# Supplementary material for: Single‐cell transcriptomics of suprachiasmatic nuclei reveal a Prokineticin‐driven circadian network
Source: EMBO J. 2021 Sep 6;40(20):e108614. doi: 10.15252/embj.2021108614 (PMC8521297; doi:10.15252/embj.2021108614)
Supplement: Supplementary file 3 — Source Data for Expanded View and Appendix [file EMBJ-40-e108614-s009.zip]

Archive with 8 entries (7 files):
- Appendix_and_EV_Figure_Source_Data/
- Appendix_and_EV_Figure_Source_Data/EMBOJ-2021-108614R1-Appendix_Figure_S3_Source_Data-sd.xlsx
- Appendix_and_EV_Figure_Source_Data/EMBOJ-2021-108614R1-Appendix_Figure_S1_Source_Data-sd.xls
- Appendix_and_EV_Figure_Source_Data/EMBOJ-2021-108614R1-Appendix_Figure_S4_Source_Data-sd.xlsx
- Appendix_and_EV_Figure_Source_Data/EMBOJ-2021-108614R1-Figure_EV5_Source_Data-sd.xlsx
- Appendix_and_EV_Figure_Source_Data/EMBOJ-2021-108614R1-Figure_EV4_Source_Data-sd.xlsx
- Appendix_and_EV_Figure_Source_Data/EMBOJ-2021-108614R1-Figure_EV1_Source_Data-sd.xlsx
- Appendix_and_EV_Figure_Source_Data/EMBOJ-2021-108614R1-Figure_EV3_Source_Data-sd.xlsx
