# Supplementary material for: Single‐cell transcriptomics of suprachiasmatic nuclei reveal a Prokineticin‐driven circadian network
Source: EMBO J. 2021 Sep 6;40(20):e108614. doi: 10.15252/embj.2021108614 (PMC8521297; doi:10.15252/embj.2021108614)
Supplement: Supplementary file 3 — Source Data for Expanded View and Appendix [file EMBJ-40-e108614-s009.zip › Appendix_and_EV_Figure_Source_Data/EMBOJ-2021-108614R1-Appendix_Figure_S3_Source_Data-sd.xlsx]

## Sheet: Appendix Fig S3
Raw PMT data for all PRC associated SCN treated slices
	Prok2 treated
	CT2.72	CT2.83	CT3.44	CT3.66	CT4.35	CT4.44	CT5.21	CT6	CT7	CT7.15	CT7.76	CT7.97	CT8.1	CT8.6	CT8.61	CT8.68	CT8.82	CT9.1	CT9.14	CT9.44	CT9.7	CT9.77	CT9.77	CT9.9	CT9.9	CT10.1	CT10.1	CT10.13	CT10.4	CT10.4	CT11.5	CT11.5	CT13.33	CT13.41	CT14.57	CT14.68	CT16.34	CT16.59	CT16.75	CT17.35	CT17.99	CT18.06	CT18.10	CT18.27	CT18.27	CT20.49	CT21.24	CT21.35	CT21.89
Time [h]	#759.5c	#779.2c	778.4c	#779.1a	#763.1b	778.1a	#731.5d	778.5b	976.6c	976.6c	#759.1b	765.6b	976.2a	966.2a	#765.1a	952.4c	#759.6a	946.b	966.1c	976.8c	976.4b	765.2c	766.1b	759.5a	966.5c	976.5c	976.7a	966.3a	976.1c	967.4a	952.5c	966.6a	765.5c	#765.1c	766.2a	#778.4c	#778.4a	#731.1a	#766.3b	#778.5b	775.5c	33	895.3a	#778.4b	#778.6c	#778.5d	778.7b	779.3c	#778.7b
0	2381.68	257.14	1053.43	642.41	2823.46	721.74	3651.56	958.26	1326.17	2463.36	2471.65	4686.18	11308.4	802.63	1107.89	282.3	2412.39	527.69	1670.88	2621.69	9919.31	1220.62	3707.31	209.69	1322.3	4809.01	4353.18	9702.17	4927.93	4473.98	378.42	2590.1	5612.13	2659.21	712.6	794	730.61	10375.2	3143.54	715.66	554.34	399.71	2225.4	1044.07	417.38	842.46	360	388.46	399.71
0.1	2419.61	264.69	1051.01	642.2	2413.82	730.37	3621.5	982.93	1154.03	1958.23	2395.22	4682.51	10307.8	667.7	1111.73	283.34	2014.17	531.31	1348.16	2100.42	9154.21	2624.45	3728.43	210.37	1136.76	4262.32	3888.71	9275.27	4226.96	4283.43	379.91	2186.28	4942.46	2728.38	717.91	790.58	733.13	10190.8	3126.47	713	558.61	405.29	2170.39	1045.26	416.99	841.16	357.57	391.64	405.29
0.2	2466.78	268.28	1049.27	644.61	2055.13	724.39	3522.26	968.67	1070.89	1713.21	2261.02	4684.27	9284.46	595.98	1125.32	285.32	1776.03	533.84	1116	1887.99	8292.88	117.37	3771.66	211.59	1030.67	3874.66	3670.03	8735.39	3703.21	4134.9	380.42	1853.67	5074.09	2805.68	714.62	791.87	736.72	10121.2	2987.62	715.29	561.94	404.91	2126.96	1050.24	417.88	843.64	355.37	391.93	404.91
0.3	2505.79	270.01	1052.2	651.46	1786.04	728.46	3304.06	985.41	1012.42	1551.66	2143.77	4681.43	8168.89	548.46	1149.26	286.12	1644	538.17	969.54	1770.03	7485.66	3276.25	3824.18	211.98	952.02	3532.76	3508.79	8044.1	3255.49	4007.41	382.59	1593.28	5095.3	2868.7	717.86	801.52	747.13	9836.91	2857.34	720.97	561.79	411.86	2083.31	1043.31	421.3	842.56	356.06	397.51	411.86
0.4	2548.57	275.72	1055.31	651.34	1581.5	734.04	3081.22	985.7	971.01	1430.52	2024.36	4678.97	7114.49	518.92	1166.68	287.71	1563.34	545.11	859.84	1694.57	6757.88	4482.16	3875.43	213.33	881.51	3233.66	3388.32	7240.94	2887.92	3878.32	383.09	1408.58	5018.86	2947.4	717.13	799.21	745.22	9343.11	2717.3	722.41	570.02	409.09	2033.84	1045.61	424.67	846.41	355.43	397.56	409.09
0.5	2592.46	275.72	1059.58	653.94	1410.82	733.53	2882.01	1002.21	941.23	1323.67	1914.82	4683.14	6239.91	489.98	1196.84	289.32	1508.48	551.77	771.01	1647.28	6127	4163.73	3939.03	213.9	824.06	2947.29	3297.41	6437.64	2570.56	3763.79	385.68	1282.44	4937.74	3010.64	718.54	801.92	751.14	8828.79	2591.48	724.19	569.86	413.97	1990.51	1052.53	424.68	849.14	359.18	398.29	413.97
0.6	2638.3	279.93	1063.54	658.83	1261.52	739.08	2705.22	994.3	918.97	1233.62	1819.29	4685.79	5583.01	467.3	1208.24	292.2	1488.53	560.51	697.96	1616.57	5570.76	4308.96	3991.84	217.63	772.06	2669.12	3221.31	5708.56	2308.97	3659.67	388.16	1187.72	4841.96	3083.44	717.82	805.88	756.67	8349.79	2466.8	725.48	573.44	416.84	1941.54	1055.67	424.41	856.73	356.88	398.86	416.84
0.7	2688.99	287.06	1067.01	666.62	1134.7	744.72	2567.91	1005.66	902	1153.5	1732	4688.57	5131.52	450.12	1230.93	294.5	1479.22	565.43	637.33	1601.86	5082.51	4321.58	4056.08	217.94	727.76	2425.24	3167.79	5096.72	2089.9	3560.43	388.99	1123.39	4755.92	3155.58	719.64	810.43	759.66	7879.4	2352.2	728.27	576.52	419.56	1906.3	1060.9	428.89	863.19	356.24	402.45	419.56
0.8	2733.17	293.61	1075.12	674.13	1032.04	746.28	2444.17	1018.76	893.22	1082.54	1661.02	4687.64	4815.59	438.91	1262.24	295.4	1490.79	573.96	584.38	1602.64	4664.73	4242.31	4126.03	219.68	694.32	2202.01	3132.4	4606.96	1910.76	3483.04	390.36	1087.51	4668.01	3224.7	719.29	818.37	778.26	7447.9	2240.67	733.46	583.21	429.36	1861.67	1061.23	429.71	868.13	359.69	404.31	429.36
0.9	2780.69	296.98	1082.87	679.8	941.81	754.19	2351.63	1018.12	895.12	1019.39	1594.66	4693.78	4615.99	427.58	1294.21	300.16	1503.26	582.37	543.61	1612.32	4290.79	4157.09	4197.44	221.81	661.44	2005.64	3121.4	4271.01	1761.7	3417.87	392.46	1056.47	4601.24	3311.69	714.84	818.28	779.57	7038.24	2146.6	734.37	591.8	426.87	1816.28	1067.61	434.2	877.77	360.81	410.87	426.87
1	2826.93	296.98	1087.72	686.96	867.04	765.49	2280.37	1033.32	896.49	962.94	1541.42	4705.14	4481.97	421.13	1334.8	303.28	1532.48	593.3	508.84	1641.59	3994.97	4067.53	4259.47	224.88	636.04	1834.54	3107.41	4041.13	1639.42	3384.54	394.52	1035.67	4549.86	3378.08	714.1	829.02	784.98	6669.41	2067.63	739.21	591.79	430.6	1780.42	1072.88	433.04	886.76	363.87	412.2	430.6
1.1	2877.57	312.48	1096.24	697.26	805.13	778.13	2239.81	1037.34	902.07	917.38	1497.8	4709.39	4387.32	417.77	1358.1	309.07	1560.42	611.86	488.84	1677.6	3757.1	3980.81	4318.8	224.89	616.07	1686.09	3112.67	3898.37	1548.77	3345.31	397.49	1025.67	4515.14	3455.74	712.09	830.89	794.26	6364.14	1984.89	742.31	599.02	436.69	1738.74	1080.21	435.96	902.96	362.39	416.7	436.69
1.2	2927.19	318.43	1107.93	708.02	750.94	781.37	2207.12	1061.8	912.62	878.01	1461.52	4714.88	4323.09	412.83	1396.19	312.87	1601.94	622.94	473.52	1722.93	3579.89	3912.94	4384.39	226.01	602.78	1561.08	3142.1	3845.84	1483.46	3327.83	396.98	1021.01	4479.56	3525.32	710.81	843.54	808.22	6084.73	1917.39	746.42	601.45	441.78	1699.08	1083.7	437.89	911.63	364.28	421.01	441.78
1.3	2980.19	324.23	1120.38	717.82	712.76	790.23	2214.47	1055.87	927.59	851.73	1441.78	4721.84	4267.7	411.44	1440.26	318.8	1649.66	635.39	471.27	1777.78	3455.52	3856.22	4447.44	229.65	592.04	1458.41	3178.27	3862.08	1448.34	3322.61	401.26	1021.06	4470.02	3608.78	708.41	850.88	832.92	5878.8	1855.17	753.78	609.27	450.07	1664.29	1097.32	442.59	932.76	365.61	424.9	450.07
1.4	3031	333.58	1135.94	730.24	684.76	804.57	2228.8	1067.98	940.39	829.61	1434.08	4737.36	4244.17	410.61	1482.34	324.9	1703.12	651.08	471.7	1836.98	3390.23	3819.3	4490.7	231.28	579.47	1370.96	3221.52	3896.74	1418.98	3327.51	402.86	1029.64	4469.43	3681.17	704.33	860.21	835.28	5722.6	1808.24	754.2	622.82	453.39	1623.47	1103.58	446.51	945.76	366.32	430.72	453.39
1.5	3084.91	333.58	1148.37	739.1	666.38	811.33	2270.13	1090.3	952.7	811.36	1430.55	4748.13	4220.17	411.44	1540.62	333.58	1756.38	665.98	476.98	1897.02	3363.81	3796.66	4551.2	233.55	573.97	1292.84	3269.88	3964.36	1405.72	3338.66	409.18	1032.21	4486.24	3760.72	700.68	868.46	853.56	5615.46	1762.86	758.08	624.42	460.33	1589.91	1116.39	449.12	967.01	373.98	434.12	460.33
1.6	3137.08	349.34	1166.64	758.06	651.11	834.51	2329.66	1099.5	967.41	796.3	1443.52	4754.54	4214.46	412.64	1579.11	342.36	1806.32	683.84	489.3	1960.26	3373.16	3781.83	4601.53	234.32	567.63	1233.03	3326.66	4054.79	1411.13	3345.33	409.82	1039.88	4503.72	3836.68	699.07	884.76	869.71	5526.92	1728.08	762.62	634.4	464.89	1549.67	1131.71	451.81	989.93	371.88	441.45	464.89
1.7	3187.18	357.03	1184.34	772.89	642.05	847.48	2396.21	1121.78	985.83	785.26	1455.92	4771.5	4219.86	412.84	1631.49	354.58	1864.24	701.56	502.57	2030.62	3396.9	3791.54	4646.22	237.34	562.18	1178.98	3380.61	4127.56	1417.53	3367.74	412.97	1051.35	4525.6	3904.57	694.92	897.88	894.01	5475.78	1700.62	767.63	644.91	473.29	1515.06	1144.57	455.47	1011.71	375.99	447.77	473.29
1.8	3250.83	364.59	1206.29	789.44	640.78	866.22	2481.22	1135.6	1000.98	780.94	1476.98	4790.69	4230.86	412.02	1686.4	365.94	1917.3	718.21	518.73	2097.2	3453.23	3810.32	4691.66	241.01	559.45	1135.84	3450.13	4214.28	1436.4	3384.34	417.38	1060.23	4568.62	3980.6	688.94	912.12	931.84	5455.19	1678.89	779.03	657.13	484.87	1482.8	1164.29	458.43	1038.8	379.73	455.32	484.87
1.9	3307.9	377.1	1235.37	807.74	641.8	886.28	2571.32	1162.32	1015.98	779.78	1503.18	4803.26	4250.31	415.53	1739.82	376.32	1967.96	740.13	537.56	2166.39	3517.61	3842.23	4727.2	241.67	554.58	1101.22	3509.5	4297.31	1472.64	3404.42	420.73	1070.39	4602.7	4049.31	686.21	926.59	941.51	5451.82	1667.02	776.91	673.19	487.67	1449.48	1180.66	463.83	1061.63	379.71	463.16	487.67
2	3354.29	377.1	1262.47	825.74	648.07	909.9	2665.17	1180.83	1028.82	772.34	1533.97	4819.06	4256.46	416.79	1810.57	390.32	2011.42	763.03	554.24	2224.91	3589.07	3876.53	4761.4	246.41	554.42	1074.6	3573.58	4375.91	1498.28	3421.1	425.71	1074.64	4652.4	4127.68	681.24	943.36	967.91	5466.13	1661.63	783.07	682.7	496.08	1416.16	1200.09	467.98	1094.3	387.5	473.76	496.08
2.1	3407.97	399.78	1291.99	848.28	653.33	942.68	2759.62	1211.02	1042.07	775.53	1573.6	4837.39	4274.4	417.32	1863.88	406.24	2061.04	786.42	577.07	2283.41	3659.58	3926.46	4789.41	245.72	551.62	1042.92	3625.41	4437.84	1535.03	3442.07	431.04	1084.71	4693.71	4199.33	677.97	962.82	1000.39	5483.74	1651.86	787.97	695.72	505.48	1384.44	1221.44	470.23	1124.73	389.63	481.73	505.48
2.2	3467.02	410.99	1323.88	877.64	664.64	961.49	2864.02	1233.33	1051.54	772.7	1616.23	4848.93	4277.48	417.91	1922.49	424.16	2102.22	812.71	598.18	2343.06	3727.17	3976.13	4812.66	250.73	550.61	1019.06	3672.19	4491.14	1575.94	3458.64	435.03	1089.14	4748.67	4274.33	678.82	983.08	1034.8	5504.14	1651.39	795.24	710.34	515.57	1354.47	1243.91	475.9	1158.09	394.12	494.32	515.57
2.3	3520.34	421.98	1359.74	908.69	679.16	991.22	2971.54	1268.6	1060.87	773.72	1652.8	4867.33	4284.11	417.27	1987.4	440.77	2144.16	833.2	620.54	2398.91	3814.83	4035.13	4840.07	253.31	546.51	994.59	3722.51	4547.21	1615.08	3483.42	438.65	1094.57	4806.52	4349.23	670.8	1006.17	1076.82	5521.42	1654.47	804.17	728.25	528	1324.66	1273.3	482.38	1193.13	398.61	507.99	528
2.4	3568.62	434.36	1398.46	931.48	694.43	1024.58	3082.56	1316.43	1072.11	776.8	1699.26	4889.48	4280.14	418.02	2056.5	461.34	2186.04	858.86	644.76	2453.63	3877.28	4100.3	4861.41	254.72	543.58	977.06	3772.32	4583.05	1663.47	3490.89	446.91	1100.06	4853.35	4421.21	667.72	1029.28	1103.17	5545.21	1663.89	808.83	755.68	534.76	1289.97	1298.04	484.7	1225.7	403.34	524.16	534.76
2.5	3621.67	434.36	1438.84	965.06	709.67	1057.91	3186.17	1347.37	1083.5	777.51	1743.58	4905.88	4267.34	418.8	2137.54	482.64	2219.9	887.92	665.91	2496.62	3933.19	4160.14	4880.07	257.66	542.64	954.63	3815.93	4606.75	1707.31	3503.4	454.91	1104.43	4911.78	4484.93	665	1052.5	1139.89	5554.58	1661.94	815.83	769.27	543.4	1266.64	1323.24	491.03	1265.78	414.69	537.9	543.4
2.6	3670.71	458.37	1483.87	1000.06	728.79	1101.08	3288.9	1398.56	1087.48	777.5	1792.91	4913.61	4243.73	418.81	2196.29	506.08	2253.07	908.87	690.16	2537.18	3990.59	4233.1	4896.11	261.07	539.62	935.03	3845.02	4624.98	1749.71	3516.58	459.44	1102.96	4961.86	4545.07	655.86	1081.4	1177.99	5566.41	1677.99	823.01	792.9	554.19	1235.79	1355.6	494.16	1303.14	418.03	555.88	554.19
2.7	3727.84	470.67	1534.13	1036.16	744.56	1138.09	3384.57	1445.07	1097.59	777.86	1835.92	4932.93	4225.39	419.49	2260.66	528.22	2283.04	936.16	710.41	2581.17	4037.51	4297.68	4914.01	264.86	536.39	915.72	3879.89	4640.21	1797.29	3522.16	469.41	1100.98	5023.78	4613.09	654.46	1107.59	1218.28	5563.74	1686.21	831.56	816.55	570.29	1212.26	1383	502.46	1347.86	422.87	572.43	570.29
2.8	3788.32	483.57	1583.78	1079.94	768.3	1180.94	3475.62	1483.71	1105.37	778.42	1877.46	4952.93	4189.52	419.06	2339.17	552.83	2311.55	964.04	727.32	2611.54	4080.79	4369.46	4924.77	266.41	534.06	892.82	3911.97	4650.5	1842.74	3525.3	474.03	1095.87	5076.11	4672.98	651.68	1143.3	1269.18	5552.72	1696.61	843.92	841.92	582.3	1187.96	1415.63	506.97	1391.08	431.08	593.76	582.3
2.9	3844.82	497.54	1636.06	1119.61	788.71	1227.79	3569.79	1551.03	1113.29	781.68	1928.26	4969.41	4147.67	419.86	2402.13	580.83	2336.6	993.57	754.72	2640.43	4122.34	4433.42	4941.87	270.79	530.3	874.81	3931.52	4646.74	1889.46	3527.39	484.71	1092.25	5138.9	4745.37	644.46	1175.61	1308.67	5547.69	1708.43	848.86	877.64	593.47	1159.23	1452.33	517.82	1429.17	440.44	617.03	593.47
3	3902.41	497.54	1691.81	1159.58	812.2	1274	3655.4	1588.69	1118.72	781.98	1967.62	4981.94	4088.72	418.62	2498.61	610.53	2356.12	1021.73	774.16	2670.82	4138.71	4505.07	4949.86	272.93	526.7	857.93	3954.96	4627.98	1928.19	3532.59	494.86	1085.96	5197.26	4805.53	642.31	1211.02	1360.72	5529.3	1718.86	858.39	904.17	604.8	1137.04	1490.84	524.56	1475.69	454.19	635.48	604.8
3.1	3961.93	527.4	1744.31	1210.91	833.62	1334.44	3737.57	1650.99	1120.04	780.97	2007.5	4999.38	4031.23	418.67	2558.14	641.54	2368.72	1052.39	797.17	2694.31	4156.54	4559.47	4957.96	279.98	522.07	839.99	3958.34	4606.03	1973	3530.42	508.66	1077.22	5246.34	4868.73	638.2	1248.69	1407.6	5498.86	1727.51	871.91	935.8	622.1	1110.98	1526.49	528.71	1519.11	465.04	664.25	622.1
3.2	4012.31	541.34	1808.92	1256.84	857.45	1382.64	3808.29	1723.21	1126.46	782.43	2055.43	5014.33	3957.67	418.3	2630.7	670.26	2380.82	1079.21	814.85	2707.9	4178.4	4620.88	4961.54	280.75	517.7	817.22	3972.01	4581.89	2018.24	3526.56	518.21	1070.99	5306.66	4925.37	634.46	1285.22	1459.02	5477.31	1736.34	877.31	970	634.67	1085.96	1569.33	537.87	1565.92	470.71	692.43	634.67
3.3	4068.77	553.86	1865.78	1307.79	879.12	1436.94	3879.2	1771.94	1134.56	778.42	2102.22	5030.67	3885.5	417.2	2712.19	699.44	2404.06	1114.35	835.87	2732.11	4184.88	4682.17	4969.54	286.53	515.32	796.56	3972.51	4557.98	2057.98	3534.4	533.97	1061.37	5360.91	4973.5	631.43	1325.19	1520.58	5448.07	1742.8	895.36	1005.42	654.43	1067.67	1613.84	546.16	1616.91	483.48	718.23	654.43
3.4	4116.66	570.61	1925.18	1360.72	906.25	1495.91	3940.54	1850.98	1140.51	780.58	2140.02	5038.04	3824.84	414.42	2784.61	732	2413.4	1145.05	860.71	2746.21	4196.1	4735.78	4983.72	288.37	510.78	781.82	3982.1	4516.1	2109.71	3529.09	551.36	1048.37	5414.53	5036.53	624.82	1361.41	1564.13	5408.6	1752.87	901.02	1048.87	665.39	1040.93	1648.31	557.07	1660	493.24	747.8	665.39
3.5	4168.47	570.61	1993.1	1417.49	933.38	1554.49	4005.78	1908.49	1145.09	775.94	2177.18	5056.17	3733.04	416.14	2877.33	768.66	2429.33	1175.61	880.04	2765.59	4195.46	4787.37	4978.32	296.5	507.89	760.52	3977.22	4460.8	2152.06	3518.79	566.73	1040.33	5459.07	5075.24	626.8	1402.88	1624.33	5360.69	1758.79	919.03	1083.19	681.27	1020.36	1689.76	564.26	1706.56	511.49	777.8	681.27
3.6	4216.65	623.53	2059.79	1471.72	957.66	1626.59	4056.11	1997.4	1146.14	771.68	2211.84	5065.29	3646.08	413.31	2937.67	804.73	2435.22	1215.62	899.92	2771.68	4206.58	4838.12	4990.44	299.45	502.26	742.94	3976.99	4409.39	2203.02	3511.68	584.14	1023.12	5511.3	5126.04	619.78	1443.57	1681.98	5320.07	1764.6	935.71	1130.19	698.2	999.61	1734.5	575.21	1757.33	520.97	811.13	698.2
3.7	4277.4	629.01	2126.39	1523.62	984.39	1688.27	4103.06	2049.18	1151.18	770.16	2245.3	5073.41	3561.97	409.14	3016.03	839.84	2447.42	1244.18	921.07	2786.49	4199.96	4885.6	5003.36	302.81	496.81	722.48	3967.78	4341.82	2248.17	3505.71	603.12	1013.38	5548.26	5166.72	617.4	1487.3	1735.41	5264.66	1766.72	951.23	1167.46	715.96	974.04	1778.67	584.94	1809.84	536.09	844.21	715.96
3.8	4327.6	633.38	2196.48	1587.19	1010.74	1754.3	4151.6	2134.17	1152.07	763.17	2282.96	5093.01	3459.04	408.61	3093.43	878.58	2449.97	1287.76	939.93	2789.63	4211.87	4928.41	5009.77	308.97	493.29	702.96	3953.76	4267.1	2297.78	3483.84	625.8	997.52	5606.84	5203.33	613.32	1532.26	1804.78	5212.29	1766.14	971.2	1213.35	736.92	961.3	1819.96	595.3	1859.67	549.76	877.87	736.92
3.9	4376.33	649.16	2267.68	1642.16	1038.6	1829.58	4188.38	2205.37	1149.92	766.81	2312.26	5103.62	3368.42	406.43	3172.04	918.94	2455.83	1322.32	957.2	2799.81	4211.93	4977.18	5012.67	315.93	489.01	686.37	3939.28	4178.81	2348.79	3463.21	650.01	983.35	5645.89	5238.21	610.07	1582.54	1859.62	5143.3	1766.71	986.98	1263.26	750.42	940.08	1871.5	607.23	1905.87	561.43	916.03	750.42
4	4435.56	649.16	2345.11	1704.96	1064.44	1898.42	4218.29	2299.59	1153.44	762.02	2335.09	5104.51	3263.91	405.11	3257.01	956.62	2462.26	1357.65	975.88	2808.31	4223.61	5015.2	5028.09	321.58	484.3	671.99	3928.54	4096.84	2402.81	3453.11	671.5	963.24	5689.06	5272.74	607.24	1623.96	1921.36	5080.3	1767.04	1009.54	1305.54	771	927.42	1918.12	618.39	1957.94	582.43	950.79	771
4.1	4482.04	682.04	2412.66	1769.56	1092.73	1985.7	4242.88	2361.7	1149.11	757.38	2372.28	5113.9	3164.57	400.7	3320.43	992.98	2464.64	1397.44	996.51	2808.51	4218.92	5056.13	5029.13	328.26	480.52	652.21	3911.42	4005.47	2456.8	3439.53	700.13	950.29	5736.41	5310.44	602.31	1669.57	1993.76	5012.09	1766.34	1031.87	1351.16	788.6	903.5	1970.56	628.8	2015.96	597.16	994.11	788.6
4.2	4528.92	699.07	2492.84	1829.8	9105.71	2061	4607.41	2457.62	1151.38	747.69	11947.7	5121.53	3065.01	396.53	3400.88	1035.38	2464.64	1432.97	1019.53	2814.87	4228.39	5091.72	5044.49	334.31	475.24	636.51	3895.11	3907.62	2513.9	3418.57	724.92	935.75	5768.44	5334.37	595.77	1719.62	2059.41	5243.68	1762.99	1053.93	1399.72	807.14	886.07	2018.86	646.46	2065.37	610.3	1026.16	807.14
4.3	4575.69	714.46	2573.52	1896.09	1155.54	2136.89	4321.49	2545.64	1150.22	746.3	2429.93	5122.23	2964.58	395.94	3476.89	1078.74	2484.82	1476.72	1032.96	2813.32	4241.74	5124	5047.69	341.18	469.13	623.67	3879.76	3807.06	2567.08	3397.44	755.01	920.86	5800.92	5353.37	594.88	1767.58	2143.03	4871.88	1759.89	1083.7	1454.04	833.84	870.85	2070.86	657.13	2113.42	629.16	1070.61	833.84
4.4	4625.13	731.77	2650.59	1961.67	1187.64	2219.37	4327.62	2624.37	1152.1	741.81	2457.14	5130.88	2864.67	393.29	3549.93	1122.48	2483.77	1514.88	1059.08	2822.18	4257.21	5163.92	5057.38	350.72	464.62	608.82	3862	3709.39	2625.22	3375.28	786.73	905.74	5844.81	5380.63	586.82	1814.73	2193.57	4792.06	1756.22	1101.13	1511.63	847.77	857.11	2124.83	676.33	2177.06	646.61	1115.61	847.77
4.5	4676.77	731.77	2737.13	2023.32	1215.77	2299.18	4346.82	2706.62	1143.73	733.11	2481.98	5132.39	2761.03	390.77	3638.88	1168.28	2477.7	1553.62	1082.94	2818.32	4260.97	5195.83	5069.92	358.78	457.67	595.21	3841.34	3610.1	2684.47	3349.61	817.39	888.49	5876.68	5400.48	584.83	1867.14	2270.83	4700.16	1746.71	1130.46	1561.04	871.03	843.58	2177.04	684.42	2222.32	669.7	1158.13	871.03
4.6	4724.16	767.55	2820.69	2092.48	1248.96	2396.32	4360.32	2801.83	1144.66	730.66	2501.68	5126.91	2652.92	388	3697.87	1209.04	2482.05	1592.3	1104.19	2820.37	4277.74	5225.58	5074.18	366.93	450.7	578.14	3815.39	3501.4	2745.6	3329.86	848.45	871.22	5907.8	5417.68	581.73	1919.79	2336.27	4611.02	1731.93	1163.4	1613	889.76	825.86	2230.69	702.99	2277.8	685.93	1201.42	889.76
4.7	4769.14	781.52	2900.7	2159.68	1281.39	2473.18	4376.19	2893.42	1143.49	720.59	2530.79	5122.28	2556.39	383.98	3771.48	1255.68	2482.91	1640.98	1127.65	2814.09	4295.01	5255.38	5091.87	374.96	443.96	563.67	3796.44	3398.56	2803.23	3302.56	881.34	859.94	5941.94	5433.24	576.56	1973.34	2405.16	4520.17	1724.16	1195.1	1665.81	912.4	810.58	2285.26	718.36	2333.49	708.83	1245.52	912.4
4.8	4810.17	798.49	2987.4	2229.16	1313.07	2564.17	4389.54	2979.1	1139.55	711.62	2549.27	5116.61	2466.32	380.54	3843.42	1294.74	2479.3	1677.09	1150.77	2817.37	4306.41	5286.49	5106.13	383.64	438.92	552.24	3770.64	3297.61	2861.32	3278.99	920.22	842.49	5967.07	5447.23	572.52	2026.89	2487.98	4421.44	1717.61	1224.41	1728.26	935.11	798.08	2345.38	733.78	2392.2	724.23	1287.94	935.11
4.9	4851.36	815.53	3073.22	2294.59	1347.3	2657.32	4398.93	3077.81	1138.09	712.21	2568.08	5110.67	2378.43	378.6	3921.31	1343.6	2481.95	1730.52	1175.13	2821.67	4328.29	5312.22	5116.69	395.6	432.16	542.32	3745.22	3188.85	2936.44	3253.74	954.74	825.98	5999.5	5465.38	570.4	2080.42	2550.48	4330	1706.27	1257.73	1785.78	957.82	783.02	2403.47	753.91	2442.74	743.2	1374.32	957.82
5	4902.42	815.53	3165.32	2367.43	1386.05	2750.27	4395.34	3160.11	1131.71	702.37	2590.22	5104.04	2284.61	376.74	3998.29	1391.24	2480.79	1769.7	1194.8	2821.76	4358.61	5340.63	5131.74	404.92	424.24	530.03	3726.67	3087.28	3002.86	3235.04	994.73	814.14	6026.58	5461.19	564.13	2131.09	2624.69	4239.72	1697.93	1291.17	1844.98	974.04	778.72	2459.4	765.8	2493.27	768.2	1389.93	974.04
5.1	4930.9	845.43	3255.04	2436.74	1412.32	2838.9	4415.94	3264.39	1127.69	694.86	2613.06	5092.83	2191.43	375.89	4060.12	1437.79	2479.68	1809.76	1219.52	2821.22	4391.71	5378.28	5133.1	417.28	414.66	517.94	3707.04	2985.52	3073.69	3208.78	1030.4	794.25	6047.12	5459.36	560.99	2181.72	2693.38	4133.15	1682.38	1328.14	1902.93	999.17	762.56	2522.82	785.37	2546.67	786.66	1443.59	999.17
5.2	4974.41	862.02	3342.62	2503.8	1448.03	2934	4423.03	3369.19	1123.57	690.47	2633.53	5079.19	2106.77	368.17	4129.11	1479.54	2474.24	1857.04	1242.94	2825.91	4416.37	5401.22	5146.24	427.4	410.8	504.36	3688.38	2884.81	3143.97	3173.2	1068.72	780.41	6075.37	5470.2	557.82	2244.57	2764.99	4033.34	1665.43	1364.43	1964.27	1023.91	748.72	2574.36	804.56	2602.5	809.72	1487.9	1023.91
5.3	5011.11	874.31	3432.79	2577.46	1484.44	3031.46	4422.64	3457.17	1120.24	680.69	2652.84	5066.94	2025.88	366.97	4203.68	1532.14	2473.53	1897	1270.65	2830.53	4453.59	5422.08	5157.37	439.44	404.87	495.46	3667.9	2776.58	3217.03	3137.1	1105.26	767.01	6098.93	5475.09	551.79	2300.03	2858.69	3938.77	1654.2	1404.56	2020.7	1048.43	742.21	2646.46	820.04	2657.17	827.64	1536.7	1048.43
5.4	5053.9	896.52	3523.29	2643.2	1520.71	3127.01	4423.93	3551.01	1115.2	677.7	2669.37	5049.47	1956.38	362.61	4265.58	1576.61	2456.71	1939.19	1292.73	2824.04	4485.49	5452.09	5167.98	454.69	396.48	485.63	3639.39	2681.21	3289.2	3112.98	1149.31	752.26	6117.5	5482.82	545.63	2355.83	2918.69	3836.54	1638.7	1439.97	2084.99	1067.04	733.23	2695.77	845.88	2715.57	853.68	1588.09	1067.04
5.5	5083.86	896.52	3612.63	2718.52	1555.44	3226.96	4434.29	3662.43	1111.8	669.74	2683.33	5043.93	1864.32	361.4	4349.98	1626.89	2450.5	1982.39	1317.07	2819.36	4517.14	5471.24	5177.69	467.28	391.32	473.8	3615.07	2588.11	3359	3079.29	1188	737.3	6140.83	5463.29	543.14	2415.69	3000.33	3723.84	1626.13	1483.82	2140.24	1090.83	726.25	2760.29	864.88	2763.27	880.72	1632.52	1090.83
5.6	5115.02	923.46	3705.5	2785.09	1593.72	3322.7	4426.73	3743.91	1106.04	660.49	2706.08	5013.94	1788.21	355.51	4402.6	1673.11	2450.88	2028.89	1344.69	2816.82	4551.13	5504.2	5181.24	481.19	387.56	467.9	3583.02	2492.63	3422.11	3040.94	1232.51	721.92	6157.92	5462.94	538.62	2466.01	3072.82	3620.22	1606.48	1526.72	2209.67	1115.46	718.44	2824.57	880.43	2827.94	901.16	1683.15	1115.46
5.7	5146.59	938.01	3792.17	2859.06	1631.76	3423.29	4427.42	3846.9	1102.6	655.83	2727.46	4987.78	1721.88	352.9	4464.4	1717.8	2434.83	2067.21	1363.94	2804.59	4583.07	5528.56	5186.74	492.54	379.74	456.69	3555.96	2398.81	3500.82	3007.78	1279.22	709.78	6169.21	5466.64	534.77	2527.82	3147.32	3513.79	1589.66	1568.56	2263.84	1138.94	707.35	2880.42	899.32	2869.3	926.92	1734.8	1138.94
5.8	5183.02	953.24	3887.58	2932.51	1668.49	3521.39	4428.73	3964.1	1099.09	646.41	2737.22	4966.59	1655.91	349.59	4535.37	1767.99	2424.1	2114.89	1392.36	2792.38	4605.12	5556.92	5191.61	508.86	372.5	449.6	3526.22	2315.36	3564.64	2964.48	1310.76	695.55	6187.17	5448.81	529.87	2590.78	3235.9	3413.26	1573.11	1612.26	2322.65	1169.1	701.57	2943.47	919.3	2924.21	949	1781.48	1169.1
5.9	5209.36	972.1	3975.94	3014.22	1707.67	3616.17	4434.97	4051.77	1089.45	641.42	2759.44	4943.22	1591.51	346.09	4596.59	1815.87	2415.6	2160.35	1418.08	2780.88	4642.07	5587.6	5200.62	524.09	369.85	442.81	3491.86	2224.47	3647.17	2925.27	1355.58	684.2	6202.26	5441.14	522.02	2645.14	3297.32	3308.38	1553.7	1658.59	2391.53	1187.29	694.13	3022.77	940.92	2974.36	971.32	1838.86	1187.29
6	5220.92	972.1	4065.96	3090.07	1749.02	3721.93	4422.92	4154.89	1080.46	631.49	2772.68	4922.16	1519.97	342.82	4680.64	1866.33	2403.57	2202.83	1438.95	2782.19	4679.36	5598.42	5199.98	539.24	362.69	433.17	3456.31	2141.78	3705.49	2878.71	1399.36	669.91	6221.41	5426.9	517.31	2706.13	3379.4	3200.26	1543.56	1710.53	2453.51	1213.69	691.5	3079	963.9	3027.33	1001.34	1882.32	1213.69
6.1	5245.44	997.63	4162.27	3163.33	1786.17	3833.12	4417.61	4245.24	1074.12	624.29	2800.45	4879.08	1463.77	338.29	4714.24	1916.49	2383.39	2247.37	1461.02	2770.33	4725.99	5631.52	5204.76	554.97	356.5	429.27	3428.3	2063.43	3774.88	2841.06	1442.94	655.74	6216.62	5402.79	513.97	2766.86	3445.19	3095.18	1522.94	1754.36	2511.49	1233.9	682.83	3142.71	984.92	3077.89	1022.93	1940.85	1233.9
6.2	5276.5	1009.57	4259.01	3241.4	1828.72	3921.33	4414.62	4351.69	1068.6	616.2	2813.21	4851.07	1410.31	333.29	4772.48	1963.66	2368.64	2290.19	1487.99	2762.57	4742.26	5666	5213.66	568.47	350.06	421.6	3387.76	1988.43	3841	2792.4	1484.94	645.49	6227.08	5376.87	507.8	2823.7	3527.48	2985.41	1506.51	1807.24	2579.68	1263.63	681.32	3211.84	1007.88	3126.52	1046.5	1990.77	1263.63
6.3	5298.12	1023.7	4352.62	3321.78	1866.89	4017.48	4416.93	4452.17	1058.64	610.86	2834.15	4812.16	1353.68	329.22	4820.74	2010.51	2347.03	2334.84	1512.91	2737.96	4776.4	5694.62	5206.76	586.24	346.96	414.96	3353.88	1909.06	3905.22	2740.14	1526.43	635.08	6227.94	5360.26	501.32	2889.24	3617.6	2884.93	1479.64	1858.42	2638.7	1291.54	673.99	3276.61	1025.7	3184.21	1073.84	2041.39	1291.54
6.4	5310.66	1038.9	4446.54	3388.68	1907.9	4126.57	4408.82	4548.06	1050.26	604.73	2854.41	4780.14	1309.96	326.5	4881.06	2057.76	2334	2374.93	1532.36	2724.01	4813.69	5729.27	5219.74	599.92	339.52	411.49	3319.74	1831.56	3970.53	2687.17	1571.22	624.32	6232.41	5348.31	498.09	2949.41	3680.79	2787.44	1469.77	1910.3	2703.79	1307.61	673.36	3344.6	1051.91	3230.87	1101.24	2104.21	1307.61
6.5	5329.34	1038.9	4533.49	3464.89	1948.9	4228.01	4404.93	4646.93	1042.39	597.07	2863.93	4735.54	1255.2	321.93	4936.37	2102.5	2318.52	2420.66	1550.28	2709.64	4851.18	5746.82	5230.73	616.69	333.14	406.36	3285.67	1766.74	4036.16	2635.61	1612.64	611.96	6240.99	5310.23	492.27	3003.09	3753.21	2692.79	1447.47	1956.4	2761.51	1337.6	672.7	3425.02	1075.08	3292.22	1126.46	2152.79	1337.6
6.6	5335.71	1061.43	4640.54	3539.48	1990.79	4329.7	4400.91	4735.73	1030.06	588.23	2884.06	4697.06	1210.57	318.06	4976.7	2154.74	2289.81	2457.04	1570.22	2690.26	4907.3	5779.44	5219.49	631.57	328.67	400.96	3252.52	1696.31	4096.27	2574.24	1656.62	600.69	6249.14	5280.89	488.89	3065.78	3829.24	2589.21	1426.21	2010.33	2822.89	1359.2	669.32	3496	1093.72	3347.94	1145.9	2208.89	1359.2
6.7	5353.54	1073.75	4734.16	3604.58	2027.34	4424.08	4389.11	4841.71	1020.67	581.37	2897.4	4657.54	1171.47	312.51	5023.41	2200.31	2274.5	2503.41	1586.26	2677.69	4939.54	5804.77	5214.4	650.61	320.76	402.38	3216.91	1634.66	4166.69	2522.31	1698.18	588.93	6243.46	5258.89	483.21	3118.71	3901.74	2492.09	1406.2	2059.53	2884.34	1383.69	668.14	3560.09	1120.33	3401.98	1176.54	2263.84	1383.69
6.8	5355.2	1086.76	4832.01	3687.59	2065.28	4520.61	4380.82	4932.18	1011.84	575.48	2913.44	4612.89	1129.74	310.01	5077.73	2251.48	2246.26	2550.34	1604.56	2660.07	4984.02	5834.96	5218.73	664.75	316.48	395.51	3185.18	1579.13	4232.29	2464.99	1741.88	580.06	6240.3	5225.6	479.43	3173.96	3983.63	2397.46	1388.66	2115.4	2946.36	1413.06	668.82	3632.3	1145.37	3457.27	1201.5	2308.74	1413.06
6.9	5353.74	1095.31	4921.61	3753.58	2106.45	4621.83	4366.53	5032.82	999.57	571.6	2930.98	4572.06	1101.18	306.55	5107.69	2290.69	2219.89	2595.9	1630.74	2648.49	5031.07	5864.11	5212.4	681.06	309.74	395.41	3145.88	1521.16	4298.1	2409.58	1783.63	568.58	6229.94	5193.29	472.36	3225.47	4036.32	2309.58	1367.83	2168.67	3008.73	1433.38	669.96	3690.7	1170.73	3509.99	1224.22	2373.39	1433.38
7	5355	1095.31	5021.48	3832.92	2139.54	4719.82	4367.13	5122.34	994.11	562.97	2942.1	4519.61	1057.18	302.46	5178.13	2339.57	2196.13	2634.96	1649.77	2627.09	5081.58	5887.77	5211.61	699.53	305.6	395.57	3107.58	1463.13	4360.42	2349.62	1824.96	558.19	6220.49	5158.83	467.11	3297.74	4112.96	2218.5	1347.63	2222.44	3066.22	1457.32	672.32	3756.81	1197.81	3565.47	1254.12	2430.13	1457.32
7.1	5358.33	1119.5	5124.2	3891.01	2188.57	4820.91	4358.13	5215.36	984.84	556.49	2962.1	4466.94	1024.27	298.24	5199.32	2389.84	2177.47	2679.27	1669.16	2608.3	5136.67	5909.01	5195.5	715.81	302.05	394.11	3072.18	1414.78	4432.56	2288.34	1864.64	552.19	6210.61	5129.36	460.16	3347.66	4184.74	2136.66	1326.2	2278.56	3129.34	1491.28	674.46	3832.14	1219.13	3618.1	1279.23	2476.85	1491.28
7.2	5361.41	1128.39	5216.29	3962.69	2232.21	4914.59	4348.93	5305.98	972.06	551.86	2983.16	4416.22	994.41	294.79	5235.58	2434.14	2146.73	2724.33	1682.03	2595.68	5187.44	5932.88	5201.87	729.78	298.12	397.74	3037.9	1363.13	4492.72	2225.01	1906.74	543.08	6196.8	5095.37	456.09	3418.01	4256.28	2055.73	1303.43	2335.98	3180.71	1514.53	678.2	3888.88	1241.78	3672.23	1305.22	2531.91	1514.53
7.3	5361.46	1133.97	5306.14	4027.93	2277.73	5010.73	4348.01	5404.84	967.1	545.39	2991.76	4363.31	965.53	290.59	5278.91	2477.19	2126.34	2767.4	1703.03	2576.99	5224.49	5960.34	5195	748.77	291.92	397.24	2998.44	1320.76	4551.61	2169.47	1946.68	535	6183.07	5056.47	448.33	3476.64	4327.36	1985.52	1285.73	2392.26	3249.07	1543.82	681.48	3957.54	1265.1	3730.37	1321.87	2576.54	1543.82
7.4	5353.16	1146.74	5414.79	4091.9	2324.52	5104.44	4340.81	5489.82	956.11	543.14	3012.6	4309.34	947.9	289.68	5315.91	2524.92	2101.47	2809.68	1721.4	2561.36	5286.52	5988.66	5180.1	760.62	287.49	403.36	2957.82	1273.61	4622.86	2103.09	1984.72	525	6168.1	5020.44	443.23	3533.41	4382.19	1909.69	1269.64	2443.19	3307.24	1558.63	684.12	4022.6	1284.67	3785.24	1348.91	2630.78	1558.63
7.5	5349.24	1146.74	5507.6	4161.87	2360.91	5190.09	4342.46	5573.96	944.72	533.17	3030.58	4234.74	916.18	280.59	5364.27	2567.98	2073.26	2849.81	1740.17	2534.26	5333.18	6009.36	5173.51	777	285.82	402.92	2909.71	1230.89	4675.83	2039.79	2026.82	519.05	6136.91	4977.63	441.33	3598.08	4448.56	1834.67	1249.4	2496.37	3357.67	1584.97	693.4	4088.43	1303.91	3839.23	1377.09	2680.69	1584.97
7.6	5346.46	1167.29	5606.24	4216.31	2409.18	5292.76	4318.58	5668.67	935.11	529.38	3046.36	4193.41	891.62	279.48	5378.98	2607.39	2043.58	2895.97	1752.37	2514.78	5379.18	6020.06	5158.17	792.4	278.91	408.02	2863.69	1192.07	4738.53	1977.04	2065.47	511.41	6120.76	4926.26	436.6	3656.79	4510.28	1770.29	1231.67	2555.67	3414.37	1610.19	699.05	4153.46	1327.07	3879.76	1397.47	2736.79	1610.19
7.7	5325.67	1172.17	5700.6	4281.17	2445.59	5378.54	4301.47	5753.81	929.33	526.3	3061.19	4123.29	873.14	274.3	5400.89	2657.79	2012.38	2937.19	1769.17	2490.13	5418.94	6036.13	5138.38	809.42	275.3	413.6	2823.24	1153.99	4790.73	1918.47	2101.19	503.36	6093.72	4885.94	428.63	3723.21	4565.3	1702.87	1214.1	2610.97	3475.3	1636.28	707.68	4219.34	1348.42	3932.99	1423.8	2784.51	1636.28
7.8	5320.96	1179.89	5799.39	4343.18	2488.35	5464.48	4292.86	5828.57	920.36	519.72	3074.13	4063.41	848.94	270.53	5434.57	2693.49	1982.37	2978.27	1783.53	2467.02	5468.6	6052.19	5129.7	820.8	268.68	419.86	2772.86	1118.03	4846.13	1852.13	2136.72	496.32	6060.54	4834.21	421.94	3785.77	4627.68	1639.65	1197.36	2669.06	3519.31	1657.58	717.87	4286.19	1370.86	3997.54	1444.9	2833.11	1657.58
7.9	5302.28	1185.17	5894.46	4399.56	2520.7	5547.76	4276.19	5910.17	906.13	516.63	3086.71	4000.49	836.7	266.59	5457.31	2734.46	1945.45	3017.72	1800.44	2445.9	5522.41	6072.79	5102.51	836.93	266.55	426.6	2719.89	1082.63	4912.07	1789.97	2172.71	490.86	6028.6	4784.71	418.07	3845.27	4667.67	1582.09	1176.1	2718.62	3586.33	1675.91	730.23	4356.28	1396.36	4043.43	1472.57	2881.13	1675.91
8	5279.02	1185.17	5992.36	4459.07	2560.4	5632.21	4254.84	5986.96	894.69	512.17	3091.5	3931.21	813.33	262.95	5494.52	2775.64	1911.71	3066.06	1805.91	2423.29	5572.34	6082.94	5085.5	852.77	261.96	434.48	2678.88	1049.6	4961.78	1730.98	2204.99	485.34	6001.99	4729.96	410.79	3903.97	4722.53	1518.36	1162.54	2785.99	3634.23	1699.74	742.15	4426.66	1406.87	4100.5	1495.99	2929.85	1699.74
8.1	5255.71	1198.17	6088.97	4517.41	2595.22	5722.67	4239.56	6059.67	881.79	506.24	3109.46	3865.38	798.57	258.32	5496.93	2808.11	1873.3	3103.63	1819.19	2394.03	5619.23	6098.8	5062.92	865.31	256.88	445.79	2624.97	1018.03	5021.76	1668.88	2240.83	478.9	5957.5	4667.51	405.86	3970.88	4774.81	1469.91	1146.13	2836.44	3686.4	1717.59	750.98	4487.44	1432.83	4155.43	1518.69	2977.14	1717.59
8.2	5241.93	1199.14	6188.9	4579.86	2634.63	5808.28	4221.02	6133.7	870.79	500.5	3123.97	3793.24	786.61	254.79	5509.99	2844.13	1836.78	3144.64	1829.56	2371.52	5665.98	6112.41	5044.04	878.78	253.27	453.03	2572.12	992.36	5071.89	1614.32	2271.06	472.08	5908.51	4602.9	400.5	4027.6	4838.01	1417.72	1130.1	2891.63	3735.57	1739.23	764.51	4552.04	1451.53	4199.98	1542.19	3017.86	1739.23
8.3	5215.43	1207.41	6298.86	4633.54	2672.4	5881.08	4206.38	6212.58	859.05	497.12	3126.07	3722.62	775.69	250.45	5532.98	2881.31	1800.12	3180.94	1839.4	2337.52	5719.41	6114.59	5015.73	891.69	250.37	463.76	2515.28	960.43	5123.58	1552.89	2305.03	470.31	5865.77	4536.84	394.98	4085.09	4898.32	1373.62	1120.17	2946.31	3791.04	1767.24	778.54	4603.69	1475.69	4263.94	1566.28	3062.19	1767.24
8.4	5182.1	1212.48	6384.32	4684.59	2719.59	5969.24	4186.28	6289.62	846.49	496.24	3136.78	3649.36	771.77	245.23	5540.96	2914.16	1761.07	3227.82	1853.17	2310.34	5763.22	6132.62	4993.51	903.61	246.53	474.64	2458.93	936.54	5177.04	1499.92	2335.77	464.22	5817.3	4478.51	387.4	4151.93	4935.73	1333.44	1101.8	3005.52	3841.56	1779.06	797.19	4666.84	1498.57	4314.4	1586.63	3107.35	1779.06
8.5	5145.96	1212.48	6471.74	4731.91	2744.13	6047.94	4165.7	6348.02	833.08	489.22	3142.77	3582.44	758.58	243.92	5562.07	2949.72	1719.06	3255.22	1860.64	2285.73	5816.01	6127.13	4967.54	920.67	244.82	484.62	2408.88	913.32	5212.74	1446.7	2365.23	457	5768.09	4398.41	382.83	4219.72	4986.07	1287.35	1088.57	3059.82	3884.81	1797.57	809.57	4731.27	1514.26	4366.07	1613.59	3157.57	1797.57
8.6	5114.37	1216.69	6568.37	4777.91	2781.76	6130.2	4147.83	6435.84	822.37	484.01	3147.16	3515.57	750.98	237.16	5570.12	2985.01	1679.91	3298.77	1863.93	2259.38	5851.53	6132	4939.11	929.96	242.12	498.8	2349.42	894.18	5262.71	1395.22	2396.01	453.71	5711.68	4323.03	379.48	4290.52	5036.49	1252.94	1072.09	3119.29	3933	1817.62	820.41	4790.42	1533.48	4425.31	1629.71	3193.88	1817.62
8.7	5069.57	1221.91	6661.5	4832.78	2819.96	6193.23	4135.07	6492.71	811.94	481.01	3151.44	3434.17	750.87	234.42	5567.71	3014.62	1641.61	3334.32	1875.5	2226.04	5898.97	6128.9	4906.01	944.86	237.24	510.22	2290.93	864.57	5318.16	1342.36	2422.1	448.63	5659.44	4233.19	373.91	4356.18	5083.26	1217.86	1056.66	3175.37	3977.91	1837.97	840.74	4849.7	1548.73	4481.04	1651.62	3231.9	1837.97
8.8	5023.18	1223.03	6749.43	4879.32	2851.05	6269.2	4106.33	6558.5	801.52	477.36	3155.49	3361.93	748.36	230.82	5579.77	3045.17	1596.87	3370.79	1885.78	2192.09	5942.93	6125.12	4869.98	957.71	236.48	521.24	2242.54	851.32	5359.83	1293.52	2446.4	443.71	5598.41	4155.39	367.11	4412.66	5138.22	1178.14	1040.54	3226.52	4029.88	1855.41	854.24	4914.12	1571.61	4534.44	1668.59	3269.04	1855.41
8.9	4969.88	1223.99	6857.04	4918.77	2885.77	6338.93	4077.63	6620.56	785.11	475.7	3155.2	3286.56	754.82	226.52	5584.37	3077.96	1553.55	3406.81	1897.22	2160.74	5987.8	6126.28	4832.4	967.27	232.63	538.44	2183.94	829.44	5408.7	1244.1	2470.47	438.38	5547.28	4079.48	360.3	4473.21	5171.87	1150.54	1030.87	3279.73	4076.29	1871.37	872.19	4961.37	1589.24	4593.98	1686.94	3318.99	1871.37
9	4918.67	1223.99	6948.77	4970.98	2919.09	6415.73	4059.38	6681.51	773.4	467.82	3155.26	3207.1	750.84	220.91	5607.82	3102.16	1512.59	3443.86	1901.96	2131.64	6027.68	6118.04	4799	978.63	228.72	547.24	2134.28	807.9	5446.26	1199.01	2488.43	436.22	5479.97	3992.67	358.7	4533.69	5211.4	1118.04	1023.06	3330.08	4113.69	1889.21	893.6	5023	1606.38	4669.91	1713.52	3352.42	1889.21
9.1	4845.48	1223.02	7036.03	5008.92	2949.32	6493.52	4021.32	6722.84	763.6	464.03	3153.6	3132.69	757.73	218.93	5590.67	3133.31	1467.44	3477.09	1910.56	2097.22	6070.72	6099.73	4762.66	987.86	226.19	566.47	2072.63	792.65	5483.74	1153.27	2510.89	431.83	5398.12	3905.61	351.83	4578.66	5250.24	1092.01	1004.52	3383.99	4157.25	1904.86	909.64	5067.49	1624.53	4737.88	1724.22	3389.58	1904.86
9.2	4782.9	1224.3	7128.94	5046.29	2986.61	6546.81	3994.51	6787.8	752.12	461.17	3151.14	3055.01	761.41	215.36	5587.5	3159.74	1426.95	3516.93	1916.83	2067.4	6116.23	6096.31	4720.67	996.75	224.49	580.98	2011.12	773.67	5534.36	1110.75	2527.69	429.68	5340.12	3815.17	346.5	4633.08	5300.76	1058.76	995.48	3430.2	4195.88	1925.89	932.97	5120.29	1641.36	4815.86	1740.57	3425.53	1925.89
9.3	4702.07	1223.66	7224.78	5080.87	3020.6	6621.84	3963.24	6839.57	737.67	456.28	3147.08	2975.34	770.44	210.7	5583.79	3188.31	1387.83	3551.11	1926.18	2029.24	6151.08	6082.14	4685.56	1006.77	223.67	597.96	1957.21	762.13	5560.78	1072.91	2546.54	425.49	5271.86	3716.57	343.46	4693.29	5350.88	1041.46	982.59	3481.34	4233.98	1943.09	950.53	5182.19	1655.26	4874.37	1760.52	3458.9	1943.09
9.4	4623.41	1221.41	7306.62	5116.18	3048.32	6671.92	3930.75	6890.94	724.41	458	3146.01	2905.96	787.81	208.17	5575.4	3210.68	1344.21	3581.41	1928.91	1990.99	6200.08	6061.83	4639.6	1021.17	218.43	611.06	1904.46	747	5602.37	1029.83	2568.17	421.1	5197.3	3631.07	336.84	4746.89	5370.41	1016.31	966.47	3528.69	4277.66	1954.09	970.51	5220.08	1665.2	4938.84	1774.56	3492.84	1954.09
9.5	4533.43	1221.41	7393.58	5158.04	3077.04	6736.76	3891.62	6930.91	710.54	453.63	3129.91	2829.41	793.13	204.51	5580.13	3227.62	1305.47	3615.22	1932.82	1958.92	6237.92	6036.91	4600.99	1026.6	217.48	629.4	1848.12	732.78	5630.63	995.55	2585.7	418.91	5116.46	3535.84	329.77	4799.76	5431.88	994.87	959.63	3576.64	4304.25	1967.28	997.18	5269.3	1684.83	5003.13	1800.17	3517.42	1967.28
9.6	4437.78	1220.42	7479.84	5191.21	3106.07	6798.39	3852.82	6981.42	698.56	446.28	3132.43	2748.82	804.38	200.99	5561.62	3251.46	1262.02	3641.86	1939.61	1915.64	6277.59	6013.44	4548.9	1036.02	216.03	649.36	1793.3	720.57	5665.42	957.31	2599.36	416.02	5047.38	3436.41	326.48	4846.43	5474.92	972.47	947.5	3617.39	4336.42	1982.11	1018.5	5327.23	1694.61	5052.77	1805.56	3550.99	1982.11
9.7	4342	1214.52	7563.83	5213.98	3134.86	6845.94	3816.33	7018.11	683.89	444.16	3117.74	2672.92	821.71	197.66	5551.36	3275.41	1229.38	3670.59	1946.36	1873.88	6315.67	5987.41	4498.69	1043.98	213.63	664.93	1742.42	709.88	5698.16	926.87	2616.46	412.42	4957.08	3343.98	322.93	4899.1	5506.73	956.45	934.16	3659.66	4372.47	1994.33	1042.33	5365.73	1708.22	5114.83	1818.12	3577.87	1994.33
9.8	4238.18	1216.96	7659.18	5248.92	3162.09	6894.32	3774.3	7064.13	670.83	441.89	3098.19	2597.74	839.8	194.75	5555.67	3288.11	1184.53	3700.64	1948.98	1836.89	6351.11	5965.31	4452.09	1051.15	211.93	685.92	1687.21	700.61	5732.63	892.99	2624.19	408.66	4872.87	3249.18	316.31	4944.87	5558.58	938.78	926.81	3700.06	4405.03	2006.02	1061.28	5406.14	1722.35	5175.39	1834.79	3603.83	2006.02
9.9	4133.96	1211.26	7735.69	5270.07	3183.02	6947.64	3726.01	7094.89	653.17	441.6	3091.18	2520.31	863.4	190.67	5521.06	3307.41	1143.89	3729.31	1954.31	1797.5	6392.39	5939.8	4397.41	1050.86	208.95	706.06	1628.49	686.72	5754.87	866.7	2638.71	406.71	4788.18	3156.4	313.32	4997.33	5581.22	923.14	917.41	3736.58	4435.05	2017.27	1084.56	5436.38	1729.22	5230.23	1846.69	3631.51	2017.27
10	4021.99	1211.26	7817.2	5292.72	3208.17	7012.18	3680.16	7124.51	643.32	434.74	3074.66	2449.43	874.38	188.53	5506.87	3326.1	1109.2	3751.68	1956.62	1754.07	6436.34	5893.92	4344.42	1057.78	208.4	725.77	1581.18	676.43	5783.96	830.9	2649	403.31	4701.41	3051	307.38	5034.82	5608.84	907.94	907.1	3774.97	4458.63	2027.79	1117.06	5463.37	1742.09	5287.74	1859.4	3657.17	2027.79
10.1	3908.63	1203.93	7890.38	5325.92	3233.43	7057.03	3631.77	7155.7	625.6	432.41	3056.01	2376.47	899.56	185.76	5471.43	3345.24	1071.04	3777	1953.07	1713.99	6471.71	5864.64	4286.09	1064.2	204.69	747.76	1529.51	665.59	5814.16	805.84	2659.41	399.51	4610.46	2956.79	305.36	5084.82	5638.36	894.7	898.9	3809.7	4480.82	2036.41	1135.25	5496.61	1743.36	5349.96	1869.92	3678.87	2036.41
10.2	3802.89	1195.33	7976.42	5326.18	3253.59	7092.19	3578.64	7187.6	615.25	426.96	3038.07	2308.96	920.6	185.02	5450.7	3360.98	1034.85	3808.51	1963.53	1669.11	6513.16	5816.17	4240.78	1070.17	202.43	767.79	1481.73	657.5	5840.04	774.46	2664.66	399.77	4520.36	2864.34	298.57	5122.47	5660.72	882.97	885.9	3850.96	4501.94	2050.67	1159.15	5525.23	1753.34	5400.37	1873.43	3695.12	2050.67
10.3	3695.59	1187.5	8045.53	5348.11	3281.75	7146.98	3528.45	7205.54	602.03	424.24	3014.46	2236.7	943.2	178.23	5423.7	3376.39	1002.6	3829.17	1957.86	1622.93	6550.23	5785.29	4171.34	1068.07	202.13	789.13	1430.24	653.78	5872.4	749.99	2673.59	400.52	4415.62	2770.51	298.44	5170.46	5693.56	868.63	881.26	3886.2	4522.12	2059.69	1189.31	5551.5	1757.66	5452.47	1889.68	3708.34	2059.69
10.4	3574.7	1182.01	8122.3	5367.98	3296.33	7176.27	3472.27	7228.7	585.01	424.23	2995.86	2171.14	978.2	177.66	5390.33	3385.44	963.37	3845.08	1958.82	1579.9	6580.63	5742.59	4119.29	1076.57	201.46	810.42	1384.64	643.43	5894	730.39	2687.66	395.35	4316.68	2691.32	291.34	5211.13	5710.96	856.48	874	3921.74	4548.78	2063.74	1211.68	5575.24	1762.19	5516.33	1898.18	3735.98	2063.74
10.5	3457.01	1182.01	8192.83	5383.5	3315.99	7220.68	3420.28	7228.19	572.99	418.21	2961.64	2101.34	999.48	174.78	5386.44	3393.82	932.48	3869.49	1961.23	1534.06	6615.34	5688.83	4056.03	1076.56	197.86	832.09	1339.06	635.21	5911.99	703.8	2688.01	395.24	4216.46	2599.47	287.39	5249.41	5724.42	847.09	866.04	3949.12	4574.39	2071.62	1242.22	5615.16	1769.4	5570.29	1909.4	3748.53	2071.62
10.6	3338.79	1166.33	8268.7	5387.82	3328.81	7267.42	3364.95	7267.04	557.84	416.23	2930.63	2036.08	1020.8	170.44	5360.83	3409.12	899.39	3887.98	1958.76	1490.62	6665.53	5633.48	3999.14	1081.91	197.51	856.6	1294.68	630.36	5937.02	677.88	2688.1	393.17	4116.77	2513.77	283.9	5289.43	5738.88	835.69	857.22	3979.42	4588.5	2081.72	1262.97	5640.79	1769.81	5628.3	1908.72	3762.25	2081.72
10.7	3218.99	1156.02	8329.09	5391.59	3351.19	7282.11	3303.92	7259.84	542.51	414.43	2908.4	1977.82	1052.28	169.91	5322.97	3414.16	868.23	3912.96	1960.01	1452.41	6701.49	5573.54	3929.43	1081.84	196.97	877.88	1255.13	621.77	5962.38	659.42	2696.66	389.96	4013.16	2430.81	280.32	5324.19	5761.12	824.43	851.32	4009.64	4610.06	2082.89	1292.85	5668.29	1777.41	5668.17	1916.06	3769.38	2082.89
10.8	3115.21	1146.7	8410.38	5399.99	3361.73	7315.89	3230.83	7261.1	529.94	413.33	2881.27	1913.53	1080.46	166.54	5299.12	3421.03	837.53	3926.58	1958.65	1406.29	6736.84	5522.01	3872.84	1081.67	196.59	905.5	1210.53	616.81	5975.36	641.04	2690.43	390.04	3910.82	2358.94	275.58	5361.18	5784.47	817.82	844.4	4038.41	4622.01	2088.57	1319.03	5696.28	1778.13	5723.04	1923.82	3782.15	2088.57
10.9	2994.19	1139.32	8465.32	5394.48	3379.08	7337.9	3180.85	7275.18	515.66	409.42	2845.36	1859.73	1115.42	163.17	5261.59	3434.33	808.61	3933.6	1954.8	1359.54	6776.28	5457.1	3802.42	1083.53	192.1	931.2	1173.84	611.5	6002.33	623.79	2691.77	390.53	3806.11	2282.12	273.51	5383.34	5788.47	812.11	837.63	4069.36	4641.56	2090.57	1345.6	5724.12	1784.23	5775.23	1924.47	3792.25	2090.57
11	2884.29	1139.32	8524.2	5394.09	3390.08	7354.42	3113.48	7263.7	502.46	405.5	2806.92	1804.14	1146.62	162.61	5244.31	3435.61	782.61	3948.95	1950.24	1319.49	6809.12	5408.43	3735.3	1083.73	191.92	953.92	1132.48	605.96	6012.93	602.38	2692.04	388.74	3703.57	2200.03	270.86	5419.12	5790.87	801.34	833.37	4095.28	4649.06	2090.53	1376.4	5749.74	1786.82	5813.81	1932.1	3796.99	2090.53
11.1	2768.44	1117.96	8587.84	5397.72	3398.02	7378	3054.49	7261.97	489.8	400.79	2763.99	1746.13	1177.56	159.76	5187.43	3441.73	755.22	3961.99	1951.26	1279.31	6849.84	5340.22	3670.29	1084.2	190.03	978.38	1097.81	602.9	6013.96	585.88	2684.24	386.99	3597.02	2126.86	265.92	5450.39	5800.61	796.81	827.17	4121.09	4665.84	2095.27	1401.56	5768.47	1786.96	5873.94	1932.69	3807.65	2095.27
11.2	2659.57	1105.87	8655.08	5383.99	3413.62	7389.06	2988.3	7263.94	478.33	401.96	2720.51	1697.03	1210.18	157.47	5160.7	3441.78	728.17	3973.17	1951.63	1237.23	6881.53	5273.69	3599.72	1082.76	188.52	998.7	1061.69	596.19	6031.2	570.62	2686.29	386.56	3490.46	2058.84	264.24	5479.14	5807.18	791.12	824.1	4141.11	4669.59	2100.22	1428.59	5789.91	1789.34	5921.57	1930.6	3807.21	2100.22
11.3	2556.76	1094.56	8704.41	5388.79	3412.11	7404.22	2920.91	7246.51	464.93	398.66	2672.8	1649.66	1247.06	155.28	5120.21	3438.8	703	3989.66	1945.08	1195.4	6925.72	5210.54	3529.1	1082.08	187.53	1023.09	1028.53	595.94	6043.31	556.17	2677.07	387.33	3386.74	1990.82	262.19	5504.63	5824.08	782.28	819.42	4168.84	4671.76	2107.46	1460.32	5802.73	1791.53	5968.21	1933.89	3811.58	2107.46
11.4	2448.37	1081.58	8759.12	5371.33	3417.19	7413.09	2851.58	7241.79	451.5	398.07	2630.88	1603.73	1288.92	153.21	5072.14	3440.83	680.1	4004.29	1941.68	1155.59	6951.74	5141.08	3461.61	1080.61	185	1051.16	997.54	589.74	6051.17	540.25	2670.26	384.86	3283.38	1922.42	257.47	5523.01	5810.48	780.58	809.2	4186.49	4685.4	2106.57	1488.65	5827.42	1795.96	6002.27	1934.34	3806.28	2106.57
11.5	2351.16	1081.58	8821.89	5383.02	3420.38	7430.79	2792.36	7218.03	439.47	394.17	2579.71	1560.93	1322.2	151.52	5035.72	3436.83	658.16	4007.17	1939	1117.63	6995.77	5055.13	3389.19	1074.66	185.26	1075.48	963.04	588.14	6048.46	526.43	2660.02	383.72	3173.14	1857.66	254.72	5553.46	5801.94	776.53	812.99	4225.34	4687.79	2107.34	1515.98	5842.24	1794.98	6049.23	1935.28	3799.01	2107.34
11.6	2248	1056.29	8863.6	5360.9	3424.92	7444.26	2719.99	7193.37	428.12	393.81	2527.44	1519.23	1361.06	149.44	4980.39	3435.32	634.04	4014.8	1931.34	1082.17	7034.68	4987.78	3319.33	1076.35	186.68	1098.71	937.24	584.63	6059.83	513.57	2655.39	383.76	3061.22	1798.84	252.39	5572.44	5795.53	771.49	802.93	4255.01	4693.78	2104.11	1542.62	5857.98	1792.18	6080.04	1930.53	3798.06	2104.11
11.7	2156.5	1041.06	8897.97	5349.62	3427.27	7438.74	2650.61	7179.94	415.07	392.47	2472.54	1482.82	1400.56	148.51	4928.59	3428.13	616.78	4017.9	1922.26	1045.31	7077.11	4912.66	3243.69	1072.68	184.8	1123.97	903.89	583.59	6057.62	501.08	2638.81	384.71	2963.42	1736.5	250.61	5594.61	5787.36	770.43	799.37	4276.29	4698.89	2109.23	1571.24	5879.8	1791.67	6132.22	1930.53	3792.41	2109.23
11.8	2063.72	1026.84	8950.99	5340.1	3422.39	7432.53	2588.17	7157.77	405.82	386.31	2414.31	1444.4	1437.66	146.8	4882.89	3419.92	592.33	4022.4	1917.18	1005.98	7109.27	4833.19	3173.67	1069.33	184.25	1148.97	879.26	581.04	6062.22	487.96	2632.3	382.92	2857.37	1680.94	250.04	5621.73	5786.54	771.54	795.73	4293.67	4692.06	2111.7	1601.5	5890.83	1784.53	6162.93	1923.07	3780.81	2111.7
11.9	1978.07	1018.19	8986.66	5332.06	3416.97	7431.27	2520.07	7123.69	394.46	386.4	2355.09	1409.98	1487.48	144.74	4822.88	3415.17	574.29	4022.24	1910.38	971.94	7151.14	4757.68	3105.26	1065.84	182.25	1169.36	852.2	578.05	6065.97	477.25	2617	386.37	2753.86	1630.74	247.42	5638.86	5757.58	769.41	790.11	4304.78	4690.05	2107.44	1626.44	5902.41	1788.49	6207.98	1925.21	3765.59	2107.44
12	1896.53	1018.19	9025.63	5307.76	3422.84	7425.48	2452.52	7102.76	385.31	380.83	2296.4	1378.06	1525.72	143.42	4772.01	3400.59	555.18	4026.2	1906.52	938.9	7186.09	4676.46	3033.57	1060.59	181.9	1199.98	833.67	575.22	6069.47	466.47	2599.39	386.07	2658.42	1575.19	245.11	5651.02	5751	767.57	791.36	4323.39	4680.51	2101.61	1661.78	5920.4	1785.93	6235.13	1918.91	3754.67	2101.61
12.1	1814.99	984.64	9055	5290.4	3408.84	7433.11	2389.69	7077.24	372.43	379.33	2236.93	1349.09	1568.52	141.53	4689.72	3399.62	539.83	4016.64	1896.99	904.23	7233.52	4591.23	2958.14	1054.3	179.94	1225	808.44	576.04	6065.64	453.44	2588	385.36	2557.43	1523.13	243.41	5661.16	5731.58	770.17	787.79	4330.26	4673.27	2100.4	1691.25	5935.91	1788.31	6275.3	1907.32	3736.64	2100.4
12.2	1734.21	968.88	9082.68	5277.16	3407.3	7408.04	2323.63	7039.83	364.33	377.4	2172.73	1322.03	1613.88	139.02	4623.01	3385.22	521.46	4020.17	1885.87	873.72	7268.02	4506.56	2885.97	1050.45	181.6	1249.89	784.39	572.82	6056.36	444.31	2573.44	386.61	2458.72	1474.52	240.22	5665.27	5702.82	769.15	787.63	4341	4667.63	2101.48	1717.31	5934.19	1791.48	6302.69	1905.59	3717.14	2101.48
12.3	1662.33	957.19	9110.39	5253.24	3392.84	7403.07	2257.42	7001.78	356.51	374.36	2108.86	1291.96	1663.46	138.36	4553.89	3373.24	506.81	4017.41	1882.24	845.08	7300.76	4425.34	2810.84	1040.01	180.39	1273.41	764.59	575.6	6054.83	436.44	2552.84	386.89	2364.41	1428.71	237.97	5674.34	5692.52	773.93	782.8	4352.4	4661.13	2096.46	1749.11	5937.7	1787.49	6322.46	1898.67	3701.8	2096.46
12.4	1593.74	939.6	9143.69	5224.94	3390.23	7390.2	2196.72	6971.39	347.48	378.42	2046.1	1270.99	1713.39	136.44	4484.01	3362.27	490.02	4008.53	1871.57	817.91	7350.84	4330.46	2737.91	1032.87	180.4	1301.53	744.96	570.99	6050.61	429.14	2537.36	387.27	2275.43	1394	238.09	5685.31	5648.36	774.12	782.57	4354.76	4647.08	2090.61	1773.27	5926.61	1785.79	6347.76	1887.67	3683.84	2090.61
12.5	1526.54	939.6	9164.74	5195.5	3368.82	7375.69	2134.79	6936.51	338.59	371.27	1981.53	1251.99	1754.96	135	4410.76	3346.56	478.38	4008.13	1861.37	788.63	7388.69	4242.88	2673.76	1031.41	179.29	1326.03	724.29	571	6049.16	420.88	2521.74	388.03	2183.97	1347.67	236.86	5692.9	5628.2	777.52	778.66	4358.73	4635.51	2087.94	1804.75	5919.32	1783.66	6364.58	1886.06	3664.8	2087.94
12.6	1459.53	913.38	9183.92	5169.71	3360.31	7369.57	2077.8	6869.98	330.44	368.17	1921.63	1228.14	1799.51	133.82	4318.93	3336.93	465.62	4001.08	1854.13	762.9	7416.03	4141.36	2593.28	1021.99	178.11	1352.22	709.51	572.27	6044.38	411.94	2497.26	389.3	2096.99	1309.13	236.38	5687.7	5586.22	780.33	777.52	4356.72	4614.34	2082.12	1834.3	5908.92	1771.69	6366.63	1872.33	3638.69	2082.12
12.7	1403.33	893.83	9206.48	5140.37	3343.13	7353.28	2011.49	6835.56	324.33	366.2	1858.23	1211.48	1849.07	133.43	4233.99	3323.41	451.89	3988.45	1845.35	735.38	7476.03	4056.04	2524.51	1016.47	178.4	1376.17	690.98	571.42	6025.07	403.45	2476.33	390.37	2013.88	1273.51	234.38	5681.24	5560.74	787.43	775.6	4360.89	4599.12	2083.19	1868.18	5911	1763.29	6376.91	1857.2	3612.83	2083.19
12.8	1346.09	876.33	9209.66	5104.88	3329.13	7334.09	1954.11	6766.59	317.11	366.53	1794.13	1193.5	1893.8	132.72	4143.53	3299.37	439.58	3978.2	1833.9	710.3	7496.52	3954	2455.6	1004.7	177.3	1397.9	674.24	574.68	6016	397.23	2449.93	391.29	1934.73	1237.66	233.3	5685.11	5529.5	793.18	775.48	4359.97	4580.04	2076.3	1894.56	5886.83	1755.13	6377.41	1846.19	3582.41	2076.3
12.9	1292.22	864.26	9215.6	5070.99	3308.89	7318	1893.03	6693.86	309.22	366.44	1737	1175.79	1946.94	131.41	4056.4	3285.89	427.4	3963.82	1827.47	685.28	7520.04	3859.22	2389.29	994.57	176.85	1425.42	663.57	573.82	6007.54	392.23	2427.8	392.34	1858.41	1206.12	234.34	5677.79	5480.63	799.56	771.2	4356.23	4557.26	2067.36	1915.82	5866.97	1753.28	6372.98	1830.46	3557.68	2067.36
13	1241.58	864.26	9217.9	5027.28	3286.97	7286.16	1837.23	6626.29	302.83	360.29	1675.87	1165.38	1992.04	130.28	3972.52	3262.37	418.18	3954.86	1813.7	663.84	7563.68	3764.72	2319.73	984.98	176.49	1446.17	647.44	574.05	5997.7	384.77	2394.93	394.5	1782.58	1173.21	230.98	5657.41	5429.61	804.78	772.54	4346.39	4523.96	2052.68	1949.36	5843.06	1741.63	6374.02	1819.32	3517.98	2052.68
13.1	1193.43	833.69	9220.09	4993.4	3263.42	7274.21	1780.18	6535.28	295.62	360.06	1616.85	1150.94	2040.02	129.34	3868.3	3238.46	408.99	3949	1798.1	644.12	7587.47	3661.72	2255.57	980.31	175.3	1472.49	630.92	577.37	5982.5	380.13	2361.82	397.93	1708.82	1142.42	233.44	5654.91	5387.64	812.64	768.66	4343.61	4497.86	2043.77	1978.51	5832.56	1729.26	6383.57	1803.16	3492.88	2043.77
13.2	1150.84	818.89	9217.02	4957.07	3237.34	7243.72	1728.84	6470.94	288.76	359.07	1564.55	1140.14	2089.02	128.45	3769.71	3212.37	398.97	3930.67	1793.3	621.4	7625.92	3563.24	2182.16	967.49	175.68	1493.59	620.64	580.62	5967.1	378.53	2333.8	397.89	1645.69	1114.93	230.22	5636.46	5335.9	823.5	769.27	4331.82	4470.81	2038.38	2004.2	5807.54	1718.08	6373.21	1787.91	3446.53	2038.38
13.3	1108.24	803.13	9203.38	4906.39	3200.64	7216.76	1670.57	6362.49	283.99	359.88	1507.47	1132.53	2131.62	128.06	3680.84	3189.39	388.14	3917.01	1780.51	604.51	7654.41	3470.06	2116.99	959.72	174.5	1519.68	606.44	586.11	5950.96	369.14	2308.27	399.14	1579.77	1086.2	231.19	5623.59	5294.31	828.49	769.31	4326.41	4438.01	2024.06	2032.91	5771.97	1708.76	6369.44	1767.58	3412.61	2024.06
13.4	1070.26	788.58	9197.46	4863.98	3165.4	7175.9	1622.77	6262.84	279.91	359.96	1451.2	1120.1	2186.4	126.28	3587.27	3162.59	380.42	3899.27	1768.18	583.16	7680.64	3375.78	2050.02	948.75	174.93	1540.79	597.36	590.02	5929.26	367.43	2268.71	399.92	1516.19	1065.17	231.87	5591.29	5234.91	840.14	769.58	4313.22	4413.86	2009.73	2064.6	5740.73	1700.4	6369.76	1752.16	3374.8	2009.73
13.5	1029.19	788.58	9174.52	4819.07	3133.33	7147.27	1578.33	6152.81	274.89	357.46	1400.51	1115.64	2230.89	125.56	3497.87	3130.11	373.63	3880.29	1754.6	565.62	7707.3	3270.9	1990.76	938.72	174.92	1562.61	585.39	596.7	5912.51	361.55	2241.27	404.02	1458.96	1038.24	231.96	5574.5	5179.22	852.76	768.81	4292.48	4367.59	1995.68	2096.86	5700.96	1683.43	6362.12	1732.2	3323.6	1995.68
13.6	997.49	757.76	9167.96	4771.09	3095.4	7107.37	1525.54	6050.43	268.86	354.18	1351.64	1109.92	2276.31	124.38	3390.4	3095.29	367.28	3858.65	1741.51	548.86	7732.04	3181.44	1926.73	928.14	175.21	1589.93	574.56	605.83	5888.1	357.79	2198.83	404.23	1404.66	1014.31	230.06	5542.6	5108.91	864.09	768.77	4276.92	4337.94	1977.54	2121.44	5665.18	1676.47	6349.89	1708.09	3290.09	1977.54
13.7	961.71	743.14	9140.94	4716.73	3045.9	7056.22	1479.74	5929.23	265.37	355.16	1303	1099.1	2316.08	123.6	3300.69	3059.07	361.46	3832.88	1726.5	532.63	7746.22	3084.7	1866.77	913.87	174.03	1606.2	563.37	614.16	5858.42	354.45	2161.54	407.22	1359.77	989.64	231.83	5515.29	5042.39	877.54	771.46	4247.32	4292.64	1968.27	2151.28	5625.97	1660.7	6336.31	1686.76	3246.33	1968.27
13.8	930.64	729.41	9122.81	4673.12	3000	7002.8	1435.3	5823.93	262.1	354.14	1253.35	1096.83	2371.01	122.17	3199.52	3023.99	352.46	3809.98	1712.53	517.81	7777.82	2994.74	1811.93	904.3	174.41	1627.69	557.53	627.02	5837.68	351.5	2129.7	408.4	1307.8	970.4	229.63	5483.61	4979.8	894.23	769.44	4230.42	4253.42	1961.59	2180.07	5583.91	1656.4	6324.46	1666.93	3193	1961.59
13.9	901.06	713.12	9081.49	4621.47	2951.83	6948.33	1398.09	5696.3	256.18	354.93	1208.34	1089.82	2424.43	121.14	3097.46	2979.98	346.51	3788.04	1701.26	501.03	7799.54	2909.69	1755.71	894	172.98	1653.12	545.26	635.06	5827.89	346.16	2083.32	412.99	1266.72	958.62	230.73	5450.9	4900.04	910.06	769.69	4207.42	4214.68	1940.29	2210.54	5532.46	1636.43	6299.09	1638.04	3140.58	1940.29
14	873.02	713.12	9064.51	4576.39	2891.94	6888.9	1354.91	5576.57	252.8	351.53	1163.42	1087.57	2462.03	121.6	3019.29	2942.2	341.13	3749.97	1684.02	488.41	7806.39	2818.4	1698.46	881.3	172.89	1674.11	537.8	650.09	5790.86	345.06	2052.89	416.02	1221.68	937.62	229.82	5410.01	4831.5	923.5	771.49	4180.23	4165.38	1924.04	2245.57	5486.69	1623.67	6284.6	1622.3	3087.51	1924.04
14.1	845.79	688.14	8999.96	4528.32	2831.76	6827.36	1318.53	5439.02	248.22	353.08	1124.84	1087.31	2511.26	120.3	2907.08	2900.51	336.04	3717.73	1670.72	473.66	7835.13	2727.08	1650.21	865.64	172.91	1697.86	531.32	665.34	5759.99	340.63	2008.99	418.66	1179.6	919.5	230.74	5380.48	4752.89	937.63	768.6	4158.42	4113.07	1905.04	2266.22	5441.27	1607.28	6252.69	1590.18	3024.79	1905.04
14.2	821.3	671.19	8930.8	4476.37	2777.8	6747.17	1281.07	5287.14	244.8	351.79	1083.16	1089.9	2558.23	120.94	2811.21	2848.31	331.49	3683.59	1653.8	460.71	7857.54	2642.04	1596.18	854.26	172.19	1712.91	523.43	681.49	5732.23	338.96	1969.79	421.88	1150.16	903.86	230.87	5341.84	4690.77	959.03	773.9	4131.49	4056.74	1892.21	2296.38	5384.72	1599.29	6228.87	1567.54	2968.29	1892.21
14.3	803.24	663.08	8868.19	4433.83	2716.24	6652.29	1246.44	5154.98	242.08	353.74	1043.87	1087.59	2609.37	120.44	2722.84	2800.16	324.11	3650.23	1637.82	447.67	7874.78	2559.42	1549.06	841.11	172.74	1735.79	517.73	701.66	5705.66	337.66	1930.81	427.18	1114.39	889.39	231.41	5294.03	4612.02	976.6	770.59	4083.7	4012.23	1875.57	2321.49	5333.81	1578.68	6204.64	1544.67	2914.04	1875.57
14.4	779.34	648.06	8797.17	4376.43	2643.96	6554.19	1211.03	5018.91	238.51	354.77	1011.89	1085.23	2656.79	119.89	2626.61	2741.49	321.46	3601.92	1619.14	437.16	7880.64	2475.48	1500.29	827.14	170.54	1752.38	509.96	718.63	5674.89	335.58	1887.73	429.97	1085.61	880.43	232.91	5245.04	4517.82	995.8	772.37	4051.88	3962.17	1855.62	2355.84	5277.16	1569.89	6187.7	1515.6	2847.04	1855.62
14.5	757.62	648.06	8712.18	4316.27	2581.31	6445.14	1182.9	4875.6	235.82	352.34	977.86	1087.11	2696.92	118.77	2562.06	2690.7	315.31	3559.41	1598.8	426.97	7889.41	2396.52	1459.31	814.19	172.59	1775.73	504.7	743.84	5628.97	333.2	1844.37	435.09	1053.39	866.38	230.92	5202.99	4423.79	1013.73	771.87	4016.48	3907.09	1836.01	2383.65	5213.82	1544.51	6165.21	1487.24	2794.06	1836.01
14.6	739.43	622.21	8632.46	4245.28	2512.21	6334.11	1155.06	4730.49	234.78	351.27	945.8	1091.66	2737.6	117.91	2456.64	2635.78	311.96	3503.92	1579.38	416.79	7897.62	2312.13	1415.71	796.65	171.19	1793.66	498.74	763.63	5595.91	331.46	1799.12	439.04	1028.23	853.27	231.98	5143.8	4336.78	1035.58	773.74	3985.89	3836.42	1815.81	2412.01	5150.28	1532.71	6138.12	1464	2726.62	1815.81
14.7	719.9	613.11	8546.38	4190.98	2452.8	6216.08	1131.18	4597.96	231.86	353.07	916.56	1093.44	2784.58	117.81	2370.5	2585.34	309.53	3451.9	1558.4	406.08	7907.11	2230.72	1374.59	784.24	171.58	1813.58	493.27	786.64	5554.88	329.32	1761.41	444.13	1004.41	844.09	234.88	5096.39	4244.82	1054.87	772.57	3946.97	3774.71	1800.23	2433.05	5084.28	1514.2	6096.91	1437.8	2668.78	1800.23
14.8	706.64	599.66	8457.01	4125.28	2371.2	6095.42	1099.54	4456.22	227.78	353.24	888.97	1092.68	2830.09	117.41	2289.9	2525.5	304.97	3401.88	1540.88	396.96	7888.09	2152.73	1338.87	770.72	173.49	1830.5	487.37	816.62	5515.86	330.68	1725.19	450.14	985.01	834.67	235.59	5033.59	4169	1079.38	774.79	3901.29	3710.19	1777.6	2466.05	5015.89	1498.51	6046.38	1410.99	2604.76	1777.6
14.9	688.86	587.93	8366.04	4050.9	2308.74	5972.86	1082.03	4332.34	225.86	354.74	861.8	1094.33	2878.2	117.29	2211.11	2460.88	302.53	3343.77	1521.78	387.54	7880	2080.64	1307.06	756.52	172.28	1846.31	484.58	844.19	5482.57	324.96	1677.79	455.33	962.36	832.64	236.67	4975.84	4061.68	1105.35	773.29	3858.09	3648.13	1751.1	2491.48	4941.77	1482.79	5998.54	1384.43	2544.9	1751.1
15	673.66	587.93	8264.77	3988.56	2235.43	5844.52	1061.21	4193.18	224.29	355.13	839.17	1099.46	2920.27	117.33	2142.68	2402.33	299.5	3276.47	1492.62	380.61	7893.97	2010.02	1273.09	740.98	172.95	1866.52	477.73	871.59	5426.47	327.69	1637.87	460.53	939.23	818.41	235.69	4909.57	3967.46	1127.8	776.99	3826.33	3579.09	1730.77	2525.95	4872.6	1464.83	5939.5	1365.44	2475.31	1730.77
15.1	661.56	562.02	8147.9	3925.71	2166.57	5726.6	1039.11	4066.92	221.82	354.81	812.77	1105.64	2966.99	116.26	2054.87	2343.79	296.21	3218.02	1471.86	371.42	7894.23	1941.41	1241.98	726.51	171.26	1882.37	475.38	898.77	5376.16	324.44	1599.66	464.14	925.43	810.91	239.68	4830.4	3870	1154.03	774.9	3776.03	3504.72	1708.73	2549.97	4791.22	1443.2	5883.91	1332.9	2417.95	1708.73
15.2	649.73	552.14	8037.16	3845.61	2096.75	5588.07	1021.41	3928.47	221.51	353.02	794.69	1112.08	3010.77	117.2	1981.39	2281.44	295.06	3149.31	1442.29	363.33	7895.96	1876.88	1212.81	709.63	171.32	1904.11	471.26	931.76	5326.4	324.67	1558.83	468.12	910.99	806.92	239.31	4761.11	3779.79	1179.58	775.3	3731.86	3432.62	1682.6	2577.14	4708.42	1426.06	5803.54	1304.62	2348.66	1682.6
15.3	639.07	542.64	7899.94	3774.52	2025.56	5462.44	1002.72	3800.44	219.34	356.91	771.49	1119.09	3051.7	116.6	1911.63	2218.04	290.74	3084.57	1417.28	355.42	7872.9	1815.34	1187.53	695.3	173.86	1917.43	466.87	966.26	5279.52	325.43	1519.3	476.91	894.28	800.77	241.42	4684.92	3697.86	1207.65	780.5	3686.38	3362.48	1658.2	2602.08	4641.86	1409.34	5725.83	1279.53	2282.47	1658.2
15.4	624.99	530.48	7771.91	3706.57	1958.45	5316.36	993.24	3679.62	216.73	358.68	755.82	1120.46	3099.76	116.02	1844.3	2162.06	288.5	3013.46	1389.43	349.34	7869.63	1747.76	1163.62	683.23	172.45	1935.16	465.2	1001.81	5220.46	323.14	1477.09	482.33	878.51	801.07	241.12	4609.9	3587.03	1233.97	782.66	3628.38	3286.57	1633.36	2627.52	4549.13	1385.43	5649.44	1247.81	2231.01	1633.36
15.5	612.83	530.48	7634.09	3633.02	1889.36	5177.99	978.63	3559.5	215.87	354.03	734.17	1128.51	3132.66	115.39	1794.77	2096.79	285.59	2942.52	1354.87	344.64	7863.47	1699.39	1144.62	667.04	171.56	1945.9	461.59	1038.12	5168.88	322.78	1439.03	488.22	868.28	796.14	241.81	4528.19	3490.16	1264.7	785.21	3577.71	3209.41	1604.07	2655.7	4458.8	1369.7	5558.18	1231.11	2162.77	1604.07
15.6	604.84	512.22	7482.49	3548.37	1815.46	5036.51	961.77	3431.67	212.89	358.17	718.58	1137.86	3172.29	114.95	1719.68	2037.44	285.51	2861.81	1332.44	335.42	7835.42	1642.92	1122.37	652.44	172.32	1961.12	459.04	1069.88	5104.04	323.17	1398.71	494.42	856.82	793.16	242.13	4439.33	3399.86	1291.21	786.5	3526.19	3120.17	1586.48	2683.47	4376.4	1349	5464.89	1199.49	2099.07	1586.48
15.7	595.4	501.35	7345.18	3479.37	1757.17	4893.78	950.19	3315.41	212.74	358.58	703.69	1150.17	3215.53	114.89	1660.68	1974.27	284.13	2790.67	1295.6	330.97	7810.37	1589.77	1104.76	638.01	173.8	1972.54	457.13	1108.48	5035.59	323.24	1363.88	498.38	852.98	789.69	247.31	4354.11	3302.09	1320.52	785.42	3466.13	3051.81	1552.19	2705.11	4274.63	1328.33	5373.24	1177.78	2037.23	1552.19
15.8	586.15	490.4	7172.4	3393.98	1687.41	4751.74	941.91	3208.31	212.77	357.79	687.17	1156.99	3257.56	115.76	1607.76	1920.17	279.08	2718.13	1264.03	326.02	7802.49	1541.87	1083.66	622.05	173.53	1986.2	453.53	1152.4	4971.16	324.38	1326.84	507.68	840.96	785.96	246.54	4269.28	3222.3	1347.73	788.13	3409.31	2964.81	1532.16	2736.84	4189.03	1309.51	5284.89	1148.06	1973.48	1532.16
15.9	579.09	480.94	7016.2	3315.91	1623.26	4613.5	932.44	3089.79	210.69	362.54	675.11	1170.07	3302.78	114.4	1554.12	1860.23	280.11	2641.62	1235.57	321.82	7768.73	1501.29	1074.06	608.74	172.54	2001.61	451.3	1186.95	4908.78	324.4	1289.78	508.97	832.44	791.37	247.4	4180.93	3118.06	1379	789.91	3351.82	2892.42	1498.29	2758.27	4105.97	1284.54	5186.52	1127.44	1924.41	1498.29
16	571.21	480.94	6855.49	3245.18	1567.13	4482.72	919.24	2989.26	209.29	361.46	662.36	1177.92	3344.89	114.08	1514.94	1802.46	277.54	2563.67	1199.58	316.49	7741.04	1464.6	1056.66	593.78	173.57	2014.33	447.21	1229.73	4829.39	324.42	1257.29	516.82	827.78	785.68	248.2	4082.08	3023.76	1411.14	791.77	3292.46	2804.01	1468.16	2792.03	4005.24	1262.63	5085.16	1102.68	1865.43	1468.16
16.1	563.96	465.77	6678.47	3166.6	1504.01	4340.31	914.12	2885.23	208.09	361.17	650.63	1186.31	3380.67	114.46	1450.49	1742.06	277.46	2490.06	1169.42	312.39	7714.81	1416.2	1045	579.63	174.79	2026.46	447.06	1266.51	4748.83	325.6	1226	522.76	820.82	784.56	252.54	3987.6	2936.37	1444.54	791.98	3223.8	2729.06	1437.93	2807.31	3904.24	1237.61	4973.52	1078.24	1804.94	1437.93
16.2	560.31	456.06	6515.96	3083.81	1446.18	4199.79	900.47	2788.14	207.52	362.37	641.93	1199.64	3419.94	113.16	1410.41	1692.47	275.67	2415.2	1133.63	307.09	7683.98	1380.9	1034.69	564.79	173.53	2039.5	445.78	1311.5	4666.47	325.4	1189.6	530.03	818.67	785.37	251.76	3894.33	2847.88	1476.97	792.97	3164.74	2647.87	1409.29	2842.63	3820.77	1217.97	4864.67	1054.97	1749.43	1409.29
16.3	553.04	446.76	6338.51	3015.06	1390.08	4061.22	900.72	2693.33	206.14	361.86	630.06	1211.4	3458.88	113	1360.94	1633.11	275.42	2337.38	1096.82	303.16	7646.14	1341.72	1026.62	553.17	176.69	2047.06	444.48	1359.57	4588.67	326.21	1157.99	537.29	810.04	789.32	253.82	3798.83	2773.87	1506.9	797.72	3109.67	2570.44	1382.73	2862.37	3720.2	1193.73	4749.58	1030.96	1693.86	1382.73
16.4	546.23	446.76	6167.53	2928.57	1333.1	3924.79	891.29	2604.51	204.94	368.1	620.54	1229.99	3506.13	113.56	1320.82	1576.24	274.79	2263.51	1066.76	300.96	7615.88	1315.48	1016.51	539.1	175.73	2065.3	442.64	1400.09	4497.86	328.65	1130.24	542.81	808.33	791.29	256.27	3701.8	2674.39	1543.07	801.76	3043.21	2500.57	1349.36	2889.74	3618.3	1173.98	4635.13	1010.61	1640.42	1349.36
16.5	541.4	446.76	5997.5	2850.86	1285.59	3795.79	887.11	2522.88	204.03	365.87	610.93	1240.32	3528.13	113.24	1294.84	1526.84	271.59	2195.49	1029.73	296.74	7563.68	1283.04	1011.53	526.11	174.4	2068.59	440.93	1443.75	4413.22	329.37	1098.57	550.73	804.93	787.58	257.36	3613.18	2585.83	1580.7	803.01	2974.59	2417.78	1316.71	2919.4	3523.06	1151.6	4527.48	991.48	1591.27	1316.71
16.6	534.91	446.76	5831.16	2774.84	1235.38	3678	884.4	2438.21	202.91	367.8	603.32	1256.91	3567.14	112.49	1248.36	1475.68	271.03	2122.43	993.21	292.74	7526.04	1250.71	1003	511	174.33	2078.21	439.18	1495.4	4316.2	329.94	1064.79	555.13	805.63	791.09	260.76	3512.16	2503.89	1616.16	807.8	2905.5	2345.61	1286.31	2937.57	3439.1	1125.08	4401.69	965.86	1538.76	1286.31
16.7	530.12	433.07	5647.67	2705.02	1184.84	3544.56	880.78	2357.16	202.23	366.77	596.29	1267.01	3601.11	113.13	1211.02	1423.08	271.99	2054.12	959.61	289.46	7463.6	1226.23	1002.96	499.96	176.22	2083.63	438.32	1539.31	4211.5	331.92	1037.82	565.36	804.71	791.73	263.31	3426.81	2425.14	1650.81	809.64	2834.94	2269.03	1262.03	2962.21	3338.38	1109.48	4284.67	944.43	1489.22	1262.03
16.8	532.71	424.06	5475.91	2626.41	1133.14	3426.56	874.8	2286.16	203.67	368.93	591.72	1285.84	3630.9	112.89	1183.66	1376.88	269.14	1990.43	928.03	287.04	7415.24	1203.77	997.74	487.15	176.99	2092.98	440.14	1589.88	4116.3	333.57	1011.06	570.92	805.08	800.36	264.23	3332.07	2364.69	1687.79	811.19	2767.71	2196.73	1231.03	2987.23	3250.12	1081.18	4164.29	923.88	1437.53	1231.03
16.9	525.91	410.83	5299.8	2549.14	1090.87	3304.87	875.89	2209.7	202.37	370.14	584.46	1300.71	3671.73	113.1	1149.39	1325.27	272.11	1924.03	897.01	282.78	7345.52	1180.4	993.93	476.48	177.94	2101	439.78	1631.03	4022.31	335.36	985.21	579.05	806.11	810.83	264.8	3235.76	2270.47	1724.61	817.3	2700.96	2128.59	1199.96	3003.79	3155.67	1062.87	4046.97	902.91	1395.94	1199.96
17	523.89	410.83	5139.39	2478.48	1048.49	3192.99	874.07	2140.11	200.5	370.47	578.77	1321.1	3697.91	111.36	1134.59	1281.26	269.59	1859.64	862.28	280.3	7276.23	1155.33	995.99	462.86	177.16	2099.87	437.82	1681.56	3923.14	337.38	958.07	584.21	809.26	812.42	270.03	3143.22	2194.48	1764.81	817.79	2627.78	2061.78	1165.76	3034.02	3069.91	1040.21	3936.81	889.6	1345.99	1165.76
17.1	520.73	388.89	4983.57	2411.86	1011.04	3082.52	869.08	2063.67	201.32	373.98	573.68	1334.18	3731.98	112.52	1093.54	1239.19	269.68	1801.62	833.62	279.38	7218.32	1137.54	996.77	451.83	178.36	2108.81	437.63	1724.88	3818.38	340.1	933.7	590.06	807.28	812.84	272.04	3057.27	2127.6	1801.93	820.02	2564.06	1988.39	1140.97	3056.24	2988.98	1017.54	3817.99	868.3	1304.2	1140.97
17.2	516.76	381	4811.22	2343.51	972	2972.74	874.02	2008.91	201.07	375.43	570.19	1356.48	3765.84	113.19	1070.57	1192.41	269.5	1742.19	801.27	275.96	7142.67	1115.34	1000.69	442.31	178.87	2111.76	437.11	1780.36	3710.99	343.39	905.7	598.75	817.29	822.62	275.02	2970.03	2056.46	1847.53	823.4	2493.47	1927.57	1109.91	3079.53	2899.31	994.84	3704.34	847.83	1266.5	1109.91
17.3	516.31	376.01	4655.86	2280.1	934.49	2865.71	870.48	1944.66	199.81	376.77	566.36	1372.07	3795.52	112.38	1045.93	1154.73	270.99	1680.94	771.42	275.06	7061.48	1099.3	1001.63	431.32	179.7	2119.16	439.96	1820.06	3615.5	345.19	886.92	606.1	818.24	821.82	275.4	2884.17	2000.61	1884.83	821.29	2429.46	1858.89	1086.52	3096.33	2820.42	975.73	3591.16	831.44	1221.71	1086.52
17.4	513.64	366.97	4500.7	2198.84	898.52	2765.52	873.93	1895.7	198.85	380.82	563.16	1393.84	3832.97	113.14	1021.04	1114.04	270.29	1627	747.06	273.59	6960.22	1081.07	1002.8	421.1	179.92	2128.68	440.12	1873.78	3513.21	348.81	863.39	613.5	820.41	836.72	279.37	2796.69	1930.34	1926.43	828.29	2357.98	1801.63	1054.7	3115.87	2740.27	954.4	3477.26	812.47	1185.53	1054.7
17.5	509.63	366.97	4349.67	2136.3	867.41	2664.02	871.59	1825.08	198.64	378.77	558.68	1412.76	3862.63	112.47	1013.23	1078.81	269.91	1574.16	719.97	271.59	6872.99	1069.79	1011.7	410.3	180.71	2126.7	438.04	1919.35	3397.94	354.74	842.82	621.32	832.04	837.94	282.7	2711.34	1867.29	1968.94	829.74	2295.01	1739.97	1026.9	3135.6	2654.57	936.43	3374.03	797.18	1145.19	1026.9
17.6	511.37	354.24	4202.96	2073.01	834.1	2578.81	873.86	1772.17	199.11	380.94	557.96	1440.93	3890.44	112.59	982.9	1040.1	269.93	1518.99	690.88	271.24	6770.72	1054.68	1017.14	399.94	182.22	2133.13	440.21	1970.93	3291.97	356.86	821.92	626.56	838.32	845.51	285.26	2633.76	1811.98	2012.83	831.57	2232.66	1683.87	997.63	3156.43	2583.06	911.43	3261.03	779.78	1110.25	997.63
17.7	510.34	349.69	4055.87	2005.84	808.69	2485.3	874.24	1729.86	198.08	381.87	554.51	1455.83	3919.51	112.58	964.12	1005.91	272.07	1472	667.24	268.73	6658.86	1042.58	1025.37	392.86	183.19	2135.93	439.43	2017.74	3191.83	360.76	799.59	631.97	841.98	854.21	288.63	2558.23	1758.34	2059.82	836.21	2169.23	1628.12	973.83	3175.82	2509.98	893	3156.4	761.21	1073.01	973.83
17.8	506.6	341.42	3919.86	1946.82	779.68	2397.87	883.94	1682.23	198.15	384.07	552.89	1484.7	3941.37	112.37	948.47	968.09	273.01	1428.63	645.04	269.84	6545.93	1032.51	1035.59	382.89	186	2138.9	440.82	2069.19	3081.71	367.9	778.86	641.44	853.72	860.41	290.72	2483.29	1708.06	2103.83	840.16	2107.44	1572.58	950.97	3190.27	2435.71	870.71	3055.18	747.33	1039.91	950.97
17.9	504.32	338.3	3788.66	1876.37	751.3	2316.66	883.51	1633.02	197.37	389.61	551.26	1507.96	3968.16	111.31	932.64	937.76	270.81	1382.73	621.94	266.34	6425.51	1022.59	1045.32	375.79	185.23	2145.27	440.47	2120.64	2980.3	374.27	763.12	648.23	865.31	870.77	293.6	2408.6	1650.28	2143.69	838.51	2053.47	1529.81	920.31	3214.76	2364.52	858.01	2953.84	731.61	1010.93	920.31
18	504.57	338.3	3668.5	1828.94	727.96	2243.03	885.83	1589.02	198.04	388.38	551.54	1532.14	3990.54	111.53	931.06	906.63	273.89	1336.99	599.13	267.31	6298.56	1015.39	1055.98	367.8	188.49	2143.69	442.52	2163.16	2873.89	380.71	744.64	654.98	879.37	874.31	296.56	2338.14	1600.12	2190.6	846.2	1987.29	1477.98	897.68	3225.19	2291.89	835.76	2858.54	720.93	977.87	897.68
18.1	503.79	327.94	3544.71	1770.06	705.19	2164.73	888.88	1550.58	196.7	392.73	550.29	1559.63	4020.43	112.68	902.44	880.01	273.84	1298.53	574.06	266.68	6171.27	1006.79	1071.77	358.84	188.6	2143.94	444.01	2209.47	2772.07	387.14	728.3	664.61	891.14	884.17	300.57	2275.72	1557.5	2235.84	847.74	1929.5	1428.43	872.49	3240.69	2238.83	814.9	2764.6	703.17	948.38	872.49
18.2	506.54	321.56	3427.97	1716.7	683.11	2089.19	894.44	1512.3	199.17	393.04	549.44	1590.4	4041.08	111.54	888.99	850.06	275	1258.68	558.24	264.26	6047.27	996.06	1081.68	348.98	190.49	2147.44	445.97	2253.51	2678.81	397.12	710.4	670.69	905	886.04	303.59	2211.48	1508.26	2279.94	850.68	1874.19	1382.15	849.81	3259.11	2177.77	797.23	2672.4	688.59	919.55	849.81
18.3	506.26	317.81	3310.91	1662.03	660.62	2024.51	896.52	1479.51	198.5	397.37	546.74	1616.94	4068.92	110.87	877.98	819.31	275.32	1219.28	540.62	266.46	5914.99	990.71	1096.6	343.63	193.28	2146.5	445.47	2304.27	2593.47	407.42	695.01	680.19	917.31	892.87	307.88	2144.26	1476.2	2321.33	855.04	1821.1	1335.87	831.33	3267.92	2108.58	777.81	2588.43	674.18	888.76	831.33
18.4	504.78	313.82	3203.18	1615.76	641.22	1955.3	905.14	1433.99	197.87	399.71	551.51	1643.9	4087.43	112.14	867.09	792.42	276.36	1183.28	521.43	263.27	5771.88	989.89	1105.98	335.22	195.37	2146.21	448.23	2352.79	2508.22	419.53	678.1	688.06	930.44	906.38	308.59	2081.74	1426.77	2375.29	857.76	1761.99	1300.08	805.34	3289.43	2052.36	762.9	2504.36	660.76	865.76	805.34
18.5	505.95	313.82	3095.28	1563.56	623.12	1887.7	908.21	1404.01	198.87	398.99	551.18	1671.8	4110.23	111.13	868.64	767.18	279.38	1150.44	502.65	264.28	5638.62	984.61	1122.69	326.96	196.79	2145.59	453.56	2402.74	2407.36	431.96	664.59	697.31	950.89	906.02	312.39	2024.7	1383.07	2426.83	864.7	1705.83	1257.03	784.53	3292.86	1991.81	744.8	2427.36	651.58	840.49	784.53
18.6	508.21	303.58	2989.98	1518.23	609.15	1837.86	907.93	1372.8	197.69	403.42	548.61	1705.46	4131.7	111.83	846.37	740.38	280.54	1114.91	487.82	264.19	5496.17	979.57	1141.07	321.56	198.74	2153.74	453.96	2446.06	2323.93	444.75	647.89	702.16	964.44	917.53	318.81	1968.62	1348.38	2475.21	864.58	1661.6	1218.32	765.13	3302.72	1943.7	729.63	2352.91	638.37	813.19	765.13
18.7	507.68	300.28	2898.88	1468.2	588.3	1773.36	916.39	1349.84	199.09	406.16	550.2	1730.22	4151.76	111.42	838.01	718.64	281.03	1082.58	470.69	263.09	5348.47	980.72	1160.22	314.18	202.99	2150.91	455.64	2492.69	2239.59	460.86	634.02	706.22	985.83	922.71	322.53	1909.89	1315.02	2524.76	868.3	1612.2	1182.79	748.17	3309.85	1891.49	713.18	2276.32	621.21	794.17	748.17
18.8	509.13	297.28	2799.21	1427.6	574.41	1715.83	923.29	1314.79	197.46	410.21	554.47	1763.72	4174.31	112.56	829.19	693.37	283.56	1055.18	456.88	263.01	5195.74	977.89	1173.93	309.2	205.73	2149.8	458.97	2538.1	2158.46	477.58	623.46	715.93	1000.72	929.06	326.26	1859.96	1290.39	2572.97	873	1563.22	1145.42	733.53	3313.1	1843.04	700.27	2204.04	611.37	770.99	733.53
18.9	512.89	292.6	2708.33	1386.01	559.34	1664.44	921.68	1288.22	197.45	413.09	553.22	1788.2	4187.73	112.26	822.84	671.83	282.74	1023.8	440.92	264.03	5047.56	979.58	1192.98	302.7	208.69	2145.9	464.58	2582.87	2088.84	495.89	606.62	720.65	1022.94	944.48	329.02	1811.76	1245.64	2618.68	877.57	1512.2	1116.64	708.9	3328.68	1795.72	681.49	2136.48	597.8	749.65	708.9
19	508.73	292.6	2622.83	1347.08	546.56	1609.88	934.87	1260.56	196.94	416.54	555.84	1822.47	4198.49	112.13	825.63	650.2	285.76	998.77	430.11	264.93	4892.84	975.91	1213.36	297.36	211.53	2138.29	466.29	2625.39	2011.72	514.44	595.09	731.99	1046.7	949.49	336.87	1754.48	1212.98	2672.93	882.76	1470.68	1079.88	694.71	3337.4	1746.64	668.22	2076.2	592.44	727.23	694.71
19.1	511.51	285.69	2538.23	1305.41	533.65	1564.34	940.79	1235.22	198.45	420.83	554.02	1854.64	4215.9	112.84	807.6	630.59	288.18	970.31	416.85	266.03	4751.87	978.49	1237.28	292.83	212.84	2139.51	468.87	2673.24	1934.21	536.95	582.16	739.76	1066.29	955.96	339.81	1713.42	1183.57	2723.8	888.08	1428.92	1052.78	673.81	3334.48	1709.8	654.84	2007.04	576.38	711.87	673.81
19.2	511.02	281.59	2456.81	1272.97	523.49	1515.41	944.29	1213.27	198.27	424.51	560.11	1884.63	4235.61	113.02	801.73	608.16	289.33	946.25	402.12	266.89	4601.77	981.68	1258.92	287.43	217.22	2129.07	473.64	2718.4	1871.99	556.62	571.7	744.39	1090.22	964.11	343.97	1662.51	1158.21	2779.17	893.07	1388.3	1021.68	662.92	3339.88	1664.6	641.88	1948.82	567.03	688.06	662.92
19.3	514.44	278.33	2381.09	1234.73	507.82	1466.66	954.41	1188.87	200.2	429.06	561.83	1913.47	4251.23	112.76	794.48	591.22	292.75	923.46	389.37	267.29	4460.07	981.61	1278.38	281.48	223.04	2131.1	480.52	2765.39	1800.16	581.76	561.1	754.52	1116.59	973.61	347.73	1620.73	1140.77	2825.76	897.04	1352.82	991.76	649.58	3339.13	1630.54	626.64	1892.03	555.83	670.72	649.58
19.4	516.9	275.45	2316.68	1202.99	498.04	1427.69	960.11	1172.19	199.52	431.5	560.8	1945.13	4268.73	112.8	788.73	575.3	295.22	898.93	381.03	266.96	4309.96	989.13	1300.67	277.1	227.57	2119.9	484.9	2811.33	1744.56	608.44	548.47	760.92	1134.69	989.24	350.14	1575.63	1102.48	2870.33	899.41	1309.07	975.48	629.96	3342.24	1586.11	615.1	1833.78	545.64	656.95	629.96
19.5	519.98	275.45	2240.03	1172.73	488.88	1387.32	968.72	1149.48	199.32	433.8	562.76	1975.02	4278.11	114.03	798.16	558.98	296.3	877.46	372.14	269.51	4156.27	989.31	1327.98	272.26	226.95	2119.48	489.38	2850.6	1674.27	636	538.2	766.58	1160.78	997.89	356.66	1533.63	1079.79	2919.79	902.89	1270.4	944.25	619.06	3341.04	1547.93	603.49	1777.51	540.07	636	619.06
19.6	520.83	267.84	2179.4	1144.76	479.02	1351.21	978.53	1128.88	200.29	439.81	567.84	2004.61	4284.81	113.5	783.76	540.26	301.53	856.35	359.93	268.34	4020.37	994.9	1348.81	269.14	232.92	2112.89	495.02	2906.22	1617.46	663.5	528.68	774.54	1188.47	1004.71	356.49	1491.99	1052.42	2972.85	905.8	1236.07	923.98	603.53	3341.97	1513.22	593.12	1724.8	526.64	622.5	603.53
19.7	523.26	265.43	2111.21	1111.94	471.42	1306.31	981.64	1108.79	200.3	442.01	569.42	2035.72	4295.42	111.52	774.53	526.29	304.67	836.49	350.08	270.24	3881.2	1001.49	1375.44	265.58	237.78	2106.09	500.78	2954.42	1561.88	692.5	519.7	786.79	1215.21	1019.2	364.62	1455.24	1029.63	3017.01	912.28	1204.53	899.43	591.46	3328.89	1481.3	579.93	1675.5	518.68	607.97	591.46
19.8	526.89	262.57	2049.77	1086.28	463.32	1274.06	989.62	1094.74	202.09	445.02	575.16	2070.23	4307.88	113.06	775.22	509.47	306.52	820.02	341.62	273.81	3738.96	1004.52	1399.49	262.07	244.07	2102.01	508.2	3009.18	1506.27	724.47	509.71	790.91	1241.8	1035.18	365.67	1417.96	1019.66	3063.13	916.84	1176.97	875.83	580.12	3333.73	1448.48	569.77	1630.74	509.42	591.07	580.12
19.9	530.07	261.94	1995.21	1060.41	454.28	1238.29	1000.51	1084.39	201.77	451.8	573.7	2095.98	4321.66	112.9	771.71	496.96	309.79	798.96	333.84	272.77	3608.49	1015.48	1428.91	258.61	246.06	2091.53	517.69	3052.63	1457.89	756.46	501.26	803.25	1271.06	1051.58	369.57	1379.93	986.47	3110.58	923.47	1148.56	859.08	565.22	3325.35	1419.52	559.01	1579.62	501.77	579.66	565.22
20	532.67	261.94	1935.54	1031.54	446.06	1205.48	1002.27	1063.86	203.2	454.22	577.3	2123.43	4320.56	113.81	783.83	483.09	311.17	780.24	324.69	274.64	3478.34	1021.63	1454.83	256.04	250.67	2087.72	523.43	3095.06	1408.52	791.02	491.08	807.74	1305.36	1058.86	375.22	1346.4	971.26	3156.5	926.31	1116.51	837.27	557.52	3319.9	1384.68	546.39	1536.66	495.84	566.56	557.52
20.1	537.98	257.32	1887.51	1008.19	442.23	1176.67	1013.58	1047.92	202.34	458.44	583.82	2161.48	4321.4	113.86	766.43	470.27	316.01	763.51	319.78	278.18	3353.72	1025.44	1486.1	250.76	254.14	2077.87	532.91	3131.66	1364.26	823.97	482.53	818.33	1333.32	1074.37	379.53	1312.16	951.06	3204.8	932.03	1091.87	814.32	545.16	3312.28	1358.76	537.3	1492.49	485.26	553.71	545.16
20.2	542.27	253.8	1834.16	985.58	436.53	1141.51	1021.59	1031.14	204.64	463.14	584.48	2198.45	4340.27	113.63	766.2	456.04	319.43	745.6	310.18	279.51	3237.14	1036.29	1512.42	246.74	258.54	2067.43	541.93	3181.06	1320.83	856.6	478.06	826.13	1365.96	1089.13	382.78	1282.64	930.12	3254.53	937.86	1065.18	798.34	532.28	3300.77	1331.16	527.43	1452.69	476.83	539.47	532.28
20.3	548.96	253.33	1793.64	965.07	430.01	1116.87	1031.92	1022.86	206.64	466.67	588.4	2221.62	4334.62	114.29	767.39	446.01	323.38	733.14	305.46	280.57	3126.57	1043.39	1538.04	245.14	264.59	2059.7	554.31	3219.34	1274.63	892.59	468.88	828.61	1396.16	1108.14	385.49	1255.5	922.61	3303.26	945.2	1041.27	783.26	528.67	3286.41	1304.32	518.94	1420.09	468.1	529.5	528.67
20.4	555.52	249.43	1746.92	942.01	426.01	1086.5	1043.12	1011.82	206.01	471.74	593.3	2256.81	4354.97	114.29	762.23	434.66	327.03	719.72	297.08	283.56	3012.2	1055.54	1571.28	240.28	270.19	2055.93	566.26	3256.53	1239.4	927.39	463.9	835.16	1434.52	1128.19	391.61	1219.44	897.29	3346.01	946.16	1016.94	773.58	514.96	3271.89	1278.82	515.21	1380.41	463.44	522.22	514.96
20.5	561.47	249.43	1696	921.84	418.76	1062.98	1048.09	993.64	207.71	475.3	597.47	2286	4347.89	115.73	776.64	423.57	332.12	705.4	291.63	282.99	2907.92	1063.86	1598.89	240.91	273.39	2049.23	578.4	3290.96	1199.28	963.84	456.77	841.4	1465.91	1139.24	395.26	1194.24	882.58	3394.34	956.18	991.43	751.02	506.37	3260.66	1252.6	502.4	1342.7	461.16	506.26	506.37
20.6	570.73	246.53	1655.23	901.33	414.29	1040.16	1066.2	989.2	209.04	478.68	601.96	2318.21	4352.17	116.19	763.91	413.52	335.75	688.94	286.22	289.04	2803.9	1074.47	1636.68	238.1	278.4	2041.74	594.12	3330.34	1166.33	999.71	450.06	850.51	1499.5	1158.56	399.89	1166.79	868.79	3439.77	961.49	971.03	736.59	500.29	3245.11	1236.6	495.06	1309.52	447.72	495.13	500.29
20.7	578.73	244.62	1614.4	882	410.71	1013.62	1071.96	971.86	208.91	485.39	605.26	2343.13	4361.2	116.24	764.79	403.96	340.09	679.49	280.56	290.32	2706.4	1087.84	1661.29	234.5	283.54	2023.86	608.13	3365.66	1132.08	1039.07	445.06	854.72	1533.61	1178.44	404.19	1139.9	853.78	3479.79	965.74	956.17	719.82	490.86	3222.06	1209.4	491.26	1274.86	444.59	486.61	490.86
20.8	588.28	243.83	1574.03	864.23	404.69	989.58	1085.32	970.37	212.14	487.56	611.92	2380.9	4355.09	117.07	764.46	393.97	344.51	668.31	275.16	293.47	2614.9	1099.83	1692.24	232.33	289.76	2016.01	625.83	3406.71	1098.14	1080.43	439.77	861.52	1569.14	1196.48	408.03	1114.92	852.17	3519.26	970.1	939.19	705.92	487.88	3204.76	1185.54	483.47	1242.07	435.56	476.89	487.88
20.9	599.26	243.08	1541.52	845.67	398.8	968.53	1093.67	958.92	213.56	493.87	616.32	2412.16	4362.83	117.65	766.78	384.98	349.9	655.96	272.11	298.74	2527.18	1121.22	1725.21	232.06	292.27	2009.47	642.54	3436.5	1070.94	1119.9	433.68	866.43	1611.08	1220.77	410.41	1090.6	827.22	3557.72	980.56	916.93	702.76	476.08	3186.47	1161.1	477.47	1213.58	432.11	471.48	476.08
21	607.92	243.08	1502.81	832.53	396.42	949.28	1103.84	953.38	213.1	499.48	620.17	2441.29	4359.23	118.08	782.2	379.04	355.12	644.57	267.16	301.62	2438.43	1133.53	1755.32	231.24	297.8	1992.06	661.72	3478.32	1038.49	1156.78	428.41	870.83	1645.8	1238.14	416.28	1066.88	817.9	3597.4	987.97	900.13	683.28	466.72	3164.78	1144.72	469.48	1184.07	431.3	462.69	466.72
21.1	624.78	240.79	1471.68	815.37	392.44	938.6	1116.96	942.37	214.71	504.57	624.38	2469.62	4350.36	116.73	765.77	368.53	357.37	631.36	260.96	308.16	2361.9	1145.03	1785.84	227.01	305.64	1981.59	684.39	3513.23	1016.24	1197.81	422.04	872.12	1683.47	1261.13	419.51	1044.63	806.88	3626.47	989.69	883.06	671.39	463.41	3137.44	1130.8	463.23	1156.57	420.51	453.81	463.41
21.2	638.17	238.18	1442.94	802.53	392.31	917.29	1126.11	932.56	215.06	508.48	630.17	2508.32	4347.52	119.37	768.57	362.52	365.94	624.17	256.46	311.92	2289.4	1166.33	1818.23	226.6	310.71	1970.83	706.88	3531.21	983.6	1240.3	419.61	878.81	1718.84	1282.09	422.89	1026.7	791.99	3659.42	1000.52	868.33	659.05	453.17	3104.76	1114.36	458.29	1131.1	415.11	445.86	453.17
21.3	655.35	237.57	1410.93	788.79	388.34	894.82	1131.5	924.01	218.39	513.67	635.62	2539.11	4337.88	121.94	773.31	354.76	371.98	612.66	252.86	319.83	2221.44	1183.37	1850.41	223.77	313.66	1961.1	731.38	3563.38	959.11	1280.62	416.17	885.88	1759.63	1307.76	429.01	1007.88	795.29	3694.98	1002.3	859.28	648.77	453.29	3077.79	1091.82	450.9	1105.73	412.63	439.8	453.29
21.4	674.04	235.87	1384.06	770.66	386.59	880.87	1150.51	925.41	218.36	522.87	641.64	2564.38	4340.29	122.29	773.29	347.58	377.01	604.28	250.79	328.23	2145.86	1205.2	1887.73	222.36	317.96	1945.73	755.2	3592.29	936.8	1318.46	410.79	893.33	1797.86	1335.18	432.6	985.6	772.44	3730.66	1011.81	841.08	642.62	443.97	3054.66	1082.01	446.48	1082.54	406.1	434.11	443.97
21.5	697.68	235.87	1357.62	758.37	384.81	869.91	1161.69	916.78	221.15	524.74	647.61	2596.3	4326.11	123.45	787.53	342.83	384.77	598.8	246.53	333.58	2078.89	1226.41	1916.12	221.5	323.86	1929.42	783.19	3620.33	918.17	1360.84	404.84	895.96	1840.66	1351.69	436.59	969.96	764.87	3759.8	1017.77	830.21	630.41	439.06	3022.54	1064.63	442.31	1063.29	405.7	424.42	439.06
21.6	724.96	234.47	1327.9	747.52	382.34	859.19	1179.17	910.27	223.39	531.51	655.98	2631.51	4320.59	124.01	778.91	337.24	393.62	588.19	244.03	345.51	2015.62	1242.76	1946.78	218.41	329.78	1916.07	807.52	3658.01	896.26	1405.53	403.13	902.59	1877.38	1380.32	442.88	952.39	756.61	3790.41	1023.32	820.43	622.24	433.8	2985.7	1056.77	437.43	1039.36	397.47	420.37	433.8
21.7	739.81	234.12	1299.46	738.19	382.29	838.64	1196.59	910.21	219.34	536.32	659.21	2652	4308.23	120.81	782.47	330.79	401.47	581.36	239.7	355.52	1958.46	1268.27	1981.9	218.52	331.01	1900.61	840.08	3632.18	878.46	1441.98	399.28	905.77	1919.63	1410.47	445.22	935.9	748.72	3820.06	1026.67	808.77	615.61	427.34	2951	1043.9	435.24	1015.67	395.22	415.36	427.34
21.8	768.89	231.58	1280.21	727.76	379.9	825.33	1206.48	901.01	205.72	539.82	668.13	2692.41	4301.12	106.14	786.04	325.78	409.27	574.96	236.11	365.9	1904.99	1290.34	2013.31	217.55	328.2	1884.5	868.89	3493.49	858.21	1456.1	393.9	911.11	1961.51	1437.38	450.04	922.38	751.97	3845.83	1037.23	800.04	605.63	430.28	2915.93	1027.83	429.91	997.07	391.09	410.04	430.28
21.9	790.09	232.7	1260.87	717.11	379.41	812.02	1206.58	898.73	205.22	548.89	672.78	2724.82	4289.74	106.67	788.19	319.81	419.61	569.37	233.05	378.71	1847.68	1315.29	2051.76	216.07	329.06	1867.88	902.88	3514.53	843.31	1499.97	392.58	914.46	2004.53	1472.66	451.43	902.46	735.01	3868.42	1045.06	788.73	608.28	419.73	2884.21	1011.72	426.23	980.84	387.46	407.87	419.73
22	813.49	232.7	1237.09	705.76	378.9	803.21	1226.91	898.4	207.28	552.93	680.18	2753.2	4266.13	109.13	804.76	316.42	430.83	561.17	228.79	389.7	1800.67	1340.63	2088.77	214.54	335.4	1854.29	926.73	3534.61	825.76	1542.29	388.79	919.47	2048.53	1497.03	458.34	891.61	727.73	3891.43	1054.08	778.59	593.57	419.44	2853.62	999.98	421.28	964.78	386.18	401.4	419.44
22.1	841.84	230.06	1217.32	695.67	379.18	792.68	1244.39	889.62	209.03	557.13	687.4	2785.44	4252.79	109.99	795.8	312.98	443.22	555.99	226.84	403.94	1752.02	1368.68	2117.21	213.36	338.84	1828.38	963.87	3560.18	809.16	1589.87	386.8	925.48	2084.43	1527.4	460.08	873.77	720.54	3920.02	1057.93	768.89	588.39	410.8	2808.68	992.17	418.74	944.82	380.76	395.02	410.8
22.2	873.26	229.6	1200.98	689.76	378.16	785.08	1253.57	889.04	212.26	562.23	693.36	2823.56	4242.29	112.67	802.24	308.61	457.27	551.24	224.31	422.41	1710.52	1395.73	2148.31	213.24	344.91	1808.03	999.78	3587.67	797.34	1634.54	383.99	925.8	2129.04	1563.58	465.5	861.29	714.93	3940.59	1068.03	762.98	580.28	409.28	2770.3	980.86	415.37	930.41	378.37	391.92	409.28
22.3	905.27	230.03	1180.71	681.14	379.39	770.29	1266.82	884.98	216.87	568.16	699.61	2849.77	4218.99	114.56	809.67	303.94	470.41	546.92	223.11	439.91	1663.62	1426.36	2183.78	211.38	349.87	1787.12	1033.21	3604.62	778.96	1672.82	380.27	930.3	2167.52	1597.2	468.71	853.44	721.8	3955.24	1075.58	756.94	576.11	409.61	2728.89	970.23	411.12	916.4	374.41	389.67	409.61
22.4	936.67	230.29	1163.49	675.99	378.11	762.12	1282.88	885.49	218.39	575.54	707.17	2889	4203.48	116.95	811.53	300.97	486.23	541.23	222.59	453.94	1624.54	1454.43	2224.68	211.32	353.59	1771.44	1063.62	3621.82	772.78	1714.88	378.71	935.04	2207.82	1636.54	472.18	840.99	706.43	3975.49	1084.01	746.93	572.25	402.77	2688.13	959.68	411.47	899.23	371.61	387.67	402.77
22.5	966.61	230.29	1151.13	668.17	378	754.46	1298.68	879.83	219.84	577.86	716.12	2915.41	4181.6	119.3	829.01	297.77	501.89	536.63	218.37	474.99	1588.7	1484.37	2258.6	210.84	358.53	1753.57	1099.03	3636.62	755.24	1761.52	376.59	936.75	2254.07	1672.13	473.49	828.72	703.54	3983.28	1093.66	739.84	562.91	401.16	2649.86	952.38	405.17	888.76	372.96	384.06	401.16
22.6	1004.26	229.78	1133.87	662.78	376.61	753.46	1310.98	878.17	224.04	581.51	720.62	2953.34	4164.67	121.14	820.9	293.94	519.45	530.48	218.13	494.88	1552.66	1512.17	2293.17	209.88	359.74	1728.21	1132.62	3655.79	745.11	1803.32	375.81	944.37	2290.27	1703.92	478.71	818.49	700.66	4002.32	1099.22	734.4	557.89	396.3	2598.44	943.29	404.46	881.38	366.81	379.62	396.3
22.7	1034.78	229.44	1122.42	655.91	379.04	736.93	1333.11	875.62	228.42	586.96	725.43	2987.9	4139.89	123.89	827.87	291.01	540.14	528.57	217.58	513.58	1522.43	1545.03	2326.57	209.69	364.4	1705.67	1174.14	3676.73	734.34	1842.35	374.34	945.06	2332.91	1743.02	482.91	809.71	695.67	4010.23	1108.19	725.63	555.36	396.57	2562.96	934.39	402.77	874.14	365.39	377.46	396.57
22.8	1066.24	230.34	1111.14	653.19	378.23	733.02	1348.42	880.45	232.28	589.99	734.24	3020.71	4122.41	129.65	835.93	289.67	560.64	523.93	217.49	536.22	1489.1	1579.29	2364.41	208.06	372.76	1684.79	1210.09	3687.8	723.61	1888.4	371.53	948.19	2371.53	1781.79	485.81	802.64	704.4	4022.43	1114.76	722.91	550.99	396.44	2515.21	925.92	399.87	858.89	361.42	373.53	396.44
22.9	1102.84	231.63	1099.79	645.5	379.43	727.78	1362.21	880.92	234.21	597.06	742.86	3056.53	4100.57	130.81	839.26	287.97	580.88	524.6	214.32	560.33	1459.28	1612.13	2391.82	209.08	373.33	1665.82	1247.26	3696.53	714.87	1932.91	370.73	947.84	2420.91	1826.1	488.13	795.16	690.68	4024.02	1121.03	715.74	550.55	391.04	2475.54	918.8	399.62	852.99	360.73	374.58	391.04
23	1139.97	231.63	1087.61	641.01	378.74	722.37	1389.23	877.18	238.63	601.92	750.1	3084.29	4077.07	134.12	859.61	285.73	603.34	522.42	213.93	581.71	1434.56	1643.47	2432.08	208.23	376.88	1641.16	1286.78	3712.54	703.4	1975.46	370.53	953.1	2461.48	1858.57	488.41	785.59	688.96	4031.77	1130.39	711.71	542.26	390.33	2430.57	916.68	395.12	841.01	363.36	371.52	390.33
23.1	1177	227.61	1076.5	638.23	381.78	720.92	1392.78	882.99	244.03	606.81	755.57	3115.49	4045.31	136.27	853.29	284.92	627.46	517.5	213.68	606.69	1410.3	1684.54	2472.77	208.13	379.11	1612.87	1322.71	3722.62	696.16	2014.28	369.92	955.02	2511.2	1892.42	494.83	778.4	684.6	4026.27	1138.47	705.41	541.53	387.63	2380.27	910.9	397.11	835.93	356.01	367.11	387.63
23.2	1214.5	229.05	1070.02	635.2	381.94	710.49	1403.57	879.09	248.02	609.92	764.08	3143	4026	141.21	861.07	283.36	655.6	518.48	213.51	633.37	1388.63	1714.7	2497.68	207.2	385.67	1592.84	1362.86	3733.27	685.22	2056.3	366.52	958.02	2547.73	1929.07	500.32	770.02	683.81	4031.53	1148.59	701.86	537.06	387.2	2336.98	903.49	391.68	827.12	356.74	366.96	387.2
23.3	1259.06	230.18	1056.81	630.49	385.49	711.47	1437.72	877.47	252.2	616.52	771.58	3169.52	3992.93	146.63	867.64	281.79	678.67	516.18	211.14	659.99	1365.96	1753.18	2535.93	209.32	388.02	1564.14	1404.96	3741.44	686.83	2094.17	366.49	955.2	2591.04	1972.07	500.84	771.37	694.28	4026.07	1151.88	696.37	535.24	389.59	2291.29	901.06	390.92	825.06	356.8	367.13	389.59
23.4	1296.46	231.4	1049.59	631.81	384.34	706.56	1459.56	889.87	257.86	622.1	777.12	3207.13	3977.29	148.63	875.04	280.61	705.06	514.38	212.04	686.86	1345.34	1783.63	2570.98	209.07	390.43	1536.56	1442.6	3754.29	677.22	2133.88	366.71	959.55	2637.49	2012.98	504.68	763.49	686	4014.2	1164.06	693.88	537.94	385.2	2241.78	899.3	393.13	814.08	352.32	366.91	385.2
23.5	1333.96	231.4	1052.16	628.53	387.6	700.57	1475.22	881.46	263.97	625.56	787.36	3237.71	3933.82	154	897.4	279.11	738.36	512.53	210.55	717.61	1329.8	1826.58	2611.24	206.47	393.02	1508.06	1485.96	3758.35	671.06	2176.82	364.23	958.99	2680.73	2053.83	507.06	757.74	683.39	4017.66	1177.68	687.27	528.67	382.68	2204.86	890.97	390.62	812.67	356.76	364.02	382.68
23.6	1379.78	234.48	1041.04	628.07	388.33	702.44	1479.79	882.99	268.98	627.42	801.1	3273.44	3906.27	158.02	892.5	277.43	766.56	517.91	209.28	749.55	1318.03	1863.07	2642.31	208.07	396.14	1478.59	1530.39	3767.21	665.5	2207.73	363.98	960.22	2722.11	2082.87	510.37	751.46	682.11	4006.71	1182.14	684.46	528.44	381.03	2156.66	889.81	388.31	807.61	351.21	364.95	381.03
23.7	1420.01	235.97	1035.88	625.93	392.67	698.36	1515.94	889.78	276.42	634.54	804.37	3298.84	3879	161.96	900.88	278.04	797.33	515.08	209.71	779.79	1299.13	1901.71	2678.68	206.28	398.23	1453.7	1570.29	3763.49	660.84	2243.9	364.22	962.15	2770.5	2125.56	513.07	751.6	681.98	4000.11	1189.22	683.3	526.22	382.99	2108.77	884.82	387.22	801.97	347.69	365.4	382.99
23.8	1461.3	237.34	1029.43	626.91	392.14	695.74	1542.42	894.31	283.14	637.97	812.53	3326.9	3835.47	165.7	912.44	277.38	831.48	516.01	209.61	808.58	1281.12	1946.08	2715.34	207.15	402.2	1420.59	1611.62	3771.9	658.28	2283.77	363.62	962.17	2814.37	2159.97	515.1	748.27	695.29	3984.37	1198.59	681.84	525.47	384.41	2070.37	883.33	387.36	799.54	348.77	363.83	384.41
23.9	1512.06	239.04	1028.19	624.07	397.12	694.36	1573.12	893.91	291.68	643.43	827.91	3359.1	3805.44	171.1	923.77	276.41	863.04	517.72	211.69	840.76	1266.16	1983	2744.02	207.24	402.17	1389.43	1653.84	3770.99	658.93	2313.55	361.66	964.92	2858.9	2199.81	517.83	745.09	682.26	3982.5	1210.79	676.73	528.46	380.34	2028.61	880.57	389.93	799.44	348.56	366.29	380.34
24	1559.29	239.04	1026.99	624.96	398.2	692.87	1584.62	899.03	299.7	644.87	835	3389.46	3754.72	176.14	942.64	275.99	896.09	516.58	209.41	875.12	1253.33	2025.5	2777.81	207.58	405.39	1356.24	1696.36	3769.47	650.08	2352.45	364.31	962.06	2903.2	2231.54	517.91	744.31	686.36	3970.31	1222.6	674.42	522.35	378.32	1982.57	880.36	385.66	794.11	351.49	365.44	378.32
24.1	1600.9	243.81	1020.89	620.41	401.6	694.31	1616.32	900.29	309.66	647.48	846.47	3420.58	3712.73	180.35	945.94	275.03	932.9	521.38	209.32	906.68	1244.07	2065.1	2813.21	208.23	406.88	1325.53	1734.39	3771.24	651.3	2380.5	366.42	965.14	2949.19	2268.51	521.61	741.14	689.48	3959.48	1228.41	674.57	522.44	379.39	1943.61	879.17	385.8	798.89	345.99	364.06	379.39
24.2	1644.96	243.77	1023.2	624.1	405.53	691.49	1642.16	905.3	317.3	648.66	855.4	3446.72	3663.62	184.64	956.74	276.77	968.11	524.29	209.44	941.88	1230.29	2108.71	2842.58	208.66	409.77	1289.48	1778.79	3769.73	646.63	2411.94	366.48	963.52	2992.29	2304.3	522.48	739.66	690.88	3926.62	1237.33	668.61	522.55	380.59	1895.93	874.63	385.73	796.72	347.23	368.12	380.59
24.3	1699.13	247.39	1025.36	627.13	407.67	691.12	1674.51	912.29	327.92	656.49	863.54	3472.86	3626.87	190.37	975.51	278.18	1000.06	529.59	209.68	967.84	1217.48	2153.83	2876.62	208.82	408.37	1257.92	1816.26	3760.74	647.16	2447.52	364.72	960.94	3044.82	2340.39	526.52	739.99	701.97	3907.28	1242.78	673.22	522.54	383.06	1859.04	881.11	385.72	800.7	348.14	368.31	383.06
24.4	1742.49	247.32	1022.47	628.68	409.54	693.01	1685.38	916.57	338.44	659.37	872.38	3505.71	3584.73	194.06	987.31	277.97	1037.44	534.74	210.97	1004.29	1210.1	2198.97	2915.52	208.71	411.7	1225.19	1856.87	3760.72	650.5	2478.18	365.13	961.8	3086.24	2372	529.7	738.14	693.78	3874.93	1255.87	671.38	524.96	380.31	1818.55	879.26	387.83	801.24	347.6	370.27	380.31
24.5	1795.37	247.32	1020.9	631.56	411.3	692.39	1712.3	919.78	347.16	658.6	884.27	3547.34	3540.22	199.96	1015.57	279.63	1072.02	539.12	212.07	1039.8	1201.12	2241.62	2949.54	208.22	413.82	1190.48	1900.74	3756.17	649.51	2502.12	367.12	963.03	3132.54	2408.73	532.41	739.64	697.91	3843.16	1264.81	667.46	523.12	379.69	1778.7	883.48	386.73	805.98	351.53	370.27	379.69
24.6	1842.08	252.49	1024.39	632.54	416.8	698.11	1746.73	928.36	362.23	662.29	892.44	3581.57	3482.88	204.4	1020.13	279.39	1108.28	546.51	210.94	1073.88	1196.13	2280.03	2982.89	209.57	415.04	1160.79	1937.38	3746.86	649.87	2538.22	367.53	960.48	3181.29	2440.06	531.02	740.96	699.9	3821.84	1271.36	668.13	523.94	379.37	1740.41	889.13	386.86	809.38	346.68	371.41	379.37
24.7	1895.63	255.86	1026.34	637.89	421.96	697.89	1780.68	928	374.54	662.34	903.99	3604.42	3430.37	209.23	1043.83	280.21	1145.74	551.22	211.97	1108.66	1185.78	2328.2	3015.91	210.37	414.86	1120.77	1977.51	3742.78	649.86	2565.4	369.38	958.19	3226.76	2472.38	534.32	744.28	702.14	3793.16	1273.97	667.59	523.49	382.87	1704.48	884.64	388.07	816.76	348.61	373.96	382.87
24.8	1946.4	260.78	1031.07	641.19	421.98	700.34	1804.76	936.82	383.96	667.38	918.26	3638.79	3380.34	214.84	1065.74	282.02	1178.39	558.07	213.14	1143.16	1180.43	2372.51	3044.26	213.05	417.37	1098.2	2013.92	3733.87	652.87	2591.43	370.66	957.85	3272.2	2510.91	533.73	743.8	719.16	3756.45	1279.47	670.37	524.32	387.39	1664.34	883.14	387.21	828.36	348.8	374.42	387.39
24.9	1993.97	265.68	1033.57	645.4	427.14	700.74	1828.53	949.81	396.23	671.1	931.01	3666.36	3327.47	220.11	1090.06	284.93	1218.78	566.96	215.62	1176.02	1178.39	2418.99	3082.56	211.7	419.6	1064.64	2049.54	3723	658.22	2615.69	371.8	957.02	3314.36	2545.83	537.72	749.96	709.84	3720.48	1288.88	669.57	529.81	385.66	1629.17	891.01	390.83	837.7	347.62	382.61	385.66
25	2047.36	265.68	1039.11	648.29	431.43	704.67	1857.62	958.7	407.78	667.37	942.49	3690.46	3267.1	223.06	1133.08	287.07	1253.7	579.9	216.39	1209.82	1170.7	2466.53	3108.56	213.1	418.34	1032.8	2084.34	3716	655.63	2641.46	371.71	952.58	3358.87	2573.84	535.92	753.16	713.63	3683.51	1298.6	669.87	531.73	384.96	1596.01	893.39	389.92	850.24	355.41	380.82	384.96
25.1	2105.4	273.52	1046.47	655.91	435.04	714.08	1893.67	959.52	420.9	666.84	960.16	3726.8	3207.98	228.9	1149.7	289.59	1287.57	588.07	216.92	1247.49	1165.33	2513.72	3146.53	214.01	419.74	1003.04	2119.64	3696.59	658.34	2663.93	372.84	953.01	3404.32	2605.43	539.3	754.76	724.89	3649.13	1306.2	668.84	527.32	387.41	1560.24	891.44	391.64	859.37	350.77	385.25	387.41
25.2	2156.37	275.73	1053.72	661.13	440.49	713.29	1919.24	977.14	432.6	665.02	974.81	3762.99	3151.4	232.88	1180.07	293.6	1328.76	602.71	220.58	1280.84	1164.69	2557.31	3181.08	215.61	419.99	970.41	2155.18	3683.05	663.74	2691.7	373.08	951.63	3450.43	2635.24	540.03	758.27	729.01	3608.27	1312.21	666.91	530.85	388.57	1525.01	898.68	393.57	874.34	351.27	388.41	388.57
25.3	2213.64	283.88	1065.18	672.41	445.37	721.63	1934.26	978.41	446.43	671.21	985.04	3795.86	3094	237.85	1214.06	296.78	1359.56	611.76	222.12	1315.53	1167.12	2605.62	3209.46	216.37	422.18	941.63	2184.2	3665.71	669.6	2701.74	375.84	950.55	3490.94	2676.7	541.01	766.1	748.36	3561.04	1322.08	668.68	534.15	397.21	1489.41	901.34	391.96	893.97	352.37	391.72	397.21
25.4	2264.59	285.93	1072.57	678.18	450.33	725.77	1987.19	1002.26	459.04	675	1001.48	3824.56	3042.71	241.82	1249.02	300.17	1394.57	627.65	226.82	1350.51	1165.12	2658.36	3242.2	216.45	418.11	910.26	2223.02	3648.3	678.58	2725.02	379.14	947.84	3541.73	2710.3	542.61	772.07	743.09	3507.94	1326.91	671.38	542.25	397.28	1454.72	909.68	395.57	907.06	355.17	399.68	397.28
25.5	2321.59	285.93	1087.59	687.76	455.98	733.52	2025.99	1009.81	474.04	673.24	1017.37	3851.5	2974.39	246.57	1297.52	304.9	1428.68	640.66	227.68	1390.39	1163.27	2701.98	3272.61	219.59	420.92	883.5	2255.86	3628.56	684.89	2750.16	382.77	946.47	3588.51	2743.66	541.64	780.6	751.79	3466.6	1335.52	674.39	544.33	398.41	1427.56	916.44	397.73	926.89	359.4	402.71	398.41
25.6	2377.29	299.8	1099.13	698.17	459.91	750.67	2063.29	1022.69	487.38	674.11	1032.02	3885.78	2906.19	251.12	1325.72	310.93	1467.78	657.34	232.2	1420.16	1167.39	2749.01	3306.96	220.94	421.14	856.69	2285	3617.31	693.38	2759.17	384.71	941.96	3633.38	2778.24	543.02	788.71	762.58	3420.78	1340.3	671.82	549.11	403.03	1392.87	920.77	396.61	949.53	357.58	407.01	403.03
25.7	2434.91	303.78	1117.62	707.01	467.21	753.68	2081.4	1043.23	499.93	672.58	1044.78	3925.69	2849.92	256.96	1369.18	318.17	1506.71	672.14	235.43	1457.71	1170.7	2790.44	3331.59	220.72	420.56	833.92	2317.34	3598.72	702.64	2782.66	384.81	940.99	3677.19	2805.77	542.16	796.97	776.09	3367.68	1349.76	675.49	550.9	406.83	1362.16	927.73	397	971.91	361.43	414.62	406.83
25.8	2491.47	312.99	1136.33	721.03	470.54	763	2123.61	1062.74	515.07	676.63	1061.56	3953.3	2789.08	259.01	1413.94	325.2	1537.52	685.9	240.75	1491.06	1175.99	2840.84	3369.62	222.64	421.39	806.78	2347.63	3579.77	713.71	2800.27	387.99	937.39	3727.08	2845.32	540.21	810.44	794.53	3327.24	1354.68	679.72	558.42	413.14	1332.21	940.73	399.72	995.29	363.67	420.95	413.14
25.9	2550.56	319.67	1157.82	735.13	476.03	776.48	2166.74	1083.51	527.07	676.81	1079.98	3986.36	2729.42	263.89	1460.67	333.77	1572.49	707.79	246.5	1527.72	1181.23	2893.51	3400.24	223.83	419.02	785.73	2377.83	3553.49	733	2812.18	390.33	929.5	3773.93	2881.78	539.92	822.81	799.71	3281.02	1363.83	680.89	558.42	416.46	1307.38	950.71	404.88	1021.52	367.79	430.25	416.46
26	2608.53	319.67	1176.3	750.2	482.69	792.96	2203.01	1105.9	542.06	671.66	1099.17	4016.97	2666.62	268.32	1524.06	333.77	1606.23	725.18	250.59	1564.61	1188.82	2941.42	3431.49	225.6	417.34	761.2	2407.67	3532.58	744.54	2826.39	394.21	929.13	3829.38	2904.42	540.69	833.99	814.24	3219.94	1366.66	682.57	570.93	421.96	1280.51	966.8	405.82	1047.01	372.77	436.09	421.96
26.1	2667.86	336.18	1202.02	767.29	491.46	811.39	2235.78	1131.43	552.48	673.51	1114.18	4050.18	2598.7	271.96	1559.38	333.77	1637.1	741.7	256.46	1597.32	1192.07	2990.26	3453.96	227.17	417.76	739.49	2429.16	3513.27	757.19	2836.69	397.23	926.88	3874.07	2943.68	541.49	847.99	837.12	3157.51	1372.3	688.01	576.88	426.43	1248.79	982.19	409.04	1072.97	373.06	445.19	426.43
26.2	2724.86	345.29	1227.3	782.56	499.03	825.67	2254.47	1159.47	565.67	675.36	1136.76	4076.06	2536.97	276.26	1614.48	372.61	1669	763.2	266.06	1624.81	1201.72	3045.41	3491.59	230.28	416.9	718.72	2464	3484.5	773.73	2851.38	401.8	921.89	3923.76	2982.24	541.81	864.67	853.78	3100.93	1375.46	692.64	585.53	432.1	1223.76	996.8	412.17	1105.24	378.27	452.72	432.1
26.3	2784.76	354.29	1255.79	806.9	504.94	846.26	2311.06	1191.22	580.68	677.08	1155.5	4109.7	2475.83	280.23	1662.5	386.78	1699.87	784.41	271.31	1659.3	1205.97	3087.81	3513.22	230.36	417.43	699.27	2492.46	3463.98	795.5	2862.84	405.76	918.16	3964.3	3016.32	540.08	883.64	888.9	3050.24	1381.49	698.18	593.9	442.01	1198.02	1014.26	415.89	1139.18	382.59	465.04	442.01
26.4	2850.44	363.69	1286.04	823.91	515.77	867.66	2354.88	1224.03	593.13	677.29	1171.51	4146.63	2417.67	283.09	1716.71	396.2	1733.48	806.75	282.22	1697.62	1215.32	3135.11	3552.56	232.36	413.44	678.96	2514.86	3435.1	819.28	2870.61	411.29	918.04	4013.7	3060.67	536.76	900.5	900.08	2994.7	1385.14	696.96	606.52	444.01	1174.65	1037.28	419.56	1168.44	385.3	479.01	444.01
26.5	2906.56	363.69	1321.28	847.23	524.65	890.22	2391.93	1264.02	609.04	673.88	1198.12	4178.98	2347.53	285.68	1790.64	411.86	1764.89	827.94	286.91	1728.51	1228.49	3176.38	3579.79	234.58	414.93	661.18	2545.97	3410.84	840.77	2878.33	414.74	909.41	4054.66	3085.84	540.62	925.14	927.05	2945.67	1389.12	705.74	616.46	453.43	1149.23	1054.83	423.79	1205.67	398.46	488.84	453.43
26.6	2973.53	382.83	1352.19	872.38	535.77	922.39	2417.63	1299.14	618.13	675.57	1224.16	4210.21	2281.29	290.06	1839.31	429.32	1797.01	850.77	298.71	1760.53	1236.99	3222.57	3598.46	236.46	415.47	643.78	2569.36	3377.48	869.07	2888.19	422.08	904.02	4108.27	3121.56	537.33	945.11	954.94	2889.2	1390.14	709.89	627.68	458.2	1122.71	1076.68	425.23	1239.06	397.74	502.54	458.2
26.7	3027.86	392.01	1397.97	901.4	548.22	943.32	2459	1342.07	632.24	670.42	1242.38	4229.03	2220.43	291.27	1892.87	449.21	1826.68	874.94	308.11	1785.98	1249.14	3274.32	3637.63	239.79	413.38	625.61	2593.19	3343.97	888.93	2887.92	427.08	901.9	4151.4	3155.76	535.96	970.78	985.71	2841.17	1392.97	714.39	642.55	464.76	1098.71	1100.49	429.11	1278.41	404.27	519.68	464.76
26.8	3086.97	405.5	1429.58	930.91	560.77	974.52	2511.71	1383.48	645.18	673.08	1268.83	4262.71	2152.2	295.36	1959.39	466.06	1855.97	899.37	318.2	1826.31	1266.1	3325.59	3667.49	241.85	412.3	608.2	2621.48	3313.28	921.2	2900.41	434.86	891.96	4194.12	3192.24	535.14	992.99	1025.62	2782.7	1397.66	721.53	659.87	479.03	1079.37	1132.07	434.03	1317.06	412.21	537.35	479.03
26.9	3146.1	416.84	1472.54	962.43	574.13	1007.06	2554.52	1434.44	658.3	671.62	1294.1	4295.4	2106.48	299.08	2019.1	488	1882.08	927.23	331.5	1849.44	1281.79	3369.34	3698.54	245.7	410.97	596.27	2641.86	3275.99	955.52	2904.5	441.92	889.27	4246.07	3232.01	536.66	1017.93	1047.76	2730.36	1399.24	728.04	681	482.59	1054.14	1159.12	440.12	1351.69	419.63	554.87	482.59
27	3208.76	416.84	1520.01	999.87	591.18	1041.42	2580.13	1484.93	668.52	667.6	1327.18	4324.64	2032.19	299.64	2096.29	508.84	1904.79	951.04	342.94	1876.58	1295.93	3417.14	3724.93	246.32	408.32	577.97	2653.74	3230.85	985.33	2901.55	449.58	880.62	4291.4	3260.5	534.3	1047.77	1087.5	2664.98	1406.43	730.66	700.48	493.07	1040.02	1184.21	443.34	1388	432.13	574.86	493.07
27.1	3274.31	439.72	1564.56	1037.21	605.68	1084.3	2613.67	1530.32	680.56	666.2	1350.48	4344.79	1974.51	303.97	2146.91	533.82	1932.92	981.1	352.82	1910.62	1318.94	3465.4	3753.99	248.16	408.52	565.41	2679.77	3194.19	1019.52	2906.55	458.77	880.53	4337.86	3298.21	532.11	1075.42	1125.17	2612.78	1404.23	741.23	718.79	501.14	1013.95	1221.28	447.66	1429.42	438.37	595.27	501.14
27.2	3329.38	452	1611.54	1077.89	624.77	1119.14	2651.53	1592.03	691.33	663.61	1372.72	4376.82	1916.13	305.8	2211.39	555.91	1952.94	1004.69	367.01	1936.63	1332.94	3502.36	3788.02	254.26	405.12	552.29	2695.63	3146.69	1056.97	2904.92	468.73	873.64	4379.69	3329.16	531.16	1109.12	1166.33	2555.86	1401.74	746.58	740.63	511.36	992.94	1247.49	452.97	1471.94	446.6	620.49	511.36
27.3	3386.84	462.67	1659.47	1119.42	643.17	1160.72	2675.8	1644.27	704.81	657.61	1401.19	4395.72	1860.49	309.38	2272.44	582.51	1972.51	1034.1	382.83	1960.31	1358.9	3555.86	3812.1	254.61	405.64	536.1	2721.99	3100.29	1099.83	2909.66	477.29	865.51	4422.31	3362.89	530.78	1144.74	1220.18	2499.48	1408.39	759.18	767.39	525.96	970.02	1284.66	459.71	1515.77	459.32	641.47	525.96
27.4	3447.64	476.06	1713.82	1158.23	666.2	1207.82	2709.68	1701.64	716.36	660.29	1429.86	4434.57	1813.69	307.72	2338.91	608.56	1995.65	1064.49	396.39	1981.77	1378.4	3603.11	3840.14	256.37	400.98	522.42	2742.26	3048.33	1142.89	2906.85	491.18	860.66	4463.46	3397.78	527.17	1174.2	1251.92	2449.58	1408.13	766.54	792.58	533.58	953.87	1320.48	465.06	1553.89	471.22	669	533.58
27.5	3498.91	476.06	1760.8	1205.33	689.31	1253.98	2770.8	1758.31	727.8	656.01	1458.23	4458.08	1747.21	310.73	2421.39	636.47	2016.81	1093.03	411.61	2016.26	1401.62	3649.8	3868.93	262.32	399.24	512.22	2750.11	2993.67	1180.17	2911.83	502.92	852.47	4507.52	3421.46	525.77	1211.09	1295.93	2392.51	1410.68	778.82	820.11	544.49	941.45	1356.52	472.21	1596.57	486.63	694.97	544.49
27.6	3552.24	505	1817.6	1254.87	712	1302.38	2818.89	1823.39	737.47	654.29	1490.52	4483.51	1698.48	312.41	2471.53	661.57	2043.1	1117.43	429.05	2038.57	1432.34	3701.51	3898.49	262.54	396.58	499.11	2767.4	2935.98	1219.66	2903.32	517.83	848.32	4546.9	3448.11	524.32	1249.14	1344.57	2337.33	1412.04	794.49	849.88	556.66	918.91	1395.47	479.96	1641.38	492.29	721.75	556.66
27.7	3605.34	514.53	1877.12	1302.74	737.7	1350.7	2859.92	1888.28	753.63	653.57	1516.49	4499.66	1645.23	315.14	2537.43	691.46	2063.44	1146.72	441.19	2059.99	1460.31	3746.04	3923.23	267.53	395.27	486.29	2782.84	2870.74	1270.26	2899.82	535.6	839.37	4592.73	3481.03	526.91	1288.19	1396.46	2288.37	1409.19	802.99	880.44	571.46	901.86	1428.06	483.97	1687.54	505.83	750.01	571.46
27.8	3672.3	529.49	1931.16	1355.4	764.93	1406.18	2901.12	1947.7	763.39	648.44	1554.64	4520.49	1584.6	315.19	2607.48	718.6	2081.82	1179.79	458.78	2077.31	1493.44	3792.19	3960.37	268.94	391.72	478.41	2796.93	2815.31	1316.36	2891.16	550.53	829.43	4632.6	3506.99	520.84	1324.18	1455.86	2241.02	1411.04	821.11	913.64	587.08	890.9	1476.87	495.31	1730.7	518.52	782.91	587.08
27.9	3720.12	543.17	1997.17	1410.38	795.48	1462.02	2928.94	2025	771.32	648	1585.5	4555.22	1545.9	316.81	2666.68	749.34	2101.31	1207.57	478.96	2102.02	1526.92	3845.24	3979.34	274.25	391.88	468.73	2806.54	2756.94	1366.48	2889.21	571.24	825.68	4678.6	3538.52	520.97	1363.64	1499.11	2200.88	1408.6	830.82	951.56	596.9	872.22	1514.78	503.14	1777.44	529.71	814.92	596.9
28	3774.9	543.17	2053.37	1464.26	824.94	1514.52	2975.69	2086.44	779.07	641.97	1618.09	4568.63	1495.37	316.87	2754.99	783.7	2118.23	1243.59	494.61	2116.31	1567.97	3884.62	4002.71	279.17	387.06	460.01	2818.6	2685.61	1415.01	2880.7	571.24	819.77	4710.08	3564.43	519.64	1404.36	1549.37	2143.94	1408.5	848.89	983.81	609.59	864.73	1556.43	509.51	1823.26	552.41	844.7	609.59
28.1	3829.82	573.07	2116.52	1518.94	855.42	1579.68	3012.79	2156.78	791.57	638.74	1648.13	4587.19	1442.36	317.52	2807.5	814.89	2137.97	1270.44	515.69	2141.59	1607.11	3932.86	4038.49	282.66	386.79	450.74	2826.04	2618.62	1466.53	2876.2	571.24	809.37	4758.63	3585.51	516.71	1448.56	1604.91	2097.67	1405.04	862.93	1021.14	625.01	844.33	1606.36	518.93	1867.27	561.52	880.56	625.01
28.2	3881.88	586.5	2176.48	1584.44	890.26	1635.78	3033.49	2230.28	800.02	636.82	1679.59	4606.23	1401.17	317.69	2873.4	848.93	2152.91	1301.23	533.46	2155.86	1644.33	3989.12	4072.41	285.97	384.48	440.91	2831.26	2551.82	1525.39	2867.8	646.78	802.17	4788.91	3611.74	515.06	1493.82	1660.28	2056.88	1406.43	880.87	1059.21	639.72	829.06	1653.72	529.79	1910.54	576.69	915.36	639.72
28.3	3927.45	600.51	2242.96	1642.24	923.78	1699.77	3080.82	2310.74	809.01	632.77	1708.94	4623.63	1354.7	317.81	2938.96	885.32	2167.12	1334.46	552.19	2174.4	1687.31	4032.26	4091.08	291.97	379.87	433.39	2833.76	2490.33	1581.83	2860.24	675.48	795.54	4838.08	3634.73	511.68	1535.54	1726.36	2010.21	1405.27	901.91	1098.19	657.31	816.89	1699.53	539.74	1957.12	591.9	953.45	657.31
28.4	3981.71	614.02	2311.98	1700.18	957.49	1765.72	3141.37	2381.02	815.56	633.42	1751.59	4641.41	1320.2	318.82	3004.49	919.49	2181.1	1368.88	570.5	2192.24	1730.27	4081.32	4116.87	296.41	376.76	424.11	2843.37	2416.18	1638.1	2845.83	696.58	785.21	4870.86	3656.27	509	1580.22	1780.06	1969.2	1396.53	918.13	1142.5	672.93	805.57	1748.84	551.56	2004.57	610.21	993.03	672.93
28.5	4031.39	614.02	2372.76	1762.62	996.59	1830.06	3179.88	2448.57	823.72	623.81	1781.46	4642.71	1277.83	320.63	3080.84	954.51	2192.79	1398.83	590.2	2209.38	1778.72	4125.91	4145.36	302.49	374.47	415.78	2853.87	2347.88	1691.42	2836.42	721.88	778.45	4911.01	3671.77	508.04	1623.18	1838.18	1931.94	1398.01	942.36	1183.47	688.01	795.59	1794.24	562.58	2054.96	628.23	1028.54	688.01
28.6	4075.56	645.79	2444	1820.54	1031.64	1902.07	3220.07	2521.87	829.56	623.39	1816	4646.46	1241.1	317.38	3131.22	991	2204.6	1434.45	609.18	2220.59	1828.04	4170.38	4176	306.56	370.96	413.59	2852.81	2275.59	1758.68	2820.35	745.97	769.51	4950.43	3686.03	505.2	1673.42	1897.67	1887.91	1397.06	962.92	1226.03	705.58	780.82	1856.04	573.21	2099.53	639.41	1067.41	705.58
28.7	4122.09	657.75	2511.54	1887.01	1071.76	1967.03	3248.42	2599.1	836.17	618.91	1845.8	4665.31	1197.61	319.53	3195.37	1027.83	2214	1469.05	628.2	2234.09	1874.56	4216.73	4196.22	311.16	368.93	402.51	2855.76	2209.27	1815.88	2813.63	775.2	761.48	4977.56	3706.87	506.19	1717.69	1959.57	1854.75	1387.62	985.22	1273.12	720.88	770.64	1899.1	589.08	2147.31	661.97	1111.52	720.88
28.8	4172.5	671.09	2579.78	1953.98	1111.92	2035.98	3294.98	2677.19	842.74	611.87	1880.07	4670.48	1166.29	317.64	3257.79	1065.03	2225.36	1506.42	647.71	2245.61	1925.41	4262.72	4221.72	321.72	367.01	395.64	2851.14	2141.54	1881.39	2797.66	804.28	754.49	5016.34	3724.09	503.11	1768.9	2031.14	1818.08	1388.5	1011.18	1320.76	743.11	755.28	1948.57	599.72	2198.79	680.87	1146.98	743.11
28.9	4207.71	689.06	2654.83	2012.3	1154.64	2111.19	3320.88	2751.9	853.08	611.23	1918.28	4675.52	1136.81	318.04	3321.97	1104.12	2229.79	1537.15	670.39	2260.88	1974.79	4302.61	4242.04	328.34	365.34	390.54	2853.27	2076.47	1941.28	2786.42	836.76	743.87	5038.23	3741.41	498.28	1812.98	2081.82	1780.58	1383.37	1038.48	1373.59	755.3	743.94	2001.9	616.99	2247.32	698.23	1194.88	755.3
29	4256.86	689.06	2722.38	2078.93	1189.92	2184.01	3357.72	2840.27	858.53	608.52	1942.76	4682.7	1099.38	316.97	3392.24	1138.6	2231.43	1574.24	689.38	2269.74	2030.87	4350.83	4270.09	335.32	360.63	386.68	2845.21	2011.93	2002.04	2773.9	866.84	738.18	5077.46	3752.33	494.57	1861.73	2149.16	1748.2	1379.76	1062.58	1415.51	776.66	736.46	2064.16	627.98	2291.03	718.67	1238.68	776.66
29.1	4297.17	719.93	2798.23	2145.3	1229.52	2257.37	3383.27	2915.24	862.9	606.32	1977.3	4682.09	1064.43	315.86	3452.2	1181.21	2240.34	1606.27	711.41	2279.33	2084.86	4392.34	4292.26	342.88	355.53	379.84	2847.98	1948.07	2067.3	2760.35	899.99	726.62	5100.18	3757.84	492.73	1911.64	2213.21	1712.68	1376.51	1089.86	1467.23	792.28	722.69	2123.86	643.81	2344.28	734.79	1281.89	792.28
29.2	4341.21	731.6	2877.79	2218.31	1273.86	2336.33	3429.1	2999.96	867.61	598.96	2004.96	4685.57	1039.58	315.58	3507.38	1221.86	2247.48	1644.76	735.69	2291.43	2135.16	4433.33	4319.46	350.54	352.75	375.96	2839.54	1880.54	2132.36	2745.52	935.74	718.05	5133.98	3759.23	487.86	1965.56	2280.98	1682.92	1366.32	1118.12	1519.91	814.56	714.22	2172	663.27	2394.77	755.23	1326.12	814.56
29.3	4377.97	748.1	2952.12	2283.8	1314.01	2416.14	3426.6	3088.29	875.25	596.72	2042.27	4690.79	1011.39	317.36	3565.92	1259.66	2243.89	1675.25	756.69	2290.93	2189.93	4477.66	4341.4	357.62	348.26	369.28	2832.54	1821.79	2192.98	2723.72	970.62	712.5	5167.26	3776.5	486.88	2017.21	2353.64	1653.05	1360.5	1150.58	1567.92	836.43	704.35	2231.31	677.92	2441.01	773.96	1375.2	836.43
29.4	4412.19	761.06	3029.92	2349.31	1358.59	2495.81	3478.24	3170.62	878.59	595.23	2069.33	4686.88	990.87	314.7	3626.83	1298.37	2254.62	1714.75	779.6	2307.36	2243.38	4517.86	4364.99	369.4	345.36	368.23	2826.41	1756.06	2271.87	2712.28	1003.93	703.04	5181.99	3792.11	482.39	2070.4	2409.19	1621.41	1355.62	1184.29	1630.54	853.69	695.59	2286.67	694.37	2488.22	795.54	1421.6	853.69
29.5	4454.61	761.06	3098.63	2416.58	1404.54	2571.51	3524.68	3243.77	881.66	584.41	2104.57	4684.27	957.08	314.31	3705.14	1338.54	2246.01	1754.49	799.37	2312.79	2303.73	4564.88	4383.79	377.23	341.5	361.28	2820.2	1694.87	2328.44	2687.27	1038.61	695.51	5208.27	3789.52	477.17	2119.78	2478.53	1591.01	1353.04	1216.24	1678.36	876.87	692.71	2351.03	712.77	2534.2	819.81	1466.45	876.87
29.6	4487.36	789.13	3180.24	2491.78	1443.84	2658.38	3554.43	3326.88	883.74	583.5	2132.06	4685.59	934.67	311.14	3747.59	1382.12	2248.16	1787.26	819.54	2319.92	2359.61	4602.99	4404.82	386.61	338.39	356.93	2808.28	1634.9	2390.09	2672.02	1076.82	684.21	5220.89	3800.07	475.59	2169.84	2545.64	1561.1	1343.97	1251.11	1734.38	898.36	681.99	2404.41	730.04	2581.38	839.4	1510.54	898.36
29.7	4520.22	804.68	3259.66	2555.22	1492.48	2732.17	3586.34	3410.47	887.71	581.09	2163.25	4677.62	911.49	309.6	3803.09	1426.74	2245.24	1825.06	840.91	2327.51	2424.92	4644.23	4426.01	398.28	334.54	353.82	2800.36	1578.16	2465.99	2651.11	1109.17	674.63	5249.69	3799.86	471.13	2226.04	2617.81	1533.82	1339.06	1287.57	1791.01	918.44	679.61	2459.69	748.43	2633.26	859.48	1561.12	918.44
29.8	4560.82	816.75	3336.37	2632.6	1535.34	2815.83	3594.18	3498.07	892.2	575.46	2189.4	4671.25	887.09	308.34	3864.9	1461.11	2243.07	1858.13	861.7	2323.93	2476.87	4684.93	4439.34	410.47	332.73	347.97	2788.07	1526.66	2531.07	2628.88	1144.94	667.27	5268.14	3807	466.09	2277.16	2693.94	1510.42	1332.57	1323.86	1846.32	939.76	673.01	2525.44	764.88	2682.46	883.44	1611.4	939.76
29.9	4588.76	831.49	3415.34	2699.26	1578.59	2905.28	3631.35	3583.51	891.36	574.44	2218.13	4661.69	873.21	305.84	3914.39	1503.68	2240.64	1895.43	885.58	2332.02	2545.58	4722.32	4464.23	420.2	327.81	346.83	2776.79	1471	2604.63	2604.31	1186.33	657.8	5283.59	3812.5	462.56	2334.67	2751.07	1479.16	1325.43	1359.43	1912.04	959.24	667.51	2585.18	786.02	2725	902.26	1660.66	959.24
30	4611.79	831.49	3497.32	2771.94	1626.96	2980.21	3661.84	3665.58	891.88	566.6	2249.91	4647.72	846.87	305.41	3985.99	1547.16	2230.34	1936.5	903.82	2332.46	2610.1	4764.6	4485.9	432.87	323.88	341.37	2762.82	1413.43	2668.96	2580.7	1217.69	650.5	5294.67	3802.2	459.09	2384	2819.54	1459.14	1320.32	1400.48	1960.39	979.14	667.44	2640.36	806.81	2774.49	929.91	1711.34	979.14
30.1	4649.45	861.18	3579.22	2847.19	1672.06	3070	3687.28	3747.17	892.78	562.57	2276	4637.02	827.88	304.48	4023.6	1588.6	2227.26	1970.2	926.4	2331.86	2669.1	4799.96	4499.96	444.14	318.84	335.93	2743.77	1370.47	2731.84	2552.98	1258.28	642.37	5314.17	3802.56	457.18	2437.54	2889.28	1439.34	1317.31	1441.39	2022.13	1002.33	661.42	2701.91	824.92	2827.6	947.32	1754.95	1002.33
30.2	4670.97	872.4	3662.71	2915.32	1712.9	3156.39	3710.2	3829.06	892.66	558.81	2306.4	4608.51	810.9	301.21	4072.4	1632.57	2222.92	2009.63	949.92	2339.72	2738.02	4837.93	4505.77	459.88	317.03	336.4	2739.67	1317.86	2808.89	2514.33	1294.27	633.14	5319.09	3801.09	452.66	2488.86	2957.58	1411.37	1310.1	1482.28	2077.64	1023.72	660.85	2762.98	845.27	2875.2	971.64	1807.52	1023.72
30.3	4699.35	885.97	3731.08	2997.93	1757.82	3234.76	3730.02	3925.11	895.1	552.96	2331.75	4591.53	792.04	300.14	4121.68	1669.59	2214.97	2045.64	968.74	2341.81	2804.06	4872.21	4528.42	471.14	313.62	329.42	2717.23	1268.96	2877.33	2486.56	1334.89	624.18	5333.3	3800.3	447.58	2544.53	3034.16	1389.7	1298.99	1522.58	2140.85	1050.87	661.47	2827.97	864.87	2928.08	996.49	1859.56	1050.87
30.4	4726.82	899.76	3811.17	3066.11	1809.83	3325.96	3751.48	4008.98	894.03	549.17	2362.98	4580.7	781.16	295.29	4178.62	1712.5	2204.45	2083.14	988.89	2345.53	2872.8	4914.89	4538.02	484.96	307.8	329.51	2711.33	1224.06	2953.79	2451.18	1369.93	614.16	5338.7	3796.11	441.78	2597.29	3095.86	1372.63	1289.13	1565.49	2202.43	1073.07	658.43	2895.06	886.23	2974.1	1015.31	1911.41	1073.07
30.5	4747.2	899.76	3884.69	3140.11	1856.66	3409.84	3772.65	4084.61	892.42	545.87	2384.38	4551.07	759.76	293.44	4232.46	1756.16	2196.5	2083.14	1007.96	2339.43	2938.64	4952.57	4556.66	497.29	304.33	327.06	2684.53	1181.67	3029.11	2416.44	1409.9	605.8	5353.06	3775.92	439.01	2654.31	3171.28	1347.77	1287.93	1606.42	2256.68	1096.79	659.83	2949.33	905.99	3022.7	1044.66	1963.33	1096.79
30.6	4775.22	921.6	3964.3	3216.23	1895.92	3504.73	3754.38	4174.46	890.8	537.97	2407.82	4528.44	743.37	290.41	4262.74	1799.89	2183.13	2185.77	1027.5	2335.74	3010.8	4980.46	4562.6	513.44	299.18	325.16	2678.42	1137.46	3087.57	2382.06	1446.81	596.55	5351.19	3756.3	437.67	2700.99	3231.81	1325.72	1279.43	1647.93	2320.78	1117.83	657.17	3010.1	927.56	3071.09	1067.56	2011.34	1117.83
30.7	4788.97	934.61	4045.1	3284.06	1950.36	3582.66	3799.16	4260.68	890.46	538.08	2436.84	4492.58	729.64	287.29	4312.77	1835.46	2178.28	2218.68	1047.87	2343.09	3073.97	5022.74	4572.29	525.26	296.84	322.11	2662.11	1096.36	3153.67	2344.02	1479.73	587.62	5347.9	3756.6	430.72	2750.98	3303.07	1304.39	1273.8	1693.43	2378.78	1139.69	658.79	3080.02	948.52	3121.56	1089.41	2064.06	1139.69
30.8	4813.94	943.21	4126.82	3354.76	1989.56	3677.03	3826.69	4336.41	888.48	533.57	2462.08	4470.3	714.8	286.26	4349.59	1879.71	2164.22	2218.68	1068.34	2331.31	3144.44	5052.63	4582.06	538.18	291.99	321.48	2639	1062.97	3223.81	2307.47	1522.87	581.65	5346.68	3739.64	428.21	2804	3380.94	1287.94	1264.98	1742.36	2432.96	1168.81	661.12	3142.57	968.69	3171.11	1110.01	2115.18	1168.81
30.9	4829.82	955.36	4201.98	3425.44	2036.12	3764.24	3842.83	4429.59	885.29	527.11	2482.36	4447.04	704.77	281.86	4391.7	1911.43	2150.6	2297.75	1090.59	2329.39	3214.64	5089.7	4589.59	549.71	289.96	318.88	2620.08	1022.07	3294.7	2264.63	1557.82	573.5	5348.27	3729.14	423.18	2860.21	3437.52	1268.42	1257.86	1783.28	2500.63	1187.44	666.1	3199.48	994.26	3220.71	1135.96	2160.88	1187.44
31	4842.7	955.36	4284.19	3494.11	2086.99	3852.08	3855.2	4494.58	886.61	524.08	2505.87	4411.46	689.03	279.97	4448.47	1952.74	2137.56	2335.94	1106.9	2321.93	3283.21	5125.31	4594.5	571.08	283.31	318.19	2598.08	983.94	3357.07	2223.39	1596.8	564.94	5342.76	3706.62	415.38	2910.52	3508.18	1253.4	1249.82	1834.16	2553.57	1211.23	675.12	3267.06	1014.37	3272.48	1158.57	2210.25	1211.23
31.1	4858.35	979.93	4358.29	3566.47	2127.11	3937.28	3863.94	4579.52	883.28	516.71	2531.3	4387.16	679.87	277.45	4469.23	1993.83	2123.42	2358.73	1124.94	2311.93	3355.17	5160.8	4594.82	584.04	278.75	318.63	2579.54	953.61	3420.5	2181.6	1635.77	556.43	5331.28	3693.96	414.29	2964.41	3570.98	1235.68	1244.18	1877	2612.69	1231.59	674.13	3332.22	1034.67	3315.93	1183.43	2257.69	1231.59
31.2	4870.29	988.53	4435.24	3634.59	2176.58	4018.16	3874.93	4662.96	878.72	512.86	2547.64	4347.54	664.7	273.68	4507.74	2037.99	2106.72	2384.23	1147.54	2311.89	3421.82	5186.73	4601.78	597.03	275.5	318.88	2557.61	923.46	3491.92	2136.71	1671.57	550.87	5330.61	3665.71	406.53	3020.43	3641.6	1213.68	1237.84	1925.29	2676.4	1258.59	679.48	3390.02	1060.89	3367.54	1204.81	2310.54	1258.59
31.3	4883.1	1000.11	4511.43	3698.44	2219.29	4107.02	3885.76	4728.17	874.57	508.04	2566.65	4309.43	657.5	272.42	4538.67	2076.33	2092.28	2406.76	1169.66	2307.27	3492.1	5216.31	4600.61	613.03	273.2	321.16	2531.44	890.66	3561.69	2092.68	1709.96	541.38	5317.18	3642.97	402.47	3078.38	3709.88	1199.9	1227.76	1977.06	2732.67	1288.93	687.58	3452.86	1078.96	3412.92	1233.07	2356.01	1288.93
31.4	4883.92	1008.51	4591.77	3765.56	2265.83	4196.64	3884.78	4819.47	873.34	505.67	2586.61	4270.64	653.73	269.34	4567.6	2112	2070.71	2431.67	1188.17	2296.59	3556.4	5245.91	4605.33	629.04	267.74	320.69	2500.53	861.52	3624.33	2042.83	1741.26	535.01	5301.14	3639.03	400.37	3126.08	3767.96	1182.08	1220.79	2021.33	2796.04	1301.89	692.65	3514.58	1106.47	3466.19	1255.1	2408.12	1301.89
31.5	4881.81	1008.51	4670.53	3832.97	2308.23	4273.51	3890.6	4877.17	865.45	500.7	2599.94	4227.96	640	266.65	4616.28	2153	2055.01	2463.26	1205.4	2289.4	3628.66	5272.72	4605.43	643.44	263.38	320.76	2473.2	833.27	3678.94	1998.76	1778.8	530.31	5281.63	3595.53	393.83	3176.63	3832.27	1167.46	1215.56	2064.07	2849.24	1322.41	704.78	3578.29	1124.97	3517.44	1282	2453.31	1322.41
31.6	4893.63	1030.38	4756.14	3887.64	2349.73	4362.77	3907.38	4961.21	865.21	495.09	2613.46	4188.19	628.86	263.14	4632.9	2187.26	2028.86	2504.5	1227.16	2279.71	3688.08	5303.71	4604.84	658.11	258.72	322.27	2440.3	806.69	3740.29	1947.75	1813.48	524.4	5263.54	3575.04	387.88	3239.49	3889.3	1152.74	1204.3	2119.51	2902.5	1347.36	713.21	3644.6	1147.41	3561	1300.77	2507	1347.36
31.7	4889.26	1039.97	4822.93	3955.34	2396.26	4443.5	3904.58	5024.89	863.24	489.54	2627.61	4145.5	619.29	259.41	4660.64	2226.29	2008.55	2546.54	1243.97	2268.48	3758.46	5331.49	4584.29	670.66	256.22	325.41	2404.74	778.72	3797.81	1899.83	1850.52	514.66	5236.72	3541.84	386.13	3285.32	3951.27	1135.32	1197.54	2167.03	2956.14	1373.04	719.3	3707.69	1165.72	3615.64	1322.43	2552.04	1373.04
31.8	4896.63	1042.66	4912.63	4017.04	2437.64	4524.01	3899.17	5091.67	859.18	485.34	2641.47	4104.81	612.19	258.04	4687.7	2262.82	1989.62	2579.19	1264.33	2256.41	3825.44	5351.21	4582.88	687.14	251.64	327.07	2366.59	756.39	3867.83	1847.17	1880.87	509.54	5215.23	3507.18	379.71	3348.22	4012.87	1122.51	1191.34	2219.63	3016.52	1395.23	731.87	3762.73	1189.33	3656.91	1344.18	2605.63	1395.23
31.9	4897.16	1053.3	4988.06	4075.84	2475.87	4602.91	3906.27	5172.61	852.53	485.43	2654.48	4062.82	610.56	253.85	4713.57	2297.76	1962.48	2615.72	1282.7	2242.51	3890.22	5368.31	4581.31	702.14	248.47	330.9	2334.38	729.71	3924.27	1792.46	1912.07	506.22	5189.87	3478.19	372.86	3393.53	4058.13	1108.33	1184.08	2265.56	3082.7	1413.22	742.32	3823.51	1209.67	3717.46	1364.93	2647.73	1413.22
32	4896.08	1053.3	5062.1	4142.91	2518.01	4680.53	3887.2	5235.89	845.32	480.58	2656.59	4002.82	597.64	252.68	4744.01	2334.31	1943.04	2652.94	1292.13	2230.24	3969.13	5397.24	4573.38	716.06	246.01	332.57	2298.52	707.9	3975.38	1740.84	1947.21	497.52	5160.74	3434.3	371.59	3451.93	4110.51	1093.77	1175.98	2313.84	3138.8	1439.46	756.26	3885.67	1231.09	3761.04	1390.74	2692.58	1439.46
32.1	4885.7	1065.97	5148.08	4193.73	2557.27	4771.48	3895.09	5301.93	840.62	475.94	2670.98	3957.34	594.52	248.62	4757.36	2370.49	1920.08	2688.16	1309.84	2220.09	4033.09	5409.19	4557.26	728.78	240.44	337.5	2262	684.28	4038.21	1688.69	1978.33	494.47	5119.47	3404.84	366.2	3504.56	4156.99	1079.69	1167.51	2362.53	3184.62	1458.06	768.81	3940.52	1256.17	3803.87	1411.9	2731.28	1458.06
32.2	4872.87	1074.2	5221.57	4254.13	2600.6	4841.07	3901.21	5367.92	839.92	472.54	2670.33	3906.24	585.86	245.32	4776.88	2399.59	1895.81	2720.02	1326.49	2206.19	4088.64	5440.2	4546.92	741.49	239.41	341.34	2220.08	666.33	4094.39	1634.76	2006.35	488	5092.84	3361.68	362.39	3562.67	4218.82	1069.69	1161.46	2416.76	3242.3	1481.79	782.53	4004.78	1274.49	3850.49	1431.7	2777.15	1481.79
32.3	4877.94	1081.67	5299.23	4306.2	2633.67	4921.81	3893.27	5435.33	832.24	469.62	2680.63	3849.33	585.98	244	4799.58	2434.33	1866.04	2751.72	1338.08	2189.22	4152.12	5450.68	4527.18	753.12	236.21	345.73	2176.52	645.98	4143.52	1587.35	2034.98	484.99	5046.9	3322.79	356.01	3610.17	4279.94	1052.74	1152.73	2464.79	3293.21	1506.7	797.97	4069.26	1292.39	3904.26	1459.47	2822.78	1506.7
32.4	4858.86	1081.78	5375.19	4362.44	2671.51	4988.79	3879.59	5485.21	824.16	466.8	2682.99	3795.47	587.34	237.22	4815.49	2467.93	1837.27	2793.27	1355.71	2178.14	4215.49	5459.62	4520.11	765.14	232.07	354.53	2135	624.77	4196.99	1537.23	2062.59	478.97	5019.52	3279.37	351.07	3666.59	4327.76	1043.03	1143.52	2515.09	3346.11	1528.89	810.93	4127.37	1316.88	3947.89	1472.1	2864.39	1528.89
32.5	4848.74	1081.78	5452.43	4409.71	2712.18	5067.87	3877.08	5548.56	819.84	459.54	2686.53	3743.53	575.43	235.67	4844.81	2499.99	1816.76	2828.81	1371.13	2160.29	4276.69	5471.24	4501.93	780.17	229.48	358.77	2090.2	606.39	4247.08	1483.78	2090.67	473.17	4975.01	3226.21	345.33	3725.07	4369.47	1026.91	1140.23	2563.63	3403.09	1543.87	830.98	4185.69	1334.52	4008.34	1495.94	2903.01	1543.87
32.6	4832.34	1096.93	5539.66	4453.82	2750.94	5145.57	3848.8	5599.64	811.79	457.83	2694.18	3677.31	575.2	232.43	4839.34	2526.38	1783.56	2857.98	1379.84	2144.26	4354.57	5478.77	4481.54	790.14	226.53	362.07	2049.8	589.11	4301.99	1434.61	2116.08	468.28	4926.03	3169.23	340.19	3788.48	4424.67	1022.36	1129.72	2616.81	3447.14	1564.11	840.39	4239.05	1352.66	4053.51	1512.41	2942.32	1564.11
32.7	4824.14	1099.39	5618.72	4508.84	2783.63	5206.61	3831.14	5656.53	809.48	454.26	2679.88	3627.97	571.31	228.94	4854.2	2560.48	1754.02	2888.82	1397.66	2123.6	4405.06	5485.33	4462.23	801.62	225.2	371.23	2001.8	571.79	4342.62	1389.13	2139.43	464.09	4876.58	3118.76	334.94	3841.82	4470.53	1011.53	1123.39	2667	3502.8	1582.51	858.26	4285.26	1366.48	4109.31	1533.76	2983.87	1582.51
32.8	4803.88	1109.23	5694.34	4552.54	2821.2	5268.62	3840.64	5708.93	799.53	450.33	2685.97	3558.92	570.7	225.3	4869.23	2593.26	1725.09	2918.12	1409.93	2108.83	4466.11	5489.11	4437.78	814.09	223.29	376.82	1964.11	558.14	4392.76	1342.86	2165.82	460.22	4836.07	3057.01	331.46	3905.92	4529.77	997.33	1111.63	2713.79	3543.21	1605.61	877.68	4348.47	1387.77	4151.11	1552.26	3022.77	1605.61
32.9	4786.57	1103.25	5767.22	4600.12	2850.14	5346.01	3832.9	5773.5	794.74	449.57	2676.2	3502.18	575.81	221.12	4881.26	2618.28	1692.58	2948.78	1425.21	2089.08	4528.74	5503.4	4419.67	822.4	217.15	386.82	1913.59	542.38	4445.62	1293.33	2187.89	456.37	4776.6	3008.4	327.97	3963.69	4560.62	985.89	1105.74	2764.23	3596.36	1618.16	894.03	4401.74	1410.89	4200.6	1570.3	3065.39	1618.16
33	4767.96	1103.25	5853.42	4645.41	2887.67	5401.76	3813.53	5819.99	785.83	443.13	2670.89	3431.79	572.56	217.65	4900.68	2646.23	1659.68	2977.55	1432.92	2075.66	4584.62	5491.31	4396.44	837.67	214.69	393.18	1868.48	525.92	4487.38	1247.49	2214.46	452.04	4724.5	2949.81	322.9	4014.38	4619.96	976.84	1101.3	2811.93	3636.68	1642.98	918.43	4459.39	1423.74	4253.14	1593.8	3097.93	1642.98
33.1	4751.23	1110.7	5930.72	4687.39	2918.66	5476.58	3793.02	5851.68	774.92	439.34	2669.74	3368.54	574.31	215.37	4894.34	2669.59	1624.96	3010.81	1446.19	2059.79	4643.07	5494.89	4368.16	846.48	213.06	403.8	1826.21	514.22	4527.03	1202.17	2228.91	448.31	4664.84	2887.42	318.97	4065.89	4651.3	968.52	1095.02	2858.31	3683.2	1655.54	935.32	4507.57	1441.32	4305.83	1605.46	3130.64	1655.54
33.2	4724.34	1113.69	6001.61	4722.77	2947.73	5534.55	3772.8	5907.07	771.09	437.17	2659.48	3303.43	579.01	211.84	4900.56	2701.57	1595.8	3047.16	1456.18	2036.27	4695.52	5491.58	4333.81	857.83	210.61	413.23	1780.68	498.98	4573.13	1161.01	2250.2	444.41	4609.94	2835.61	316.49	4122.62	4687.58	957.53	1085.74	2899.04	3727.99	1674.39	953.19	4562.28	1460.38	4354.18	1622.38	3168.71	1674.39
33.3	4706.27	1114.26	6079.61	4764.34	2982.27	5596.86	3754.89	5948.82	763.07	436.26	2650.68	3240.66	586.16	208.32	4900.61	2723.78	1560.39	3062.74	1464.98	2011.4	4755.62	5487.48	4306.51	869.73	207.87	421.88	1737.76	489.78	4623.63	1120.52	2270.93	442	4546.53	2771.28	311.3	4183.06	4738.16	946.98	1077.03	2950.82	3762.55	1697.18	974.55	4609.38	1480.8	4407.02	1641.3	3196.64	1697.18
33.4	4676.69	1116.96	6147.78	4801.32	3007.43	5645.06	3735.17	5983.91	751.47	430.47	2639.22	3180.09	597.99	205.24	4900.54	2744.58	1523.64	3096.92	1479.28	1994.81	4806.1	5482.71	4279.86	879.97	204.33	435.62	1692.6	475.07	4667.7	1081.42	2282.62	438.7	4482.68	2712.39	305.38	4226.32	4769.09	938.71	1070.73	2996.79	3812.3	1706.53	996.82	4651.31	1493.73	4462.1	1653.94	3225.94	1706.53
33.5	4658.77	1116.96	6227.91	4827.81	3042.04	5701.28	3709.92	6022.66	748.62	429.26	2625	3112.36	601.11	202.67	4916.01	2766.33	1492.14	3126.02	1492.76	1972.87	4861.41	5471.58	4245.3	893.51	201.68	447.22	1640.07	464.66	4700.01	1041.42	2305.67	434.9	4416.38	2647.3	302.26	4271.67	4811.71	927.66	1064.14	3038.38	3840.08	1724.87	1019.28	4698.07	1507.37	4500.67	1673.61	3253.84	1724.87
33.6	4617.03	1120.17	6296.91	4868.93	3058.49	5765.5	3690.53	6062.63	739.57	425.4	2612.22	3048.59	607.87	198.58	4902.01	2786.56	1452.66	3154.52	1505	1948.43	4910.06	5452.5	4207.16	899.74	202.25	458.19	1596.78	453.23	4742.58	1007.53	2318.73	433.59	4338.44	2585.31	298.96	4322.47	4855.89	921.13	1055.14	3080.61	3884.92	1739.34	1040.79	4746.48	1527.14	4547.59	1682.76	3280.1	1739.34
33.7	4589.76	1116.19	6369.49	4900.37	3092.52	5811.84	3667.23	6090.6	728.97	423.74	2598.16	2986.29	620.8	195.18	4892.92	2807.87	1421.78	3174.51	1514.68	1928.33	4953.44	5431.78	4172.7	907.69	199.27	471.3	1551.72	443.89	4773.11	970.09	2328.6	429.39	4275.12	2522.86	294.92	4367.18	4912.4	913.18	1048.8	3124.57	3919.67	1747.24	1065.11	4790.21	1540.76	4597.13	1696.08	3310.26	1747.24
33.8	4550.52	1114.23	6453.04	4935.38	3114.79	5867.63	3641.1	6118.98	718.47	420.68	2580.95	2922.08	634.2	192.09	4894.26	2829.26	1383.09	3204.43	1522.72	1904.7	5010.73	5414.62	4132.42	913.33	196.29	481.6	1508.47	437.34	4824.49	937.43	2342.02	426.53	4202.52	2457.54	292.54	4413.79	4961.24	909.7	1041.31	3155.64	3955.27	1770.79	1086.88	4832.13	1551.86	4651.13	1708.82	3333.13	1770.79
33.9	4511.1	1111.42	6516.09	4951.94	3136.67	5924.08	3609.33	6150.91	711.57	418.84	2558.05	2844.6	652.48	190.88	4879.46	2849.49	1349.93	3226.21	1533.36	1874.22	5058.21	5394.63	4096.36	923.61	192.52	497.6	1466.92	425.49	4851.18	901.24	2361.38	425.99	4121.91	2401.57	287.79	4465.56	4982.74	899.34	1037.29	3194.43	3992.27	1781.78	1112.51	4865.78	1567.31	4692.03	1721.31	3354.28	1781.78
34	4473.81	1111.42	6583.52	4982.3	3163.89	5967.27	3585.27	6176.68	701.98	415.1	2543.68	2781.47	661.92	185.49	4885.4	2868.52	1312.8	3255.2	1542.16	1852.01	5107.52	5380.37	4046.76	933.03	192.34	510.33	1426.82	415.45	4874.71	866.74	2368.9	422.91	4046.77	2331.26	284.18	4504.76	5015.27	892.84	1027.88	3230.46	4023.97	1797.11	1137.3	4894.89	1583.14	4745.31	1741.7	3377.88	1797.11
34.1	4422.92	1110.29	6653.26	4996.31	3178.42	6016.51	3552.5	6192.7	692.66	411.43	2520.64	2721.6	679.54	182.97	4858.92	2878.86	1279.89	3269.69	1545.11	1824.28	5160.22	5345.83	4012.49	939.41	189.65	522.97	1383.01	407.97	4911.4	836.98	2379.09	420.22	3977.67	2275.28	280.43	4549.99	5047.26	889.27	1020.46	3272.42	4050.24	1809.16	1161.72	4932.54	1594.26	4795.56	1746.53	3400.29	1809.16
34.2	4368.11	1107.42	6718.09	5025.3	3201.86	6059.23	3527.78	6210.27	683.94	409.5	2498.39	2654.94	698.02	180.67	4843.93	2888.51	1241.76	3295.89	1557.92	1797.17	5209.81	5315.37	3968.74	948.04	190.14	542.77	1345.66	400.41	4936.93	808.53	2384.39	420.2	3894.23	2206.47	279.68	4593.56	5083.71	882.61	1015.11	3308.36	4074.35	1817.98	1183.11	4956.87	1604.19	4834.68	1754.96	3424.9	1817.98
34.3	4306.42	1101.21	6793.99	5045.37	3215.06	6096.72	3489.96	6229.4	674.47	406.62	2484.38	2591.5	718.1	178.07	4831.56	2910.67	1206.17	3322.04	1557.83	1768.3	5261.29	5289.63	3920.9	954.47	187.08	556.12	1302.41	397.17	4972.23	783.11	2394.86	415.01	3811.38	2147.82	275.79	4638.23	5111.18	871.42	1011.21	3345.52	4106.79	1832.13	1210.69	4998.93	1614.18	4888.66	1765.92	3440.39	1832.13
34.4	4253.38	1098.02	6859.58	5058.43	3231.17	6137.29	3453.15	6245.16	662.77	408.32	2455.46	2533.59	741.67	173.87	4815.29	2922.95	1172.58	3337.4	1571.99	1736.3	5308.46	5248.49	3877.86	958.12	184.79	570.52	1266.88	388.06	4997.48	749.63	2397.17	415.69	3726.73	2095.24	273.78	4677.07	5129.99	870.2	1005.46	3380.03	4136.56	1841.31	1236.11	5025.49	1620.1	4932.23	1772.94	3461.45	1841.31
34.5	4188.57	1098.02	6913.58	5072.44	3257.47	6183.91	3430.27	6269.9	652.89	403.22	2428.92	2467.2	759.78	171.4	4814.43	2933.56	1141.08	3361.2	1572.56	1706.68	5362.02	5219.03	3829.27	963.84	183.44	589.6	1228.9	379.45	5029.81	728.79	2397.03	413.4	3643.83	2030.44	271.33	4725.27	5158.51	863.48	996.78	3413.73	4163.78	1848.67	1263.15	5068.41	1628.91	4975.82	1780.53	3480.12	1848.67
34.6	4119.75	1088.79	6977.06	5077.41	3261.35	6218.56	3399.4	6261.36	642.12	400.67	2402.78	2400.81	782.76	168.28	4781.81	2941.22	1106.04	3376.5	1581.73	1676.97	5408.9	5185.68	3780.31	970.18	182.8	604.84	1193.49	376.03	5053.67	700.67	2405.36	411.91	3559.09	1969.68	266.3	4755.3	5176.58	858.37	993.62	3450.38	4191.26	1860.76	1286.8	5091.59	1638.72	5024.71	1784.64	3485.67	1860.76
34.7	4041.38	1087.64	7037.42	5101.92	3287.59	6245.49	3362.76	6278.97	630.85	397.84	2372.13	2345.22	806.47	165.31	4759.5	2953.54	1073.39	3392.83	1576.17	1644.84	5461.31	5143.97	3739.68	977.05	180.93	620.48	1158.8	369.09	5069.2	677.88	2404.93	409.72	3474.06	1919.38	264.59	4800.69	5193.04	855.57	984.47	3482.41	4211.49	1869.26	1315.13	5121.82	1646.22	5068.9	1788.96	3502.82	1869.26
34.8	3967.31	1077.5	7090.71	5106.01	3294.39	6273.69	3333.24	6285.37	620.62	394.86	2341.82	2287.78	835.66	163.02	4730.23	2962.47	1042.32	3409.7	1585.97	1613.4	5496.27	5097.54	3692.68	979.26	178.89	638.86	1121.92	364.82	5102.16	656.58	2406.43	410.5	3389.48	1865.83	263.54	4835.48	5222.71	850.25	982.91	3516.92	4233.98	1879.2	1342.02	5143.48	1654.76	5119.76	1797.27	3514.99	1879.2
34.9	3872.6	1071.18	7149.93	5111.01	3303.26	6311.28	3291.2	6294.8	608.71	396.59	2313.3	2232.04	867.72	159.66	4709.16	2970	1009.44	3422.53	1586.33	1574.83	5558.06	5061.38	3633.77	985.27	177.26	659.36	1093.06	358.81	5112.12	633.11	2402.62	408.07	3302.73	1815.74	262.59	4871.89	5230.38	853.16	975.02	3544.46	4259.39	1886.11	1364.35	5165.96	1660.73	5155	1805.74	3523.39	1886.11
35	3785.9	1071.18	7210.26	5128.99	3311.33	6327.87	3251.02	6270.96	598.22	389.12	2271.8	2180.77	888.8	157.48	4700.91	2972.28	974.73	3442.2	1590.93	1546.47	5616.12	5010.49	3587.94	987.73	176.69	678.39	1058.26	354.74	5139.57	614.7	2400.32	408.36	3215.62	1762.59	261.14	4902.03	5245.98	842.44	972.49	3575.56	4267.32	1889.2	1396.42	5200.21	1665.62	5204.22	1814.94	3526.74	1889.2
35.1	3699.39	1060.87	7254.83	5113.51	3323.42	6359.84	3212.66	6276.17	585.22	390.74	2236.08	2118.89	917.92	155.4	4656.93	2977.71	947.94	3450.47	1591.19	1507.22	5643.33	4963.84	3531.68	989.43	174.66	702.09	1030.74	349.47	5159.54	592.67	2398.99	407.23	3130.29	1711.17	258.29	4940.14	5256.89	842.76	966.32	3602.41	4281.33	1898.22	1418.92	5219.26	1671.4	5239.14	1812.1	3540.55	1898.22
35.2	3601.86	1053.47	7315.08	5127.54	3327.36	6381.02	3174.84	6264.07	574.11	388.93	2197.22	2065.5	950.03	152.77	4631.5	2982.23	915.76	3467.38	1594.46	1471.03	5699.76	4901.74	3484.83	992.32	172.83	719.3	994.53	346.7	5171.76	574.12	2400.01	406.84	3041.24	1661.79	255.99	4979.53	5271.81	839.71	965.83	3627.48	4300.91	1904.66	1443.88	5244.61	1677.77	5278.14	1812.22	3536.02	1904.66
35.3	3510.63	1039.18	7366.98	5124.31	3336.06	6405.59	3131.53	6254.33	566.47	385.76	2154.68	2013.1	979.33	151.43	4596.32	2985.11	885.23	3479.82	1592.89	1434.66	5750.14	4854.37	3431.89	994.16	170.39	739.11	970.8	344.42	5186.07	558.09	2395.6	405.08	2956.38	1614.21	250.81	5005.9	5295.47	835	959.73	3656.81	4304.64	1913.44	1470.91	5262.08	1681.52	5325.42	1809.09	3546.51	1913.44
35.4	3408.3	1031.89	7417.36	5120.48	3335.9	6418.04	3089.29	6243.49	549.21	383.03	2118.41	1960.88	1019.96	147.52	4570.68	2985.44	860.7	3489.8	1597.57	1405.38	5794.19	4785.24	3375.44	995.62	172.39	762.9	943.82	340.56	5207.94	542.19	2391.3	405.01	2867.23	1576.1	251.68	5032.41	5283.14	835.31	955.92	3676.56	4323.78	1916.79	1502.49	5275.63	1685.36	5357.76	1818.98	3549.46	1916.79
35.5	3305.78	1031.89	7453.17	5119.01	3343.81	6438.17	3052.94	6223	542.02	380.2	2072.38	1913.17	1044.16	144.96	4552.68	2989.73	834.17	3507.88	1594.93	1358.94	5849.5	4729.69	3323.5	997.27	168.34	782.21	916.1	335.54	5212.32	527.52	2382.5	403.37	2788.51	1527.4	248.48	5060.92	5294.34	832.92	952.11	3709.69	4326.78	1922.07	1529.12	5306.39	1690.9	5400.07	1819.16	3544.77	1922.07
35.6	3200.83	1011.06	7507.51	5122.81	3346.46	6449.87	3008.69	6205.11	530.84	381.47	2033.44	1870.86	1085.77	144.43	4500.63	2986.31	808.89	3514.53	1597.06	1326.63	5892.93	4671.89	3262.26	996.91	167.39	801.56	892.64	334.06	5222.96	513.21	2375.44	406.62	2701.56	1484.62	249.34	5083.72	5291.38	832.02	944.76	3737.28	4339.73	1918.11	1558.73	5317.8	1690.24	5426.72	1813.66	3536.3	1918.11
35.7	3098.72	1003.41	7542.51	5103.1	3340.07	6453.28	2966.36	6186.08	515.86	378.11	1984.39	1824.82	1119.18	140.48	4472.17	2988.09	785	3521.36	1598.84	1293.04	5940.07	4606.89	3208.72	997.63	168.58	819.86	866.31	330.93	5231	497.01	2359.1	403.7	2620	1445.98	249.51	5110.79	5299.44	829.52	940.61	3764.38	4342.75	1925.54	1578.56	5335.88	1694.63	5470.29	1809.24	3536.32	1925.54
35.8	3006.17	992.33	7586.4	5092.09	3335.58	6461.47	2916.56	6163.89	504.9	376.77	1945.14	1784.67	1156.1	139.94	4431.32	2990	758.72	3526.98	1599.27	1253.44	5982.69	4538.36	3152.53	1000.47	167.71	845.41	847.68	330.78	5238.48	484.11	2349.39	404.48	2539.74	1412.41	244.27	5129.6	5298.19	832.73	936.1	3790.8	4349.27	1929.67	1611.48	5351.58	1696.24	5504.24	1805.3	3530.49	1929.67
35.9	2903.78	975.87	7631.36	5087.39	3332.38	6471.71	2869.7	6148.36	491.83	379.69	1896.7	1746.39	1200.36	138.03	4391.79	2980.79	739.58	3530.57	1598.18	1223.94	6035.86	4475.9	3098.6	995.97	167.96	869.76	826.34	325.89	5255.02	471.69	2338.28	403.56	2460.09	1380.04	245.03	5148.71	5290.5	826.91	934.31	3811.07	4360.18	1931.54	1629.44	5370.28	1694.81	5532.64	1802.33	3523.86	1931.54
36	2807.93	975.87	7659.84	5071.38	3329.74	6481.04	2824.87	6115.9	481.59	374.03	1851.88	1705.66	1234.09	136.29	4364.69	2971.1	715.38	3532.47	1596.72	1186.64	6077.64	4401.59	3031.42	995	165.66	887.18	803.08	325.21	5248.57	456.7	2330.52	406.77	2376.01	1339.56	244.18	5172.08	5282.08	830.23	925.57	3831	4361.17	1932.46	1667.7	5382.28	1695.13	5561.71	1799.47	3500.41	1932.46
36.1	2711.97	957.98	7694.23	5051.66	3320.08	6482.56	2781.17	6092.49	472.1	373.6	1808.86	1675.87	1277.81	134.48	4307.17	2962.71	693.31	3547.43	1595.13	1151.02	6126.54	4336.7	2970.28	988.91	166.48	913.41	783.38	321.74	5255.33	445.8	2316.96	407.82	2298.67	1308.74	244.86	5184.19	5276.56	828.78	924.51	3844.03	4354.22	1935.22	1691.07	5408.37	1698.18	5594.71	1785.98	3490.48	1935.22
36.2	2610.67	942.26	7721.47	5037.43	3314.9	6477.33	2731.84	6061.01	455.97	373.78	1755.41	1641.61	1314.62	131.86	4263.34	2961.43	674.06	3547.73	1589.63	1119.82	6166.19	4262.14	2917.71	990.33	162.66	938.27	766.44	320.1	5253.88	432.99	2306.74	407.46	2222.24	1279.44	244.94	5198.04	5264.66	828.93	919.38	3860.63	4359.31	1929.62	1716.81	5429.63	1701.77	5618.26	1789.33	3476.07	1929.62
36.3	2515.19	929.46	7755.47	5017.18	3303.09	6465.39	2689.99	6034.92	446.09	371.18	1710.45	1610.69	1355.41	129.97	4214.6	2947.02	653.69	3542.28	1589.86	1083.06	6218.57	4183.1	2859.06	989.78	164.16	958.03	747.44	322.38	5254.6	422.5	2292.82	407.04	2153.03	1248.4	240.76	5213.16	5259.59	829.27	919.63	3881.27	4359.52	1935.97	1743.89	5423.1	1703.44	5639.13	1777.07	3464.94	1935.97
36.4	2424.12	913.91	7785.82	5004.49	3297.09	6464.64	2637.84	5982.95	436.69	373.2	1670.43	1580.24	1400.22	129.23	4164.34	2942.7	632.65	3550.69	1590.6	1054.21	6250.86	4114.69	2802.44	987.24	162.96	982.53	729.72	318.43	5258.89	414.2	2283.63	410.95	2073.14	1222.21	241.58	5219.5	5234.84	831.3	914.64	3890.47	4352.41	1929.32	1775.73	5434.83	1702.42	5661.07	1769.88	3449.58	1929.32
36.5	2338.97	913.91	7806.53	4982.96	3281.51	6453.46	2589.89	5944.43	424.71	368.94	1623.12	1552.48	1433.49	127.26	4113.48	2933.05	615.06	3542.71	1585.23	1018.43	6311.57	4037.4	2745.9	982.58	161.59	1003.19	713.91	317.9	5254.17	402.71	2266.17	409.99	1997.53	1192.21	240.71	5237.2	5211.41	833.13	913.16	3897.88	4347.84	1928.01	1803.82	5436.71	1702.92	5679.59	1763.78	3427.58	1928.01
36.6	2249.84	889.1	7822.67	4959.66	3275.53	6443.94	2538.47	5896.52	414.6	370.12	1579.03	1523.34	1478.36	124.06	4047.08	2927.37	597	3531.27	1580.43	987.9	6348.62	3951.5	2682.46	981.33	162.99	1027.06	698.22	316.63	5253.77	394.34	2250.61	413.07	1927.51	1167.21	239.7	5238.66	5191.16	834.96	907.42	3909.59	4340.79	1928.21	1824.43	5436.58	1702.11	5693.02	1752.51	3405.54	1928.21
36.7	2164.18	878.94	7847.29	4931.69	3253.54	6432.63	2488.88	5833.03	404.18	367.78	1532.53	1499.7	1521.73	124.52	3987.3	2908.57	580.63	3521.99	1572.64	958.82	6388.6	3872.3	2631	975.89	162.16	1052.01	680.33	314.97	5237.44	385.29	2232.52	414.77	1864.49	1141.28	238.28	5243.69	5166.07	834.89	907.57	3911.21	4330.3	1926.64	1850.3	5429.92	1701.72	5681.03	1741.33	3385.17	1926.64
36.8	2084.14	864.45	7857.72	4905.72	3241.99	6413.21	2443.29	5769.58	397.92	367.19	1487.22	1478.43	1565.09	123.48	3915.46	2893.19	563.16	3511.39	1570.49	928.86	6424.48	3794.43	2566.64	970.59	159.18	1072.18	671.92	316.74	5230.23	379.69	2215.13	416.81	1802.04	1117.89	236.82	5247.66	5146.64	837.04	902.37	3928.76	4317.46	1935.77	1883.87	5433.76	1700.51	5686.91	1728.44	3361.28	1935.77
36.9	2004.42	848.8	7864.84	4869.2	3220.78	6391.17	2395.21	5710.29	384.57	369.61	1446.24	1460.74	1615.69	121.57	3855.3	2883.49	547.01	3502.93	1564.96	896.81	6463.7	3715.62	2503.52	965.73	159.31	1094.72	655.32	314.09	5226.13	370.42	2193.51	417.21	1737.19	1104.08	239.93	5242.6	5108.11	841.88	899.7	3933.99	4306.3	1929.28	1908.87	5424.52	1694.78	5680.33	1721.57	3333.52	1929.28
37	1933.49	848.8	7874.97	4838.21	3210.62	6383.33	2347.73	5628.73	376.69	364.88	1405.99	1436.74	1650.4	120.24	3796.28	2866.33	531.17	3489.64	1560.28	869.47	6498.51	3629.3	2457.34	963.52	159.5	1114.41	640.77	313.9	5212.28	361.39	2179.8	420.89	1681.64	1075.03	238.11	5232.98	5072.83	842.21	898.14	3926.71	4289.39	1927.73	1938.79	5415.56	1691.7	5691	1715.72	3310.28	1927.73
37.1	1854.71	824.21	7877.96	4800.93	3186.52	6370.37	2297.27	5547.8	366.66	365.86	1361.38	1417.63	1697.29	119.73	3713.9	2849.77	520.91	3474.06	1552.59	842.79	6537.53	3546.5	2393.11	958.62	159.46	1138.84	627.3	314.68	5205.02	355.11	2152.91	424.3	1618.44	1054.54	238.98	5223.66	5042.54	847.13	897.67	3927.83	4273.6	1917.47	1963.98	5394.28	1689.57	5688.6	1697.51	3274.66	1917.47
37.2	1782.03	811.63	7879.33	4763.28	3162.62	6340.14	2253.26	5472.28	356.02	365.11	1324.92	1398.7	1744.19	116.9	3638.16	2831.37	507.64	3463.97	1547	817.7	6575.28	3462.13	2336.61	954.78	159.23	1163.2	619.53	315.21	5187.17	348.1	2129.33	426.01	1564.96	1037.23	238.73	5217.52	5009.3	852.04	891.07	3926.56	4252.98	1912.93	1988.74	5386.17	1682.53	5696.09	1679.71	3243.73	1912.93
37.3	1713.23	797.47	7867.76	4730.3	3147.92	6315.49	2208.12	5382.87	349.08	364.67	1276.12	1385.64	1786.74	116.12	3555.72	2811.37	493.53	3451.22	1547.33	795.08	6616.77	3373.77	2283.44	947.2	159.2	1186.37	609.17	318.27	5175.98	343.88	2102.22	428.86	1515.93	1016.34	238.13	5205.63	4976.61	857.73	889.04	3926.36	4222.84	1913.32	2016.82	5360.68	1677.23	5689.1	1665.07	3207.6	1913.32
37.4	1651.22	784.37	7876.42	4685.22	3128.93	6287.79	2162.53	5306.74	340.97	365.32	1241.57	1369.62	1844.46	114.68	3477.04	2786.27	481.47	3441.43	1535.7	766.48	6641.74	3293.89	2221.49	944.74	157.64	1203.49	595.81	315.96	5160.2	336.42	2075.3	431.47	1466.56	1002.53	237.3	5190.12	4925.71	856.08	885.66	3921.04	4208.5	1901.33	2043.55	5332.07	1670.3	5682.12	1644.57	3173.9	1901.33
37.5	1587.24	784.37	7870.27	4644.82	3100.27	6264.28	2111.38	5201.42	332.41	364.57	1206.46	1353.32	1879.82	114.12	3414.87	2759.07	469.7	3420.44	1524.77	746.6	6683.69	3212.41	2168.14	932.76	156.86	1230.11	583.19	317.34	5139.84	329.82	2047.94	433.06	1419.94	987.69	236.78	5181.26	4889.27	865.74	887.18	3912.89	4180.06	1895.14	2073.36	5318.3	1661.11	5670.93	1635.9	3130.54	1895.14
37.6	1523.13	756.29	7854.21	4600.24	3064.61	6241.7	2060.31	5111.66	323.79	363.1	1166.84	1347.49	1924.94	113.63	3319.08	2735.63	460.74	3402.58	1522.59	720.18	6708.1	3125.62	2109.62	931.68	156.4	1253.84	575.8	317.51	5121.72	326.36	2023.52	438.07	1371.19	972.1	237.24	5156.99	4841.01	875.05	886.69	3907.67	4153.79	1888.03	2101.69	5302.44	1654.59	5658.57	1611.06	3083.59	1888.03
37.7	1466.29	741.74	7838.41	4559.1	3049.72	6201.42	2017.09	5016.81	318.84	364.58	1132.5	1336.24	1971.92	112.53	3231.07	2707.21	451.11	3390.93	1513.95	697.09	6735.49	3042.79	2060.54	920.97	155.03	1275.73	566.97	319.72	5097.6	321.64	1992.08	440.21	1326.76	955.88	239.38	5133.07	4788.47	883.32	880.46	3899.02	4126.83	1884.54	2127.43	5275.03	1645.76	5645.58	1588.78	3039.09	1884.54
37.8	1418.23	728.71	7814.39	4511.43	3004.43	6161.12	1971.76	4904.79	312.09	361.57	1099.26	1325.19	2019.96	111.27	3156.83	2673.44	440.78	3369.4	1504.21	674.97	6756.66	2962.56	2007.89	918.87	156.04	1292.36	556.48	323.87	5080.92	317.08	1962.38	443.29	1287.39	942.53	240.07	5107.93	4742.72	887.53	879.13	3888.32	4093.11	1872.36	2153.46	5242.68	1638.07	5627.33	1564.46	2995.52	1872.36
37.9	1359.46	715.55	7780.83	4472.86	2979.78	6126.11	1931.13	4811.27	304.94	365.17	1065.47	1316.91	2072.42	109.42	3062.64	2641.82	429.46	3348.79	1490.46	655	6781.36	2880.49	1955.26	910.96	154.96	1318.13	550.12	325.74	5062.36	310.37	1931.36	447.35	1247.92	932.97	237.89	5079.96	4677.18	899.16	879.94	3884.39	4057.85	1864	2175.82	5210.07	1630.99	5604.77	1555.42	2949.62	1864
38	1313.36	715.55	7762.31	4412.72	2944.39	6079.02	1879	4690.33	296.49	360.02	1036.78	1309.78	2116.14	108.36	2995.8	2609.21	420.1	3327.83	1482.91	637.19	6810.44	2794.09	1908.66	901.2	154.36	1336.3	541.81	329.83	5038.54	308.02	1898.83	450.99	1214.22	917.8	240.32	5049.62	4622.57	903.61	876.17	3870.61	4020.61	1847.66	2212.43	5179.67	1618.43	5581.34	1530.8	2903.94	1847.66
38.1	1264.12	687.31	7714.66	4353.98	2908.13	6040.42	1839.52	4570.86	290.77	363.16	1003.01	1298.64	2155.46	107.99	2892.87	2571.11	414.46	3305.67	1476.39	620.43	6824.86	2714.17	1857.01	892.82	155.21	1357.82	533.11	334.2	5006.27	303.16	1867.13	456.86	1181.63	905.47	238.98	5023.1	4556.52	913.7	875.5	3835.51	3989.4	1840.48	2236.43	5145.87	1609.16	5547.44	1506.16	2854.31	1840.48
38.2	1217.42	677.67	7672.78	4312.19	2870.46	5967.16	1799.14	4466.61	282.43	360.97	975.66	1294.6	2208.04	107.01	2810.07	2530.21	408.11	3270.97	1460.53	599.8	6838.84	2631.1	1811	885.09	153.89	1381.76	525.67	338.45	4983.8	300.03	1826.23	461.78	1146.91	896.6	239.4	4984.92	4496.9	925.37	878.56	3818.01	3951.49	1826.36	2261.98	5105.41	1598.69	5521.3	1484.67	2800.98	1826.36
38.3	1177.82	663.07	7605.72	4247.54	2831.01	5902	1758.72	4335.16	278.57	359.76	948.22	1290.53	2256.14	107.02	2731.12	2495.7	397.25	3236.46	1454.14	582.5	6858.89	2548.38	1765.96	876.85	155.22	1399.96	517.3	346.81	4956.82	298.02	1790.96	464.36	1119.16	887.9	239.76	4953.88	4441.76	934.13	873.93	3804.6	3906.41	1818.62	2287.89	5057.2	1587.42	5489.69	1464.28	2745.34	1818.62
38.4	1135.66	653.67	7560.74	4195.48	2789.79	5827.06	1718.53	4223.86	272.32	361.04	924.75	1283.39	2309.58	105.71	2645.18	2452.07	389.64	3205	1444.27	565.2	6870.67	2482.58	1717.52	870.12	153.44	1422.22	512.7	352.51	4925.43	293.46	1758.98	468.7	1094.46	881.99	241.33	4921.12	4362.54	945.77	873.43	3791.24	3872	1804.88	2313.52	5021.23	1578.72	5454.81	1442.63	2694.74	1804.88
38.5	1096.38	653.67	7486.66	4134.08	2738.06	5746.82	1675.47	4093.28	267.98	360.82	901.08	1278.18	2343.59	104.94	2570.33	2412.63	382.11	3167.71	1431.44	549.44	6879.99	2410.71	1675.13	858.81	153.8	1435.09	504.91	358.06	4891.93	290.22	1720.93	473.73	1066.38	868.7	240.94	4876.96	4289.12	961.44	871.72	3760.02	3827.83	1789.78	2345.89	4971.51	1562.61	5423.64	1420.18	2639.38	1789.78
38.6	1056.11	629.79	7423.32	4076.5	2691.89	5663.68	1641.89	3980.59	263.22	360.56	870.69	1268.64	2392.18	104.46	2477.39	2365.37	377.63	3130.89	1420.87	532.22	6888.93	2333.19	1638.47	848.3	154.94	1461.73	499.37	367.29	4850.46	288.42	1683.14	478.94	1043.72	866.11	241.58	4836.93	4215.72	978.13	870.87	3734.12	3786.16	1773.66	2365.43	4922.42	1553.93	5388.69	1392.76	2587.16	1773.66
38.7	1024.09	616.44	7358.93	4011.54	2639.93	5570.87	1600.59	3878.54	256.81	361.83	854.24	1271.98	2439.59	102.89	2392.07	2318.56	369.39	3082.57	1404.56	519.79	6902.94	2263.19	1594.83	838.07	154.17	1474.71	493.18	376.82	4822.16	286.51	1649.43	482.61	1025.12	857.28	242.56	4794.42	4152.03	988.62	868.24	3703.93	3732.07	1759.69	2393.2	4873.08	1539.79	5359.66	1369.4	2525.6	1759.69
38.8	992.87	605.35	7295.42	3955.2	2586.19	5485.24	1566.9	3764.23	254.72	362.31	830.88	1268.88	2484.27	101.99	2313.9	2270.49	363.2	3043.8	1394.84	507.86	6905.27	2195.72	1560.77	830.11	154.13	1493	489.82	389.29	4780.19	282.91	1613.08	487.02	1004.86	852.77	241.18	4754.54	4081.57	1005.21	869.31	3682.58	3674.32	1746	2413.9	4814.71	1521.34	5316.29	1346.23	2464.9	1746
38.9	965.12	593.32	7233.94	3893.97	2530.92	5398.12	1529.45	3655.63	249.61	364.39	811.92	1266.57	2535.36	103.24	2238.16	2225.34	358.05	2989.08	1378.28	492.89	6908.54	2125.02	1525.37	820.18	153.11	1513.69	484.17	398.38	4746.22	280.58	1577.19	492.81	987.41	848.94	243.82	4695.73	4002.02	1020.78	869.78	3649.42	3626.76	1729.56	2439.69	4752.02	1511.31	5266.52	1321.73	2414.37	1729.56
39	933.43	593.32	7152.29	3830.63	2474.91	5301.04	1495.71	3544.87	243.56	362.9	790.57	1266.52	2579.26	102.06	2176.89	2171.26	351.22	2938.94	1363.52	482.52	6904.03	2052.02	1493.37	810.15	154.73	1531.48	478.48	411.86	4707.91	280.88	1541.21	498.79	968.61	840.5	243.66	4640.2	3914.38	1034.13	873.69	3615.88	3560.83	1711.51	2470.55	4697.72	1492.82	5206.27	1302.38	2351.44	1711.51
39.1	908.13	571.1	7067.5	3764.99	2416.68	5208.67	1461.39	3439.96	240.28	359.8	774.79	1268.64	2614.94	99.77	2087.36	2122.28	348.75	2886.94	1345.53	466.67	6904.02	1991.44	1461.03	801.47	155.52	1543.82	476.18	426.09	4666.79	277.92	1503.76	505.56	951.21	834.62	245.71	4587.88	3843.52	1054.3	873.16	3584.34	3496.99	1695.98	2495.35	4630.44	1480.19	5149.6	1273.11	2293.57	1695.98
39.2	878.98	561.82	6975.31	3691.98	2350.18	5094.97	1435.93	3332.48	236.81	362.77	753.89	1265.83	2660.34	99	2017.9	2075.92	342.52	2822.17	1326	455.08	6892.47	1924.93	1430.14	790.08	157.64	1562.63	470.01	439.8	4612.33	276.64	1467.46	510.69	937.16	832.29	247.17	4530.48	3754.48	1072.04	870.53	3546.98	3434.36	1676.12	2518.84	4568.44	1461.77	5077.33	1247.83	2235.93	1676.12
39.3	851.73	552.63	6883.06	3625.32	2287.6	4992.52	1403.89	3245.58	234.46	362.27	738.36	1266.97	2700.88	100.23	1946.78	2019.63	339.74	2767.78	1313.71	444.86	6882.47	1870.72	1398.76	775.76	154.76	1582.87	466.47	458.7	4567.1	275.58	1430.41	518.14	928.27	827.4	248.8	4465.39	3691.27	1089.53	872.86	3510.16	3374.12	1666.04	2550.86	4502.43	1449.67	5009.67	1222.88	2183.02	1666.04
39.4	828.88	539.5	6786.37	3548.68	2223.79	4881.82	1371.45	3139.26	228.41	363.58	720.07	1271.83	2746.9	98.22	1878.41	1969.44	333.98	2712.31	1294.11	432.77	6868.43	1808.07	1368.86	769.16	153.32	1597.71	463.57	475.28	4514.06	273.8	1397.49	521.7	914.89	829.69	249.87	4397.23	3589.2	1111.2	870.62	3480.39	3316.22	1644.38	2570.83	4438.17	1432.04	4934.47	1203.14	2122.19	1644.38
39.5	809.37	539.5	6680.21	3480.94	2161.12	4772.19	1344.78	3033.88	224.39	361.83	706.63	1273.38	2790.1	98.53	1825.01	1917.44	328.94	2648.42	1274.61	422.63	6857	1760.94	1346	755.67	155.03	1607.88	459.87	495.72	4463.64	271.91	1363.59	528.73	905.91	824.28	249.77	4326.96	3511.73	1133.36	874.39	3438.82	3251.1	1620.5	2599.86	4367.46	1413.56	4851.19	1181.1	2063.65	1620.5
39.6	781.56	520.42	6546.93	3411.08	2097.92	4664.86	1322.53	2938.09	222.06	363.88	694.17	1277.92	2826.18	98.03	1757.2	1865.91	327.5	2588.69	1255.54	411.57	6859.47	1706.92	1323.14	747.77	154.64	1631.37	460.21	516.21	4409.66	272.63	1322.82	534.8	895.27	822.71	250.84	4258.69	3423.38	1153.06	872.36	3406.11	3184.74	1604.19	2622.36	4290.09	1396.17	4785.26	1154.9	2008.14	1604.19
39.7	764.61	512.84	6434.73	3333.29	2036.47	4539.88	1294.62	2844.3	219.19	364.54	681.48	1278.04	2865.06	97.24	1695.07	1812.24	323.42	2525.62	1230.64	403.58	6833.4	1654.92	1296.27	732.79	153.69	1647.63	454.31	539.52	4346.94	270.32	1294.66	543.39	887.87	820.44	251.43	4191.79	3336.26	1177.52	878.38	3357	3120.17	1586.67	2650.1	4209.9	1378.2	4704.52	1131.84	1957.05	1586.67
39.8	746.84	501.86	6315.01	3254.23	1967.7	4420.36	1269.06	2751.33	217.83	365.41	668.29	1280.94	2905.27	96.57	1633.42	1767.23	319.81	2456.82	1214.34	394.57	6819.6	1609.57	1273.23	719.21	154.47	1663.52	451.56	560.67	4287.58	270.69	1261.74	545.71	878.77	822.67	251.1	4115.64	3272.46	1200.86	876.32	3315.69	3052.42	1570.47	2669.37	4127.63	1363.64	4617.54	1110.22	1896.41	1570.47
39.9	727.21	492.77	6185.46	3174.13	1906.53	4305.44	1246.91	2674.57	212.71	367.73	656.46	1289.93	2948.21	95.69	1588.58	1714.32	318.28	2389.51	1191.65	387.04	6798.64	1567.21	1251.64	709.19	154.93	1673.62	451.29	583.06	4224.43	269.12	1227.18	553.07	872.79	824.7	253.42	4041.34	3173.31	1220.16	875.79	3278.7	2990.69	1543.29	2685.41	4054.84	1346.89	4520.77	1083.19	1849.87	1543.29
40	709.7	492.77	6050.63	3107.1	1840.62	4193.77	1225.9	2598.5	211.58	365.22	644.79	1296.67	2981.27	95.76	1542.42	1667.19	315.78	2326.76	1164.16	378.89	6768.28	1521.09	1235.48	695.98	154.62	1688.81	447.53	611.53	4150.71	268.82	1194.92	560.36	873.47	822.06	255.44	3968.62	3084.06	1244.23	877.67	3229.2	2919.28	1520.03	2718.68	3984.26	1324.92	4438.03	1069.33	1792.12	1520.03
40.1	689.71	474.95	5927.52	3028.51	1776.74	4082.3	1204.2	2506.59	207.48	366.28	633.57	1302.27	3017.62	95.59	1481.73	1613.37	312.72	2263.2	1140.35	369.32	6724.97	1483.14	1216.81	684.49	155.72	1707.48	444.89	634.67	4082.31	267.77	1160.21	569.04	867.72	821.07	257.84	3885.51	3001.99	1269.3	885.16	3181.64	2844.74	1501.56	2737.47	3904.69	1305.02	4344.48	1043.04	1742.02	1501.56
40.2	674.9	465.72	5783.29	2952.3	1715.93	3954.56	1185.35	2436.02	204.04	368.68	624.1	1306.07	3058.83	95.2	1435.74	1566.8	309.24	2203.71	1113.7	361.41	6685.34	1445.89	1198.12	669.09	155.16	1719.96	443.76	665.17	4005.24	268.46	1133.34	576.2	864	819.92	258.72	3803.63	2926.1	1291.18	885.44	3138.64	2778.47	1480.23	2757.56	3812.78	1286.06	4241.6	1020.86	1690.66	1480.23
40.3	664.62	457.72	5654.08	2884.41	1652.12	3842.41	1163.86	2358.97	203.77	370.54	616.27	1317.92	3094.9	95.33	1387.6	1515.55	307.31	2139.69	1083.75	355.2	6634.72	1414.49	1184.33	659.35	156.48	1731.41	444.57	694.98	3933.72	271.11	1104.54	583.77	862.79	820.01	260.66	3722.97	2848.19	1322.41	885.69	3089.14	2720.02	1458.37	2784.92	3733.18	1265.19	4144.91	996.86	1638.72	1458.37
40.4	647.32	449.57	5521.4	2808.13	1595.42	3729.23	1151.07	2285.3	201.22	371.97	606.6	1328.5	3136.98	94.77	1343.67	1467.61	305.82	2079.4	1060.63	349.31	6594.12	1380.88	1175.38	644.37	155.24	1749.22	442.51	725.23	3862.97	268.14	1078.54	590.01	862.84	827.79	261.68	3644.19	2759.16	1347.24	887.83	3035.27	2653.7	1432.27	2808.88	3643.32	1246.52	4046.37	976.73	1591.57	1432.27
40.5	634.07	449.57	5376.47	2733.86	1538.42	3620.62	1132.13	2217.02	199.03	373.89	598.03	1336.78	3170.17	94.01	1318.04	1425.42	304.09	2017.18	1037.24	341.56	6527.56	1349.57	1161.41	631.81	155.82	1764.29	442.36	754.84	3781.89	269.06	1047	596.71	863.64	823.89	263.69	3556.52	2670.39	1374.03	893.78	2985.06	2584.23	1411.54	2834.52	3564.34	1224.11	3950.38	960.97	1545.56	1411.54
40.6	620.36	435.17	5233.29	2657.97	1476.37	3511.02	1116.01	2145.58	196.66	373.71	595.73	1348.74	3201.67	93.94	1269.28	1382.11	300.52	1956.09	1009.32	336.01	6460.49	1316.7	1152.61	617.65	156.31	1770.79	439.96	789.87	3698.1	269.64	1019.28	605.11	860.7	827.66	265.8	3478.74	2600.5	1403.97	892.84	2922.32	2516.73	1389.73	2852.65	3479.04	1205.9	3847.8	938.2	1498.42	1389.73
40.7	610.94	426.06	5098.09	2586.13	1426.02	3395.31	1104.08	2088.07	194.63	375.56	585.93	1357.81	3237.68	93.74	1227.16	1336.89	297.58	1896.5	981.01	331.39	6389.29	1287.52	1140.04	605.91	156.19	1784.47	439.2	825.02	3618.9	269.87	995.37	613.87	865.01	828.02	267.49	3389.88	2521.76	1431.54	896.31	2867.76	2452.28	1362.47	2878.67	3398.96	1184.01	3749.27	916.27	1447.86	1362.47
40.8	597.76	419.58	4956.3	2526.88	1368.41	3287.97	1090.71	2022.44	194.98	376.4	580.04	1368.36	3270.89	93.38	1190.51	1293.23	295.28	1839.12	951.39	326.48	6298.4	1260.26	1134.48	589.99	157.64	1796.81	439.16	863.73	3528.71	271.81	968.71	622.87	865.87	829.11	268.21	3314.44	2463.01	1467.16	894.52	2814.46	2383.03	1341.7	2900.55	3320.57	1165.72	3653.94	897.17	1408.34	1341.7
40.9	587.37	412.44	4817.92	2452.51	1314.89	3181.74	1076.14	1967.17	193.3	378.68	574.28	1383.52	3306.57	92.41	1161.83	1254.06	294.37	1779.11	928.99	321	6222.54	1241.37	1127.34	576.69	157.88	1799.51	437.59	898.06	3453.49	271.41	945.38	628.48	868.46	838.12	271.87	3225.36	2378.13	1493.35	897.62	2761.32	2323.77	1314.02	2921.57	3232.93	1150.36	3545.83	878.03	1367.63	1314.02
41	574.95	412.44	4675.89	2382.92	1268.62	3086.14	1067.01	1909.89	190.16	377.39	567.59	1394.46	3334.44	92.85	1144.61	1213.17	293.16	1723.42	900.01	314.93	6130.69	1221.09	1122.58	563.47	157.37	1811.23	437.22	931.82	3363.08	272.16	917.53	636.39	877.07	834.52	274.06	3142.27	2304.9	1524.49	905.23	2696.49	2252.48	1288.83	2935.43	3161.12	1125.38	3453.61	865.71	1321.22	1288.83
41.1	566.2	398.02	4543.02	2324.52	1219.2	2991.86	1056.72	1857.53	190.03	380.59	565.19	1406.57	3366.86	93.96	1101.86	1177.07	292.27	1670.86	874.06	310.5	6029.49	1202.24	1118.18	551.8	160.16	1827.94	435.46	977.14	3282.87	271.87	895.63	647.31	882.11	837.17	275	3061.24	2242.33	1556.32	910.01	2643.46	2190.15	1263.96	2958.63	3076.22	1103.54	3361.3	843.09	1286	1263.96
41.2	559.06	387.98	4419.28	2259.41	1178.42	2895.21	1042.14	1794.77	187.41	380.29	561.46	1421.36	3401.78	92.91	1075.12	1135.98	291.73	1617.84	846.12	306.62	5935.56	1176.83	1113.61	537.58	159.51	1835.84	435.38	1013.94	3196.83	274.62	872.02	654.76	892.12	840.98	278.19	2984.96	2170.27	1589.24	905.78	2579.02	2125.38	1237.66	2971.66	2993.59	1085.76	3264.58	826.76	1245.54	1237.66
41.3	548.91	384.3	4278.69	2188.9	1127.57	2796.69	1036.32	1746.38	186.45	381.69	555.47	1437.04	3433.98	92.52	1047.98	1104.1	290.68	1566.95	818.81	301.24	5835	1160.56	1115.04	527.06	161.11	1841.2	435.08	1052.33	3112.99	273.44	851.58	666.93	895.41	850.08	283.89	2906.37	2120.69	1616.21	911.52	2519.59	2066.5	1219.53	2994.66	2911.98	1063.88	3170.08	808.63	1209.41	1219.53
41.4	542.1	375.75	4149.32	2129.57	1086.03	2708.02	1028.42	1707.14	183.32	386.42	553.37	1454.97	3458.98	91.03	1025.6	1063.2	289.18	1522.26	795.64	295.8	5731.19	1147.84	1110.19	514.12	161.39	1853.34	433.78	1092.53	3028.16	277.93	830.22	670.61	904.87	855.42	283.41	2831.88	2038.92	1651.49	912.13	2455.83	2008.18	1192.32	3012.78	2834.9	1045.12	3083.81	794.2	1175	1192.32
41.5	533.92	375.75	4027.82	2066.11	1044.23	2614.08	1021.81	1654.87	184.11	386.98	549.53	1468.97	3481.46	92.12	1015.77	1029.64	289.79	1470.92	769.93	293.54	5614.59	1131.93	1112.5	503.42	161.01	1859.61	434.37	1133.21	2938.32	281.24	808.04	677.99	915.88	859.56	284.61	2756.04	1983.74	1688.78	918.51	2397.81	1940.42	1164.28	3029.28	2763.49	1022.7	2993.26	781.36	1135.26	1164.28
41.6	525.63	363.84	3902.07	2003.42	1007.12	2535.86	1014.21	1608.72	182.6	389.37	545.79	1485.32	3512.57	91.73	979.39	996.74	288.18	1427.36	744.32	288.56	5512.2	1120.87	1109.1	491.1	161.5	1869.96	437.32	1178.02	2851.03	281.93	790.82	684.33	922.43	861.97	289.07	2679.86	1915.83	1724.99	919.8	2340.08	1885.57	1134.27	3049.91	2693.58	1001.74	2899.83	764.07	1103.1	1134.27
41.7	523.2	359.78	3769.46	1943.87	970.84	2451.01	1006.16	1570.39	181.24	391.33	544.63	1501.9	3536.23	91.36	957.8	966.63	288.46	1384.66	724.11	286.98	5397.72	1106.73	1114.56	479.21	162.71	1874.69	436.57	1220.17	2770.78	284	770.53	694.74	931.08	868.14	290.3	2612.14	1868.39	1756.28	919.04	2280.02	1831.38	1114.66	3058.77	2622.79	981.36	2821.64	745.79	1066.81	1114.66
41.8	514.35	353.11	3652.33	1886.37	933.2	2370.71	1004.35	1528.96	179.64	390.34	541.54	1525.19	3554.1	91.58	941.1	937.96	287.52	1340.06	698.23	284.81	5273.61	1090.17	1115.26	467.54	163.89	1878.07	436.48	1264.78	2691.27	288.65	754	704.44	946.72	874.91	294.08	2541.03	1820.46	1792.37	921.56	2222.8	1780.33	1094.66	3079.4	2553.64	963.63	2741.99	729.5	1037.47	1094.66
41.9	509.33	347.65	3536.54	1831.68	897.42	2293.73	1000.62	1489.69	177.88	394.13	538.96	1544.33	3591.46	90.69	921.78	908.39	288.36	1298.68	677.48	282.72	5143.53	1087.1	1121.91	457.46	164.83	1885.58	437.82	1308.32	2608.72	294.05	735.71	710.68	961.84	887.88	296.68	2472.42	1756.7	1826.6	931.24	2158.44	1731.09	1061.2	3090.01	2482.82	940.02	2656.46	719.41	1008.39	1061.2
42	505.7	347.65	3428.74	1776.98	866.38	2219.41	992.81	1455.34	178.08	393.88	536.62	1566.68	3609.7	90.77	915.7	876.01	286.51	1258.35	653.53	277.77	5020.49	1075.92	1124.9	447.17	165.3	1894.29	438.29	1356.02	2526.81	298.6	716.16	719.32	977.14	889.74	300.22	2408.69	1711.48	1870.87	928.38	2103.24	1672.48	1037.99	3107.97	2415.06	918.83	2585.08	706.5	977.98	1037.99
42.1	499.78	335.47	3319.47	1729.49	833.55	2152.42	992.59	1415	176.57	397.88	538.98	1579.01	3632.92	90.81	889.06	849.34	287.49	1218.27	633.65	275.9	4904.42	1072.44	1133.62	435.25	167.39	1899.69	439.94	1397.47	2451.1	303.8	700.82	727.91	991.06	897.52	302.6	2343.89	1661.78	1902.18	929.5	2049.49	1625.54	1014.19	3115.8	2354.19	901.49	2508.9	688.22	946.56	1014.19
42.2	492.37	330.5	3213.53	1676.53	807.64	2082.56	987.41	1376.49	176.55	400.51	538.64	1603.19	3649.13	91.74	869.89	824.21	285.72	1181.9	610.12	273.29	4772.84	1065.73	1143.48	426.01	167.44	1902.88	439.07	1437.69	2379.11	310.04	683.36	734.53	1009.74	902.59	308.44	2278.31	1617.22	1939.47	935.12	1991.11	1575.84	993.38	3134.96	2285.34	880.7	2435.6	675.52	923.18	993.38
42.3	490.73	325.32	3116.16	1625.61	781.15	2016.04	986.9	1350.32	176.37	400.4	535.9	1624.04	3677.2	91.43	857.96	799.73	286.02	1152.3	592.37	268.9	4639.86	1056.19	1149.67	413.46	169.44	1904.47	439.54	1485.07	2302.89	314.89	666.26	742.88	1027.21	911.7	309.07	2221.59	1578.71	1973.73	942.42	1937.28	1528.03	972.98	3141.11	2230.28	862.4	2365.28	658.39	896.04	972.98
42.4	485.86	321.58	3018.9	1582.24	752.07	1947.83	983.98	1319.26	174.98	405.71	535.98	1648.97	3700.68	91.14	846.27	775.47	285.4	1118.09	575.37	267.23	4511.71	1052.8	1160.91	404.8	169.72	1907.32	442.34	1522.8	2233.21	323.73	654.76	748.89	1046.44	921.24	312.71	2166.41	1519.9	2009.51	940.82	1879.88	1487.54	944.46	3144.59	2166.44	842.92	2296	648.49	871.05	944.46
42.5	483.03	321.58	2927.28	1532.96	728.59	1888.26	979	1287.93	174.58	407.34	534.78	1670.91	3718.73	91.5	843.79	749.94	284.81	1079.48	555.46	265.73	4390.71	1045.13	1173.19	394.83	170.65	1912.73	444.74	1570.78	2165.3	332.1	638.17	759.3	1067.81	932.49	314.52	2107.14	1483.1	2052.33	944.16	1829.52	1439.56	921.31	3162.1	2108.93	822.23	2227.54	637.63	846.6	921.31
42.6	480.99	311.55	2830.34	1495.27	705.59	1839.14	978.39	1264.48	173.7	407.41	535.88	1691.02	3738.27	91.49	819.11	728.79	287.56	1050.04	540.6	264.2	4255.59	1040.19	1183.68	385.73	171.87	1917.81	446.32	1616.86	2089.32	342.6	623.64	766.92	1089.13	943.7	318.12	2044.22	1443.04	2085.7	949.2	1775.19	1399.42	898.16	3172.04	2051.8	804.88	2164.88	625.53	821.98	898.16
42.7	478.39	307.82	2746.23	1446.78	683.34	1777.8	980.12	1234.62	173.39	409.73	537.32	1715.47	3761.26	91.64	806.16	705.04	289.12	1021.93	520.47	262.03	4131.22	1039.52	1202.88	378.44	174.03	1920.09	448.8	1661.14	2025.69	349.49	609.77	772.99	1111.67	956.72	322.99	1995.16	1405.93	2127.97	952.07	1730.34	1355.84	877.78	3172.33	2002.5	788	2104.26	614.3	798.14	877.78
42.8	475.79	299.76	2660.66	1406.12	661.36	1725.67	977.3	1207.34	173.57	412.29	536.82	1744.29	3776.37	92.61	798.7	684.98	287.14	995.09	503.06	261.43	4005.31	1030.2	1212.83	368.53	176.56	1915.01	451.38	1706.43	1963.93	360.78	597.12	780.1	1132.07	971.63	325.42	1938.83	1378.39	2165.16	953.98	1679.31	1316.17	857.94	3177.7	1952.56	766.73	2044.98	601.52	775.62	857.94
42.9	475.92	297.11	2578.9	1367.49	641.82	1671.4	977.81	1179.67	171.46	416.69	534.32	1768.13	3799.08	92	789.28	662.34	287.94	967.3	489.08	258.24	3871.29	1033.26	1231.9	360.48	179.8	1922.74	455.16	1751.29	1900.08	373.98	582.81	789.62	1157	995.17	328.39	1895	1332.48	2205.46	964.99	1631.67	1283.55	832.72	3177.18	1903.19	753.2	1985.12	592	758.9	832.72
43	472.38	297.11	2500.64	1327.07	625.41	1622.6	974.07	1160.9	172.06	416.88	535.94	1790.38	3802.77	91.57	794.23	644.27	290.79	940.96	475.49	256.48	3756.63	1031.8	1251.84	352.81	179.63	1918.7	457.2	1801.32	1834	388.33	572.41	798.23	1186.09	1005.7	331.71	1841.56	1298.26	2241.58	964.9	1586.01	1242.96	812.34	3189.16	1858.89	737.41	1927.36	583.86	735.48	812.34
43.1	472.84	289.06	2432.26	1297.32	606.16	1577.46	976.33	1138.14	171.91	418.33	537.52	1817.19	3823.78	89.84	772.64	626.21	291.39	916	460.98	255.8	3625.68	1033.21	1268.32	345.07	181.89	1919.81	459.72	1840.03	1779.84	402.82	560.81	808.97	1213.29	1025.83	337.22	1791.72	1264.02	2278.44	970.57	1537.82	1206.13	794.59	3184.63	1814.39	722.6	1869.71	568.94	715.72	794.59
43.2	472.54	286.53	2354.04	1263.44	590.61	1523.5	979.73	1118.3	171.83	423.17	536.73	1845.17	3841.78	90.3	762.86	608.92	291.84	893.19	446.35	257.23	3514.72	1033.76	1292.03	337.78	184.26	1924.09	463.12	1879.43	1722.73	417.44	549.8	814.39	1237.04	1047.94	343.04	1746.59	1233.63	2321.83	975.6	1494.47	1174.31	775.49	3183.59	1764.12	707.31	1825.46	560.69	697.17	775.49
43.3	473.82	281.55	2291.04	1228.07	572.72	1486.14	978.19	1088.17	173.16	424.77	540.39	1869.96	3860.79	92.14	758.61	588.73	293.98	870.11	434.61	252.36	3402.41	1036.48	1312.01	331.42	187.24	1918.64	467.04	1926.87	1667.52	432.22	538.93	822.13	1270.39	1070.16	343.1	1701.18	1212.48	2355.26	978.76	1458.47	1144.18	758.57	3179.83	1727.83	688.09	1769.56	546.53	678.14	758.57
43.4	467.6	281.55	2224.8	1194.2	559.56	1443.38	980.1	1077.59	171.54	428.88	541.37	1892.96	3871.33	91.27	754.06	568.5	295.12	851.91	425.23	253.72	3295.39	1042.1	1336.56	324.66	189.1	1924.01	469.76	1964.24	1621.26	452.38	528.38	830.07	1294.08	1095.34	348.26	1658.27	1177.28	2395.75	981.38	1412.04	1115.22	739.74	3179.2	1686.91	678.28	1718.78	540.2	662.2	739.74
43.5	468.23	281.55	2162.51	1165.7	544	1400.66	982.58	1053.56	171.25	429.72	541.37	1924.44	3882.09	91.22	758.99	557.86	295.88	827.03	411.06	253.92	3181.66	1039.07	1360.83	317.08	192.66	1916.89	471.07	2006.76	1563.86	469.51	519.81	837.37	1323.7	1116.36	350.69	1617.41	1145.18	2431.32	988.53	1373.21	1083.84	719.56	3177.15	1644.62	662.96	1673.1	534.57	644.77	719.56
43.6	471.8	281.55	2106.47	1131.38	531.86	1361.41	982.68	1035.98	172.96	433.17	545.97	1947.28	3896.29	92.12	739.4	539.48	298	806.59	397.94	253.86	3077.12	1042.34	1382.97	310.6	194.23	1917.38	476.68	2048.1	1516.73	492.08	511.56	841.56	1355.64	1136.04	356.83	1579.18	1120.57	2466.99	994.51	1329.42	1056.23	707.37	3170.65	1606.2	649.36	1625.82	521.36	626.94	707.37
43.7	471.22	281.55	2044.13	1107.08	520.57	1322.37	985.69	1021.29	170.54	433.24	544.8	1982	3916.63	92.81	734.19	524.42	298.24	787.89	387.27	252.03	2984.93	1046.71	1409.48	303.3	197.37	1915.53	483.62	2086.03	1472.31	513.24	502.27	849.07	1386.14	1163.7	357.91	1527.58	1093.04	2508.31	996.49	1301.52	1025.97	689.13	3162.67	1570.18	634.01	1582.11	509.93	614.07	689.13
43.8	471.43	281.55	1987.79	1082.02	504.19	1287.24	987.91	1004.83	172.73	438.58	549.18	2007.18	3920.89	92.61	731.41	508.42	299.74	770.43	377.94	251.96	2888.47	1051.19	1437.41	297.9	201.17	1913.53	487.32	2134.48	1429.09	535.42	493.12	861.88	1414.28	1183.13	364.41	1498.32	1077.6	2539.37	1003.26	1271.57	1001.59	675.8	3157.19	1529.62	619.2	1539.87	505.28	597.47	675.8
43.9	472.74	281.55	1935.4	1055.71	496.19	1254.26	985.72	992.78	170.7	443.01	548.23	2031.89	3940.03	91.71	726.69	496.39	302.29	753.71	368.46	250.83	2798.76	1057.42	1470.01	293.23	202.65	1909.97	495.94	2174.54	1390.66	557.13	482.2	863.68	1450.81	1209.5	367.34	1458.08	1044.76	2584.24	1009.19	1225.32	979.35	657.11	3149.47	1499.86	610.22	1497.51	493.21	585.32	657.11
44	473.42	281.55	1884.12	1029.26	486.31	1220.78	992.96	973.84	171.26	446.08	552.19	2055.08	3947.18	92.04	734.73	481.84	304.26	736.78	358.12	251.7	2702.51	1064.81	1492.92	287.4	206.7	1904.89	499.03	2211.12	1344.13	582.15	476.19	872.55	1484.52	1232.78	372.86	1421.2	1021.83	2618.58	1013.08	1199.02	947.89	640.99	3148.92	1467.93	598.67	1456.26	490.47	570.43	640.99
44.1	475.42	257.16	1833.29	1003.94	474.91	1194.99	995.54	962.78	169.49	447.98	555.68	2085.37	3946.89	92.57	720.06	470.76	307.56	720.84	347.8	252.69	2622.79	1071.38	1526.02	283.6	210.31	1899.17	504.81	2250.77	1305.68	604.58	469.99	880.72	1515.17	1255.68	376.93	1389.61	1001.12	2656.21	1020.24	1170.06	927.91	629.57	3135.94	1435.17	583.2	1420	479.84	556.34	629.57
44.2	479.78	255.91	1789.06	980.72	466.92	1159.19	998.39	947.76	171.66	452.4	557.91	2114.49	3957.7	92.86	717.8	457.98	307.89	707.14	339.75	251.99	2543.01	1081.24	1551.91	277.09	214.13	1895.18	513.43	2288.86	1265.83	632.98	460.31	885.5	1550.17	1281.99	380.93	1354.83	976.61	2697.08	1026.14	1141.34	905.31	615.17	3115.86	1402.21	572.83	1385.73	472.07	542.41	615.17
44.3	482.22	253.54	1738.99	959.22	457.48	1129	1001.49	936.21	171.44	452.78	561.66	2138.97	3965.67	93.72	714.27	445.28	310.99	692.13	332.32	253.18	2456.07	1090.37	1587.3	271.01	220.09	1890.09	522.4	2332.49	1231.94	660	451.01	893.5	1583.72	1302.5	386.59	1324.81	966.58	2736.67	1031.78	1113.81	878.99	609.01	3109.21	1383.03	561.28	1346.46	468.03	530.91	609.01
44.4	482.33	253.54	1697.91	940.53	450.03	1103.21	1003.48	928.57	171.62	460.71	563.92	2172.73	3974.64	93.93	713.12	433.91	313.53	679.67	323.23	255.32	2384.46	1099.04	1618.53	267.58	222.57	1887.27	530.21	2371.43	1201.29	689.92	446.29	896.84	1615.56	1336.18	393.19	1289.49	938.49	2766.01	1033.97	1077.4	863.86	590.19	3087.21	1350.84	555.86	1311.19	458.29	519.8	590.19
44.5	488.33	253.54	1653.28	916.62	441.54	1072.72	1006.17	913.37	170.79	458.96	567.5	2197.94	3978.93	92.96	721.26	424.23	312.93	663.46	316.23	255.68	2312.3	1114.78	1649.03	262.93	225.23	1884.07	540.13	2411.6	1166.59	717.29	439.58	906.93	1657.79	1354.28	395.32	1263.06	916.46	2801.99	1042.29	1057.46	840.29	580.47	3079.98	1323.38	540.79	1279.39	453.54	509.74	580.47
44.6	490.94	253.54	1615.18	899.63	435.96	1050.95	1010.45	905.88	171.36	463.02	570.91	2228.6	3985.54	93.16	710.34	413.24	317.42	650.38	309.19	254.1	2242.27	1116.49	1674.56	259.38	227.24	1872.57	550.81	2447.44	1135.64	747.76	433.04	912.82	1691.81	1375	399.08	1234.33	902.08	2836.23	1045.31	1035.06	821.16	568.64	3057.63	1298.62	533.69	1250.48	444.81	498.99	568.64
44.7	494.42	253.54	1575.63	880.13	427.77	1021.56	1014.89	897.72	169.96	466.11	572.11	2258.38	3982.31	93.87	709.43	404.25	322.42	640.34	301.96	258.67	2180.68	1131.67	1707.73	254.49	232.99	1861.33	561.37	2483.13	1104.98	776.14	427.27	920.37	1735.11	1397	405.48	1207.98	883.76	2872.18	1051.01	1013.02	799.71	555.67	3035.35	1271.82	525.5	1216.53	437.98	487.71	555.67
44.8	500.65	253.54	1538.79	859.99	421.43	1000.06	1017.03	887.39	173.99	470.03	575.16	2280.46	3991.2	94.01	706.98	394.77	325.48	628.69	295.94	260.08	2119.52	1146.97	1744.38	251.72	237.41	1859.64	576.18	2520.12	1077.24	811.18	421.1	919.69	1766.41	1422.04	410.61	1177.08	877.79	2905.42	1056	990.32	786.67	549.88	3013.87	1246.09	514.83	1189.02	432.39	479.58	549.88
44.9	507.52	253.54	1498.13	845.6	416.03	976.8	1023.25	876.8	173.99	476.57	577.99	2317.84	3997.57	94.86	705.66	383.88	327.46	613.84	289.2	264.32	2055.79	1161.11	1775.11	247.87	241.41	1851.76	590.5	2557.38	1053.16	842.93	418.16	928.97	1806.42	1450.74	415.16	1149.92	852.94	2928.01	1062.49	965.7	772.64	537.03	2987.63	1226.2	505.24	1161.08	426.46	472.37	537.03
45	517.57	253.54	1464.59	830.19	409.62	958.06	1028.92	867.61	172.34	476.44	582.64	2345.16	3999.79	94.74	719.14	376.21	332.59	605.98	283.53	264.77	2001.32	1178.19	1807.98	244.78	244.85	1844.64	606.72	2589.7	1023.81	877.79	411.67	933.76	1845.5	1468.66	421.57	1125.6	837.99	2970.48	1068.36	946.94	751.3	525.19	2969.44	1206.83	497.86	1130.54	423.11	461.13	525.19
45.1	528.17	240.79	1435.57	814.61	406.86	937.04	1034.68	860.61	174.07	483.11	583.77	2369.51	3990.26	94.87	706.81	368.3	335.98	598.78	276.47	268.8	1944.13	1191.04	1845.32	241.97	250.67	1831.81	625	2623.84	999.06	911.84	406.51	938.11	1884.48	1488.97	425.36	1098.2	821.07	2991.64	1071.64	931.37	731.93	518.19	2936.16	1181.39	489.17	1107.91	416.72	453.47	518.19
45.2	535.92	235.14	1399.54	798.5	400.6	917.74	1038.2	852.41	174.3	485.43	592.71	2394.74	3985.46	97.01	707	361.19	338.66	587.47	272.18	271.82	1888.21	1209.14	1870.93	238.83	254.43	1821.84	644.46	2658.87	974	944.63	401.73	944.79	1922.33	1517.6	431.13	1077.83	811.04	3023.57	1077.86	904.53	720.25	508.67	2911.57	1158.9	481.13	1082.13	412.87	442.48	508.67
45.3	547.51	234.44	1368.54	788.73	397.16	896.71	1041.48	852.58	174.4	487.62	591.56	2430.17	3992.11	96.66	707.18	352.43	342.33	577.14	268.6	277	1843.76	1225.42	1905.17	235.63	258.69	1814.48	662.73	2692.74	951.83	976.16	396.8	948.25	1962.4	1540.21	434.38	1053.88	806.59	3049.73	1084.89	898.09	708.11	503.97	2883.87	1140.61	473.07	1058.82	404.28	437.43	503.97
45.4	560.02	233.24	1342.4	773.54	393.19	876.34	1045.06	849.78	174.64	492.86	602.29	2448.03	3992.43	97.05	710.52	346.26	348.14	569.82	264.01	279.89	1787.96	1248.22	1939.34	233.04	262.15	1804.31	685.2	2723.21	932.18	1014.36	391.71	951.73	2001.1	1568.48	439.41	1032.22	784.2	3076.4	1088.2	875.22	697.23	493.14	2854.06	1124.28	467.5	1034.98	402.42	430.32	493.14
45.5	572.16	233.24	1316.43	758.66	391.1	865.74	1047.76	839.81	174.19	496.64	602.27	2489.41	3982.6	97.49	724.92	338.82	352.51	563.59	258.59	287.61	1745.96	1267.1	1975.06	230.76	266.39	1796.91	708.6	2753.23	911.92	1050.53	388.46	957.18	2040.9	1585.54	443.5	1013.94	773.47	3108.88	1093.64	866.09	679.93	484.01	2824.38	1108	458.71	1014.02	399.34	422.19	484.01
45.6	588.49	231.5	1290.62	744.62	386.76	849.38	1047.79	830.14	174.58	499.6	605.61	2512.97	3982.8	98.39	714.44	334.02	357.01	554.61	253.73	294.08	1702.42	1286.82	2007.73	228.12	272.39	1781.92	732.21	2777.44	890.7	1086.34	382.81	961.06	2080.57	1615.14	447.86	991.96	763.14	3128.82	1102.72	855.27	669.22	476.47	2793.4	1095.11	453.04	989.67	391.42	415.02	476.47
45.7	604.22	230.23	1264.79	735.21	383.59	830.48	1053.54	829.29	175.92	502.28	611.24	2540.38	3968.37	100	714.11	327.27	363.69	547.37	249.16	301.13	1659.53	1310.36	2037.32	226.26	275.08	1768.33	753.43	2813.62	872.56	1123.54	382	968.78	2121.86	1633.09	455.79	971.09	750.69	3153.08	1099.52	835.13	655.86	470.61	2768.22	1075.01	446.42	972.62	387.37	409.36	470.61
45.8	621.7	229.7	1242.27	725.62	379.75	817.42	1055.68	822.7	175.98	509.47	615.26	2573.72	3962.7	100.85	714.4	324.48	369.7	537.46	246.07	306.88	1625.68	1331.18	2073	223	280.31	1756.3	777.01	2841.79	852.26	1161.83	375.51	970.25	2156.73	1654.46	457.51	951.7	753.51	3181.97	1103.78	825.87	645.32	465.52	2724.27	1055.93	440.32	954.04	382.87	401.26	465.52
45.9	639.83	227.98	1219.58	715.89	378.84	802.71	1061.41	820.73	177.86	513.63	623.9	2601.86	3958.87	101.65	719.26	318.22	379.22	532.33	241.73	315.62	1586.09	1356.01	2106.93	222.39	286.28	1736.18	808.88	2872.4	840.01	1199.6	373.88	975.08	2199.39	1680.03	460.82	937.48	728.47	3207.47	1113.24	812.59	641.18	456.14	2690.92	1043.83	436.52	934.88	379.98	398.88	456.14
46	658.61	227.98	1195.67	704.38	375.38	787.61	1068.02	821.39	178.82	514.59	625.84	2629.19	3942.22	103.33	735.27	313.64	385.31	526.11	238.42	325.09	1549.94	1376.31	2139.24	219.37	290.3	1727.01	836.18	2899.25	820.9	1236.61	369.63	979.86	2238.64	1699.72	464.81	916.93	723.72	3234.8	1122.87	798.76	623.69	450.66	2651.48	1028.64	431.94	918.38	380.97	392.48	450.66
46.1	683.21	225.19	1181.32	695.3	374.17	781.36	1074.04	817.72	179.18	517.88	632.82	2661.46	3934.92	105.06	721.32	309.4	393.94	520.84	233.93	335.84	1510.94	1405.14	2172.47	217.36	294.9	1711.77	863.29	2922.81	806.21	1273.33	367.76	981.05	2280.65	1715.99	470	902.41	715.04	3259.77	1127.84	791.99	613.96	445.83	2616.08	1017.63	425.19	901.61	373.37	384.51	445.83
46.2	702.61	225.83	1162.94	685.69	373.19	763.4	1079	815.06	180.89	521.98	640.35	2684.54	3918.2	105.56	725.5	304.7	405.36	517.03	229.11	345.78	1480.33	1430.82	2209.63	214.98	297.91	1692.12	891.13	2942.63	790.02	1307.44	364.47	988.38	2319.66	1736.57	471.69	891.71	705.33	3280.57	1135.28	780.64	605.23	439	2580.38	1006.18	420.61	886.16	369.37	383.68	439
46.3	727.75	222.39	1143.34	680.57	372.19	754.26	1086.24	809.17	183.59	526.17	645.29	2709.28	3896.06	108.03	731.89	300.33	413.31	510.69	229.16	356.34	1446.7	1460.61	2242.3	215.82	303.28	1676.46	924.77	2971.08	777.53	1350.37	361.43	986.91	2363.74	1760.58	478.27	874.91	710.37	3308.6	1144.27	773.32	596.09	435.5	2539.74	991.04	413.38	874.03	368.11	378.78	435.5
46.4	753.56	223.09	1124.53	669.56	369.72	744.63	1086.97	811.41	182.9	532.92	647.12	2739.96	3896.5	109.19	733.21	296.23	423.19	507.37	226.44	367.8	1414.21	1491.07	2275.56	212.83	307.73	1661.42	954.7	2989.24	767.79	1385.93	359.84	988.4	2402.38	1789.78	480.82	861.03	693.29	3321.63	1144.91	769.41	593.74	427.48	2503.57	978.9	412.67	858.51	364.72	376.47	427.48
46.5	776.57	223.09	1113.57	660.77	368.29	736.63	1077.19	808.71	184.57	532.52	655.36	2772.76	3871.17	111.93	752.81	292.23	435.38	501.73	221.4	382.39	1389.32	1516.34	2304.99	211.44	313.25	1644.23	984.81	3012.16	751.13	1425.57	355.87	992.74	2450.14	1805.62	483.92	848.39	689.51	3337.86	1152.11	758.14	580.7	423.99	2459.96	966.41	407.1	844.53	365.9	369.2	423.99
46.6	802.46	222.83	1098.03	655.47	366.72	734.38	1095.19	809.71	185.21	537.63	658.74	2794.83	3855.92	111.78	742.04	288.78	449.94	497.16	219.52	395.69	1360.86	1547.69	2341.01	210.27	316.89	1624.32	1018.51	3026.37	738.07	1459.43	353.24	994.48	2490.87	1823.99	490.42	836.86	679.91	3354.33	1154.68	740.89	573.79	417.82	2420.09	954.74	401.96	838.42	358.3	367.76	417.82
46.7	830.37	222.07	1085.27	647.56	368.27	717.83	1112.87	808.99	187.09	544.5	666.97	2819.37	3831.37	116.11	745.77	286.74	463.46	495.48	216.38	409.91	1335.18	1580.56	2377.91	208.76	320.48	1599.92	1053.92	3053.73	729.91	1501.16	353.17	997.4	2533.8	1846.52	492.58	821.57	675.33	3364.51	1170.66	738.9	568.37	412.04	2374.37	946.73	398.29	822.84	354.76	363.86	412.04
46.8	864.13	221.69	1071.94	642.34	367.9	712.33	1115.72	805.82	190.2	544.63	670.54	2848.31	3806.46	117.43	747.96	283.84	479.23	490.61	216.34	426.19	1312.74	1617.61	2410.87	207.36	326.43	1579.08	1083.63	3074.03	724.88	1536.91	351.03	1000.8	2577.26	1865.83	495.11	814.8	678.56	3380.41	1167.89	738.46	559.98	417.13	2334.01	936.39	394.1	813.53	353.51	359.52	417.13
46.9	895.26	221.03	1055.58	635.56	365.29	703.02	1124.69	808.91	189.62	549.77	676.22	2881.33	3802.47	120.13	753.31	281.34	496.19	490.87	215.48	442.52	1289.93	1647.83	2439.61	207.46	327.49	1568.03	1115.94	3094.17	713.61	1574.83	349.26	1001.29	2618.7	1885.97	498.4	801.14	666.16	3381.27	1178.56	729.78	558.14	406.69	2291.57	926.02	392.33	804.07	351.42	358.16	406.69
47	923.47	221.03	1049.41	632.26	365.1	693.13	1129.08	809.66	191.27	552.09	682.02	2909.93	3765.49	121.99	769.38	280.28	512.54	485.64	210.98	458.59	1263.68	1683.33	2480.73	204.84	333.91	1539.47	1148.34	3117.9	702.58	1613.44	348.72	1001.04	2660.6	1903.14	502.58	794.32	662.48	3398.9	1189.13	723.16	545.56	404.19	2253.66	914.12	389.69	795.56	356.44	354.45	404.19
47.1	950.72	221.42	1034.77	629.47	366.22	692.64	1132.72	807.79	194.12	557.94	688.08	2939.83	3742.27	124.92	760.83	278.83	531.53	480.08	208.51	475.07	1246.73	1718.6	2507.99	204.48	338.74	1519.06	1182.51	3131.6	691.59	1653.94	347.66	1000.88	2699.51	1923.12	503.29	783.17	657.56	3390.3	1194.72	721.16	543.41	398.3	2204.93	905.24	385.6	785.58	347.26	352.03	398.3
47.2	986.29	221.42	1025.79	623.36	369.11	683.73	1137.86	808.16	197.23	559.87	696.61	2969.12	3719.53	128.73	767.03	275.41	551.84	478.42	208.11	494.58	1227.23	1751.81	2538.71	203.31	340.42	1487.43	1222.73	3140.04	685.43	1691.51	347.12	1001.21	2739.97	1940.71	510.27	780.38	654.71	3400.01	1200.36	708.42	537.87	396.07	2165.43	903.76	382.57	778.59	348.86	349.81	396.07
47.3	1020.45	221.42	1015.13	622.7	365.39	678.72	1141.7	815.79	199.33	561.57	704.98	2999.14	3682.8	133.71	772.06	274	573.46	478.17	206.2	512.93	1207.49	1792.67	2570.33	203.75	346.09	1462.72	1256.86	3154.52	677.75	1723.77	344.63	1004.22	2780.19	1958.89	511.32	769.72	660.1	3406.19	1202.63	712.12	530.89	396.9	2124.09	895.53	380.18	772.3	344.37	348.52	396.9
47.4	1050.16	221.42	1003.82	617.04	366.96	672.23	1150.06	816.84	201.4	570.11	710.73	3033.02	3665.77	133.32	779.82	273.5	596.29	474.24	205.89	535.11	1189.97	1831.29	2601.29	201.88	347.53	1440.22	1293.96	3163.91	672.81	1763.72	342.82	1003.18	2823.73	1983.22	516.92	762.2	650.66	3400.29	1216.14	706.87	531.07	389.19	2081.59	891.66	378.09	762.76	344.17	349.64	389.19
47.5	1085.52	221.42	997.9	613.53	365.84	669.08	1153.94	818.47	203.08	569.03	719.75	3058.81	3624.47	136.97	799.99	271.87	616.96	473.53	204.06	556.02	1175.11	1868.68	2636.6	202.26	351.53	1414.21	1331.1	3169.92	665.01	1798.51	341.51	1000.21	2865.06	1995.79	516.64	757.69	646	3398.03	1218.86	700.17	524.77	389.06	2038.3	885.1	374.38	759.03	345.31	345.37	389.06
47.6	1121.38	237.59	993.23	611.41	367.96	668.38	1160.01	817.88	206.98	573.43	725.38	3086.76	3595.51	140.55	790.46	272.22	643.7	471.94	202.69	579.58	1155.03	1905.83	2670.3	200.94	353.73	1386.89	1365.32	3181.68	657.82	1829.82	342.16	999.9	2904.32	2011.78	518.97	751.34	641.32	3395.42	1230.57	691.01	519.38	384.36	1995.4	881.57	371.53	751.78	341.27	342.69	384.36
47.7	1152.41	230.17	986.78	610.2	369.43	664.96	1170.23	820.91	211	575.4	734.03	3115.49	3565.41	144.03	799.58	270.61	664.4	467.87	200.28	600.73	1142.81	1948.53	2700.47	202.27	359.24	1359.49	1403.87	3189.58	648.04	1870.44	341.97	1003.43	2945.6	2030.59	523.83	747.06	643.07	3386.84	1233.79	692.98	515.54	380.73	1958.44	877.07	370.91	748.74	339.64	342.47	380.73
47.8	1193.16	225.89	979.51	607.92	369.03	659.69	1173.71	822.33	214.06	579.03	740.03	3140.62	3526.36	148.09	802.91	268.98	689.43	468.04	201.88	621.36	1134.31	1985.74	2733.09	199.38	360.83	1334.01	1441.58	3209.78	644.98	1909.46	341.29	1004.97	2982.91	2044.41	526	742.02	647.71	3381.59	1242.12	693.61	513.46	386.14	1913.92	872.97	366.76	745.73	340.13	342.97	386.14
47.9	1227.2	223.39	977.62	605.71	370.12	657.21	1186.31	832.17	217.74	582.36	753.38	3168.83	3487.73	150.97	814.7	269.52	719.46	470.14	199.91	643.91	1118.93	2032.49	2765.22	202.59	364.41	1298.99	1475.67	3217.11	646.1	1944.89	341.72	1001.8	3027.16	2069.29	529.34	735.33	637.83	3355.82	1247.07	693.97	512.57	378.67	1876.57	869.17	370.01	739.3	341.11	344.24	378.67
48	1267.5	223.39	968.32	607.66	371.28	656.52	1190.96	834.13	220.38	582.26	759.84	3196.98	3452.88	154.97	834.29	268.19	743.97	469.56	199.38	669.47	1108.64	2067.87	2797.72	200.19	368.74	1268.7	1513.43	3223.76	639.83	1981.67	341.04	1005.28	3066.41	2081.78	531.27	732.72	636.89	3350.28	1253.24	691.9	506.02	376.5	1839.72	865.08	363.58	736.96	342.08	339.61	376.5
48.1	1305.57	235.99	965.29	604.12	373.98	660.32	1203.76	837.2	225.87	586.02	771.4	3226.61	3415.99	159.24	833.42	268.27	771.39	469.64	196.26	694.62	1096.17	2113.11	2827.08	200.8	369.13	1240.06	1556.28	3231.09	634.43	2010.82	341.24	1001.01	3104.18	2099.93	533.82	727.4	638.03	3343.02	1257.71	681.68	504.72	374.36	1799.05	865.03	364.81	739.56	339.3	342.54	374.36
48.2	1339.05	235.99	960.83	604.37	374.12	653.02	1217.84	843.41	231.27	587.64	780.32	3254.63	3373.36	163.71	837.54	266.93	799.66	472.24	196.34	718.9	1090.54	2155.09	2860.27	201.36	372.68	1213.98	1590.6	3231.96	631.52	2042.35	341.3	1004.76	3149.22	2119.3	534.09	727.79	638.09	3339.27	1268.93	684.92	502.74	373.44	1764.27	859.01	363.76	734.42	338.81	340.26	373.44
48.3	1377.52	235.99	960.3	610.2	376.18	656.11	1236.88	848.04	238.07	589.47	787.21	3278.34	3332.1	168.48	848.38	270.19	832.13	470.18	197.16	747.78	1078.72	2198.92	2899.08	199.67	375.62	1178.77	1626.4	3240.86	628.43	2079.88	342.26	1000.78	3185.62	2139.26	539.19	723.03	648.31	3313.84	1275.82	688.88	501.49	376.48	1725.57	855.63	359.58	737.84	337.91	340.02	376.48
48.4	1415.22	235.99	959.13	608.47	375.96	655.74	1248.88	855.57	241.19	595.46	796.72	3313.32	3293.61	169.38	858.71	269.43	862.04	472.74	196.76	771.98	1073.63	2243.02	2919.46	201.43	377.13	1151.09	1662.7	3235.8	630.49	2111.16	342.12	1001.7	3225.96	2157.98	540.9	720.8	637.6	3306.54	1275.52	682.16	501.72	371.68	1682.23	858.51	362.52	737.06	336.96	344.95	371.68
48.5	1451.84	235.99	959.11	613.07	380.32	656.06	1266.1	857.17	246.75	594.63	811.29	3343.09	3240.56	175.65	884.82	269.99	890.79	476.68	196.79	797.02	1064.5	2289.77	2952.27	200.85	377.9	1118.59	1701.6	3237.14	625.63	2136.1	340.17	998.87	3267.98	2174.48	541.3	718.54	639.94	3298.87	1286.81	682.58	500.43	368.39	1650.87	853.52	359.47	738.08	342.06	343.84	368.39
48.6	1496.04	232.4	953.06	614.71	381.19	660.49	1290.98	862.06	254.22	595.83	823.11	3371.61	3200.43	180.13	885.98	269.85	922.99	475.89	197.56	824.78	1061.29	2333.82	2983.46	200.39	381.4	1094.8	1739.93	3235.6	622.12	2169.98	343.32	1000.47	3308.08	2187.16	541.88	714.21	639.36	3275.13	1290.31	687.51	498.96	371.16	1613.12	854.91	358.88	740.1	339.6	342.86	371.16
48.7	1536.4	246.68	952.58	616.13	385.33	657.69	1309.07	866.61	260.33	596.63	834.84	3396.6	3149.14	183.23	901.84	271.73	957.89	480.84	196.9	850.33	1055.06	2373.11	3007.9	200.58	384.22	1064.19	1776.37	3231.1	624.54	2199.11	346.01	996.91	3343.12	2210.01	546.67	716.87	639.21	3256	1302.04	683.46	499.79	368.73	1577.01	854.8	359.26	749.21	338.13	344.81	368.73
48.8	1573.4	246.68	955.94	622.84	387.28	656.82	1330.81	872.24	268.63	596.78	846.58	3433.72	3106.84	187.99	917.5	272.73	986.79	485.36	196.65	881.88	1051.21	2413.97	3044.92	202.61	385.28	1035.66	1814.39	3231.92	622.5	2227.53	347.04	998.33	3380.61	2232.31	545.74	716.76	653.47	3233	1307.53	687.12	496.6	371.47	1546.28	854.5	358.03	753.6	340.44	347.01	371.47
48.9	1616.39	285.04	960.79	623.23	389.03	659.3	1351.87	884.34	274.26	598.94	858.27	3464.49	3055.67	193.39	934.58	274.01	1016.31	491.61	197.73	909.4	1044.71	2466.4	3064.98	202.09	385.67	1006.53	1848.97	3224.69	627.63	2250.7	344.93	998.08	3420.02	2253.76	549.21	714.68	645.3	3205.51	1310.22	687.82	499.66	365.87	1513.37	851.82	360.11	752.43	341.67	351.59	365.87
49	1658.63	285.04	959.59	626.97	391.44	662.68	1373.02	895.31	284.19	599.76	869.41	3492.68	3007.12	197.43	963.9	276.63	1049.18	499.8	196.36	940.91	1045.69	2506.63	3096.83	203.42	389.34	980.73	1883.13	3222.64	626.12	2287.33	349.23	995.26	3454.07	2266.64	545.16	717.34	649.97	3180.53	1317.07	686.27	497.08	369.06	1483.22	851.51	359.33	761.98	346.82	349.95	369.06
49.1	1699.74	320.04	961.7	633.03	394.97	669.03	1396.79	897.29	291.6	601.56	882.14	3525.47	2957.42	200.23	972.91	276.37	1083.82	505.73	196.2	966.8	1041.61	2547.54	3128.04	204.87	389.18	953.78	1925.83	3218.04	628.97	2304.41	347.71	991.2	3496.87	2289.82	548.18	717.04	652.56	3154.91	1323.61	688.86	495.28	367.94	1447.11	858.23	360	770.37	342.73	351.14	367.94
49.2	1739.48	327.5	970.76	638.98	400.11	667.57	1415.02	901.52	300.7	600.94	897.85	3550.61	2897.24	205.87	998.07	281.87	1114.71	511.56	197.85	997.62	1041.39	2590.28	3148.91	201.86	390.57	925.59	1956.41	3206.56	632.81	2327.37	350.82	990.66	3536.68	2305.69	550.64	717.4	657.38	3120.52	1323.74	688.68	498.11	365.9	1423.08	860.29	358.69	781.82	347.49	355.6	365.9
49.3	1785.71	317.62	975.98	646.72	399.67	670.41	1441.03	916.22	311.08	603.08	909.5	3585.61	2845.17	210.77	1021.53	285.21	1142.52	524.4	199.63	1026.68	1041.03	2633.17	3179.12	204.47	393.33	901.67	1992.18	3207.46	638.32	2355.4	353.64	990.85	3578.78	2331.33	551.23	723.96	672.71	3085.4	1327.96	690.49	500.52	372.33	1389.95	864.58	359.39	792.64	350.38	355.68	372.33
49.4	1827.44	317.62	980.2	651.47	404.98	679.28	1461.74	928.88	319.27	603.11	921.13	3618.1	2788.52	212.92	1050.87	287.01	1176.1	530.57	201.05	1055.38	1047.02	2675.66	3213.46	204.42	392.25	876.64	2027.79	3191.6	647.17	2374.95	354.03	986.47	3617.36	2357.63	550.26	728.56	665.76	3058.59	1333.36	693.61	505.19	367.13	1360.92	865.11	362.66	811.16	352.6	362.74	367.13
49.5	1871.61	317.62	988.52	662.06	409.94	680.58	1482	942	327.66	602.49	937.2	3646.11	2732.31	218.21	1088.34	292.09	1205.44	541.77	201.71	1086.48	1049.71	2722.88	3239	206.66	394.15	857.06	2057.37	3184.02	649.12	2403.01	355.72	985.61	3654.1	2372.68	551.13	729.9	672.83	3018.77	1336.2	695.66	501.73	369.54	1335.1	869.87	359.9	820.54	360.13	364.55	369.54
49.6	1919.07	317.62	994.32	672.69	411.22	691.97	1501.03	950.44	337.16	604.14	955.82	3676.46	2684.78	223.93	1106.54	295.74	1236.7	553.68	203.32	1117.82	1049.61	2761.03	3263.77	205.26	393.2	831.03	2094.76	3165.82	658.89	2415.53	357.24	982.01	3693.67	2396.06	552.28	735.5	680.9	2977.72	1345.76	696.58	503.7	369.04	1300.43	875.94	360.86	838.14	355.66	369.02	369.04
49.7	1961.38	317.62	1002.12	679.63	417.52	694.47	1523.4	966.72	347.59	600.86	970.66	3709.54	2627.03	226.8	1144.59	302.64	1265.64	566.59	204.41	1145.51	1052.32	2809.32	3290.94	204.72	394.88	805.68	2128.54	3152.8	669.02	2441.99	360.67	980.68	3729.83	2416.72	556.17	741.73	688	2932.74	1339.48	701	504.07	369.99	1277.4	882.09	361.72	856.71	360.96	372.37	369.99
49.8	2012.18	317.62	1014.12	693.89	420.73	699.66	1553.53	982.47	361.17	605.92	989.68	3738.31	2571.57	230.8	1181.77	307.9	1296.32	578.01	207.91	1177.28	1058.64	2850.99	3315.2	207.2	395.13	784.86	2160.51	3143.91	677.46	2457.43	362.86	978.41	3772.06	2442.04	552	753.08	705.72	2892.4	1347.02	702.49	509.42	376.43	1245.98	886.77	363.59	876.56	362.72	376.92	376.43
49.9	2052.8	317.62	1031.54	707.56	427.51	710.68	1576.96	1004.97	369.69	607.88	1002.88	3772.3	2517.74	234.19	1215.09	317.03	1324.58	592.37	212.63	1206.42	1058.22	2892.73	3342.4	208.9	396.27	763.17	2191.66	3129.02	692.91	2479.69	366.38	973.61	3812	2471.53	552.21	757.98	708.22	2864.17	1348.98	706.24	516.43	375.2	1219.27	899.12	366.63	895.64	370.56	384.32	375.2
50	2101.24	317.62	1041.14	723.79	434.25	720.8	1603.58	1016.35	380.69	604.92	1026.89	3799.57	2454.74	238.66	1270.87	323.91	1359.61	609.58	213.77	1234.52	1067.8	2939.31	3379.9	210.5	396.26	741.24	2221.59	3121.7	702.44	2493.67	369.46	968.7	3849.7	2493.08	554.59	763.98	718.57	2814.7	1353.81	708.91	512.25	378.06	1197.25	905.24	363.13	918.71	374.67	385.3	378.06
50.1	2144.26	317.62	1058.46	738.33	439.91	734.99	1619.27	1043.34	393.38	605.52	1047.71	3825.77	2387.21	243.74	1294.41	332.57	1382.2	622.96	217.38	1268.28	1076.12	2973.7	3401.69	211.23	395.43	720.5	2250.69	3098.8	717.91	2511.14	371.44	963.76	3886.91	2517.72	554.97	781.03	728.56	2773.21	1355.74	711.4	517.4	377.78	1168.88	910.5	367.43	939.32	377.28	395.34	377.78
50.2	2193.98	292.73	1083.04	756.68	444.47	742.97	1657.42	1068.11	405.78	606.9	1067.99	3863.56	2340.62	246.47	1337.09	343.64	1416.01	641.44	223.37	1301.2	1081.93	3022.84	3421.04	210.82	394.19	701.39	2283.21	3085.23	734.79	2519.74	375.6	961.5	3921.04	2543.68	554.38	791.33	743.73	2727.03	1361.02	713.21	525.09	382.07	1147.87	920.3	369.38	965.1	381.46	401.74	382.07
50.3	2237.5	298.8	1097.7	780.59	457.17	758.73	1678.16	1093.88	416.67	604.9	1087.32	3886.96	2279.62	250.63	1378.79	355.29	1441.77	660.51	228.85	1327.43	1087.64	3067.84	3449.26	212.27	394.46	686.13	2310.96	3073.11	749.17	2539.21	379.46	956.99	3960.26	2566.13	554.32	806.47	768.99	2685.71	1359.11	721.47	527.34	389.96	1122.29	932.33	370.49	994.38	387.86	411.67	389.96
50.4	2285.85	303.97	1120.82	797.88	465.12	773.07	1707.3	1123	429	609.23	1116.86	3917.09	2227.14	255.43	1425.23	366.83	1469.88	677.12	234.54	1360.8	1094.63	3112.23	3476.49	213.98	396.02	667.49	2334.08	3050.72	774.1	2551.84	382.71	954.72	4007.33	2602.02	552.83	817.84	774.53	2646.58	1362.1	720.04	538.77	389.23	1100.52	951.84	375.64	1019.14	393.7	421.65	389.23
50.5	2338.54	303.97	1151.06	823.51	475.22	790.27	1735.94	1156	439.83	604.81	1139.33	3953.06	2154.24	258.74	1484.36	380.3	1500.63	695.56	238.48	1388.57	1109.04	3149.34	3501.94	213.77	396.6	649.12	2359.2	3029.5	798.53	2559.27	388.87	949.9	4047.48	2615.4	551.59	833.64	793.62	2592.53	1362.04	724.72	537.54	394.02	1080.74	966.23	376.68	1046.81	403.21	428.94	394.02
50.6	2383.42	333.68	1175.88	850.96	489.22	813.79	1770.22	1189.43	453.75	603.02	1167.87	3977.07	2105.53	261.51	1518.91	392.43	1527.42	714.64	245.04	1413.46	1117.24	3192.47	3531.5	216.75	393.02	636.54	2388.44	3014.82	819.56	2570.86	390.28	948.36	4085.39	2643.24	551.76	852.36	812.88	2553.46	1359.94	729.58	546.8	395.01	1055.2	987.32	375.67	1082.76	406.27	443.91	395.01
50.7	2432.99	333.68	1207.29	876.56	504.38	831.2	1792.81	1231.32	464.61	605.81	1193.66	4007.53	2044.66	262.7	1568.74	411.22	1557.54	734.99	250.54	1440.82	1132.36	3239.59	3558.41	218.36	394.1	615.94	2411.34	2987.49	843.56	2588.47	396.83	939.84	4119.89	2668.41	551.19	871.03	836.51	2507.83	1363.83	731.78	552.12	402.33	1034.62	1003.53	381.72	1114.78	415.01	454.68	402.33
50.8	2482.89	333.68	1238.41	905.77	516.31	857.53	1830.19	1263	477.46	601.52	1221.79	4047.63	1992.39	267.39	1616.44	428.17	1589.07	753.39	259.56	1474.69	1147.72	3275.82	3586.24	219.57	393.59	600.49	2438.82	2964.03	871.48	2592.86	402.46	935.6	4157.72	2688.86	546.33	893.42	868.63	2457.13	1363.17	737.3	562.77	409.98	1010.2	1022.78	384.09	1143.71	422.12	467.3	409.98
50.9	2533.57	333.68	1275.46	941.59	535.53	880.03	1856.16	1308.54	488.5	606.39	1253.99	4061.68	1938.63	271.15	1664.09	444.37	1609.74	774.67	267.12	1504.09	1160.4	3320.71	3610.97	220.18	391.92	589.37	2462.28	2928.66	908.68	2602.92	408.37	932	4202.52	2730.42	548.7	917.11	882.42	2409.86	1361.42	741.57	577.38	411.62	991.97	1046.98	387.93	1177.93	431.12	484.49	411.62
51	2577.71	333.68	1309.27	972.9	549.14	909.34	1886.81	1343.6	502.71	598.37	1286.02	4083.08	1879.18	273.54	1728.58	461.53	1641.64	795.19	276.28	1524.83	1179.53	3358.33	3634.62	221.91	390.86	573.98	2479.5	2900.33	934.54	2611.72	413.43	926.96	4238.79	2750.23	545.19	936.12	909.49	2365.82	1364.19	748.04	584.23	417.03	975.67	1071.02	389.14	1212.84	442.46	495.8	417.03
51.1	2634.5	333.68	1349.44	1008.77	569.37	943.11	1913.98	1393.52	512.62	599.03	1318.33	4112.6	1828.69	276.3	1772.09	482.66	1661.58	815.61	283.69	1554.32	1199.91	3404.5	3652.17	223.91	390.43	562.43	2498.47	2864.7	965.19	2614.73	424.09	923.96	4275.08	2771.44	543.49	966.83	936.92	2308.04	1364.12	752.3	594.38	423.61	953.53	1094.82	392.21	1247.51	447.41	516.93	423.61
51.2	2676.21	333.68	1384.93	1048.16	590.98	970.24	1951.19	1443.9	524.62	600.64	1350.87	4144.31	1775.44	278.17	1828.37	501.83	1692.58	840.91	292.61	1580.62	1218.81	3448.51	3684.31	224.54	389.17	548.61	2514.72	2833.46	1002.69	2621.95	430	918.29	4318.7	2797.37	544.84	987.96	967.5	2270.49	1361.7	756.6	610.28	430	935.02	1120	398.81	1284.29	460.32	533.98	430
51.3	2727.37	388.48	1423.42	1085.67	610.47	1002.78	1986.91	1492.88	537.74	597.91	1375.44	4163.77	1722.6	282.22	1876.76	524.97	1715.98	866.74	302.45	1610.09	1244.3	3487.56	3705.47	226.85	389.46	538.83	2539.11	2798.15	1040.04	2628.85	439.88	912.36	4354.83	2824.37	538.66	1020.43	1011.87	2224.07	1362.93	761.88	624.62	441.43	918.69	1139.36	401.2	1325.52	469.43	552.12	441.43
51.4	2774.67	454.02	1471.18	1123.09	632.33	1035.29	2016.03	1542.44	547.28	600	1416.59	4189.19	1679.37	282.21	1933.47	546.88	1735.37	890.77	312.98	1634.7	1267.31	3529.23	3730.89	227.59	386.5	522.53	2549.69	2757.19	1080.87	2637.08	450.67	901.82	4390.8	2849.02	540.37	1047.19	1035.03	2171.24	1362.52	768.2	646.46	446.73	897.79	1173.99	407.13	1361.32	478.07	575.68	446.73
51.5	2825.29	454.02	1514.04	1169.34	655.07	1072.19	2045.43	1597.17	561.42	596.16	1448	4214.83	1621.9	286.76	1996.9	571.34	1762.9	914.73	325.27	1654.52	1296.28	3569.56	3756.54	230.76	386.47	509.99	2569.57	2716.69	1116.4	2635.67	461.81	900.57	4426.49	2871.63	538.58	1080.52	1068.49	2123.79	1358.23	774.27	659.2	454.77	887.96	1203.49	407.89	1405.84	492.69	597.23	454.77
51.6	2870.17	473.57	1552.82	1211.52	681.27	1119.82	2075.83	1649.59	572.18	594.6	1486.97	4234.09	1577.73	286.62	2044.83	595.66	1786.16	937.8	335.1	1684.88	1324.58	3606.14	3781.34	232.81	385.4	500.83	2587.33	2677.61	1159.88	2642.3	474.91	893.74	4464.17	2901.82	533.5	1109.21	1103.71	2082.14	1357.86	780.48	681.46	460.51	866.22	1236.01	414.46	1443.81	503.36	620.01	460.51
51.7	2914	426.33	1604.72	1257.88	706	1156.91	2110.32	1702.7	586.01	591.87	1519.08	4260.28	1529.22	290.53	2098.5	619.07	1807.56	966.23	345.52	1707.58	1350.5	3644.3	3806.38	235.39	383.93	492.16	2599.82	2625.76	1206.93	2640.28	489.76	890.17	4498.39	2925.42	531.13	1144.23	1141.71	2028.46	1352.6	787.86	701.25	471.17	851.99	1264.94	421.56	1481.36	512.38	646.24	471.17
51.8	2962.24	440.57	1651.73	1305.83	733.37	1201.23	2147.32	1757.99	594.66	592.1	1552.97	4278.64	1490.54	291.81	2159.26	644.49	1826.8	995.59	359.53	1727.82	1382.63	3687.37	3830.41	236.49	379.79	479.94	2615.23	2588.3	1253.12	2643.25	502.91	881.98	4527.62	2945.1	529.38	1174.49	1191.32	1992.94	1352.19	797.63	725.69	483.6	837.83	1303.73	427.44	1527.83	526.51	672.44	483.6
51.9	3007.19	451.96	1699.46	1354.06	758.31	1240.07	2174.99	1821.93	608.14	590.8	1587.79	4298.47	1446.67	294.02	2215.37	672.83	1846.76	1019.59	373.47	1754.51	1414.42	3729.52	3847.34	239.64	378.86	471.77	2623.67	2537.22	1298.29	2644.07	515.86	871.24	4562.42	2980.41	529.29	1211.19	1226.19	1946.3	1350.79	807.12	756.68	490.23	819.82	1340.51	435.6	1569.64	539	704.51	490.23
52	3053.83	451.96	1750.32	1404.29	789.87	1292.03	2207.69	1879.6	618.58	588.5	1618.73	4308.31	1403.02	293.42	2285.46	698.4	1862.77	1045.54	384.76	1777.84	1454.39	3768.43	3870.3	242.12	379.63	460.22	2632.73	2482.27	1344.01	2646.17	536.08	865.96	4598.4	2992.81	523.34	1248.57	1269.7	1905.28	1355.69	815.47	776.88	499.99	810.82	1372.76	440.19	1614.74	555.79	728.5	499.99
52.1	3098.99	474.28	1805.71	1458.58	822.3	1346.76	2247.29	1937.36	629.26	589.23	1658.1	4326	1364.14	294.84	2324.6	727.12	1879.78	1073.57	400.04	1799.24	1493.56	3801.08	3894.43	244.54	376.64	454.58	2643.86	2433.68	1396.24	2644.74	551.96	859.08	4638.98	3010.19	520.74	1283.87	1312.9	1863.77	1344.09	824.86	809.6	512.14	790.33	1411.46	444.87	1658.82	568.92	760.89	512.14
52.2	3147.17	485.76	1858.72	1508.98	855.51	1390.02	2275.94	1995.42	641.38	583.52	1693.67	4344.18	1320.63	294.83	2383.12	756.29	1896.21	1103.07	413.09	1821.57	1531.82	3844.8	3917.34	248.36	377.26	445.26	2656.91	2380.51	1449.28	2639.04	570.11	853.64	4672.38	3034.87	520.78	1320.03	1356.06	1831.08	1340.73	835.41	841.94	519.86	780.62	1453.99	453.58	1695.88	580.26	794.36	519.86
52.3	3193.76	499.66	1912.78	1564.47	885.24	1442.49	2310.16	2062.12	653.8	581.17	1730.64	4359.87	1285.92	299.49	2445	786.08	1912.23	1128.57	427.4	1839.4	1576.51	3883.28	3934.07	252.64	372.33	436.81	2662.43	2330.54	1502.94	2643.16	591.81	844.39	4701.06	3050.46	517.31	1361	1413.57	1779.47	1333.27	849.61	871.89	538.54	764.81	1496.74	460.47	1739.41	593.36	826.12	538.54
52.4	3230.12	509.01	1967.94	1617.68	917.24	1499.38	2341.25	2124.74	662.67	585.08	1765.22	4377.72	1254.39	297.91	2498.92	813.53	1930.31	1163.68	441.84	1858.21	1623.29	3932.32	3960.61	256.3	368.31	427.26	2669.4	2277.8	1558.42	2636.32	613.83	835.76	4717.98	3076.42	516.68	1400.37	1454.79	1744.39	1332.69	865.2	911.04	545.19	753.78	1528.73	467.47	1791.74	612.08	862.87	545.19
52.5	3276.73	509.01	2021.71	1676.8	949.41	1556.52	2347.37	2198.97	671.93	581.39	1800.02	4391.86	1212.11	297.94	2567.84	845.04	1949.58	1195.07	458.4	1880	1673.48	3966.76	3982.78	256.84	370.89	420.09	2670.77	2219.51	1610.14	2631.26	635.39	829.96	4751.8	3093.28	513.78	1437.22	1500.57	1697.14	1330.06	878.81	940.82	554.96	744.37	1576.58	480.7	1827.86	632.1	890.19	554.96
52.6	3318.34	535.4	2078.89	1731.52	983.52	1616.17	2395.9	2251.26	684.38	579.66	1837.45	4398.56	1177.71	300.85	2615.77	878.24	1960.24	1219.58	475.12	1897.6	1712.81	4009.14	4001.06	261.13	366.4	413.66	2686.32	2166.25	1664.73	2623.39	660.22	819.63	4772.51	3105.56	510.6	1479.58	1552.23	1671.3	1322.64	894.08	977.33	571.99	729.32	1617.39	486.38	1875.06	642.3	929.92	571.99
52.7	3361.23	549.37	2135.26	1794.89	1022.61	1668.42	2446.95	2321.98	695.4	575.71	1866.67	4411.1	1144.39	300.01	2670.98	910.36	1971.26	1255.38	493.38	1909.06	1763.04	4053.17	4032.04	265.79	367.21	405.13	2684.1	2109.59	1719.88	2615.16	684.74	809.09	4798.62	3114.84	503.76	1519.02	1607.46	1630.01	1316.89	907.7	1017.25	583.46	720.76	1663.96	495.77	1926.47	657.89	966.32	583.46
52.8	3400.55	562.19	2199.41	1848.6	1055.51	1730.81	2483.68	2389.68	704.86	576.62	1899.08	4414.32	1116.16	300.53	2732.64	942.87	1985.87	1282.67	508.3	1925.21	1813.47	4087.44	4046.86	269.21	361.55	400.7	2689.28	2059.35	1776.27	2608.07	710.58	802.93	4815.09	3132.18	504.94	1567.68	1659.51	1598.15	1304.91	931.38	1056.06	601.47	710.58	1710.16	509.09	1967.56	677	1007.2	601.47
52.9	3435.99	575.44	2262.94	1910.37	1095.72	1796.8	2513.67	2461.89	716.38	573.73	1934.3	4421.04	1091.49	302.25	2788.71	972.89	1994.99	1311.51	524.87	1944.22	1865.53	4132.48	4074.14	274.87	357.83	392.46	2683.51	2000.71	1844.16	2602.24	736.94	792.12	4837.06	3158.31	500.21	1609.64	1703.18	1565.49	1301.28	943.6	1103.61	610.9	701.74	1759.12	519.37	2013.79	690.06	1042.96	610.9
53	3473.38	575.44	2318.83	1971.67	1134.48	1852.01	2540.81	2529.72	725.73	569.56	1966.29	4431.76	1054.81	302.39	2853.57	1010.14	2005.99	1346.02	542.79	1960.06	1916.71	4168.93	4092.57	278.71	358.57	388.69	2685.72	1942.94	1898.56	2584.27	760.82	786.98	4856.79	3164.7	497.96	1654.91	1757.68	1549.73	1301.99	964.63	1143.21	626.81	693.31	1801.88	530.44	2055.86	714.08	1081.27	626.81
53.1	3511.92	602.28	2381.66	2034.19	1168	1922.29	2575.21	2595.03	730.27	568.06	1996.47	4433.72	1025.27	299.19	2900.2	1043.96	2012.86	1376.89	561.13	1973.46	1975.34	4216.09	4112.56	283.79	355.7	380.41	2687.48	1890.02	1962.59	2578.87	792.78	777.79	4871.33	3172.74	493.77	1696.12	1817.04	1500.41	1293.78	989.04	1180.61	640.72	683.61	1849.73	542.74	2093.34	724.83	1121.47	640.72
53.2	3549.97	617.19	2444.8	2094.54	1205.38	1978.51	2605.64	2667.69	739.8	565.42	2030.76	4436.2	999.96	301.86	2954.26	1076.22	2017.93	1406.69	577.1	1980.82	2035.1	4244.81	4128.43	296.02	353.66	376.6	2687.01	1840.35	2019.46	2566.36	819.01	768.51	4891.53	3185.47	488.47	1744.79	1868.64	1466.66	1287.04	1010.09	1232.52	658.96	676.07	1901.79	555.87	2145.59	746.5	1163.89	658.96
53.3	3590.91	630.25	2505.52	2158.7	1243.06	2047.59	2631.5	2740.43	751.24	563.78	2065.02	4437.88	974.87	299.11	3008.17	1115.98	2022.87	1439.9	596.18	1998.02	2088.69	4281.1	4140.12	306.2	348.43	368.7	2682.02	1785.87	2082.56	2552.93	851.34	761.24	4905.1	3193.69	485.58	1795.14	1939.34	1440.81	1277.74	1039.04	1277.71	675.4	667.35	1945.33	568.49	2186.11	762.43	1204.66	675.4
53.4	3620.46	642.61	2569.51	2217.23	1281.78	2113.71	2664.92	2817.9	755.16	560.31	2090.88	4433.24	952.76	299.98	3070.23	1150.94	2033.34	1471.54	615.5	2006.92	2146.47	4326.17	4165.57	302.53	343.84	366.71	2678.61	1730.97	2149.13	2542.14	880.54	752.78	4918.36	3206.59	482.2	1835.56	1982.87	1413.28	1278.6	1060.76	1326.16	685.9	661.05	2000.79	585.44	2229.93	783.51	1249.57	685.9
53.5	3655.39	642.61	2630.07	2285.67	1318.79	2184.72	2694.68	2880.52	763.82	555.9	2116.6	4436.17	923.98	299.77	3139.6	1186.84	2035.74	1504.5	632.85	2020.09	2207.86	4358.39	4176.16	311.28	342	361.24	2675.01	1678.97	2210.76	2528.04	910.81	744.3	4924.47	3207.46	479.42	1884.37	2044.94	1399.57	1266.23	1085.1	1369.86	703.64	658.24	2052.63	597.74	2279.69	807.46	1290.99	703.64
53.6	3682.84	669.58	2698.88	2342.12	1361.58	2252.29	2725.96	2951.51	769.21	553.91	2151.09	4426.76	899.76	297.74	3181.73	1219.65	2037.29	1531.8	649.97	2034.2	2264.57	4397.28	4202.39	315.36	337.39	357.99	2671.47	1625.27	2272.91	2513	941.91	732.92	4938.1	3214.01	476.44	1935.97	2100.92	1356.88	1255.81	1111.68	1421.83	722.27	646.56	2098.71	612.02	2321.64	820.42	1330.72	722.27
53.7	3716.2	680.48	2764.93	2412.76	1403.54	2319.27	2749.79	3030.97	778.17	552.7	2181.94	4431.03	881.99	298.87	3234.07	1258.76	2038.56	1562.78	673.26	2038.78	2325.46	4432.34	4216.08	326.13	335.58	352.59	2660.59	1580.13	2341.44	2497.66	976.12	721.43	4952.74	3215.34	471.39	1977.01	2163.98	1336.9	1256.29	1142.7	1467.63	739.43	645.77	2149.57	628.82	2368.59	841.3	1376.75	739.43
53.8	3751.55	692.65	2826.21	2480.31	1437.48	2395.58	2788.37	3112.86	787.22	550.13	2209.29	4417.8	862.38	296.22	3287.8	1294.46	2038.65	1596.99	689.21	2050.13	2392.16	4470.46	4231.41	331.71	334.69	349.77	2662.93	1532.73	2398.43	2481.7	1007.44	715.79	4954.2	3216.39	467.2	2025.5	2226.46	1311.57	1241.73	1171.87	1520.11	758.94	640.16	2206.77	643.79	2410.89	861.76	1418.65	758.94
53.9	3773.13	705.7	2894.32	2539.08	1481.07	2465.07	2808.72	3180.82	791.08	548.31	2236.44	4412.16	846.26	294.97	3342.42	1331.33	2036.07	1631.41	709.89	2056.09	2454.81	4505.89	4243.69	341.84	328.82	344.97	2645.1	1480.86	2476.88	2460.39	1039.55	705.68	4960.6	3232.4	465.33	2070.13	2282.23	1297.58	1241.11	1203.98	1578.51	774.36	634.08	2263.03	661.1	2451.41	880.86	1466.16	774.36
54	3808.74	705.7	2955.87	2607.57	1515.84	2539	2842.29	3255.98	798.43	544.63	2259.87	4398.94	823.28	295.58	3404.11	1370.1	2036.56	1660.14	729.14	2065.62	2521.73	4537.29	4259.48	350.48	325.51	340.27	2641.82	1431.53	2535.42	2449.3	1075.28	695.69	4965.23	3220.18	459.57	2117.93	2337.04	1258.78	1225.97	1233.02	1624.24	794.87	636.11	2313.5	677.06	2498.27	905.8	1509.3	794.87
54.1	3842.14	730.03	3028.84	2672.9	1557.13	2616.22	2872.31	3324.72	800.88	541.49	2284.57	4383.3	804.71	293.51	3448.61	1406.15	2034.06	1691.92	748.67	2076.47	2584.47	4573.19	4277.04	358.69	323.94	336.67	2629.73	1394.09	2596.33	2429.31	1103.32	687.52	4964.38	3220.44	458.56	2164.78	2399.81	1248.44	1216.58	1269.87	1676.56	812.41	630.04	2360.37	692.6	2537	921.48	1557.75	812.41
54.2	3866.77	744.48	3095.78	2742.24	1600.58	2687.34	2904.31	3403.87	806.78	537.67	2312.69	4384.73	787.16	292.6	3488.16	1443.61	2037.46	1727.71	767.71	2079.78	2649.37	4607.89	4290.86	371.1	320.21	334.34	2625.52	1351.37	2664.74	2408.28	1139.2	677.83	4959.64	3218.11	451	2219.26	2460.04	1226.13	1208.77	1299.04	1726.68	830.2	630.89	2423.82	710.46	2598.16	944.29	1600.48	830.2
54.3	3900.84	757.58	3155.28	2805.44	1641.48	2759	2925.53	3496.36	810.22	534.06	2333.48	4370.73	771.51	291.98	3539.93	1480.87	2033.65	1759.68	782.23	2082.02	2716.34	4642.38	4296.06	380.37	316.14	331.04	2608.13	1310.4	2735.52	2385.49	1172.57	666.42	4956.84	3211.93	448.94	2264.38	2529.08	1205.6	1204.74	1339.02	1785.48	855.4	628.85	2478.7	729.72	2630.96	964.98	1644.94	855.4
54.4	3920.83	769.29	3229.51	2874.38	1683.24	2833.04	2958.92	3553.57	812.45	532.76	2355.54	4350.82	759.49	287.81	3588.46	1516.97	2020.52	1795.05	802.42	2088.08	2787.57	4674.86	4304.2	390.86	312.9	329.51	2599.13	1265.67	2792.09	2365.57	1204.09	657.54	4953.6	3210.71	443.6	2310.1	2584.11	1184.89	1197.22	1371.67	1842.87	869.06	624.86	2530.44	750.1	2677.81	985.36	1696.56	869.06
54.5	3945.59	769.29	3299.66	2935.66	1720.73	2900.42	2982.26	3633.67	815.75	528.74	2382.35	4336.71	741.42	287.1	3644.19	1555.2	2015.42	1826.38	819.26	2096.13	2854.09	4709.51	4320.99	400.5	309.93	325.79	2596.31	1226.03	2857.63	2339.01	1240.4	649.57	4950.38	3196.43	440.89	2359.46	2640.79	1164.21	1193.93	1404.03	1891.04	890.15	628.32	2593.03	764.87	2725.52	1009.63	1739.86	890.15
54.6	3973.32	795.54	3364.87	3004.22	1766.91	2987.56	3004.71	3713.38	819.36	523.39	2403.3	4316.91	722.14	284.12	3682.27	1591.21	2012.54	1859.87	839.64	2098.02	2915.62	4742.47	4326.92	412.78	305.75	322.66	2579.63	1187.97	2925.9	2313.68	1273.84	640.31	4947.87	3190.92	432.89	2399.98	2706.03	1148.07	1181.01	1447.17	1942.35	911.32	626.66	2650.56	784.24	2763.78	1026.12	1782.43	911.32
54.7	3988.78	806.28	3436.61	3066.99	1805.89	3057.53	3032.92	3788.08	822.09	520.02	2418.08	4296.42	712.97	283.78	3722.88	1627.76	2003.84	1896.73	856.03	2101.94	2982.16	4770.39	4331.34	423.74	301.47	323.66	2558.32	1151.27	2995.94	2286.45	1307.77	626.44	4933.71	3180.79	428.72	2452.81	2767.7	1141.8	1177.93	1480.37	1999.55	932.38	628.83	2712.32	803.59	2809.96	1048.69	1831.8	932.38
54.8	4016.95	815.67	3504.17	3133.91	1848.31	3138.57	3065.56	3864.47	821.8	515.5	2437.78	4276.03	698.09	282.98	3771.63	1662.89	2002.46	1932.85	873.76	2102.07	3052.67	4807.49	4343.32	437	298.31	319.48	2547.99	1117.17	3041.38	2258.99	1339.83	621.15	4913.68	3170.03	424.28	2501.14	2837.7	1111.08	1168.9	1524.92	2059.64	956.43	632.32	2764.13	822.16	2861.37	1070.41	1878.7	956.43
54.9	4028.5	826.65	3559.54	3200.41	1893.72	3213.34	3090.95	3937.87	826.1	515.88	2462.08	4249.8	690.92	280.13	3811.14	1699.77	1994.47	1960.58	892.32	2098	3118.56	4844.87	4344.43	449.61	297.1	318.77	2531.58	1077.61	3110.23	2226.84	1374.09	610.91	4895.53	3158.01	418.69	2546.41	2891.22	1101	1164.34	1552.64	2112.92	974.53	630.78	2817.01	841.94	2895.64	1088.64	1919.49	974.53
55	4047.64	826.65	3629.94	3258.6	1928.89	3293.79	3112.17	3998.24	827.44	509.31	2480.64	4218.14	673.8	278.5	3867.52	1736.41	1988.21	1995	910.17	2101.9	3192.58	4872.2	4352.1	460.63	291.52	317.44	2514.71	1044.94	3175.12	2192.87	1407.16	606.03	4894.79	3129.28	415.62	2591.01	2956.18	1087.53	1158.91	1595.57	2170.61	997.4	642.58	2868.89	860.51	2945.16	1114.44	1966.52	997.4
55.1	4067.68	851.16	3709.68	3334.6	1971.33	3370.07	3137.4	4070.24	824.12	505.69	2491.86	4193.16	662.66	274.9	3898.97	1771.41	1980.88	2029.29	930.44	2100.68	3253.3	4894.12	4347.77	471.1	288.8	316.98	2502.2	1012.01	3236.12	2162.42	1440.32	595.86	4861.71	3119.04	407.39	2642	3018.03	1076.16	1142.14	1629.52	2223.33	1019.09	645.28	2936.52	880.38	2996.9	1132.48	2013.26	1019.09
55.2	4076.36	860.43	3768.5	3392.64	2016.75	3434.68	3161.47	4145.52	828.8	504.82	2511.23	4157.66	651.76	272.63	3935.47	1808.76	1968.63	2061.3	943.66	2099.36	3322.71	4913.44	4345.32	487.43	287.57	314.6	2487.76	981.54	3291.11	2132.47	1477.08	585.29	4841.49	3094.44	406.09	2693.3	3079.92	1070.24	1142.88	1677.7	2277.55	1037.12	647.03	2989.74	897.18	3028.91	1153.04	2061.41	1037.12
55.3	4091.09	871.66	3837.24	3462.16	2055.29	3517.22	3180.86	4217.57	828.46	501.97	2525.54	4126.64	642.34	272.7	3966.51	1841.74	1958.74	2093.06	962.58	2098.18	3381.52	4940.6	4346.42	499.33	281.53	315.2	2465.86	953.82	3358.37	2095.22	1507.06	579.48	4813.37	3074.19	401.62	2738.89	3147.79	1052.76	1135.31	1720.37	2337.52	1057.82	654.23	3044.17	918.77	3078.69	1172.02	2105.69	1057.82
55.4	4106.19	880.96	3912.38	3513.39	2098.02	3591.13	3197.18	4282.39	826.87	499.22	2535.46	4100.46	637.27	268.37	4004.01	1877.42	1944.23	2124.36	983.83	2094.82	3454.27	4967.81	4347.39	514.46	280.45	315.5	2448.68	922.41	3413.83	2061.6	1537.7	568.88	4789.79	3052.52	395.06	2784.2	3196.77	1037.61	1128.72	1757.74	2397.81	1080.57	662.27	3096.23	938.49	3126.42	1194.03	2156.45	1080.57
55.5	4112.17	880.96	3980.17	3565.44	2133.1	3668.74	3213.61	4349.94	828.44	493.46	2548.3	4061.38	622.5	268.61	4051.8	1912.74	1933.02	2156.83	995.14	2093.16	3516.07	4986.06	4337.13	524.68	274.26	313.27	2427.3	894.02	3471.82	2023.03	1572.57	563.86	4762.62	3027.63	389.13	2831.29	3257.27	1023.23	1120.44	1803.08	2447.87	1099.8	672.39	3163.52	958.91	3170.78	1217.19	2196.61	1099.8
55.6	4124.06	902.94	4054.32	3634.34	2177.39	3751.31	3236.86	4417.6	832.44	490.54	2559.47	4024.76	614.71	265.61	4074.94	1942.61	1919.37	2189.08	1012.83	2090.64	3580.14	5015.63	4345.54	537.16	269.33	315.34	2408.27	868.43	3523.46	1987.47	1599.09	552.37	4727.4	2999.99	383.72	2885.84	3309.51	1007.6	1110.76	1840.76	2504.8	1123.08	676.44	3219.04	977.03	3220.58	1237.81	2239.89	1123.08
55.7	4129.33	913.68	4121.97	3681.16	2212.29	3826.53	3251.86	4489.06	827.64	486.19	2566.89	3990.66	607.88	263.93	4105.27	1979.37	1909.03	2210.06	1030.95	2086.67	3650.23	5029.58	4331.66	552.65	268.22	319.38	2390.06	841.41	3587.13	1948.97	1633.03	546.12	4695.57	2967.01	381.21	2930.32	3360.88	994.73	1107.21	1888.98	2559.83	1144.42	685.86	3279.37	1000.02	3267.47	1256.04	2286.79	1144.42
55.8	4137.09	919.87	4190.41	3748.41	2252.99	3886.43	3262.95	4553.2	832.7	483.78	2578.87	3940.26	597.38	261.01	4131.09	2012.68	1892.96	2246.8	1050.74	2082.64	3716.62	5048.86	4331.14	565.23	264.46	320.34	2358.14	820.77	3646.19	1904.29	1659.63	539.51	4660.44	2936.04	374.52	2980.27	3429.38	988.86	1099.21	1930.07	2615.24	1165.82	698.02	3330.41	1015.29	3308.89	1277.07	2328.03	1165.82
55.9	4138.33	929.83	4263.94	3806.83	2288.7	3965.3	3276.09	4608.59	828.4	480.99	2588.02	3895.08	597.47	257.67	4155.3	2047.11	1875.16	2285.17	1067.52	2070.37	3783.38	5068.09	4327.21	576.56	259.73	323.6	2341.19	793.29	3704.8	1867.83	1688.02	531.06	4624.33	2895.18	373.49	3032.38	3475.53	980.13	1089.43	1972.18	2673.5	1185.87	708.26	3390.59	1038.68	3348.8	1295.02	2375.63	1185.87
56	4142.06	929.83	4334.18	3852.76	2324.39	4041.06	3279.77	4681.73	825.61	476.83	2588.63	3864.68	587.29	254.8	4199.38	2082.01	1856.94	2311.39	1081.73	2068	3840.8	5082.86	4309.23	589.29	256.28	327.14	2314.44	769.34	3755.69	1827.72	1723.03	524.94	4580.69	2862.9	369.4	3089.94	3528.19	970.5	1086.96	2013.24	2723.73	1205.67	725.11	3450.44	1060.93	3395.68	1317.02	2416.74	1205.67
56.1	4145.98	945.33	4407.13	3905.44	2363.82	4114.14	3294.34	4735.84	823.13	472.07	2594.1	3820.08	578.14	253.02	4208.03	2108.09	1844.25	2342.47	1099.14	2064.58	3904.03	5091.86	4302.3	603.29	254.35	326.42	2280.8	746.44	3805.04	1780.33	1746.98	521.38	4539.72	2819.98	362.9	3140.56	3587.43	957.4	1079.12	2055.68	2781.07	1229.01	731.57	3513.51	1082.11	3433.59	1330	2457.37	1229.01
56.2	4138.05	954.56	4469.33	3957.03	2402.66	4176.82	3300.88	4797.57	823.59	468.41	2598.37	3772.09	574.88	250.36	4230.1	2136.4	1824.5	2373.67	1115.04	2049.52	3966.46	5116.97	4294.71	616.98	251.43	331.13	2252.6	725.83	3862.81	1735.27	1781.64	511.51	4492.61	2781.02	358.58	3202.57	3639.12	948.98	1072.22	2100.03	2831	1248.58	742.23	3557.21	1102.13	3487.06	1353.74	2498.28	1248.58
56.3	4140.02	960.28	4540.53	4003.92	2430.03	4246.26	3311.23	4862.14	823.3	468.36	2602.82	3726.18	564.24	246.57	4252.43	2170.71	1808.39	2406.25	1128.9	2043.63	4027.12	5122	4278.89	627.42	249.22	336.2	2217.08	706.95	3909.82	1694.86	1801.09	506.62	4450.53	2735.99	354.67	3248.2	3687.74	944.94	1070.46	2147.87	2884.43	1272.26	756.67	3606.06	1127.71	3536.89	1371.54	2533.92	1272.26
56.4	4137.43	966.96	4613.92	4045.97	2463.77	4317.52	3312.87	4911.33	816.23	466.7	2608.29	3682.26	570.96	242.28	4279.41	2198.92	1791.48	2435.29	1141.22	2034.14	4096.07	5135.64	4266.47	639.34	244.56	341.21	2186.29	686.64	3971.43	1648.94	1828.59	498.89	4398.07	2700.72	347.66	3303.66	3738.13	932.57	1055.78	2183.71	2942.99	1288.08	770.92	3662.07	1148.94	3574.01	1387.06	2584.17	1288.08
56.5	4123.86	966.96	4682.42	4108.72	2505.01	4380.97	3317.33	4956.44	813.6	460.99	2604.96	3630.61	558.92	240.82	4309.39	2225.99	1768.73	2461.63	1158.9	2022.74	4152.18	5134.48	4251.76	652.62	240.87	345.02	2147.7	666.38	4010.11	1598.5	1854.31	494.18	4356.39	2648.8	344.19	3342.89	3792.18	918.17	1052.81	2226.16	2983.47	1311.29	787.76	3720.46	1159.73	3625.37	1410.57	2617.14	1311.29
56.6	4120.11	979.06	4751.5	4148.47	2533.92	4450.03	3314.29	5014.86	810.08	456.2	2607.68	3582.24	551.98	238.66	4309.4	2250.88	1752.79	2485.67	1174.03	2018.54	4216.34	5141.7	4236.13	714.55	237.7	350.36	2111.43	647	4067.8	1558.88	1875.68	486.63	4298.27	2596.31	339.38	3395.93	3838.08	911.69	1044.02	2274.2	3035.06	1331.28	803.22	3772.37	1185.08	3669.74	1422.49	2658.9	1331.28
56.7	4110.01	985.42	4824.79	4184.79	2566.3	4505.64	3327.54	5070.34	808.81	453.37	2602.53	3528.1	552.16	234.36	4327.98	2279.24	1736.4	2522.51	1186	2007.46	4284.49	5142.84	4221	681.48	237.78	356.29	2079.76	629.08	4116.52	1514.4	1900.34	481.08	4245.36	2550.81	336.24	3449.29	3891.26	904.84	1036.63	2315.39	3090.91	1350.46	819.94	3819.19	1202.67	3715.13	1441.11	2699.48	1350.46
56.8	4109.84	991.5	4891.42	4234.62	2601.13	4574.57	3319.21	5120.38	803.16	449.86	2598.16	3475.86	550.67	231.63	4341.4	2309.71	1717.68	2555.07	1201.94	1996.77	4333.28	5144.12	4196.51	693.75	235.18	363.56	2040.98	613.37	4163.18	1473.23	1925.69	476.66	4195.63	2491.39	328.6	3492.39	3948.72	897.13	1031.19	2361.37	3136.09	1373.77	837.16	3879.4	1218.16	3761.51	1459.87	2734.79	1373.77
56.9	4103.16	996.27	4963.79	4275.61	2629.46	4631.37	3319.21	5157.04	802.94	450.91	2591.72	3421.58	556.79	227.89	4349.78	2332.17	1693.73	2576.78	1216.44	1976.51	4398.67	5150.24	4184.89	703.69	230.25	372.82	2005.07	596.76	4212.22	1430.67	1938.56	472.8	4132.39	2449.44	328.58	3535.44	3991.57	891.03	1018	2406.43	3187.16	1387.37	855.62	3929.63	1245.81	3801.38	1471.61	2769.18	1387.37
57	4086.68	996.27	5022.46	4316.86	2657.82	4690.38	3315.38	5203.18	796.36	444.32	2585.43	3370.83	549.68	224.51	4379.78	2351.14	1675.9	2606.06	1229.81	1965.58	4453.3	5142.1	4163.36	716.28	228.42	379.41	1962.5	581.56	4248.39	1388.77	1960.57	466.71	4080.99	2397.01	323.56	3585.13	4035.47	884.51	1014.1	2444.03	3233.11	1410.52	873.62	3973.83	1262.14	3855.98	1490.84	2809.68	1410.52
57.1	4072.63	1006.06	5088.38	4349.59	2686.09	4760.09	3311.37	5244.56	793.77	443.24	2583	3320.29	551.2	222.08	4375.53	2384.17	1656.69	2640.03	1243.68	1949	4507.5	5135.13	4134.5	728.01	223.94	387.52	1927.22	565.57	4298.81	1347.76	1980.21	462.39	4022.27	2342.07	318.72	3627.21	4092.49	874.24	1009.88	2489.38	3279.28	1424.83	888.21	4029.94	1278.28	3902.98	1505.62	2838.43	1424.83
57.2	4062.99	1008.9	5157.96	4387.83	2723.1	4814.64	3305.62	5286.87	790.12	437.12	2574.41	3260.81	552.24	218.84	4377.02	2404.53	1631.3	2664.48	1257.57	1936.1	4564.82	5130.58	4112.24	741.53	221.02	398.87	1882.64	550.5	4339.92	1307.17	2003.26	458.09	3956.51	2286.28	316.42	3685.13	4139.16	872.86	996.27	2533.73	3319.72	1444.07	904.9	4072.94	1299.38	3942.59	1518.74	2868.44	1444.07
57.3	4042.29	1013.58	5219.99	4422.73	2752.08	4859.14	3302.42	5325.68	787.04	437.88	2566.63	3206.48	556.31	215.86	4386	2434.06	1609.37	2687.12	1272.6	1920.66	4621.2	5120.17	4081.9	754.81	218.57	404.74	1844.06	539.01	4385.39	1267.14	2022.88	454.32	3894.02	2240.64	311.32	3721.73	4191.43	863.58	995.92	2575.16	3366.47	1466.47	926.64	4119.41	1317.28	3987.67	1533.61	2912.2	1466.47
57.4	4031.98	1018.17	5299.64	4460.54	2774.38	4918.96	3300.5	5358.23	777.43	435.93	2551.35	3145.71	568.29	212.68	4395.08	2447.55	1584.7	2712.63	1288.41	1903.36	4672.45	5111.84	4051.52	762.93	217.1	416.16	1807.56	523.98	4426.3	1225.68	2031.8	449.84	3824.28	2191.87	308.59	3765.12	4221.6	861.35	989.44	2612.39	3415.29	1482.42	946.88	4163.37	1335.17	4035.04	1545.87	2939.21	1482.42
57.5	4015.7	1018.17	5359.72	4490.19	2799.32	4975.93	3291.99	5400.88	775	429.97	2538.6	3093.1	566.29	209.33	4411.51	2465.28	1558.69	2745.22	1295.44	1889.27	4727.41	5102.46	4027.82	775.22	213.45	427.73	1763.2	510.37	4463.88	1190.14	2045.52	444.11	3758.66	2134.93	303.22	3811.06	4271.64	854.21	986.2	2655.31	3455.04	1499.21	971.38	4206.44	1355.27	4079.42	1565.56	2960.31	1499.21
57.6	3995.63	1019.45	5423.44	4516.97	2820.26	5033.32	3280.64	5432.73	769.71	427.21	2521.46	3033.39	570.2	205.51	4400.57	2490.52	1530.52	2767.1	1302.23	1870.54	4782.59	5092.99	4006.39	785.26	212.28	437.31	1722.66	496.9	4501.21	1146.51	2062.68	442.71	3694.76	2093	298.22	3859.57	4307.23	843.07	981.09	2694.13	3491.6	1515.7	984.66	4257.02	1366.43	4119.89	1577.03	2997.53	1515.7
57.7	3975.52	1019.67	5482.93	4537.83	2842.02	5078.78	3273.33	5458.66	763.75	425.78	2513.7	2976.99	582.41	202.81	4405.86	2503.96	1506.17	2786.89	1316.13	1855.71	4834.33	5072.46	3971.06	793.48	209.04	449.39	1682.31	484.7	4535.93	1110.57	2073.23	437.82	3625.74	2036.8	295.84	3906.96	4341.06	841.14	972.74	2726.61	3530.63	1534.38	1009.43	4292.46	1387.47	4160.13	1587.5	3021.42	1534.38
57.8	3949.64	1024.47	5556.61	4566.06	2867.87	5128.44	3258.32	5483.33	755.1	422.49	2498.33	2917.66	593.1	200.84	4393.38	2521.62	1478.08	2814.33	1323	1836.61	4884.09	5048.79	3940.29	805.74	208.03	462.93	1639.16	479.2	4569.02	1072.59	2089.12	433.7	3556.73	1986.1	294.28	3944.64	4393.49	838.22	964.52	2770.91	3566.33	1549.79	1031.61	4333.7	1402.38	4202.9	1598.72	3045.91	1549.79
57.9	3923.89	1024.56	5621.6	4590.67	2884.68	5171.64	3248.55	5524.38	750.11	421.2	2479.93	2861.97	609.48	197.16	4399.13	2537.23	1445.73	2834.79	1333.02	1818.76	4943.6	5021.56	3904.89	812.68	204.99	475.33	1593.17	462.71	4606.54	1041.54	2099.43	430.88	3482.3	1946.97	289.89	3990.47	4417.07	828.93	959.31	2796.38	3610.39	1566.99	1052.12	4371.71	1416.57	4239.87	1606.8	3081.96	1566.99
58	3893.8	1024.56	5677.08	4615.69	2907.11	5218.86	3235.9	5536.74	744.46	417.73	2463	2798.77	617.74	193.16	4411.61	2560.41	1418.74	2856.32	1340.84	1802.98	4993.64	5006.24	3880.1	822.26	203.47	485.72	1553.31	454.66	4635.37	1006.71	2114.19	428.35	3411.19	1895.37	286.49	4040.54	4450.68	825.42	956.52	2836.61	3638.7	1577.92	1078.73	4411.21	1426.54	4281.36	1621.92	3093.17	1577.92
58.1	3868.92	1027.73	5740.99	4635.74	2924.87	5265.07	3220.38	5551.34	733.92	417.51	2442.92	2742.51	633.23	191.46	4390.24	2568.91	1388.18	2875.06	1348.53	1778.41	5041.46	4967.31	3834.92	836	200.34	502.83	1512.9	443.9	4672.1	973.25	2122.4	424.78	3340.66	1840.76	282.8	4071.44	4474.47	826.94	950.34	2869.9	3676.37	1592.62	1096.87	4445.47	1441.79	4332.2	1630.9	3120.12	1592.62
58.2	3837.9	1025.61	5800.82	4658.66	2944.17	5310.14	3206.3	5566.13	729.87	412.36	2421.14	2689.42	647.06	187.34	4375.14	2582.88	1361.64	2899.87	1359.84	1755.43	5096.48	4947.14	3802.86	840.78	198.59	516.77	1475.27	436.08	4695.01	942.34	2125.9	421.53	3266.53	1801.09	280.86	4113.77	4512.11	824.3	945.07	2909.54	3706.58	1607.22	1120.67	4476.84	1456.77	4372.12	1631.8	3140.3	1607.22
58.3	3802.09	1022.47	5861.33	4677.16	2951.72	5340.31	3189.18	5595.66	725.8	409.68	2404.64	2632.33	666.57	185.97	4364.97	2602.91	1325.67	2913.99	1364.64	1738.63	5140.54	4915.76	3762.07	850.56	197.51	528.31	1433.84	428.23	4729.7	913.57	2134.68	417.89	3192.21	1754.91	278.26	4154.1	4543.77	813.25	942.88	2943.99	3742.19	1626.08	1143.91	4510.02	1469.37	4424.04	1641.73	3156.71	1626.08
58.4	3765.88	1022.16	5932.31	4678.86	2969.81	5385.7	3166.69	5605.78	719.33	408.67	2381.64	2575.5	690.16	183.19	4356.78	2610.62	1294.63	2936.92	1376.96	1717.69	5199.2	4885.32	3725.61	855.69	195.49	546.99	1392.27	414.65	4766.27	882.77	2137.57	415.53	3118.33	1717.63	273.9	4200.78	4566.28	809.74	935.42	2976.98	3771.06	1632.91	1163.78	4543.24	1481.07	4461.96	1652.29	3177.85	1632.91
58.5	3730	1022.16	5971.91	4699.44	2983.22	5408.76	3153.57	5624.48	707.58	405.58	2355.26	2521.03	704.59	180.06	4358.06	2619.59	1266.6	2949	1384.03	1698.51	5243.17	4842.33	3690.28	865.47	193.8	561.72	1357.1	409.28	4779.92	852.43	2144.31	413.17	3042.58	1668.34	272.49	4236.52	4587.9	810.25	930.32	3011.76	3802.01	1650.41	1199.32	4573.8	1489.42	4508.91	1661.89	3197.25	1650.41
58.6	3685.03	1021.62	6030.72	4718.83	2995.84	5460.6	3127.68	5620.68	702.71	401.64	2337.2	2463.74	723.93	177.93	4332.46	2635.89	1236.4	2975.11	1384.35	1666.28	5289.32	4813.69	3643.8	874.87	190.7	578.47	1317.88	403.42	4806.16	823.82	2147.88	412.74	2968.76	1626.39	270.74	4277.13	4613.67	805.71	926.14	3044.52	3826.92	1663.48	1216.4	4605.81	1499.48	4548.2	1660.77	3212.84	1663.48
58.7	3633.47	1019.21	6091.18	4726.72	3003.88	5479.96	3108.56	5639.04	695.6	401.01	2310.06	2410.71	745.78	173.92	4309.89	2642.79	1205.08	2986.09	1394.31	1648.59	5338.42	4776.59	3602.16	879.63	190.41	594.63	1280.67	394.17	4836.08	802.2	2144.58	408.62	2886.74	1582.13	267.02	4313.53	4637.16	803.76	921.24	3076.2	3854.68	1670.99	1241.84	4624.26	1507.83	4591.81	1673.26	3215.79	1670.99
58.8	3588.32	1015.13	6140.09	4742.42	3011.94	5518.78	3095.16	5631.86	688.08	397.94	2278.71	2358.07	773.54	172.46	4297.93	2646.81	1170.28	3001.76	1402.67	1624.84	5389.07	4735.53	3560.46	885.99	188.01	612.13	1243.64	391.63	4853.17	775.92	2151.19	406.3	2810.24	1551.81	265.61	4347.24	4673.73	801.06	917	3115.6	3875.53	1686.2	1269.3	4662.9	1520.12	4633.5	1674.63	3241.93	1686.2
58.9	3537.51	1011.17	6196.92	4738.76	3025.32	5536.17	3066.81	5627.72	681.4	398.68	2254.09	2301.44	801.8	169.15	4269.86	2662.38	1138.85	3017.64	1407.05	1595.5	5440.7	4703.04	3512.31	892.32	185.52	630.93	1210.97	380.49	4881.02	752.57	2157.13	404.28	2732.42	1517.11	262.84	4385.06	4682.26	798.47	913.56	3144.36	3908.52	1689.32	1288.09	4676.96	1528.48	4675.48	1678.99	3252.62	1689.32
59	3472.48	1011.17	6240.46	4748.44	3036.06	5565.88	3046.33	5623.02	670.11	391.63	2222.54	2249.01	819.26	166.86	4270	2664.91	1109.56	3033.24	1417.15	1565.23	5489.88	4644.31	3473.64	897.98	184.75	646.74	1175.21	373.43	4894.89	729.73	2155.77	403.16	2650.81	1476.91	261.14	4417.37	4696.99	800.22	909.41	3181.37	3920.97	1702.98	1315.97	4712.04	1534.61	4712.23	1683.47	3256.07	1702.98
59.1	3413.59	1001.44	6291.87	4752.16	3047.86	5582.53	3019.93	5620.73	662.66	391.34	2187.49	2199.54	846.07	163.55	4246.32	2665.68	1078	3048.98	1421.19	1540.79	5544.29	4593.54	3425.76	901.28	183.11	665.49	1142.7	369.66	4918.66	705.96	2155.3	403.41	2578.11	1439.4	259.21	4445.24	4711.88	795.37	904.31	3220.24	3938.07	1708.92	1343.27	4741.26	1543.63	4745.88	1680.76	3264.8	1708.92
59.2	3349.9	998.5	6347.66	4754.18	3058.74	5607.57	2995.86	5606.1	655.94	390.61	2154.93	2151.69	874.16	161.64	4211.87	2674.82	1045.91	3070.23	1429	1517.32	5574.16	4552.76	3378.27	905.23	182.59	680.52	1112.11	364.93	4930.06	683.94	2152.11	401.7	2508	1408.62	256.41	4480.48	4728.71	795.21	901.89	3247.16	3971.41	1721.26	1365.09	4773.09	1551.64	4790.06	1685.03	3271.68	1721.26
59.3	3282.12	992.07	6386.57	4759.09	3055.77	5625.58	2961.89	5606.01	649.86	387.7	2116.03	2099.67	900.4	159.32	4189.2	2681.3	1015.82	3083.34	1437.99	1485.36	5629.12	4489.67	3330.72	912.14	182.97	700.74	1082.42	361.34	4944.04	665.86	2150.29	400.1	2431.42	1374.96	255.9	4515.47	4749.14	793.79	900.97	3276.61	3977.52	1739.6	1390.89	4802.57	1560.39	4829.38	1685.47	3272.87	1739.6
59.4	3213.6	987.18	6435.34	4744.46	3067.06	5650.56	2933.87	5591.59	640.61	386.33	2080.41	2057.4	937.74	157.01	4165.12	2679.89	985.06	3092.73	1441.77	1459.82	5673.69	4446.87	3283.63	916.97	179.87	724.53	1051.71	354.16	4964.78	647.62	2144.59	399.3	2356.2	1354.3	253.97	4538.97	4748.43	799.8	896.7	3303.82	4001.78	1739.06	1414.18	4827.78	1564.62	4851.97	1686.27	3275.36	1739.06
59.5	3141.33	987.18	6479.52	4747.31	3063.26	5666.24	2903.52	5567.02	629.4	384.57	2047.67	2004.27	964.58	154.86	4151.26	2679.46	956.42	3108.14	1440.72	1429.11	5722.47	4396.46	3235.57	917.81	178.48	742.96	1020.97	350.01	4968.27	624.84	2141.76	397.29	2285.99	1313.27	252.63	4562.43	4766.49	789	889.39	3322.73	4010.01	1746.54	1447.93	4860.8	1574.1	4885.99	1688.98	3278.62	1746.54
59.6	3065.9	969.4	6533.86	4743.01	3059.03	5682.14	2876.42	5562.62	621.01	381.74	2007.3	1962.19	995.22	151.55	4109.22	2681.17	928.95	3118.48	1451.68	1394.8	5763.52	4337.18	3178.62	920.48	176.52	761.62	995.53	345.17	4976.8	611.43	2133.52	397.13	2215.41	1290.32	250.23	4592.8	4772.46	789.7	888.89	3352.01	4026.94	1755.89	1464.36	4872.12	1582.37	4923.47	1687.17	3275.59	1755.89
59.7	2996.07	964.52	6566.78	4730.21	3064.89	5703.83	2842.57	5539.34	612.16	380.21	1960.73	1924.99	1026.4	150.19	4077.87	2681.01	899.5	3127.97	1453.96	1367.84	5807.46	4271.56	3132.8	926.97	176.53	779.51	970.44	343.09	4996.82	590.73	2125.28	396.91	2147.86	1259.78	250.24	4613.47	4785.76	793.46	881.86	3378.73	4038.04	1757.44	1491.42	4888.89	1590.44	4952.76	1682.8	3277.79	1757.44
59.8	2915.49	954.83	6600.27	4722.68	3060.03	5711.44	2811.78	5511.37	599.31	380.01	1924.99	1882.73	1058.67	149.47	4054.27	2684.23	872.25	3138.13	1453.58	1335.11	5850.97	4210.66	3079	925.9	174.34	805.39	944.21	339.69	5000.21	574.71	2117.42	395.94	2076.6	1233.48	246.32	4648.5	4789.93	787.29	883.63	3400.4	4045	1770.76	1517.1	4910.29	1598.63	4981.38	1679.11	3268.68	1770.76
59.9	2839.41	946.63	6642.49	4717.82	3056.74	5726.54	2778.12	5504.98	589.67	379.33	1877.4	1845.3	1099.93	145.36	4021.93	2676.28	843.82	3143.46	1454.32	1307.12	5899.51	4139.96	3020.42	924.5	173.46	823.47	919.39	333.92	5004.79	558.47	2109.62	397.84	2014.52	1211.06	246.59	4662.02	4781.72	794.37	883.37	3419.24	4060.21	1777.72	1542.73	4915.38	1602.59	5014.98	1679.17	3265.02	1777.72
60	2758.71	946.63	6675.42	4699.99	3047.99	5727.4	2740.08	5484.07	581.01	375.36	1833.17	1808.21	1129.5	143.91	4001.71	2680.18	819.13	3152.59	1457.08	1271.98	5942.64	4082.93	2967.64	926.12	171.28	841.78	893.89	330.11	5014.54	541.89	2101.76	394.89	1951.39	1189.19	246.26	4675.99	4785.23	786.53	879.13	3434.59	4071.15	1781.56	1572.12	4938.39	1601.48	5038.24	1676.06	3260.96	1781.56
60.1	2681.94	930.36	6700.53	4685.18	3043.76	5740.73	2701.36	5459.06	572.11	373.84	1789.01	1771.94	1164.73	141.53	3955.2	2668.68	797.24	3154.39	1453.08	1239.89	5986.36	4019.13	2912.3	932.08	170.52	864.93	870.27	327.38	5019.11	528.71	2093.33	397.59	1882.04	1166.44	246.03	4700.52	4782.2	790.5	874.42	3458.03	4075.34	1788.87	1593.75	4944.56	1606.66	5056.29	1668.47	3248.91	1788.87
60.2	2605.58	923.47	6740.81	4671.33	3044.18	5738.67	2661.72	5424	559.71	372.13	1748.33	1740.6	1205.03	140.18	3921.87	2662.44	771.51	3153.89	1461.58	1217.51	6037.31	3950.86	2848.93	934.53	170.44	885.28	849.77	325.84	5027.56	514.13	2078.1	396.8	1823.63	1142.6	244.33	4716	4781.96	794.5	871.17	3463.48	4079.67	1794.64	1623.09	4959.63	1605.5	5088.84	1667.11	3238.94	1794.64
60.3	2523.57	912.61	6776.31	4652.92	3031.82	5730.93	2627.57	5390.47	549.68	372.69	1703.35	1705.51	1242.71	138.88	3889.12	2654.64	748.35	3151.63	1459.39	1181.77	6088	3884.88	2800.78	933.6	169.3	907.51	834.46	325.11	5030.92	501.66	2072.92	397.15	1764.48	1123.89	242.69	4737.86	4779.86	797.82	869.28	3490.09	4074.08	1805.38	1649.04	4970.96	1614.44	5108.87	1656.52	3229.15	1805.38
60.4	2441.02	901.04	6793.67	4622.72	3020.89	5724.11	2591.55	5365.51	538.58	372.77	1658.4	1677.03	1285.84	136.84	3844.86	2646.83	724.66	3155.71	1463.56	1154.27	6123.67	3816.06	2746.87	932.31	167.62	931.92	810.88	321.28	5035.77	489.4	2061.17	396.99	1707.79	1108.91	241.74	4746.58	4764	797.32	869.89	3505.92	4088.34	1807.77	1671.28	4968.93	1616.28	5123.64	1648.36	3220.09	1807.77
60.5	2364.79	901.04	6818.26	4607.57	3011.81	5722.47	2552.27	5315.48	527.02	366.54	1618.19	1643.6	1318.91	135.18	3819.71	2639	706	3155.4	1454.7	1121.42	6160.74	3752.14	2689.06	932.69	166.72	950.58	789.42	319.35	5027.72	477.25	2041.42	398.88	1653.34	1088.39	241.88	4760.39	4748.01	790.8	869	3518.51	4088.88	1810.51	1702.49	4977.7	1614.58	5126.83	1643.71	3196.04	1810.51
60.6	2285.81	884.47	6843.22	4582.21	3001.06	5723.91	2515.27	5267.9	518.49	368.31	1572.49	1615.06	1356.73	133.49	3762.69	2629.46	681.82	3161.96	1453.67	1094.36	6197.31	3675.81	2633.67	930.74	164.89	971.46	771.72	317.21	5027.3	465.54	2030.59	399.55	1604.1	1066.84	240.14	4774.6	4726.28	801.13	861.89	3529.49	4086.68	1813.09	1722.63	4985.86	1614.4	5135.98	1632.14	3188.48	1813.09
60.7	2206.63	870.81	6856.99	4564.61	2990.2	5703.27	2474.38	5225.37	508.58	365.07	1530.81	1593.18	1398.81	132.86	3720.67	2618.62	665.13	3154.36	1454.81	1062.98	6239.92	3603.88	2576.53	929.66	165.35	993.93	752.3	315.76	5028.28	452.28	2013.61	402.01	1554.7	1047.41	239.24	4774.23	4721.54	804.62	861.74	3537.07	4078.69	1813.33	1752.43	4981.22	1610.2	5154.07	1622.04	3160.86	1813.33
60.8	2139.26	860.31	6874.46	4535.91	2967.21	5700.73	2432.6	5169.49	498.11	364.13	1486.97	1570.71	1436.88	129.53	3673.07	2607.36	643.89	3147.46	1451.87	1035.89	6277.62	3530.67	2519.78	928.82	163.92	1015.49	736.87	317.33	5018.96	442.92	1996.14	403.41	1505.3	1033.6	237.84	4783.06	4719.68	805.1	858.84	3554.91	4081.81	1818.23	1772.36	4997.67	1615.06	5149.47	1613.3	3148.49	1818.23
60.9	2065.83	846.54	6899.07	4492.11	2947.06	5694.9	2395.61	5110.52	483.99	364.03	1446.6	1545.23	1492.89	128.27	3615.58	2593.82	619.7	3144.12	1447.72	1008.38	6310.91	3460.19	2465.29	930.24	163.56	1038.17	719.44	315.77	5016.88	434.27	1974.57	403.81	1457.71	1026.64	239.02	4782.2	4678.86	810.54	857.77	3562.23	4075.92	1815.26	1801.53	4977.66	1612.64	5142.97	1605.38	3134.06	1815.26
61	1991.24	846.54	6898.54	4467.41	2930.16	5679.09	2353.8	5047.6	474.32	362.49	1402.23	1522.2	1521.6	125.8	3575.4	2586.29	606.97	3140.91	1448.17	981.64	6349.59	3388.2	2408.63	927.49	162.19	1055.08	705.44	311.92	5000.6	422.83	1957.93	406.69	1414.04	1005.06	238.09	4778.94	4658.6	812.91	858.71	3575.51	4069.11	1824.64	1828.19	4973.78	1607.68	5137.87	1594.32	3105.36	1824.64
61.1	1924.41	825.98	6905.33	4429.42	2910.25	5665.91	2315.01	4989.26	463.71	362.96	1358.27	1500.4	1566.15	125.49	3505.16	2566.81	590.06	3130.39	1444.68	954.73	6381.34	3314.07	2362.11	927.57	161.57	1076.12	690.01	311.22	4999.68	414.24	1933.68	408.46	1375.46	994.24	238.87	4777.44	4638.42	812.27	851.52	3571.62	4064.01	1819.82	1846.98	4975.98	1602.93	5148.76	1580.82	3079.04	1819.82
61.2	1860.88	810.97	6909.11	4401.63	2894.89	5647.74	2279.6	4909.51	455.21	359.78	1319.9	1483.96	1610.21	123.31	3451.14	2549.13	575.27	3126.22	1444.37	929.62	6406.16	3245.22	2307.12	926.2	163.14	1100.32	675.12	311.06	4985.29	405.36	1911.73	410.5	1334.56	976.71	238.44	4771.86	4616.63	819.02	853.36	3583.46	4048.32	1818.38	1878.84	4971.33	1603.19	5149.53	1567.23	3052.29	1818.38
61.3	1794.91	801.51	6906.6	4364.52	2868.17	5620.06	2232.77	4823.29	447.23	357.52	1284.69	1463.58	1647.74	123.32	3381.74	2532.76	555.5	3107.58	1438.43	901.56	6435.61	3164.9	2252.13	922.7	161.46	1122.66	662.23	314.5	4973.2	398.38	1884.61	412.18	1296.96	963.84	237.2	4775.64	4590.63	825.57	849.66	3592.09	4029.71	1821.92	1899.18	4958.29	1599.28	5146.13	1547.74	3029.16	1821.92
61.4	1734.48	789.4	6912.93	4334.01	2849.35	5603.66	2198.55	4770.34	436.11	359.23	1242.3	1448.64	1696.68	121.01	3314.2	2517.67	543.47	3093.99	1436.96	876.3	6468.21	3089.19	2204.24	919.08	160.37	1143.69	649.17	310.34	4970.44	388.68	1866.9	414.06	1261.3	959.06	236.64	4755.03	4552.63	825.94	849.63	3587.69	4023.04	1814.63	1928.26	4945.3	1595.59	5137.17	1535.59	2992.24	1814.63
61.5	1670.86	789.4	6907.32	4286.07	2823.62	5583.92	2147.67	4671.72	424.32	357.07	1206.44	1431.54	1731.6	118.88	3257.17	2486.32	526.94	3082.5	1434.07	852.18	6484.74	3015.82	2158.18	915.58	158.8	1162.92	636.69	310.01	4947.02	378.8	1836.71	416.74	1229.02	942.4	237.54	4754.09	4518.37	834.16	849.74	3591.53	4005.03	1818.62	1957.26	4938.07	1595.83	5133.23	1521.74	2956.5	1818.62
61.6	1614.66	764.56	6899.72	4245.61	2799.6	5561.82	2108.99	4592.87	416.31	354.59	1174.33	1414.56	1779.69	119.74	3177.07	2462.98	515.33	3066.22	1423.9	831.26	6512.68	2944.06	2102.81	909.31	158.12	1190.71	624.4	312.67	4927.98	374.89	1817.19	419.3	1193.5	933.77	237.52	4745.41	4482.4	841.46	844.04	3588.79	3990.73	1812.8	1979.88	4919.73	1588.29	5116.78	1501.68	2927.31	1812.8
61.7	1557.51	749.84	6880.08	4202.89	2781.26	5526.13	2071.22	4486.81	405.15	354.14	1138.72	1401.36	1823.51	117.69	3102.34	2437.87	502.53	3054.94	1418.32	807.12	6533.43	2877.92	2056.51	902.86	157.44	1208.68	612.79	312.56	4909.59	369.41	1787.16	424.26	1165.81	925.32	239.06	4721.01	4451.43	849.83	846.32	3585.02	3969.96	1806.57	2003.1	4905.72	1579.42	5101.12	1484.27	2887.84	1806.57
61.8	1509.03	740.79	6862.66	4159.86	2752.24	5494.09	2025.07	4415.39	397.39	354.24	1102.8	1393.01	1867.57	117.33	3034.16	2412.69	491.93	3033.16	1411.42	786.99	6554.97	2801.21	2008.83	897.09	160.93	1227.66	601.84	317.42	4894.17	361.87	1751.91	426.15	1138.89	918.79	237.1	4718.38	4421.12	852.14	842.58	3577.3	3949.49	1808.46	2033.25	4888.71	1572.93	5094.59	1464.98	2849.81	1808.46
61.9	1456.47	725.52	6836.02	4116.71	2729.92	5460.48	1986.74	4318.67	388.24	353.42	1073.9	1377.64	1915.76	115.48	2960.31	2383.71	478.9	3021.97	1404.37	767.49	6574.82	2734.02	1966.7	890.23	158.45	1248.74	590.91	315.2	4872.02	354.66	1730.29	429.14	1109.56	911.52	237.1	4702.61	4367.14	853.83	843.49	3574.99	3941.06	1802.01	2056.84	4864.03	1574.27	5081.16	1447.73	2813.99	1802.01
62	1402.88	725.52	6818.13	4076.41	2695.59	5422.28	1946.26	4215.46	381.21	354.66	1041.67	1366.09	1947.69	114.09	2898.54	2350.57	467.81	2996.52	1398.76	743.57	6582.58	2661.33	1921.02	891.77	157.23	1268.74	579.67	317.33	4851.88	350.47	1696.98	432.89	1085.59	900.99	236.53	4679.44	4326.11	870.5	840.73	3569.69	3906.43	1798.11	2079.64	4838.79	1566.18	5075.67	1430.61	2764.86	1798.11
62.1	1355.21	697.91	6776.24	4026.22	2665.32	5376.81	1905.63	4120.89	370.35	351.7	1010.2	1358.72	1994.72	113.58	2802.39	2318.88	458.36	2980.35	1393.98	721.56	6602.43	2596.57	1866.26	884.64	157.2	1287.39	569.98	320.76	4825.58	341.73	1668.37	435.98	1059	896.99	238.96	4658.78	4278.66	868.56	838.18	3552.67	3883.92	1790.99	2102.29	4806.44	1555.92	5065.86	1410.4	2725.99	1790.99
62.2	1310.14	692.32	6739.92	3983.87	2640.84	5325.32	1863.88	4006.89	365.49	354.32	986.81	1345.89	2040.06	111.19	2726.56	2285.01	446.11	2955.98	1390.29	701.89	6619.87	2527.56	1827.56	879.19	156.52	1308.96	564.08	325.06	4799.38	338.14	1635.52	439.86	1036.59	888.82	239.49	4639.46	4231.57	883.93	839.93	3543.87	3853.33	1785.13	2128.92	4785.36	1551.62	5046.72	1389.11	2682.35	1785.13
62.3	1266.6	680.41	6689.69	3932.06	2602.21	5274.79	1829.04	3905.57	358.03	351.42	960.64	1335.32	2079.03	111.54	2650.38	2251.1	434.12	2939.89	1383.33	681.73	6624.88	2465.39	1786.12	871.11	157.04	1324.86	553.68	329.93	4776.16	332.67	1604.89	442.73	1019.16	883.24	237.43	4614.74	4189.03	893.62	839.33	3539.94	3821.81	1778.66	2156.74	4748.33	1543.66	5025.62	1371.6	2637.35	1778.66
62.4	1225.19	664.47	6654.5	3865.88	2566.99	5211.1	1786.8	3804.18	348.56	352.81	930.26	1330.44	2127.59	109.68	2573.97	2209.6	426.84	2912.38	1373.08	665.52	6626.36	2399.67	1744.71	869	155.01	1348.29	546.81	333.94	4745.44	325.61	1571.5	447.04	1001.58	883.04	240.87	4579.96	4122.8	904.47	839.17	3511.93	3799.84	1768.08	2182.4	4710.77	1528.48	4990.98	1351.13	2590.03	1768.08
62.5	1181.97	664.47	6601.71	3823.24	2528.01	5144.7	1747.43	3706.77	340.7	351.03	903.57	1324.08	2169.44	109.45	2513.99	2177.43	415.26	2882.03	1364.6	645.94	6630.18	2327.19	1707.6	860.93	155.82	1371.91	539.78	338.5	4719.36	322.74	1537.74	451.5	983.71	875.36	238.62	4559.6	4077.87	915.41	840.86	3504.28	3756.84	1760.46	2211.42	4676.29	1524.08	4945.43	1329.24	2541.71	1760.46
62.6	1144.32	644.37	6550.77	3762.17	2491.11	5080.24	1709.63	3607.31	333.63	348.63	881.21	1320.67	2216.76	108.03	2423.27	2140.02	407.44	2850.79	1355.71	629.66	6639.32	2264.31	1669	853.61	154.29	1387.87	529.41	346.28	4682.86	318.49	1505.71	458.71	969.62	869.43	241.11	4525.54	4016.56	926.51	840.43	3481.64	3726.36	1751.28	2232.89	4635.99	1512.5	4916.22	1303.41	2489.2	1751.28
62.7	1107.63	634.12	6490.28	3699.67	2447.8	5009.84	1667.17	3501.74	325.72	349.87	860.56	1310.83	2255.72	107.57	2351.84	2096.82	400.5	2811.28	1350.53	611.63	6635.18	2204.1	1632.9	846.82	154.72	1404.62	524.88	354.7	4648.72	316.35	1474.49	462.29	953.04	871.73	241.51	4495.14	3960.83	937.63	840.6	3456.54	3687.28	1744.36	2253.95	4608.26	1498.42	4875.16	1281.46	2442.89	1744.36
62.8	1075.07	618.95	6429.4	3641.32	2403.57	4935.77	1635.18	3411	321.32	348.78	833.19	1309.17	2294.33	106.61	2273.82	2057.69	393.14	2773.49	1340.82	594.5	6633.91	2136.59	1600.3	838.3	155.71	1422.04	516.44	365.54	4611.77	311.79	1442.86	466.8	942.73	870.13	242.73	4456.58	3906.18	944.86	839.32	3446.82	3651.6	1737.66	2278.91	4559.63	1493.06	4828.13	1260.69	2390.32	1737.66
62.9	1037.87	610.25	6376.04	3580.94	2354.06	4862.83	1593.09	3319.96	314.74	351.96	812.32	1305.77	2343.8	105.14	2206.29	2017.23	384.5	2737.57	1325.44	579.58	6619.86	2076.2	1566.64	829.81	154.24	1442.49	510.51	372.79	4585.62	305.77	1413.23	469.84	930.28	871.81	242.17	4418.29	3834.42	961.93	838.33	3420.42	3615.12	1723.57	2305.1	4502.49	1480.26	4782.46	1239.09	2341.56	1723.57
63	1006.22	610.25	6299.73	3522.3	2311.41	4795.38	1558.71	3221.57	307.28	349.79	798.99	1305.61	2378.94	105.34	2148.82	1971.63	379.22	2693.43	1318.88	566.88	6620.71	2015.46	1535.52	824.5	153.49	1460.81	505.29	383.81	4544.06	304.23	1380.13	476.92	920.77	868.18	242.8	4378.04	3768.87	974.3	841.81	3400.99	3568.62	1712.26	2327.84	4463.7	1465.76	4733.26	1224.06	2287.2	1712.26
63.1	975.04	587.5	6224.97	3448.93	2261.26	4712.49	1518.8	3135.49	300.33	350.96	777.99	1301.73	2418.54	105.16	2060.86	1927.79	372.88	2654.36	1301.6	552.5	6607.04	1959.42	1506.66	818.44	154.44	1477.63	497.92	396.98	4503.6	299.68	1347.07	480.66	910.2	870.06	243.43	4328.99	3700.57	990.24	840.48	3377.87	3525.44	1697.22	2346.19	4419.07	1455.7	4670.01	1195.57	2233.04	1697.22
63.2	947.29	579.9	6151.19	3386.93	2209.22	4619.6	1486.24	3049.04	294.9	349.3	760.34	1304.02	2461.47	104.48	1996.5	1882.39	366.52	2611.4	1291.13	537.28	6597.88	1902.5	1473.63	806.35	153.56	1491.69	489.54	409.04	4459.96	298.47	1317.04	484.91	899.69	874.58	245.03	4285.14	3635.3	1005.2	841.06	3357.02	3479.14	1682.54	2374.64	4366.19	1444.17	4614.63	1172.77	2188.28	1682.54
63.3	919.86	571.83	6060.28	3324.9	2158.64	4540.77	1434.56	2953.93	289.42	351.66	743.98	1300.23	2500.17	102.75	1929.42	1835.9	361.67	2560.72	1280.96	523.96	6569.72	1848.39	1449.69	800.41	152.8	1509.98	486.9	423.62	4411.98	294.51	1289.23	493.07	891.66	877.53	246.68	4230.96	3577.5	1022.33	841.16	3329.41	3436.58	1677.69	2395.59	4320.91	1432.48	4558.24	1149.74	2135.4	1677.69
63.4	894.38	562.17	5969.07	3256.78	2104.14	4452.49	1426.69	2874.99	283.14	352.91	723.17	1303.07	2547.46	102.42	1867.96	1792.82	354.43	2512.89	1268.91	511.61	6555.44	1801.86	1420.7	791.94	154.12	1526.87	482.79	438.31	4372.57	292.81	1256.86	497.36	887.34	883.6	247.78	4182.36	3501.77	1039.27	838.99	3295.49	3379.66	1658.61	2424.28	4270.56	1417.21	4477.14	1130.89	2084.26	1658.61
63.5	867.32	562.17	5878.99	3186.68	2053.44	4355.62	1401.19	2786.58	277.64	349.33	710.19	1303.1	2580.46	102.38	1814.68	1751.23	349.69	2460.73	1257.31	500.18	6536.21	1747.39	1398.22	781.35	154.78	1540.2	479.32	456.03	4314.3	291.46	1225.9	504.09	882.73	883.37	248.27	4119.86	3436.97	1055.98	840	3263.17	3328.27	1642.2	2450.13	4212.4	1406.6	4410.47	1111.59	2029.04	1642.2
63.6	840.6	541.08	5779.14	3121.18	1994.84	4258.91	1364.44	2697.76	272.91	351.7	694.35	1302.1	2617.91	101.07	1745.29	1708.13	344.97	2406.6	1239.22	488.02	6505.52	1698.5	1374.04	772.93	153.81	1554.94	473.02	473.99	4262.84	288.16	1198.32	511.51	879.3	892.94	251.08	4061.06	3355.4	1072.48	842.72	3242.86	3276.6	1628.8	2469.98	4150.24	1388.94	4341.07	1082.64	1970.26	1628.8
63.7	820.5	527.87	5669.31	3050.04	1937.23	4166.94	1335.91	2619.18	266.09	350.63	680.29	1309.13	2660.34	99.92	1688.63	1662.22	340.4	2358.98	1224.86	476.82	6477.19	1653.89	1349.12	763.67	155.28	1572.72	468.76	491.77	4206.12	283.14	1164.13	516.34	875.84	898.91	252.14	4001.44	3286.92	1092.42	839.83	3214.43	3221.21	1614.7	2496.48	4092.43	1379.63	4259.87	1062.89	1926.83	1614.7
63.8	796.94	523.88	5563.27	2989.73	1882.27	4066.88	1302.74	2546.16	264.09	354.31	669.48	1306.63	2691.17	100.65	1633.53	1622.32	335.52	2301.3	1211.86	466.47	6431.41	1602.59	1328.94	755.18	154.08	1581.46	467.36	515.54	4148.04	284.22	1134.82	525.62	869.87	904.61	251.04	3941.24	3217.36	1110.87	844.67	3185.51	3160.31	1599.52	2518.14	4019.01	1361.36	4193.52	1044.77	1875.28	1599.52
63.9	774.99	511.21	5470.16	2914.08	1825.99	3973.67	1277.17	2471.19	257.2	356.09	657.18	1313.38	2735.92	100.16	1581	1577.61	330.01	2245.78	1195.92	455.46	6393.16	1565.79	1310.19	747	152.81	1604.81	464.18	535.91	4081.69	281.7	1109.24	531	872.36	917.12	254.06	3876.5	3135.02	1132.41	843.56	3137.93	3109.04	1580.1	2538.42	3958.5	1351.12	4105.38	1022.93	1828.79	1580.1
64	756.89	511.21	5348.04	2846.8	1763.63	3871.43	1249.6	2384.06	255.29	354.34	642.58	1319.67	2760.44	99.42	1542.02	1527.88	326.47	2198.07	1182.58	444.77	6334.33	1519.14	1297.5	734.58	153.41	1619.13	459.52	554.3	4025.82	280.6	1085.5	537.22	872.61	922.51	255.88	3812.21	3061.69	1155.9	846.2	3105.7	3049.34	1562.47	2562.1	3888.7	1333.36	4026.51	1010.56	1781.21	1562.47
64.1	736.63	493.25	5234.16	2791.34	1709.29	3781.84	1221.93	2321.73	248.9	356.84	631.01	1324.24	2798.64	99.46	1480.83	1489.59	324.04	2135.92	1160.47	434.86	6279.7	1485.31	1277.1	724.45	153.58	1626.21	455.18	580.59	3957.6	277.21	1054.4	543.92	872.86	927.99	256.42	3745.02	2986.42	1175.49	848.44	3067.62	2981.73	1547.42	2582.23	3818.42	1315.22	3943.57	982.59	1726.81	1547.42
64.2	719.77	484.46	5127	2714.54	1652.86	3676.48	1198.03	2261	245.54	356.1	623.3	1324.82	2833.16	97.62	1435.69	1442.37	322.54	2081.71	1144.79	428.64	6220.04	1449.56	1259.7	718.5	154.95	1637.7	453.77	605.94	3895.31	277.5	1031.6	551.83	876.5	939.28	259.14	3676.11	2915.49	1199.26	846.84	3023.83	2926.19	1528.78	2602.06	3745.77	1301.58	3865.46	964.7	1685.99	1528.78
64.3	701.12	475.31	5005.68	2648.5	1599.38	3584.86	1177.93	2184.49	241.5	355.44	613.68	1334.96	2867.86	98.52	1392.99	1404.82	318.54	2024.81	1128.3	417.89	6158.1	1409.16	1245.67	707.45	152.64	1654.82	448.48	632.5	3819.5	278.59	1006.48	559.74	879.12	947.96	259.2	3604.67	2859.44	1223.68	851.04	2987.4	2864.91	1515.9	2630.97	3682.57	1286.26	3779.68	944.48	1638.8	1515.9
64.4	685.99	470.14	4889.6	2588.98	1542.07	3485.3	1153.6	2122.88	236.69	357.82	602.94	1344.89	2905.56	97.15	1347.53	1362.41	314.85	1967.79	1105.08	411.31	6089.22	1378.82	1233.61	696.95	155.46	1667.93	449.34	655.35	3756.02	278.08	984.1	563.76	880.84	965.13	261.21	3534.61	2771.71	1243.61	850.31	2948.38	2814.15	1489.4	2648.17	3599.1	1272.54	3694.34	926.46	1593.4	1489.4
64.5	671.83	470.14	4764.73	2521.99	1490.38	3393.61	1131.89	2058.23	233.74	356.98	597.73	1348.66	2933.32	97.68	1321.74	1325.87	312.78	1915.43	1086.9	401.2	6014.03	1346.98	1225.16	684	155.18	1679.19	446.9	687.3	3672.16	276.58	955.28	574.08	890.5	971.06	262.96	3464.77	2697.53	1269.76	853.09	2898.01	2739.51	1471.3	2671.27	3540.08	1248.82	3615.61	908.34	1546.9	1471.3
64.6	654.19	451.87	4649.57	2460.88	1437.03	3297.5	1109.08	2000.29	230.14	358.3	586.34	1359.47	2970.9	96.25	1271.96	1288.12	309.83	1855.88	1068.39	392.77	5930.01	1321.16	1214.68	671.92	154.83	1688.13	445.76	712.5	3599.94	276.04	934.83	583.49	896.03	981.01	265.27	3391.87	2633.76	1293.53	849.58	2851.93	2678.48	1451.76	2690.51	3459.8	1235.44	3516.68	888.53	1505.6	1451.76
64.7	637.42	443.62	4531.76	2394.43	1383.84	3200.54	1093.24	1942.07	228.16	360.61	581	1364.8	3000.76	95.07	1232.14	1247.58	306.51	1805.33	1051.48	387.64	5838.46	1292.93	1205.86	662.64	154.73	1697.91	441.79	742.88	3524.48	273.86	911.78	587.12	898.82	991.81	268.09	3318.79	2564.26	1326.18	855.04	2799.53	2616.83	1431.67	2709.64	3389.76	1214.19	3424.81	868.54	1463.88	1431.67
64.8	627.22	436.38	4403.98	2341.19	1333.34	3110.96	1075.42	1886.96	225.36	361.18	574.55	1378.02	3025.76	96.27	1204.64	1208.57	304.58	1749.21	1025.71	378.37	5753.89	1262.3	1197.52	650.91	155.31	1709.34	442.83	774.88	3443.96	275.66	888.52	594.77	908.66	999.89	268.54	3249	2506.18	1339.41	855.28	2760.46	2554.7	1415.04	2728.65	3312.5	1200.02	3340.34	852.26	1416.37	1415.04
64.9	610.69	427.47	4283.91	2279.74	1288.3	3020.54	1060.27	1833.42	219.9	363.73	570.04	1388.6	3068.96	94.99	1170.41	1175.76	302.96	1702.11	1004.38	372.56	5654.79	1239.96	1184.87	637.51	155.08	1718.58	441.51	801.18	3369.29	273.14	868.66	603.47	916.84	1015.34	271.62	3172.02	2431.04	1373.01	858.29	2701.92	2493.38	1387.14	2750.27	3239.32	1179.96	3245.21	833.99	1379.07	1387.14
65	602.26	427.47	4173.82	2218.94	1240.67	2935.78	1046.57	1783.78	218.95	360.38	559.13	1396.77	3084.48	94.4	1150.43	1140.76	299.91	1649.04	982.23	364.63	5565.91	1211.78	1188.29	628.94	156.58	1726.7	436.49	833.34	3291.3	272.57	846.24	609.64	929.06	1024.23	272.63	3104.01	2361.72	1396.87	861.33	2654.74	2432.61	1366.61	2769.15	3165.38	1158.98	3159.39	825.32	1333.55	1366.61
65.1	590.02	413.47	4058.46	2161.83	1195.52	2854.9	1033.04	1737.81	214.8	363.91	557.36	1414.22	3113.97	94.43	1105.18	1107.26	296.78	1600.65	957.26	360.17	5468.8	1193.72	1178.26	614.19	156.52	1740.47	437.5	865.92	3212.34	273.3	823.66	618.6	936.52	1032.01	275.51	3032.9	2303.56	1428.59	860.8	2609.79	2360.8	1343.72	2784.54	3093.2	1143.68	3072.04	802.08	1297.19	1343.72
65.2	578.94	406.12	3946.23	2103.73	1149.27	2764.74	1024.35	1680.29	212.89	364.01	551.22	1426.57	3153.48	94.8	1080.3	1072.37	295.42	1550.5	934.07	353.64	5367.23	1176.48	1176.72	603.45	158.62	1751.01	436.44	896.4	3135.41	273.17	807.17	624.79	953.47	1047.16	277.81	2960.37	2235.32	1453.28	865.03	2554.41	2299.87	1317.02	2799.58	3024.4	1123.24	2993.59	783.49	1259.28	1317.02
65.3	571.92	400.01	3829.67	2053.61	1105.32	2681.56	1014.34	1643.73	211.8	367.52	547.5	1435.27	3174.34	95.26	1051.59	1038.44	294.64	1497.27	906.65	347.77	5257.98	1155.77	1174.07	592.75	157.23	1755.94	436.16	931.04	3058.18	273.44	785.29	632.9	960.62	1058.33	281.5	2884.63	2186.72	1484.19	868.07	2511.42	2243.48	1304.76	2817.34	2949.78	1103.94	2911.54	772.79	1223.07	1304.76
65.4	557.29	391.86	3724.59	1994.53	1064.38	2599.48	1001.03	1606.44	208.22	368.56	542.07	1449.86	3215.83	93.52	1027.57	1012.32	293.37	1452.64	886.54	342.77	5151.03	1142.73	1176.52	580.62	158.08	1765.27	435.63	964.89	2980.78	274.76	769.42	637.42	973.47	1070.03	284.44	2817.68	2120.21	1509.58	866.93	2454.17	2186.69	1270.52	2830.81	2877.92	1083.36	2823.07	757.49	1193.73	1270.52
65.5	550.32	391.86	3616.73	1941.22	1025.38	2523.67	992.45	1553.92	205.08	369.33	541.34	1465.64	3235.19	93.23	1014.01	977.04	291.66	1411.92	864.47	337.62	5044.48	1127.16	1175.61	568.72	158.71	1779.84	437.03	994.59	2894.7	275.96	750.41	644.29	988.89	1076.52	287.11	2745.14	2056.48	1543.13	872.58	2398.6	2127.26	1250.47	2850.63	2802.93	1064.62	2751.94	743.09	1153.86	1250.47
65.6	540.43	379.7	3507.24	1891.23	987.7	2450.02	984.3	1514.9	203.47	371.1	537.19	1482.19	3264.03	93.22	978.62	951.31	288	1368.34	842.12	332.82	4931.57	1111.74	1174.72	553.88	159.36	1782.7	436.19	1033.01	2815.94	277.57	732.31	653.81	1003.98	1085.1	286.49	2680.94	2004.17	1573.85	869.29	2346.24	2069.25	1229.44	2864.55	2731.93	1047.1	2675.56	724.54	1123.11	1229.44
65.7	533.67	374.1	3399.76	1841.31	953.56	2372.89	978.73	1471.62	202.1	371.69	532.84	1497	3285.04	93.89	955.47	917.96	288.95	1322.9	816	327.38	4817.07	1100.11	1179.63	544.34	159.7	1788.61	434.28	1066.17	2736.94	277.66	717.58	664.3	1023.08	1090.53	292.97	2620.24	1945.16	1604.63	876.08	2290.83	2006.44	1204.98	2881.13	2674.01	1029.73	2600.58	709.49	1088.64	1204.98
65.8	530.63	367.77	3299.2	1792.64	917.09	2301.89	969.36	1439.07	199.89	371.8	528.59	1511.88	3309.9	93.96	937.69	891.72	287.64	1285.17	798.2	322.93	4701.26	1087.99	1185.59	531.83	160.1	1789.7	435.49	1104.79	2661.62	279.73	701.4	669.63	1038.96	1103.79	296.14	2551.97	1907.48	1635.31	876.69	2248.84	1952.42	1184.4	2893.43	2606.07	1005.99	2529.34	696.5	1059.01	1184.4
65.9	521.08	361.83	3206.26	1740.68	882.8	2232.81	964.38	1403.21	196.99	375.18	528.02	1531.27	3339.34	93.31	918.94	865.66	287.18	1247.48	773.14	320.06	4590.06	1080.42	1187.26	516.92	160.03	1801.63	436.06	1136.29	2593.21	282.2	685.39	677.89	1062.78	1118.02	298.84	2482.11	1844.64	1660.2	879.09	2186.43	1899.78	1158.72	2898.13	2542.34	989.71	2462.13	683.31	1031.93	1158.72
66	557.43	361.83	3114.44	1696.96	851.89	2167.78	959.54	1364.26	195.42	376.83	524.37	1545.84	3360	93.11	913.87	839.7	285.87	1210.47	750.81	315.81	4473.88	1070.76	1192.58	509.22	162.46	1803.86	434.54	1174.27	2520.31	285.62	669.98	685.29	1082.44	1121.2	300.81	2424.74	1791.2	1699.03	883.93	2141.02	1843.36	1127.91	2921.92	2475.6	969.5	2394.31	674.56	1002.87	1127.91
66.1	595.82	351.99	3026.46	1650.84	822	2108.07	954.11	1334.48	193.76	377.54	525.18	1561.47	3385.11	91.42	882.88	816.69	285.56	1175.44	731.88	311.92	4346.74	1065.6	1199.39	495.11	162.96	1811.36	434.19	1209.07	2447.83	287.86	655.11	692.41	1103.94	1132.07	305.81	2365.14	1746.92	1729.89	881.61	2087.46	1788.31	1105.41	2925.95	2410.1	948.36	2322.91	660.99	972.94	1105.41
66.2	500.36	345.44	2928.98	1606.78	793.7	2035.14	950.68	1299.23	191.48	379.58	521.84	1582.88	3405.9	93.5	860.62	789.97	286.14	1141.01	711.09	308.36	4236.31	1056.23	1206.01	485.31	164.69	1815.8	437.73	1250.79	2371.86	289.96	640.93	700.28	1124.89	1140.73	309.33	2305.61	1692.3	1759.99	885.93	2030.02	1741.21	1084.02	2936.46	2354.62	931.97	2263.16	643.62	945.21	1084.02
66.3	496.5	339.46	2848.6	1565.21	764.3	1976.02	945.14	1270.06	191.08	379.24	519.31	1603.89	3430.19	93.36	848.08	768.26	284.23	1105.4	691.44	304	4117.73	1052.23	1217.17	474.56	166.36	1817.96	438.76	1290.11	2305.73	297.59	626.89	709.3	1146.4	1145.72	310.63	2249.74	1662.4	1790.6	891.78	1985.69	1687.7	1069.06	2941.46	2288.72	914.99	2198.39	633.32	920.09	1069.06
66.4	490.32	343.31	2766.9	1521.8	737.48	1919.72	937.31	1240.18	189.83	385.32	520.03	1622.44	3453.49	92.51	832.43	747.91	286.09	1076.09	672.32	300.8	4010.62	1053.57	1230.17	460.9	167.69	1822.17	437.01	1321.47	2245.54	301.63	610.78	716.91	1171.7	1156.76	315.41	2194.93	1608.1	1819.32	896.93	1938.01	1645.3	1041.72	2956.07	2229.24	899.13	2129.24	617.5	893.64	1041.72
66.5	482.43	343.31	2684.23	1480.72	712.68	1866.97	934.34	1213.86	186.46	384.96	519.16	1637.9	3469.86	91.62	834.24	725.1	286.18	1045.39	651.7	298.62	3893.43	1050.91	1239.38	450.96	168.59	1822.26	439.66	1361.59	2178.11	305.92	598.36	727.91	1196.43	1156.81	319.8	2143.17	1567.83	1850.58	900.6	1879.34	1599.48	1017.47	2959.37	2177.2	877.88	2075.34	615.38	867.46	1017.47
66.6	481.07	325.11	2610.72	1440.74	691.5	1809.24	932.46	1190.44	186.43	387.34	519.07	1658.34	3487.74	92.94	806.84	702.76	285.68	1016.86	629.66	295.78	3781.24	1050.07	1252.26	440.81	169.52	1829.71	440.87	1402.88	2115.27	310.57	586.34	731.8	1218.41	1167.21	324.92	2085.09	1526.67	1881.1	902.41	1830.87	1549.92	993.96	2962.22	2127.89	859.64	2023.19	598.33	844.21	993.96
66.7	477.01	320.2	2533.81	1404.92	668.79	1753.8	927.42	1162.09	184.66	387.84	518.59	1673.42	3508.22	92.21	795.42	683.46	283.34	985.95	615.19	292.77	3670.77	1047.23	1268.3	428.14	170.28	1830.33	440.9	1439.28	2051.16	318.12	573.6	741.9	1242.21	1176.13	329.47	2037.13	1487.48	1915.86	899.61	1788.3	1508.74	969.46	2969	2069.02	839.01	1962.18	588.63	819.41	969.46
66.8	474.01	320.2	2460.71	1368.52	646.14	1701.8	920.3	1133.7	184.59	388.57	516.99	1695.92	3520.56	91.64	784.54	662.24	285.35	962.57	597.26	291.87	3563.57	1052.23	1281.81	418.9	171.56	1829.13	443.29	1479.12	1991.4	324.63	563.5	746.74	1265.92	1181.1	331.81	1986.66	1457.12	1948.31	908.29	1740.06	1464.94	955.91	2976.94	2017.96	823.22	1909.94	577.72	799.22	955.91
66.9	468.11	320.2	2393.91	1334.5	626.08	1659.27	919.93	1115.13	181.41	395.37	519.86	1717.76	3543.23	91.32	773.23	644.62	287.08	934.61	578.27	289.28	3459.18	1050.69	1295.28	410.3	173.1	1831.19	444.58	1514.24	1931.68	334.18	551.04	755.18	1292.97	1193.76	337.18	1932.68	1409.89	1985.83	910.63	1695.18	1427.91	926.19	2973.74	1968.68	807.22	1857.46	567.71	777.77	926.19
67	466.4	320.2	2314.83	1297.39	608.14	1610.09	918.97	1091.17	180.07	395.76	519.24	1739.31	3551.11	90.73	776.78	625.34	285.68	911.67	562.1	283.17	3354.12	1048.99	1320.17	400.24	174.8	1836.66	445.38	1550.68	1874.51	340.4	539.81	764.26	1325.33	1194.97	338.77	1885.83	1376.03	2011.31	917.84	1652.68	1390.7	906.93	2977.81	1921.23	789.28	1805.29	562.03	759.6	906.93
67.1	463.18	297.43	2261.34	1269.48	587.71	1561.48	913.46	1068.46	181	397.47	522.1	1758.77	3569.58	91.5	753.54	606.78	285.78	887.6	546.06	284.7	3253.28	1051.13	1332.94	391.37	177.1	1830.8	447.98	1590.61	1820.8	352.94	528.78	769.95	1351.69	1202.64	342.98	1837.08	1338.11	2045.73	916.44	1604.54	1346.48	886.98	2973.53	1875.52	774.02	1758.76	546.14	737.54	886.98
67.2	462.38	295.07	2200.3	1234.21	572.9	1516.2	911.5	1050.56	179.1	396.97	521.43	1779.37	3581.43	91.63	743.43	592.77	288.17	864.48	532.72	281.52	3155.52	1056.92	1356.79	381.28	178.12	1829.84	452.41	1625.19	1761.72	362.12	517.42	778.98	1382.3	1210.53	347.27	1792.98	1305.26	2074.08	923.67	1565.59	1311.89	865.8	2974.89	1835.89	754.51	1705.01	538.89	719.04	865.8
67.3	461.54	290.9	2136.06	1205	553.73	1476.23	911.31	1028.9	180.29	401.31	523.1	1799.93	3596.71	91.15	732.54	573.06	287.6	845.13	516.3	279.37	3058.38	1060.18	1375.13	374.55	180.38	1829.11	451.28	1664.92	1709.97	375.18	509.38	784.33	1405.4	1216.32	351.44	1751.69	1284.3	2105.44	932.34	1521.3	1276.27	852.11	2975.98	1785.62	743.83	1664	527.53	700.42	852.11
67.4	456.44	284.7	2079.79	1175.8	538.72	1434.08	904.51	1013.4	178.5	404.78	522.17	1817.16	3605.2	91.84	726.84	559.33	287.97	822.76	500.72	277.78	2971.63	1062.88	1399	366.31	182.47	1831.09	454.83	1696.79	1665.91	385.02	501.52	790.9	1440.66	1227.26	356.82	1703.1	1242.14	2138.01	931.77	1480.39	1247.58	825.54	2966.98	1748.81	728.63	1619.61	521.46	683.52	825.54
67.5	454.96	284.7	2022.57	1144.07	526.99	1394.43	903.2	994.5	177.05	406.52	525.37	1846.86	3624.16	90.87	732.77	544.92	289.16	805.38	486.38	277.36	2882.88	1069.42	1422.57	357.76	185.14	1827.4	458.17	1733.39	1611.88	397.89	489.64	797.79	1470.41	1228.21	360.99	1664.98	1211.64	2168.61	938.72	1441.67	1205.89	809.3	2968.11	1705.61	709.59	1575.22	515.19	665.52	809.3
67.6	455.77	280.94	1971.1	1115.18	511.42	1361.31	904.04	977.93	175.77	407.74	528.06	1868.06	3636.7	91.09	713.04	528.58	289.03	784.48	473.55	276.57	2789.23	1075.08	1445.64	348.49	188.98	1830.23	461.94	1773.14	1561.7	414.81	481.62	802.77	1502.41	1235.87	361.18	1621.62	1178.27	2200.74	938.53	1403.02	1175.84	789.89	2961.23	1671.49	696.06	1536.7	504.03	649.89	789.89
67.7	450.99	273.56	1917.67	1091.63	498.8	1321.54	899.37	958.51	175.4	411.61	529.09	1890.51	3641.86	90.68	708.76	514.79	289.56	766.85	458.02	276.9	2707.24	1078.42	1470.47	343.2	192.27	1828.79	465.8	1813.2	1514.57	430.37	470.47	811.33	1534.33	1242.87	367	1580.73	1153.59	2232.74	947.54	1366.78	1145.39	770.27	2950.84	1629.56	681.89	1498.01	495.38	632.38	770.27
67.8	454.21	273.22	1863.09	1065.08	484.01	1287.47	897.39	946.29	176.57	412.3	532.28	1910.24	3660.63	92.4	698.91	500.01	293.39	748.81	446.35	273.47	2634.26	1086.18	1495.86	333.67	196.08	1820.61	466.22	1846.54	1476.56	445.46	465.4	818.89	1564.6	1248.32	373.83	1548.86	1134.7	2272.09	948.76	1334.3	1115.8	757.08	2939.64	1593.66	668.83	1455.3	487.22	616.36	757.08
67.9	452.03	270.56	1819.6	1041.33	474.93	1250.66	899.58	936.02	173.83	416.22	531.76	1930.09	3667.84	91.24	697.68	488.01	293.6	732.47	436.29	273.78	2556.76	1095.57	1518.64	327.79	197.46	1822.69	472.2	1881.6	1438.28	463.91	457.44	824.73	1592.22	1256.79	377.51	1505.81	1097.6	2305.34	955.38	1299.59	1089.71	739	2936.48	1555.68	655.84	1418.96	480.23	603.24	739
68	453.54	270.56	1771.32	1015.82	463.26	1220.72	896.92	914.88	173.97	417.83	534.84	1961.06	3680.04	91.29	704.57	475.92	294.03	716.59	424.74	274.22	2482.16	1102.4	1548.74	319.11	201.81	1817.06	473	1918.72	1391.47	478.56	449.08	829.83	1631.9	1262.03	382.42	1471.6	1071.17	2342.03	960.91	1265.21	1058.77	723.13	2929.87	1525.62	642.5	1379.77	477.5	588.57	723.13
68.1	452.08	261.24	1724.87	993.04	452.42	1194.07	896.68	908.13	173.51	418.81	540.64	1982.18	3676.99	92.44	688.64	462.8	297.78	701.94	413.79	273.96	2413.89	1111.22	1576.1	314.38	201.93	1810.8	481.27	1952.49	1348.57	497.54	441.66	835.26	1664.77	1269.26	384.67	1435.8	1048.32	2375.3	966.87	1235.21	1029.61	704.62	2908.68	1493.13	628.42	1347.73	467.33	570.56	704.62
68.2	454.02	258.88	1679.24	970.67	444.4	1157.41	896.31	894.26	173.8	424.56	543.01	2008.76	3686.94	91.23	685.5	451.23	298.42	683.98	402.68	272.14	2346.29	1126.57	1601.21	308.86	205.4	1807.86	485.47	1992.9	1311.88	517.56	433.52	842.77	1699.99	1276.76	389.49	1403.2	1024.76	2398.24	973.62	1200.93	1010.05	691.87	2896.11	1459.98	614.9	1315.02	459.28	559.78	691.87
68.3	456.41	257.73	1637.34	951.23	432.49	1128.72	896.82	875.78	172.68	424.01	545.41	2036.22	3697.07	91.22	683.29	441.61	301.07	670.79	392.01	273.2	2274.82	1136.22	1628.8	301.96	209.61	1800.88	488.38	2032.71	1275.71	538.83	426.74	846.62	1729.16	1284.79	397.34	1368.23	1012.1	2437.59	976.84	1177.04	982.56	677.38	2882.68	1431.77	603	1280.5	450.06	546.51	677.38
68.4	455.24	254.28	1599.87	932.13	424.34	1102.7	892.36	874.39	171.18	429.27	544.58	2061.39	3703.26	91.13	681.38	429.53	300.71	658.94	383.07	275.24	2213.04	1144.08	1654.72	295.56	214.28	1797.64	498.46	2055.47	1249.48	561.92	422.52	850.19	1766.5	1302.24	401.61	1338.26	983.7	2463.42	984.87	1143.4	963.21	658.98	2867.12	1395.32	595.3	1247.18	446.83	536.51	658.98
68.5	459.34	254.28	1562.74	908.27	418.37	1073.84	893.13	864.32	172.13	430.17	552.02	2081.01	3692.98	92.87	690.42	420.17	301.23	644.44	371.91	274.76	2155.04	1161.59	1682.68	288.78	215.6	1793.07	502	2095.02	1210.54	583.66	414.88	855.09	1797.14	1300.12	407.67	1302.69	961.21	2491.17	993.9	1119.03	932.78	645.14	2851.28	1364.66	582.17	1217.19	444.03	520.99	645.14
68.6	463.77	250.49	1525	889.79	410.5	1055.08	891.77	850.57	172.77	433.64	553.56	2108.93	3701.67	92.02	672.02	408.46	304.79	631.76	361.72	275.22	2096.38	1178.09	1716.19	285.24	220.26	1784.61	509.7	2125.02	1177.77	608.61	408.26	859.68	1830.54	1312.31	411.72	1277.23	941.16	2518.68	993.31	1095.87	912.84	634.07	2829.16	1341.66	570.74	1187.49	432.5	509.28	634.07
68.7	466.1	247.11	1487.34	875.63	404.53	1024.12	892.93	840.98	170.58	436.39	555.01	2132.23	3702.86	92.79	671.06	399.68	309.32	623.35	352.58	275.66	2044.4	1191.1	1741.32	279.43	224.67	1778.43	516.1	2159.16	1144.33	630.03	404.1	860.16	1861.82	1323.02	416.43	1247.04	923.16	2548.73	1003.88	1068.16	892.19	621.61	2809.96	1311.07	558.67	1162.17	426.58	498.17	621.61
68.8	473.36	246.28	1455.07	856.11	396.78	998.94	887.19	836.83	171.55	439.94	560.66	2157.59	3705.34	91.86	670.02	391.18	309.67	609.52	345.54	279.28	1989.58	1210.11	1773.94	275.15	229.31	1768.62	526.01	2195.21	1115.31	657.33	395.72	869.6	1894.26	1326.32	420.01	1217.66	912.41	2570.53	1007.27	1046.54	867.68	612.37	2781.96	1287.23	549.71	1133.7	420.43	489.79	612.37
68.9	475.4	243.77	1422.23	837.97	390.77	977.38	888.44	824.88	170.85	445.28	564.02	2176.78	3708.47	92.63	668.96	382.8	312.59	596.67	338.14	281.52	1934.07	1223.18	1799.16	268.72	231.83	1759.84	536.97	2224.34	1093.48	680.79	393.01	877.12	1933.69	1345.58	423.41	1190.06	884.58	2597.75	1010.39	1022.92	853.56	597.7	2765.63	1264.07	540.51	1110.76	415.52	481.13	597.7
69	481.88	243.77	1387.78	827.3	387.42	956.5	892.06	819.58	171.19	444.74	568.38	2208.43	3707.22	92.35	680.57	374.71	313.71	589.17	328.84	282.67	1883.4	1237.63	1827.4	266.5	234.89	1750.67	546.73	2253.56	1059.81	708.34	385.61	878.86	1963.34	1346.51	427.79	1167.5	870.08	2621.44	1019.57	999.59	829.69	585.8	2743.36	1241.24	532.58	1084.09	416.13	467.79	585.8
69.1	488.1	239.08	1357.98	809.53	379.33	937.47	889.1	809.46	171.94	447.58	570.98	2228.27	3702.76	92.94	668.42	366.23	317.14	578.82	321.45	286	1840.1	1257.5	1853.13	261.73	239.68	1738.32	562.4	2283.12	1032.23	738.69	381.62	884.54	1999.37	1359.4	435.91	1141.2	852.32	2647.2	1026.96	979.96	809.17	572.56	2717.64	1222.59	519.54	1058.44	403.68	460.3	572.56
69.2	496.98	237.85	1326.58	793.08	376.49	909.57	888.66	806.3	170.7	451.21	575.58	2260.91	3697.36	93.46	667.02	358.01	320.2	566.53	314.08	289.91	1792.26	1280.59	1881.86	257.08	243.92	1734.4	575.3	2318.82	1008.96	765.26	377.94	885.23	2035.01	1372.84	440.21	1112.49	837.97	2677.63	1032.16	961.11	793.05	563.64	2689.67	1198.93	510.63	1033.71	401.16	450.55	563.64
69.3	502.69	236.27	1300.01	781.23	369.9	891.73	886.33	792.66	170.18	454.14	579.18	2283.78	3698.53	94.33	667.27	351.57	324.02	559.26	308.19	291.96	1748.34	1302.11	1915.36	253.8	248.99	1727.6	589.41	2343.79	983.12	790.98	374.01	891.79	2072	1382.9	443.13	1092.79	835.28	2699.15	1038.14	942.61	776.29	556.04	2661.13	1174.61	503.99	1016.59	396.84	441.64	556.04
69.4	502.69	234.22	1273.7	771.77	365.77	875.26	884.89	792.06	170.07	460.96	584.02	2306.82	3700.86	93.97	669.18	344.86	328.01	547.64	298.8	296.94	1702.18	1321.61	1945.21	249.57	253.84	1711.51	604.7	2373.04	965.77	819.4	368.19	895.02	2105.57	1403.26	449.76	1066.6	809.57	2714.84	1046.46	920.9	761.57	542.44	2629.1	1157.99	499.08	994.81	391.46	435.69	542.44
69.5	527.22	234.22	1244.87	757.24	361.83	856.03	891.06	786.91	170.69	464.73	590.21	2333.86	3688.69	94.18	681.56	336.54	330.28	539.49	294.05	299.66	1663.78	1341.13	1978.48	244.84	255.92	1700.99	621.11	2400.42	938.89	846.77	364.56	899.7	2140.67	1411.37	452.18	1046.48	795.66	2731.87	1052.12	905.58	744.52	534.12	2604.18	1140.58	487.06	970.11	390.58	425.96	534.12
69.6	536.73	230.63	1219.23	738.38	358.57	846.54	885.76	778.22	171.03	465.14	593.48	2349.64	3686.47	94.67	667.44	331.52	333.65	533.86	287.61	307.93	1629.68	1366.6	2005.93	241.01	259.56	1692.44	634.34	2429.05	923.02	880.53	361.14	906.17	2170.14	1425.09	460.99	1024.3	782.19	2755.47	1059.12	889.16	726.34	525.37	2570.57	1122.2	477.59	951.63	383.42	417.73	525.37
69.7	549.71	232.12	1195.46	729.09	356.27	826.74	890.92	776.42	171.58	466.4	595.53	2378.54	3677.59	95.23	667.42	326.2	341.12	524.4	282.83	314.4	1588.93	1388.06	2039.89	237.94	263.13	1675.8	656.12	2457.36	896.97	907.54	358.1	908.46	2207.44	1439.71	460.77	1004.36	769.59	2776.87	1064.46	874.62	711.42	516.77	2542.4	1099.79	472.1	934.39	379.32	411.37	516.77
69.8	563.08	243.23	1174.04	722.53	351.97	810.22	888.97	769.8	171.37	472.88	602.49	2396.63	3671.99	96.98	671.79	319.58	344.98	519.34	276.72	320.02	1547.47	1417.68	2070.31	234.64	267.6	1663.67	675.59	2481.46	879.46	936.62	354.12	913.42	2243.69	1454.7	468.49	985.71	768.71	2799.92	1077.71	862.16	696.57	511.24	2507.53	1082.46	466	914.19	376.27	404.17	511.24
69.9	579.7	239.36	1153.17	709.47	348.99	798.44	890.65	772.59	172.25	475.52	603.38	2420.28	3661.22	97.15	673.47	315.92	347.86	511.56	272.13	326.97	1515.34	1444.08	2098.2	232.95	272.52	1655.74	697.94	2506.49	864.21	970.8	351.64	915.7	2280.3	1472.78	471.96	968.23	741.51	2815.74	1079.51	844.23	690.33	495.97	2466.85	1064.29	461.9	896.98	372.18	400.75	495.97
70	595.33	239.36	1130.62	698.31	347.33	785.98	891.57	761.57	172.43	477.47	610.57	2444.76	3650.81	98.53	685.39	309.56	353.6	503.28	267.38	333.97	1484.48	1466.92	2132.4	229.77	278.73	1639.67	717.89	2529.44	843.04	1003.83	349.84	919.22	2317.61	1483.36	474.34	949.61	735.06	2828.44	1088.53	831.94	671.45	489.81	2437.29	1045.26	451.37	879.54	372.67	392.66	489.81
70.1	614.65	223.79	1111.29	690.57	343.27	774.57	895.61	766.29	171.17	479.08	615.24	2475.13	3641.29	99.3	676.78	304.83	362.57	498.08	260.61	340.9	1452.01	1497.12	2164.02	227.53	283.04	1624.93	742.38	2553.5	826.21	1034.23	345.8	922.68	2354.58	1499.89	479.62	927.57	726.9	2847.33	1096	820.49	660.06	480.29	2398.64	1033.97	444.04	865.91	365.62	387.55	480.29
70.2	632.33	222.87	1094.07	680.68	345.18	756.77	893.6	756.5	172.61	484.96	620.67	2495.82	3630.87	99.69	677.88	301.32	367.69	491.68	256.91	349.73	1423.58	1522.3	2187.64	224.7	286.38	1620.11	767.47	2576.53	813.06	1064.64	342.37	927.57	2382.16	1516	484.84	911.83	715.87	2858.55	1101.04	805.84	649.61	474.71	2360	1018.03	439.28	851.92	361.97	382.45	474.71
70.3	650.5	221.98	1078.21	677.96	340.94	748.23	896.01	755.93	173.58	488.31	626.97	2525.57	3613.28	101.14	680.42	297	376.62	487.52	251.12	358.32	1393	1552.53	2222.2	222.8	289.97	1597.34	791.89	2596.75	794.5	1095.9	340.59	929.14	2420.46	1531.42	489.54	899.39	714.22	2875.59	1110.17	795.49	637.77	471.67	2327.35	1002.08	435.46	834.26	360.56	376.1	471.67
70.4	668.67	222.88	1061.13	665.46	342.27	738.81	896.14	763.18	172.29	493.19	633.6	2552.17	3607.63	101.65	681.52	294.04	403.59	482.63	249.4	368.27	1365.6	1585.32	2246.68	219.56	293.32	1576.81	817.57	2618.15	778.3	1131.66	339.16	930.62	2456.37	1552.68	491.63	880.82	697.79	2888.09	1113.42	781.76	629.54	461.86	2288.13	991.63	430.17	827.19	357.56	373.5	461.86
70.5	688.64	222.88	1042.23	657.64	344.08	728.09	894.6	754.06	174.96	489.89	639.65	2577.52	3594.02	103.63	695.44	288.5	435.22	476.93	244.21	380.7	1336.81	1611.08	2280.48	217.48	297.5	1565.01	843.38	2644.07	768.48	1163	335.57	934.36	2489.36	1558.42	494.29	867.69	689.9	2894.39	1125.42	772.37	615.68	454.7	2252.62	976.86	422.6	809.41	359.42	365.37	454.7
70.6	710.8	220.51	1028.28	648.87	335.59	723.5	898.84	754.32	175.39	497.42	641.49	2604.69	3575.78	105.81	686.79	286.71	404.7	471.91	240.03	390.28	1309.68	1643.98	2303.86	215.69	300	1547.08	871.12	2658.89	752.17	1198.89	335.63	933.77	2526.43	1572.87	499.87	851.58	678.94	2909.27	1132.38	761.96	605.46	449.4	2208.06	967.17	419.97	798.47	352.93	362.03	449.4
70.7	731.58	220.51	1015.99	640.16	334.4	706.04	901.28	757.3	175.29	500.59	647.68	2631.6	3558.39	106.71	686.38	281.91	414.78	468.8	236.71	403.01	1288.1	1667.41	2336.44	215.63	302.84	1527.64	900.23	2679.92	739.69	1228.59	332.22	936.19	2560.01	1596.08	501.71	839.73	673.31	2917.11	1138.61	750.22	597.47	440.4	2171.36	954.3	412.64	789.88	350.89	358.03	440.4
70.8	755.17	219.68	1004.01	638.39	335.53	697.23	898.89	754.81	176.49	500.51	656.22	2659.31	3534.27	109.93	693.73	279.56	425.49	465.43	233.48	413.83	1267.52	1701.26	2364.74	211.01	310.13	1502.92	927.91	2697.34	725.17	1260.18	330.08	941.08	2597.23	1609.44	506.13	824.8	675.14	2919.3	1143.14	744.49	586.65	440.7	2134.67	942.32	406.2	778.62	346.52	352.46	440.7
70.9	781.38	215.89	994.31	631.01	332.47	687.74	902.5	756.09	176.92	505.21	660.58	2686.1	3520.42	109.64	697.19	277.74	438.24	462.17	230.92	428.41	1244.18	1739.56	2393.5	210.57	313.99	1490.87	956.76	2713.51	722.57	1291.77	328.11	938.22	2624.8	1628.24	511.16	810.63	659.59	2934.46	1148.99	733.47	582.96	431.62	2092.46	928.87	406.76	766.6	345.52	353.48	431.62
71	805.56	215.89	977.56	631.09	330.9	680.39	905.44	758.5	178.27	507.8	666.18	2711.64	3496.14	112.48	711.94	274.47	451.79	457.2	226.9	440.69	1222.33	1766.82	2423.16	209.42	317.05	1468.19	986.13	2728.95	706.6	1328.41	327.6	941.86	2668.29	1637.98	511.73	803.38	654.4	2938.43	1159.33	729.06	572.13	424.11	2058.33	919.81	398.69	757.34	347.09	347.77	424.11
71.1	830.02	215.66	968.16	621.4	333.78	681.19	907.64	753.39	179.22	513.11	673.13	2735.36	3471.43	114.64	706.06	273.23	465.29	454.01	223.6	458.14	1197.29	1802.42	2447.22	207.26	322	1447.5	1016.83	2742.47	694.41	1357.92	326.37	942.33	2699.54	1660.48	518.84	788.46	647.63	2941.19	1165.3	719.31	564.2	420.41	2017.37	914.16	394.96	749.19	342.74	343.34	420.41
71.2	854.9	216.73	958.46	613.3	333.61	668.39	909.54	759.49	181.11	515.89	678.03	2761.86	3447.97	117.82	706.83	270.84	482.93	450.96	220.12	469.78	1181.06	1833.61	2478.72	205.94	321.96	1424.5	1047.04	2755.59	684.92	1394.27	324.07	943.4	2734.69	1674.04	521.22	781.3	639.03	2939.99	1169.83	711.33	556.12	414.62	1973.3	905	390.19	741.68	338.58	342.28	414.62
71.3	887.02	216.31	949.31	619.04	331.76	661.02	913.41	754.79	182.13	519.18	686.41	2784.77	3426.28	119.19	711.33	269.46	496.68	452.16	216.25	485.96	1165.7	1868.8	2511.02	203.09	325.39	1401.51	1080.01	2772.3	677.37	1426.75	325.34	944.2	2777.77	1687.18	523.11	770.19	648.03	2946.71	1175.89	707.18	549.2	414.04	1934.87	896.36	388.36	735.74	337.71	339.48	414.04
71.4	911.28	216.59	941.68	606	333.26	656.41	915.49	762.13	181.94	522.71	693.1	2806.76	3398.61	122.7	715.56	267.61	515.74	447.91	216.6	503.59	1144.3	1904.02	2537.92	202	328.74	1385.51	1108.8	2786.57	673.81	1461.78	325.92	943.28	2811.89	1713.33	524.5	759.1	633.82	2945.1	1184.68	697.56	547.48	404.72	1902.05	891.53	384.18	729.09	337.12	340.72	404.72
71.5	939.74	216.59	931.94	605.43	331.54	652.94	917.73	761.1	183.14	521.41	704.35	2837.92	3369.46	125.13	730.84	264.38	533.44	445.83	211.59	522.21	1128.34	1933.06	2567.61	203.31	331.72	1355.27	1143.74	2797.79	659.51	1495.87	321.49	945.31	2849.29	1725.23	527.91	752.84	630.23	2944.67	1188.57	692.1	535.12	400.96	1867.77	880.26	381.32	722.03	341.11	336.12	400.96
71.6	967.13	218.9	923.13	604.54	332.95	651.94	919.83	761.24	184.71	526.68	709.16	2860.32	3339.34	127.49	725.6	263.51	553.34	441.78	210.18	541.13	1112.5	1971.04	2598.69	201.5	336.54	1329.24	1174.02	2809.73	652.39	1529.73	321.88	945.54	2886.87	1736.5	528.51	744.73	626.37	2945.86	1194.6	687.43	531.3	396.68	1825.88	877.74	377.82	719.12	335.33	333.5	396.68
71.7	995.52	215.72	918.24	598.83	334.93	642.03	925.42	767.34	187.03	529.17	716.16	2886.28	3305.69	131.59	728.8	262.38	574.16	440.87	207.73	556.91	1104.49	2006.7	2620.92	200.38	340.17	1306.89	1206.41	2814.85	645.47	1558.28	323.29	946.68	2915.16	1753.52	532.51	731.67	622.87	2936.01	1201.4	681.42	526.61	395.3	1792.1	869.23	373.94	714.92	332.91	331.99	395.3
71.8	1028.68	215.69	907.99	600.83	332.73	635.37	925.42	768.32	189.74	529.71	722.19	2911.71	3275.48	133.67	736.67	261.23	594.2	438.87	205.37	577.27	1090.09	2040.84	2651.3	200.59	344.36	1278.36	1240.97	2832.32	637.46	1593.63	322.12	949.04	2955.79	1769.53	532.76	728.03	629.72	2933.64	1204	675.79	521.47	392.98	1756.3	863.99	370.46	710.17	333.18	330.94	392.98
71.9	1056.43	215.62	907.26	602.43	334.24	635.64	929.9	770.98	191.59	535.73	731.33	2942.72	3252.02	137	741.37	262.13	617.58	434.59	204.24	594.21	1082.08	2074.48	2671.71	200.53	346.27	1251.12	1275.28	2832.98	636.9	1622.68	320.19	950.21	2994.81	1789.9	535.8	723.1	618.07	2927.47	1209.3	672.14	521.99	387.27	1714.4	854.14	370.14	706.88	333.42	332.92	387.27
72	1089.42	215.62	898.37	593.7	334.16	630.84	936.14	775.38	191.53	531.74	739.81	2962.43	3204.77	140.8	763.04	260.37	637.83	435.86	200.34	615.3	1068.84	2109.43	2704.24	197.52	346.79	1225.28	1302.57	2851.02	628.3	1655.12	319.41	947.37	3031.22	1803.16	536.19	716.69	615.26	2911.67	1220.84	668.51	513.32	383.78	1684.24	848.68	366.78	703.83	336.51	328.46	383.78
72.1	1117.72	214.52	895.09	596.21	335.49	633.44	942.87	774.3	195	537.26	747.88	2989.97	3173.07	145.41	757.72	258.6	661.79	435.37	199.99	635.8	1053.31	2145.18	2730.7	197.88	351.71	1195.1	1339.1	2854.42	622.62	1690.11	319.23	947.5	3067.83	1819.73	537.99	706.74	613.27	2908.61	1223.33	662.94	506.13	380.09	1646.77	845.1	362.56	698.94	331.59	327.5	380.09
72.2	1150.31	215.78	893.42	593.67	337.99	627.24	946.63	780.53	197.27	536.88	755.37	3013.68	3136.38	147.18	763.01	260.48	687.5	435.14	199.03	657.49	1044.26	2183.02	2755.03	197.34	352.92	1171.67	1373.4	2854.07	617.01	1718.23	321.38	945.38	3100.86	1839.36	537.96	703.71	613.89	2896.99	1223.23	659.66	504.09	377.47	1612.11	841.24	358.18	693.97	330.91	327.34	377.47
72.3	1183.31	216.16	890.11	596.89	339.3	621.18	950.39	784.98	201.49	543.01	766.42	3062.14	3096.67	152.66	773.86	258.84	710.21	434.89	195.57	677.92	1037.78	2222.94	2784.32	195.15	356.19	1141.01	1407.1	2868.11	612.22	1746.87	322.39	945.3	3134.13	1855.16	538.7	701.29	619.49	2885.68	1231.74	660.17	500.08	377.49	1581.62	837.64	358.54	694.32	329.01	328.28	377.49
72.4	1212.16	215.91	887.54	598.1	339.87	623.14	953.12	788.22	202.72	543.5	773.72	3084.16	3059.81	154.34	781.74	258.73	734.6	432.88	195.26	701.06	1031.01	2253.41	2812.51	195.73	358.47	1117.39	1439.12	2870.43	611.14	1781.98	322.53	943.9	3163.88	1868.54	542.38	696.49	611.36	2874.1	1233.58	654.89	500.98	372.36	1546.89	835.48	357.83	692.43	330.41	329.77	372.36
72.5	1244.32	215.91	885.17	597.66	340.61	622.34	961.41	794.8	207.7	544.84	786	3125.33	3015.23	158.36	804.56	257.32	759.92	433.9	195.55	719.74	1020.13	2289.52	2838.18	197.33	361.82	1088.19	1475.02	2876.79	606.7	1808.1	322.08	945.22	3209.18	1885.2	542.46	692.69	610.09	2858.51	1239.28	649.82	492.71	370.66	1519.71	828.68	353.74	694.88	333.42	327.2	370.66
72.6	1275.98	216.41	882.14	599.86	340.19	628.86	966.3	796.72	210.14	549.41	795.44	3142.64	2973.48	162.63	805.56	259.56	786.82	435.08	193.96	743.16	1016.37	2326.07	2863.33	196.01	361.95	1065.24	1508.22	2873.26	602.27	1836.68	322.92	941.97	3241.33	1900.92	543.29	690.86	610.84	2836.1	1244.53	651.2	491.2	367.12	1484.92	830.16	353	694.58	329.8	329.09	367.12
72.7	1311.94	216.92	884.27	603.58	344.79	623.42	973.04	803.81	213.4	550.28	809.67	3158.67	2920.53	166.76	813.62	258.54	815.38	435.23	192.6	768.54	1012.67	2368.49	2884.9	195.7	365.23	1034.99	1540.14	2875.99	601.72	1864.31	322.1	942.59	3275.71	1921.79	543.93	686.39	609.22	2820	1248.46	648.3	486.07	363.01	1453.91	826.19	352.98	701.6	330.86	329.29	363.01
72.8	1348.6	217.06	887.41	607.5	345.93	623.09	982.28	805.51	220.47	550.4	815.11	3184.92	2871.7	170.79	827.82	259.93	839.74	438.37	190.84	792.06	1009.39	2399.19	2918.14	194.26	366.54	1009.08	1570.99	2877.52	598.6	1890.48	323.33	939.7	3313.99	1940.1	543.98	686.73	620.51	2800.17	1248.33	647.92	488.72	368.29	1422.67	824.1	350.98	702.78	332.61	330.06	368.29
72.9	1380.32	220.06	884.6	609.93	348.09	624.13	992.63	814.64	222.16	551.5	826.16	3207.52	2831.9	172.78	843.16	261.11	869.31	444.08	191.04	813.36	1002.96	2439.33	2941.71	194.28	368.2	983.62	1606.92	2877.8	600.67	1917.54	325.03	935.06	3353.56	1957.91	546.83	682.29	609.87	2769.17	1257.02	644.3	488.9	365.27	1393.59	827.02	352.24	705.6	329.16	334.67	365.27
73	1416.47	220.06	885.52	614.4	349.9	623.27	998.58	818.71	229.47	551.87	839.48	3238.78	2782.02	177.04	871.6	261.97	895.24	443.57	189.21	836.01	1001.22	2475.63	2968.19	194.79	371.05	956.03	1638.36	2876.89	600.71	1940.49	325.44	937.93	3395.94	1971.61	546.9	680.83	611.61	2745.81	1255.31	638.91	484.55	361.39	1371.84	823.14	347.31	709.33	335.56	332.56	361.39
73.1	1451.23	221.39	888.2	619.96	352.4	631.02	1007.49	825.81	233.94	555.41	851.75	3266.11	2722.3	182.06	876.78	263.12	922.57	445.49	189.76	861.72	1001.98	2510.63	2990.47	193.73	370.4	936.31	1669.9	2878.61	601.59	1962.42	326.76	934.63	3435.34	1995.57	544.59	680.73	615.34	2719.64	1257.98	642.49	482.69	358.42	1338.19	823.33	346.83	718.8	334.74	337.16	358.42
73.2	1479.18	222.85	894.37	623.94	354.95	627.04	1018.29	837.57	239.8	554.3	865.78	3295.61	2672.09	185.29	893.74	265.47	949.74	450.96	189.32	884.68	998.59	2544.22	3012.61	192.78	374.18	906.83	1700.98	2873.97	601.73	1995.44	327.24	932.32	3467.73	2014.59	545.91	681.11	614.3	2686.81	1259.61	640.42	483.24	357.19	1307	826.43	347.29	729.61	334.94	336.33	357.19
73.3	1522.3	224.37	894.18	634.22	355.71	631.94	1022.27	840.89	246.06	556.17	876.48	3321.97	2625.78	187.81	917.69	266.31	974.2	458.89	188.84	907.76	1002.34	2584.61	3032.67	194.2	375.63	884.84	1734.96	2868.64	606.29	2019.78	328.4	931.08	3504.12	2031.48	550.66	685.01	626.57	2656.78	1263.24	641.69	482.54	362.08	1279.93	825.04	344.62	739.21	336.27	338.14	362.08
73.4	1557.56	226.54	899.82	636.9	359.25	632.68	1036.96	853.72	250.97	558.86	892.41	3345.83	2572.99	192.84	941.46	267.5	1002.3	462.4	191.14	931.79	1005.74	2631.03	3057.99	193.31	377.09	863.39	1767.28	2867.16	614.27	2041.64	331.93	926.55	3539.51	2059.56	546.84	684.26	617.79	2628.48	1260.71	640.63	486.71	359.46	1255.94	825.87	346.52	749.39	338.63	343.89	359.46
73.5	1593.99	226.54	902.27	648.43	360.99	638.61	1047.69	857.42	259.31	558.93	905.12	3345.83	2515.14	196.92	976.88	271.84	1031	470.12	188.48	959.91	1006.56	2665.37	3084.59	195.29	378.73	841.74	1798.26	2862.23	613.67	2058.71	332.8	923.63	3573.91	2076.7	548.32	691.69	622.63	2601.44	1266.31	643.09	483.15	356.72	1231.91	825.67	345.3	760.22	345.07	345.47	356.72
73.6	1629.62	229.7	905.01	659.5	361.6	646.99	1056.19	873.92	265.92	560.11	920.73	3345.83	2463.34	198.31	987.5	274.83	1057.43	477.39	187.53	982.73	1008.34	2700.98	3110.48	194.55	379.7	822.42	1827.88	2849.03	621.61	2087.9	335.4	925.02	3615.33	2097.94	549.04	689.62	624.98	2564.84	1264.09	642.79	485.56	356.94	1207.08	837.93	344.57	774.44	341.72	348.95	356.94
73.7	1668.29	233.09	910.22	668.78	366.46	649.78	1072.22	882.61	272.65	563.18	942.8	3224.4	2409.76	204.65	1016.83	276.47	1084.94	483.41	188.79	1009.24	1013.67	2738.02	3130.18	195.48	378.44	797.93	1861.23	2845.45	628.57	2105.27	338.23	921.57	3642.34	2114.91	548.29	696.28	632.81	2535.98	1269.1	641.81	483.93	357.5	1179.53	838.07	343.47	789.58	343.38	351.01	357.5
73.8	1712	238.42	922.66	681.69	400.91	650.81	1087.16	903.54	282.75	561.88	973.49	3345.87	2356.37	208.37	1045.33	279.58	1295.41	492.36	189.4	1034.27	1016.71	2773.04	3152.64	196.64	381.26	779.07	1891.18	2835.59	638.99	2128.82	340.54	917.45	3685.52	2140.77	548.32	706.04	643.53	2498.97	1271.73	643.62	487.73	361.28	1154.74	839.86	344.62	809.7	345.07	354.98	361.28
73.9	1750.09	242.17	930.52	696.14	375.91	658.92	1096.09	915.77	290.53	565.21	973.98	3436.38	2302.87	211.57	1080.06	284.66	1143.81	501.59	191.72	1055.16	1018.69	2809.8	3182.64	194.81	380.46	761.64	1918.93	2829.3	652.97	2143.79	342.46	917.08	3721.09	2161.87	547.8	708.02	640.03	2464.98	1269.46	646.44	494.04	355.21	1130.32	843.88	345.36	825.16	347.08	361.17	355.21
74	1789.22	242.17	940.67	709.29	379.47	667.53	1119.1	936.02	300.02	565.64	995.2	3504.24	2243.66	215.79	1119.87	288.16	1172.71	513.7	193.03	1085.69	1028.79	2843.54	3203.27	196.46	380.12	742.43	1946.8	2820.03	663.3	2164.07	342.88	914.24	3752.93	2180.12	544.74	716.79	643.64	2424.3	1272.51	643.69	492.06	356.68	1110.61	850.78	343.48	844.69	353.96	365.33	356.68
74.1	1834.89	249.19	954.36	728.42	383.6	681.04	1130.05	951.14	308.92	566.11	1015.36	3563.44	2190.89	220.96	1143.04	295.16	1195.65	524.89	191.8	1107.14	1029.62	2889.03	3227.98	196.5	383	720.06	1981.6	2810.77	677.23	2183.74	347.86	913.5	3788.88	2198.78	546.06	723.33	653.01	2381.13	1274.59	647.56	493.37	359.51	1089.18	861.49	346.4	867.96	353.68	369.21	359.51
74.2	1870.73	252.42	965.33	748.08	389.28	685.76	1148.04	971.81	317.88	566.16	1036.64	3608.38	2134.44	222.77	1179.09	302.27	1226.14	535.67	193.01	1136.88	1037.02	2928.37	3247.39	195.2	380.53	701.63	2011.88	2792.89	691.11	2198.9	350.16	906.49	3825.57	2227.2	543.84	737.03	660.41	2350.64	1273.84	647.13	496.34	359.27	1065.73	871.69	345.79	888.14	358.44	375.91	359.27
74.3	1904.83	255.79	981.52	766.76	394.37	694.08	1161.91	997.96	328.83	567.11	1059.8	3646.83	2081.63	225.85	1216.72	310.07	1252.67	549.67	197.66	1159.6	1045.57	2958.39	3279.67	196.91	380.94	684.78	2034.77	2780.77	704.43	2215.56	352.93	903.21	3859.02	2247.82	542.81	748.18	678.33	2305.92	1271.16	649.98	500.33	363.18	1039.2	880.99	344.28	911.91	361.98	385	363.18
74.4	1943.99	259.6	998.89	790.54	398.68	702.87	1181.55	1015.67	337.56	569.01	1083.96	3686.56	2033.87	231.44	1261.14	318.48	1283.02	562.52	201.05	1180.52	1055.77	2997.59	3299.78	199.04	381.72	669.11	2070.77	2773.07	724.49	2230.72	355	900.85	3894.7	2270.01	542.62	756.5	677.9	2274.38	1268.78	648.18	510.33	360.82	1023.2	889.82	347.76	937.88	368.44	394.68	360.82
74.5	1981.57	259.6	1018.64	813.62	408.45	722.11	1198.16	1055.12	349.58	568.68	1109.63	3721.87	1972.4	232.93	1312.18	327.44	1308.41	576.37	199.76	1207.46	1069.57	3042.5	3321.42	198.57	381.54	652.12	2089.82	2753.92	744.13	2240.06	361.26	895.81	3924.01	2295.07	540.98	775.56	691.28	2233.41	1271.3	652.06	508.88	365.44	1003.11	903.63	345.93	961.84	377.53	399.94	365.44
74.6	2022.02	270.67	1041.17	838.57	417.68	737.3	1223.89	1080.21	358.61	568.53	1129.37	3750.33	1925.2	235.61	1338.77	340.2	1337.96	587.67	205.98	1228.46	1082.49	3073.4	3343.62	198.62	378.99	635.52	2110.13	2745.52	763.39	2258.66	363.31	892.09	3960.86	2314.62	538.57	789.61	702.78	2200.73	1268.92	651.49	513.53	365.54	983.68	920.56	348.11	987.68	378.66	410.58	365.54
74.7	2059.69	276.74	1065.94	869.9	429.04	749.88	1244.55	1110.68	372.82	567.66	1157.78	3793.16	1874.19	239.93	1379.51	351.37	1362.32	607.14	209.54	1254.68	1094.59	3109.43	3369.99	200.51	380.59	621.43	2139.32	2723.6	788.91	2272.22	370.39	889.9	3995.86	2340.21	540.81	809.14	716.38	2153.59	1269.52	654.39	522.01	368.81	960.46	933.12	351.49	1015.94	383.89	421.32	368.81
74.8	2103.98	282.21	1088.8	898.94	438.2	766.98	1261.4	1146.58	380.71	569.39	1184.82	3836.13	1819.91	244.22	1425.74	361.52	1387.53	621.9	211.1	1279.02	1108.28	3137.12	3384.93	200.85	379.14	606.77	2162.57	2712.96	816.23	2279.88	372.92	884.68	4022.03	2362.64	539.86	827.62	743.01	2116.77	1271.29	660.5	527.34	375.01	940.96	948.9	351.32	1047.17	388.68	433.19	375.01
74.9	2138.41	289.19	1112.84	926.47	449.87	786.93	1281.85	1182.7	391.14	570.1	1214.07	3893.03	1777.23	245.48	1468.62	377.81	1405.57	639.47	219.6	1304.2	1126.22	3174.2	3411.14	201.55	379.02	591.23	2190.81	2689.8	844.81	2292.43	378.37	880.56	4056.69	2383.29	512.44	844.89	750.92	2080.82	1266.56	662.04	542.64	373.19	925.78	967.68	351.66	1074.84	397.4	448.27	373.19
75	2186.61	289.19	1141.88	959.4	462.86	808.52	1305.87	1219.11	400.03	565.57	1240.12	3950.82	1721.14	248.98	1523.11	391.13	1431.17	657.14	223.49	1326.79	1149.77	3217.29	3428.13	202.41	379.88	577.21	2205.66	2667.71	869.73	2302.3	382.6	875.88	4092.31	2410.17	512.44	870.28	769.72	2037.02	1268.07	666.91	543.52	375.53	908.19	986.48	351.62	1106.11	407.8	458.14	375.53
75.1	2227.83	303.64	1170.31	996.09	476.11	835.93	1329.36	1258.73	412.27	567.4	1265.09	4005.18	1678.46	253.36	1558.86	408.41	1459.32	676.81	228.5	1351.28	1172.71	3248.49	3450.7	202.86	377.88	564.47	2233.17	2648.94	894.82	2307.56	390.39	874.12	4118.98	2438.89	512.44	888.28	788.3	2002.03	1266.41	669.6	554.34	380.66	887.68	1012.49	353.84	1133.33	409.29	473.42	380.66
75.2	2265.47	310.62	1201.54	1033.17	492.52	856.28	1355.61	1296.58	425.6	568.28	1297.92	4066.16	1623.07	254	1605.32	423.82	1487.78	698.62	234.72	1371.9	1199.49	3289.7	3476.6	205.46	376.85	553.08	2246.78	2617.59	923.63	2321.59	396.83	868.32	4146.96	2455.52	525.33	913.41	811.41	1968.86	1260.77	671.31	565.01	383.98	873.04	1027.52	357.3	1169.87	421.22	490.44	383.98
75.3	2302.17	318.08	1229.71	1073.84	510.11	881.24	1377.62	1343.36	435.23	568.32	1326.99	4127.94	1580.5	257.88	1655.29	437.83	1509.14	719.29	240.37	1393.8	1222.03	3324.39	3493.91	206.39	377.07	538.62	2269.68	2591.81	961.01	2331.53	400.09	863.83	4177.04	2477.4	501.49	942.19	845.47	1926.12	1258.08	678.41	580.09	392.37	853.82	1048.86	359.86	1199.61	427.28	507.34	392.37
75.4	2344.69	324.22	1263.56	1112.47	525.92	908.98	1403.88	1383.6	444.84	566.76	1358.96	4193.06	1542.44	261.04	1698.38	460.94	1534.29	736.81	248.04	1414.73	1244.56	3357.24	3516.83	206.67	377.13	526.73	2289.94	2558.34	995.64	2333.73	408.76	858.28	4208.68	2505.67	486.33	960.62	860.11	1886.89	1259.59	681.1	594.56	395.59	840.06	1074.26	364.64	1236.29	436.7	527.72	395.59
75.5	2387.03	324.22	1299.06	1152.41	541.82	940.2	1428.97	1426.5	458.49	566.94	1387.15	4252.74	1496.23	263.22	1767.29	477.15	1551.06	758.09	254.67	1441.36	1277.04	3388.37	3536.26	208.33	376.51	513.31	2311.22	2538.5	1032.84	2338.33	414.33	855.92	4237.96	2524.94	475.37	993.24	886.02	1855.74	1258.62	684.17	609.62	398.13	828.64	1095.23	365.21	1271.97	451.53	546.19	398.13
75.6	2424.19	341.68	1337.23	1195.99	563.08	975.06	1458.87	1479.03	470.37	562.53	1418.09	4318.53	1449.93	264.07	1802.8	499.88	1576.69	782.97	262.94	1461.66	1307.92	3428.62	3556.74	210.68	375.53	504.16	2333.63	2501.76	1063.29	2345.42	425.24	846.67	4259.08	2543.52	469.78	1019.81	911.76	1816.81	1258.29	692.1	622.42	404.03	812.33	1117.98	369.01	1305.14	458.42	567.4	404.03
75.7	2459.59	349.16	1375.22	1242.94	589.27	1001.62	1481.55	1518.38	480.44	565.78	1449.76	4372.1	1408.83	267.41	1850.46	520.31	1596.1	804.8	270.74	1484.7	1342.02	3458.52	3810.61	211.41	374.84	498.87	2340.71	2467.48	1105.12	2353.7	434.69	844.78	4287.76	2567.39	462.64	1043.7	941.56	1778.94	1252.64	696.64	639.88	408.26	796.49	1149.74	370.38	1343.48	468.83	588.34	408.26
75.8	2509.09	359.63	1410.78	1291	611.08	1035.47	1510.88	1568.12	493.16	563.08	1481.17	4427.18	1369.23	269.01	1898.07	542.17	1614.37	828.37	279.59	1506.72	1379	3497.16	3610.12	212.43	373.27	483.42	2357.1	2438.19	1148.03	2352.76	447.09	842.85	4304.49	2583.61	458.11	1083.11	981.9	1745.12	1244.39	706.52	657.43	419.27	785.28	1178.23	373.67	1382.5	478.21	611.79	419.27
75.9	2541.36	367.57	1457.3	1332.47	633.82	1076.78	1541.92	1628.38	503.32	564.38	1513.96	4482.07	1338.48	271.28	1949.84	565.83	1635.12	851.69	290.15	1523.64	1411.93	3532.58	3635.83	214.09	370.9	474.89	2370.78	2396.88	1194.64	2357.26	459.89	836.01	4341.21	2609.47	455.09	1110.6	1003.52	1710.69	1244.94	711.46	681.13	422.02	767.91	1207.34	382.87	1414	490.66	638.53	422.02
76	2581.47	367.57	1496.92	1384.81	660.47	1118.27	1570.81	1675.78	514.2	560.14	1542.03	4528.2	1294.41	274.64	2015.66	592.84	1655.4	873.1	301.26	1537.97	1454.98	3565.69	3638.88	215.67	369.92	462.68	2388.24	2363.16	1232.62	2357.72	470.72	829.38	4359.54	2624.38	456.17	1142.93	1037.69	1676.61	1243.48	720.26	698.24	429.39	758.86	1235.91	385.62	1451.92	507.34	659.04	429.39
76.1	2623.72	401	1541.6	1430.37	685.32	1158.38	1602.34	1727.03	524.91	561.31	1569.13	4577.28	1261.9	274.09	2051.64	616.01	1672.13	894.68	309.66	1565.37	1489.99	3600.3	3661.29	217.53	368.68	455.18	2398.77	2324.07	1278.99	2359.24	486.49	824.14	4385.99	2637.14	456.17	1176.73	1073.27	1645.46	1236.12	728.86	719.06	437.76	742.21	1263.31	386.79	1495.26	513.13	689.79	437.76
76.2	2658.68	396.34	1588.94	1487.56	714.21	1196.99	1631.08	1781.64	538.71	557.44	1602.97	4615.23	1228.88	275.62	2101.72	641.09	1692.42	920.13	321.43	1580.46	1536.23	3632.37	3677.37	220.64	366.79	447.51	2416.96	2276.57	1330.08	2364.13	500.9	816.11	4398.06	2658.86	456.17	1212.36	1105.14	1607.33	1235.42	739.8	739.73	443.23	729.46	1298.26	393.98	1530.58	526.87	718.58	443.23
76.3	2700.97	406.8	1633.86	1539.67	743.14	1240.9	1656.56	1841.5	549.04	558.36	1632.51	4649.13	1191.16	277.22	2154.61	666.69	1708.59	945	334.02	1599.77	1576.3	3662.23	3696.67	221.84	365.09	439.56	2422.88	2240.82	1373.91	2359.68	517.87	811.38	4418.01	2680.78	469.73	1247.53	1153.9	1575.37	1228.71	748.68	764.92	456.44	719.51	1330.86	401.09	1572.19	541.45	745.87	456.44
76.4	2733.42	415.51	1681.36	1580.2	773	1284.09	1687.74	1894.33	560.01	558.53	1661.34	4687.48	1162.36	278.42	2204.4	693.98	1725.08	970.68	344.4	1621.96	1616.66	3699.8	3712.07	223.14	364.32	430.07	2434.86	2192.47	1424.63	2360.75	536.86	804.86	4431.47	2696.93	473.53	1284.24	1185.4	1553.07	1224.28	761.21	797.08	460.38	705.27	1361.46	408.11	1608.91	549.91	777.29	460.38
76.5	2773.41	415.51	1728.56	1636.47	801.31	1331.06	1717.29	1951.48	569.96	552.87	1688.19	4710.66	1129.44	278.69	2268.17	721.42	1744.08	1000.96	358.07	1633.6	1664.76	3741.72	3728.97	226.46	361.54	421.84	2445.31	2149.94	1478.39	2358.74	555.91	797.83	4452.48	2706.12	479.9	1317.9	1227.59	1511.98	1215.22	772.28	819.17	469.62	699.43	1396.19	409.57	1652.89	570.28	828.66	469.62
76.6	2809.91	438.05	1776.96	1687.87	831.84	1385.61	1748.22	2011.19	579.48	555.59	1718.94	4729.12	1098.71	280.81	2302.94	749.56	1754.93	1022.79	368.8	1650.11	1716.37	3769.08	3753.47	227.78	359.63	413.82	2450.36	2111.07	1524.63	2358.19	573.6	792.8	4450.16	2715.28	488.03	1356.07	1267.58	1484.77	1209.4	784.42	846.17	478	689.02	1435.77	420.22	1691.03	580.84	864.23	478
76.7	2852.43	451.49	1827.54	1744.04	865.53	1430.52	1777.47	2065.54	592.8	554.41	1747.98	4757.09	1070.17	282.63	2353.77	776.17	1768.01	1053.1	381.97	1667.79	1759.03	3800.99	3763.86	230.71	358.11	408.82	2460.62	2064.19	1575.28	2352.02	594.94	785.4	4465.19	2738.47	494.63	1398.08	1314.28	1452.2	1205.8	799.07	875.43	490.22	677.14	1467.78	426.53	1731.26	593.29	876.41	490.22
76.8	2885.33	451.49	1877.87	1794.32	891.73	1480.76	1809.66	2133.84	606.06	551.07	1782.87	4769.16	1042.7	281.8	2409.79	808.24	1782.81	1074.83	394.76	1686.16	1808.14	3833.81	3782.77	234.16	357.16	400.84	2466.3	2019.31	1627.04	2352.09	614.82	780.31	4477.47	2744.12	499.11	1435.22	1368.28	1428.36	1200.74	814.74	906.12	505.17	666.04	1508.67	435.39	1774.64	610.63	910.97	505.17
76.9	2919.91	451.49	1928.79	1855.32	930.11	1534	1838.52	2196.49	614.33	547.99	1804.34	4784.99	1020.77	281.26	2452.5	833.03	1797.26	1103.2	407.71	1698.86	1862.22	3864.17	3782.77	236.14	355.13	395.84	2474.28	1967.99	1685.58	2347.57	639.04	774.84	4490.74	2762.03	506.48	1476.9	1395.56	1401.68	1194.43	831.04	943.08	510.98	659.9	1549.74	444.87	1810.42	623.62	940.4	510.98
77	2957.59	451.49	1977.27	1912.94	964.12	1588.34	1862.17	2255.44	624.8	545.81	1827.22	4804.36	988.87	283.72	2526.1	862.63	1806.82	1132.61	424.03	1716.07	1915	3896.7	3782.77	238.08	351.52	386.5	2477.82	1923.83	1741.72	2340.82	662.11	764.38	4498.52	2773.28	511.28	1521.53	1444.77	1371.64	1189.63	849.7	972.34	519.69	652.82	1586.64	450.85	1847.78	644.9	974.18	519.69
77.1	2993.86	451.49	2035.28	1962.79	998.62	1645.61	1877.03	2313.2	633.62	543.77	1861.4	4817.02	965.27	283.14	2561.83	892.51	1818.38	1160.01	436.72	1729.67	1966.21	3930.06	3497.02	243	350.02	381.78	2481.71	1874.91	1796.56	2337.77	690.57	758.93	4505.81	2782.2	516.97	1560.57	1491.2	1348.46	1184.81	867.1	1007.08	531.52	644.84	1624.53	461.37	1889.74	654.87	1009.66	531.52
77.2	3025.37	451.49	2087.71	2026.33	1030.78	1698.23	1935.42	2384.6	641.85	543.32	1886.92	4819.18	940.03	284.99	2609.21	928.06	1824.76	1189.54	449.63	1741.04	2020.08	3959.78	3603.27	243.92	348.45	375.98	2486.36	1827.27	1853.21	2329.77	713.14	749.25	4586.29	2792.37	519.4	1599.02	1545.09	1322.38	1176.73	887.18	1043.66	544.06	637.4	1666.89	471.53	1933.86	674.4	1048.47	544.06
77.3	3058.02	451.49	2142.69	2076.47	1063.56	1759.92	1971.86	2447.36	652.14	541.79	1912.64	4822.99	920.48	284.71	2660.17	959.42	1833.06	1216	464.28	1760.64	2077.09	3996.64	3700.16	248.7	346.94	371.74	2485.13	1783.61	1911.06	2321.84	742	744.96	4524.72	2799.27	521.84	1638.69	1604.12	1296.62	1168.94	907.51	1080.33	557.99	631.48	1713.81	484.66	1977.13	692.78	1083.61	557.99
77.4	3095.16	529.04	2193.7	2136.82	1102.04	1816.6	2004.61	2515.1	661.81	542.38	1936.1	4835	903.32	283.52	2711.78	987.56	1842.03	1248.98	480.6	1764.89	2126.13	4024	3764.73	252.04	344.56	366.33	2490.77	1731.41	1972.38	2308.16	767.1	736.74	4551	2814.64	525.03	1678.7	1643.01	1274.36	1165.42	927.22	1119.89	568.2	624.61	1752.36	494.36	2012.83	706.74	1119.96	568.2
77.5	3124.8	529.04	2247.77	2192.3	1136.79	1879.71	2035.84	2577.07	670.36	536.74	1966.78	4833.08	877.47	284.78	2773.66	1019.41	1848.89	1272.37	493.21	1773.11	2184.98	4062.44	3820.81	256.57	341.89	360.89	2488.56	1691.54	2022.33	2303.64	795.28	729.67	4543.2	2814.17	528.56	1721.18	1694.48	1250.46	1157.8	952.98	1154.34	581.18	619.13	1796.1	507.19	2056.02	731.58	1159.15	581.18
77.6	3159.9	583.88	2304.82	2254.66	1173.1	1938.93	2064.6	2643.83	677.32	536.17	1986.81	4831.56	855.53	283.36	2811.13	1053.18	1854.2	1303.05	510.54	1789.19	2239.23	4122.4	3853.51	260.69	340.69	355.18	2488.64	1646.76	2082.11	2295.41	825.5	720.16	4530.02	2820.21	528.32	1768.41	1745.28	1229.01	1147.61	980.17	1195.04	591.2	614.78	1841.89	515.47	2094.14	744.54	1198.77	591.2
77.7	3192.35	596.68	2364.52	2309.59	1207.18	1998.28	2101.41	2713.1	689.94	532.86	2011.48	4826.56	835.24	283.24	2860.8	1086.17	1861.98	1331.72	525.98	1798.86	2296.17	4133.22	3879.81	264.67	336.21	351.93	2487.03	1600.7	2138.34	2285.99	852.03	710.59	4513.8	2824.7	527.52	1812.1	1796.19	1214.14	1136.29	1004.46	1242.12	608.22	607.82	1885.81	530.06	2130.08	760.62	1237.12	608.22
77.8	3223.74	588.64	2420.48	2364.88	1242.78	2069.01	2129.3	2779.67	696.63	529.31	2038.81	4819.3	815.87	280.33	2904.6	1119.22	1866.56	1363.74	543.03	1804.04	2356.18	4162.47	3914.66	270.18	336.37	345.79	2481.47	1557.99	2197.54	2275.42	884.04	705.94	4512.72	2825.56	525.92	1853.91	1863.77	1196.31	1133.38	1030.63	1278.61	622.83	604.38	1929.94	544.93	2172.92	779.57	1275.3	622.83
77.9	3250.84	591.21	2477.6	2426.96	1278.69	2127.33	2164.52	2840.87	704.34	532.04	2051.93	4820.16	805.81	282.34	2958.9	1152.19	1869.79	1393.77	559.65	1810.42	2418.72	4195.33	3925.7	275.39	331.3	340.69	2480.72	1514.03	2257.48	2262.24	912.79	694.86	4500.38	2831.77	523.18	1895.44	1902.27	1169.84	1122.92	1058.81	1321.96	636.26	598.07	1974.79	559.31	2212.92	795.06	1317.56	636.26
78	3273.99	591.21	2527.41	2488.97	1315.41	2195.2	2188.1	2906.32	709.5	527.23	2075.48	4812.5	781.13	282.14	3015.9	1184.93	1874.11	1424.25	573.86	1824.2	2478.01	4223.83	3948.24	279.47	327.82	338.64	2479.56	1470.96	2315.09	2247.92	941.74	688.53	4498.19	2829.82	517.42	1939.27	1963.19	1149.88	1116.11	1088.43	1369.76	649.89	602.13	2026.87	571.24	2249.52	820.47	1353.89	649.89
78.1	3306.79	611.75	2589.96	2546.94	1358.37	2268.64	2224.14	2983.44	717.36	524.78	2095.23	4801.94	764.34	281.39	3048.98	1222.71	1872.26	1450.79	592.6	1834.9	2538.48	4250.91	3973.69	285.91	325.5	333.46	2475.83	1427.88	2373.46	2237.8	971.6	676.01	4487.87	2832.07	514.04	1987.4	2014.74	1135.49	1107.56	1113.5	1408.14	664.24	596.54	2074.82	584.07	2280.21	838.4	1397.61	664.24
78.2	3337.26	625.33	2651.32	2606.12	1396.27	2327.37	2258.26	3045.73	723.49	523.39	2126.24	4789.02	750.51	281.09	3098.01	1254.07	1880.18	1483.29	607.09	1839.73	2601.42	4269.04	4009.91	290.98	322.3	329.67	2471.18	1385.37	2435.1	2224.11	1000.9	670.31	4477.07	2819.89	511.26	2028.56	2069.27	1122.42	1095.94	1145.6	1452.63	680.19	593.63	2126.96	600.44	2323.7	854.91	1442.69	680.19
78.3	3360.91	638.27	2705.26	2663.49	1434.39	2394.8	2298.78	3117.01	732.02	520.01	2146.67	4773.87	732.53	281.11	3141.36	1286.13	1886.84	1509.52	624.6	1841.7	2660.73	4300.42	4036.36	297.73	318.54	326.86	2456.6	1350.43	2496.06	2206.61	1034.22	660.47	4463.56	2819.2	502.79	2071.19	2139.11	1113.91	1089.73	1174.82	1500.6	698.82	593.41	2172.46	615.91	2359.31	875.1	1483.52	698.82
78.4	3391.47	650.91	2768.59	2728.87	1472.62	2460.37	2334.23	3179.21	735.76	520.92	2167.07	4765.76	727.17	278.82	3187	1320.38	1887.84	1543.97	637.96	1848.27	2717.68	4330.93	4079.92	305.66	315.72	322.81	2461.32	1310.6	2556.29	2188.83	1063.4	656.41	4463.56	2811.99	499.56	2116.26	2181.71	1099.88	1085.02	1206.33	1549.91	713.18	595.5	2226.21	632.94	2392.38	894.71	1528.07	713.18
78.5	3416.03	650.91	2828.22	2783.9	1515.22	2531.93	2365.64	3244.08	740.79	515.97	2185.69	4744.62	706.81	278.7	3243.36	1356.87	1888.42	1571.61	655.1	1851	2786.31	4358.31	4130.02	313.99	313.58	319.14	2451.6	1270.69	2615.22	2177.1	1090.49	643.6	4463.56	2793.28	496.88	2162.82	2238.82	1074.3	1076.58	1237.16	1590.35	729.78	597.5	2276.32	645.26	2428.59	922.87	1568.03	729.78
78.6	3444.07	671.04	2883.7	2839.02	1548.07	2603.21	2393.91	3315.63	743.7	510.37	2204.39	4732.22	691.73	276.82	3272.57	1392.74	1883.49	1602.86	667.53	1859.74	2848.58	4381.48	4174.07	322.12	311.07	318.02	2440.23	1231.92	2671.54	2155	1126.51	634.5	4463.56	2777.52	488.99	2199.92	2299.73	1067.8	1064.93	1271.83	1636	744.87	595.21	2327.17	664.97	2464.08	937.19	1615.98	744.87
78.7	3459.89	683.74	2943.2	2907.53	1584.03	2662.77	2423.77	3382.13	752.89	509.04	2219.32	4714.99	678.42	275.23	3318.67	1425.41	1881.47	1636.57	687.98	1862.31	2906.14	4412.84	4217.8	328.75	309.04	312.77	2427.7	1199.62	2729.24	2131.14	1157.5	626.4	4463.56	2768.76	483.09	2244.32	2355.13	1049.32	1059.32	1303.84	1686.71	761.69	597.89	2371.13	682.22	2504.82	953.83	1655.05	761.69
78.8	3484.51	697.1	3011.03	2964.36	1618.76	2733.91	2446.57	3450.27	754.85	505.97	2224.12	4694.16	667.83	275.69	3352.17	1458.79	1874.24	1663.32	704.27	1864.91	2966.93	4412.84	4267.89	336.59	304.24	312.17	2423.06	1163	2790.44	2116.47	1189.71	619	4463.56	2748.73	476.4	2280.79	2421.66	1038.21	1051.63	1342.21	1729.46	781.6	598.98	2431.73	698.3	2546.79	979.17	1697.01	781.6
78.9	3508.29	706.83	3073.66	3024.5	1653.82	2805.57	2475.44	3523.48	761.25	506.13	2241.59	4667.11	660.11	273.84	3394.37	1492.51	1864.31	1694.32	722.57	1870.66	3035.99	4412.84	4311.24	344.81	302.24	309.59	2406.99	1128.84	2845.81	2095.71	1219.14	610.51	4463.56	2729.42	469.69	2328.07	2470.2	1028.09	1045.29	1377.46	1786.03	798.54	605.84	2483.63	717.92	2581.16	1000.48	1738.94	798.54
79	3526.78	706.83	3140.27	3080.29	1687.93	2876.77	2499.22	3587.94	764.75	503.1	2250.98	4651.23	642.37	269.45	3447.58	1530.41	1859.59	1727.63	738.73	1869.16	3095.73	4478.51	4355.53	354.53	298.34	307.03	2401.29	1096.93	2901.92	2077.74	1248.41	604.12	4463.56	2714.41	463.93	2371.08	2527.6	1004.87	1035.06	1406.72	1834.66	817.41	613.46	2534.7	737.23	2620.04	1021.84	1787.04	817.41
79.1	3538.14	730.33	3202.34	3137.22	1726.67	2949.97	2527.84	3644.06	766.16	498.6	2262.42	4622.92	631.98	272.13	3473.32	1562.38	1853.88	1761.46	754.99	1874.56	3160.09	4411.19	4394.39	364.91	296.13	307.71	2386.53	1067.72	2962.48	2052.11	1279.13	594.17	4463.56	2686.37	455.16	2420.11	2584.8	999.15	1028.86	1444.82	1882.33	832.17	616.93	2583.58	749.66	2656.8	1034.56	1829.14	832.17
79.2	3557.02	743.25	3262.73	3187.13	1764.91	3008.72	2561.38	3713.57	774.42	494.47	2274.35	4605.56	621.06	268.57	3511.54	1596.23	1854.69	1791.67	773.28	1874.92	3231.28	4454.23	4431.72	372.67	290.08	305.53	2372.22	1034.82	3023.48	2028.29	1312.03	588.51	4333.29	2660.98	448.91	2455.26	2642.28	990.13	1022.01	1478.27	1926.17	852.26	619.11	2639.77	771.51	2691.41	1059.58	1873.67	852.26
79.3	3578.02	749.83	3327.09	3240.41	1801.18	3083.7	2591.43	3787.13	777.08	494.1	2288.53	4577.98	612.99	268.88	3548.32	1630.89	1846.87	1820.87	787.73	1876.97	3289.58	4516.33	4459.88	383.69	287.39	306.26	2364.52	1007.1	3082.27	2002.02	1340.52	579.01	4335.87	2634.76	442.74	2497	2708.71	981.09	1013.32	1520.2	1975.93	873.83	625.64	2688.5	789.59	2732.9	1080.11	1915.67	873.83
79.4	3591.91	761.95	3395.39	3305.29	1835.92	3155.07	2621.67	3841.77	777.16	492.81	2296.67	4550.26	608.49	265.36	3581.33	1660.59	1831.7	1853.38	803.78	1882.18	3351.74	4575.4	4493.51	394.74	285.06	305.44	2353.41	977.25	3143.68	1972.79	1368.86	571.63	4323.57	2607.5	438.21	2543.39	2759.21	967.86	1005.2	1558.49	2024.57	892.78	630.34	2734.16	806.14	2766.39	1099.39	1953.42	892.78
79.5	3604.63	761.95	3452.83	3355.37	1878.91	3220.63	2643.61	3905.27	779.63	485.91	2306.36	4527.89	596.22	264.52	3632.98	1694.71	1829.71	1876.73	823.96	1879.64	3413.39	4632.8	4513.92	407.07	281.74	303.68	2336.17	950.34	3198.94	1948.49	1402.97	563.77	4333.19	2572.5	429.4	2584.72	2811.51	958.54	1000.64	1594.71	2079.61	908.41	642.95	2787.84	828.33	2808.21	1122.01	1999.69	908.41
79.6	3619.72	778.48	3521.8	3401.24	1911.36	3293.58	2676.89	3964.81	782.82	483.98	2312.94	4509.51	586.97	262.23	3649.7	1728.93	1816.59	1908.54	837.08	1876.4	3467.06	4676.38	4527.56	417.4	278.89	301.96	2326.02	922.72	3254.17	1924.41	1425.72	555.57	4339.5	2542.76	423.23	2632.49	2862	960.92	995.59	1638.51	2128.24	929.84	652.62	2841.07	843.96	2847.78	1140.22	2039.39	929.84
79.7	3628.82	790.86	3581.64	3455.74	1945.6	3355.49	2701.77	4028.2	784.44	480.11	2320.6	4473.01	579.66	262.22	3677.41	1757.44	1805.73	1942.14	851.46	1875.24	3533.57	4704.88	4529.66	428.6	273.52	305.47	2302.31	895.71	3307.52	1891.1	1461.7	547.8	4355.41	2511.2	415.74	2673.72	2914.44	941.57	989.99	1671.39	2174.16	948.66	661.64	2892.78	864.3	2879.77	1157.94	2085.38	948.66
79.8	3642.49	799.96	3649.51	3503.11	1979.14	3423.9	2723.99	4085.38	783.41	477.59	2323.91	4446.81	571.16	259.64	3707.78	1787.52	1795.08	1967.1	867.67	1872.89	3596.38	4733.37	4555.18	441.27	271.47	307.03	2292.13	870.53	3362.9	1860.91	1491.78	540.75	4393.08	2480.11	406.76	2717.9	2983.57	933.51	981.47	1717.76	2226.61	975.03	670.23	2944.37	885.36	2920.71	1176.37	2124.3	975.03
79.9	3642.16	811.28	3722.02	3558.91	2011.01	3491.23	2747.48	4153.16	787.26	477.77	2328.99	4423.16	571.14	257.5	3738.22	1816.37	1785.25	1991.72	883.93	1870.06	3648.11	4758.71	4554.13	450.96	266.16	307.89	2274.38	846.4	3421.53	1828.24	1518.76	537.6	4437.16	2446.88	401.12	2760.29	3016.88	928.01	975.78	1752.16	2275.47	989.09	681.19	2992.6	906.64	2961.69	1199.8	2160.96	989.09
80	3650.97	811.28	3776.33	3606.28	2048.38	3553.29	2767.99	4199.57	785.57	473.1	2330.84	4387.02	559.26	254.26	3776.32	1847.94	1776.1	2027.81	901.11	1865.1	3706.4	4779.23	4563.26	461.77	263.22	311.14	2252.42	822.31	3472.59	1796.02	1544.25	527.67	4476.3	2404.6	395.93	2799.21	3076.16	919.78	966.5	1790.56	2326.19	1010.76	692.72	3042.42	923.26	2996.27	1221.48	2203.89	1010.76
80.1	3656.94	827.29	3842.38	3655.03	2079.47	3621.68	2791.89	4255.11	787.59	470.18	2331.03	4359.47	553.61	253.04	3793.72	1880.78	1761.04	2048.02	915.36	1862.57	3762.1	4815.8	4550.58	475.52	260.49	313.17	2238.01	798.56	3521.49	1761.44	1570.95	521.7	4519.53	2371.73	392.14	2840.71	3133.98	913.8	961.86	1831.61	2368.72	1028.04	705.98	3095.73	943.96	3039.96	1237.14	2242.8	1028.04
80.2	3662.26	838.49	3910.7	3705.16	2113.46	3687.53	2811.37	4323.4	787.94	465.79	2336.72	4332.33	545.64	248.51	3814.53	1911	1751.58	2081.87	932.06	1856.04	3824.34	4845	4539.77	486.97	259.04	317.37	2212.31	779.29	3571.26	1728.77	1598.58	516.02	4555.31	2334.82	385.96	2890.2	3181.94	906.14	954.38	1870.97	2419.22	1049.12	716.12	3143.96	962.17	3077.46	1255.66	2281.98	1049.12
80.3	3670.64	848.66	3978.96	3742.2	2145.18	3754.56	2830.52	4366.18	792.8	465.28	2331.9	4300.76	540.7	248.42	3838.74	1937.59	1736.38	2109.03	946.86	1853.82	3875.51	4870.69	4541.26	494.84	255.26	323.13	2196.38	753.37	3627.79	1687.38	1622.67	509.68	4589.51	2294.66	375.2	2925.2	3236.71	904.49	946.16	1910.7	2465.64	1071.19	729.23	3202.69	982	3113.77	1272.69	2322.66	1071.19
80.4	3669.98	853.47	4043.72	3788.34	2172.97	3817.72	2845.93	4422.69	788.36	465	2331.18	4264.57	540.7	247.45	3862.22	1969.74	1719.02	2133.72	959.17	1846.4	3931.32	4895.83	4527.56	509.28	251	325.73	2166.97	734.71	3678.34	1657.74	1649.79	500.83	4615.67	2263.68	370.98	2972.08	3279.37	895.26	941.14	1951.49	2517.44	1088.64	743.01	3250.87	1005.72	3156.57	1292.33	2361.08	1088.64
80.5	3672.22	853.47	4096.86	3836.58	2202.13	3877.62	2865.43	4468.78	788.41	458.57	2324.97	4236.21	531.59	241.83	3898.42	1991.23	1708.7	2166.58	976.89	1843.33	3989.26	4932.48	4508.94	522.14	248.52	331.11	2146.06	713.47	3722.73	1610.4	1673.4	494.9	4638.12	2219.78	366.39	3020.48	3329	888.48	937.04	1984.88	2560.01	1107.69	765.06	3298.51	1024.42	3199.24	1311.47	2398.63	1107.69
80.6	3666.69	871.82	4171.68	3865.04	2236.33	3941.47	2881.89	4522.73	788.13	457.54	2325.06	4196.01	527.44	240.57	3905.59	2019.38	1697.83	2192.91	991.65	1837.69	4042.13	4974.42	4498.67	533.23	245.65	336.03	2116.24	696.09	3768.58	1575.31	1700.56	488.01	4657	2176.24	360.38	3066.11	3374.46	881.52	929.56	2026.67	2608.7	1128.06	778.02	3348.51	1040.98	3241.91	1329.32	2432.2	1128.06
80.7	3665.58	879.2	4222.03	3910.47	2266.89	3997.73	2893.37	4565.74	785.53	454.24	2318.48	4158.63	524.97	238.38	3926.79	2042.2	1677.92	2220.56	1008.31	1829.54	4100.42	5007.87	4476.28	545.58	241.52	341.56	2090.08	677.77	3812.38	1541.47	1717.71	482.89	4658.76	2146.08	354.96	3111.93	3419.81	875.82	925.3	2064.74	2652.64	1152.23	794.71	3395.56	1061.64	3292.52	1346.3	2469.42	1152.23
80.8	3663	881.02	4288.23	3948.42	2298.63	4060.4	2907.57	4619.57	786.38	447.72	2311.88	4127.21	524.2	237.81	3941.52	2068.59	1664.3	2252.11	1019.46	1820.53	4154.82	5030.42	4461.64	555.14	239.51	347.79	2064.29	659.96	3859.88	1501.71	1744.12	478.43	4662.79	2101.56	351.11	3162.26	3486.69	874.26	915.48	2106.11	2699.16	1167.03	812.17	3441.93	1081.02	3346.28	1355.77	2505.83	1167.03
80.9	3665.66	889.66	4363.08	3984.97	2323.76	4113.02	2918.18	4653.26	781.4	453.19	2303.22	4086.7	525.72	234.45	3960.11	2094.43	1647.83	2281.82	1033.01	1809.79	4210.13	5059.02	4441.97	570.47	238.11	354.7	2034.87	641.39	3903.72	1465.28	1761.73	469.92	4655.02	2064.47	343.29	3205.9	3518.59	867.02	912.62	2146.68	2746.57	1186.63	829.04	3493	1101.76	3392.48	1376.89	2540.53	1186.63
81	3659.56	889.66	4423.19	4017.59	2345.87	4175.6	2931.09	4703.04	781.44	446.2	2298.28	4046.76	523.01	231.39	3985.04	2113.36	1628.62	2302.18	1047.67	1799.03	4260.18	5097.06	4415.53	580.12	234.31	364.41	1999.84	621.39	3941.8	1422.93	1784.43	465.45	4639.28	2021.94	337.4	3250.46	3563.54	866.79	905.77	2184.79	2790.12	1202.13	849.22	3533.28	1120.34	3433.48	1397.22	2576.98	1202.13
81.1	3652.96	904.03	4481.1	4047.92	2380.76	4227.2	2942.1	4752.42	779.03	442.89	2287.76	4014.79	524.54	228.57	3990.22	2144.26	1615.54	2331.71	1056.87	1790.04	4314.71	5115.57	4397.23	592.83	231.94	368.87	1968	608.2	3993.33	1389.3	1804.42	460.71	4613.92	1981.63	330.97	3293.12	3602.07	856.73	903.86	2223.87	2829.76	1223.64	868.26	3574.43	1133.77	3484.06	1407.57	2604.39	1223.64
81.2	3646.5	910.03	4547.82	4079.72	2403.8	4275.37	2945.96	4794.1	776.49	437.01	2279.87	3971.44	523.39	226.63	4002.86	2160.4	1594.54	2357.86	1070.7	1775.61	4368.53	5138.97	4369.64	606.11	229.73	377.98	1932.69	593.17	4032.96	1352.94	1820.43	457.58	4589.12	1946.2	327	3344.67	3650.4	853.96	895.28	2260.53	2871.42	1245.39	887.35	3618.72	1156.34	3526.92	1422.69	2634.25	1245.39
81.3	3642.13	915.2	4607.96	4112.32	2434.37	4330.06	2953.16	4825.16	778.63	436.16	2269.52	3936.41	527.99	224.77	4012.31	2188.7	1578.41	2379.73	1086.97	1764.34	4420.36	5162.18	4353.29	616.57	227.92	387.9	1901.2	577.76	4071.42	1313.46	1838.23	448.23	4555.93	1911.82	322.8	3380.92	3697.57	844.48	889.9	2301.44	2916.94	1264.04	905.53	3672.07	1175.34	3573.86	1435.89	2665.24	1264.04
81.4	3628.2	918.35	4672.42	4137.84	2453.63	4385.36	2965.19	4866.37	775.06	436.22	2257.41	3895.81	537.86	220.21	4018.9	2207.41	1559.68	2408.82	1098.71	1753.58	4465.66	5182.52	4328.12	628.07	225.78	396.32	1867.1	561.65	4110.9	1276.83	1857.58	444.98	4515.52	1873.81	316.42	3424.06	3735.23	847.16	890.31	2339.07	2959.24	1279.08	928.4	3709.91	1194.28	3611.13	1450.83	2694.79	1279.08
81.5	3614.27	918.35	4733.7	4164.38	2472.2	4433.59	2969.26	4890.04	771.47	431.56	2238.24	3853.23	536.56	217.98	4031.46	2227.57	1539.04	2431.51	1110.92	1736.88	4519.75	5193.03	4301.42	638.61	220.48	408.6	1825.71	549.34	4141.66	1244.4	1873.89	440.87	4472.3	1834.92	311.84	3462.51	3775.42	840.39	883.41	2369.53	2998.17	1297.39	948.18	3754.14	1209.16	3659.57	1470.2	2725.99	1297.39
81.6	3604.68	931.99	4799.68	4191.78	2500.08	4481.11	2969.52	4930	765.57	431.13	2227.32	3815.88	541.37	216.1	4018.82	2248.16	1520.02	2454.73	1121.92	1731.53	4569.1	5213.94	4273.39	649.06	218.68	416.8	1794.47	536.12	4181.18	1203.91	1888.5	436.66	4417.01	1799.93	305.31	3504.72	3813.7	835.86	880.64	2407.84	3033.19	1319.56	970.69	3793.61	1221.73	3695.33	1478.36	2752.96	1319.56
81.7	3590.12	935.32	4853.97	4220.3	2523.6	4532.84	2968.14	4956.23	762.67	426.74	2214.34	3763.12	550.9	213.43	4027.78	2265.19	1500.88	2478.45	1131.09	1717.53	4617.91	5222.28	4241.7	661.06	217.94	429.6	1758.69	521.6	4222.9	1172.31	1899.13	429.79	4364.07	1763.6	304.33	3543.77	3859.9	833.17	874.88	2440.59	3067.88	1336.22	989.74	3829.76	1243.38	3738.22	1490.61	2778.68	1336.22
81.8	3575.01	939.44	4914.11	4236.24	2536.74	4570.33	2970.12	4984.61	762.12	425.29	2198.99	3729.27	556.9	211.35	4030.96	2280.57	1482.79	2497.54	1143.98	1695.82	4663.22	5217.29	4213.29	672.96	215.37	440.84	1720.17	512.61	4250.79	1138.26	1910.24	427.26	4306.88	1727.89	300.13	3578.48	3907.6	826.74	868.81	2476.18	3103.42	1356.69	1009.81	3876.81	1259.14	3781.5	1499.29	2802.41	1356.69
81.9	3562.43	937.44	4971.2	4260.27	2560.28	4618.94	2968.96	5009.81	759.12	423.97	2180.99	3679.31	570.24	209.07	4027.52	2305.31	1457.54	2521.51	1152.98	1685.89	4726.13	5220.12	4188.56	680.91	210.61	451.67	1679.2	497.34	4289.16	1103.97	1924.28	423.18	4257.37	1698.28	295.04	3624.03	3937.9	833.16	864.13	2506.46	3143.81	1365.34	1037.77	3910.31	1278.76	3828.02	1509.37	2827.08	1365.34
82	3542.08	937.44	5028.32	4289.34	2586.17	4658.32	2968.64	5033.83	755.63	418.6	2167.59	3632.16	574.11	206.57	4036.99	2312.21	1437.71	2546.11	1164.55	1661.91	4765.96	5223.6	4152.41	695.04	208.7	466.16	1644.31	485.26	4315.96	1069.43	1932.04	419.36	4199.79	1661.31	291.39	3664.06	3976.31	823.68	860.19	2541.37	3176.07	1385.42	1061.53	3938.1	1290.19	3865.71	1529.28	2849.07	1385.42
82.1	3527.37	944.78	5087.06	4298.5	2598.48	4709.82	2965.29	5058.11	749.48	419.03	2145.5	3591.93	586.97	203.57	4017.92	2332.52	1413.73	2563.92	1170.55	1649.33	4808.42	5208.7	4119.37	704.71	205.28	478.89	1603.26	475.55	4349.13	1042.24	1945.54	415.34	4133.83	1626.92	287.57	3698.94	4005.65	824.03	853.87	2569.9	3219.51	1402.03	1080.71	3971.9	1303.76	3911.82	1532.92	2875.37	1402.03
82.2	3500.89	947.44	5151.27	4302.49	2612.24	4736.32	2963.86	5078.88	745.84	416.6	2126.25	3541.34	598.61	201.09	4018.26	2342.19	1389.5	2580.95	1181.74	1636.42	4863.96	5209.54	4095.04	704.71	202.4	491.19	1567.41	465.07	4375.48	1012.88	1952.31	412.07	4077.99	1593.77	284.97	3733.2	4044.69	821.74	852.39	2606.77	3249.07	1415.81	1099.62	4003.52	1314.49	3946.87	1543.88	2890.28	1415.81
82.3	3481.72	951.31	5208.1	4329.92	2628.21	4774.67	2959.02	5094.4	741.83	414.9	2098.13	3494.62	611.49	198.37	4013.66	2357.17	1365.39	2602.12	1195.63	1616.11	4912.28	5185.82	4061.87	704.71	203.66	502.99	1536.2	456.43	4401.16	980.17	1963.12	408.48	4003.09	1564.72	278.28	3775.46	4077.37	818.51	843.93	2640.29	3277.9	1437.57	1126.12	4042.4	1326.31	3992.63	1550.18	2907.56	1437.57
82.4	3454.07	947.64	5260.58	4343.74	2646.04	4810.78	2952.67	5107.21	735	412.9	2084.25	3458.32	636.4	194.66	4004.46	2371.87	1335.1	2622.09	1203.53	1594.61	4961.28	5178.12	4019.12	704.71	198.71	520.01	1492.87	443.41	4433.29	951	1965.23	405.63	3943.59	1535.71	276.19	3809.99	4105.39	817.37	842.23	2666.04	3310.56	1444.07	1149.3	4069.42	1339.24	4028.21	1555.99	2935.34	1444.07
82.5	3434.66	947.64	5316.19	4347.08	2659.9	4854.98	2945.16	5117.63	732.51	407.83	2055.99	3404.21	646.61	193.39	4009.02	2379.9	1315.7	2636.49	1208.04	1578.38	5002.69	5156.16	3991.09	704.71	196.58	535	1460.49	433.81	4459.91	924.79	1972.28	401.86	3880.3	1503.24	272.51	3841.93	4131.96	819.11	839.6	2698.86	3340.29	1454.77	1179.64	4103.77	1350.04	4069.49	1570.47	2945.48	1454.77
82.6	3402.48	952.41	5363.59	4357.14	2669.93	4880.79	2942.81	5133.19	726.35	406.22	2030.07	3358.34	661.64	189.52	3987.4	2392.83	1285.81	2653.22	1218.97	1563.32	5052.58	5144.04	3960.92	704.71	194.99	544.6	1423.69	426.21	4483	894.97	1970.53	399.44	3811.28	1471.36	270	3878.62	4160.96	813.84	835.51	2728.68	3365.68	1470.5	1198.07	4132.61	1367.32	4112.66	1569.83	2966.83	1470.5
82.7	3373.78	954.95	5422.49	4371.36	2687.1	4914.57	2927.38	5138.59	721.95	403.64	2008.49	3308.33	681.81	188.72	3967.97	2398.94	1260.74	2671.93	1225	1538.43	5100.32	5118.37	3926.2	704.71	195.18	562.97	1387.39	416.82	4497.81	871.38	1977.52	394.32	3735.22	1445.18	268.86	3904.49	4186.74	812.06	830.06	2760.38	3388.27	1486.39	1223.3	4155.3	1375.47	4150.87	1577.16	2982.14	1486.39
82.8	3352.47	954.53	5466.78	4372.74	2697.37	4947.44	2921.33	5133.34	718.4	404.71	1974.19	3255.62	701.13	185.54	3965.94	2411.06	1233.08	2682.37	1233.61	1517.36	5150.63	5101.69	3891.87	704.71	192.42	580.41	1349.93	411.88	4533.76	842.84	1976.77	392.77	3674.53	1420.26	264.68	3941.93	4218.16	813.11	826.44	2802.52	3425.38	1499.43	1245.71	4183.08	1385.73	4184.66	1585.02	2996.03	1499.43
82.9	3313.17	952.17	5513.99	4371.64	2708.3	4970.54	2910.2	5164.14	711.6	399.77	1947.42	3210.61	728.51	183.04	3944.74	2415.9	1207.18	2702.81	1241.71	1498.42	5189.03	5073.67	3856.29	704.71	190.55	598.48	1320.19	402.82	4543.72	816.44	1979.41	389.65	3604.54	1395.87	260.37	3974.64	4234.49	807.2	822.84	2821.36	3457.85	1509.58	1271.61	4211.24	1402.04	4227.37	1593.37	3004.1	1509.58
83	3286.28	952.17	5562.47	4381.44	2719.23	4997.2	2899.79	5144.18	706.22	400.59	1917.61	3166.64	741.11	180.08	3937.64	2425.93	1178.54	2716.65	1251.96	1474.86	5240.84	5038.32	3819.41	704.71	189	611.46	1282.11	395.36	4558.49	793.24	1976.17	388.14	3541.43	1365.9	259.58	4003.63	4255.12	811.48	822.3	2852.84	3468.58	1524.31	1294.77	4239.92	1410	4264.43	1595.73	3011.43	1524.31
83.1	3240.24	951.16	5613.98	4372.29	2722.28	5029.41	2879.79	5147.16	698.04	394.44	1883.39	3116.98	766.82	177.33	3902.86	2432.76	1152.11	2724.03	1253.88	1453.48	5276.68	5013	3791.56	735.24	186.61	632.3	1250.49	389.39	4579.51	771.17	1978.9	385.68	3471.27	1341.23	255.33	4043.06	4271.38	805.09	816.78	2877.69	3491.01	1532.26	1318.23	4260.02	1421.3	4284.58	1597.9	3024.31	1532.26
83.2	3206.87	948.61	5656.93	4360.88	2729.73	5053.31	2861.49	5139.7	693.07	394.08	1847.78	3066.13	791.39	176.82	3879.1	2436.06	1124.63	2746.06	1260.74	1431.12	5321.42	4975.79	3748.37	722.54	185.84	646.37	1220.49	383.06	4593.33	751.22	1968.57	384.97	3400.49	1317.97	253.83	4065.4	4290.76	808.73	815.51	2899.46	3518.6	1540.83	1346.78	4281.32	1430.74	4325.84	1603.67	3029.51	1540.83
83.3	3174.38	944.4	5707.89	4358.91	2730.7	5070.56	2849.71	5127.51	689.45	391.61	1811.91	3016.48	817.03	173.05	3853.47	2444.23	1091.68	2749.5	1266.3	1408.33	5371.8	4931.3	3715.71	713.56	184.85	664.73	1188.79	378.27	4613.18	730.89	1971.22	383.19	3328.24	1294.17	249.36	4099.72	4329.89	805.96	813.72	2917.13	3537.21	1557.7	1367.33	4308.53	1437.34	4360.23	1599.42	3040.77	1557.7
83.4	3123.52	945.98	5759.97	4363.78	2741.56	5084.18	2835.39	5138.47	677.1	390.78	1782.6	2963.59	844.53	170.61	3830.56	2445.81	1068.49	2762.59	1275.64	1382.72	5419.29	4902.87	3672.54	711.7	180.39	683.31	1156.02	369.11	4630.04	708.33	1975.56	381.42	3257.93	1276.56	246.99	4118.63	4333.12	803.32	808.87	2943.87	3565.84	1566.02	1393.74	4330.11	1449.8	4388.04	1606.19	3036.4	1566.02
83.5	3068.52	945.98	5793.84	4357.84	2749.33	5111.18	2813.48	5110.87	673.12	386.41	1737.44	2917.83	867.06	167.97	3818.77	2450.66	1041.33	2765.2	1286.14	1363.44	5461.8	4868.18	3641.1	710.54	180.62	700.39	1125.11	366.53	4646.51	688.71	1960.32	380.56	3191.62	1249.87	246.67	4150.08	4339.7	804.86	806.37	2975.57	3575.8	1572.88	1420.42	4357.06	1453.24	4423.53	1608.52	3042.02	1572.88
83.6	3021.47	937.39	5833.79	4343.37	2744.52	5125.9	2805.58	5100.29	669.72	384.92	1701.91	2868.23	896.63	165.4	3781.16	2455.46	1011.19	2778.23	1288.4	1337.34	5487.83	4835.31	3597.77	711.67	177.56	718.22	1098.58	361.06	4646.9	666.22	1954.04	380.22	3131.16	1227.41	243.86	4164.79	4363.58	800.43	803.68	3014.89	3592.49	1579.43	1437.56	4364.56	1460.5	4454.12	1609.97	3044.98	1579.43
83.7	2961.86	933.7	5871.6	4340.02	2743.68	5144.79	2784.3	5071.59	658.54	384.93	1669.37	2815.79	921.03	162.83	3756.48	2452.27	986.74	2781.35	1299.44	1314.72	5542.38	4788.17	3561.68	720.94	178.35	740.01	1070.66	357.07	4654.69	648.63	1949.53	378.62	3063.32	1207.21	243.66	4198.56	4368.24	807.63	800.04	3032.43	3610.45	1591.4	1466.05	4383.17	1466.7	4487.14	1601.23	3050.48	1591.4
83.8	2905.87	927.57	5906.29	4317.47	2745.78	5155.01	2762.83	5073.11	652.88	382.21	1628.92	2774.39	949.47	163.3	3729.6	2448.14	959.36	2791.93	1297.39	1285.98	5576.88	4749.88	3528.14	725.81	176.74	759.69	1044.02	354.14	4662.7	631.9	1941.24	377.4	2999.17	1193.09	240.78	4231.2	4389.81	797.3	798.97	3057.23	3623.02	1600.09	1488.23	4403.82	1473.44	4509.87	1599.9	3043.91	1600.09
83.9	2847.66	923.84	5941.21	4302.78	2742.93	5164.37	2740.97	5044.07	640.48	384.06	1587.36	2721.17	988.46	159.71	3699.76	2451.68	929.83	2794.96	1304.71	1263.58	5620.51	4708.84	3491.17	732.4	175.38	779.92	1018.77	349.34	4673.34	614.78	1935.79	376.39	2933.41	1176.19	237.79	4246.18	4386.93	810.76	796.77	3078.61	3643.02	1605.41	1514.45	4427.78	1479.63	4533.14	1598.98	3041.69	1605.41
84	2790.64	923.84	5977.83	4291.54	2740.24	5166.67	2716.37	5029.79	635.78	377.28	1548.62	2675.28	1013.46	157.82	3683.56	2447.99	904.89	2806.75	1309.83	1240.2	5657.83	4649.16	3455.11	742.31	174.19	793.94	992.43	345.4	4676.29	597.55	1926.31	375.43	2874.22	1156.09	237.42	4263.62	4389.41	802.38	796.58	3098.24	3656.52	1615.14	1543.89	4449.84	1482.53	4569.33	1600.71	3039.94	1615.14
84.1	2732.08	912.68	6011.9	4275.48	2735.73	5174.59	2693.07	5014.73	626.32	376.7	1510.73	2630.21	1046.99	155.93	3649.11	2448.81	877.36	2805.69	1315.32	1209.21	5691.16	4601.02	3410.92	752.91	173.59	815.5	967.06	343.29	4679.73	582.64	1918.26	374.22	2810.69	1136.6	234.59	4283.07	4397.02	807.64	793.22	3117.3	3665.89	1624.78	1564.14	4465.49	1490.86	4577.33	1598.97	3035.58	1624.78
84.2	2662.04	905.89	6027.69	4255.83	2735.53	5180.4	2665.76	4990.03	616.9	374.54	1473.06	2579.73	1079.26	152.42	3612.5	2444.61	854.53	2812.83	1311.58	1189.62	5725.23	4548.02	3380.31	762.98	171.31	832.12	945.21	339.22	4682.86	568.19	1911	373.66	2744.44	1120.12	233.09	4296.84	4400.56	804.83	790.08	3117.68	3669.78	1627.77	1587.98	4474.06	1495.42	4613.21	1595.83	3023.67	1627.77
84.3	2598	899.07	6075.76	4239.41	2725.17	5186.17	2640.94	4979.14	612.73	370.81	1434.48	2529.89	1112.28	149.94	3586.13	2442.11	832.17	2806.27	1320.44	1163.4	5775.64	4497.67	3341.5	769.81	171.78	855.84	920.66	338.52	4680.81	551.27	1892.91	374.03	2691.68	1106.54	232.23	4310.99	4411.04	806.16	789.4	3142	3677.11	1636.87	1615.11	4492.39	1504.81	4629.27	1590.22	3022.71	1636.87
84.4	2529.36	895.67	6099.8	4216.67	2719.76	5184.63	2621.63	4934.79	601.07	374.32	1399.63	2483.39	1150.03	149.73	3548.71	2437.04	807.66	2812.88	1321.37	1132.61	5791.01	4448.33	3301.4	782.11	169.22	873.97	897.94	334.66	4687.92	536.63	1878.91	376.47	2630.33	1095.31	229.52	4332.51	4394.97	799.2	788.28	3165.77	3693.23	1640.41	1632.65	4502.86	1511.47	4636.19	1584.02	3011.91	1640.41
84.5	2465.27	895.67	6121.64	4192.24	2707.99	5184.5	2580.38	4910.49	594.31	367.98	1359.62	2440.84	1181.79	146.62	3529.86	2426.36	784.99	2815.93	1320.84	1109.41	5826.43	4390.53	3255.76	791.21	168.57	891.2	875.56	332.61	4678.8	526.13	1868.46	374.79	2574	1079.2	227.53	4338.28	4393.18	812.04	786.66	3189.27	3692.78	1648.17	1663.35	4509.5	1514.24	4638.91	1580.97	3000.5	1648.17
84.6	2402.32	877.85	6148.17	4163.14	2702.2	5185.09	2562.43	4875.52	584.66	365.87	1320.33	2396.5	1216	144.99	3470.47	2423.3	763.33	2811.23	1322.18	1083.12	5859.66	4329.86	3214.49	799.74	168.38	913.34	856.58	331.29	4683.88	511.34	1848.73	377.42	2514.53	1066.38	226.41	4350.71	4394.09	811.75	787.64	3204.63	3702.81	1655.1	1682.04	4514.28	1518.47	4658.69	1574.5	2992.65	1655.1
84.7	2334.3	868.74	6158.92	4138.73	2688.37	5175.98	2528.06	4845.08	574.26	365.46	1285.84	2350.26	1249.14	143.2	3434.4	2416.71	739.91	2816.16	1326.56	1060.56	5884.22	4281.46	3173.51	805.47	168.42	933.99	834.36	329.09	4684.88	499.54	1831.69	378.61	2461.08	1052.49	226.5	4358.98	4384.97	814.36	780.21	3206.31	3701.66	1661.99	1707.3	4521.77	1521.73	4656.21	1562.36	2976.43	1661.99
84.8	2273.68	860.42	6170	4113.37	2680.29	5164.61	2498.71	4796.04	563.94	366.5	1252.31	2305.51	1292	141.31	3389.67	2409.99	719.22	2807.29	1325.34	1034.29	5914.06	4221.76	3133.44	812.34	167.79	955.02	815.1	329.44	4672.1	485.7	1813.99	376.71	2411.79	1043.19	225.91	4374.1	4385.32	814.03	780.02	3219.16	3703.67	1670.01	1730.31	4517.5	1526.69	4655.3	1556.32	2960.6	1670.01
84.9	2209.92	854.87	6186.66	4083	2664.14	5170.34	2463.8	4746.67	554.93	364.81	1216.97	2262.52	1328.37	139.34	3345.51	2400.12	700.02	2802.12	1323.57	1008.49	5946.32	4157.22	3086.7	817.34	164.58	975.69	799.66	325.93	4673.53	473.67	1794.29	377.92	2366.6	1038.62	222.67	4370.79	4366.32	821.66	780.34	3227.22	3710.38	1670.93	1749.33	4517.51	1527.17	4659.97	1553.3	2949.92	1670.93
85	2141.62	854.87	6196.79	4046.92	2647.13	5148.59	2433.42	4696.4	544.2	361.97	1184.38	2224.41	1367.49	138.12	3315.92	2387.88	678.21	2801	1325.09	986.59	5965.78	4096.52	3051.12	824.72	164.83	993.53	778.84	328.63	4669.43	464.49	1774.1	380.12	2305.12	1021.39	222.76	4371.61	4351.44	816.69	777.62	3234.84	3706.93	1674.58	1786.63	4520.9	1526.06	4659.59	1546.18	2938.24	1674.58
85.1	2076.64	831.89	6211.79	4013.16	2637.54	5154.06	2396.77	4639.28	535.88	356.9	1149.99	2183.84	1402.44	134.96	3250.92	2378.74	662.29	2800.19	1327.63	960.73	5989.57	4040.2	3009.54	828.98	164.53	1016.32	761.09	325.64	4659.53	451.51	1753.54	383.46	2256.87	1010	221.41	4380.26	4341.37	818.69	774.97	3223.31	3707.47	1674.53	1801.24	4520.69	1526.18	4663.66	1531.09	2917.87	1674.53
85.2	2012.82	822.75	6210.48	3985.12	2618.29	5132.09	2368.67	4579.77	524.62	358.99	1117.86	2146.87	1436.66	133.64	3191.73	2363.9	642.08	2791.72	1320.71	936.91	6016	3971.1	2966.62	830.14	164.21	1035.9	745.22	324.35	4650.2	441.24	1727.26	381.69	2213.71	1000.96	222.46	4376.81	4309.76	828	774.29	3239.14	3696.26	1678.37	1823.8	4517.76	1525.29	4668.67	1521.97	2891.42	1678.37
85.3	1959.71	818.41	6208.87	3954.92	2596.6	5121.23	2337.37	4521.51	516.33	356.52	1088.65	2106.66	1477.93	132.66	3139.29	2347.04	627.24	2778.68	1318.76	913.19	6022.61	3912.22	2927.81	831.84	163.15	1053.82	731.17	326.33	4636.14	432.62	1709.17	384.77	2172.84	992.42	219.4	4372.8	4307.26	825.68	772.57	3256.22	3699.01	1680.51	1848.93	4504.31	1526.36	4665.74	1505.96	2868.53	1680.51
85.4	1896.65	807.49	6222.41	3907.99	2578.77	5107.44	2294.76	4460.54	505.65	357.61	1057.17	2066.04	1521.54	130.49	3082.11	2334.52	608.8	2773.84	1320.02	895.5	6037.09	3847.59	2887.24	830.23	161.74	1074.3	712.66	326.46	4632.89	420.81	1686.36	384.53	2129.79	987.7	218.6	4370.34	4273.58	825.87	772.49	3270.17	3691.86	1682.14	1875.01	4494.04	1526.5	4659.76	1495.82	2845.97	1682.14
85.5	1833.65	807.49	6218.82	3876.11	2564.09	5087.36	2261.8	4381.33	496.9	354.69	1026.87	2032.33	1554.94	129.13	3034.09	2318.64	592.34	2762.75	1312.96	869.93	6061.46	3785.52	2844.8	834.19	161.91	1089.87	699.44	327.19	4612.79	413.53	1660.33	384.99	2090.52	977.43	217.48	4370.21	4260.31	834.29	772.76	3266.17	3679.34	1690.16	1900.04	4488.3	1521.84	4649.53	1483.71	2814.08	1690.16
85.6	1778.39	782.19	6206.04	3837.51	2540.08	5072.82	2223.99	4310.53	488.2	353.91	1004.16	2004.54	1596.2	127.76	2966.74	2311.36	575.27	2749.67	1312.37	847.17	6082.6	3713.56	2800.01	831.56	160.03	1111.7	683.24	324.94	4597.59	403.29	1634.13	390.12	2047.09	972.13	217.22	4349.82	4231.91	832.57	768.73	3265.91	3667.73	1686.33	1925.08	4471.2	1519.13	4644.31	1464.66	2784.7	1686.33
85.7	1719.41	772.79	6198.18	3800.62	2522.8	5045.61	2187.68	4230.93	478.36	351.14	976.1	1967.14	1637.79	125.83	2899.78	2284.31	562.58	2743	1309.93	826.28	6083.57	3644.59	2764.67	833.46	160.54	1129.58	671.67	326.99	4587.7	393.75	1612.21	391.84	2007.79	965.76	216.48	4343.51	4208.23	842.83	769.89	3264.63	3654.33	1684.91	1947.2	4466.51	1519.34	4629.57	1451.09	2751.71	1684.91
85.8	1662.09	763.46	6180.88	3769.46	2492.4	5023.24	2151.76	4157.2	468.62	349.61	945.81	1938.69	1676.24	125.58	2835.53	2260.32	548.78	2722.02	1305.07	804.31	6100.16	3583.09	2723.82	829.39	159.75	1145.88	658.57	330.97	4564.98	388.47	1585.83	394.3	1979.6	962.56	215.48	4326.24	4193.31	840.48	768.87	3264.41	3644.51	1689.73	1967.82	4443.62	1515.08	4625.81	1436.94	2731.08	1689.73
85.9	1607.66	751.24	6178.86	3726.83	2475.24	4992.82	2115.07	4083.23	455.53	352.02	921.73	1910.46	1718.13	123.02	2779.81	2242.45	532.62	2706.23	1298.13	785.79	6109.26	3512.57	2688.77	830.68	158.23	1166.58	648.33	330.97	4561.04	377.72	1562.63	395.35	1950.26	958.62	217.32	4311.26	4143.99	852.72	765.64	3260.31	3634.23	1686.18	1996.32	4436.21	1515.82	4603.24	1417.78	2691.56	1686.18
86	1554.71	751.24	6139.8	3681.11	2456.56	4960.8	2080.62	3987.01	446.53	349.19	895.89	1877.93	1753.7	121.81	2712.98	2212.88	522.53	2691.79	1297.04	770.11	6105.9	3450.34	2643.83	822.08	157.83	1187.37	633.53	332.56	4528.83	369.08	1531.31	398.59	1919.43	946.99	216.4	4303.21	4111.89	856.1	767.12	3258.3	3617.14	1686.6	2018.71	4412.69	1510.49	4581.34	1410.12	2653.68	1686.6
86.1	1508.43	727.25	6115.56	3643.2	2422.42	4931.82	2040.04	3901.5	437.86	349.23	875.8	1852.13	1792.08	120.67	2639.59	2188.36	507.52	2669	1289.67	746.61	6117.74	3379.52	2608.22	820.61	156.35	1204.6	622.19	333.46	4510.08	364.57	1500.8	402.23	1888.72	942.38	214.37	4280.76	4079.86	863.86	763.84	3253.24	3597.3	1682.34	2034.08	4397.08	1501.19	4568.26	1385.79	2623.21	1682.34
86.2	1457.38	717.45	6080.32	3593.63	2404.19	4893.5	2000.32	3803.97	430.8	348.47	850.36	1827.41	1839.51	119.25	2574.36	2158.01	497.46	2656.66	1285.29	727.08	6127.44	3309.71	2568.38	820.13	156.62	1222.52	612.38	335.57	4492.36	355.67	1482.54	403.98	1859.87	942.72	214.74	4259.33	4041.48	865.69	764.26	3234.57	3578.57	1677.49	2062.6	4367.94	1502.61	4540.3	1365.31	2585.64	1677.49
86.3	1413.46	706.08	6039.1	3550.5	2370.06	4839.54	1963.57	3713.62	422.48	347.41	829.43	1799.7	1869.01	119.47	2505.1	2131.71	485.13	2632.57	1281.55	707.07	6124.04	3234.74	2533	814.77	158.17	1239.04	601.03	344.52	4462.6	350.32	1452.82	409.05	1834.49	937.5	216.16	4242.63	4025.82	873.66	764.79	3235.16	3561.7	1674.08	2085.09	4348.98	1490.67	4513.44	1349.57	2543.11	1674.08
86.4	1366.87	696.11	5999.38	3495.74	2339.05	4788.32	1934.8	3629.49	410.12	348.34	811.82	1772.89	1919.91	117.36	2438.91	2097.17	473.36	2605.74	1276.91	693.1	6116.28	3167.74	2496.41	808.95	156.27	1259.99	590.84	344.52	4450.69	345.04	1422.13	411.87	1813.69	938.96	213.69	4208.59	3965.53	882.98	768.56	3238.38	3541.4	1673.57	2108.7	4320.32	1491.49	4492.52	1326.67	2499.24	1673.57
86.5	1325.07	696.11	5949.86	3433.92	2309.4	4743.63	1895.79	3538.01	405.16	344.31	791.86	1753.51	1954.04	115.69	2381.8	2067.37	461.26	2583.39	1271.81	674.48	6115.48	3101.52	2456.59	800.54	155.06	1274.16	581.4	348.36	4419.87	337.37	1394.23	416.54	1793.41	934.49	213.54	4186.3	3923.58	890.99	763.4	3235.87	3514.55	1667.07	2129.84	4280.4	1480.9	4460.86	1310.8	2456.82	1667.07
86.6	1281.34	675.49	5911.24	3389.73	2274.93	4695.97	1862.43	3450.78	394.66	342.72	771.63	1730.7	1991.27	114.69	2302.66	2035.72	451.57	2551.3	1261.75	659.62	6101.59	3024.54	2425.83	794.24	155.4	1291.54	573.08	355.64	4392.93	334	1366.53	418.35	1774.51	932.8	216.07	4153.79	3882.51	897.33	765.17	3218.19	3491.02	1660.56	2151.89	4256.24	1476.3	4427.8	1291.7	2413.67	1660.56
86.7	1238.1	661.73	5858.68	3332.42	2237.68	4630.12	1817.72	3358.61	386.22	343.21	753.64	1715.48	2025.09	113.32	2236.14	1999.11	441.67	2523.39	1258.4	644.78	6102.38	2958.62	2389.68	783.89	155.71	1311.77	563.08	360.7	4361.2	327.94	1338.92	419.22	1753.03	935.21	214.43	4122.61	3836.77	903.36	764.5	3201.21	3468.47	1661.3	2176.26	4224.87	1470.29	4405.6	1268.44	2366.43	1661.3
86.8	1204.11	650.73	5803.56	3281.3	2198.33	4576.98	1780.54	3281.73	379.21	343.26	740.48	1690.48	2069.42	112.72	2171.63	1965.13	434.91	2489.66	1253.81	627.37	6084.77	2890.09	2350.69	777.44	155.47	1324.37	555.72	367.68	4329.32	324.04	1307.58	426.4	1738.56	932.47	215.17	4090.96	3798.87	915.53	763.4	3185.7	3428.88	1653.74	2197.99	4189.37	1464.62	4372.17	1246.31	2321.57	1653.74
86.9	1163.59	638.8	5752.26	3215.86	2158.61	4521.47	1746.99	3201.46	371.35	344.44	724.06	1681.17	2111.52	112.2	2112.24	1923.43	425.94	2452.81	1245.39	612.41	6080.24	2819.04	2319.49	769.27	156.22	1338.44	546.96	375.24	4301.73	316.54	1281.81	431.88	1722.99	934.22	215.11	4063.51	3732.54	920.33	763.66	3163.98	3405.75	1645.92	2221.6	4145.99	1458.38	4341.37	1228.11	2277.22	1645.92
87	1128.03	638.8	5695.13	3154.84	2121.12	4458.33	1704.26	3108.66	363.6	339.48	709.13	1661.14	2147.17	109.67	2061.01	1886.48	415.66	2418.97	1243.76	598.01	6051.01	2762.74	2291.09	759.22	154.76	1355.61	536.28	382.91	4271.28	314.69	1254.52	435.82	1710.37	931.03	214.03	4018.68	3684.62	933.16	767.34	3151.57	3378.98	1638.88	2242.67	4110.1	1446.04	4295.47	1209.59	2227.26	1638.88
87.1	1091.71	618.54	5633.63	3099.37	2077.47	4396.56	1675.68	3021.89	357.35	341.76	694.08	1648.86	2182.03	108.95	1987.23	1848.69	408.26	2382.96	1234.59	587.68	6022.16	2693.61	2253.96	753.17	154.29	1370.74	529.29	389.9	4231.11	309.57	1226.97	440.88	1698.11	933.06	214.88	3974.37	3627.99	938.68	765.72	3121.44	3341.17	1629.74	2268.73	4076.51	1436.73	4250.31	1185.46	2190.29	1629.74
87.2	1059.51	610.02	5575.32	3044.8	2029.01	4313.37	1641.77	2942.03	350.19	340.1	683.21	1636.63	2218.66	108.62	1926.73	1810.78	400.19	2350.86	1226.23	568.72	6017.91	2626.42	2220.29	743.86	155.67	1390.29	521.92	402.34	4196.24	305.95	1198.86	444.14	1689.77	935.79	216.61	3934.77	3573.9	956.27	765.08	3109.16	3315.08	1623.96	2284.63	4032.22	1429.22	4199.03	1165.28	2141.55	1623.96
87.3	1031	598.04	5498.13	2988.5	1988.14	4245.38	1609.41	2855.02	341.75	340.2	668.63	1624.11	2255.59	108.29	1866.66	1773.08	392.43	2307.02	1219.4	558.11	5985.8	2555.99	2193.57	736.3	154.42	1408.93	517.09	413.03	4160.59	302.13	1175.27	451.66	1685.19	937.5	217.34	3895.69	3529.63	964.81	769.01	3100.81	3273.18	1616.19	2305.5	3992.74	1418.87	4156.14	1146.41	2091.87	1616.19
87.4	997.42	587.83	5421.4	2931.36	1934.46	4168.2	1572.44	2782.36	334.59	340.01	653.38	1613.2	2297.77	106.6	1805.41	1732.58	385.88	2264.08	1212.22	541.04	5949.22	2492	2163.27	727.27	154.8	1424.04	509.71	424.09	4120.36	297.99	1148.71	456.87	1674.01	942.69	216.6	3846	3459.58	976.78	766.23	3083.98	3238.11	1604.96	2327.43	3940.7	1409.78	4103.11	1121.99	2045.52	1604.96
87.5	967.81	587.83	5338.77	2868.3	1888.21	4090.6	1538.7	2705.69	329.27	338.32	643.25	1600.22	2332.29	105.9	1764.74	1694.29	379.12	2224.87	1200.9	528.62	5918.48	2432.96	2134.57	713.48	154.74	1430.88	503.42	434.36	4074.61	295.1	1122.03	459.31	1674.74	943.74	216.87	3794.84	3402.67	989.79	771.81	3057.42	3200.38	1591.74	2360.66	3897.59	1395.43	4040.27	1109.79	2000.94	1591.74
87.6	940.17	568.85	5251.23	2804.93	1837.03	4010.67	1508.25	2625.83	321.23	338.97	633.03	1597.8	2362.52	106.12	1697.11	1653.07	371.12	2179.92	1192.58	516.89	5868.72	2372.37	2105.87	704.48	152.98	1446.84	495.01	449.23	4032.13	291.62	1098.83	464.97	1665.12	946.46	217.72	3744.54	3336.7	1004.43	769.91	3031.04	3153.04	1582.29	2373.58	3849.12	1386.31	3973.17	1082.74	1954.89	1582.29
87.7	913.65	560.48	5169.34	2745.49	1787.11	3924.02	1477.24	2548.32	316.28	338.54	624.07	1591.88	2398.14	105.32	1646.84	1610.69	367.96	2135.41	1181.11	507.82	5814.98	2308.79	2076.51	695.11	154.29	1467.87	494.06	465.24	3981.66	288.49	1071.62	468.84	1665.83	949.88	218.89	3684.73	3275.04	1012.5	766.73	3007	3112.22	1568.86	2396.23	3794.77	1376.98	3911.09	1060.84	1905.16	1568.86
87.8	889.7	548.94	5079.13	2692.04	1742.85	3836.86	1440.75	2475.84	309.97	339.07	616.93	1581.29	2433.73	104.55	1592.59	1575.57	360.99	2092.98	1174.62	494.83	5767.81	2250.19	2056.48	683.62	154.57	1483.73	485.6	482.34	3926.97	286.6	1048.08	475.31	1661.72	952.73	219.42	3684.73	3224.58	1032.74	771.49	2978.94	3071.14	1566.32	2419.81	3750.53	1366.54	3850.16	1042.41	1859.21	1566.32
87.9	861.67	539.23	4984.84	2626.51	1690.78	3756.44	1411.66	2407.92	302.24	341.07	605.2	1580.54	2471.78	103.45	1547.67	1536.93	354.06	2042.89	1159.63	483.08	5716.03	2198.38	2032.67	673.91	152.66	1491.78	481.63	496.57	3878.58	284.2	1024.63	483.48	1662.53	961.31	217.04	3684.73	3148.67	1052.96	769.36	2924.79	3028.63	1549.11	2440.95	3691.78	1354.3	3773.47	1025.78	1811.31	1549.11
88	836.06	539.23	4894.54	2571.07	1638.5	3669.16	1378.89	2334.18	298.24	337.29	596.77	1574.24	2502.42	101.98	1505.88	1494.84	351.72	2001.37	1146.26	472.8	5653.22	2139.43	2010.47	662.98	151.6	1504.48	476.57	515.32	3816.42	280.55	1000.31	489.47	1659.81	959.46	220.01	3684.73	3083.6	1055.12	770.98	2907.39	2973.44	1535.14	2461.99	3638.98	1338.98	3711.02	1006.22	1776	1535.14
88.1	813.81	519.2	4793.17	2512.2	1590.12	3584.67	1354.77	2279.96	291.93	339.1	586.85	1571.8	2531.2	102.3	1453.87	1459.49	346.28	1953.62	1136.39	463.36	5581.81	2087.26	1987.41	650.36	151.63	1516.12	470.48	532.42	3760.66	278.19	974.66	494.46	1662.91	962.4	219.77	3684.73	3013.6	1079.59	771.84	2887.38	2926.93	1521.21	2479.17	3572.47	1327.2	3640.27	979.57	1729.27	1521.21
88.2	795.29	513.55	4703.62	2455.98	1543.33	3495.98	1321.56	2211.29	287	337.36	579.77	1568.68	2565.73	101.04	1407.63	1419.34	339.36	1901.82	1122.36	453.92	5521.39	2033.49	1974.54	641.9	152.26	1525.42	467.97	552.41	3697.93	276.13	952.17	499.72	1665.38	964.13	222.61	3799.91	2950.51	1097.94	773.29	2859.94	2875.67	1506.64	2498.94	3508.72	1313.81	3560.6	964.58	1682.84	1506.64
88.3	772.8	502.12	4601.66	2395.23	1493.79	3408.33	1291.47	2145.57	283.57	340.28	572.89	1566.59	2599.42	100.26	1365.59	1376.61	337.49	1857.54	1111.64	442.02	5447	1983.32	1955.4	631.89	153.19	1535.2	464.8	573.01	3634.87	274.61	930.79	505.24	1664.5	967	223.09	3626.64	2898.44	1112.4	773.14	2831.66	2822.53	1498.33	2518.61	3445.82	1296.33	3487.98	943.76	1634.3	1498.33
88.4	754.84	494.74	4506.89	2336.2	1445.94	3315.36	1269.4	2089.53	277.74	340.92	565.56	1567.61	2634.19	100.58	1327.5	1337.29	332.58	1806.21	1102.25	434.01	5362.21	1934.64	1931.78	621.33	151.99	1553.04	460.07	590.57	3574.44	272.23	909.24	515.67	1669.86	972.64	223.17	3504.24	2820	1123.32	775.31	2789.07	2777.98	1479.84	2536.96	3391.2	1286.41	3416.28	924.78	1597.75	1479.84
88.5	733.93	494.74	4402.89	2278.23	1399.04	3235.8	1245.11	2028.29	271.72	339.82	557.56	1573.13	2663.54	100.03	1299.42	1301.36	327.93	1766.81	1084.6	423.8	5290.39	1886.44	1917.66	611.12	151.97	1562.87	457.04	614.61	3500.51	270.28	885.72	517.88	1676.51	969.41	226.28	3412.07	2756.18	1156.39	776.26	2749.23	2722.14	1462.62	2564.09	3330.48	1267.01	3340.66	912.42	1553.34	1462.62
88.6	715.68	476.35	4310.23	2227.64	1350.82	3158.46	1223.77	1973.52	268.57	338.47	552.51	1569.9	2689.14	99.21	1248.66	1268.56	324.14	1717.88	1069.67	416.52	5215.41	1842.42	1898.81	601.2	154.09	1568.23	453.29	635.65	3437.64	270.23	868.38	528.58	1679	978.38	225.46	3317.92	2689.32	1164.08	778.42	2714.88	2667.49	1445.22	2571.9	3265.73	1255.48	3264.66	889.01	1512.74	1445.22
88.7	698.03	469.66	4198.78	2167.33	1306.4	3067.43	1202.47	1919.2	264.73	339.04	547.21	1573.59	2727.16	98.17	1217.28	1229.02	322.54	1669.93	1052.06	408.73	5130.49	1802.88	1888.4	591.64	154.59	1582.48	448.33	658.4	3366.44	268.86	846.73	532.68	1683.18	980.56	229.99	3247.23	2618.54	1195.3	777.34	2681.08	2611.17	1433.89	2595.15	3203.56	1243.02	3186.12	870.49	1471.98	1433.89
88.8	682.7	461.2	4096.12	2121.84	1258.64	2984.27	1180.93	1866.46	260.39	339.39	544.01	1580.44	2756.57	98.76	1183.74	1197.74	317.7	1625.17	1037.97	397.63	5037.78	1760.69	1874.22	582.29	155.98	1595.53	446.52	684.02	3294.7	268.85	828.03	540.89	1691.88	983.44	228.43	3167.53	1792.23	1217.26	777.74	2652.78	2556.61	1418.64	2608.83	3140.99	1225.44	3114.6	853.9	1431.47	1418.64
88.9	666.4	453.09	3991.86	2061.96	1214.6	2904.08	1157.56	1812.57	254.43	343.08	540.38	1580.17	2782.11	97.65	1151.03	1165.43	317.07	1581.79	1021.03	391.64	4938.63	1721.38	1864.49	572.12	154.83	1606.76	445.9	707.81	3227.66	265.77	809.7	546.89	1700.87	989.29	231.87	3103.57	1792.23	1229.87	780.69	2611.52	2506.09	1399.52	2628.14	3066.26	1211.26	3044.72	837.73	1395.87	1399.52
89	654.46	453.09	3894.09	2016.3	1171.98	2821.72	1136.46	1768.4	250.17	341.37	533.22	1589.28	2807.77	95.94	1130.64	1128.49	312.9	1530.57	1001.91	382.66	4845.19	1683.61	1856.56	561.89	156.1	1610.59	441.79	730.21	3149.89	264.31	791.57	551.6	1705.6	988.14	232.03	3024.41	1767.42	1257.21	786.03	2565.84	2449.56	1381.2	2639.32	3010.57	1191.47	2968.52	828.3	1354.44	1381.2
89.1	636.82	437.43	3784.03	1964.64	1130.23	2752.01	1113.82	1716.84	248.43	342.3	531.44	1591.46	2836.28	95.72	1087.68	1098.69	308.42	1489.63	983.14	376.39	4759.71	1652	1850.36	550.34	155.48	1620.7	438.57	755.84	3075.32	265.01	776.38	561.59	1712.18	990.64	237.36	2959.62	2118.48	1280.09	788.43	2530.73	2394.22	1365.32	2652.82	2948.29	1170.88	2890.6	807	1326.3	1365.32
89.2	622.46	432.06	3687.62	1911.76	1095.29	2671.62	1097.99	1668.02	243.64	343.63	525.48	1594.98	2861.94	95.31	1061.39	1068.62	308.12	1447.04	965.23	368.43	4656.72	1623.9	1844.94	543.16	155.67	1630.02	438.4	782.5	3005.08	263.28	755.86	570.33	1719.66	994.01	235.48	2889.62	2279.69	1296.41	789.98	2478.63	2332.97	1349.04	2670.53	2887.28	1161.58	2824.86	791.32	1286.51	1349.04
89.3	611.23	422.75	3597.96	1866.68	1055.21	2598.1	1081.54	1625.67	240.46	342.33	524.98	1603.03	2892.76	95.83	1032.63	1036.49	304.07	1405.67	945.77	363.09	4554.79	1591.94	1838.7	534.37	156.33	1636.73	435.26	814.13	2926.27	263.86	739.16	572.88	1729.43	992.03	237.48	2823.83	2184.32	1331.19	792.2	2433.09	2287.04	1329.72	2685.3	2819.72	1142.29	2753.97	777.26	1250.95	1329.72
89.4	597.61	413.96	3501.89	1817.41	1015.13	2518.52	1060.32	1584.17	237.81	346.3	517.36	1609.91	2914.61	94.82	1006.63	1008.36	303.28	1365.25	925.81	355.53	4461.71	1560.7	1834.48	524.49	156.11	1647.2	435.01	840.82	2857.39	263.2	723.74	583.14	1735.41	1001.14	239.76	2769.07	2091.02	1351.19	793.97	2391.2	2231.88	1311.93	2699.08	2758.31	1128.99	2678.34	762.77	1216.32	1311.93
89.5	583.94	413.96	3400.04	1767.27	979.94	2449.36	1045.12	1538.18	234.18	343.24	517.92	1613.21	2940.4	92.97	997.16	978.59	299.64	1326.08	906.63	350.6	4346.82	1527.61	1826.3	513.04	155.7	1647.23	434.19	866.76	2784.16	262.88	708.22	588.63	1747.01	995.61	242.08	2706.36	2019.49	1369.96	799.11	2356.87	2171.94	1294.27	2712.04	2695.87	1108.38	2613.1	749.3	1181.36	1294.27
89.6	573.86	402.09	3306.58	1719.63	946.61	2387.32	1024.47	1497.57	231.27	344.71	513.53	1625.13	2966.28	94.23	963.91	953.09	299.17	1290.18	886.47	345.43	4248.2	1507.69	1828.88	506.74	156.8	1660.38	432.82	900.42	2709.19	263.64	688.98	595.24	1756.27	998.48	243.01	2644.32	1936.26	1392.23	800.13	2314.81	2119.61	1273.64	2723.2	2636.57	1092.89	2543.43	731.23	1151.49	1273.64
89.7	560.77	394.3	3220.69	1674.87	913.01	2303.26	994.99	1458	226.03	344.41	514.26	1633.81	2990.82	93.68	937.24	927.22	297.56	1249.46	866.09	338.73	4147.62	1483.33	1824.39	493.47	157.59	1663.28	430.81	926.3	2640.02	261.6	679.8	604.34	1770.86	1000.33	247.72	2595.7	1873.11	1426.64	800.02	2265.22	2068.96	1252.29	2732.64	2576.39	1075.14	2473.26	716.13	1118.32	1252.29
89.8	552.32	385.83	3131.96	1630.13	880.46	2239.58	984.18	1418.19	224.61	346.47	508.88	1644.44	3019.59	93.18	918.8	900.06	295.97	1214.07	847.28	333.83	4034.22	1460.47	1823.26	487.11	158.86	1674.11	429.58	960.66	2573.62	264.45	661.99	608.8	1773.48	1000.93	247.33	2542.36	1818.93	1444.26	806.52	2228.37	2016.33	1238.04	2746.32	2522.59	1055.19	2411.52	703.88	1090.15	1238.04
89.9	545.2	379.04	3051.62	1588.47	852.17	2181.71	984.89	1391.96	221.06	348.51	508.72	1653.51	3040.96	92.64	900.19	878.56	295.66	1177.67	826.86	325.08	3939.6	1440.98	1829.58	477.62	159.69	1673.74	428.9	988.99	2504.51	265.21	646.12	618.57	1788.8	1006.96	250.91	2492.89	1775.48	1471.32	809.04	2169.43	1968.65	1216.62	2760.71	2456.8	1045.08	2350.5	689.49	1059.04	1216.62
90	534.12	379.04	2965.13	1547.93	820.66	2113.16	971.08	1352.52	218.17	346.32	507.48	1660.43	3058.7	93.3	891.26	852.16	293.65	1147.09	808.8	321.18	3829.03	1419.07	1832.12	471.89	160.19	1685.67	427.88	1022.33	2434.31	266.68	633.36	627.09	1799.59	1002	252.99	2445.2	1751.76	1501.18	811.26	2130.87	1914.58	1197.52	2768.72	2405.99	1022.51	2281.86	683.5	1027.06	1197.52
90.1	526.91	370.13	2884.48	1508.28	790.93	2058.99	956.91	1321.17	215.98	348.1	505.96	1671.44	3080.71	91.94	858.67	830.48	291.16	1115.33	785.74	315.97	3729.52	1402.37	1831.71	461.86	161.11	1684.2	428.31	1050.57	2366.99	267.87	619.28	632.12	1806.42	1008.6	257.19	2388.4	1724.28	1522.73	813.3	2084.77	1860.04	1173.14	2771.88	2352.01	1005.8	2227.42	664	1003.55	1173.14
90.2	516.18	362.91	2806.72	1467.76	766.49	1992.26	946.08	1283.6	211.91	349.79	505.1	1682.27	3105.96	92.33	844.09	804.81	289.81	1082.53	765.77	313.51	3627.31	1387.83	1837.06	452.81	161.9	1690.08	426.29	1081.07	2306.27	270.21	608.39	640.93	1818.04	1007.66	260.51	2347.17	1722.88	1540.76	816.76	2044.53	1817.77	1157.62	2779.26	2287.77	985.79	2172.6	652.31	974.46	1157.62
90.3	506.9	357.04	2727.78	1433.58	741.44	1933.87	930.38	1255.76	210.76	349.71	503.36	1690.91	3122.16	91.98	824.51	780.98	287.5	1050.5	748.12	308.47	3534.66	1377.76	1845.26	444.58	162.71	1693.3	424.83	1116.88	2243.49	273.6	595.39	647.32	1825.8	1009.48	261.72	2306.14	1743.21	1581.11	818.4	2001.09	1771.17	1139.29	2784.95	2239.64	970.42	2114.3	640.72	946.1	1139.29
90.4	498.84	350.28	2654.66	1396.43	713.39	1885.22	917.33	1228.22	206.36	353.06	500.33	1698.39	3148.14	91.96	809.49	761.96	287.87	1024.87	729.46	303.22	3431.77	1357.06	1846	434.14	163.3	1694.48	427.91	1142.54	2183.36	274.64	583.34	652.48	1838.32	1017.8	263.77	2262.62	1778.5	1602.53	825.93	1957.1	1724.39	1113.29	2798.47	2186.71	951.97	2060.7	630.31	923.14	1113.29
90.5	493.52	350.28	2582.78	1363.47	693.16	1829.91	907.23	1204.69	204.13	350.77	501	1707.11	3169.02	92.41	809.2	738.89	287.29	991.66	705.88	298.71	3337.16	1343.74	1855.78	428.6	164.64	1701.88	425.66	1175.18	2115.29	277.49	572.16	662.47	1854.46	1016.92	268.91	2222.83	1842.47	1634.4	828.18	1905.66	1672.86	1093.39	2802.44	2138.41	934.84	2004.83	622.92	900.04	1093.39
90.6	486.4	340.63	2511.6	1328.39	670.94	1782.51	900.79	1170.42	203.27	350.26	501.54	1720.3	3176.84	91.26	783.1	718.07	286.26	967.42	689.39	294.82	3236.32	1336.74	1860.88	422.53	165.71	1699.88	425.97	1206.89	2055.57	280.37	557.39	668.42	1862.2	1017.74	270.89	2182.82	1887.9	1658.51	831.24	1858.41	1629.99	1072.19	2804.01	2088.43	920.13	1952.21	606.94	877.47	1072.19
90.7	482.44	334.72	2446.08	1294.61	648.77	1730.96	887.81	1149.03	201.27	353.89	500.69	1729.29	3201.46	91.93	770.49	697.16	286.84	940.62	670.52	291.79	3147.23	1328.56	1869.47	412.33	168.46	1704.33	426.11	1239.2	1996.13	283.73	547.88	678.17	1880.58	1020.74	273.64	2144.04	1945.58	1675.83	838.97	1817.34	1587.49	1050.57	2804.77	2039.64	900.46	1898.47	595.83	852.09	1050.57
90.8	477.94	329.47	2381.83	1262.81	630.8	1679.93	877.16	1122.76	199.93	354.24	501.04	1741.9	3212.84	90.89	756.49	676.19	284.38	912.16	655.54	288.88	3057.61	1318.76	1880.67	402.56	170.04	1703.68	426.37	1274.38	1942.81	291.02	536.95	683.58	1886.53	1026.81	276.21	2106.4	2011.54	1700.82	838.58	1817.34	1549.48	1033.66	2810.78	1993.4	880.89	1853.58	585.33	830.01	1033.66
90.9	472.86	324.53	2318.24	1231.6	609.78	1632.57	868.64	1100.57	196.84	358.13	498.83	1755.64	3234.84	90.03	743.8	661.69	284.96	889.52	636.62	288.06	2971.32	1310.98	1892.61	394.93	169.73	1704.37	428.47	1303.26	1891.66	295.92	527.83	690.26	1896.69	1030.23	278.96	2071.78	2080.12	1747.11	844.63	1817.34	1505.07	1010.03	2807.73	1948.68	865.89	1804.78	577.21	806.12	1010.03
91	464.25	324.53	2252.02	1199.53	589.01	1584.83	862.67	1074.11	196.13	359.01	501.84	1765.21	3239.51	91.19	746.84	641.87	287.31	863.93	618.91	281.84	2889.08	1304.32	1900.72	389.13	173.49	1713	427.54	1336.35	1827.41	301.98	516.47	697.53	1914.87	1030.67	280.18	2038.46	2152.37	1765.91	849.39	1902.42	1461.97	990.33	2816.09	1899.46	846.16	1756.37	569.74	785.93	990.33
91.1	461.13	315.7	2197.46	1171.78	572.14	1549.1	851.54	1056.5	194.95	359.82	504.09	1776.76	3257.21	90.55	724.38	625	284.42	841.27	598.37	279.73	2805.47	1300.57	1910.7	379.54	175.01	1709.9	424.74	1365.78	1773.46	309.16	504.94	703.99	1926.48	1029.33	284.56	2002.6	2207.59	1794.18	852.09	1881.52	1427.18	973.34	2806.56	1457.02	830.8	1713.43	555.34	768.28	973.34
91.2	456.28	309.86	2144.98	1145.72	559.84	1499.77	845.31	1032.93	191.62	357.92	504.03	1788.18	3273.9	91.04	717.34	606.14	287.08	820.28	584.58	275.23	2727.33	1300.52	1922.23	374.9	177.06	1710.79	426.74	1396.7	1729.47	315.56	497.61	712.08	1939.33	1034.38	288.57	1972.67	2260.9	1821.58	855.4	1824.89	1387.63	950.63	2798.04	1457.02	811.71	1664.91	547.76	749.11	950.63
91.3	456.68	303.38	2089.62	1116.84	541.41	1461.29	840.35	1005.7	190.9	360.16	504.31	1796.83	3285.1	89.86	704.61	592.16	284.48	801.29	569.47	274.39	2654.06	1295.44	1926.68	366.03	178.8	1712.01	430.63	1429.56	1679.56	326.79	487.19	718.78	1951.24	1038.64	291.41	1939.86	2318.98	1841.42	861.83	1740.04	1353.16	935.51	2807.81	1821.17	797.7	1626.64	536.78	725.66	935.51
91.4	450.54	300.62	2031.73	1092.3	526.03	1424.46	837.7	997.08	189.41	368.18	503.44	1814.96	3307.79	89.74	697.7	574.04	286.01	780.43	555.42	272.61	2579.91	1298.79	1942.16	358.89	181.19	1716.4	430.64	1461.63	1634.17	333.18	478.01	722.78	1964.38	1045.89	293.8	1905.67	2368.58	1873.04	864.7	1669.33	1320.14	909.72	2797.64	1760.88	797.7	1580.08	526.04	706.12	909.72
91.5	447.58	300.62	1973.16	1065	510.24	1383.88	832.38	974.87	186.58	364.03	505.73	1823.37	3310.53	89.63	698.67	558.6	283.92	761.19	537.76	270.33	2506.22	1294.1	1951.06	350.3	183.72	1705.22	430.89	1488.76	1586.84	343.48	470.22	730.91	1977.11	1042.67	298.33	1873.49	2422.69	1894.54	871.26	1612.69	1280.22	891.91	2799.37	1740.63	797.7	1538.48	523.21	691.35	891.91
91.6	442.77	290.23	1926.8	1042.12	495.54	1351.26	831.62	959.72	185.5	367.7	507.43	1840.07	3318.47	90.76	679.89	542.04	285.03	743.28	524.02	267.76	2435.18	1302.92	1960.48	344.43	185.28	1705.41	432.49	1521.71	1540.89	352.86	462.72	737.52	1990.81	1045.53	301.4	1841.71	2448.53	1921.71	876.03	1559.09	1247.12	874.96	2789.3	1638.34	909.85	1501.94	508.2	672.93	874.96
91.7	440.27	286.08	1878.11	1021.6	484.01	1313.8	828.86	943.04	184.72	371.57	509.48	1851.98	3331.22	89.93	676.28	529.21	286.53	725.51	509.93	266.68	2373.89	1299.42	1978.81	337.43	188.02	1707.44	435.22	1555.59	1496.84	363.57	454.15	742.86	2004.97	1050.51	304.09	1816.1	2476.21	1952.29	879.6	1511.28	1216.96	853.98	2778.63	1562.81	756.06	1467	501.77	656.23	853.98
91.8	440.44	282.28	1828.87	994.13	473.39	1280.87	827.88	932.51	185.46	370.12	511.04	1865.54	3342	89.28	667.62	511.92	286.61	707.08	494.22	264.2	2311.01	1304.13	1986.29	330.71	190.44	1702.66	438.21	1586.42	1452.53	375.32	446.32	748.99	2022.24	1055.01	306.13	1778.49	2502.31	1972.79	886.74	1472.92	1185.63	853.98	2767.34	1498.62	708.59	1427.16	493.95	639	853.98
91.9	438.33	282.28	1786.01	974.24	460.08	1242.76	825.72	912.36	181.36	374.88	512.73	1880.73	3351.97	89.29	664.78	499.39	286.48	693.09	484.72	261.71	2248.72	1307.62	1995.56	325.72	192.29	1701.31	440.16	1611.65	1414.38	386.96	437.84	754.19	2043.19	1069.54	309.64	1749.73	2518.6	1983.66	889.77	1432.01	1160.84	853.98	2760.02	1446.48	652.6	1393.86	485.82	624.47	853.98
92	436.02	282.28	1745.81	952.01	449.61	1214.48	826.32	895.52	181.17	378.06	511.94	1892.07	3358.92	89.72	667.09	488.54	286.61	675.34	470.77	263.19	2187.03	1317.94	2009.93	319.59	195.86	1696	441.61	1647.78	1377.1	402.01	432.22	762.96	2054.63	1064.39	313.42	1716.23	2539.11	2023.06	897.17	1407.68	1129.01	853.98	2747.34	1407.04	606.63	1357.03	482.07	608	853.98
92.1	433.46	282.28	1696.51	929.37	439.01	1186.27	830.62	884.27	180.86	377.46	519.53	1907.27	3368.08	89.87	647.21	474.96	287.44	659.98	457.91	260.61	2131.2	1320.04	2018.48	312.2	198.41	1694.2	443.61	1679.56	1340.73	417.99	424.31	766.79	2072.08	1073.91	314.62	1683.06	2531.28	2044.7	901.62	1388.02	1098.45	975.17	2732.81	1367.73	574.72	1319.91	471.72	597.34	975.17
92.2	431.42	282.28	1652.21	910.7	432.03	1152.3	827.2	871.03	180.4	382.76	518.3	1922.29	3370.1	89.68	644.81	462.83	289.44	647.2	448.31	259.96	2070.77	1331.97	2033.04	306.05	202.77	1688.29	444.42	1702.38	1303.79	430.71	418.87	771.53	2083.96	1074.87	318.69	1645.82	2535.49	2069.73	910.12	1389.14	1068.38	858.06	2716.16	1335.52	551.36	1292.82	464.79	578.52	858.06
92.3	432.92	282.28	1618.14	894.69	420.58	1123.38	826.4	857.04	179.43	382.46	522.19	1938.28	3376.04	90.96	641.6	453.76	289.79	629.3	434.5	259.83	2016.41	1338.7	2041.52	298.93	206.83	1687.94	451.22	1736.02	1266.12	447.58	412.94	778.32	2101.06	1086.6	323.49	1618.46	2532.8	2099.26	911.2	1402.44	1046.5	864.44	2703.08	1319.61	535.78	1262.47	457.06	568.66	864.44
92.4	429.14	282.28	1574.57	875.99	411.99	1094.91	828.21	851.47	178.52	385.77	523.16	1954.28	3387.57	89.22	638.18	437.8	292.33	615.31	425.33	258.99	1965.6	1349.9	2052.86	294.03	209.81	1682.69	454.22	1769.92	1234.96	464.56	405.59	780.53	2121.04	1096.2	325.63	1584.61	2525.22	2118.3	919.21	1418.33	1021.74	880.24	2686.23	1297.71	519.39	1227.64	450.77	553.35	880.24
92.5	429.47	282.28	1533.53	856.68	403.22	1068.81	831.36	836.58	176.4	387.41	524.69	1970.3	3384.37	90.64	645.17	429.66	291.88	603.23	412.39	258.9	1914.83	1358.8	2063.6	288.31	211.32	1675.41	457.44	1794.25	1202.06	483.1	400.11	788.91	2132.1	1100.44	330.1	1557.48	2523.08	2137.9	925.06	1455.77	994.33	875.7	2659.22	1296.49	505.36	1200.1	449.1	540.38	875.7
92.6	431.52	288.54	1501.53	841.64	397.02	1047.09	831.89	827.41	177.24	390.24	529.99	1986.58	3390.52	90.32	630.27	418.13	293.27	591.07	400.29	259.96	1863.67	1368.74	2073.63	280.61	216.79	1667.86	460.51	1826.15	1166.39	501.46	395.86	789	2145.2	1106.3	333.46	1525.93	2495.82	2167.1	929.19	1479.9	966.12	853.12	2638.68	1304.52	496.88	1168.77	436.81	530.96	853.12
92.7	432.48	271.75	1464.71	824.79	391.64	1018.72	834.48	814.71	176.32	393.02	530.8	1998.84	3395.04	90.7	624.24	406.95	296.76	577.93	390.22	258.16	1817.27	1382.6	2084.62	277.92	220.58	1660.86	464.69	1854.41	1137.9	517.82	391	794.14	2167.86	1113.67	337.27	1499.62	2479.52	2192.73	937.97	1511.14	944.5	831.66	2612.87	1321.19	484.81	1139.59	432.6	514.43	831.66
92.8	434.72	271.75	1430.32	810.52	383.11	995.26	831.88	807.42	176.19	394.74	532.28	2014.69	3396.33	89.92	624.61	397.11	296.13	566.71	380.67	259.58	1775.5	1393.66	2093.69	271	223.29	1659.57	469.51	1885.01	1107.87	539.84	386.02	798.95	2181.69	1123.09	340.24	1465.17	2457.16	2206.39	942.98	1551.23	923.56	808.42	2589.73	1346.17	480.73	1115.68	426.69	503.94	808.42
92.9	434.5	271.75	1398.32	793.82	375.52	975.97	832.66	801.36	174.99	398.81	537.39	2026.76	3401.88	91.13	620.8	391.03	298.44	557.42	371.66	258.17	1732.41	1409.48	2105.83	266.74	225.85	1649.51	478.11	1914.04	1080.64	560.46	379.48	807.05	2196.87	1137.08	343.56	1436.5	2436.56	2234.84	950.66	1586.49	905.97	784.13	2571.08	1374.5	476.74	1088.33	420.3	494.13	784.13
93	434.46	271.75	1371.5	780.4	370.01	952.27	834.38	787.33	174.73	400.49	540.51	2049.16	3392.83	90.87	630.12	379.5	299.88	544.36	361.01	260.21	1686.24	1419.42	2117.23	261.57	230.29	1639.13	485.22	1942.71	1052.48	577.44	374.87	810.99	2223.73	1147.77	350.88	1413.46	2430.04	2265.77	957.51	1629.18	882.61	763.53	2540.54	1402.01	472.81	1062.23	418.5	484.11	763.53
93.1	439.31	271.75	1336.91	766.32	363.04	933.46	836.46	780.19	174.53	402.53	544.81	2065.08	3397.33	90.53	619.22	371.9	301.62	532.41	351.68	262.93	1645	1441.66	2131.01	255.54	233.23	1628.81	493.38	1970.31	1025.17	604.13	371.69	813.17	2236.62	1154.13	353.03	1381.91	2397.36	2272.34	960.44	1658.21	862.3	739.99	2510.87	1433.7	471.81	1039.13	409.62	475	739.99
93.2	441.53	271.75	1303.56	755.31	359.73	912.41	835.98	776.3	171.39	405.91	545.91	2083.69	3393.34	91.29	615.26	361.36	303.82	525.66	344.34	264.52	1609.1	1453.63	2141.56	251.54	237.11	1624.57	503.04	1999.28	1004.06	626.68	366.13	816.98	2248.64	1166.76	355.99	1354.98	2367.22	2299.45	970.63	1687.96	843.02	725.37	2487.96	1472.61	471.37	1015.57	402.3	475	725.37
93.3	448.42	271.75	1277.1	745.68	350.98	890.53	840.88	770.7	174.06	408.93	551.97	2101.82	3390.79	92.41	614.93	357.88	305.45	515	338.8	266.81	1569.87	1470.5	2145.22	247.72	241.77	1616.76	510.91	2027.87	975.13	646.63	362.37	819.57	2271.91	1177.68	359.48	1330.3	2344.36	2326.34	971.34	1715.04	823.63	712.7	2460.19	1514.37	472.96	996.23	402.3	475	712.7
93.4	450.29	271.75	1252.08	731.14	349.07	870.34	838.89	760.93	173.03	412.11	554.39	2116.06	3392.81	91.53	615.33	348.92	307.87	507.67	329.49	270.99	1537.73	1487.63	2160.69	242.35	244.12	1604.39	521.76	2050.63	956.6	670.73	359.9	826.88	2291.8	1194.7	362.41	1306.03	2318.21	2353.47	977.58	1736.57	808.68	701.89	2430.78	1535.78	475.6	974.7	402.3	475	701.89
93.5	454.62	271.75	1223.36	717.97	345.33	855.72	839.91	753.12	172.96	414.24	559.4	2138.76	3384.27	92.07	626.93	340.42	312.21	500.42	321.44	272.39	1498.32	1506.16	2174.12	238.54	248.01	1595.1	533.63	2074.03	929.84	696.23	356.73	827.61	2310.72	1205.72	365.1	1275.57	2295.78	2374.77	985.81	1764.13	788.52	699.6	2399.61	1572.1	477.72	952.79	402.3	475.81	699.6
93.6	463.28	271.75	1200.62	708.08	340.8	844.67	839.1	748.21	171.44	419.72	565.07	2156.23	3379.44	92.89	611.8	335.41	313.98	495.1	312.62	275.88	1463.29	1524.53	2183.62	235.66	251.02	1584.83	545.04	2102.24	913.68	722.67	353.06	831.19	2332.87	1220.62	369.34	1248.56	2267.22	2397.76	992.93	1775.74	769.36	690.46	2365.67	1606.61	484.73	933.2	506.68	436.51	690.46
93.7	467.98	271.75	1174.68	696.72	337.21	822.12	841.31	744.78	171.27	417.94	565.34	2176.78	3368.54	91.93	612.9	328.47	317.18	484.82	306.79	280.18	1434.12	1537.44	2192.74	231.4	255.91	1575.68	559.24	2127.51	888.27	747.41	347.32	838.95	2345.98	1231.84	372.29	1229.02	2238.19	2409.01	991.51	1785.18	753.83	687.84	2338.86	1632.09	488.04	913.84	434.6	406.59	687.84
93.8	481.79	308.49	1154.56	691.01	331.72	805.7	841.51	738.72	172.74	424.34	570.19	2188.43	3367.36	93.03	613.57	323.33	320.44	477.56	298.52	283.82	1403.29	1559.3	2207.38	226.82	259.06	1557.44	572.64	2152.6	868.32	772.71	346	840.34	2366.97	1252.24	373.81	1205.64	2211.84	2430.4	1002.49	1797.71	736.07	689.93	2308.38	1657.11	493.98	913.84	399.23	386.03	689.93
93.9	487.41	288.77	1131.13	679.13	330.14	792.38	842.52	737.53	171.76	429.91	574.04	2204.99	3362.28	92.85	613.34	317.91	321.94	470.42	293.76	289.54	1375.68	1573.93	2217.11	222.08	262.19	1554.1	588.08	2176.58	851.93	799.04	340.76	842.63	2386.06	1270.24	378.54	1180.43	2191.36	2442.7	1006.2	1805.31	727.99	691.67	2268.65	1678.56	499.41	913.84	384.41	368.61	691.67
94	499.27	288.77	1110.8	668.56	327.12	778.49	838.14	731.43	172.47	429.21	580.83	2228.73	3348.1	94.2	626.67	310.32	325.83	465.42	287.82	296.21	1347.8	1593.29	2227.3	218.66	266.7	1538.77	602.73	2198.62	829.09	825.15	339.28	844.68	2409.1	1283.88	381.93	1160.2	2177.31	2452.79	1013.87	1806.8	707.52	695.64	2241.28	1702.22	506.43	913.84	361.4	355.86	695.64
94.1	515.01	286.29	1085.19	659.71	323.74	768.7	835.22	723.86	171.75	435.81	585.41	2247.69	3337.29	94.81	613.57	304.69	329.94	461.55	281.01	300.07	1319.8	1610.93	2236.67	217.51	271.99	1526.44	620.62	2218.65	815.78	850.72	337.13	848.8	2434.52	1298.83	384.33	1140.46	2145.4	2467.56	1015.28	1804.99	693.8	692.57	2197.68	1719.17	512.41	1539.7	350.84	345.95	692.57
94.2	527.19	284.83	1069.82	650.94	320.16	750.89	833.06	726.02	171.92	438.88	586.84	2266.02	3330.28	95.97	614.52	301.1	336.46	453.17	274.14	309.52	1291.04	1637.8	2245.08	213.18	274.14	1511.17	637.14	2243.68	798.46	879.57	334.86	852.79	2445.94	1315.29	388.16	1116.46	2116.69	2487.56	1021.27	1807.5	681.31	693.43	2172.03	1722.3	516.71	1278.79	343.62	335.03	693.43
94.3	543.53	281.88	1048.37	648.14	318.74	738.26	837.72	724.16	172.29	439.71	593.06	2281.03	3314.88	96.26	617.19	296.89	339.76	448.77	269.61	316.68	1268.27	1653.52	2263.03	209.66	278.61	1498.88	656.98	2273.21	781.97	908.34	331.73	851.79	2471.58	1332.73	391.01	1098.01	2093.92	2495.36	1027.6	1805.46	667.77	692.8	2131.05	1737.37	522.03	1153.58	336.69	331.48	692.8
94.4	553.52	279.63	1033.81	637.28	316.29	724.78	833.27	718.41	171.56	448.63	596.42	2303.04	3306.37	97.7	619.09	290.61	344.96	444.22	265.74	325.01	1245.01	1674.4	2269.99	206.22	281.23	1476.46	674.09	2289.33	770.56	937.9	329.1	854.89	2492.61	1357.94	393.6	1076.18	2072.97	2503.34	1033.92	1792.86	659.91	692.97	2099.97	1746.29	527.99	1067.29	336.26	323.74	692.97
94.5	569.03	279.63	1011.98	633.77	313.21	713.33	833.06	713.7	174.01	449.03	602.79	2323.11	3285.49	99.03	635.13	286.4	348.82	438.28	259.46	334.33	1220.67	1696.91	2283.97	203.22	285.71	1464.63	697.43	2310.24	751.09	965.72	328.38	857.39	2510.04	1368.89	396.57	1061.73	2067.4	2515.66	1041.42	1794.57	643.46	695.44	2066.87	1753.51	534.43	1008.34	327.5	321.66	695.44
94.6	584.68	279.63	1000.13	625.46	313.94	710.59	829.23	717.01	172.8	450.91	607.93	2346.11	3267.44	98.71	624	283.92	354.46	434.88	255.61	346.56	1201.42	1717.93	2296.47	200.36	291.01	1446.54	719.2	2326.27	739.84	996.67	324.43	862.54	2532.24	1385.76	399.88	1040.71	2028.82	2520.98	1042.32	1773.89	632.52	692.72	2028.27	1754.17	540.91	963.9	322.86	321.5	692.72
94.7	601.95	280.53	984.68	621.88	311.81	693.93	829.59	714.02	172.33	455.16	616.5	2368.09	3250.74	100.62	626.59	280.3	362.24	431.82	251.04	354.23	1181.24	1741.23	2308.17	198.96	292.99	1431.04	739.21	2348.97	725.27	1023.1	324.53	862.96	2548.56	1406.16	403.68	1025.63	2007.09	2535.67	1052.71	1760.36	622.47	689.12	1990.9	1755.96	545.26	927.38	321.12	323.77	689.12
94.8	625.23	284.94	969.22	617.88	310.49	682.89	824.75	709.48	174.54	457.43	619.82	2383.22	3234.02	102.03	625.38	277	369.72	429.2	244.78	362.92	1157.69	1758.78	2319.7	192.68	297.65	1410.08	762.64	2362.13	713.92	1054.47	322.78	865.1	2564.33	1424.47	405.12	1007.36	1987.77	2543.16	1058.37	1749.56	610.54	687.56	1957.88	1754.21	548.27	896.28	317.87	333.91	687.56
94.9	642.59	284.94	954.56	611.14	309.32	674.54	825.03	712.41	173.5	462.72	624.65	2413.07	3213.48	103.59	631.44	273.11	376.69	423.28	243.63	375.01	1139.86	1781.3	2333.76	191.91	300.23	1393.1	785.78	2383.75	704.2	1083.3	321.37	865.37	2593.76	1444.64	409.24	991.13	1970.12	2551.37	1064.56	1733.32	600.31	681.63	1919.2	1746.23	550.54	878.54	325.26	341.72	681.63
95	642.59	284.94	945.29	604.7	310.12	668.02	828.73	709.02	175.63	462.8	633.53	2429.72	3197.96	106.04	645.73	270.67	386.59	419.87	238.06	387.68	1124.62	1799.62	2351.27	190.01	301.76	1372.01	808.84	2401.65	690.1	1112.22	317.43	868.92	2607.5	1452.58	408.46	975.83	1966.03	2557.76	1071.14	1727.54	588.18	684.76	1885.11	1747.41	555.38	868.33	320.43	353.19	684.76
95.1	642.59	272.23	929.3	599.99	308.71	665.38	828.17	708.83	175.13	466.43	638.06	2457.01	3173.37	108.19	635.68	266.43	393.36	419.43	232.94	398.1	1105.49	1823.5	2358.19	187.71	305.06	1354.36	829.52	2411.7	677.21	1141.27	318.21	867.07	2631.9	1474.18	412.94	957.09	1937.02	2558.76	1078.06	1700.33	582.65	675.92	1850.9	1738.52	555.67	871.01	320.47	365.34	675.92
95.2	642.59	270.95	916.52	597.59	308.18	653.4	826.56	707.39	173.7	467.7	645.68	2479.86	3148.69	109.64	641.74	265.36	404.13	415.32	228.08	412.87	1088.08	1848.54	2375.39	185.67	309.83	1333.6	853.43	2436.47	669.78	1169.02	314.91	872.19	2652.82	1490.51	416	945.59	1920.02	2570.46	1088.21	1687.68	572.64	671.37	1818.34	1732.97	558.33	886.42	321.73	380.27	671.37
95.3	642.59	267.99	907.01	588.8	305.93	646.64	821.19	709.93	175.67	473.24	651.11	2496.07	3125.49	110.83	643.46	261.39	416.97	412.54	224.85	424.56	1076.94	1870.97	2382.9	182.64	313.04	1313.28	884.79	2452.17	659.36	1198.64	315.53	871.51	2679.69	1513.54	419.72	932.17	1904.8	2568.21	1091.73	1668.79	564.23	664.1	1785.18	1732.26	559.79	919.72	324.26	394.99	664.1
95.4	642.59	269.82	897.56	586.64	305.97	641.99	823.8	709.56	176.18	478.39	655.47	2524.68	3116	111.96	650.26	257.62	428.76	410.76	224.99	440	1060.06	1891.5	2398.8	181.58	313.06	1294.16	912.99	2463.61	651.11	1228.99	312.04	873.61	2702.43	1535.79	420.46	919.99	1888.46	2566.79	1097.29	1649.04	558.04	660.12	1746.08	1725.42	559.59	961.59	331.51	412.19	660.12
95.5	686.56	269.82	890.28	589.4	306.14	635.02	819.83	711.03	176.94	479.4	664	2543.3	3079.31	115.73	666.12	257.58	441.5	408.48	221.15	453.8	1049.6	1912.23	2416.06	179.12	316.38	1272.1	933.95	2482.87	643.92	1260.23	312.24	873.52	2724.77	1541.32	423.1	909.93	1889.24	2567.27	1101.12	1636.07	548.76	658.94	1717.66	1718.88	560.94	1013.5	331.1	425.47	658.94
95.6	640.57	267.7	878.24	585.51	306.09	632.29	823.54	710.84	176.09	483.23	672.82	2569.16	3056.58	118.34	656.7	254.48	456.08	407.82	215.61	468.98	1033.91	1938.12	2423.86	177.63	320.83	1249.62	959.38	2486.66	632.44	1288.32	310.22	872.65	2751.03	1561.54	423.41	893.31	1865.19	2567.01	1105.88	1606.09	539.67	651	1675.57	1709.5	562.2	1067.42	332.94	442.85	651
95.7	616.33	267.74	871.78	581.63	307.01	621.9	828.22	712.34	177.84	487.28	679.21	2594.91	3028.21	119.42	660.89	253.84	472.34	404.23	214.6	486.89	1024.33	1961.52	2440.57	174.9	324.27	1224.57	990.19	2507.11	623.9	1315.23	310.11	872.51	2773.24	1579.74	428.39	882.01	1848.61	2562.89	1115.46	1588.13	534.13	640.73	1642.14	1708.41	559.62	1126.22	337.29	458.53	640.73
95.8	597.43	266.83	863.43	581.11	305.61	617.19	828.17	712.44	178.92	487.72	690.73	2611.3	2992.52	123.06	669.28	252.84	486.27	402.29	211.72	500.82	1013.61	1984.04	2456.12	173.68	328.98	1200.21	1017.48	2516.68	617.3	1345.91	311.02	874.4	2793.33	1596.01	428.27	873.93	1840.38	2560.77	1120.31	1572.1	526.55	633.74	1610.49	1698	558.44	1188.99	341.89	474.64	633.74
95.9	585.53	268.38	857.54	583.63	306.78	613.53	825.94	716.09	179.77	494.47	695.28	2643.63	2967.73	124.93	674.86	251.28	502.91	401.43	208.48	520.31	998.89	2004.34	2467.34	172.41	328.96	1172.64	1044.97	2527.34	613.16	1371.79	309.34	874.51	2815.89	1620.03	432.44	861.01	1831.89	2557.83	1122.62	1547.18	528.71	628.88	1581.76	1688.01	556.4	1255.62	349.94	486.6	628.88
96	574.22	268.38	851.78	580.33	306.37	613.29	823.66	721.53	180.92	496.74	702.47	2664.63	2926.48	127.87	693.34	249.4	521.82	401.3	205.86	537.67	991.98	2035.33	2487.67	171.38	331.17	1154.16	1073.43	2542.94	603.76	1403.94	308.79	873.13	2843.6	1632.93	434.54	855.62	1833.27	2546.68	1131.59	1533.43	518.86	628.23	1553.83	1685.37	553.53	1314.6	350.04	503.96	628.23
96.1	569.56	269.03	843.87	581.53	307.47	610.74	827.02	718	181.56	496.93	712.36	2689.01	2903.34	131.42	687.29	248.44	538.33	399.54	204.6	551.79	982.87	2060.18	2499.99	169.33	332.04	1128.41	1100.78	2553.9	599.44	1429.76	307.29	873.53	2870.4	1651.68	436.69	845.99	1808.37	2547.84	1135.32	1513.42	512.37	616.37	1515.08	1668.46	554.97	1372.53	354.38	517.08	616.37
96.2	570.56	268.72	838.64	581.63	309.47	603.92	823.7	721.16	183.77	500.32	719.59	2713.19	2860.16	133.72	694.37	249.47	557.73	397.85	202.41	574.58	979.43	2083.41	2512.89	165.38	334.89	1106.3	1132.54	2560.81	593.07	1457.26	308.58	874.21	2888.93	1663.04	439.39	838.26	1805.49	2538.57	1139.79	1494.41	509.95	609.33	1487.4	1663.19	549.57	1436.62	355.34	531.4	609.33
96.3	575.6	271.48	835.33	582.26	310.14	599.94	828.67	727.99	185.37	502.9	728.43	2740.02	2827.32	136.35	702.42	248.21	579.01	397.5	198.96	590.28	972.93	2108.33	2530.02	164.88	337.91	1081.72	1156.66	2572.58	591.73	1484.86	309.73	872.82	2914.58	1684.38	439.16	828.81	1798.71	2534.67	1145.22	1472.46	504.81	600.62	1458.76	1661.19	546.81	1490.29	362.09	547.49	600.62
96.4	582.33	271.48	832.87	584.24	310.84	595.83	827.38	730.09	187.19	505.68	737.87	2762.71	2792.91	139.92	712.31	247.38	598.77	400.76	197.85	612.5	966.6	2134.87	2543.04	165.78	338.62	1057.03	1189.67	2571.07	589.08	1509.67	310.17	876.43	2940.86	1703.43	440.28	824.49	1790.76	2516.02	1149.17	1453.81	501.53	593.21	1433.44	1646.16	541.3	1546.26	374.79	558.52	593.21
96.5	589.89	271.48	827.87	586.81	311.7	593.94	829.38	734.96	188.48	508.44	748.38	2792.66	2746.81	141.03	733.72	248.31	618.8	400.13	194.96	630.76	958.18	2154.59	2568.2	163.71	343.38	1031.36	1223.04	2579.57	582.9	1535.24	308.14	869.94	2967.48	1719.77	441.49	820.73	1796.77	2511.82	1160.4	1441.9	492.62	592.3	1405.13	1635.81	539.32	1601.09	372.14	571.12	592.3
96.6	607.55	271.48	829.9	591.94	311.39	600.11	828.94	738.72	191.01	510.29	759.91	2814.28	2709.01	145.71	730.9	248.94	643.36	398.54	193.56	650.96	957.03	2182.87	2575.9	163.67	344.21	1008.56	1252.38	2593.41	578.01	1562.42	308.94	870.43	2984.74	1741.18	446.37	817.82	1776.48	2492.52	1157.44	1415.63	491.53	580.08	1373.81	1633.51	535.4	1649.41	377.18	584.4	580.08
96.7	625.03	271.48	822.94	592	316.8	590.21	832.52	741.82	193.24	509.64	769.46	2832.38	2661.39	148.38	743.21	247.72	665.12	402.52	191.56	675.7	951.08	2207.61	2589.31	161.57	342.83	988.02	1278.78	2590.51	576.07	1593.14	309.01	867.83	3006.2	1750.66	445.59	812.47	1768.1	2484.59	1156.93	1398.32	488.38	571.22	1346.99	1630.77	531.09	1694.23	383.89	595.36	571.22
96.8	646.36	271.48	826.91	594.6	316.3	592.62	838.5	747.94	194.62	512.79	778.2	2865.88	2614.14	152.72	752.7	247.12	688.11	401.68	191.5	696.2	950.58	2234.41	2608.82	161.99	348.06	958.41	1306.42	2600.09	573.57	1616.61	310.44	869.05	3032.52	1774.37	443.73	809.16	1764.84	2473.26	1167.48	1378.56	485.2	565.43	1321.89	1619.91	526.93	1734.77	389.21	607.52	565.43
96.9	673.37	271.48	827.74	599.86	317.89	593.79	840.96	758.54	200.48	519.92	791.14	2888.33	2579.62	158.83	767.73	247.91	712.6	405.29	190.6	713.4	944.51	2256.73	2620.5	160.94	350.58	940	1338.74	2640.01	575.27	1646.17	307.92	866.35	3050.62	1794.79	448.06	808.51	1760.52	2451.41	1169.09	1363.52	485.08	560.76	1293.44	1615.83	521.06	1776.36	399.84	617.71	560.76
97	697.89	271.48	826.66	607.44	319.93	588.12	845.52	761.32	199.53	522.19	803.25	2917.56	2530.28	158.01	794.92	246.84	735.82	406.59	187.99	736.56	944.18	2287.56	2642.96	159.08	349.87	915.29	1367.64	2606.71	572.69	1664.03	309.83	865.18	3078.79	1805.03	448.87	809.22	1766.97	2440.62	1168.82	1348.86	479.63	555.58	1272.67	1613	517.91	1814.89	399.3	627.35	555.58
97.1	731.47	271.48	828.94	612.07	319.82	595.59	844.5	764.97	203.69	519.51	815.53	2940.14	2483.76	163.12	797.79	250.42	760.74	408.59	187.36	759.66	942.88	2316.13	2654.06	160.91	353.52	900.01	1399.21	2605.18	573.34	1683.99	311.59	865.49	3096.58	1828.02	448.79	807.29	1754.37	2410.43	1174.86	1331.31	474.87	543.01	1244.68	1602.62	512.36	1858.96	403.5	638.9	543.01
97.2	763.52	271.48	826.72	620.12	321.58	591.82	845.22	777.7	204.84	521.89	825.91	2968.27	2435.92	165.74	812.56	250.97	783.73	412.3	186.27	783.38	945.7	2345.43	2675.29	158.28	355.17	872.07	1427.26	2605.7	573.26	1710.44	312.72	862.63	3118.77	1844.6	451.71	806.53	1749.38	2391.78	1174.26	1316.31	474.19	536.9	1216.7	1600.18	509.33	1894.23	409.12	648.19	536.9
97.3	792.16	271.48	832.17	623.78	325.03	594.5	847.77	782.73	210.53	521.24	837.18	2994.02	2386.28	169	830.78	250.84	807.62	419.3	186.29	804.03	942.31	2370.29	2687.41	157.79	356.65	848.07	1458.13	2611.32	573.64	1738.48	312.63	865.08	3144.86	1860.48	451.52	811.19	1743.59	2370.5	1179.51	1297.61	473.8	530.58	1193.04	1597.96	504.68	1934.84	415.83	658.87	530.58
97.4	827.79	271.48	840.07	631.93	326.59	596.76	860.03	791.87	214.46	528.94	850.9	3018.67	2338.06	170.83	852.2	254.5	833.93	424.03	184.82	827.12	942.72	2395.46	2703.1	158.15	356	828.76	1491.53	2611.92	582.76	1759.12	314.68	860.11	3168.09	1889.8	450.49	817.33	1742.03	2342.3	1180.64	1287.04	475.48	524.3	1169.17	1592.34	501.76	1970.84	427.33	664.2	524.3
97.5	854.37	271.48	844.21	640.31	328.08	595.49	863.53	800.94	217.5	529.33	866.23	3049.39	2290.8	174.75	884	255.27	859.16	430.64	183.57	847.54	942.41	2424.71	2724.8	158.19	356.79	809.13	1515.1	2607.69	578.79	1781.39	316	859.69	3190.71	1903.53	452.23	823.47	1744.98	2313.78	1183.1	1273.09	475.48	523.59	1400.1	1586.48	499.46	2000.22	426.6	676.69	523.59
97.6	886.06	271.48	850.23	648.11	331.79	603.09	866.06	814.08	221.26	528.72	886.05	3067.81	2236.32	180.25	893.08	256.72	886.61	434.62	182.57	871.66	946.57	2451.39	2736.02	156.31	359.99	790.36	1546.2	2607.68	584.16	1802.43	318.42	855.14	3208.42	1919.83	454.42	827.52	1735.33	2288.51	1182.67	1262.47	475.48	512.93	1400.1	1589.84	493.76	2035.9	431.46	686.04	512.93
97.7	916.2	271.48	856.04	661.21	334.99	604.08	875.73	824.39	227.43	531.54	895.55	3095.43	2179.84	182.76	917.3	259.71	912.12	445.17	182.86	895.01	951.02	2483.3	2755.41	156.61	361.31	770.09	1573.9	2603.38	590.5	1822.34	319.4	856.66	3232.97	1942.07	454.74	837.76	1736.14	2265.36	1183.93	1246.51	475.48	510.33	1438.11	1582.47	488.89	2060.47	438.42	693.6	510.33
97.8	943.77	311.18	857.28	674.31	339.01	606.86	881.29	830.73	234.06	532.48	915.75	3123.28	2136.29	186.92	940	264.6	931.84	454.01	181.62	915.78	953.33	2514.38	2769.2	155.89	362.21	752.98	1604.48	2603.54	598.91	1842.7	319.72	853.05	3253.53	1959.13	453.58	847.63	1731.48	2241.77	1180.81	1231.48	473.03	504.48	1234.78	1589.78	482.48	2084.16	440.28	702.89	504.48
97.9	970.4	311.18	868.8	688.08	341.29	612.51	888.02	848.91	237.78	533.89	927.67	3148.86	2091.08	187.58	968.88	264.25	968.18	460.18	181.73	941.64	958.22	2545.53	2793.68	154.83	361.31	734.43	1635.43	2594.13	611.23	1857.44	320.97	850.53	3279.1	1987.37	453.04	857.46	1728.37	2209.46	1183.44	1219.93	446.28	498.51	1152.83	1581.59	476.87	2116.82	453.97	707.98	498.51
98	998.57	311.18	875.03	703.71	342.81	615.92	898.22	856.27	243.52	534.12	948.41	3176.09	2030.48	192.19	1007.49	270.45	989.84	469.23	182.1	963.74	963.71	2569.83	2808.88	155.42	362.73	718.23	1657.56	2594.31	616.22	1881.77	323.98	848.63	3298.24	2004.91	456.72	866.58	1742.22	2190.78	1186.23	1211.62	426.54	499.51	1098.7	1587.01	473.92	2144.1	451.16	716.34	499.51
98.1	1026.3	311.18	888.73	718.81	349.09	628.36	908.51	874.21	248.86	536.44	971.34	3200.87	1981.51	195.97	1029.44	276.19	1015.3	477.22	182.12	984.09	969.18	2602.53	2827.33	155.36	363.06	700.02	1688.5	2586.74	629.2	1892.26	326.1	846.72	3315.39	2029.4	457.24	884.04	1728.03	2160.1	1184.94	1193.91	416.99	490.9	1066.8	1582.42	473.48	2165.44	457.62	724.79	490.9
98.2	1047.67	311.18	898.42	738.99	354.19	627.83	916.96	893.21	255.31	537.96	987.73	3228	1934.96	199.62	1065.67	281.26	1041.76	489.42	182.34	1008.01	982.49	2621.5	2842.77	155.32	361.23	681.28	1710.96	2574.38	640.89	1911.99	327.92	843.8	3332.12	2047.81	458.51	897.23	1728.93	2130.26	1186.8	1183.96	403.7	484.54	1030.07	1589.41	468.58	2188.73	463.82	733.77	484.54
98.3	1073.99	311.18	913.03	759.59	355.6	639.8	928.12	912.07	263.29	539.27	1009.05	3254.02	1884.71	201.01	1090.58	286.57	1070.95	502.14	182.97	1034.5	992.48	2656.68	2852.44	154.34	364.71	665.72	1741.18	2569.53	656.37	1929.99	330.07	844.06	3352.14	2069.39	456.39	912.37	1729.88	2094.16	1183.04	1175.7	398.22	482.13	1001	1593.64	462.11	2216.36	467.34	743.92	482.13
98.4	1091.98	311.18	924.44	780.76	365.78	646.19	938.96	931.11	268.92	541.79	1030.7	3281.23	1840.72	204	1128.31	294.6	1095.26	510.66	186.04	1055.96	1007.86	2689.96	2876.8	154.28	363.14	650.23	1769.34	2558.76	672.47	1946.33	333.12	840.26	3377.76	2103.4	455.98	930.13	1734.12	2074.23	1184.41	1164.29	395.59	476.68	974.53	1596.97	462.33	2234.7	480.28	749.01	476.68
98.5	1113.61	311.18	938.97	800.36	371.51	656.13	952.81	954.42	276.72	540.11	1053.78	3302.7	1790.59	208.44	1176.13	300.42	1125.46	524.16	184.34	1078.13	1019.64	2723.29	2891.71	155.78	365.01	632.84	1787.81	2550.34	685.9	1959.8	337.67	833.66	3393.99	2115.78	457.44	949.79	1746.17	2030.28	1181.47	1157.9	392.55	477.76	956.34	1602.01	457.58	2256.13	478.34	755.16	477.76
98.6	1133.96	311.18	962.06	828.34	379.62	671.79	970.19	974.17	282.66	540.7	1074.5	3329.66	1741.4	210.16	1200.47	310.99	1151.04	536.99	186.52	1104.83	1036.43	2752.19	2912.47	155.69	364.34	616.73	1819.64	2536.99	704.13	1980.24	337.57	835.96	3417.93	2134.98	461.02	963.04	1738.76	1992.09	1178.09	1144.24	396.63	472.73	936.56	1614.34	455.23	2276.01	483.28	765.05	472.73
98.7	1152.19	311.18	980.16	848.47	388.45	678.17	977.17	1003.2	292.88	540.82	1098.48	3352.78	1698.57	215.29	1233.74	320.13	1176.01	553.71	188.25	1126.51	1051.81	2781.82	2928.31	155.36	365.01	605.24	1839.82	2528.52	725.61	1989.04	343.43	830.53	3427.14	2158.14	456.66	986.97	1740.54	1967.02	1177.71	1136.93	393.83	469.88	916.68	1616.91	451.98	2295.09	488.79	773.88	469.88
98.8	1168.38	333.95	998.9	848.47	397.37	695.73	992.27	1032.21	303.47	543.18	1119.02	3382.56	1650.69	217.98	1274.5	330.88	1200.69	565.46	189.67	1147.96	1071.02	2815.96	2938.29	155.43	364.12	590.52	1865.96	2521.72	745.02	2005.29	347.78	827.52	3444.49	2185.63	457.88	1008.36	1746.86	1930.88	1179.17	1128.42	395.78	467.18	908.48	1624.67	448.74	2316.71	495.52	786.19	467.18
98.9	1194.08	333.95	1019.72	848.47	406.64	711.24	1006.31	1057.98	308.68	546.44	1144.58	3408.92	1616.54	221.8	1313.6	342.54	1226.66	581.51	192.12	1174.7	1090.16	2853.51	2960.77	156.31	362.86	576.33	1883.32	2503.8	775.87	2016.94	351.13	820.59	3470.19	2208.68	458.27	1029.54	1747.09	1900.34	1177.22	1121.72	401.67	463.56	901.4	1631.41	446	2342.02	505.11	793.22	463.56
99	1208.84	333.95	1042.78	1807.01	419.34	723.06	1024.95	1085.41	318.47	541.66	1169.2	3426.04	1561.12	223.05	1372.48	352.66	1250.75	598.35	194.24	1196.91	1110.16	2876.51	2977.44	157.87	364.79	563.64	1913.34	2493.1	790.96	2026.13	354.81	822.42	3488.72	2229.53	455.16	1048.24	1777.19	1872.34	1174.18	1117.97	406.71	465.31	899.68	1643.96	443.3	2362.57	504.4	801.84	465.31
99.1	1226.25	333.95	1067.29	1464.71	430.43	747.92	1044.35	1124.4	326.47	542.09	1194.25	3448.02	1521.8	227.48	1405.5	367.11	1278.58	612.42	198.73	1221.01	1139.07	2914.39	2996.18	156.94	363.78	551.28	1928.49	2472.07	816.19	2039.29	360.74	815.28	3507.2	2247.9	454.64	1074.98	1768.02	1831.31	1169.93	1106.04	422.24	459.29	905.13	1652.04	442.37	2384.4	512.92	811.78	459.29
99.2	1239.86	333.95	1092.71	1274.81	443.75	763.1	1061.96	1151.5	335	543.74	1222.08	3467.12	1479.72	230.76	1440.98	378.91	1305.47	630.26	200.89	1240.71	1170.99	2941.61	3015.64	156.57	363.96	541.78	1951.69	2459.37	844.09	2048.19	364.4	814.39	3519.02	2271.58	455.11	1098.36	1776.26	1786.98	1168.3	1098.96	428.58	458.79	905.72	1661.74	439.82	2399.07	516.32	823.64	458.79
99.3	1256.08	333.95	1122.63	1236.7	456.85	784.34	1080.55	1184.62	346.72	542.69	1247.24	3494.58	1440.31	232.33	1483.36	394.72	1326.51	646.27	206.22	1262.66	1197.46	2984.1	3032.08	156.76	363.59	529.22	1976.11	2440.27	872.99	2059.72	372.99	809.2	3535.08	2295.49	454.71	1123.39	1787.82	1767.41	1165.97	1093.52	442.22	455.7	911.69	1676.26	437.39	2425.77	526.17	837.22	455.7
99.4	1272.07	333.95	1155.06	1234.13	456.85	804.79	1080.55	1220.07	353.66	544.52	1247.24	3519.36	1411.13	234.7	1527.84	408.03	1326.51	666.46	209.74	1284.51	1223.84	3017.19	3040.19	156.92	362.1	518.8	1998.28	2409.92	903.82	2071.12	380.89	807.5	3553.8	2319.59	449.77	1150.8	1796.52	1767.41	1162.87	1091.03	457.67	454.37	918.97	1693.61	435.49	2438.66	538	850.74	454.37
99.5	1283.88	333.95	1187.7	1254.26	456.85	829.98	1080.55	1261.73	364.72	544.57	1247.24	3536.46	1360.3	237.64	1583.61	424.74	1326.51	684.47	213.51	1302	1254.09	3045.4	3061.36	158.77	359.4	506.6	2012.9	2393.7	933.61	2077.78	387.29	802	3573.9	2332.34	449.56	1178.39	1828.67	1767.41	1159.97	1089.33	473.02	458.5	926.31	1696.18	433	2474.56	537.64	861.33	458.5
99.6	1299.84	314.69	1222.21	1274.7	456.85	858.69	1080.55	1298.6	373.36	545.61	1247.24	3558.08	1328.26	238.68	1621.43	441.76	1326.51	702.48	219.83	1323.06	1286.17	3079.39	3076.99	158.74	358.78	496.52	2029.18	2368.38	968.93	2078.51	394.76	796.64	3588.52	2353.82	449.6	1204.26	1821.4	1767.41	1156.06	1081.44	495.87	454.4	941.25	1712.48	434.03	2485.8	542.38	875.98	454.4
99.7	1311.93	279.49	1257.07	1302.32	456.85	880.79	1080.55	1342.49	383.34	546.03	1247.24	3580.97	1289.46	241.42	1665.92	458.36	1326.51	720.96	225.29	1345.21	1324.27	3113.78	3097.42	161.29	359.38	485.38	2049.67	2343.87	1000.38	2086.64	404.16	790.09	3593.24	2378.61	448.84	1232.52	1838.86	1767.41	1150.96	1080.29	511.57	455.67	948.47	1726.93	431.04	2507.51	550.3	889.58	455.67
99.8	1322.96	259.63	1289.28	1333.94	456.85	911.31	1080.55	1382.01	393.36	545.24	1247.24	3598.54	1250.29	244.84	1713.43	478.94	1326.51	741	228.27	1362.62	1357.89	3142.3	3112.01	160.62	360.63	476.12	2066.36	2317.52	1036.36	2103.12	411.54	788.23	3612.78	2393.41	448.76	1261.38	1846.67	1767.41	1152.98	1078.52	532.95	455.07	959.11	1746.83	430.21	2532.82	560.2	907.32	455.07
99.9	1338.86	259.63	1326.74	1365.36	887.36	939.96	1161.26	1423.13	404.24	546.26	1275.67	3616.27	1226.91	246.34	1756.41	497.97	1156.98	760.18	236.47	1387.27	1395.99	3178.71	3127.94	161.54	359.02	468.78	2077.54	2290.52	1077.23	2106.77	420.9	783.43	3625.67	2415.21	446.46	1292.08	1864.3	1569.92	1146.42	1071.86	552.08	451.97	976.67	1763	429.18	2555.88	572.28	921.7	451.97
100	1347.94	259.63	1362.42	1399.07	775.11	975.54	1217.18	1470.57	412.66	541.29	1314.92	3636.07	1191.83	248.64	1816.2	515.04	1159.62	780.39	241.36	1404.22	1432.18	3209.57	3146.09	162.66	358.82	455.39	2098.61	2265.54	1111.62	2107.03	432.37	779.98	3641.64	2434.74	444.5	1323.51	1888.17	1755.73	1141.09	1072.43	579.24	459.9	981.51	1782.22	428.33	2582.79	573.52	937	459.9
100.1	1359.4	259.63	1405.28	1440.47	720.99	1010.94	1229.09	1515.3	422.97	544.64	1315.92	3648.98	1161.09	250.37	1852.21	539.31	1146.87	800.85	249.42	1421.47	1469.46	3244.78	3156.29	163.23	357.09	448.67	2111.87	2228.67	1154.51	2110.59	445.63	775.19	3651.62	2444.94	441.66	1354.02	1898.28	1736.34	1138.53	1067.66	605.41	459.27	994.91	1799.36	431.76	2603.91	582.77	956.04	459.27
100.2	1372.44	259.63	1444.26	1478.77	693.84	1043.74	1213.01	1557.5	435.02	544.4	1303.94	3661.19	1129.6	252.66	1895.17	558.86	1126.06	822.33	257.21	1439.8	1514.92	3267.48	3176.18	164.43	354.3	441.82	2127.22	2196.27	1192.81	2115.8	456.39	767.34	3660.83	2465.51	440.56	1389.46	1911.39	1667.82	1136.13	1064.23	627.36	457.24	1003.22	1821.71	430.73	2638.6	588.44	976.26	457.24
100.3	1382.38	259.63	1484.83	1523.79	681.54	1076.57	1198.5	1605.26	441.78	545.21	1300.3	3681.63	1098.3	254.21	1940.38	579.64	1102.02	848.54	264.43	1459.6	1552.7	3305.56	3193.23	163.62	351.05	429.94	2139.08	2162.83	1232.67	2117.53	474.17	762.56	3666.82	2484.66	439.44	1415.38	1922.44	1595.78	1132.7	1065.22	653.38	458.53	1006.27	1839.67	429.96	2656.64	598.04	990.47	458.53
100.4	1394.62	259.63	1524.23	1567.26	679.02	1122.73	1193.8	1653.62	453.02	545.69	1297.9	3703.43	1077.82	256.35	1986.21	600.37	1080.36	871.66	272.62	1477.81	1603.41	3336.29	3209.94	166.49	349.92	422.23	2150.83	2122.2	1283.69	2119.92	485.2	754.22	3679.01	2499.24	437.87	1455.16	1942.34	1543.58	1121.43	1064.71	680.06	459.02	1011.63	1863.16	429.17	2686.5	612.29	1009.65	459.02
100.5	1403.57	259.63	1568.28	1608.95	678.99	1161.53	1191.82	1701.21	464.51	540.87	1298.69	3700.83	1044.39	256.26	2044.9	627.5	1064.06	895.67	279.86	1492.87	1641.52	3367.91	3223.42	166.71	349.94	414.38	2163.59	2089.83	1324.43	2121.95	501.9	752.63	3700.2	2509.37	431.8	1487.77	1976.94	1495.11	1118.56	1069.41	708.51	464.73	1017.93	1884.32	429.93	2714.87	615.81	1033.21	464.73
100.6	1411.97	259.63	1614.88	1656.64	688.9	1206.94	1201.35	1757.74	471.79	541.8	1307.1	3728.37	1017.94	258.33	2082.51	650.37	1056.56	918.02	288.74	1515.76	1685.01	3403.42	3236.58	169	348.87	410.11	2171.89	2051.39	1367.37	2120.96	518.48	743.47	3702.97	2521.16	433.74	1523.06	1978.86	1447.56	1115.17	1069.71	738.76	462.74	1029.78	1904.3	433.67	2743.74	624.22	1052.45	462.74
100.7	1418.08	259.63	1664.77	1707.5	703.26	1240.18	1208.85	1808.63	484.51	540.73	1315.44	3737.93	990.92	259.72	2125.66	675.56	1051.94	942.14	299.22	1533.58	1731.68	3433.79	3252.33	170.58	344.14	400.67	2187.26	2015.73	1418.81	2127.52	535.87	738.54	3718.19	2538.8	430	1560.76	1990.59	1400.42	1107.77	1072.3	767.83	464.19	1030.32	1926.38	432.83	2780.37	634.91	1071.99	464.19
100.8	1431.77	259.63	1705.61	1745.04	722.88	1290.3	1220.29	1854.87	494.19	543.07	1337.76	3751.12	968.11	260.67	2171.29	702.26	1050.15	965.56	308.78	1545.13	1780.3	3469.44	3271.98	172.18	344.74	393.54	2198.54	1983.9	1467.32	2123.82	554.21	734.91	3717.23	2552.71	427.71	1595.08	2010.41	1372.53	1098.17	1078.22	796.56	466.34	1031.72	1948.54	432.03	2807.38	646.02	1095.69	466.34
100.9	1437.64	259.63	1750.4	1790.01	747.74	1335.6	1242.04	1908.36	505.13	541.46	1358.93	3761.77	946.81	262.26	2225.66	726.22	1056.72	990.83	319.02	1561.04	1824.18	3496.49	3281.59	174.15	344.72	385.99	2202.46	1935.96	1514.18	2122.79	575.22	727.07	3728.67	2565.08	424.99	1623.51	2029.6	1358.66	1096.86	1078.32	825.36	470.63	1036.77	1983.01	434.26	2843.72	655.96	1121.03	470.63
101	1446.41	228.59	1750.4	1838	781.45	1387.81	1264.41	1908.36	513.72	539.39	1389.73	3762.22	919.38	261.91	2276.32	750.26	1058.9	1012.38	327.94	1574.62	1873.79	3528.4	3294.77	174.4	339.69	381.17	2213.83	1893.08	1558.51	2118.66	593.17	722.13	3739.79	2571.64	422.82	1668.21	2059.74	1362.43	1087.96	1087.94	855.48	476.94	1041.1	2004.92	433.64	2873.23	662.63	1138.07	476.94
101.1	1456.66	231.63	2464.4	1878.64	821.54	1437.19	1293.96	1908.36	522.86	537.14	1425.27	3767.36	897.18	262.16	2316.44	778.82	1068.29	1034.57	338.04	1592.11	1923.17	3558.3	3306.39	177.4	337.23	375.42	2221.11	1856.1	1608.04	2113.07	615	713.6	3744.1	2577.06	421.51	1697.93	2065.81	1378.54	1081.88	1091.01	894.38	474.99	1043.51	2035.08	438.69	2904.96	673.39	1163.1	474.99
101.2	1460.76	237.06	1810.67	1929.26	865.7	1437.19	1332.26	1908.36	534.04	536.6	1461.31	3780.36	874.31	262.61	2367.63	804.88	1081.17	1059.83	348.9	1603.11	1975.36	3588.34	3316.52	179.88	336.33	370.24	2219.23	1817.2	1659.82	2109.22	635.52	709.15	3751.68	2583.78	420.58	1732.44	2083.33	1421.82	1076.07	1095.6	925.51	481.86	1042.67	2060.2	440.31	2933.8	682.81	1186.2	481.86
101.3	1474.7	243.22	1861.82	1963.31	911.4	1437.19	1375.33	1908.36	545.38	537.34	1508.9	3788.42	855.14	264.79	2408.44	835.1	1096.56	1085.57	360.19	1616.14	2023.93	3616.63	3338.66	180.94	333.37	363.19	2231.82	1779.25	1711.69	2112.04	661.76	698.84	3755.22	2595.6	418.09	1769.9	2103.9	1470.58	1071.33	1107.91	952.84	482.99	1047.26	2089.23	438.69	2975.9	691.22	1209.06	482.99
101.4	1482.84	243.22	2399.09	2003.42	959.36	1825.29	1430.12	1988.91	550.7	536.21	1551.26	3792.86	843.18	265.54	2452.59	860.74	1111.34	1113.93	372.3	1631.31	2082.98	3645.8	3343.52	183.09	331.18	359.41	2233.84	1731.92	1766.78	2103.63	681.67	697.69	3758.03	2598.9	412.96	1809.96	2121.22	1537.82	1064.48	1110.13	985.48	484.81	1051.47	2120.84	441.33	3008.76	708.69	1230.34	484.81
101.5	1488.26	252.8	1919.71	2056.39	1014.93	1825.29	1483.03	1988.91	563.82	530.59	1602.16	3801.03	815.89	264.41	2514.5	889.97	1122.24	1138.3	382.29	1642.17	2132.89	3676.49	3358.28	186.19	328.25	351.64	2234.99	1693.27	1822.64	2098.89	706.01	689.91	3761.69	2605.33	411.08	1844.72	2147.06	1608.51	1059.77	1119.18	1017.26	493.19	1051.6	2142.24	446.07	3045.08	714.71	1255.13	493.19
101.6	1491.12	257.86	1946.81	2092.37	1062.31	1825.29	1538.79	1988.91	232990	530.68	1645.22	3802.12	796.2	571348	2544.34	917.64	1136.11	1164.04	396.26	1655.88	2192.09	3709.38	3363.38	189.6	767539	345.57	2248.39	395019	1871.33	84804.8	729.78	14510.6	3769.23	2602.22	407.99	1882.18	2152.11	1686.46	1054.17	1128.17	1050.74	496.93	1059.42	2176.81	449.79	3073.66	724.28	1277.16	496.93
101.7	1503.91	263.54	1970.34	2132.08	1113.42	1825.29	1597.59	1988.91	214732	5580.3	1693.31	3802.53	4700.32	38754.2	2596.38	948.87	1150.34	1188.96	54938.6	5.97577e+06	14735.8	3734.92	3381.53	191.4	547462	31843.7	197457	195863	4424.58	67372.6	754.3	6146.52	3764.27	2607.99	407.34	1923.89	2176.68	1767	1043.57	1137.44	1077.01	500.52	1058.8	2204.92	451.8	3110.87	736.2	1301.32	500.52
101.8	1513.33	266.64	1995.08	2173.97	1165.88	1890.97	1664.21	1988.91	582.63	1002.42	1744.02	3807.89	1138.51	366.69	2639.03	978.52	1162.56	1215.05	44438.3	1224.86	3457.5	3760.3	3386.44	196.32	323.06	3665.6	2512.26	1584.23	2266.82	878.67	777.93	676.74	3769.18	2609.74	401.99	1955.68	2189.07	1852.38	1035.13	1149.17	1105.63	501.73	1059.96	2231.3	455.29	3132.41	746.62	1324.78	501.73
101.9	1519.73	266.64	2032.07	2212.09	1219.04	1940.09	1723.4	1988.91	560.1	533.25	1787.64	3798.67	749.94	322.39	2683.87	1006.36	1176.29	1248.39	438.26	1022.14	2404.53	3792.97	3401.82	199.3	319.86	337	2343.26	1541.5	2057.92	980.39	805.18	669.19	3769.19	2601.62	401.41	1995.84	2210.18	1936.64	1029.68	1159.51	1133.91	509.19	1068.21	2257.81	458.57	3167.19	768.47	1348.88	509.19
102	1524.31	277.88	2072.18	2255.18	1265.3	1993.77	1786.23	1988.91	609.23	529.29	1830.92	3805.28	733.82	324.39	2683.87	1038.48	1191.23	1271.93	451.06	1121.47	2444.99	3816.59	3404.5	202.37	317.19	330.32	2571.69	1498.22	2101.14	1157.41	832.93	658.78	3771.1	2601.62	397.26	2034.74	2241.79	2018.14	1026.81	1172.9	1164.41	516.34	1069.2	2292.48	463.56	3204.62	770.8	1375.67	516.34
102.1	1532.62	285.06	2114.64	2301.34	1314.58	2054.72	1844.48	1988.91	658.8	525.58	1871.49	3804.48	717.71	326.26	2683.87	1070.18	1197.41	1301.19	463.04	1316.25	2491.29	3847.88	3415.28	207.61	315.84	325.83	2711.5	1455.42	2153.54	1358.39	859.55	653.43	3761.99	2601.62	395.01	2068.71	2245.31	2098.14	1017.46	1179.97	1197.4	516.31	1075.59	2318.43	468.37	3230.67	780.88	1397.57	516.31
102.2	1547.14	290.16	2180.69	2340.53	1362.99	2109.77	1905.64	1988.91	679.1	523	1911.78	3803.21	704.48	321.64	2683.87	1098.8	1205.99	1327.61	476.57	1508.74	2535.04	3880.97	3429.72	210.55	313.46	322.8	2771.52	1416.84	2203.09	1502.66	884.33	643.49	3763.86	2601.62	390.77	2105.81	2267.42	2168.33	1010.46	1192.82	1222.54	521.16	1076.59	2348.33	472	3268.69	791.12	1423.57	521.16
102.3	1549.68	294.87	2253.81	2378.57	1406.17	2166.56	1961.09	1985.54	686.69	522.06	1944.58	3794.39	690.5	314.31	2683.87	1127.17	1218.74	1357.6	489.75	1600.41	2583.93	3895.89	3430.13	214.39	308.25	318.48	2778.11	1376.7	2251.34	1583.18	909.56	635.48	3761.04	2601.62	386.81	2148.79	2280.46	2227.26	1000.81	1209.22	1249.07	529.78	1082.4	2377.62	472.8	3303.79	806.81	1446.68	529.78
102.4	1558.29	294.87	2333.36	2418.77	1445.7	2233.27	2012.75	2057.19	679.28	519.03	1979.83	3802.02	674.79	304.38	2949.81	1157.61	1223.73	1383.52	503.49	1616.67	2633.09	3928.56	3435.63	219.54	305.92	317.81	2773.86	1334.83	2303.63	1612.57	935.19	629.96	3752.11	2602.44	383.6	2180	2305.28	2287.65	992.37	1218.14	1275	534.49	1085.98	2407.79	479.07	3342.34	823.04	1473.72	534.49
102.5	1562.07	302.8	2418.9	2469.19	1487.51	2292.92	2064.18	2129.52	675.78	517.77	2005.48	3792.01	656.86	297.66	2993.02	1189.66	1230.22	1412.91	513.12	1610.01	2685.11	3950.21	3450.48	223.34	304.34	311.86	2754.76	1301.51	2356.62	1614.11	963.4	619.87	3742.66	2584.98	383.76	2220.82	2332.82	2343.16	985.69	1239.51	1304.84	547.4	1085.71	2441.17	483.51	3373.21	825.57	1497.12	547.4
102.6	1571.77	309.52	2522.14	2500.93	1526.68	2366.81	2115.07	2207.58	676.29	515.53	2027.22	3788.59	650.14	289.02	3011.9	1219.93	1233.93	1435.12	528.33	1595.08	2745.23	3974.86	3451.24	229.64	300.77	309.83	2738.38	1268.57	2405.03	1597.92	994.98	612.4	3738.81	2558.7	379.59	2261.27	2336.51	2382.14	977.77	1252.27	1336.95	549.23	1091.91	2457.93	488.24	3410.09	838.24	1518.99	549.23
102.7	1578.03	315.1	2626.08	2539.7	1561.12	2440.41	2152.87	2286.04	674.41	510.47	2053.58	3792.24	638.12	286.43	3040.87	1249.52	1240.14	1465.6	541.54	1582.5	2796.91	4002.28	3455.43	234.5	298.32	307.03	2727.44	1236.02	2454.81	1585.12	1019.58	607.59	3737.16	2544.88	375.36	2287.01	2351.3	2409.7	973.09	1262.92	1355.79	555.19	1091.26	2492.18	494.61	3446.11	849.44	1545.93	555.19
102.8	1590.78	321.09	2729.4	2577.28	1599.96	2503.3	2198.67	2373.23	679.78	508.52	2075.06	3784.11	629.81	280.97	3040.87	1282.71	1242.27	1496.1	556.67	1569.88	2842.96	4017.22	3469.92	239.06	295.02	307.24	2718.37	1201.33	2507.39	1582.44	1048.19	597.82	3726.47	2544.88	371.57	2323.56	2373.44	2444.23	962.7	1277.52	1380.34	563.73	1097.76	2518.19	499.03	3471.21	861.08	1575.07	563.73
102.9	1597.36	321.09	2838.04	2615.87	1629.48	2580.36	2238.63	2455.28	679.4	506.11	2090.21	3782.09	613.66	279.4	3040.87	1315.38	1242.16	1522.07	570.15	1564.97	2909.94	4051.58	3472.67	246.08	292.6	302.49	2711.84	1169.98	2557.56	1575.86	1074.72	590.56	3714.9	2544.88	367.48	2359.07	2387.8	2464.98	950.98	1293.02	1402.79	571.13	1101.42	2543.77	505.48	3516.68	880.52	1596.23	571.13
103	1603.79	328.64	2932.74	2655.18	1660.08	2652.54	2272.22	2528	684.46	501.54	2107.44	3774.36	604.9	276.92	3300.92	1339.2	1243.2	1550.4	585.6	1564.67	2960.06	4070.22	3471.53	250.63	289.56	299.22	2720.18	1137.15	2606.72	1576.69	1101.27	581.91	3707.91	2493.62	366.4	2404.5	2419.28	2483.3	947.14	1312.28	1429.47	579.16	1106.87	2577.47	509.47	3550.16	882.64	1618.67	579.16
103.1	1611.43	336.26	3037.69	2688.88	1689.09	2730.37	2307.17	2610.79	688.31	501.28	2112.11	3759.72	590.51	276.43	3649.56	1375.36	1244.56	1576.73	598.99	1565.26	3021.14	4087.89	3481.1	258.27	287.32	299.22	2726.1	1109.36	2664.67	1577.82	1126.27	576.6	3693.18	2471	363.94	2433.62	2418.04	2487.92	937.92	1327.92	1453.66	585.34	1114.97	2600.7	517.52	3579.06	893	1646.76	585.34
103.2	1619.34	339.7	3141.1	2734.26	1717.96	2799.79	2339.58	2685.44	696.42	499.96	2127.62	3750.1	583.32	274.47	5037.9	1402.46	1241.98	1576.73	612.78	1582.4	3081.11	4121.3	3481.38	263.21	285.39	298.48	2741.67	1081.42	2717.73	1583.51	1154.07	568.47	3680.78	2435.78	357.9	2476.93	2443.3	2501.88	932.92	1344.61	1477.14	593.96	1116.18	2625.48	520.73	3607.07	902.92	1671.3	593.96
103.3	1626.94	343.51	3239.37	2755.07	1748.8	2861.14	2358.2	2764.83	706.47	500.12	2130.5	3744.88	577.98	275.13	6021.43	1431.39	1237.81	1661.71	626.9	1592.58	3134.24	4132.3	3483.59	269.62	278.52	296.77	2756.56	1049.19	2772.77	1589.88	1180.29	561.94	3668.84	2403.4	356.06	2510.24	2457.62	2499.89	922.98	1360.43	1502.34	601.51	1123.11	2653.97	529.34	3644.34	918.47	1692.4	601.51
103.4	1635.4	343.51	3331.02	2789.9	1775.42	2938.53	2385.29	2843.98	711	493.1	2126.77	3732.67	562.97	275.49	6361.7	1462.5	1237.66	1661.71	644.1	1611.19	3190.88	4154.44	3487.02	275.94	277.31	296.22	2781.39	1019.38	2832.02	1600.17	1206.34	552.64	3651.33	2382.66	352.71	2542.94	2476.08	2502.07	917.2	1379.29	1525.41	609.04	1129.57	2684.74	538.24	3672.88	932.77	1713.08	609.04
103.5	1643.76	351.14	3426.8	2824.81	1806.9	3012.68	2406.26	2910.31	718.83	492.46	2129.06	3711.88	555.02	271.77	6466.98	1490.77	1232.52	1661.71	654.93	1630.26	3239.96	4173.7	3488.24	283.62	274.17	296.13	2795.36	993.58	2875.09	1603.53	1233.12	546.12	3650.22	2345.07	349.12	2584.11	2502.95	2486.93	910.9	1401.01	1548.19	624.07	1133.52	2707.87	542.71	3707.49	939.09	1741.14	624.07
103.6	1644.13	357.46	3514.02	2855.06	1828.59	3086.93	2423.66	2979.67	728.4	491.17	2126.62	3706.5	548.1	271.63	6468.71	1517.2	1224.95	1770.67	666.19	1646	3299.01	4188.76	3487.51	293.96	270.31	296.76	2813	963.02	2926.19	1612.63	1257.03	538.91	3625.2	2313.57	345.28	2616.93	2506.39	2480.24	906.82	1412.18	1578.12	628.79	1148.17	2742.16	548.71	3750.6	947.76	1761.6	628.79
103.7	1651.9	362.01	3590.03	2881.23	1850.74	3145.08	2434.67	3049.5	737.3	488.2	2125.06	3688.57	541.07	271.96	6426.12	1552	1219.53	1788.3	685.53	1661.31	3349.42	4214.57	3483.41	298.8	267.87	298.73	2830.21	939.87	2976.81	1619.74	1286.46	535.52	3606.79	2282.02	341.53	2659.69	2520.19	2469.2	894.88	1436.13	1600.11	634.14	1148.45	2762.3	556.81	3785.19	957.24	1779.79	634.14
103.8	1658.09	366.9	3673.59	2907.44	1874.76	3208.27	2450.56	3112.23	743.13	484.87	2111.88	3671.41	536.23	271.32	6426.12	1578.56	1213.47	1797.06	697.66	1679.63	3396.38	4225.54	3488.62	305.98	264.08	298.62	2845.51	911.81	3021.09	1624.51	1311.62	525.72	3588.8	2282.02	339.78	2692.98	2536.17	2452.16	888.08	1448.57	1625.19	645.19	1163.47	2792.49	560.96	3831.57	967.58	1810.47	645.19
103.9	1667.13	366.9	3744.83	2942.66	1893.01	3282.51	2459.12	3179.64	751.87	483.98	2105.16	3643.54	523.12	269.62	6426.12	1603.79	1200.04	1816.07	713.78	1698.02	3455.44	4242.94	3485.47	313.77	263.62	300.13	2856.73	886.62	3065.86	1627.53	1335.76	518.76	3577	2282.02	335.34	2729.66	2545.33	2430.76	885.97	1472.41	1648.38	657.53	1168.3	2807.36	572.47	3869.6	981.51	1825.78	657.53
104	1673.63	373.04	3817.38	2963.14	1912.16	3351.5	2463.57	3230.71	761.28	479.71	2086.8	3629.74	517.62	269.33	6426.12	1636.5	1188.31	1829.13	729.32	1704.49	3504.12	4261.26	3487.38	319.57	259.22	304.83	2868.52	866.44	3117.74	1627.81	1359.49	512.29	3553.82	2282.02	333.94	2768.34	2577.31	2410.38	874.56	1491.67	1670.83	669.81	1182.98	2839.42	578.9	3903.99	987.98	1843.54	669.81
104.1	1676	379.34	3881.9	2992.07	1931.9	3415.48	2468.96	3286.26	765.42	478.02	2070.24	3612.39	513.06	268.4	6147.19	1663.12	1179.64	1853.2	744.13	1725.28	3559.83	4266.94	3481.13	329.18	255.04	307.24	2871.53	843.53	3163.54	1629.67	1390.09	503.68	3528.09	2282.02	329.34	2801.14	2580.87	2379.63	867.36	1511.12	1704.54	676.66	1185.47	2862.23	586.38	3934.38	995.69	1871.32	676.66
104.2	1680.48	382	3948.87	3013.57	1951.63	3481.11	2465.13	3344.8	772.08	474.21	2054.5	3589.6	506.29	268.88	6047.77	1692.31	1167.51	1873.58	757.84	1728.97	3610.63	4291.86	3483.23	336.82	252.5	307.4	2885.12	821.28	3211.44	1637	1413.76	498.8	3513.59	2282.02	325.81	2836.12	2595.64	2363.57	862.97	1530.5	1727.46	687.03	1201.38	2881.97	590	3960.94	1007.09	1885.43	687.03
104.3	1684.37	387.8	4016.09	3037.11	1970.87	3542.46	2473.39	3397.72	776.9	473.63	2033.02	3555.69	507.33	267.79	5971.39	1715.05	1158.32	1898.06	773.78	1741.3	3655.01	4288.71	3470.56	345.88	250.12	313	2879.36	794.56	3260.41	1634.27	1437.28	493.47	3495.07	2282.02	321.93	2874.31	2607.52	2344.68	855.32	1547.7	1748.02	694.92	1213.14	2906.82	599.41	3994.4	1012.82	1903.51	694.92
104.4	1690.53	387.8	4074.01	3062.41	1987.1	3609.28	2470.09	3452.72	786.54	470.21	2017.82	3545.38	497.38	266.19	5914.86	1748.69	1145.01	1918.85	786.66	1748.6	3711.86	4307.71	3469.91	355.44	246.27	313.91	2883.97	774.66	3297.24	1632.8	1458.77	487.12	3469.98	2282.02	318.72	2901.57	2626.29	2316.91	851.42	1568.73	1779.26	707.97	1224.91	2923.99	603.87	4026.68	1029.86	1924.64	707.97
104.5	1680.74	395.08	4132.37	3091.61	1999.01	3666.4	2468.28	3493.93	788.29	466.43	1997.45	3525.57	491.52	265.02	5852.77	1770.9	1132.22	1943.19	796.39	1755.01	3756.86	4319.97	3471.32	362.14	244.17	320.86	2878.98	752.62	3350.69	1623.11	1479.56	481.67	3445.32	2282.02	315.67	2945.42	2652.27	2294.62	844.84	1597.64	1801.95	721.38	1234.46	2946.9	611.87	4050.43	1032.29	1938.06	721.38
104.6	1691.24	399.4	4188.3	3109.53	2013.57	3734.3	2461.65	3527.24	794.49	464.17	1977.75	3503.69	489.83	264.21	5790.61	1797.27	1119.88	1972.28	817.14	1756.7	3811.17	4329.47	3451.29	369.5	241.02	327.08	2877.37	737.4	3392.19	1619.61	1502.02	473.92	3425.33	2282.02	311.43	2980.47	2652.28	2261.87	839.47	1608.51	1829.81	724.78	1251.11	2965.9	621.09	4072	1042.2	1954.69	724.78
104.7	1690.5	402.99	4245.63	3132.61	2023.52	3783.21	2453.26	3573.72	796.78	460.22	1947.83	3473.52	487.38	266.12	5737.66	1822.21	1105.82	1999.42	828.37	1760.57	3859.14	4334.78	3446.66	378.55	237.49	332.49	2866.56	718.67	3436.17	1613.58	1529.4	466.43	3397.66	2282.02	309.07	3008.23	2666.99	2236.28	830.62	1628.06	1851.04	738.26	1265.94	2983.36	626.43	4095.48	1046.5	1967.63	738.26
104.8	1694.05	404.86	4299.18	3151.36	2036.49	3851.74	2450.6	3609.13	802.77	458.76	1920.32	3450.42	492.64	264.19	5686.1	1845.63	1089.01	2018.77	840.57	1758.42	3905.38	4344.51	3440.58	389.29	234.22	339.38	2852.56	696.83	3477.96	1605.3	1540.9	463.88	3371.26	2282.02	306.09	3051.78	2679.11	2209.74	827.23	1648.01	1880.08	746.07	1276.12	3003.51	633.36	4117.08	1055.87	1989.82	746.07
104.9	1690.83	404.86	4349.16	3180.21	2048.66	3910.34	2437.37	3651.71	801.35	454.21	1894.36	3420.01	488.03	261.37	5660.61	1864.98	1076.5	2044.53	852.91	1762.1	3959.8	4345.96	3441.36	394.76	230.29	342.86	2839.62	678.82	3518.91	1599.36	1562.49	459.03	3340.53	2282.02	300.32	3076.39	2694.01	2177.52	817.49	1669.86	1902.39	756.23	1286.14	3018.34	640.92	4140.06	1067.94	1998.24	756.23
105	1698.16	414.59	4388.6	3195.36	2058	3968.6	2425.28	3671.08	805.96	451.63	1868.53	3393.43	485.56	258.22	5599.91	1891.31	1057.1	2066.79	867.63	1761.79	4008.74	4351.64	3424.47	403.66	229.14	349.09	2820.53	662.53	3557.37	1592.58	1582.98	452.02	3313.44	2282.02	297.24	3116.46	2721.09	2152.22	812.66	1696.06	1931.38	771.57	1305.09	3041.21	644.67	4167.21	1068.63	2016.77	771.57
105.1	1696.36	417.3	4430.59	3224.08	2078.6	4032.58	2421.6	3701.33	812.12	448.49	1840.18	3366.03	486.43	256.54	5562.56	1914.73	1044.86	2091.3	877.74	1754.4	4054.29	4356.92	3420.43	415.53	226.79	355.21	2796.33	647.48	3599.08	1574.07	1597.28	446.09	3285.72	2282.02	295.42	3146.07	2720.17	2121.96	806.51	1712.43	1951.53	777.57	1320.92	3058.16	654.37	4179.8	1074.61	2022.41	777.57
105.2	1691.96	421.13	4472.41	3243.9	2085.55	4090.48	2406.7	3730.61	814.19	447.63	1813.7	3335.59	486.17	256.19	5537.46	1931.49	1027.71	2119.81	895.26	1744.19	4100.78	4360.38	3407.6	422.46	225.11	364.57	2770.91	630.49	3636.69	1564.29	1620.33	441.15	3254.6	2282.02	291.98	3179.16	2732.08	2095.63	802.5	1734.57	1974.37	790.46	1336.29	3080	663.77	4200.43	1080.8	2039.04	790.46
105.3	1692.32	424.3	4520.61	3265.54	2099.98	4133.83	2395.48	3746.8	815.72	446.78	1789.13	3295.97	498.14	254.47	5501.66	1956.44	1011.58	2136.57	905.69	1741.72	4152.03	4359.84	3400.13	430.46	223.2	373.18	2740.81	617.52	3677.19	1553.52	1632.09	436.79	3222.39	2282.02	291.58	3220.18	2744.68	2071	797.27	1757.46	1999.34	801.07	1352.88	3090.08	668.81	4208.19	1082.47	2054.42	801.07
105.4	1693.54	424.3	4547.2	3281.59	2101.54	4184.83	2385.46	3767.18	814.35	440.6	1758.87	3263.89	493.03	250.87	5493.6	2065.43	996.21	2157.86	917.52	1733.18	4193.23	4360.19	3385	439.39	220.07	380.22	2713.92	598.44	3706.77	1536.57	1649.98	430.66	3185.38	2282.02	287.41	3257.44	2747.32	2043.23	788	1779.84	2019.92	809.76	1369.24	3102.76	669.47	4233.9	1097.77	2059.68	809.76
105.5	1691.13	432.8	4587.59	3303.23	2119.19	4240.03	2372.34	3779.22	818.4	438.24	1732.4	3224.98	499.32	249.37	5445.19	2458.93	979.03	2175.73	930.97	1719.06	4230.52	4352.58	3381.16	446.97	217.19	389.34	2681.81	583.87	3743.02	1521.39	1661.8	428.12	3155.7	2282.02	281.76	3289.43	2774.21	2014.36	786.69	1801.58	2041.79	825.24	1384.21	3124.07	682.76	4248.9	1095.25	2071.69	825.24
105.6	1686.5	436.13	4615.99	3317.19	2125.14	4285.52	2360.74	3797.2	820.58	435.21	1705.96	3195.79	504.31	245.5	5431.77	2342.5	959.18	2195.89	943.31	1709.91	4279.6	4348.12	3366.59	457.39	217.18	398.84	2646.97	571.05	3780.79	1506.66	1680.69	420.01	3119.99	2600.31	279.74	3317.4	2771.13	1994.52	782.12	1817.17	2064.02	830.23	1405.47	3136.5	687.14	4260.12	1101.37	2084.73	830.23
105.7	1686.87	437.81	4652.73	3343.5	2134.88	4328.52	2343.08	3810.11	817.57	433.19	1679.29	3161.04	512.16	243.07	5410.5	2213.48	946.13	2214.03	959.46	1697.61	4336.51	4346.97	3352.03	466.72	213.61	409.76	2611.19	558.45	3810.98	1488.13	1695.61	418.21	3087.26	2569.26	277.97	3352.57	2786.58	1967.98	774.48	1834.69	2080.88	841.63	1417.54	3155.14	693.08	4274.01	1107.17	2085.28	841.63
105.8	1681.66	441.49	4686.9	3366.51	2144.43	4376.32	2323.77	3812.19	817.98	431.56	1645.78	3127.09	526.32	241.36	5394.18	2169.6	930.22	2214.03	971.81	1684.67	4378.12	4345.41	3336.14	473.07	210.96	419.93	2572.32	543.92	3842.86	1473.71	1700.92	411.47	3050.27	2567.29	275.22	3382.68	2794.49	1939.64	773.48	1850.77	2101.15	856.02	1432.64	3156.84	703.87	4288	1108.8	2096.01	856.02
105.9	1681.39	441.49	4720.43	3388.96	2149.6	4426.82	2316.21	3817.01	813.54	427.46	1622.37	3081.58	529.34	239.16	5395.72	2161.31	912.22	2214.03	976.8	1676.76	4427.41	4335.89	3321.09	483.12	209.39	429.4	2526.78	528.57	3875.51	1449.77	1709.48	411.4	3016.78	2534.74	272.94	3417.44	2807.23	1915.24	764.86	1869.61	2122.65	864.52	1451.93	3180.93	707.74	4297.48	1120.9	2101.89	864.52
106	1672.36	447.59	4741.61	3403.48	2159.73	4472.59	2296.96	3826.06	814.63	424.19	1591.23	3043.4	537.4	236.38	5353.83	2166.44	895.73	399.3	995.93	1661.61	4478.17	4320.87	3311.2	490.39	206.04	441.22	2488.51	518.13	3903.33	1430.72	1723.67	404.81	2982.31	2530.58	268.13	3459.58	2824.97	1892.03	761.74	1896.04	2141.22	878.73	1471.04	3187.39	714.83	4298.23	1120.87	2109.17	878.73
106.1	1670.22	450.2	4769.37	3418	2168.88	4517.97	2285.14	3824.96	813.81	420.94	1563.98	3007.21	544.22	230.73	5341.94	2177.23	880.91	353.51	1003.41	1644.56	4519.14	4307.57	3297.21	497.91	203.76	451.6	2446.72	507.03	3933.3	1412.3	1731.04	401.04	2946.07	2527.61	265.52	3503.59	2829.44	1864.74	756.77	1907.11	2158.96	883.92	1494.02	3195.3	721.87	4311.73	1123.88	2114.42	883.92
106.2	1669.86	453.92	4788.79	3434.66	2175.43	4558.99	2267.69	3828.59	813.41	419.07	1539.64	2967.32	558.18	228.8	5312.97	2183.23	862.91	325.13	1012.06	1632.27	4562.69	4286.69	3277.84	506.76	202.65	465.31	2408.76	497.86	3960.81	1390.07	1742.04	398.83	2902.62	2528.71	262.73	3534.81	2835.09	1847.35	753.5	1927.7	2173.89	895.28	1508.04	3198.46	725.63	4319.92	1121.36	2118.57	895.28
106.3	1661.59	454.1	4820.2	3442.98	2185.17	4603.1	2250.8	3829.26	809.23	415.96	1515.29	2926.59	575.26	226.69	5303.86	2203.97	846.21	313.47	1026.08	1613.11	4604.88	4271.62	3258.56	517.31	199.59	478.23	2358.47	486.17	3995.79	1371.47	1748.54	393.54	2873.18	2558.9	260.57	3570.26	2846.13	1818.74	749.39	1945.57	2185.19	910.47	1529.01	3203.36	730.3	4321.89	1127.04	2118.52	910.47
106.4	1658.46	454.1	4846.23	3466.22	2193.1	4646.36	2240.34	3826.46	804.74	413.13	1489.37	2895.54	583.91	222.19	5306.44	2222.49	832.17	322.04	1036.31	1595.3	4643.36	4262	3247.24	523.13	198.12	486.79	2312.67	475.75	4013.53	1347.76	1754.67	389.71	2838.51	2548.22	256.71	3607.41	2857.46	1806.14	747.61	1972.34	2199.5	920.4	1546.96	3220.49	735.36	4325.17	1133.82	2122.15	920.4
106.5	1656.61	461.36	4860.4	3476.11	2194.51	4684.39	2226.54	3827.67	803.87	409	1464.48	2848.57	600.04	218.54	5255.3	2252.87	817.3	342.05	1047.64	1578.18	4688.2	4241.29	3228.92	532.17	195.21	502.78	2271.41	464.31	4037.94	1326.77	1760.83	386.86	2800.21	2558.56	255.4	3645.77	2874.37	1780.4	744.72	1991.73	2221.39	933.1	1560.38	3223.51	743.18	4322.99	1129.9	2121.77	933.1
106.6	1648.71	463.52	5228.89	3481.77	2201.36	4720.26	2212.33	4107	795.49	408.49	1437.53	2810.78	611.99	215.14	5243.7	2283.9	803.59	373.34	1056.54	1565.6	4738.79	4221.71	3209.69	539.76	194.18	517.58	2224.02	455.14	4060.37	1304.87	1761.07	383.9	2760.92	2562.17	252.41	3672.99	2875.48	1754.18	737.26	2007.87	2229.11	938.91	1589.29	3236.29	750.58	4327.06	1132.19	2124.78	938.91
106.7	1640.1	468.22	4946.41	3491.82	2207.52	4759.24	2196.26	3845.3	796.58	404.6	1410.23	2773.64	626.57	212.69	5228.51	2319.23	786.93	406.63	1069.03	1545.27	4777.02	4192.36	3193.27	545.84	193.4	532.57	2179.06	449.91	4085.07	1280.39	1768.08	380.48	2723.06	2560.37	251.28	3709.78	2879.48	1733.34	734.59	2028.5	2242.48	953.4	1602.31	3234.43	753.53	4316.83	1134.27	2123.21	953.4
106.8	1639.68	469.2	4969.32	3488.63	2211.81	5228.89	2184.24	3840.09	787.34	404.58	1385.23	2737.13	648.11	207.84	5199.18	2362.2	769.58	441.66	1075.3	1521.26	4823.29	4174.08	3170.51	554.94	189.01	543.12	2134.96	437.77	4102.08	1263.23	1771.46	379.02	2685.56	2595.48	248.87	3732.68	2889.19	1715.18	729.97	2051.19	2256.93	960.73	1619.61	3245.24	758.16	4316.8	1134.04	2120.33	960.73
106.9	1627.41	469.2	4984	3493.23	2214.52	4872.29	2167.77	3815.21	781.2	400.53	1361.9	2694.08	661.89	203.94	5202.06	2402.37	756.14	471.84	1087.39	1508.22	4865.72	4153.2	3151.29	558.62	188.94	557.96	2087.83	429.44	4128.9	1238.17	1771.57	376.07	2643.52	2570.3	245.58	3769.75	2896.18	1698.21	728.13	2062.56	2263.76	975.06	1639.7	3249.18	764.36	4309.64	1139.9	2118.29	975.06
[truncated: 3,937 more rows]
[truncated: 38 more columns]
