# Supplementary material for: Single‐cell transcriptomics of suprachiasmatic nuclei reveal a Prokineticin‐driven circadian network
Source: EMBO J. 2021 Sep 6;40(20):e108614. doi: 10.15252/embj.2021108614 (PMC8521297; doi:10.15252/embj.2021108614)
Supplement: Supplementary file 3 — Source Data for Expanded View and Appendix [file EMBJ-40-e108614-s009.zip › Appendix_and_EV_Figure_Source_Data/EMBOJ-2021-108614R1-Appendix_Figure_S1_Source_Data-sd.xls]

## Sheet: 10X PMT sister slices
Time [h]	CT7.5 #1	CT7.5 #2	CT7.5 #3	CT15.5 #1	CT15.5 #2
0	5328.01	8529.07	3668.6	8990.75	12910.6
0.1	5140.62	8472.16	3595.17	9046.89	13329.8
0.2	4914.77	8252.09	3456.67	9047.64	13462.8
0.3	4638.98	7943.9	3285.03	8821.83	13158.1
0.4	4427.96	7649.59	3144.56	8450.28	12584.3
0.5	4239.57	7422.7	3015.03	8078.73	12005.2
0.6	4099.32	7262.08	2921.78	7733.9	11430.9
0.7	4002.06	7156.54	2858.36	7429.32	10922.3
0.8	3937.82	7115.93	2821.32	7147.43	10467.3
0.9	3912.27	7129.24	2817.4	6902.86	10040.2
1	3920.31	7179.33	2833.81	6716.21	9689.38
1.1	3951.21	7272.24	2865.39	6556.94	9388.42
1.2	4021.27	7423.18	2922.44	6453.08	9137.99
1.3	4120.86	7620.82	3004.96	6365.32	8923.88
1.4	4244.24	7858.06	3103.49	6290.13	8745.16
1.5	4383.64	8111.17	3206.54	6237.07	8598.73
1.6	4540.51	8387.29	3339.5	6206.76	8480.5
1.7	4710.69	8684.16	3454.7	6181.02	8377.66
1.8	4872.82	8981.92	3589	6166.33	8302.46
1.9	5041.78	9268.77	3715.27	6176.8	8230.42
2	5216.86	9569.43	3841.77	6193.56	8192.74
2.1	5387.3	9876.51	3975.2	6193.67	8139.38
2.2	5552.12	10154.1	4100.48	6206.8	8112.81
2.3	5725.74	10422.4	4218.06	6234.34	8075.74
2.4	5882.07	10682	4340.74	6246.32	8046.63
2.5	6033.11	10919.4	4450.82	6262.37	8015.86
2.6	6184.08	11148.5	4565.17	6290.61	7982.62
2.7	6342.08	11354	4657.94	6310.13	7944.06
2.8	6479.96	11556.5	4761.81	6316.51	7917.86
2.9	6597.97	11740.8	4849.2	6323.04	7877.53
3	6725.74	11896.4	4942.39	6319.84	7831.53
3.1	6838.14	12041.6	5026.03	6322.39	7781.66
3.2	6948.21	12170.9	5091.21	6351.96	7727.92
3.3	7049.17	12280.7	5152.91	6349.6	7672.94
3.4	7148.38	12392.5	5221.53	6331	7624.26
3.5	7237.5	12478.7	5278.02	6310.36	7566.94
3.6	7323.8	12553	5348.22	6328.63	7502.73
3.7	7400.32	12619	5385.7	6304.13	7441.9
3.8	7480.42	12675.2	5443.37	6275.18	7374.19
3.9	7548.71	12731.8	5489.2	6280.54	7305.48
4	7626.47	12791.6	5536.94	6288.38	7234.39
4.1	7701.56	12821.8	5576.69	6260.03	7154.52
4.2	7774.07	12844.3	5617.61	6241.09	7092.93
4.3	7851.91	12873.2	5654.96	6201.84	7019.17
4.4	7907.39	12898.5	5685.38	6189.91	6943.26
4.5	7987.54	12917	5729.39	6183.36	6862.31
4.6	8053.08	12914.3	5761.06	6149.41	6774.21
4.7	8115.47	12932.4	5798.16	6135.3	6692.76
4.8	8181.12	12928.7	5828.7	6119.16	6623.61
4.9	8232.86	12930.4	5859.27	6087.41	6538.92
5	8300.94	12948.2	5887.08	6047.27	6457.96
5.1	8366.16	12947.5	5911.32	6023.36	6392.61
5.2	8424.17	12938.3	5934.71	6013.86	6319.64
5.3	8492.61	12930.5	5958.47	6003.71	6247.31
5.4	8542.68	12932.7	5980.5	5974.48	6184.23
5.5	8603.99	12930.1	6001.08	5968.2	6107.02
5.6	8658.38	12936.8	6034.92	5930.41	6018.31
5.7	8727.84	12930.2	6055.86	5917.8	5934.82
5.8	8780.53	12935.3	6073.31	5888.91	5849.32
5.9	8850.13	12905.6	6085.8	5852.39	5763.97
6	8898.64	12900.3	6112.61	5821.03	5667.44
6.1	8953.92	12893.5	6122.21	5771.54	5573.68
6.2	9001.66	12877.9	6140.4	5710.76	5466.23
6.3	9050.59	12864.8	6151.41	5671.41	5360.31
6.4	9104.69	12857	6165.8	5611.11	5267.17
6.5	9154.97	12838.8	6177.18	5585.44	5169.22
6.6	9200.71	12828.1	6190.79	5514.18	5059.02
6.7	9261.06	12826	6193.59	5458.58	4952.76
6.8	9306.61	12816	6211.16	5403.28	4843.61
6.9	9353.38	12813	6222.32	5353.14	4726.09
7	9398.9	12793.6	6228.47	5294.76	4626.56
7.1	9448.04	12774.1	6236.78	5232.13	4514.87
7.2	9494.29	12765.7	6242.44	5162.12	4409.44
7.3	9545.32	12751.5	6243.67	5097.88	4289.17
7.4	9584.27	12735.4	6252.93	5043.63	4171.5
7.5	9640.1	12726.5	6254.11	4966.38	4065.64
7.6	9673.79	12693.7	6257.73	4894.14	3946.8
7.7	9714.7	12663.2	6257.36	4814.43	3837.77
7.8	9774.58	12649.2	6247.14	4743.48	3726.93
7.9	9804.07	12633.1	6242.23	4664.74	3613.34
8	9854.12	12598.5	6233.95	4564.88	3505.08
8.1	9885.42	12553.9	6236.3	4493.08	3396.79
8.2	9919.88	12542.2	6232.47	4402.74	3284.81
8.3	9963.93	12499.5	6214.47	4311.54	3176.78
8.4	9996.4	12471.1	6204.1	4225.53	3072.08
8.5	10026.9	12411.4	6193.19	4119.79	2968.97
8.6	10067.4	12368.3	6175.73	4025.04	2875.12
8.7	10108.7	12320.1	6157.92	3945.5	2774.9
8.8	10125.7	12257.3	6139.98	3848.41	2681.69
8.9	10145.8	12181.3	6115.96	3748.76	2590.59
9	10167.1	12105.3	6086.18	3661.4	2510.4
9.1	10196.3	12019.5	6053.63	3561.07	2423.63
9.2	10204.4	11940.7	6024.71	3483.73	2344.75
9.3	10247.2	11844.4	5985.64	3372.08	2268.19
9.4	10251.4	11732.2	5934.3	3288.46	2189.43
9.5	10259	11612.3	5891.71	3230.42	2124.24
9.6	10256.6	11495.1	5828.28	3109.24	2055.93
9.7	10280	11358.9	5778.21	3050.98	1991.54
9.8	10269.7	11214.1	5709.52	2971.52	1938.32
9.9	10263.7	11049.8	5634.08	2902.03	1872.34
10	10253.2	10876.5	5565.48	2812.1	1818.48
10.1	10243.1	10699.5	5483.09	2751.89	1762.34
10.2	10221.3	10513.9	5409.54	2682.13	1717.91
10.3	10206.2	10309.3	5315.88	2633.34	1675.74
10.4	10179.6	10104.1	5222.63	2556.87	1629.07
10.5	10156.8	9897.86	5129.34	2501.06	1590.28
10.6	10109.4	9645.78	5023.29	2446.76	1548.02
10.7	10058.5	9418.28	4917.48	2386.97	1511.62
10.8	10012.6	9165.64	4804.29	2333.68	1470.57
10.9	9963.64	8934.9	4699.59	2293.44	1439.91
11	9887.68	8677.98	4593.81	2224.77	1409.6
11.1	9807.33	8427.46	4473.74	2186.96	1379.24
11.2	9707.99	8166.19	4358.67	2140.84	1351.68
11.3	9608.22	7894.98	4237.52	2109.48	1328.82
11.4	9488.02	7643.76	4116.66	2059.32	1301.09
11.5	9358.16	7381.11	4005.06	2015.44	1277.9
11.6	9221.87	7124.73	3879.48	1998.96	1251.83
11.7	9065.77	6865.77	3764.12	1945.49	1234.14
11.8	8890.38	6621.67	3641.49	1909.27	1214.4
11.9	8722.61	6374.77	3531.08	1899.04	1192.94
12	8519.52	6122.46	3411.57	1838.92	1175.48
12.1	8343.6	5903.88	3301.87	1836.98	1160.42
12.2	8136.06	5662.74	3182.99	1781.67	1139.63
12.3	7920.61	5447.44	3075.83	1775.34	1128.31
12.4	7713.12	5233.28	2980.13	1723.67	1114.51
12.5	7495.52	5040.34	2872.19	1713.82	1105.1
12.6	7262.84	4837.91	2776.91	1693.49	1088.01
12.7	7035.43	4647.99	2684.71	1649.17	1078.53
12.8	6806.52	4469.98	2594.01	1641.24	1065.61
12.9	6571.97	4300.49	2501.84	1619.66	1056.08
13	6347.68	4118.46	2421.41	1600.41	1049.42
13.1	6106.26	3964.89	2333.22	1564.24	1038.66
13.2	5902.68	3811.83	2256.79	1567.19	1035.73
13.3	5665.21	3664.14	2184.07	1539.98	1024.97
13.4	5461	3518.21	2114.83	1504.03	1020.93
13.5	5251.22	3398.71	2050	1486.52	1017.27
13.6	5049.47	3273.23	1985.38	1479.21	1008.13
13.7	4845.79	3150.86	1928.04	1465.28	1004.84
13.8	4656.18	3047.91	1862.08	1429.19	1005.22
13.9	4470.31	2935.63	1809.29	1431.37	997.84
14	4288.61	2841.9	1758.7	1419.17	1000.62
14.1	4114.29	2746.54	1707.04	1400.47	995.14
14.2	3950.89	2661.44	1659.23	1374.26	994.51
14.3	3789.78	2586.94	1610.52	1370.61	994.07
14.4	3643.92	2514.16	1570.5	1366.46	995.09
14.5	3492.29	2441.49	1530.04	1352.46	993.86
14.6	3362.01	2383.48	1486.23	1339.54	994.1
14.7	3225.43	2309.81	1451.16	1320.44	994.31
14.8	3102.63	2266.03	1413.67	1322.8	995.23
14.9	2980.82	2212.89	1388.27	1293.28	998.44
15	2876.4	2158.83	1354.77	1301.09	1000.58
15.1	2764.63	2108.1	1329.1	1285.99	999.49
15.2	2678.41	2068.79	1301.49	1269.31	1003.17
15.3	2580.37	2020.3	1278.09	1273.63	1008.66
15.4	2503.1	1993.96	1255	1267.11	1011.07
15.5	2417.49	1958.5	1233.11	1259.93	1018.22
15.6	2348.22	1926.29	1208.22	1252.2	1018.2
15.7	2272.42	1892.91	1192.11	1227.61	1024.33
15.8	2209.59	1867.87	1170.81	1241.39	1027.41
15.9	2145.62	1831.82	1155.98	1234.5	1032.39
16	2080.83	1820.39	1135.24	1228.76	1039.62
16.1	2027.14	1795.79	1123.1	1213.36	1047.04
16.2	1970.23	1774.99	1108.04	1213.4	1053.62
16.3	1925.83	1758.31	1093.1	1213.08	1058.98
16.4	1874.59	1730.76	1084.02	1207.61	1069.3
16.5	1829.8	1729	1069.11	1206.38	1078.22
16.6	1785.44	1714.53	1059.87	1190.7	1085.02
16.7	1747.93	1693.73	1048.02	1206.41	1091.84
16.8	1712.31	1683.3	1042.84	1191.03	1101.91
16.9	1680.29	1677.51	1033.63	1189.53	1112.02
17	1647.04	1656.69	1021.09	1201.66	1121.88
17.1	1620.07	1666.57	1016.41	1189.07	1137.07
17.2	1586.54	1661.79	1008.12	1191.23	1147.8
17.3	1560.23	1658.26	1004.41	1197.33	1163.72
17.4	1537.02	1650.59	997.92	1198.82	1177.48
17.5	1513.57	1650.09	993.49	1190.23	1192.51
17.6	1491.72	1648.22	985.2	1195.67	1207.91
17.7	1468.59	1645.47	982.93	1201.07	1223.79
17.8	1446.21	1647.13	979.83	1202.44	1240.73
17.9	1428.88	1653.07	978.99	1198.52	1259.04
18	1413.27	1656.88	970.9	1202.69	1283.63
18.1	1397.56	1649.67	972.52	1214.02	1300.92
18.2	1384.64	1665.12	969.34	1205.4	1322.73
18.3	1367.86	1667.42	970.89	1220.77	1347.99
18.4	1357.48	1679.34	968.97	1220.97	1374.54
18.5	1341.72	1690.63	972.49	1225.33	1407.68
18.6	1335.62	1699.46	969.43	1246.47	1432.27
18.7	1324.29	1709.34	972.04	1243.97	1460.97
18.8	1316.88	1713.93	969.61	1248.26	1496.43
18.9	1308.91	1744.74	973.51	1263.22	1526.24
19	1305.84	1758.21	976.06	1270.73	1567.08
19.1	1304.6	1768.09	977.78	1279.22	1600.26
19.2	1296	1788.79	979.97	1297.87	1646.58
19.3	1289.37	1805.18	981.56	1302.61	1692.82
19.4	1291.76	1821.3	985.86	1316.31	1735.1
19.5	1290.21	1844.93	989.77	1342.64	1788.96
19.6	1290.13	1850.98	994.14	1350.64	1841.92
19.7	1288.01	1871.19	999.59	1378.6	1891.84
19.8	1289.36	1903.83	1003.48	1401.93	1945.63
19.9	1291.16	1917.33	1008.67	1427.08	2006.48
20	1297.71	1939.61	1011.43	1441.94	2069.77
20.1	1303.22	1959.42	1019.51	1472.17	2138.18
20.2	1301.04	1984.42	1023.87	1520.23	2202.22
20.3	1308.88	2007.42	1030.84	1536.61	2279.96
20.4	1313.24	2030.59	1039.69	1590.47	2346.74
20.5	1325.37	2063.52	1048.92	1633.12	2427.13
20.6	1332.76	2090.8	1053.29	1667.53	2506.89
20.7	1343.52	2125.12	1059.07	1713.96	2592
20.8	1352.54	2154.9	1068.7	1762.87	2675.5
20.9	1368.02	2191.07	1080.86	1828.74	2764.46
21	1381.86	2232.52	1086.92	1891.02	2855.4
21.1	1397.06	2273.96	1101.92	1946.03	2963.41
21.2	1412.01	2311.97	1103.44	2002.48	3061.31
21.3	1431.51	2355.61	1118.77	2061.02	3158.5
21.4	1453.54	2411.57	1125.11	2143.86	3265.11
21.5	1472.03	2469.73	1145.51	2220.84	3371.61
21.6	1500.13	2517.33	1157.29	2286.47	3483.03
21.7	1528.58	2578.43	1171	2372	3598.61
21.8	1559.88	2635.83	1186.5	2456.58	3709.29
21.9	1588.78	2704.41	1207.51	2545.57	3831.14
22	1623.99	2766.93	1221.76	2631.36	3952.89
22.1	1658.14	2839.26	1237.17	2714.34	4074.38
22.2	1697.86	2925.06	1259.04	2801.06	4205.26
22.3	1738.12	2999.83	1286.56	2897.79	4316.97
22.4	1784.2	3078.7	1313.99	3009.08	4455.34
22.5	1828.94	3164.58	1338.62	3121.19	4596.33
22.6	1876.01	3258.72	1371.09	3208.01	4718.62
22.7	1923.92	3345.03	1405.96	3320.32	4852.38
22.8	1985.04	3447.37	1438.6	3409.18	4988.34
22.9	2036.73	3544.78	1477.62	3535.31	5126
23	2096.67	3648.1	1522.3	3636.71	5265.16
23.1	2151.42	3753.27	1564.99	3742.06	5402.17
23.2	2219.36	3842.62	1616.01	3855.06	5540.46
23.3	2285.09	3962.8	1661.74	3967.19	5682.69
23.4	2347.79	4103.84	1714.49	4068.86	5821.26
23.5	2412.23	4204.4	1772.32	4173.47	5953.74
23.6	2482.28	4313.92	1829.43	4281.88	6088.17
23.7	2559.74	4436.93	1890.54	4401.78	6229.57
23.8	2622.34	4552.14	1953.57	4506.08	6376.88
23.9	2699.82	4671.68	2022.69	4663.06	6520.37
24	2775.6	4783.59	2091.5	4738.41	6675.8
24.1	2853.92	4912.28	2171.03	4878.97	6818.51
24.2	2931.07	5032.33	2238.63	5014.1	6962
24.3	3008.86	5158.79	2318.67	5068.57	7088.9
24.4	3091.26	5287.31	2399.14	5203.87	7229.04
24.5	3174.45	5418.03	2481.04	5317.26	7364.23
24.6	3257.11	5548.08	2562.62	5422.97	7471.29
24.7	3344.69	5648.38	2652.92	5523.08	7592.57
24.8	3431.77	5819.99	2737.72	5644.21	7704.94
24.9	3523.69	5971.66	2826.2	5719.54	7815.27
25	3610.7	6107.54	2917.29	5814.26	7938.44
25.1	3701.93	6251.74	3012.33	5925.37	8050.27
25.2	3793.72	6386.01	3106.39	6022.33	8154.81
25.3	3890.7	6530.39	3202.27	6131.4	8266.2
25.4	3985.9	6685.77	3306.11	6237.28	8384.36
25.5	4079.79	6825.78	3404.41	6308.26	8481.66
25.6	4177.46	6964.11	3492.7	6396.94	8600.5
25.7	4268.74	7115.73	3600.16	6513.4	8700.86
25.8	4365.03	7254.76	3698.27	6585.93	8797.48
25.9	4471.82	7407.08	3798.89	6671.11	8895.63
26	4563.4	7550.4	3895.81	6762.33	8994.5
26.1	4666.36	7686.5	3991.13	6855.37	9078.33
26.2	4755.47	7785.38	4094.54	6958.39	9171.09
26.3	4851.48	7971.38	4189.77	7016.61	9245.47
26.4	4953.89	8129.11	4287.81	7094.98	9329.9
26.5	5049.56	8268.63	4393.46	7160.59	9409.26
26.6	5139.57	8399.3	4485.36	7228.31	9483.61
26.7	5253.91	8528.74	4584.56	7317.61	9558.5
26.8	5329.1	8664.11	4673.91	7373.27	9623.19
26.9	5436.2	8807.69	4765.14	7434.41	9695.59
27	5524.96	8912.04	4864.94	7557.16	9754.62
27.1	5624.89	9042.6	4953.47	7562.26	9810.94
27.2	5715.93	9209	5043.76	7634.16	9871.24
27.3	5811.6	9340.42	5135.19	7680.22	9918.46
27.4	5911.29	9456.01	5216.8	7783.72	9965.6
27.5	6002	9577.44	5299.43	7809.36	10002.8
27.6	6099.64	9714.53	5384.52	7834.58	10038.7
27.7	6198.23	9797.22	5473.24	7882.96	10064.7
27.8	6289.42	9918.61	5548.42	7950.76	10111.7
27.9	6402.67	10094.6	5635.68	8010.46	10141.1
28	6519.22	10243.9	5722	8011.64	10150.5
28.1	6635.72	10378.5	5819.43	8035.24	10177.5
28.2	6746.72	10487	5915.48	8077.31	10210.5
28.3	6853.53	10664.9	6006.18	8112.61	10216.8
28.4	6970.73	10813.9	6081.93	8136.02	10230.9
28.5	7079.74	10928.3	6165.4	8158.34	10234.6
28.6	7190	11047.2	6231.68	8177.69	10231.4
28.7	7273.17	11136.5	6293.17	8194.62	10225.6
28.8	7363.52	11233.5	6355.42	8229.23	10220.3
28.9	7446.94	11301.6	6408.32	8182.43	10201.5
29	7550.49	11377.2	6461.73	8235.48	10182.5
29.1	7639.74	11467.8	6511.09	8208.34	10165.8
29.2	7717.06	11559	6569.79	8196.52	10137.9
29.3	7805.04	11632.4	6620.68	8252.36	10115.5
29.4	7891.08	11722	6667.23	8167.6	10076.6
29.5	7971.7	11803.7	6703.2	8225.09	10042.6
29.6	8058.71	11842.9	6749.11	8173.58	9976.7
29.7	8150.57	11935.9	6792.68	8144.94	9933.13
29.8	8236.58	12008.3	6827.74	8169.14	9877.53
29.9	8326.03	12046.3	6873.88	8074.02	9803.53
30	8399.96	12144.3	6909.62	8121.22	9743.29
30.1	8479.4	12187.9	6929.19	8014.77	9658.26
30.2	8554.57	12262.4	6963.49	8026.27	9562.9
30.3	8640.31	12302.3	6988.42	7952.01	9463.64
30.4	8708.47	12319.6	7003.01	7885.63	9370.76
30.5	8768.71	12394.8	7029.19	7898.47	9259.11
30.6	8834.97	12411.2	7033.82	7767.6	9138.43
30.7	8899.16	12465.3	7045.31	7788.32	9009.23
30.8	8967.62	12469.9	7056.41	7669.94	8893.63
30.9	9028.58	12525.7	7069.4	7639.52	8739.9
31	9097.8	12558.8	7063.73	7571.99	8601.48
31.1	9146.84	12554.2	7078.89	7488.69	8437.67
31.2	9199.47	12589.3	7060.9	7422.16	8301.22
31.3	9257.61	12592.9	7053.16	7293.11	8116
31.4	9303.98	12593.2	7038.06	7189.5	7945.47
31.5	9325.66	12540.9	7002.86	7111.81	7767.07
31.6	9356.71	12564.8	6990.58	7038.11	7598.73
31.7	9397.34	12543.9	6958.3	6864.76	7399.78
31.8	9433.16	12540.6	6923.91	6776.61	7211.52
31.9	9461.07	12519.9	6905.1	6691.01	7018
32	9498.29	12513.3	6876.29	6544.48	6827.61
32.1	9530.49	12482.7	6838.31	6443.44	6629.82
32.2	9574.49	12494.9	6813.43	6290.21	6437.33
32.3	9609.94	12458.7	6778.28	6193.62	6250.38
32.4	9623.99	12426.3	6728.44	6073.41	6056.78
32.5	9665.08	12357.4	6681.7	5937.23	5874.44
32.6	9683.29	12325.5	6639.44	5814.08	5682.53
32.7	9700.18	12282.8	6588.59	5697.33	5500.22
32.8	9725.39	12220.7	6541.73	5536.14	5314.58
32.9	9734.76	12149.7	6475.73	5406.06	5133.71
33	9743.07	12066.9	6422.43	5321.51	4967.94
33.1	9763.86	11970.4	6362.39	5144.23	4788.48
33.2	9776.07	11878.3	6287.47	5009.31	4630.24
33.3	9770.47	11726	6229.13	4920.71	4475.58
33.4	9775.32	11660.2	6163.34	4800.02	4312
33.5	9778.93	11541	6087.32	4647.92	4168.09
33.6	9783.98	11418.7	6007.13	4546.96	4022.98
33.7	9780.87	11263.1	5933.01	4449.91	3885.39
33.8	9766	11079.7	5839.58	4266.38	3750.5
33.9	9754.27	10953	5759.37	4195.52	3624.4
34	9744.07	10783.8	5670.89	4101.43	3502.72
34.1	9722.27	10606	5574.21	3965.93	3376.67
34.2	9708.37	10406.2	5477.24	3838.29	3263.93
34.3	9677.67	10175.6	5372.61	3774.49	3156.09
34.4	9649.59	10007.7	5272.06	3669.18	3050.32
34.5	9614.54	9798.32	5168.82	3538.02	2954.4
34.6	9572.87	9573.82	5062.11	3483.47	2854.03
34.7	9535.91	9351.71	4953.17	3399.16	2767.87
34.8	9470.19	9099.22	4842.46	3290.74	2679.26
34.9	9412.64	8901.58	4730.8	3224.32	2591.61
35	9353.43	8662.87	4624.31	3143.86	2507.9
35.1	9276.64	8437.59	4508.07	3084.61	2432.63
35.2	9193.94	8190.4	4388.88	2969.21	2357.94
35.3	9102.03	7969.26	4271.24	2898.58	2284.86
35.4	9001.89	7703.76	4164.82	2853.54	2220.77
35.5	8886.33	7500.01	4041.69	2736.88	2162
35.6	8770.19	7255.41	3929.31	2704.76	2100.06
35.7	8649.72	7038.48	3820.58	2657.57	2039.93
35.8	8514.57	6781.66	3715.99	2558.3	1982.78
35.9	8376.29	6575.81	3597.21	2503.06	1937.7
36	8224.23	6362.61	3479.1	2473.27	1889.81
36.1	8076.78	6155.37	3382.87	2415.99	1834.16
36.2	7914.98	5934.46	3275.94	2360.1	1788.2
36.3	7760.07	5743.96	3171.38	2324.53	1746.42
36.4	7582.51	5538.93	3078.78	2228.97	1704.99
36.5	7404.53	5351.53	2978.9	2210.39	1676.56
36.6	7227.53	5153.58	2888.28	2178.32	1628.76
36.7	7043.82	4971.08	2793.93	2093.18	1603.59
36.8	6853.72	4811.01	2709.44	2108.09	1567.59
36.9	6670.36	4647.68	2627.33	2009.52	1531.86
37	6480.44	4478.61	2545.74	2022.02	1507.5
37.1	6300.9	4310.63	2467.23	1943.01	1475.31
37.2	6117.96	4179.21	2389.72	1944.5	1448.26
37.3	5930.6	4033.19	2318.94	1879.04	1423.71
37.4	5745.86	3892.83	2247.54	1877.87	1401
37.5	5576.4	3750	2181.77	1821.33	1379.78
37.6	5390.94	3610.76	2111.57	1812.81	1355.26
37.7	5221.79	3511.52	2052.07	1766.3	1335.48
37.8	5049.77	3402.5	1995.48	1760.03	1315.4
37.9	4882.99	3294.86	1935.68	1710.04	1303.49
38	4718.74	3200.38	1882.74	1718.56	1280.28
38.1	4559.72	3100.8	1823.94	1656.26	1267.34
38.2	4409.18	3004.31	1777.66	1660.68	1253.01
38.3	4255.89	2921.89	1729.47	1607.8	1238.7
38.4	4104.84	2838.02	1684.83	1616.32	1224.31
38.5	3967.06	2767.07	1637.97	1562.89	1213.93
38.6	3834.5	2687.57	1597.96	1560.23	1201.43
38.7	3701.68	2624.51	1552.5	1525.78	1187.71
38.8	3576.59	2560.01	1513.33	1522.72	1177.97
38.9	3458.2	2498.56	1481.81	1481.11	1167.91
39	3342.78	2439.99	1445.1	1479.52	1161.41
39.1	3226.82	2394.14	1409.18	1435.96	1149.8
39.2	3120.1	2349.01	1376.66	1446.76	1143.52
39.3	3010.08	2310.96	1348.12	1398.97	1135.14
39.4	2918.63	2269.19	1319.89	1393.43	1131.74
39.5	2834.67	2222.66	1292.82	1382.37	1123.46
39.6	2743.11	2201.79	1268.01	1363.19	1120.17
39.7	2658.44	2166.11	1240.62	1355.91	1111.63
39.8	2579.34	2135.67	1215.71	1311.49	1110.07
39.9	2510.18	2105.52	1193.22	1312.98	1106.56
40	2435.07	2084.72	1168.32	1307.2	1102.62
40.1	2370.79	2059.49	1149.07	1311.43	1104.24
40.2	2306.39	2044.29	1130.84	1271.11	1100.43
40.3	2242.27	2014.63	1112.99	1287.32	1095.88
40.4	2188.81	2005.77	1099.19	1252.02	1094.33
40.5	2133.93	1972.38	1080.62	1265.53	1096.24
40.6	2078.31	1971.36	1067.5	1218.43	1093.59
40.7	2027.94	1954.33	1052.49	1231.1	1092.19
40.8	1984.92	1934.14	1042.31	1234.13	1095.04
40.9	1937.48	1920.57	1026.59	1223.7	1098.83
41	1895.34	1914.93	1014.5	1213.32	1103.24
41.1	1856.88	1892.24	1006.27	1207.58	1101.9
41.2	1820.8	1889.66	998.38	1200.48	1105.53
41.3	1784.38	1881.37	987.3	1202.56	1110.28
41.4	1749.64	1866.7	981.91	1201.28	1113.39
41.5	1717.54	1868.02	971.48	1200.74	1119.96
41.6	1687.47	1841.13	961.8	1201.72	1124.14
41.7	1660.48	1849.7	958.36	1218.93	1130.73
41.8	1630.76	1846.51	950.73	1202.6	1136.51
41.9	1606.74	1832.66	947.61	1211.39	1143.09
42	1582.59	1833.64	944.49	1234.09	1155.93
42.1	1559.7	1839.31	941.41	1226.77	1159.87
42.2	1537.99	1820.69	936.53	1249.47	1172.98
42.3	1519.17	1832.41	932.74	1249.37	1185.53
42.4	1498.62	1836.01	931.26	1255.09	1200.92
42.5	1481.91	1832.26	930.37	1283.41	1219
42.6	1461.99	1833.66	927.46	1274.13	1235.9
42.7	1444.44	1829.72	924.77	1291.66	1250.49
42.8	1430.73	1800.8	926.24	1323.15	1274.43
42.9	1416.2	1839.61	925.89	1303.66	1296.26
43	1402.88	1841.14	926.77	1321.51	1327.42
43.1	1391.23	1845.36	925.11	1346.98	1351.04
43.2	1382.41	1826.84	926.33	1357.9	1382.14
43.3	1370.71	1853.4	929.98	1368.64	1416.69
43.4	1367.22	1864.89	931.14	1399.92	1455.62
43.5	1360.71	1872.69	931.84	1395.14	1498.18
43.6	1350.64	1879.51	934.33	1440.71	1537.38
43.7	1351.87	1888.19	938.89	1434.42	1590.54
43.8	1344.03	1894.43	943.69	1477.73	1636.43
43.9	1340.76	1905.53	945.56	1491.2	1688.66
44	1338.81	1930.48	953.78	1522.3	1749.38
44.1	1339.59	1936.51	957.67	1542.83	1807.2
44.2	1344.53	1959.99	958.82	1577.96	1870.06
44.3	1343.11	1979.38	963.04	1614.82	1941.62
44.4	1348.77	2007.41	970.38	1668.64	2012.28
44.5	1355.13	2029.1	975.03	1665.24	2089.9
44.6	1358.6	2021.27	981.8	1741.92	2167.37
44.7	1365.96	2103.06	990.59	1768.54	2254.83
44.8	1376.69	2134.64	996.59	1828.12	2339.43
44.9	1390.18	2168.88	1010.08	1871.17	2428.63
45	1401.13	2203.54	1016.6	1913.49	2522.04
45.1	1412.79	2220.99	1022.82	1973.84	2617.73
45.2	1432.28	2282.41	1040.39	2035.39	2718.14
45.3	1447.67	2347.42	1048.48	2101.09	2825.18
45.4	1471.08	2395.6	1063.96	2147.51	2935.18
45.5	1492.14	2441.9	1075.71	2194.84	3042.9
45.6	1514.68	2505.61	1094.43	2291.2	3151.87
45.7	1541.17	2555.92	1115.53	2353.92	3270.87
45.8	1565.39	2621.47	1137.64	2419	3388.83
45.9	1600.04	2657.64	1159.68	2493.73	3508.47
46	1622.91	2754	1181.3	2576.12	3640.78
46.1	1657.81	2836.21	1210.37	2662.67	3764.13
46.2	1691.43	2910.3	1238.21	2721.01	3891.97
46.3	1729.64	2995.59	1268.13	2832.42	4015.87
46.4	1770.49	3074.64	1307.13	2892.28	4144.54
46.5	1811.76	3159.38	1342.69	3001.42	4275.36
46.6	1853.03	3253.98	1387.31	3063.74	4409.99
46.7	1894.36	3353.71	1427.91	3169.76	4541.72
46.8	1940.72	3441.67	1469.57	3271.57	4681.59
46.9	1991.22	3535.96	1517.87	3369.03	4810.19
47	2034.02	3642.01	1567.52	3453.1	4951.08
47.1	2089.22	3743.47	1616.92	3527.62	5077.32
47.2	2145.46	3851.93	1675.04	3643.59	5221.41
47.3	2193.47	3945.49	1728.86	3741.06	5347.27
47.4	2249.27	4049.41	1787.23	3802.74	5483.78
47.5	2296.26	4153.08	1847.24	3920.44	5619.89
47.6	2354.77	4223.57	1912.91	3996.87	5751.01
47.7	2409.44	4385.64	1980.48	4117.32	5885.28
47.8	2471.31	4494.86	2044.03	4164.91	6031.09
47.9	2533.99	4602.8	2111.27	4299.26	6182.4
48	2596.88	4730.4	2184.93	4409.53	6323.64
48.1	2670.57	4818.87	2263.82	4479.52	6471.87
48.2	2734.11	4970.79	2339.7	4604	6603.39
48.3	2803.92	5112.26	2417.54	4653.3	6738.5
48.4	2873.5	5205.69	2499.24	4794.06	6870.07
48.5	2939.92	5334.03	2579.38	4844.53	7006.56
48.6	3008.77	5448.26	2661.16	4975.5	7151.31
48.7	3078.51	5561.6	2743.81	5041.5	7278.53
48.8	3147.04	5680.01	2826.9	5153.11	7403.04
48.9	3224.12	5796.98	2910.92	5228.8	7528.1
49	3292.68	5902.59	2987.71	5310.26	7649.04
49.1	3362.3	6031.6	3079.26	5424.53	7768.99
49.2	3439.71	6154.11	3169.01	5448.11	7888.13
49.3	3501.74	6249.74	3248.79	5594	8016.77
49.4	3574.34	6384.21	3341.41	5648.5	8124.4
49.5	3649.96	6478.88	3426.04	5753.78	8263.29
49.6	3726.36	6621.1	3508.49	5849.48	8377.17
49.7	3799.59	6719.36	3597.61	5863.2	8494.62
49.8	3875.2	6847	3690.94	6031.56	8609.38
49.9	3956.89	6963.9	3775.69	6034.47	8720.67
50	4033	7098.06	3856.67	6161.82	8840.7
50.1	4116.71	7240.12	3954.67	6218.43	8939.4
50.2	4203.57	7346.29	4036.66	6262.17	9038.1
50.3	4279.54	7453.1	4127.39	6417.12	9139.32
50.4	4363.9	7604.48	4218.43	6384.11	9244.4
50.5	4444.66	7718.8	4294.89	6494.54	9339.99
50.6	4525.49	7821.8	4378.61	6599.52	9439.91
50.7	4617.29	7972.28	4466.94	6584.64	9522.31
50.8	4698.68	8070.71	4556.23	6718.54	9629.88
50.9	4777.67	8228.34	4644.19	6724.62	9697.39
51	4858.86	8304.21	4716.29	6793.19	9796.6
51.1	4948.51	8451.22	4796.89	6882.71	9874.33
51.2	5030.78	8582.26	4877.83	6883.65	9950.09
51.3	5113.52	8672.5	4952.32	6999.33	10030.8
51.4	5203.33	8816.91	5036.12	6979.56	10109.3
51.5	5291.44	8905.88	5107.31	7088.52	10168.9
51.6	5379.37	9032.92	5180.63	7090.46	10241.4
51.7	5458.88	9133.96	5243.79	7135.71	10300.3
51.8	5536.14	9256.1	5312.32	7222.5	10352.6
51.9	5623.71	9332.98	5380.03	7209.33	10409.8
52	5708.08	9451.96	5455.26	7267.5	10476.5
52.1	5790.79	9577.09	5513.73	7305.44	10509.5
52.2	5877.25	9650.42	5574.91	7351.8	10570.1
52.3	5963.48	9780.73	5629.38	7363.69	10594.1
52.4	6040.48	9840.57	5693.84	7395.62	10635.9
52.5	6121.58	9975.39	5744.86	7425.48	10669.2
52.6	6208.03	10025.6	5804.2	7448.73	10698
52.7	6287.17	10149.6	5841.7	7465.58	10706.8
52.8	6374.98	10219.9	5902.97	7484.31	10745.4
52.9	6463.32	10332	5953.37	7501.52	10741.6
53	6541.29	10409.4	5992.38	7557.84	10746.6
53.1	6636.32	10536.3	6053.32	7497.78	10760.9
53.2	6725.17	10613.5	6091.38	7536	10771.9
53.3	6824.24	10741.5	6152.94	7562.17	10752.2
53.4	6916.21	10821.1	6202.06	7560.37	10748.8
53.5	7002.48	10929.2	6234.82	7574.91	10749.3
53.6	7094	10979.3	6283.51	7562.56	10729.6
53.7	7170.37	11089.3	6312.46	7569.89	10716.8
53.8	7250.91	11170.5	6332.82	7565.28	10710.8
53.9	7332.52	11191.4	6354.92	7559.09	10691.6
54	7399.53	11237.1	6369.33	7575.29	10655.2
54.1	7472.4	11327.9	6382.14	7498.26	10620.8
54.2	7540.34	11332.3	6397.74	7492.13	10588
54.3	7609.24	11427.2	6407.38	7485.41	10556.5
54.4	7683.06	11442.7	6428.21	7475.39	10495.9
54.5	7745.63	11504.5	6420.66	7469.31	10441.1
54.6	7807.6	11539.4	6424.72	7419.27	10379.6
54.7	7859.84	11526.9	6421.76	7389.48	10303.9
54.8	7924.7	11580.6	6418.98	7344.26	10225.8
54.9	7978.49	11578.1	6399.82	7305.38	10136
55	8018.37	11615.5	6392.74	7254.32	10037.1
55.1	8057.09	11595.2	6386.5	7194.61	9932.87
55.2	8122.69	11636	6360.68	7176.46	9821.06
55.3	8159.32	11606.3	6342.92	7059.9	9694.84
55.4	8209.68	11640.3	6333.26	7005.64	9567.09
55.5	8256.66	11631.2	6316.42	6986.69	9434.28
55.6	8300.93	11615.7	6290.39	6858.74	9286.27
55.7	8338.58	11652.8	6261.26	6814.77	9127.2
55.8	8375.76	11633.4	6240.86	6751.72	8968.51
55.9	8416.2	11586.3	6204.82	6636.54	8806.08
56	8435.49	11577.8	6165.4	6572.71	8614.73
56.1	8474.23	11560.7	6137.49	6503.01	8445.74
56.2	8497.41	11509.8	6102.13	6361.22	8258.43
56.3	8528.31	11460.1	6051.06	6276.94	8073.94
56.4	8566.07	11437.4	6011.02	6177.41	7866.12
56.5	8571.79	11382.4	5973.8	6058.01	7673.6
56.6	8595.14	11320.8	5919.33	5952.64	7471.72
56.7	8624.81	11214.8	5880.41	5833.2	7280.64
56.8	8645.67	11168.8	5823.9	5717.24	7073.04
56.9	8638.73	11078	5774.79	5596.6	6873.62
57	8646.8	10957.6	5707.76	5477.06	6677
57.1	8649.22	10870.7	5656.36	5353.53	6483.64
57.2	8659.14	10766.4	5598.39	5229.76	6288.53
57.3	8657.27	10629.4	5533.99	5111.69	6092.88
57.4	8649.72	10487.3	5460.27	4993.79	5909.76
57.5	8657.97	10322.7	5400.13	4873.17	5731.13
57.6	8646.31	10164.1	5331.2	4748.27	5536.02
57.7	8641.14	10029.2	5252.2	4619.28	5362.74
57.8	8615.64	9864.53	5172	4509.72	5196.3
57.9	8591.76	9686.62	5098.86	4385.1	5027.5
58	8575.12	9487.47	5017.58	4270.39	4868.11
58.1	8545.21	9287.18	4928.12	4149.58	4709.82
58.2	8508.42	9076.83	4843.5	4040.06	4557.24
58.3	8480.38	8924.52	4749.89	3913.76	4412.09
58.4	8427.83	8707.37	4666.47	3836.89	4266.09
58.5	8384.78	8500.99	4571.04	3692.98	4127.64
58.6	8333.58	8284.47	4470	3587.33	3992.86
58.7	8273.56	8071.91	4375.39	3492.27	3864.27
58.8	8209.74	7865.47	4283.08	3405.69	3741.44
58.9	8144.22	7631.41	4176.87	3290.03	3622.37
59	8057.5	7395.64	4081.67	3230.9	3504.81
59.1	7973.73	7222.27	3984.87	3092.81	3395.69
59.2	7894.4	7028.59	3884.81	3004.59	3284.4
59.3	7807	6809.79	3788.18	2939.08	3182.56
59.4	7707.63	6599.34	3688.11	2852.68	3084.36
59.5	7598.56	6396.11	3593.44	2780.68	2991.56
59.6	7485.61	6209.86	3499.27	2698	2900.87
59.7	7372.22	6014.63	3394.83	2626.18	2811.68
59.8	7259.14	5815.92	3307.19	2556.11	2729.72
59.9	7134.96	5634.43	3209.74	2491.29	2651.58
60	7001.5	5459.79	3119.1	2424.79	2578.17
60.1	6871.81	5289.12	3031.58	2362.08	2503.17
60.2	6727.28	5115.46	2947.5	2302.39	2430.19
60.3	6590.58	4943.18	2858.56	2243.76	2369.23
60.4	6447.91	4818.88	2774.96	2199.62	2300.28
60.5	6304.32	4670	2702.22	2139.2	2243.42
60.6	6164.1	4520.53	2624.47	2079.89	2176.98
60.7	6014.94	4381.4	2546.54	2038.9	2125.6
60.8	5868.11	4220.69	2468.01	1988.71	2066.62
60.9	5724.68	4107.06	2400.21	1948.13	2012.59
61	5584.84	3996.22	2336.11	1900.41	1967.56
61.1	5445.53	3870.83	2267.88	1862.18	1915.16
61.2	5298.67	3747.92	2203.12	1821.98	1868.91
61.3	5165.79	3618.68	2133.82	1782.69	1822.26
61.4	5020.48	3533.46	2081.56	1747.52	1786.19
61.5	4891.7	3434.38	2022.86	1709.67	1746.58
61.6	4743.9	3337.48	1962.34	1675.2	1706.7
61.7	4612.26	3223.48	1912.68	1647.81	1669.21
61.8	4491	3150.72	1861.03	1607.78	1635.3
61.9	4361.76	3074.82	1811.89	1586.94	1605.72
62	4235.92	2982.97	1764.24	1554.34	1571.51
62.1	4118.24	2918.88	1714	1526.08	1540.62
62.2	3996.99	2846.77	1668.5	1505.1	1515.44
62.3	3879.08	2786.33	1631.34	1478.84	1487.79
62.4	3768.74	2718.51	1588.88	1456.14	1459.1
62.5	3661.19	2667.9	1547.25	1436.29	1440.83
62.6	3546.79	2599.5	1512.22	1415.26	1413.61
62.7	3447.14	2561.49	1479.52	1390.81	1390.69
62.8	3350.88	2498.2	1442.49	1370.78	1377.68
62.9	3254.13	2470.89	1410.56	1354.44	1359.66
63	3162.37	2412.88	1381.13	1336.08	1340.91
63.1	3075.69	2376.18	1351.68	1321.64	1317.29
63.2	2995.43	2336.2	1321.82	1302.87	1303.5
63.3	2909.13	2302.63	1291.74	1288.73	1287.76
63.4	2831.43	2260.8	1268.52	1276.19	1272.56
63.5	2754.1	2238.27	1241.98	1263.42	1258.68
63.6	2683.23	2199.54	1221.29	1250.9	1244.54
63.7	2616.38	2155.4	1194.97	1238.22	1232.26
63.8	2547.32	2118.2	1175.96	1226.66	1219.07
63.9	2487.9	2113.94	1153.98	1213.81	1210.42
64	2424.33	2093.32	1133.56	1213.21	1202.84
64.1	2367.9	2069.21	1115.57	1195.46	1189.66
64.2	2311.53	2045.56	1096.41	1195.86	1183.64
64.3	2253.41	2017.86	1080.13	1183.04	1178.06
64.4	2207.48	1999.56	1069.74	1180.63	1168.31
64.5	2150.16	1983.56	1053.56	1175.93	1166.87
64.6	2099.23	1966.58	1037.69	1167.42	1151.4
64.7	2056.06	1945.64	1024	1158.66	1149.07
64.8	2014.41	1935.16	1010.21	1153.62	1144.14
64.9	1979.67	1918.96	999.89	1153.9	1136.54
65	1934.79	1906.82	988.66	1150.66	1142.89
65.1	1897.13	1892.88	978.82	1152.84	1134.17
65.2	1860.58	1884.74	970.32	1149.5	1131.91
65.3	1824.97	1878.08	962.84	1145.2	1125.12
65.4	1792.23	1867.12	953.21	1141.29	1126.78
65.5	1758.21	1862.27	948.03	1143.33	1126.13
65.6	1724.88	1864.66	940.3	1140.29	1126.66
65.7	1689.71	1861.13	936.81	1140.21	1125.1
65.8	1668.13	1858.27	927.51	1136.47	1129.67
65.9	1636.26	1857.68	922.96	1143.28	1133.08
66	1606.5	1858.11	919.19	1150.29	1133.03
66.1	1585.46	1857.17	916.04	1142.88	1131.82
66.2	1558.97	1858.34	909.73	1149.38	1135.66
66.3	1533.63	1862.4	904.87	1149.29	1136.24
66.4	1511.22	1865.62	904.37	1157.6	1144.42
66.5	1492.6	1864.22	900.01	1161.63	1152.43
66.6	1473.06	1868.54	899.84	1168.96	1160.2
66.7	1452.29	1873.43	900.02	1172.06	1171.3
66.8	1433.49	1880.08	898.78	1182.17	1181.11
66.9	1418.57	1873.61	901.3	1187.27	1196.98
67	1401.82	1881.26	902.12	1193.5	1212.31
67.1	1386.48	1899.19	901.68	1200.19	1229.22
67.2	1374.74	1885.81	902.12	1218.42	1252.59
67.3	1365.12	1905.83	903.91	1227.21	1278.34
67.4	1351.63	1911.26	906.01	1239.07	1299.29
67.5	1335.58	1931.63	910.34	1263.43	1323.87
67.6	1332.4	1914.51	914.13	1279.53	1359.34
67.7	1324.97	1949.01	915.46	1316.16	1394.83
67.8	1319.03	1965.22	920.79	1306.94	1429.51
67.9	1311.23	1979.63	923.86	1324.84	1469.72
68	1309.38	1995.01	928.36	1346.31	1516.54
68.1	1306.5	2009.97	935.2	1385.52	1563.29
68.2	1305.42	2034.06	940.37	1417.47	1613.51
68.3	1307.33	2059.8	947.34	1438.99	1665.33
68.4	1310.61	2084.74	955.67	1477.92	1720.01
68.5	1313.04	2109.76	959.38	1541.42	1781.61
68.6	1318.52	2147.42	968.27	1540.87	1839.61
68.7	1325.09	2176.57	978.27	1569.32	1907.23
68.8	1336.9	2215.52	990.6	1606.07	1976.17
68.9	1344.47	2250.62	997.57	1652.37	2047.69
69	1356.86	2296.06	1009.71	1729.66	2121.33
69.1	1372.08	2342.86	1022.21	1732.23	2190.61
69.2	1391.22	2391.08	1035.98	1783.18	2267.57
69.3	1406.36	2442.54	1054.44	1830.71	2357.66
69.4	1425.83	2487.29	1075.17	1913.52	2433.58
69.5	1446.51	2544	1087.89	1939.13	2527.82
69.6	1466.8	2600.79	1112.5	1976.91	2613.29
69.7	1496.24	2662.38	1134.08	2037.88	2701.61
69.8	1517.44	2723.47	1161.82	2115	2801.36
69.9	1551.14	2787.23	1187.22	2175.17	2897.72
70	1585.68	2856.59	1224.13	2203.48	2990.18
70.1	1615.02	2933.31	1255.54	2254.29	3086.19
70.2	1647.76	3007.31	1294.74	2324.36	3199.1
70.3	1683.37	3080.3	1329.53	2410.89	3299.36
70.4	1717.78	3156.94	1370.38	2433.16	3409.2
70.5	1758.9	3233.26	1410.86	2504.41	3526.11
70.6	1793.16	3310.19	1454.82	2566.69	3631.24
70.7	1833.81	3341.23	1497.37	2645.59	3734.8
70.8	1870	3462.96	1547.21	2719.1	3852.72
70.9	1917.4	3559.91	1596.09	2786.64	3962.98
71	1955.88	3637.38	1649.53	2844.34	4081.78
71.1	2001.21	3717.04	1707.87	2889.37	4197.28
71.2	2048.52	3793.46	1761.79	2945.49	4315.31
71.3	2088.06	3879.11	1816	3036.06	4436.01
71.4	2137.14	3956.5	1874.03	3118.79	4559.23
71.5	2178.72	4038.13	1933.16	3154.9	4677.49
71.6	2225.27	4125.91	2000.34	3222.01	4798.26
71.7	2265.51	4197.68	2059.32	3289.93	4909.86
71.8	2318.93	4302.49	2116.76	3352.9	5042.43
71.9	2373.77	4387.68	2191.2	3427.63	5161.12
72	2418.8	4467.83	2255.53	3501.5	5286.98
72.1	2472.98	4570.41	2322.99	3571.63	5410.54
72.2	2521.99	4657.13	2398.88	3632.18	5542.26
72.3	2579.38	4749.93	2468.5	3743.9	5653.33
72.4	2635.6	4858.89	2544.04	3802.89	5786.48
72.5	2693.1	4957.24	2619.84	3840.32	5908.66
72.6	2753.59	5061.29	2691.54	3911.9	6027.73
72.7	2812.07	5161.63	2770.53	3970.64	6141.79
72.8	2867.42	5270.57	2843.04	4034.46	6283.57
72.9	2925.37	5373.69	2926.21	4099.63	6390.18
73	2985.9	5478.46	3002.64	4172.68	6524.72
73.1	3050.68	5579.93	3078	4268.99	6637.82
73.2	3107.06	5684.82	3158.98	4352.82	6751.96
73.3	3173.52	5782.64	3232.06	4387.92	6874.23
73.4	3240.9	5877.81	3327.09	4443.28	6980.48
73.5	3300.54	5967.23	3406.06	4502.43	7111.77
73.6	3360.38	6031.27	3474.21	4569.42	7218.53
73.7	3435.03	6201.47	3559.81	4640.27	7340.96
73.8	3513.88	6326.92	3641.46	4725.99	7448.01
73.9	3587.83	6440.8	3738.96	4780.74	7565.86
74	3662.1	6568.11	3822.19	4856.06	7675.31
74.1	3742.8	6682.27	3907.78	4911.94	7773.58
74.2	3826.39	6774.27	3998.87	4988.87	7881.86
74.3	3890.7	6858.99	4082.67	5041.81	7985.61
74.4	3969.94	7016.07	4157.04	5119.48	8080.93
74.5	4033.78	7131.49	4240.01	5166.71	8188.23
74.6	4115.47	7215.79	4318.14	5246.32	8285.21
74.7	4174.36	7301.77	4384.16	5303.93	8379.37
74.8	4240.71	7393.48	4449.64	5370.26	8477.56
74.9	4313.72	7491.82	4525.62	5466.87	8568.18
75	4391.1	7584.14	4584.28	5476.11	8658.93
75.1	4468.26	7675.08	4648.26	5544.49	8747.62
75.2	4539.63	7798.68	4720.68	5582.43	8824
75.3	4609.01	7896.94	4785.84	5666.38	8922.46
75.4	4687.36	7994.51	4844.34	5733.63	8990.69
75.5	4750.56	8099.69	4900.99	5787.66	9080.39
75.6	4830.89	8205.24	4967.42	5845.39	9154.72
75.7	4897.62	8306.13	5014.84	5898.5	9230.13
75.8	4978.74	8408.72	5078.6	5954.57	9311.38
75.9	5060.8	8517.38	5138.07	6009.42	9374.34
76	5131.18	8611.7	5188.14	6064.82	9441.91
76.1	5198.96	8717	5236.32	6156.59	9500.89
76.2	5263.34	8819.46	5286.36	6142.34	9555.13
76.3	5339.06	8908.46	5331.88	6193.59	9619.81
76.4	5413.38	9012.37	5373.51	6258.11	9663.22
76.5	5485.11	9110	5406.43	6318.48	9714.57
76.6	5551.51	9199.2	5450.32	6396.43	9777.56
76.7	5634.42	9284.16	5492.7	6399.68	9835.56
76.8	5696.33	9376.11	5520.67	6481.54	9891.42
76.9	5755.72	9456.66	5548.31	6542.3	9931.73
77	5829.31	9526.78	5577.94	6586.64	9970.14
77.1	5889.82	9599.19	5605.5	6679.17	10006.8
77.2	5957	9670.73	5632.29	6681.99	10044.7
77.3	6030.77	9746.07	5648	6692.29	10058.8
77.4	6093.67	9788.58	5663.42	6743.98	10081.1
77.5	6157.12	9847.79	5687.1	6787.26	10098.7
77.6	6215.69	9912.84	5693.71	6799.37	10083.2
77.7	6274.02	9947.88	5704.79	6832.3	10087.4
77.8	6323.94	10010.7	5717.13	6895.69	10078.7
77.9	6395.18	10075.5	5721.07	6852.42	10069.6
78	6464.94	10131.3	5741.12	6854.94	10061.5
78.1	6535.67	10201.7	5745.59	6873.04	10044.3
78.2	6610.39	10260	5759.04	6905.86	10006.3
78.3	6670.84	10310.7	5760.96	6891.13	9982.82
78.4	6739.14	10339.7	5773.42	6930.72	9941.27
78.5	6797.13	10381.2	5762.71	6888.33	9900.48
78.6	6858.02	10434.2	5766.63	6854.37	9857.88
78.7	6923.63	10474.9	5766.99	6853.24	9816.57
78.8	6982.03	10502.5	5756.3	6847.68	9758.18
78.9	7031.7	10527.9	5754.12	6827.64	9700.51
79	7080.42	10528.6	5740.41	6796.01	9630.29
79.1	7130.13	10559.7	5723.39	6772.8	9553.76
79.2	7170.7	10546.4	5700.48	6733.74	9472.72
79.3	7220.88	10539.9	5680.5	6705.19	9396.51
79.4	7264.31	10537.5	5659.12	6660.52	9300.5
79.5	7302.97	10528.2	5629.94	6632.14	9202.66
79.6	7334.76	10508.3	5601.97	6563.72	9099.92
79.7	7372.51	10465.3	5560.99	6517.62	8982.92
79.8	7396.93	10436	5529.87	6465.37	8868.5
79.9	7423.42	10385	5487.98	6402.76	8734.64
80	7447.73	10322.8	5444.56	6337.57	8601.67
80.1	7476.42	10287.7	5403.12	6271.16	8450.06
80.2	7481.89	10194.7	5352.69	6184.26	8300.68
80.3	7502.8	10117.7	5308.34	6119.1	8170.13
80.4	7513.76	10052.1	5258.46	6025.39	7996.27
80.5	7527.5	9947.09	5199.12	5939.49	7851.61
80.6	7539.92	9812.27	5145.17	5847.41	7677
80.7	7531.74	9716.94	5081.68	5762.28	7514.19
80.8	7547.76	9603.18	5027.84	5676.74	7348.76
80.9	7547.61	9481.36	4966.36	5574.13	7172.37
81	7555.98	9360.69	4904.96	5485.59	7003.89
81.1	7546.76	9226.64	4838.96	5376.38	6830.52
81.2	7551.14	9093	4781.02	5255.62	6655.23
81.3	7546.37	8950.56	4706.36	5146.26	6478.67
81.4	7531.37	8791.19	4645.88	5044.74	6298.84
81.5	7524.49	8635.36	4561.12	4920.14	6129.63
81.6	7506.91	8499.13	4499.68	4811.46	5956.88
81.7	7486.77	8315.78	4423.8	4698.63	5780.26
81.8	7462.22	8167.49	4340.74	4594.47	5625.52
81.9	7433.14	7969.74	4265.87	4469.84	5472.78
82	7394.46	7805.58	4182.23	4365.61	5314.51
82.1	7340.37	7645.11	4104.03	4257.66	5150.39
82.2	7306.61	7437.89	4021.59	4137.5	5007.93
82.3	7254.7	7265.33	3931.64	4036.26	4863.39
82.4	7198.43	7096.4	3853.14	3940.33	4721.26
82.5	7138.53	6896.63	3759.63	3834.22	4589.77
82.6	7093.12	6731.72	3678.44	3728.02	4446.69
82.7	7025.83	6531.98	3588.92	3630.56	4321.8
82.8	6958.51	6382.69	3507.53	3523.8	4196.03
82.9	6891.43	6187.13	3424.17	3444.5	4079.11
83	6814.97	6036.19	3332.18	3336.11	3952.7
83.1	6720.8	5867.2	3248.27	3251.46	3839.29
83.2	6645.62	5693.36	3169.08	3162.01	3722.36
83.3	6551.34	5559.96	3091.64	3074.99	3625.38
83.4	6455.41	5389.93	3009.08	2989.72	3511.07
83.5	6352.83	5250.8	2931.62	2917.63	3416.33
83.6	6244.46	5097.39	2852.13	2832.81	3307.38
83.7	6143.66	4960.38	2774.43	2759.01	3226.28
83.8	6025.41	4815.16	2707.59	2685.66	3130.16
83.9	5928.04	4670.04	2628.94	2616.36	3046.73
84	5816.68	4565.37	2560.32	2551.81	2961.13
84.1	5699.03	4417.83	2493.88	2476.94	2875.07
84.2	5591.87	4310.94	2431.18	2421.7	2800.44
84.3	5480.59	4182.49	2365.06	2363.47	2719.44
84.4	5369.71	4071.91	2299.31	2300.64	2648.43
84.5	5247.42	3964.43	2242.86	2244.14	2571.6
84.6	5132.31	3863.14	2184.84	2191.64	2510.2
84.7	5013.62	3747.51	2125.8	2139.74	2440.41
84.8	4899.86	3657.23	2069.92	2092.43	2380.18
84.9	4794.47	3569.4	2015.42	2040.83	2311.59
85	4677.24	3451.71	1964.27	2000.97	2263.99
85.1	4573.8	3387.29	1914.41	1950.77	2208.78
85.2	4454.96	3299.32	1866.62	1901.18	2149.36
85.3	4340.68	3222.84	1816.67	1861.79	2093.97
85.4	4230.11	3135.4	1773.6	1825.82	2044.66
85.5	4125.5	3073.22	1730.52	1787.62	1997.64
85.6	4022.5	2999.12	1692.92	1745.59	1952.5
85.7	3921.49	2929.1	1645.1	1708.3	1901.98
85.8	3825.18	2874.38	1605.74	1676.27	1865.52
85.9	3727.62	2793.67	1569.76	1640.92	1819.71
86	3636.42	2751.42	1533.34	1612.83	1780.29
86.1	3540.7	2687.54	1496.79	1574.66	1744.38
86.2	3454.91	2639.4	1462.32	1546.46	1703.89
86.3	3368.11	2593.2	1432.33	1517.57	1671.12
86.4	3279.92	2532.16	1403.08	1490.94	1635.54
86.5	3200.11	2501.01	1370.16	1469.29	1605.9
86.6	3111.73	2441.91	1338.16	1441.1	1576.76
86.7	3034.91	2403.27	1311.44	1414.32	1544.16
86.8	2957.93	2351.96	1288.28	1392.54	1512.24
86.9	2895.19	2327.44	1259.73	1379.33	1487.8
87	2826.58	2278.79	1236.03	1351.09	1466.01
87.1	2753.51	2250.4	1207.7	1329.83	1438.72
87.2	2684.56	2219.02	1189.62	1316	1417.8
87.3	2620.78	2182.27	1167.52	1298.32	1391.92
87.4	2561.27	2152.53	1144.52	1278.28	1369.46
87.5	2502.7	2110.67	1123.87	1267.39	1350.06
87.6	2445.68	2098.59	1108.03	1250.32	1326.72
87.7	2388.36	2053.07	1090.2	1238.9	1312.13
87.8	2335.18	2038.14	1072.38	1222.5	1293.24
87.9	2282.74	2017.02	1056.34	1206.82	1280.99
88	2233.06	1984.76	1038.89	1194.11	1260.06
88.1	2185.67	1967.39	1019.98	1179.96	1243.51
88.2	2136.49	1943.48	1012.34	1171.51	1230.46
88.3	2090.66	1919.02	997.2	1162.04	1222.19
88.4	2048.02	1906.43	982.32	1152.36	1208.56
88.5	2007.4	1876.83	969.68	1145.64	1199.84
88.6	1964.26	1871.89	956.69	1135.24	1185.54
88.7	1930.67	1842.91	945.39	1130.57	1174.78
88.8	1887.79	1839.49	936.11	1122.27	1166.53
88.9	1853.97	1810.69	925.87	1109.29	1156.78
89	1814.04	1805.83	916.93	1111.77	1153.12
89.1	1780.24	1786.32	909.9	1105.38	1140.48
89.2	1748.94	1751.69	901.16	1095.68	1134.62
89.3	1713.47	1760.62	894.96	1089.46	1131.09
89.4	1683.97	1760.5	888.24	1087.78	1126.18
89.5	1652.14	1747.52	878.08	1080.86	1120.06
89.6	1622.88	1739.83	874.34	1078.72	1115.09
89.7	1591.42	1728.88	871.22	1075.5	1107.52
89.8	1567.39	1733.01	864.86	1070.49	1106.3
89.9	1540.17	1707.91	862.14	1072.07	1099.57
90	1512.3	1707.3	859.27	1072.53	1100.72
90.1	1492.34	1702.4	852.76	1067.36	1096.57
90.2	1469.53	1699.52	852.81	1064.9	1096.42
90.3	1444.01	1703.87	849.18	1067.02	1095.89
90.4	1423.33	1688.17	846.03	1067.58	1094.89
90.5	1402.9	1680	845.91	1067.02	1101.24
90.6	1384.96	1687.31	850.97	1066.81	1099.64
90.7	1366.67	1685.37	847.54	1072.5	1101.29
90.8	1352.68	1685.29	847.33	1076.18	1113.11
90.9	1335.34	1692	847.87	1076.14	1118.09
91	1316.36	1694.9	848.48	1083.47	1129.51
91.1	1301.54	1698.69	846.13	1089.39	1134.5
91.2	1295.14	1712.61	850.14	1098.24	1152.31
91.3	1277.87	1718.68	851.88	1098.64	1165.63
91.4	1267.97	1721.62	851.67	1108.16	1181.31
91.5	1258.79	1749.4	859.03	1121.68	1203.57
91.6	1247.67	1743.16	857.41	1136.82	1224.59
91.7	1243.66	1773.88	859.57	1144.17	1248.64
91.8	1234.96	1791.81	863.64	1156.24	1273.83
91.9	1231.3	1779.93	867.12	1172.11	1302.23
92	1225.74	1828.84	876.03	1193.12	1335.47
92.1	1223.57	1856.52	880.03	1214.96	1368.92
92.2	1222.88	1854.29	886.92	1228.06	1404.23
92.3	1225.2	1908.44	892.46	1248.59	1440.48
92.4	1230.38	1942.94	901.57	1270.13	1485.87
92.5	1233.77	1952.27	909.97	1303.89	1530.67
92.6	1238.64	1996.2	921.23	1323.72	1580
92.7	1248.6	2042.21	931.66	1349.38	1628.04
92.8	1256.23	2084.62	947.59	1377.64	1682.23
92.9	1270.42	2118.83	957.48	1417.16	1735.32
93	1283.66	2168.07	971.53	1467.24	1795.93
93.1	1297.21	2213.13	990.96	1489.2	1851.76
93.2	1311.56	2273.33	1009.86	1495.68	1913.11
93.3	1328.03	2304.42	1032.79	1530.94	1981.4
93.4	1348.31	2371.51	1051.09	1574.29	2042.21
93.5	1367.76	2420.73	1076.29	1607.31	2112.88
93.6	1385.2	2473.2	1104.04	1658.63	2190.52
93.7	1408.84	2548.89	1131.29	1723.39	2262.89
93.8	1438.43	2588.96	1163.28	1749.51	2332.7
93.9	1464.58	2664.37	1198.1	1794.56	2410.89
94	1490.16	2731.42	1232.72	1834.46	2493.31
94.1	1522.29	2803.44	1272.28	1871.57	2572.84
94.2	1551.43	2864.76	1308.23	1896.67	2648.73
94.3	1582.83	2946.32	1347.59	1948.08	2732.48
94.4	1622.47	3032.24	1395.26	1985.16	2821.28
94.5	1657.26	3106.78	1441.4	2026.3	2908.96
94.6	1695.93	3195.22	1486.98	2072.29	2992.96
94.7	1730.51	3270.02	1535.94	2142.4	3086.44
94.8	1773.3	3324.58	1581.27	2189.74	3171.1
94.9	1810.38	3426.93	1638.37	2234.36	3265.57
95	1851.02	3490.31	1691.22	2278.89	3359.64
95.1	1887.33	3583.53	1743.94	2326.29	3455.88
95.2	1925.63	3655.86	1801.27	2367.29	3547.1
95.3	1970.26	3742.84	1858.14	2414.92	3651.53
95.4	2015	3829.84	1913.73	2453.68	3746.2
95.5	2051.3	3892.68	1969.12	2512.5	3848.71
95.6	2090.42	3982.1	2031.89	2534.09	3939.78
95.7	2144.51	4061.72	2086.76	2592.17	4045.41
95.8	2188.9	4141.9	2149.8	2642.8	4147.82
95.9	2234.48	4221.2	2213.13	2685.42	4251.82
96	2277.86	4322.51	2270.1	2736.18	4353.63
96.1	2325.68	4389.98	2336.94	2783.7	4448.88
96.2	2374.04	4478.57	2400.27	2842.9	4554.92
96.3	2422.82	4573.09	2468.76	2888.54	4661.62
96.4	2469.96	4657.03	2537.99	2946.27	4770.23
96.5	2515.72	4736.43	2601.01	2994.2	4883.21
96.6	2568.79	4844.67	2666.88	3048.74	4985.21
96.7	2626.74	4931.41	2736.04	3107.72	5088.83
96.8	2675.87	5016.91	2808.62	3174.74	5193.37
96.9	2727.98	5106.3	2875.08	3194.59	5302.26
97	2780.29	5208.92	2945.77	3256.6	5409.9
97.1	2831.33	5279.82	3015.47	3321.34	5509.19
97.2	2890.57	5388.26	3080.3	3390.5	5626.76
97.3	2942.96	5478.62	3153.16	3447.72	5735.13
97.4	2999.07	5559.73	3221.2	3503.67	5849.5
97.5	3059.29	5658.53	3294.99	3558.42	5960.37
97.6	3109.44	5752.83	3357.57	3617.29	6076.93
97.7	3175.48	5835.82	3435.99	3662.67	6181.09
97.8	3233.32	5932.58	3495.68	3729.32	6288.7
97.9	3294.38	6021.1	3566.12	3795.02	6379.37
98	3347.53	6124.87	3632.91	3853.08	6488.57
98.1	3405.51	6211.13	3703.56	3918.94	6586.31
98.2	3470.56	6308.7	3770.76	3981.14	6700.88
98.3	3530.29	6387.58	3842.42	4049.31	6784.74
98.4	3585.96	6492.67	3902	4107.99	6884.91
98.5	3654.48	6575.09	3965.11	4173.21	6982.12
98.6	3726.94	6675.43	4030.03	4234.18	7089.04
98.7	3780.27	6762.5	4080.26	4299.22	7167.19
98.8	3843.07	6851.92	4148.1	4368.58	7259.49
98.9	3907.46	6951.37	4205.74	4419	7347.8
99	3966.84	7039.1	4263.09	4480.22	7447.38
99.1	4028.32	7123.96	4313.71	4538.82	7524.16
99.2	4096.87	7224.29	4366.09	4587.27	7602.68
99.3	4153.22	7306.19	4416.22	4643.42	7695.18
99.4	4213.31	7394.74	4464.16	4696.94	7776.92
99.5	4278.92	7464.17	4511.71	4749.4	7853.74
99.6	4338.04	7550.38	4548.36	4835.28	7944.26
99.7	4407.41	7646.43	4596.87	4862.37	8009.88
99.8	4466.33	7711.97	4638.08	4883.52	8085.31
99.9	4527.53	7805.61	4681.11	4925.42	8147.18
100	4594.09	7918.06	4729.29	4977.34	8218.06
100.1	4664.04	8003.62	4773.39	5029.51	8291.9
100.2	4728	8125.94	4816.78	5084.56	8352.86
100.3	4798.26	8224.14	4858.2	5136.13	8392.96
100.4	4875.2	8323.98	4891.78	5174.91	8463.57
100.5	4940.78	8412.49	4934.42	5212.31	8520.71
100.6	5002.08	8493.2	4960.57	5247.21	8566.33
100.7	5062.24	8569.74	4995.54	5299.09	8620.53
100.8	5133.74	8636.27	5025.4	5333.81	8666.72
100.9	5190.37	8717.17	5038.03	5383.9	8709.32
101	5245.29	8796.3	5059.67	5403	8737.48
101.1	5313.94	8857.72	5085.8	5443.11	8766.36
101.2	5369.4	8931.2	5099.99	5467.63	8805.48
101.3	5423.97	8998.7	5110.97	5509.03	8832.8
101.4	5478.41	9047.78	5123.68	5530.83	8854.94
101.5	5534.4	9110.54	5139.21	5563.63	8875.28
101.6	5604.42	9169.54	5143.07	5584.9	8893.12
101.7	5650.3	9223.37	5146.41	5614.23	8902.94
101.8	5711.63	9264.92	5155.92	5635.98	8913.49
101.9	5767.48	9331.04	5154.38	5664.99	8928.79
102	5818.09	9377.09	5158.89	5685.78	8926.09
102.1	5869.52	9421.66	5154.6	5694.07	8929.72
102.2	5932.74	9451.09	5145.64	5717.82	8904.24
102.3	5977.19	9473.67	5148.66	5721.67	8890.9
102.4	6022.12	9514.49	5134.92	5730.64	8881.31
102.5	6078.22	9535.39	5128.03	5740.2	8858.13
102.6	6121.66	9553.38	5109.78	5733.81	8826.33
102.7	6162.5	9562.71	5093.39	5743.51	8796.42
102.8	6200.43	9559.33	5079.3	5735.07	8767.93
102.9	6240.59	9583.39	5059.46	5725.97	8724.9
103	6294.3	9594.4	5048.27	5735.54	8688.83
103.1	6319.27	9594.02	5025.48	5721.5	8632.63
103.2	6365.98	9579.39	5007.56	5715.97	8573.03
103.3	6407.89	9572.27	4979.62	5692.99	8507.33
103.4	6425.08	9568.51	4950.14	5680.37	8447.19
103.5	6470.04	9545.27	4925.17	5647.11	8373.26
103.6	6502.43	9522.7	4895.97	5629.62	8294.58
103.7	6528.74	9497.88	4864.09	5600.19	8218.2
103.8	6558.19	9455.11	4832.8	5578.3	8123.23
103.9	6578.4	9400.51	4791.8	5552.09	8029.43
104	6597.83	9330.97	4739.91	5509.56	7936.46
104.1	6613.26	9279.64	4692.28	5484.14	7834.26
104.2	6629.11	9178.51	4658.67	5422.94	7723.73
104.3	6644.1	9124.99	4603.53	5375.6	7602.59
104.4	6639	9031.88	4553.26	5344.51	7481.31
104.5	6653.39	8922.34	4507.87	5279.62	7360.64
104.6	6658.81	8844.3	4445	5225.94	7236.33
104.7	6669.32	8740.34	4393.32	5170.6	7105.07
104.8	6671.46	8632.14	4331.41	5102.49	6970.1
104.9	6674.97	8521.12	4273.07	5032.81	6820.02
105	6676.97	8389.39	4213.24	4964.2	6678.87
105.1	6678.2	8279.7	4151.69	4888.09	6550.59
105.2	6674.28	8152.92	4090.36	4812.52	6393.47
105.3	6658.61	7999.79	4028.77	4730.56	6246.56
105.4	6653.94	7886.68	3962.62	4651.49	6105.71
105.5	6637.74	7735.13	3886.17	4570.06	5957.26
105.6	6615.94	7561.31	3819.78	4489.79	5812.91
105.7	6586.03	7423.49	3741.17	4411.27	5677.59
105.8	6554.42	7264.49	3671.41	4331.13	5533.43
105.9	6526.99	7114.42	3593.81	4233.42	5400.34
106	6484.24	6952.6	3522.9	4165.07	5263.09
106.1	6448.58	6805.14	3447.39	4074.89	5133.07
106.2	6410.93	6643.73	3379.89	3992.12	4998.86
106.3	6367.48	6497.01	3300.83	3905.81	4869.36
106.4	6312.18	6342.39	3224.27	3825.3	4748.42
106.5	6250.33	6180.16	3155.47	3748.48	4615.14
106.6	6198.29	6037.47	3086.84	3672.88	4499.29
106.7	6121.68	5877.64	3013.34	3597.89	4375.43
106.8	6064.79	5712.87	2942.76	3471.27	4263.09
106.9	5985.78	5567.8	2875.88	3390.38	4144.33
107	5918.54	5443.5	2801.93	3333.19	4035
107.1	5842.59	5283.59	2739.04	3249.49	3929
107.2	5761.17	5159.91	2667.64	3186.1	3824.62
107.3	5689.07	5030.22	2605.93	3107.11	3721.87
107.4	5599.71	4915.94	2542.88	3039.31	3626.6
107.5	5509.82	4774.54	2472.72	2965	3525.21
107.6	5421.24	4649.03	2417.8	2910.01	3430.06
107.7	5325.65	4529.64	2362.4	2836.49	3340.44
107.8	5248.42	4416.7	2295.89	2771.22	3258.48
107.9	5146.56	4303.42	2240.57	2705.2	3173.82
108	5041.06	4192.78	2183.57	2645.6	3095.16
108.1	4945.56	4081.49	2128.63	2590.5	3009.11
108.2	4841.22	3971.65	2075	2529.31	2936.99
108.3	4756.98	3879.73	2023.19	2472.34	2851.8
108.4	4653.8	3778.52	1974.54	2415.88	2783.87
108.5	4553.21	3680.5	1925.97	2360.67	2712.99
108.6	4450.89	3591.44	1885.44	2311.6	2647.56
108.7	4355.74	3501.89	1835.5	2261.56	2580.23
108.8	4263.3	3409.03	1791.52	2215.13	2512.71
108.9	4161.58	3340.09	1745.59	2170.22	2451.07
109	4068.4	3246.87	1708.32	2125.64	2393
109.1	3977.19	3177.18	1667.74	2079.84	2330.02
109.2	3882.26	3104.17	1623.98	2038.91	2274.59
109.3	3797.09	3026.31	1589.83	2002.19	2220.02
109.4	3701.61	2959.41	1550.26	1962.29	2165.24
109.5	3610.22	2887.24	1518.43	1928.42	2114.16
109.6	3533.49	2831.52	1484.58	1889.53	2067.48
109.7	3444.99	2766.81	1454.6	1857.92	2016.94
109.8	3368.73	2704.09	1417.07	1818.93	1976.34
109.9	3285.61	2650.84	1386.91	1784.46	1924.87
110	3216.52	2600.34	1359.02	1757.69	1889.47
110.1	3133.59	2549.78	1328.88	1720.99	1840.89
110.2	3064.51	2492.24	1304.87	1695.4	1802.66
110.3	2996.61	2441.21	1273.36	1668.43	1763.04
110.4	2919.08	2396.83	1252.87	1635.21	1724.46
110.5	2854.51	2353.11	1226.23	1616.13	1692.48
110.6	2785.8	2312.3	1202.53	1586.91	1652.71
110.7	2723.26	2259.99	1176.31	1560.93	1617.52
110.8	2663.2	2228.63	1153.5	1539.59	1587.89
110.9	2600.19	2186.97	1138.4	1516.3	1554.93
111	2545.76	2153.29	1116.59	1494.22	1527.7
111.1	2489.33	2119.63	1094.96	1471.53	1491.92
111.2	2433.61	2085.74	1078.61	1454.5	1471.3
111.3	2382.24	2053.16	1060.8	1430.12	1446.38
111.4	2333.74	2022.06	1044.07	1413.12	1416.31
111.5	2277.86	1990.34	1023.41	1393.09	1396.71
111.6	2226.19	1961.62	1012.21	1378.17	1369.07
111.7	2186.24	1930.49	992.56	1361.26	1344.56
111.8	2140.94	1903.4	978.08	1345.39	1326.49
111.9	2096.31	1881.24	967.73	1329.42	1308.31
112	2047.16	1855.58	950.47	1312.91	1287.88
112.1	2007.47	1835.47	940.36	1299.17	1268.73
112.2	1962.76	1813.77	925.93	1283.11	1250.14
112.3	1922.5	1791.53	919.51	1270.27	1234.24
112.4	1884.08	1771.27	905.4	1257.44	1218.7
112.5	1844.3	1747.67	896.71	1242.3	1205.59
112.6	1808.4	1736.99	884.86	1233.62	1188.18
112.7	1770.71	1717.18	875.06	1221.02	1176.26
112.8	1737.7	1695.03	871.3	1214.06	1166.6
112.9	1704.09	1681.24	861.04	1201.09	1149.8
113	1671.02	1668.98	855.72	1192.83	1142.16
113.1	1637.24	1655.87	848.76	1183.71	1129.99
113.2	1605.23	1646.09	844.49	1177.34	1117.61
113.3	1572.91	1626.4	836.7	1165.17	1111.3
113.4	1549.9	1617.46	832.44	1157.67	1098.09
113.5	1519.92	1606.49	824.21	1150	1094.89
113.6	1489.09	1597.31	819.94	1144.1	1087.47
113.7	1466.78	1592.28	817.39	1137.61	1080.8
113.8	1438.67	1579.49	813.69	1125.51	1079.09
113.9	1419.06	1569.56	812.1	1121.81	1069.51
114	1395.02	1563.6	811.42	1115.78	1065.87
114.1	1374.17	1555.3	806.12	1110.02	1061.84
114.2	1349.7	1554	805.33	1102.16	1058.08
114.3	1329.46	1546.51	803.49	1100.19	1052.47
114.4	1311.57	1540.5	800.82	1099.02	1052.26
114.5	1292.49	1538.98	802.11	1094.09	1051.73
114.6	1273.77	1531.77	801.74	1089.03	1046.79
114.7	1260.46	1526.29	798.13	1084.01	1046.83
114.8	1241.21	1524.54	802.89	1083.64	1047.98
114.9	1231.19	1527.8	800.09	1082.78	1050.13
115	1213.62	1522.86	801.86	1083.1	1054.96
115.1	1199.4	1533.82	800.43	1079.76	1058.36
115.2	1184.64	1528.77	801.89	1074.78	1063.87
115.3	1177.28	1533.34	807.06	1072.14	1072.41
115.4	1166	1535.74	807.54	1076.69	1083.12
115.5	1153.49	1558.97	809.01	1075.66	1093.74
115.6	1144.68	1562.62	809.94	1077.57	1102.62
115.7	1138.36	1567.56	812.36	1079.54	1116.72
115.8	1126.28	1580.39	818.7	1083.51	1137.26
115.9	1125.11	1600.03	823.87	1084.6	1152.64
116	1121.24	1617.8	826.92	1094.42	1173.81
116.1	1113.36	1639.88	830.66	1098.14	1197.52
116.2	1113.06	1656.47	840.32	1102.1	1224.33
116.3	1106.77	1686.66	844.18	1113.29	1251.82
116.4	1103.2	1712.03	856	1111.11	1279.69
116.5	1108.73	1742.1	861.01	1124.23	1309.52
116.6	1107.76	1774.14	874.04	1132.42	1349.23
116.7	1112.47	1805.28	885.82	1147.37	1382.08
116.8	1112.38	1844.07	895.93	1153.11	1422.41
116.9	1119.18	1883.06	914.3	1175.87	1463.23
117	1126.23	1928.34	924.34	1194.81	1508.29
117.1	1136.73	1972.58	946.33	1208.61	1552.48
117.2	1142.71	2005.54	961.12	1237.53	1601.19
117.3	1154.74	2051.37	984.99	1251.62	1648.11
117.4	1168.57	2104.78	1008.16	1277.97	1700.49
117.5	1182.68	2169.03	1029.81	1320.6	1756.39
117.6	1200.58	2226.06	1054.48	1320.14	1812.24
117.7	1220.76	2287.71	1084.47	1343.1	1870.37
117.8	1240.87	2351.09	1114.34	1374.29	1930.82
117.9	1261.79	2413.03	1147.11	1416.88	1992.22
118	1280.96	2474.63	1181.3	1459.78	2056.11
118.1	1303.98	2537.67	1216.21	1485.37	2114.91
118.2	1330.92	2606.93	1251.01	1515.7	2185.28
118.3	1359.34	2665.84	1286.63	1549.5	2258.7
118.4	1382.94	2733.71	1328.11	1578.62	2326.19
118.5	1411.77	2798.8	1371.93	1616.14	2395.83
118.6	1440.67	2866.07	1413.47	1648.97	2470.72
118.7	1473.5	2931.32	1460.07	1677.98	2544.91
118.8	1508.33	3007.03	1503.18	1721.84	2623.82
118.9	1539.81	3078.84	1547.43	1757.8	2700.13
119	1572.59	3152.36	1597.1	1798.28	2778.58
119.1	1602.92	3204.14	1646	1833.81	2858.39
119.2	1643.93	3278.16	1701.01	1881.97	2932.92
119.3	1675.59	3357.01	1757.81	1919.97	3022.23
119.4	1720.27	3434.88	1804.1	1966.44	3098.87
119.5	1756.49	3499.26	1855.3	2001.32	3192.18
119.6	1800.04	3571	1916.11	2040.13	3275.68
119.7	1834.56	3644.38	1969.94	2083.83	3360.53
119.8	1876.52	3721.97	2025.16	2129.62	3443.12
119.9	1924.47	3800.51	2087.24	2166.04	3538.18
120	1961.73	3873.17	2145.42	2207.77	3629.94
120.1	2011.59	3952.16	2199.41	2253.63	3714.82
120.2	2056.51	4026.91	2259.09	2289.94	3804.4
120.3	2100.49	4115.96	2313.61	2333.58	3900.41
120.4	2144.67	4197.77	2378.91	2372.37	3996.01
120.5	2187.72	4275.39	2435.03	2417.44	4088.09
120.6	2240.1	4349.19	2499.41	2449.91	4177.93
120.7	2288.1	4440.76	2564.11	2495.54	4269.12
120.8	2338.37	4517.83	2623.14	2543.04	4368.02
120.9	2386.23	4598.74	2692.12	2592.23	4461.94
121	2435.68	4685.78	2750.13	2631.29	4557.7
121.1	2483.08	4768.63	2816.48	2678.23	4654.57
121.2	2537.54	4859.62	2875.89	2717.2	4745.49
121.3	2584.07	4927.12	2939.26	2766.59	4844.49
121.4	2637.26	5011.39	3007.57	2809.88	4939.21
121.5	2691.02	5089.69	3069.61	2852.41	5037.12
121.6	2739.77	5175.64	3132.67	2892.86	5120.39
121.7	2795.04	5254.39	3192.71	2936.32	5218.49
121.8	2846.67	5329.59	3254.07	2978.61	5307.59
121.9	2901.16	5409.49	3318.72	3026.4	5398.48
122	2959.82	5495.2	3380.8	3084.81	5497.51
122.1	3011.01	5575.92	3432.74	3126.13	5584.09
122.2	3070.17	5656.62	3496.58	3179.23	5673.47
122.3	3127.92	5741.52	3556.58	3225.46	5760.1
122.4	3185.34	5821.66	3612.16	3273.42	5849.7
122.5	3241.24	5897.12	3660.72	3321.62	5932.24
122.6	3296.19	5975.42	3721.06	3369.41	6021.37
122.7	3353.62	6045.66	3773.7	3423.27	6101.6
122.8	3411.18	6128.78	3829.99	3471.79	6189.7
122.9	3477.21	6209.1	3875.16	3504.77	6280.93
123	3529.01	6289.04	3933.47	3563.69	6362.16
123.1	3589.03	6366.77	3982.44	3607.12	6437.87
123.2	3644.84	6453.42	4024.67	3659.46	6511.49
123.3	3701.59	6530.51	4063.92	3709.5	6584.4
123.4	3762.58	6597.96	4114.29	3741.24	6651.67
123.5	3820.2	6666.6	4161.83	3805.41	6746.91
123.6	3871.22	6751.57	4188.41	3840.23	6820.91
123.7	3935.69	6817.57	4238.79	3912.39	6900.12
123.8	3999.17	6895.33	4277.14	3948.03	6983.7
123.9	4063.58	6964.63	4312.5	4002.69	7060.29
124	4102.24	7023.21	4335.24	4052.73	7123.43
124.1	4167.16	7110.43	4373.79	4098.18	7194.73
124.2	4219.02	7183.42	4403.14	4152.91	7264.09
124.3	4282.01	7246.9	4428.81	4209.57	7325.58
124.4	4338.84	7308.9	4455.88	4237.88	7383.27
124.5	4401.37	7381.33	4484.01	4281.87	7443.13
124.6	4460.28	7461.96	4508.48	4327.31	7497.49
124.7	4531.83	7529.94	4522.21	4375.6	7545.12
124.8	4578.28	7610.27	4553.69	4416.4	7595.14
124.9	4636.12	7690.43	4586.56	4463.49	7641.53
125	4702.66	7779.19	4603.9	4518.06	7680.16
125.1	4769.79	7839.32	4625.61	4550.83	7722.03
125.2	4826.24	7911.17	4637.87	4583.29	7753.11
125.3	4879.32	7973.98	4649.12	4614.82	7800.4
125.4	4932.76	8031.18	4658.14	4660.56	7832.48
125.5	4985.19	8095.38	4660.83	4702.96	7860.73
125.6	5045.2	8137.09	4675.2	4707.28	7877.06
125.7	5088.44	8197.34	4673.5	4740.87	7899.78
125.8	5144.24	8242.2	4679.54	4778.4	7918.56
125.9	5191.26	8298.06	4673.52	4808.63	7940.06
126	5244.57	8333.74	4669.71	4837.84	7949.41
126.1	5290.2	8362.07	4667.29	4869.31	7969.71
126.2	5325.93	8388.8	4653.16	4882.72	7975.41
126.3	5368.1	8391.21	4645.17	4894.62	7969.54
126.4	5402.7	8409.41	4633.27	4919.44	7953.91
126.5	5451.38	8453.19	4619.09	4948.27	7964.23
126.6	5494.71	8459.93	4610.5	4970.11	7948.97
126.7	5529.17	8474.88	4593.5	4953.47	7939.27
126.8	5561.6	8474.9	4570.28	4972.2	7919.13
126.9	5596.91	8484.23	4552.5	4983.02	7895.47
127	5637.17	8497.21	4523.07	4997.64	7874.31
127.1	5674.52	8492.46	4512.37	4988.12	7851.6
127.2	5704.52	8492.28	4494.34	4976.11	7801.84
127.3	5736.9	8470.72	4469.31	4988.87	7777.41
127.4	5773.11	8467.79	4437.82	4993.36	7728.2
127.5	5813.13	8451.12	4406.42	4951.3	7676.59
127.6	5834.19	8422.06	4375.63	4963.39	7620.08
127.7	5858.8	8390.88	4344.86	4961.42	7560.83
127.8	5881.62	8351.62	4308.11	4953.18	7496.23
127.9	5901.82	8307.68	4271.32	4923.18	7422.8
128	5924.82	8239.6	4232.82	4915.43	7356.76
128.1	5941.52	8200.03	4185.09	4884.1	7280.96
128.2	5957.14	8136.61	4137.88	4866.98	7186.63
128.3	5983.47	8069.98	4098.3	4825.9	7101.68
128.4	5996.21	7988.17	4048.34	4798.09	7017.4
128.5	6009.04	7913.23	3993.08	4765.58	6906.4
128.6	6010.97	7807.76	3938.77	4722.06	6812.31
128.7	6021.09	7730.67	3886.72	4693.4	6695.76
128.8	6026.31	7630.93	3827.07	4644.33	6588.57
128.9	6034.39	7516.47	3765.26	4586.51	6469.61
129	6023.76	7423.46	3709.01	4556.26	6358.52
129.1	6024.03	7303.53	3651.91	4498.69	6245.24
129.2	6015.74	7185.46	3584.4	4461.81	6119.31
129.3	5999.34	7069.97	3524.49	4384.49	6003.91
129.4	5988.19	6961.44	3464.4	4340.58	5883.81
129.5	5980.42	6806.02	3389.9	4283.29	5764.21
129.6	5946.67	6689.47	3333.51	4217.36	5648.47
129.7	5927.09	6560.77	3263.44	4169.64	5527.31
129.8	5908.44	6414.08	3199.5	4109.81	5408.53
129.9	5875.36	6290.43	3126.41	4018.69	5283.2
130	5842.32	6158.32	3067.62	3954.27	5179.34
130.1	5799.68	6019.24	2996.48	3886.84	5056.06
130.2	5760.96	5895.29	2930.38	3808.16	4946.7
130.3	5716.07	5746.33	2868.96	3727.43	4831.89
130.4	5660.57	5626.97	2802.58	3657.07	4719.17
130.5	5611.37	5509.1	2743.3	3593.71	4607.32
130.6	5563.52	5379.57	2680.59	3523.37	4489.69
130.7	5498.79	5250.42	2620.82	3460.82	4387.97
130.8	5438	5132.1	2555.78	3386.09	4279.82
130.9	5381.84	4997.44	2499.76	3320.03	4179.81
131	5320.4	4881.06	2442.41	3246.07	4076.88
131.1	5249.31	4768.61	2386.49	3176.63	3972.57
131.2	5171.87	4641.8	2336.22	3110.02	3881.87
131.3	5105.56	4531.18	2274.27	3043.3	3782.18
131.4	5033.42	4425.23	2227.83	2974.36	3696
131.5	4960.74	4321.06	2173.33	2913.74	3604.51
131.6	4877.83	4207.89	2123.9	2849.4	3512.53
131.7	4802.67	4105.71	2073.71	2790.56	3432.64
131.8	4712.49	4009.22	2025.82	2731.92	3340.83
131.9	4629.69	3913.31	1977.11	2668.74	3257.01
132	4544.6	3810	1929.28	2617.83	3183.52
132.1	4461.26	3722.77	1884.33	2556.57	3105.46
132.2	4372.07	3639.28	1841.11	2515.31	3032.39
132.3	4276.91	3547.27	1804.06	2455.91	2962.94
132.4	4202.12	3467.41	1760.03	2407.87	2893.76
132.5	4112.7	3384.46	1715.17	2360.73	2823.81
132.6	4034.88	3295.19	1680.89	2314.91	2757.1
132.7	3944.53	3225.7	1646.24	2267.72	2689.02
132.8	3860.03	3157.19	1604.86	2230.93	2628.76
132.9	3780.69	3073.67	1571.62	2186.54	2562.18
133	3696.94	3006.69	1528.67	2153.33	2500.11
133.1	3618.79	2937.97	1500.2	2107.52	2438.64
133.2	3542.38	2877.8	1463.14	2079.38	2382.46
133.3	3463.5	2820.5	1434.09	2041.64	2323.16
133.4	3379.98	2749.19	1401.74	2002.6	2274.51
133.5	3305.66	2692.16	1378.79	1974.16	2225.32
133.6	3236.16	2636.99	1348.79	1943.39	2168.34
133.7	3162.98	2585.31	1319.3	1912.74	2118.18
133.8	3091.18	2534	1293.1	1886.94	2067.02
133.9	3021.44	2485.38	1263.39	1850.56	2030
134	2956.49	2430.72	1241.84	1825.01	1981.16
134.1	2889.24	2380.39	1214.84	1794.1	1934.52
134.2	2825.78	2344.31	1195.64	1760.52	1892.87
134.3	2762.37	2294.96	1168.4	1736.49	1853.39
134.4	2702.69	2259.27	1147.07	1710.09	1808.38
134.5	2643.36	2209.79	1128.56	1676.89	1772.5
134.6	2580.51	2179.22	1106.5	1642.18	1732.78
134.7	2531.67	2131.81	1085.77	1613.74	1694.9
134.8	2476.86	2097.43	1066.29	1589.76	1664.83
134.9	2425.93	2059.99	1048.02	1570.29	1630.67
135	2373.14	2028.39	1032.6	1547.18	1593.39
135.1	2320.83	1999.04	1010.17	1526.34	1561.52
135.2	2271.37	1960.02	995.19	1507.18	1531.86
135.3	2226.64	1936.91	981.06	1485.31	1502.14
135.4	2178.34	1899.29	962.11	1462.66	1473.74
135.5	2136.34	1877.26	948.01	1446.84	1448.2
135.6	2090.43	1847.96	935.97	1420.42	1419.13
135.7	2050.02	1817.8	922.86	1402.4	1393.31
135.8	2007.5	1793.98	909.52	1380.23	1364.48
135.9	1965.67	1772.46	895.96	1363.09	1345.99
136	1924.92	1749.67	886.14	1342.32	1321.9
136.1	1886.6	1723.18	873.57	1322	1301.94
136.2	1849.86	1705.52	862.96	1305.32	1278.96
136.3	1813.83	1681.54	853.64	1289.72	1262.58
136.4	1781.38	1665.47	845.69	1274.57	1239.37
136.5	1743.98	1645.33	835.81	1259.89	1225.62
136.6	1711.8	1628.31	829.96	1241.3	1204.46
136.7	1678.83	1612.91	818.09	1232.67	1190.19
136.8	1643.64	1593.06	809.77	1221.61	1173.78
136.9	1616.39	1580.98	804.01	1206.81	1158.77
137	1578.91	1564.26	796.12	1197.01	1146.29
137.1	1556.59	1548.61	789.58	1189.24	1133.24
137.2	1523.94	1530.3	783.77	1184.62	1116.99
137.3	1499.09	1519.16	776.76	1175.28	1105.71
137.4	1472.48	1511.46	771.83	1170.67	1091.77
137.5	1445.34	1498.47	769.94	1162.86	1083.91
137.6	1425.29	1488.87	764.87	1153.62	1074.8
137.7	1397.53	1479.67	760.33	1150.68	1064.48
137.8	1374.2	1467.16	758.03	1149.81	1058.41
137.9	1350.83	1462.71	753.22	1144.73	1047.5
138	1330.59	1453.5	750.33	1145.38	1042.72
138.1	1305.91	1447.39	749.97	1138.51	1031.96
138.2	1289.94	1437.87	743.12	1139.7	1027.83
138.3	1273.57	1432.28	745.93	1131.64	1025.06
138.4	1254.48	1424.58	744.8	1130.58	1020.94
138.5	1234.67	1427.23	741.88	1135.9	1016.61
138.6	1220.03	1414.98	740.78	1134.07	1012.21
138.7	1206.4	1413.3	742.23	1126.73	1004.76
138.8	1194.63	1411.49	739.9	1126.68	1004.07
138.9	1177.2	1403.1	740.48	1126.23	1004.92
139	1161.13	1400.51	741.68	1130.83	1004.14
139.1	1147.8	1406.82	741.21	1127.34	1001.61
139.2	1134.84	1406.33	744.14	1122.91	1001.54
139.3	1123.2	1413.04	748.31	1124.77	1001.62
139.4	1111.23	1408	748.81	1123.43	1006.34
139.5	1101.42	1416.78	750.1	1127.6	1014.07
139.6	1092.59	1425.12	750.41	1124.17	1020.28
139.7	1083.76	1434.07	757.31	1126.33	1025.74
139.8	1076.99	1448.92	760.57	1125.43	1034.34
139.9	1069.8	1457.51	765.67	1127.33	1043.38
140	1062.07	1473.02	769.84	1129.92	1059.73
140.1	1057.41	1490.93	770.64	1124.76	1073.17
140.2	1051.13	1505.31	776.93	1130.41	1086.92
140.3	1044.18	1530.69	787.78	1133.33	1104.77
140.4	1047.41	1556.67	790.68	1135.52	1124.99
140.5	1041.74	1576.5	802.57	1140.67	1147.31
140.6	1042.49	1604.74	809.32	1145.28	1173.09
140.7	1038.56	1637	815.94	1152.01	1201.6
140.8	1041.71	1668.63	830.48	1159.61	1230.36
140.9	1044.83	1702.9	846.7	1167.73	1258.37
141	1044.91	1736.28	855.6	1173.97	1293.61
141.1	1050.34	1771.81	872.4	1184.53	1328.82
141.2	1054.83	1812.5	886.89	1198.12	1363.6
141.3	1057.89	1849.98	901.07	1208.46	1406.2
141.4	1067.01	1895.88	925.33	1226.22	1446.32
141.5	1077.12	1941.79	943.67	1236.97	1494.66
141.6	1089.59	1987.08	965.32	1255.93	1537.01
141.7	1101.16	2030.09	989.39	1273.21	1586
141.8	1113.49	2083.53	1009.99	1290.56	1637.7
141.9	1126.63	2137.37	1039.51	1310.77	1685.66
142	1137.98	2188.31	1070.58	1334.13	1738.77
142.1	1158.4	2234.81	1102.57	1355.29	1795.12
142.2	1174.93	2293.34	1134.92	1382.53	1848.52
142.3	1195.28	2353.83	1170.52	1405.11	1908.23
142.4	1216.71	2404.69	1202.34	1438	1966.59
142.5	1239.66	2463.53	1240.87	1490.17	2031.36
142.6	1258.6	2519.49	1277.89	1511.49	2089.96
142.7	1289.87	2583.51	1315.84	1505.26	2149.84
142.8	1314.74	2645.34	1357.32	1535.22	2219.63
142.9	1341.56	2707.17	1405.52	1565.2	2287.62
143	1368.53	2762.61	1450.73	1588.33	2354.64
143.1	1395.22	2833.62	1497.53	1646	2419.66
143.2	1428.14	2895.39	1545.81	1692.31	2485.2
143.3	1461.79	2958.91	1593.14	1719.74	2563.64
143.4	1495.62	3023.69	1642.8	1751.17	2634.64
143.5	1529.42	3094.6	1688.81	1781.47	2711.09
143.6	1564.42	3163.17	1744.28	1791.69	2782.03
143.7	1600.24	3233.07	1796.62	1844.23	2853.82
143.8	1636.73	3292.18	1844.9	1879.82	2932.47
143.9	1676.43	3363.48	1900.9	1913.04	3012.22
144	1716.82	3452.48	1951.72	1944.36	3092.52
144.1	1752.16	3498.33	2004.95	1979.44	3168.23
144.2	1787.24	3584.16	2059.19	2011.21	3249.49
144.3	1836.02	3648.89	2118.3	2052.32	3331.24
144.4	1872.83	3714.68	2172.98	2102.66	3412.94
144.5	1918.62	3794.54	2224.26	2135.91	3491.22
144.6	1961.03	3870.06	2285.03	2177.01	3576.38
144.7	2000.12	3939.52	2338.68	2207.66	3665.74
144.8	2045.2	4013.61	2401.12	2241.01	3740.64
144.9	2095.18	4083.46	2456.54	2282.5	3832.57
145	2137.48	4164.49	2514.36	2316.19	3911.06
145.1	2179.28	4233.92	2566.03	2352.08	4003.91
145.2	2235.92	4299.89	2625.99	2388.53	4088.29
145.3	2277.86	4379.33	2686.61	2409.47	4173.18
145.4	2329.06	4457.53	2744.91	2449.57	4252.38
145.5	2376.12	4528.12	2792.07	2491.7	4347.67
145.6	2425.17	4590.76	2852.5	2526.17	4424.88
145.7	2471.01	4666.51	2915.53	2559.63	4516.37
145.8	2522.47	4739.46	2969.7	2606.86	4600.08
145.9	2572.03	4814.03	3024.98	2638.48	4684.54
146	2620.29	4884.13	3071.27	2679.58	4768.97
146.1	2669.66	4968.29	3125.34	2717.82	4856.11
146.2	2715.81	5031.67	3179.24	2748.17	4937.49
146.3	2772.72	5111.7	3225.86	2782.59	5026.16
146.4	2825.47	5182.58	3287.79	2813.42	5103.06
146.5	2879.24	5251.68	3337.67	2852.09	5182.73
146.6	2937.09	5345.91	3396.4	2890.56	5255.09
146.7	2998.04	5436.83	3449.37	2938.46	5340.21
146.8	3054.82	5510.96	3501.16	2969.87	5415.32
146.9	3110.93	5593.29	3551.32	3005.91	5485.1
147	3166.84	5666.03	3600.83	3036.53	5569.67
147.1	3225.3	5737.98	3644.42	3069.86	5634.63
147.2	3279.87	5812.07	3688.42	3121.64	5711.26
147.3	3334.03	5881.36	3729.78	3158.71	5782.76
147.4	3387.29	5950.36	3768.47	3196.41	5854.42
147.5	3449.99	6018.89	3809.71	3227.1	5928.67
147.6	3496.46	6090.7	3841.74	3256.82	5991.33
147.7	3550.3	6144.06	3889.37	3309.3	6054.94
147.8	3607.77	6215.53	3919.84	3350.24	6116.78
147.9	3664.97	6281.4	3947.44	3374.26	6178.68
148	3719.34	6343.67	3981.77	3382.83	6242.11
148.1	3770.9	6421.6	4012.8	3412.67	6305.53
148.2	3823.61	6475.54	4037.84	3473.54	6360.72
148.3	3875.44	6542.09	4062.67	3526.9	6417.74
148.4	3940.9	6619.88	4094.3	3562.87	6476.63
148.5	3980.79	6670.92	4123.82	3603.93	6536.76
148.6	4038.5	6735.23	4132.07	3631.29	6581.51
148.7	4091.1	6786.1	4161.97	3668.6	6622.86
148.8	4136.18	6845.47	4179.2	3700.19	6674.46
148.9	4193.53	6905.8	4195.31	3729.42	6726.33
149	4241.27	6966.5	4207.61	3783.83	6770.17
149.1	4295.76	7020.92	4222.83	3801.22	6797.01
149.2	4352.53	7078.58	4232.37	3823.56	6855.38
149.3	4393.05	7126.46	4241.92	3862.56	6874.39
149.4	4444.26	7163.33	4242.4	3912.4	6913.93
149.5	4491.52	7212.29	4248.7	3958.14	6950.43
149.6	4522.3	7252.68	4249.59	3988.88	6977.64
149.7	4570.98	7293.76	4247.32	4014.53	7010.1
149.8	4614.32	7318.66	4247.59	4049.92	7033.61
149.9	4660.74	7359.84	4242.79	4073.24	7050.56
150	4704.04	7391.62	4246.19	4103.36	7069.07
150.1	4739.2	7427.81	4235.68	4137.77	7085.76
150.2	4787.17	7458.13	4222	4169.82	7090.61
150.3	4831.41	7476.53	4214.14	4193.59	7096.06
150.4	4871.21	7501.32	4211.73	4210.34	7099.38
150.5	4911.6	7538.16	4197.98	4240.19	7110.3
150.6	4954.31	7562.9	4182.23	4260.68	7115.8
150.7	4992.13	7583.5	4165.47	4288.94	7107.08
150.8	5021.86	7601.48	4149.98	4311.89	7098.16
150.9	5068.1	7610.12	4130.13	4332.63	7085.26
151	5093.14	7623.77	4111.39	4353.06	7079.49
151.1	5136	7620.9	4083.14	4368.98	7056.02
151.2	5169.72	7635.9	4054.91	4367.99	7027.39
151.3	5198.44	7618.06	4021.32	4365.94	7006.57
151.4	5239.08	7603.94	4002.39	4362.46	6977.07
151.5	5262.72	7605.61	3966.02	4363	6941.31
151.6	5289.44	7555.93	3927.26	4371.52	6891.72
151.7	5312.44	7530.97	3894.93	4363.62	6852.62
151.8	5347.78	7509.81	3857.29	4357.42	6802.83
151.9	5365.84	7457.01	3825.06	4327.29	6752.87
152	5392.08	7409.59	3772.96	4319.06	6689.79
152.1	5416.28	7354.41	3729.47	4301.98	6635.31
152.2	5434.76	7311.96	3688.98	4282.03	6570.8
152.3	5458.26	7243.99	3643.98	4264	6504.4
152.4	5474.61	7175.16	3595.52	4256.94	6426.46
152.5	5496.27	7097.68	3546.86	4209.18	6357.64
152.6	5509.4	7028.38	3494.78	4169.08	6272.88
152.7	5517.03	6939.33	3441.92	4140.93	6187.18
152.8	5532.56	6850.04	3389.5	4104.42	6110.71
152.9	5532.38	6756.54	3336.04	4066.78	6009.58
153	5538.09	6669	3281.71	4037.06	5922.54
153.1	5530.07	6566.77	3215.52	3996.42	5833.03
153.2	5527.27	6453.44	3168.91	3951.53	5728.52
153.3	5523	6361.48	3106.73	3910.33	5644.44
153.4	5518.19	6255.31	3054.07	3867.68	5536.48
153.5	5507.23	6152.79	2996.12	3819.89	5430.89
153.6	5482.82	6036.33	2936.99	3765.29	5330.39
153.7	5478.16	5920.58	2884.88	3718.24	5230.67
153.8	5453.96	5817.67	2819.42	3669.92	5122.37
153.9	5434.33	5711.22	2770.1	3620.4	5026.01
154	5397.38	5583.29	2713.99	3550.87	4922.2
154.1	5375.11	5469.38	2652.9	3500.01	4816.37
154.2	5334.2	5357.17	2605.83	3428.79	4709.71
154.3	5294.52	5252.31	2545.97	3370.32	4609.29
154.4	5261.84	5138.46	2493.21	3324.77	4510.97
154.5	5217.26	5027.6	2438.22	3271.73	4411.98
154.6	5171.14	4924.34	2381.02	3211.62	4315.84
154.7	5119.67	4803.84	2332.49	3151.29	4221.69
154.8	5062.5	4694.87	2285.51	3096.36	4123.2
154.9	5006.48	4593.67	2231.68	3047.89	4028.76
155	4945.37	4498.96	2179.21	2987.23	3948.44
155.1	4891.32	4387.38	2137.93	2932.7	3848.69
155.2	4826.46	4294.09	2088.36	2874.74	3769.17
155.3	4762.13	4183.59	2047.28	2817.28	3681.86
155.4	4691.96	4091.98	1994.9	2759.71	3595.26
155.5	4628.52	3997.26	1953.4	2700.81	3518.54
155.6	4549.7	3905.13	1908.43	2651.71	3429.73
155.7	4481.41	3818.4	1868.68	2593.02	3359.96
155.8	4405.22	3724.07	1826.99	2546.47	3283.88
155.9	4334.01	3639.76	1789.09	2495.73	3202.58
156	4255.53	3556.93	1749.4	2453.67	3139.81
156.1	4179.14	3479.81	1708.93	2399.98	3061.21
156.2	4100	3404.33	1674.43	2358.5	2991.34
156.3	4023.71	3329.22	1636.39	2310.13	2923.17
156.4	3941.81	3248.5	1600.28	2272.17	2858.23
156.5	3871.71	3178.7	1565.48	2224.54	2796.29
156.6	3783.79	3102.49	1528.37	2182.56	2731.63
156.7	3713.67	3035.6	1497.52	2143.93	2673.3
156.8	3639.37	2971.19	1467.08	2104.92	2599.43
156.9	3561.67	2913.06	1439.3	2057.14	2547.46
157	3487.08	2840.7	1405.19	2024.1	2490.79
157.1	3411.39	2788.86	1377.18	1980.46	2437.28
157.2	3332.59	2730.3	1346.87	1948.2	2382.04
157.3	3264.3	2673.62	1314.54	1910.06	2327.42
157.4	3189.1	2617.57	1289.06	1872.84	2276.36
157.5	3115.84	2564.73	1266.33	1847.26	2228.32
157.6	3047.83	2514.08	1238.96	1814.11	2178.52
157.7	2981.44	2460.18	1214.67	1784.81	2122.24
157.8	2915.16	2410.03	1192.09	1749.43	2076.38
157.9	2857.37	2367.46	1166.21	1726.22	2034.63
158	2794.41	2315.77	1143.28	1695.5	1989.18
158.1	2731.41	2275.67	1123.28	1667.6	1947
158.2	2673.3	2230.04	1097.79	1642.9	1911.93
158.3	2609.04	2187.39	1083.38	1615.48	1866.99
158.4	2559.01	2152.88	1061.54	1598.56	1832
158.5	2496.6	2109.08	1039.73	1570.57	1791.58
158.6	2447.33	2065.5	1021.32	1553.99	1750.24
158.7	2392.27	2038.69	1005.34	1527.33	1713.36
158.8	2342.52	1997	986.06	1503.59	1678.76
158.9	2288.27	1968.13	973.03	1487.91	1644.79
159	2243.27	1933.07	953.62	1469.32	1616.97
159.1	2197.43	1900.62	941.01	1449.58	1580.02
159.2	2148.92	1867.04	922.91	1427.07	1548.33
159.3	2105.63	1830.02	911.68	1411.86	1515.74
159.4	2062.52	1810.34	896.22	1394.19	1488.48
159.5	2023.22	1780.5	882.53	1380.44	1461.63
159.6	1974.32	1748.89	869.31	1357.37	1431.21
159.7	1937.03	1729.88	858.42	1348.93	1407.42
159.8	1900.09	1701.26	843.49	1329.89	1379.64
159.9	1861.4	1674.18	836.49	1315.88	1357.34
160	1821.1	1649.9	823.92	1300.74	1336.59
160.1	1788.96	1629.8	814.38	1292.4	1311.36
160.2	1750.34	1603.71	802.39	1277.66	1285.04
160.3	1712.01	1581.84	796.96	1261.19	1261.79
160.4	1679.63	1564.64	790.27	1247.19	1239.62
160.5	1641.18	1545.23	779.42	1234.6	1227.46
160.6	1609.63	1527.17	771.5	1233.06	1207.94
160.7	1576.9	1512.08	766.23	1215.82	1186.79
160.8	1549.33	1490.88	757.88	1199.89	1167.09
160.9	1521.61	1477.57	753.54	1188.79	1155.8
161	1489.29	1461.99	745.52	1184.58	1137.06
161.1	1464.88	1447.04	740.77	1173.26	1122.64
161.2	1436.71	1433.56	734.18	1164.19	1106.97
161.3	1408.89	1423.43	728.68	1152.84	1091.77
161.4	1385.07	1407.24	725.22	1146.97	1081.7
161.5	1360.89	1396.1	720	1137.82	1069.53
161.6	1334.86	1386.3	716.58	1134.46	1054.69
161.7	1311.89	1377.82	713.92	1119.89	1045.43
161.8	1286.09	1371.18	708.79	1113.09	1035.58
161.9	1269.29	1358.42	706.01	1103.53	1023.44
162	1249.81	1351.16	706.92	1101.01	1019.5
162.1	1227.74	1342.91	702.02	1090.39	1005.67
162.2	1207.3	1335.71	703.9	1084.32	995.36
162.3	1190.83	1336.67	697.7	1080.34	993.61
162.4	1173.91	1318.82	698.34	1084.32	983.02
162.5	1154.59	1316.08	695.26	1078.19	982.64
162.6	1136.39	1309.06	696.58	1068.57	973.4
162.7	1120.42	1310.97	696.44	1066	969.46
162.8	1105.82	1305.9	694.51	1065.21	964.56
162.9	1093.24	1305.59	694.68	1062.81	961.4
163	1075.06	1300.34	696.38	1059.8	962.3
163.1	1067.52	1300.09	697.17	1057.18	957.21
163.2	1052.9	1308.83	698.38	1047.53	951.72
163.3	1044.7	1300.47	701.32	1043.67	950.89
163.4	1029.11	1303.64	701.2	1048.13	952.52
163.5	1020.63	1310.73	704.43	1046.12	950.6
163.6	1011.19	1312.31	705.33	1042.88	947.89
163.7	1001.64	1318.14	707.19	1043.88	951.53
163.8	991.57	1328.3	709.61	1037.26	952.14
163.9	985.91	1344.94	716	1035.24	957.12
164	977.06	1346.98	722.33	1038.03	960.2
164.1	968.29	1361.49	724.98	1039.14	967.79
164.2	964.21	1372.98	729.72	1041.72	972.31
164.3	958.96	1394.8	734.68	1043.3	988.1
164.4	954.08	1413.26	741.32	1051.16	992.19
164.5	947.07	1429.67	748.13	1044.9	1004.56
164.6	945.37	1454.11	760.92	1049.28	1016.36
164.7	942.66	1474.83	764.4	1055.72	1036.18
164.8	937.59	1507.18	774.34	1060.66	1050.58
164.9	943.22	1531.9	786.36	1078.61	1068.44
165	937.06	1561.83	800.11	1087.33	1090.61
165.1	936.88	1595.93	808.53	1081.9	1114.18
165.2	934.57	1625.39	823.41	1096.08	1140.04
165.3	941.33	1660.04	837.52	1107.82	1169.43
165.4	942.14	1697.12	855.54	1122.82	1192.21
165.5	941.61	1738.39	874.41	1126.54	1229.66
165.6	946.96	1783.53	893.41	1145.1	1262.06
165.7	952.49	1821.08	913.44	1152.2	1292.34
165.8	960.16	1864.86	936.51	1168.14	1333.66
165.9	968.8	1904.88	962	1189.01	1369.49
166	976.97	1955.82	982.91	1201.89	1416.37
166.1	989.84	1999.66	1011.46	1222.4	1456.69
166.2	996.36	2049.01	1042.88	1244.1	1501.56
166.3	1011.69	2100.86	1073.5	1264.98	1550.42
166.4	1023.4	2142.69	1101.64	1277.62	1596.94
166.5	1037.76	2193.27	1137.43	1310.48	1647.32
166.6	1055.93	2249.09	1171.83	1333.78	1697.49
166.7	1070.27	2300.36	1204.91	1357.03	1751.38
166.8	1086.38	2356.32	1242.88	1390.22	1807.07
166.9	1108.94	2410.53	1282.97	1411.59	1862.68
167	1126.36	2457.48	1325.26	1444.98	1918.68
167.1	1150.93	2518.21	1370.43	1511.61	1974.24
167.2	1170.37	2575.06	1409.94	1526.6	2035.76
167.3	1197.79	2629.69	1456.72	1554.66	2096.79
167.4	1222.92	2688.97	1500.53	1577.91	2156.9
167.5	1249.38	2751.18	1545.51	1604.64	2227.48
167.6	1274.38	2808.31	1592.82	1633.11	2290.91
167.7	1306.62	2868.32	1642.71	1663.06	2350.58
167.8	1335.72	2930.62	1691.11	1681.33	2413.58
167.9	1370.69	2988.91	1738.79	1695.98	2487.21
168	1398.5	3048.99	1791.88	1754.79	2553.11
168.1	1430.72	3114.2	1840.29	1773.67	2619.26
168.2	1465.66	3177.53	1893.34	1809.58	2694.59
168.3	1509.98	3238.08	1948.29	1844.31	2762.98
168.4	1536.23	3304.63	2000.48	1874.91	2832.84
168.5	1581.04	3369.33	2049	1908.77	2903.94
168.6	1623.24	3430.52	2096.43	1949.28	2975.76
168.7	1657.36	3497.3	2151.68	1960.57	3050.46
168.8	1692.61	3559.27	2209.67	2005.28	3125.48
168.9	1735.3	3630.7	2265.22	2028.21	3197.41
169	1773.94	3695.1	2320.66	2071.21	3269.48
169.1	1817.34	3761.17	2369.26	2099.58	3344.66
169.2	1857.38	3835.96	2420.83	2127.47	3420.2
169.3	1904.02	3903.04	2477.86	2162.3	3498.17
169.4	1952.52	3965.87	2530.98	2194.19	3568.64
169.5	1988.04	4036.24	2578.74	2215.76	3654.9
169.6	2029.64	4102.78	2634.78	2250.07	3726.02
169.7	2079.48	4168.69	2687.39	2278.24	3800.43
169.8	2127.21	4232.94	2736.1	2313.33	3878.7
169.9	2161.22	4304.18	2787.16	2345.2	3948.53
170	2214.02	4367.99	2838.09	2374.31	4027.48
170.1	2261.88	4441.21	2889.32	2411.76	4105.67
170.2	2317.11	4522.79	2941.27	2438.17	4179.03
170.3	2372.59	4600.73	3000.99	2471.34	4253.03
170.4	2422.51	4673.4	3052.06	2502.76	4324.64
170.5	2479.38	4743.43	3103.16	2542.82	4395.12
170.6	2522.56	4818.12	3148.58	2567.29	4471.08
170.7	2574.11	4880.54	3196.18	2598.18	4548.28
170.8	2623.08	4950.14	3245.34	2633.34	4620.62
170.9	2677.46	5010.48	3287.19	2668.73	4705.1
171	2732.52	5071.98	3328.33	2695.22	4776.3
171.1	2780.71	5135.86	3376.62	2727.76	4851.18
171.2	2832.17	5201.8	3419.86	2767.18	4925.22
171.3	2882.78	5265.93	3449.95	2802.38	4984.63
171.4	2933.18	5324.8	3495.57	2834.89	5060.7
171.5	2991.38	5386.48	3526.1	2871.53	5128.67
171.6	3036.73	5452.14	3564.79	2910.62	5195.63
171.7	3096.74	5512.97	3595.31	2940.94	5254.38
171.8	3147.08	5575.82	3630.02	2977.06	5317.42
171.9	3204.07	5639.52	3669.48	3005.54	5372.18
172	3249.51	5703.08	3694.9	3041.94	5438.2
172.1	3307	5768.6	3722.44
	3355.27	5822.39	3758.87
	3419.09	5872	3783.59
	3470.08	5933.44	3801.5
	3513.9	5992.72	3825.14
	3565.37	6039.4	3852.1
	3618.52	6088.79	3866.21
	3663.77	6140.63	3884.51
	3718.87	6186.96	3900.41
	3757.42	6237.73	3904.86
	3813.69	6268.8	3915.74
	3851.2	6318.69	3921.11
	3899.49	6345.48	3934.96
	3946.82	6394.07	3933.23
	3994.77	6432.94	3939.93
	4032.37	6464.6	3941.26
	4086.21	6501.17	3942.36
	4122.51	6537.89	3935.09
	4165.73	6583.92	3940.17
	4219.96	6614.9	3936.97
	4256.02	6654.7	3925.97
	4301.76	6667.24	3925.7
	4339.82	6695.61	3916.79
	4385.63	6729.9	3912.47
	4425.02	6761.29	3894.98
	4462.81	6767.48	3884.26
	4504.74	6788.39	3865.62
	4536.74	6816.71	3859.62
	4575.02	6838.48	3842.53
	4602.48	6844.76	3812.94
	4651.97	6847.02	3796.96
	4683.22	6834.94	3770.48
	4719.96	6843.89	3748.06
	4750.91	6840.31	3720.54
	4777.32	6819.74	3689.22
	4809.47	6812.98	3664.96
	4835.66	6789.56	3626.32
	4874.42	6759.32	3587.74
	4891.58	6732.93	3550.99
	4920.8	6693.06	3509.23
	4949.28	6642.87	3471.96
	4973.38	6601.71	3429.21
	4992.36	6550.41	3385
	5009.64	6486.82	3341.37
	5028.51	6430.88	3296.19
	5058.59	6355.9	3241.64
	5071.64	6292.94	3199.84
	5077.54	6207.08	3149.14
	5085.92	6127.39	3097.28
	5092	6051.98	3048.28
	5106.13	5949.3	2988.87
	5101.96	5871.92	2944.73
	5102.44	5778.68	2892.66
	5100.86	5691.6	2837.57
	5102.93	5595.49	2785.46
	5088.1	5500.72	2732.97
	5075.98	5393.44	2676.19
	5071.44	5302.57	2624.44
	5052.79	5203.48	2568.84
	5032.64	5099.06	2523.06
	5005.34	5010.19	2471.76
	4973.49	4895.24	2419.09
	4954.09	4800.7	2372.11
	4925.17	4706.86	2322.94
	4890.59	4601.71	2280.68
	4852.83	4506.79	2223.06
	4821.57	4408.99	2179.74
	4768.38	4318.33	2132.53
	4716.7	4226.04	2091.39
	4677.24	4135.89	2042.63
	4623.62	4047.97	2001.12
	4565.63	3945.68	1953.82
	4520.82	3869.76	1914.42
	4450.99	3780.08	1876.92
	4390.72	3690.61	1832.03
	4335.82	3614.52	1792
	4264.27	3530.92	1756.78
	4196.56	3455.9	1717.07
	4129.62	3381.31	1680.1
	4066.33	3310.17	1644.93
	3996.34	3235.67	1614.84
	3930.21	3170.43	1580.48
	3851.96	3094.21	1546.07
	3786.38	3031.09	1511.31
	3714.84	2967.5	1485.13
	3647.48	2899.24	1447.71
	3579.22	2841.96	1422.63
	3513.06	2779.24	1392.78
	3439.71	2724.73	1363.61
	3369.54	2674.74	1336.24
	3293.28	2612.92	1307.83
	3226.5	2563.88	1280.43
	3156.8	2511	1255.3
	3095.36	2463.63	1227.04
	3034.14	2408.26	1206.49
	2966.13	2372.4	1180.63
	2907.58	2325	1159.9
	2847.36	2274.31	1136.77
	2783.98	2234.41	1116.71
	2725.37	2201.13	1091.82
	2666.54	2147.78	1075.34
	2606.99	2117.66	1056.87
	2559.14	2072.46	1038.11
	2502.57	2039.33	1016.9
	2450.92	2001.08	995.63
	2401.77	1964.3	982.9
	2352.02	1932.79	965.46
	2299.08	1902.42	945.73
	2253.34	1862.94	932.72
	2205.26	1832.36	914.77
	2165.4	1801.84	899.27
	2114.34	1773.18	887.89
	2072.82	1745.98	872.22
	2029.48	1720.62	861.91
	1982.67	1695.79	845.5
	1945.22	1661.74	836.59
	1911.57	1641.98	824.07
	1870.91	1605.82	812.77
	1828.89	1592.87	802.97
	1798.27	1565.73	792.53
	1761.66	1544.11	781.49
	1723.74	1521.24	773.51
	1688.5	1500.44	761.93
	1653.08	1483.83	754.46
	1625.19	1460.72	748.29
	1592.34	1442.59	738.01
	1559.4	1427.51	728.52
	1526.71	1408.34	719.19
	1502.81	1396.91	716.97
	1470.54	1379.3	709.77
	1443.9	1368.64	700.84
	1417.57	1352.11	699.44
	1391.22	1333.89	692.57
	1363.27	1321.77	686.62
	1332.3	1314.14	679.99
	1311.3	1300.27	678.97
	1287.84	1290.48	673.58
	1269.62	1276.83	670.49
	1247.58	1272.49	668.27
	1221.17	1262.01	667.31
	1201.18	1253	661.28
	1183.78	1247.23	659.86
	1163.74	1241.81	657.86
	1147.1	1232.86	656.49
	1124.71	1221.79	652.91
	1106.52	1214.84	652.57
	1090.42	1211.86	651.19
	1078.6	1209.97	649.81
	1061.28	1208.2	651.72
	1048.06	1200.76	647.66
	1036.54	1196.52	652.49
	1016.78	1194.99	651.84
	1007.12	1195.57	652.19
	995.22	1194.46	654.3
	984.97	1189.91	652.08
	972.53	1195.23	655.29
	961.7	1201.39	655.08
	951.89	1201.61	659.41
	944.1	1201.19	662.59
	933.79	1211.48	665.47
	923.31	1220.37	668.28
	918.28	1225.03	670.81
	908.76	1233.47	675.5
	905.88	1245.44	678.29
	899.18	1263.03	687.3
	891.43	1273.41	691.04
	887.4	1293.33	698.69
	884.06	1305.56	703.79
	878.78	1324.98	715.01
	876.4	1347.43	725.13
	1.08296e+06	930805	386638
	304.86	757.21	631.7
	36.12	63.6	72.07
	816641	753990	2.82669e+06
	2918.24	3944.6	2601.84
	3354.62	4566.88	2945.57
	3539.07	5033.31	3069.69
	3541.87	5251.26	3089
	3462.24	5325.82	3059.03
	3363.19	5359.74	3021.82
	3243.4	5363.02	2986.89
	3144.11	5314.16	2963.5
	3048.83	5353.19	2963.89
	2968.08	5373.57	2970.7
	2917.57	5424.86	3008.34
	2888.23	5507.92	3067.02
	2868.74	5621.58	3144.12
	2866.36	5763.47	3248.1
	2893.75	5953.6	3359.78
	2921.94	6154.71	3500.02
	2982.33	6360.01	3657.61
	3049.8	6580.36	3828.63
	3135	6827.18	3977.27
	3221.66	7070.87	4175.1
	3336.71	7336.56	4357.86
	3434.53	7609.32	4535.39
	3551.72	7850.26	4712.91
	3673.99	8128.24	4903.42
	3802.3	8369.24	5085.11
	3937.3	8629.76	5260.4
	4057.58	8877.69	5424.97
	4194	9110.08	5586.42
	4322.77	9356.3	5756.59
	4455.87	9562.98	5909.07
	4589.88	9743.96	6053.18
	4709.7	9972.8	6189.19
	4835.83	10177.9	6322.92
	4959.54	10353.5	6454.14
	5102.54	10519.9	6560.72
	5211.08	10692.4	6672.67
	5329.16	10845.2	6771.87
	5446.3	10989.9	6866.78
	5559.73	11099.5	6953.17
	5674.4	11242	7033.33
	5772.16	11370.9	7108.2
	5877.98	11472.7	7186.6
	5995.22	11573.1	7257.2
	6103.98	11695	7317.37
	6212.73	11780	7371.64
	6300.09	11886.5	7430.89
	6421.11	11972	7485.91
	6527.23	12061.4	7539.9
	6620.16	12138.4	7586.94
	6727.38	12222.8	7620.41
	6838.91	12311.9	7672.77
	6930.42	12373.4	7693.48
	7038.43	12424.4	7742.98
	7144.22	12522.1	7767.83
	7269.4	12558.2	7787.99
	7357.54	12678.6	7817.4
	7449.37	12718	7851.03
	7565.72	12805.5	7854.74
	7664.17	12814.4	7874.53
	7776.51	12888.8	7899.2
	7880.77	12985.1	7913.52
	7991.2	13037.9	7918.66
	8087.53	13065.2	7939.43
	8191.78	13167.8	7948.31
	8291.63	13229.9	7959.53
	8402.94	13296.6	7968.98
	8494.32	13361.7	7968.1
	8607.68	13409.3	7978.18
	8711.2	13526.6	7978.14
	8816.68	13552.7	7981.2
	8919.99	13627.4	7977.97
	9018.78	13704.8	7969.87
	9126.26	13751.3	7973.37
	9232.42	13818.2	7963.89
	9318.51	13870.5	7950.53
	9427.5	13935.7	7936.1
	9516.93	13993.2	7930.5
	9627.4	14081	7906.73
	9728.31	14049.1	7890.98
	9819.73	14160.5	7868.93
	9925.61	14181.1	7833.12
	10002.7	14251.9	7793.34
	10099.1	14253.3	7778.3
	10188.1	14296.8	7730.47
	10282.4	14352	7690.49
	10380.6	14347.1	7658.61
	10462.9	14348.8	7608.72
	10554.3	14339.5	7558.9
	10620.4	14323.4	7493.4
	10699.1	14347.3	7436.36
	10764.2	14338.6	7378.89
	10851.7	14319.4	7310.04
	10931.5	14291	7251.52
	11025.5	14332.2	7174.82
	11114.1	14305.9	7117.02
	11200.1	14283.7	7049.66
	11276.4	14259.2	6975.29
	11344.2	14203.1	6902.56
	11404.8	14137.2	6801.57
	11456.2	14041	6711.76
	11523.7	13956.4	6623.21
	11551.9	13905.3	6519.5
	11606.3	13796.3	6421.74
	11645.7	13723.7	6313.6
[truncated: 8,048 more rows]
