# Supplementary material for: Single‐cell transcriptomics of suprachiasmatic nuclei reveal a Prokineticin‐driven circadian network
Source: EMBO J. 2021 Sep 6;40(20):e108614. doi: 10.15252/embj.2021108614 (PMC8521297; doi:10.15252/embj.2021108614)
Supplement: Supplementary file 3 — Source Data for Expanded View and Appendix [file EMBJ-40-e108614-s009.zip › Appendix_and_EV_Figure_Source_Data/EMBOJ-2021-108614R1-Appendix_Figure_S4_Source_Data-sd.xlsx]

## Sheet: Suppl. Fig. 6
	A																										B																						C
	Prok2 Antagonist treated slices:																										matched vehicle treated:
		CT0.5	CT4	CT5	CT5.5	CT6.4	CT6	CT6.9	CT5.2	CT6.9	CT6.6	CT9.3	CT18.9	CT20.3	CT20.8	CT20.8	CT20.9	CT21.4	CT21.7	CT21.7	CT22	CT22.3	CT22.4	CT22.3	CT23.9			CT22.1	CT22.9	CT22.5	CT21.1	CT2	CT2.9	CT3.7	CT4.3	CT4.9	CT5	CT5.6	CT6.3	CT7	CT7	CT8.5	CT10.8	CT13.4	CT17	CT20.3	CT20.6
	0	1414.49	9414.28	3919.32	283.61	328.2	1899.84	1310.52	4802.24	1328.5	546.9	755.7	442.44	816.29	899.95	1554.06	1327.63	453.19	4356.2	834.98	2105.9	1630.23	2887.21	2934.43	1447.43			2086.8	538.24	433.18	2314.11	23791.9	3150.37	3525.18	9174.21	1447.24	32266.5	6800.2	1555.18	10821.1	7289.41	310.42	152.78	111.54	693.84	4405.11	1485.53
	0.1	1411.38	9305.03	3804.31	278.98	322.98	1849.26	1266.67	4703.92	1288.58	536.57	743.81	450.18	832.02	938.74	1677.63	1334.12	394.63	4888.38	819.39	2121.89	1627.14	2920.84	2975.12	1647.86			2084.68	533.52	423.98	2333.51	19780.4	3049.26	3592.01	8391.03	1335.53	23791.9	6628.77	1519.8	10460.8	3774.37	306.89	149.68	108.49	697.29	3793.24	1456.63
	0.2	1410.27	9170.5	3679.7	272.39	319.71	1791.12	1232.44	4608.29	1245.17	525.87	726.67	457.46	842.81	990.31	1752.45	1344.61	358.57	5314.34	808.79	2152.27	1617.13	2949.8	3000.77	1817.57			2086.71	535.9	417.72	2355.94	16711.3	2906.74	3657.14	7546.31	1251.49	19780.4	6382.63	1499.67	10059	3475.41	301.62	148.74	108.8	688.84	3340.5	1319.34
	0.3	1410.38	9036.28	3574.09	268.69	312.46	1738.11	1188.97	4509.82	1211.72	515.37	715.37	467.39	858.74	964.89	1687.77	1354.63	336.27	5361.72	795.98	2110.33	1564.51	2973.49	3041.91	1872.29			2097.19	537.45	414.37	2382.37	16209	2764.73	3720.36	6763.56	1169.62	16711.3	6128.9	1468.1	9658.83	3209.88	295.93	147.68	108.73	688.36	3274.52	1262.38
	0.4	1411.02	8893.37	3462.71	260.08	308.01	1682.62	1153.19	4416.8	1178.76	506.99	705.18	474.29	875.54	866.36	1583.09	1358.64	318.23	5234.44	787.09	2046.93	1492.72	3002.66	3072.69	1871.53			2096.84	539.24	405.5	2401.01	15561.7	2628.01	3779.44	6041.49	1094.93	16209	5886.19	1441.37	9295.22	2953.28	295.61	145.6	108.19	687.61	3236.18	1221.15
	0.5	1417.63	8721.16	3352.61	257.96	304.68	1630.03	1114	4302.86	1144.31	495.73	689.98	481.14	884.91	780.84	1481.03	1367.92	308.3	5062.81	776.37	1980.78	1426.08	3019.49	3102.96	1840			2108.4	547.11	399.89	2422.12	14963.6	2517.11	3848.48	5401.18	1033.7	15561.7	5654.78	1419.19	8949.51	2750.46	295.44	142.55	110.12	688.6	3212.44	1171.52
	0.6	1409.96	8559.39	3234.42	250.84	298.77	1582.78	1081.23	4191.4	1107.97	484.24	678.82	487.28	896.49	721.07	1386.98	1374.69	301.19	4859.81	769.74	1924.92	1352.26	3040.69	3138.04	1790.5			2098.82	543.1	394.56	2448.56	14430.7	2401.24	3909.91	4826.32	982.06	14963.6	5445.49	1379.59	8619.26	2547.62	286.86	141.59	106.54	690.45	3186.14	1120.29
	0.7	1410.47	8384.26	3129.96	246.71	293.4	1537.98	1043.96	4076.72	1077.86	476.69	666.14	499.89	907.74	680.93	1282.94	1385.27	290.08	4655.03	759.78	1867.81	1294.31	3071.62	3163.96	1737.46			2101.24	542.12	391.18	2469.44	13954.6	2305.84	3967.44	4327.04	936.36	14430.7	5264.63	1360.39	8346.53	2385.98	288	139.54	107.26	686.77	3160.97	1076.8
	0.8	1407.62	8212.7	3031.37	241.62	290.5	1487.34	1013.46	3976.52	1045.64	467.59	656.36	506.24	920.08	649.86	1175.25	1395.66	279.39	4446.97	745.36	1815.5	1230.97	3091.56	3196.64	1682.04			2106.73	546.07	384.48	2486.26	13577.2	2203.61	4023.08	3913.86	901.98	13954.6	5102.13	1333.62	8108.99	2237.83	282.4	138.5	107.94	689.95	3157.87	1038.28
	0.9	1406.6	8025.06	2938.12	238.1	285.26	1440.07	981.17	3876.39	1016.88	459.99	645.5	515.09	933.04	622.48	1068.26	1396.61	267.02	4257.36	739.91	1768.49	1173.82	3118.13	3225.36	1625.96			2103.91	547.34	378.57	2502.46	13262.1	2113.52	4083.43	3564.31	872.77	13577.2	4977.61	1307.74	7913.16	2119.49	282.88	137.59	107.39	696.41	3155.19	1003.94
	1	1407.58	7842.72	2834.29	232.67	280.7	1398.48	952.9	3766.04	990.37	451.81	637.32	519.33	945.72	612.52	973	1391.38	258.62	4052.06	729.7	1726.92	1122.89	3133.76	3249.1	1578.68			2107.26	557.65	376.64	2529.79	13000	2031.34	4130.74	3275.71	854.12	13262.1	4864.2	1283.8	7761.63	2062.21	281.24	135.26	109.95	696	3166.5	978.63
	1.1	1404.1	7657.1	2746.04	228.01	277.05	1360.14	923.68	3664.03	959.89	442.54	626.79	530.65	957.7	608.68	889.27	1390.8	250.68	3879.4	722.18	1692.39	1072.39	3152.14	3274.63	1532.82			2099.97	554.24	373.14	2547.59	12814.3	1954.69	4182.21	3048.71	840.29	13000	4770.39	1254.97	7633.79	1983.74	277.18	133.83	107.7	710.39	3193.36	966.78
	1.2	1400.39	7450.27	2654.88	223.99	273.71	1321.39	897.39	3549.19	937.27	433.42	618.86	538.57	967.49	606.57	821.81	1402.76	246.66	3717.18	717.74	1662.04	1026.79	3162.65	3301.2	1501.52			2096.72	557.12	367.07	2567.79	12670.6	1882.1	4236.29	2890.4	834.88	12814.3	4688.91	1234.16	7513.89	1955.04	276.82	132.86	108.12	713.87	3223.24	959.92
	1.3	1391.7	7248.68	2565.06	219.48	270.37	1280.62	870	3445.88	912.96	427.1	604.79	547.82	977.56	606	761.81	1408.12	238.89	3564.17	713.8	1631.08	987.01	3183.01	3322.84	1469.7			2090.89	557.3	363.93	2585.27	12569	1811.34	4284.47	2771.6	831.77	12670.6	4625.37	1203.86	7439.38	1942.82	274.21	131.09	107.37	724.47	3270.58	962.29
	1.4	1385.46	7066.86	2482.78	216.99	265.98	1243.74	844.4	3352.27	887.16	420.66	601.57	558.01	993.63	605.51	716.14	1413.11	235.4	3433.82	714.69	1621.68	947.49	3203.67	3343.37	1450.61			2091.79	561.82	361.94	2601.36	12499.1	1747.38	4341.68	2701.66	836.14	12569	4577.39	1181.57	7378.9	1952.01	273.02	130.73	109.43	729.38	3310.24	971.57
	1.5	1384.32	6870.32	2397.24	211.67	262.34	1205.33	817.51	3245.72	862.92	410.3	591.62	566.76	1000.45	611.4	679.69	1420.09	228.09	3303.5	713.74	1605.43	911.42	3208.95	3373.46	1436.13			2091.27	570.98	359.42	2625.81	12461.7	1679.77	4377.13	2662.61	839.6	12499.1	4525.38	1163.56	7319.23	1983.09	274.37	129.06	112.89	742.97	3358.69	988.68
	1.6	1373.09	6660.63	2318.62	210.46	259.21	1173.22	794.01	3153.36	839.08	403.31	584.7	573.29	1010.83	620.73	643.72	1422.44	221.73	3184.08	712.32	1594.14	876.36	3224.06	3389.65	1424.43			2076.08	567.41	356.09	2642.98	12444.6	1620.08	4423.23	2653.12	848.87	12461.7	4493.37	1131.97	7290.63	2021.22	270.4	128.52	110.16	757.92	3416.72	1010.26
	1.7	1370.77	6471.38	2244.06	206.07	254.36	1142.7	774.22	3055.09	821.79	398.54	578.08	581.86	1013.11	627.19	618.94	1427.26	217.93	3083.49	716.43	1580.73	846.77	3229.63	3396.93	1416.84			2068.77	572.43	354.14	2655.94	12437.7	1564.54	4457.94	2665.18	857.26	12444.6	4463.02	1112.49	7266.79	2072.76	270.24	127.12	111.09	768.18	3467.94	1035.92
	1.8	1363.38	6284.53	2168.2	201.1	249.88	1110.51	749.17	2966.12	798.07	391	570.34	588.99	1023.4	638.44	596.81	1428.78	213.91	2979.73	718.28	1566.1	817.74	3249.04	3422.88	1416.09			2061.89	573.47	352.52	2678.3	12435.1	1509.04	4492.18	2700.67	872.93	12437.7	4424.47	1089.06	7236.67	2144.26	266.41	124.49	112.32	778.72	3517.39	1062.72
	1.9	1352.84	6090.04	2105.13	198.32	249.44	1080.11	728.24	2875.4	781.11	384.62	563.44	595.76	1027.34	651.13	581.79	1431.08	210.74	2890.84	721.52	1559	788.98	3255.55	3447.22	1421.06			2058.21	579.71	350.89	2694.19	12456	1457.61	4533.52	2743.36	887.44	12435.1	4399.38	1069.31	7224.71	2212.57	266.36	124.84	112.99	794.33	3568.67	1096.59
	2	1348.46	5900.44	2028.77	195.37	245.2	1042.6	706.96	2781.37	757.96	376.74	558.67	603.6	1037.99	663.43	568	1434.09	208.92	2803.88	721.54	1547.32	763.18	3263.36	3452.38	1425.92			2049.91	590.03	348.17	2708.78	12455.5	1406.81	4568.57	2803.52	899.82	12456	4363.37	1049.57	7207.08	2314.66	267.78	124.37	117.47	811.63	3617.87	1121.62
	2.1	1334.79	5714.6	1958.84	191.36	242.11	1015.91	691.33	2703.99	741.48	370.48	550.56	611.89	1044.99	679.13	552.61	1434.18	203.72	2718.77	722.46	1539.68	742.12	3268.44	3467.93	1428.03			2041.28	588.75	346.4	2721.01	12456.7	1361.58	4600.87	2868.36	918.66	12455.5	4337.26	1022.82	7181.27	2401.53	264.63	122.8	115.83	828.61	3666.74	1156.06
	2.2	1324.51	5541.58	1900.13	189.09	238.7	993.42	670.68	2621.18	723.14	364.5	545.58	620.58	1050.44	695.47	543.38	1436.92	199.72	2639.99	725.23	1520.87	718.74	3269.01	3493.6	1432.97			2032.37	593.56	345.49	2731.72	12448.6	1314.74	4637.13	2942.82	932.58	12456.7	4314.3	1001.76	7160.02	2500.61	263.56	122.49	116.67	845.01	3703.52	1189.62
	2.3	1312.46	5364.8	1841.93	185.96	234.39	967.34	653.06	2543.38	708.37	357.97	539.56	629.74	1054.52	711.87	530.57	1435.08	194.96	2561.61	730.86	1509.78	695.33	3274.06	3495.68	1446.98			2016.53	599.79	343.23	2744.96	12436.2	1273.41	4660.78	3020.38	945.08	12448.6	4288.42	981.49	7117.14	2605.81	261.64	122.6	119.99	864.33	3741.51	1216.31
	2.4	1300.18	5190.63	1788.09	182.24	231.72	939.61	632.42	2469.21	692.49	352.23	536.72	636.36	1061.09	732.95	520.66	1437.82	193.79	2498.19	733.71	1494.48	673.62	3280.79	3500.55	1456.32			2002.7	608.77	342.79	2760.83	12383.1	1234.68	4686.99	3090.27	965.68	12436.2	4261.74	961.13	7085.93	2715.44	263.86	121.65	122	881.61	3771.28	1250.93
	2.5	1295.88	5022.64	1726.51	178.7	229.28	915.31	617.21	2387.79	676	345.83	532.3	645.73	1066.13	746.68	510.2	1433.26	191.14	2420.79	736.35	1476.47	657.88	3276.83	3515.49	1458.3			1998.3	623.57	342.88	2774.16	12340.3	1199.83	4705.64	3162.57	978.58	12383.1	4246.9	947.69	7066.36	2837.36	261.9	119.11	126.59	898.6	3802.26	1275.93
	2.6	1282.31	4868.14	1676.18	177.03	226.72	895.73	601.04	2315.76	660.7	337.47	525.81	649.06	1073.57	766.52	500.6	1433.24	186.7	2353.1	736.93	1460.12	638.36	3273.51	3521.49	1465.7			1980.68	624.61	341.39	2781.12	12270.1	1164.44	4733.4	3229.28	998.66	12340.3	4215.11	918.46	7035.59	2942.18	259.84	118.95	124.94	922.71	3835.61	1298.77
	2.7	1266.82	4708.3	1617.57	174.4	225.42	866.83	585.92	2249.51	647.03	335.26	521.86	660.13	1070.61	785.48	492.19	1438.27	185.47	2282.51	739.74	1442.83	624.29	3275.12	3531.42	1469.14			1961.51	632.42	341.26	2791.31	12214.6	1132.37	4736.78	3304.34	1012.6	12270.1	4199.02	903.29	6996.74	3046.61	260.89	119.16	128.01	944.33	3844.92	1324.14
	2.8	1255	4553.58	1570.09	172.01	222.72	849.61	573.83	2186.67	636.76	330.96	518.18	668.86	1075.3	808.53	483.57	1435	182.99	2217.48	744.81	1426.12	608.29	3272.83	3532.46	1479.53			1949.19	640.38	342.39	2802.28	12119.2	1099.03	4749.11	3376.2	1028.56	12214.6	4160.42	884.16	6923.22	3155.79	262.28	118.6	128.66	966.07	3874.73	1346.06
	2.9	1237.53	4399.31	1523.88	169.37	219.82	828.29	558.54	2129.72	621.68	328.17	513.06	675.01	1082.23	823.63	474.59	1432.99	180.19	2154.86	746.14	1403.54	595.07	3266.81	3541.61	1491.24			1931.19	657.24	340.62	2809.06	12011.9	1067.38	4754.5	3441.67	1045.66	12119.2	4125.27	865.69	6850.31	3258.57	260.94	117.97	132.83	989.67	3884.61	1362.09
	3	1228.02	4255.52	1472.99	167.09	218.04	812.32	544.02	2063.21	611.27	319.48	510.67	682.91	1082.46	843.5	464.76	1430.72	178.3	2091.74	743.29	1382.37	579.97	3260.94	3540.52	1492.54			1918.88	673.05	341.19	2823.44	11853.9	1040.93	4741.79	3507.99	1061.36	12011.9	4072.23	853.57	6755.1	3375	262.99	116.45	138.31	1012.18	3891.92	1381.01
	3.1	1209.59	4110.52	1429.12	166.84	214.94	791.36	531.6	2001.63	599.3	315.89	505.4	687.78	1082.43	861.87	455.77	1426.89	174.91	2024.37	746.27	1360.29	566.04	3257.53	3536.81	1497.8			1891.12	682.97	343.21	2827.76	11668.5	1012.76	4765.6	3570.68	1076.32	11853.9	4026.69	831.64	6650.91	3465.57	260.41	116.33	136.98	1039.39	3898.97	1394.82
	3.2	1200.54	3969.01	1390.59	163.3	213.68	774.42	517.49	1942.67	587.77	312.82	502.48	697.23	1080.4	881.67	447.83	1425.49	172.18	1968.48	748.23	1338.16	551.67	3249.1	3532.11	1499.23			1876.87	701.64	342.79	2833.78	11446.3	988.89	4769.77	3615.66	1092.48	11668.5	3966.36	814.73	6538.83	3557.2	261.58	115.02	140.91	1062.07	3895.26	1412.8
	3.3	1177.96	3836.77	1343.41	161.76	211.37	758.98	508.08	1893.87	577.44	306.74	500.22	704.16	1082.38	898.47	436.81	1422.93	169.62	1905.73	745.11	1310.54	538.89	3236.83	3526.99	1500.7			1848.4	717.78	345.98	2831.96	11205.5	962.49	4779.27	3670.28	1101.23	11446.3	3909.43	799.48	6395.49	3655.06	261.73	115.66	142.33	1089.96	3891.3	1424.99
	3.4	1158.81	3721.21	1306.91	157.87	208.1	740.91	497.43	1845.04	567.54	303.81	500.54	711.61	1087.4	920.46	427.74	1424.22	168.38	1849.63	746.87	1289.58	529.46	3233.69	3524.64	1504.63			1827.21	734.82	345.92	2839.71	10925.8	939.27	4779.6	3725.01	1118.44	11205.5	3860.44	782.07	6275.14	3742.27	260.66	115.82	146.89	1118.26	3893.92	1430.11
	3.5	1147.83	3596	1268.22	157.07	208.81	725.82	486.29	1783.81	559.93	298.62	492.72	716.82	1086.46	939.63	421.1	1418.13	168.01	1782.2	742.89	1263.59	516.61	3215.24	3517.27	1500.02			1810.14	762.07	345.33	2843.93	10644.9	921.31	4791.12	3778.1	1136.86	10925.8	3796.13	770.98	6123.08	3837.6	261.92	113.9	152.5	1142.22	3884.37	1440.53
	3.6	1121.23	3471.98	1234.98	153.89	204.49	713.64	474.23	1735.66	548.36	294.24	491.39	721.37	1084.21	957.09	411.43	1419.03	165.38	1732.09	741.1	1237.93	504.07	3202.02	3509.12	1499.09			1779.28	779.41	345.42	2843.19	10341.7	903.52	4802.12	3819.8	1151.12	10644.9	3731.12	748.28	5986.23	3916.54	260.52	114.23	152.18	1173.95	3871.41	1447.56
	3.7	1102.21	3356.8	1195.8	152.2	203.33	698.86	466.02	1690.03	539.3	289.4	490	727.99	1088.84	976.31	403.06	1414.49	163.05	1671.09	738.57	1214.11	492.89	3191.42	3498.51	1494.68			1758.09	804	351.37	2835.88	10024.1	884.86	4799.37	3871.46	1165.43	10341.7	3670.83	735.76	5830.9	3993.96	261.33	113.79	155.13	1197.06	3859.11	1454.77
	3.8	1086.5	3247	1165.93	150.52	201.79	683.47	456.53	1646.77	533.79	286.44	485.98	735.7	1085.48	997.29	395.9	1411.69	160.98	1619.26	732.94	1186.2	485.81	3170.12	3490.73	1492.98			1728.77	826.53	353.4	2833.63	9711.08	872.78	4804	3913.88	1180.91	10024.1	3606.68	723.07	5675.58	4074.9	261.6	113.57	160.09	1231.11	3836.28	1459.91
	3.9	1066.3	3138.33	1132.21	150.02	200.22	670.62	446.77	1611.02	523.3	285.09	484.83	742.36	1078.3	1018.51	389.07	1405.37	161.23	1566.62	730.15	1159.06	473.44	3161.89	3478.04	1491.79			1704.66	851.72	353.1	2829.27	9394.33	857.33	4808.61	3942.83	1194.38	9711.08	3540.61	703.98	5526.64	4144.53	262.48	114.14	164.22	1263.87	3823.96	1460.92
	4	1049.79	3034.47	1100.73	147.18	196.92	660.34	438.9	1558.83	516.41	280.82	480.59	747.01	1079.37	1038.71	380.66	1403.92	157.33	1511.7	725.76	1133.96	464.91	3143.12	3459.39	1482.7			1686.79	890.11	356.03	2821.89	9048.09	843.71	4811.91	3987.91	1212.1	9394.33	3462.16	697.29	5359.74	4223.2	261.34	112.78	171.39	1292.16	3798.02	1466.27
	4.1	1021.96	2942.19	1070.32	144.33	195.88	647.93	429.8	1520.97	509.62	277.22	479.84	753.66	1077.76	1055.14	373.26	1397.56	157.81	1461.94	722.68	1112.23	458.98	3117.77	3450.03	1476.29			1650.31	910.98	359.77	2814.18	8713.1	833.26	4809.87	4023.5	1231.14	9048.09	3383.24	679.8	5190.78	4278.89	261.63	112.2	171.21	1323.07	3780.08	1461.42
	4.2	1001.68	2849.81	1040.97	143.58	194.34	636.3	423.11	1478.88	502.96	275.24	476.48	757.93	1076.12	1072.84	363.78	1389.11	156.28	1417.43	717.56	1082.71	447.18	3101.2	3434.79	1469.68			1625.16	941.74	362.68	2796.96	8362.77	821.24	4813.31	4063.02	1241.36	8713.1	3307.5	664.83	5027.36	4347.11	264.88	112.35	174.03	1352.83	3747.2	1467.26
	4.3	983.62	2757.02	1015.09	142.8	192.43	627.88	416.98	1443.96	498.68	272.25	477.01	763.76	1072.13	1097.22	356.19	1385.5	152.99	1367.32	709.88	1057.13	438.87	3081.55	3412.62	1459.08			1595.68	972.56	367.6	2788.48	7999.9	813.8	4810.84	4106.83	1261.08	8362.77	3227.19	651.02	4856.14	4408.87	264.54	112.17	178.36	1381.3	3721.4	1462.96
	4.4	960.67	2670.69	992.57	141.7	192.34	615.99	407.57	1419.86	492.37	268.44	480.23	767.69	1067.22	1119.49	352.38	1382.47	153.48	1325.81	705.86	1038.13	432.09	3056.18	3396.39	1454.06			1559.1	1006.12	367.97	2768.63	7651.92	809.08	4813.78	4149.88	1278.17	7999.9	3153.54	639.59	4701.54	4482.03	265.48	113.22	183.24	1416.99	3700.79	1461.54
	4.5	939.29	2589.28	964.32	140.37	190.66	607.81	400.03	1377.26	488.13	266.18	471.47	771.49	1061	1132.43	344.81	1381.63	150.84	1281	697.7	1012.41	422.54	3037.44	3373.13	1440.46			1544.44	1051.71	372.06	2748.97	7300.58	800.59	4810.01	4183.71	1294.96	7651.92	3086.47	629.36	4549.33	4553.46	268.24	112.01	190.61	1450.53	3669.16	1459.04
	4.6	917.28	2503.86	943.62	138.86	190.25	598.03	394.9	1346.29	482.01	262.62	472.74	776.71	1057.02	1160.2	336.71	1376.22	148.34	1236.61	694.55	987.02	415.56	3016.58	3350.51	1433.07			1515.67	1081.56	378.17	2724.91	6978.81	794.28	4805.36	4220.03	1316.79	7300.58	3013.89	616.27	4394.06	4599.48	267.9	111.99	191.33	1485	3641.39	1453.03
	4.7	892.53	2431.49	919.8	137.01	187.69	589.98	391.83	1311.74	476.16	260.29	468.98	781.78	1047.97	1180.08	329.19	1366.43	149.31	1197.8	690.67	968.22	408.58	2984.93	3330.74	1414.36			1483.11	1114.5	383.02	2706.23	6665.71	787.31	4795.29	4263.26	1332.73	6978.81	2941.77	606.97	4253.86	4660.28	269.42	111.55	196	1520.44	3615.62	1448.33
	4.8	870.71	2357.12	897.9	136.09	187.3	581.27	383.97	1285.74	473.01	258.62	471.14	784.92	1049.01	1203.14	322.96	1360.03	147.63	1162.9	681.56	940.53	402.87	2956.8	3307.39	1409.22			1455.19	1158.93	390.28	2682.14	6358.14	785.34	4789.51	4313.44	1354.23	6665.71	2873.44	591.19	4111.88	4717.34	270.69	110.55	199.83	1554.97	3565.32	1451.5
	4.9	850.13	2286.69	883.07	135.13	186.6	572.83	382.88	1261.18	470.46	258.14	472	788.41	1041.62	1223.32	318.93	1352.97	147.29	1125.52	675.93	918.56	396.24	2931.9	3279.72	1397.7			1424.82	1202.63	398.87	2658.01	6061.96	780.01	4773.61	4351.06	1374.9	6358.14	2795.87	580.99	3961.68	4777.76	273.54	113.73	204.09	1591.99	3516.98	1443.56
	5	829.43	2220.6	861.91	133.35	185.22	560.68	373.03	1225.67	465.51	254.77	471.43	789.04	1036.16	1246.28	313.11	1349.88	145.39	1084.48	667.9	898.57	389.49	2896.61	3249.96	1386.21			1408.81	1249.2	405.97	2622.47	5778.97	780.32	4765.78	4397.93	1391.06	6061.96	2726.63	576.01	3836.49	4852.91	274.42	112.82	211.64	1620.81	3477.92	1438.71
	5.1	804.32	2151.67	843.36	131.99	185.02	559.24	370.21	1197.81	461.43	254.16	471.14	793.9	1024.88	1266.72	306.31	1335.29	144.21	1054.51	661	879.4	383.8	2862.68	3217.41	1375.27			1371.11	1282.35	412	2598.27	5508.26	777.48	4755.82	4447.94	1413.03	5778.97	2658.4	559.77	3698.36	4891.8	277.03	112.12	215.07	1659.86	3442	1434.96
	5.2	782.07	2094.57	825.84	130.74	183.7	552.5	364.02	1171.83	458.4	252.41	470.66	796.38	1025.13	1291.37	299.84	1332.22	141.99	1025	652.92	858.37	376.78	2825.87	3188.54	1356.16			1342.64	1332.53	422.59	2569.68	5232.71	779.43	4741.3	4492.2	1431.99	5508.26	2584.91	551.43	3570.26	4949.22	279.99	112.87	218.24	1690.2	3406.48	1428.59
	5.3	758.99	2030.14	809.83	130.01	182.27	546.13	359.99	1151.26	455.21	249.06	469.18	799.2	1012.23	1312.76	294.52	1324.11	142.89	997.47	646.73	838.59	370.87	2790.67	3149.51	1342.89			1315.47	1377.62	435.42	2540.8	4984.6	778.61	4727.89	4558.24	1452.31	5232.71	2517.34	539.79	3447.54	5004.58	280.51	114.01	223.67	1731.04	3400.57	1426.1
	5.4	740.28	1974.77	796.87	130.5	181.28	541.57	356.23	1131.97	454.27	248.03	472.77	801.66	1012.01	1337.06	291.24	1315.11	141.67	965.16	640.6	818	363.44	2750.14	3109.28	1330.02			1292.26	1423.17	445.96	2507.83	4742.07	776.8	4713.57	4602.91	1467.37	4984.6	2449.93	530.16	3321.67	5050.38	285.79	115.73	228.33	1764.09	3463.69	1420.32
	5.5	722.26	1920.11	779.12	126.98	178.24	534.02	353.43	1101.84	450.76	246.06	468.91	802.84	1003.69	1357.29	286.46	1307.04	140.54	935.31	632.12	800.62	359.16	2707.34	3074.47	1310.28			1272.22	1475.91	457.7	2476.13	4516.54	778.81	4709.41	4651.96	1486.29	4742.07	2380.13	526.66	3207.01	5126.63	289.86	115.15	237.67	1803.68	3509.07	1414.87
	5.6	699.39	1871.22	766.87	127.43	179.1	530.76	347.79	1083.49	448.07	243.84	470.68	804.74	990.13	1381.05	282.38	1296.07	141.09	908.3	626.09	784.41	355.6	2667.59	3032.91	1295.43			1236.98	1520.64	473.31	2442.96	4294.62	779.09	4716.16	4715.44	1507.96	4516.54	2313.07	512.73	3099.84	5169.32	292.88	114.69	239.52	1843.6	3514.93	1412.92
	5.7	680.71	1817.21	750.18	126.41	179.16	524.63	347.36	1062.42	447.56	244.12	471.79	807.97	985.96	1408.14	278.81	1288.3	139.58	881.43	616.27	763.67	349.92	2620.62	2986.4	1281.04			1210.58	1570.56	487.1	2408.82	4077.51	780.54	4720.17	4773.4	1525.9	4294.62	2245.72	502.84	2995.02	5219.24	294.64	115.91	245.99	1878.32	3517.54	1407.51
	5.8	660	1764.11	741.78	126.09	178.09	519.62	340.96	1044.33	443.73	241.62	472.28	804.54	975.1	1431	274.04	1272.68	138.82	859.93	609.52	747.8	343.76	2574.16	2942.91	1261.03			1192.2	1616.08	506.44	2371.41	3881.63	784.3	4715.51	4839.36	1543.1	4077.51	2171.91	494.48	2886.54	5269.33	300.56	116.12	249.84	1917.74	3501.61	1403.49
	5.9	642.62	1718.78	731.56	126.22	178.16	516.52	340.88	1033.01	444.1	241.87	472.2	810.56	967.71	1452.84	270.48	1263.2	138.57	837.22	600.46	730.09	341.34	2534.42	2894.49	1247.19			1165.59	1671.48	521.1	2342.29	3685.13	794.1	4706.38	4910.4	1561.11	3881.63	2107.21	487.33	2787.92	5326.57	306.96	118.57	255.83	1953.76	3474.8	1403.83
	6	627.61	1668.57	719.61	124.7	177.79	510.61	338.14	1010.38	442.01	239.38	471.76	810.38	959.24	1479.1	265.22	1252.2	139.4	812.33	595.37	714.44	337.1	2480.03	2842.4	1227.27			1140.2	1728	538.89	2306.49	3503.24	801.68	4685.13	4975.61	1583.22	3685.13	2039.04	483.77	2686.39	5393.81	312.19	118.5	263.35	1989.35	3436.74	1396.3
	6.1	607.22	1625.33	706.78	124.69	177.26	505.13	335.5	993.42	441.71	239.46	474.52	811.48	946.82	1499.4	260.96	1238.37	137.11	792.37	583.97	698.78	332.76	2430.26	2794.34	1205.26			1114.06	1768.45	562.36	2269.2	3343.16	808.79	4651.99	5047.83	1600.87	3503.24	1982.12	473.61	2603.11	5436.69	317.87	118.18	264.76	2036.23	3396.93	1396.86
	6.2	591.13	1586.56	699.43	122.9	176.1	502.7	332.8	975.7	441.04	236.64	477.24	807.11	935.11	1525.57	257.9	1228.52	136.64	773.89	576.8	685.41	330.02	2382.03	2736.48	1184.34			1089.04	1822.63	581.32	2229.78	3175.09	815.42	4619.01	5128.1	1614.73	3343.16	1910.5	466.44	2513.92	5498.76	323.69	119.68	269.86	2068.79	3355.88	1389.91
	6.3	572.06	1547.31	689.09	122.12	176.49	500.4	329.68	958.52	437.19	236.14	476.17	811.04	924.14	1554.61	256.94	1212.56	137.2	756.23	571.09	674.1	327.33	2334.64	2686.11	1166.13			1069.51	1877.07	605.89	2199.81	3038.19	830.13	4581.66	5202.73	1639.34	3175.09	1853.82	458.26	2435.99	5551.9	332.3	120.21	276.07	2105.46	3299.93	1385.01
	6.4	557.29	1513.23	683.37	122.26	174.56	498.97	328.91	953.62	436.96	237.14	479	806.74	917.76	1578.1	255.52	1196.24	138.44	738.32	560.67	655.74	322.6	2275.17	2639.89	1147.83			1048.32	1932.89	629.94	2158.06	2896.74	840.8	4540.68	5282.46	1654.94	3038.19	1794.12	453.39	2359.41	5600.13	339.59	123.26	282.71	2147.78	3255.31	1383.47
	6.5	546.38	1471.84	672.84	121.67	175.52	496.91	326.98	931.22	436.78	232.64	479.59	806.37	903.41	1601.5	252.13	1182.66	137.57	718.74	550.52	642.96	318.58	2225.89	2583.59	1122.57			1030.16	1993.4	653.7	2124.97	2761.02	860.19	4497.03	5359.06	1674.87	2896.74	1734.67	450.02	2280.46	5675.76	353.01	122.84	291.94	2182.03	3205.28	1378.98
	6.6	522.93	1440.37	664.91	122.09	174.08	496.54	324.74	923.42	435.86	234.58	483.8	807.32	890.96	1628.64	250.42	1167.5	137.83	701.89	543.94	633.04	314.72	2175.42	2522.88	1098.32			1001.14	2036.82	682.64	2081.98	2637.24	874.61	4452.97	5432.83	1693.21	2761.02	1681.06	438.93	2212.23	5707.97	362.02	124.28	291.48	2233.9	3142.68	1372.11
	6.7	509.45	1404.49	658.28	120.3	173.78	492.97	323.16	911.84	433.76	234.03	485.86	801.73	877.58	1653.18	246.4	1153.24	136.88	687.22	533.67	616.12	313.74	2124.74	2463.36	1074.33			977.62	2097.29	707.94	2043.7	2519.57	895.51	4393.49	5515.67	1708.12	2637.24	1625.61	434.36	2143.71	5747.88	371.31	124.41	298.37	2265.78	3085.7	1366.62
	6.8	495.06	1373.43	650.03	121.82	174.22	489.87	322.91	898.21	434.61	233.87	488.44	802.26	868.14	1678.5	246.32	1136.58	136.09	673.29	525.1	606.59	311.22	2068.52	2409.19	1053.2			957.16	2150.46	737.97	2010.64	2410.52	915.22	4358.64	5599.53	1723.88	2519.57	1573.07	429.04	2080.17	5794.3	386.07	126.9	303.77	2303.8	3028.31	1366.52
	6.9	481.8	1346.42	648.4	119.78	174.02	489.17	322.86	892.78	434.23	232.1	490.61	797.74	853.81	1703.5	247.21	1121.58	137.86	664.58	517.75	595.46	309.23	2020.82	2357.99	1033.71			937.46	2203.57	767.82	1975.82	2304.73	932.39	4294.73	5682.17	1746.57	2410.52	1530.84	420.58	2020.49	5856.68	398.22	127.91	308.81	2339.7	2959.76	1359.83
	7	470.22	1316.72	636.46	119.15	174.18	488.97	320.38	876.72	435.69	233.67	491.27	796.9	838.84	1723.3	245.1	1102.1	137.07	647.4	508.32	584.57	307.1	1965.79	2297.31	1003.63			923.04	2265.43	801.5	1941.02	2214.22	955.78	4226.88	5775.16	1755.2	2304.73	1478.14	421.28	1962.94	5905.48	414.88	128.85	318.64	2381.81	2891.03	1350.9
	7.1	456.11	1292.1	631.91	118.9	173.11	487.44	319.17	870.14	434.18	231.97	495.08	792.29	826.06	1745.6	241.64	1083.9	137.57	637.47	499.7	572.94	303.72	1916.68	2240.12	979.66			899.53	2320.02	832.8	1905.99	2131.07	979.7	4152.73	5863.37	1774.37	2214.22	1429.88	412.3	1915.2	5939.88	428.7	130.74	320.76	2418.96	2815.43	1347.48
	7.2	446.09	1268.04	625.73	118.58	174.06	488.63	321.43	858.13	435.51	232.49	495.03	790.62	811.12	1777.67	242.6	1067.09	137.01	623.94	492.8	563.98	302.51	1859.92	2181.05	955.73			876.82	2369.93	867.14	1867.63	2039.39	1003.53	4070.89	5961.63	1789.19	2131.07	1384.41	406.78	1857.81	5981.91	442.36	132.08	325.41	2461.68	2745.93	1338.99
	7.3	432.78	1244.43	622.17	117.97	175.05	486.64	319.17	852.18	435.59	231.73	501.48	788.16	798.91	1802.47	242.62	1050.46	138.63	614.43	484.24	551.61	300.36	1814.89	2128.3	929.88			860.67	2431.81	900.11	1833.9	1963.34	1033.32	3980.34	6058.37	1803.82	2039.39	1344.11	402.68	1801.79	6030.86	463.19	133.21	330.2	2496.88	2671.61	1333.97
	7.4	419.88	1223.44	625.54	119.36	174.44	488.13	319.42	849.98	437.62	233.78	506.81	783.48	785.16	1826.16	242.93	1032.24	140.29	610.64	476.98	542.61	301.38	1767.93	2073.97	906.58			842	2492.92	935.36	1799.17	1885.6	1056.9	3891.92	6147.19	1822.12	1963.34	1295.11	396.89	1747.14	6062.78	482.93	136.97	335.19	2540.07	2601.77	1323.7
	7.5	414.22	1201.17	618	118.32	173.61	489.44	318.87	835.72	435.12	231.71	511.11	774.79	771.4	1848.42	241.22	1013.31	140.53	598.56	466.42	536.6	298.8	1718.18	2016.74	878.12			829.23	2551.86	972.17	1767.91	1812.3	1081.22	3810.52	6239.16	1829.36	1885.6	1256.2	399.4	1699.6	6108.66	501.99	137.85	344.57	2578.6	2517.64	1319.61
	7.6	399.37	1183.36	613.74	118.33	174.28	487.91	318.29	833.27	436.98	233.24	511.41	774.6	758.17	1870.52	242.01	1000.8	141.89	590.73	457.54	526.5	297.43	1672.19	1961.71	855.1			804.47	2603.76	1011.34	1735.68	1754.88	1102.09	3719.56	6330.74	1835.87	1812.3	1213.87	393.16	1648.31	6129.88	523.11	137.94	347.3	2614.42	2443.71	1310.23
	7.7	389.4	1162.17	612.1	118.04	175.83	489.7	318.84	821.03	436.73	233.23	514.22	767.8	740.63	1899.9	241.71	978.17	142.64	582.93	450.03	518.2	297.34	1626.53	1906.8	831.72			787.33	2665.62	1049.72	1699.41	1688.63	1127.12	3630.6	6428.8	1849.91	1754.88	1177.42	388.42	1603.97	6162.21	545.11	140.84	352.17	2657.62	2360.82	1300.34
	7.8	379.83	1145.83	609.16	117.43	175.44	489.73	318.22	814.76	436.14	232.07	519.11	763.35	726.03	1924.53	242.36	965.91	144.36	576.71	440.32	507.26	297.18	1579	1854.58	808.54			769.24	2723.66	1093.57	1665.2	1625.42	1155.21	3541.99	6520.87	1862.7	1688.63	1141.6	383.98	1564.51	6193.81	569.39	143.42	357.48	2694.62	2283.19	1294.54
	7.9	369.11	1128.6	610.18	117.93	175.86	493.37	319.76	819.47	441.23	233.7	524.06	761.04	716.21	1945.5	244.21	947.72	145.12	572.7	432.59	499.96	295.02	1535.44	1806.92	787.22			753.86	2786.4	1136.57	1631.89	1569.38	1173.99	3450.73	6614.24	1872.64	1625.42	1109.3	383.98	1521.37	6222.88	592.79	144.59	361.78	2730.46	2202.01	1282.28
	8	365.14	1111.5	609.23	117.4	174.71	495.89	318.84	806.08	439.02	233.72	528.72	755.16	698.86	1963.91	246.54	931.63	146.23	567.66	425.09	496	298.34	1491.19	1747.4	762.53			745.6	2849.84	1173.62	1601.52	1519.7	1197.44	3360.18	6719.53	1883.11	1569.38	1075.29	385.18	1487.77	6261.51	620.53	144.49	370.34	2773.55	2132.36	1273.83
	8.1	351.34	1100.33	606.49	117.98	175.64	499.52	323.5	801.27	442.14	231.94	534.57	746.63	684.37	1986.72	248.01	911.55	146.66	561.54	416.04	487.92	298.27	1450.46	1701.59	740.14			722.39	2897.33	1215.29	1568.32	1472.69	1217.44	3265.17	6822.61	1894.12	1519.7	1045.38	375.83	1447.59	6272.13	644.56	149	374.66	2813.83	2052.88	1258.99
	8.2	343.33	1088.86	604.67	118.8	175.31	500.3	325.63	798.33	443.71	233.64	538.41	737.51	671.79	2010.67	249.67	894.61	149.32	557.53	408.28	479.98	297.5	1408.25	1652.2	716.67			707.54	2961.01	1256.13	1535.3	1423.42	1239.73	3163.09	6922.92	1904.7	1472.69	1015.87	372.81	1412.54	6295.4	672.06	149.98	377.48	2854.85	1985.16	1246.75
	8.3	333.82	1078.38	604.5	118.36	176.79	501.57	327.7	795.87	447.59	234.47	542.32	733.34	658.11	2023.88	253.66	878.87	150.33	554.63	400.19	472.8	300.54	1367.5	1602.19	695.81			693.61	3013.14	1306.69	1505.72	1377.61	1263.43	3081.28	7017.01	1907.66	1423.42	991.53	372.7	1381.77	6319.84	700.57	151.6	381.57	2895.87	1913.68	1238.43
	8.4	328.57	1066.8	608.01	119.16	177.62	510.39	328.64	796.71	448.03	235.97	551.87	721.8	645.46	2055.94	255.79	861.61	152.68	557.23	391.81	468.24	301.61	1329.59	1562.05	677.47			677.5	3079.02	1344.74	1476.38	1338.72	1290.13	2983.18	7116.36	1919.93	1377.61	963.43	372.34	1348.4	6336.92	732.81	155.08	387.03	2931.53	1843.24	1222.24
	8.5	325.1	1053.47	609.98	119.12	177.48	513.43	331.26	787.3	450.23	234.97	556.33	715.34	630.7	2076.53	255.97	844.46	154.19	554.11	384.59	460.87	303.44	1289.59	1512.46	657.97			669.51	3137.2	1389.36	1446.27	1303.94	1303.66	2890.78	7217.46	1925.18	1338.72	939.28	375.92	1315.54	6361.06	761.72	155.82	398.27	2979.9	1772.23	1210.59
	8.6	313.68	1043.17	610.02	118.16	178.38	519.38	335.99	785.79	451.92	234.15	560.78	708.21	616.25	2098.53	260.26	827.7	156.2	551.52	378.38	456.23	305.44	1256.68	1469.78	634.16			650.29	3185.49	1433.73	1419.56	1272.92	1343.47	2797.96	7321.47	1927.76	1303.94	914.04	368.37	1288.57	6371.9	789.86	156.98	399.08	3021.57	1705.24	1192.39
	8.7	306.23	1034.07	606.74	120.47	181.88	526.2	336.6	782.32	455.64	235.16	567.11	700.84	607.53	2114.24	262.21	815.8	157.6	551.54	372.4	449.67	307.6	1219.26	1424.29	617.77			635.71	3242.46	1481.53	1392.99	1237.8	1375.47	2706.31	7417.78	1934.62	1272.92	889.9	368.03	1259.89	6374.31	822.39	159.82	402.92	3056.37	1637.62	1180.69
	8.8	298	1029.44	610.5	119.63	180.3	538.33	343.6	780.82	457.46	236.37	573.2	688.99	592.66	2139.91	268.75	802.28	159.53	555.09	363.71	447.91	311.4	1184.13	1387.6	598.66			625.52	3296.61	1524.46	1366.47	1204.66	1402.1	2610.07	7521.68	1938.17	1237.8	870.42	368.56	1231.74	6385.04	852.61	161.13	406.09	3090.69	1574.76	1161.7
	8.9	293.1	1022.39	617.99	120.58	181.44	547.42	349.69	785.39	461.73	237.6	580.33	682.52	582.43	2164.98	273.05	785.16	162.7	559.91	359.29	443.09	316.01	1154.29	1346.98	584.56			609.91	3356.13	1573.89	1339.94	1176.56	1439.59	2523.47	7610.5	1936.27	1204.66	852.52	367.66	1212.92	6399.41	887.04	165.12	412.44	3133.05	1516.56	1146.77
	9	290.54	1017.38	617.14	121.15	182.59	554.3	355.04	779.99	463.8	238.67	586.83	672.81	569.58	2180.25	277.3	775.4	163.76	563.71	351.61	436.94	319.41	1122.27	1309.26	564.28			603.21	3415.3	1618.12	1312.27	1149.53	1473.23	2431.7	7696.9	1942.64	1176.56	830.9	373.08	1189.49	6415.03	921.7	164.94	420.2	3174.9	1455.54	1129.6
	9.1	279.16	1009.81	620.56	120.12	183.25	565.29	361.8	779.33	465.17	239.56	595.08	666.03	559.03	2198.5	282.22	758.85	165.73	567.74	347.05	433.26	326.33	1088.62	1273.97	548.97			587.37	3462.35	1662.64	1286.19	1125.58	1515.56	2342.59	7801.1	1946.07	1149.53	814.56	368.76	1166.28	6402.27	954.03	167.93	418.59	3215.99	1399.99	1109.09
	9.2	273.98	1003.97	624.4	120.96	185.13	580.73	366.22	780.52	470.21	241.37	603.66	651.04	547.18	2214.79	288.12	749.44	167.23	573.13	339.04	426.36	331.54	1060.82	1232.99	533.39			576.1	3515.01	1705.38	1255.98	1098.14	1558.91	2251.46	7887.56	1940.09	1125.58	796.81	366.83	1149.01	6401.34	990.11	170.62	426.16	3248.56	1344.01	1093.32
	9.3	268.17	1002.39	629	121.33	186.47	594.97	375.53	781.94	473.39	241.83	612.9	643.52	535.31	2236.62	291.58	737.9	169.59	581.13	333.67	425.52	338.36	1029.61	1198.84	517.7			564.96	3562.46	1754.54	1235.08	1074.68	1596.64	2175.07	7994.14	1940.07	1098.14	776.77	369.97	1129.44	6403.84	1026.38	174.16	430.66	3290.1	1292.96	1074.21
	9.4	264.16	998.13	637.4	122.57	187.63	609.69	384.94	792.97	478.92	243.59	625.6	631.27	525.97	2256.57	297.36	727.02	172.76	594.53	328.24	423.29	347.12	999.59	1168.91	506.08			552.79	3617.78	1798.22	1212.52	1050.49	1647.28	2084.92	8071.83	1945.96	1074.68	765.82	372.64	1110.54	6397.57	1058.3	175.62	433.15	3334.48	1242.52	1052.6
	9.5	261.47	990.89	638.73	123.78	190.88	626.47	392.62	789.98	484.17	244.04	631.14	622	511.61	2271.18	301.88	710.24	173.43	600	321.04	417.91	351.43	970.34	1128.1	490.2			548.17	3672.42	1842.69	1190.81	1035.41	1698.28	2005.38	8157.64	1939.88	1050.49	747.94	378.89	1093.37	6403.69	1099.44	176.7	441.55	3371.58	1193.79	1033.05
	9.6	254.36	989.39	647.22	124.43	190.48	642.69	404.77	793.77	490.11	248.32	645.03	611.72	501.63	2290.33	310.62	702.31	176.57	614.22	315.81	414.4	360.22	946.17	1098.77	475.49			530.56	3715.72	1891.22	1167.19	1017.28	1756.99	1926.71	8243.28	1931.19	1035.41	735.54	376.69	1076.69	6384.61	1134.03	179.56	442.56	3409.83	1148.37	1009.53
	9.7	250.49	989	656.18	125.79	193.68	666.49	410.43	801.6	495.08	249.53	654.06	599.44	492.84	2301.97	315.63	687.73	179.37	624.12	311.45	411.87	369.62	920.16	1067.11	463.33			522.32	3758.63	1928.93	1144.9	992.59	1820.72	1853.33	8324.69	1934.39	1017.28	722.68	380.98	1063.62	6365.32	1169.79	181.28	449.83	3435.39	1098.06	990.5
	9.8	244.72	986.8	666.19	126.44	194.27	683.88	423.24	811.86	501.96	248.68	669.49	589.39	483.34	2321.05	324.71	677.66	181.82	640.48	305.4	410.19	378.92	890.32	1035.73	448.98			510.76	3808.24	1977.72	1122.3	975.79	1880.36	1777.1	8411.37	1922.61	992.59	709.04	382.77	1048.8	6344.88	1203.84	184.36	451.26	3476.48	1056.5	965.19
	9.9	238.86	991.1	677.28	126.7	197.44	711.38	440.99	823.03	508.79	252.89	681.22	577.04	473.19	2341.95	332.57	668.48	182.52	658.52	302.93	408.87	390.52	869.28	1010.19	440.96			502.77	3856.76	2017.69	1101.41	960.71	1941.34	1702.76	8493.93	1916.46	975.79	699.51	387.43	1032.96	6334.02	1240.42	188.03	455.62	3513.13	1019.63	944.66
	10	239.08	987.24	688.16	126.22	197.09	730.34	452.67	831.5	516.86	255.79	694.61	568.03	463.16	2348.28	339.88	659.14	186.65	671.56	294.98	406.76	401.53	846.23	978.43	426.14			496.31	3945.76	2065.67	1082.58	947.6	2013.44	1637.1	8569.98	1908.31	960.71	685.67	397.81	1024.4	6316.97	1277.33	187.74	460.72	3542.85	976.22	919.19
	10.1	231.6	990.18	697.89	129.25	201.8	756.42	464.82	842.74	526.07	257.66	706.93	556.41	455.09	2370.73	347.39	651.66	187.48	688.39	289.97	404.6	413.1	821.49	950.73	416.11			483.18	3954.24	2104	1061.46	935.94	2079.53	1575.3	8640.96	1900.76	947.6	675.16	397.71	1012.16	6284.09	1310.48	189.78	461.77	3584.39	943.06	898.84
	10.2	228.58	994.53	712.81	131.38	205.56	785.81	483.12	854.07	537.02	258.81	720.58	545.33	446.03	2376.91	355.52	662.14	190.44	710.52	286.47	403.06	424.16	797.94	925.27	403.24			476.67	3999.11	2143.21	1044.14	923.71	2161.46	1505.13	8720.28	1889.03	935.94	664.5	406.16	998.56	6259.69	1351.7	193.49	464.61	3611.78	906.71	874.24
	10.3	224.82	997.98	730.26	133.08	206.8	812.07	498.53	869.8	547.54	262.84	736.83	534.88	436.22	2399.67	363.03	648.93	192.26	730.83	281.68	402.83	435.74	779.04	899.32	394.02			466.68	4040.38	2194.54	1019.69	906.96	2235.31	1444.39	8807.24	1873.22	923.71	655.41	412.34	987.08	6232.78	1388.61	196.54	469.81	3648.48	870.96	853.16
	10.4	222.17	1005.7	750.89	133.62	210.04	839.17	515.52	892.03	559.22	265.93	756.83	524.77	430.69	2405.84	376.96	642.83	196.04	757.58	277.36	401.97	448.13	757.98	878.31	384.7			460.84	4078.98	2234.61	1004.16	897.42	2328.44	1383.82	8887.81	1868.41	906.96	646.76	419.06	980.28	6206.07	1416.29	199.53	471.84	3674.68	838.32	828.34
	10.5	221.11	1012.68	769.48	135.02	214.42	871.43	532.81	907.4	571.07	268.11	770.39	514.76	418.16	2421.16	383.7	633.86	198.04	776.17	271.15	404.34	458.89	740.31	851.4	375.66			458.97	4108.03	2277.25	984.31	887.81	2426.88	1328.83	8962.83	1851.27	897.42	638.69	431	973.41	6178.37	1459.76	201.49	476.75	3707.68	805.5	802.72
	10.6	214.4	1023.5	786.63	137.28	217.33	901.53	551.32	925.73	589.06	272.06	789.79	506.11	410.76	2431.8	394.77	622.58	200.96	800.41	267.37	403.71	474.11	720.02	827.32	364.21			442.93	4142.98	2308.92	964.23	879.39	2512.16	1281.4	9041.74	1842.53	887.81	629.37	436.49	960.89	6129.87	1492.16	202.79	477.32	3737.59	779.63	781.03
	10.7	210.99	1029.37	814.49	139.47	221.39	930.01	570.51	946.4	604.07	277.06	808.39	495.91	405.96	2437.99	406.94	614.91	202.91	828.87	264.17	401.98	489.21	701.66	803.19	355.84			434.74	4165.61	2353.38	946.83	867.43	2604.79	1227.74	9120.87	1827.3	879.39	623.92	443.59	956.12	6105.51	1529.74	207.68	481.08	3759.32	751.68	757.31
	10.8	208.13	1042.98	838.56	141.5	225.33	966.9	591.04	969.91	623.31	279.22	824.9	483.07	396.84	2452.41	417.6	604.93	203.93	855.37	259.09	405.76	502.14	684.49	781.82	347.41			429.99	4195.03	2387.09	927.93	857.92	2701.17	1183.56	9179.9	1814.08	867.43	617.29	454.3	943.6	6052.61	1565.61	207.99	482.8	3797.1	722.49	736.3
	10.9	206.66	1057.92	867.39	144.59	230.77	997.6	609.63	998.79	642.66	286.27	849.29	476.31	390.47	2461.27	429.94	597.6	207.7	890.32	256.35	405.17	517.74	668.13	763.88	340.73			423.93	4215.89	2424.96	914.8	849.82	2806.69	1134.39	9264.23	1800.58	857.92	609.73	466.41	940.82	6004.9	1596.48	211.13	485.98	3822.71	701.79	712.74
	11	206.65	1073.58	892.08	147.19	234.49	1032.72	630.07	1019.2	660.97	288.85	869.16	466.68	383.02	2473.98	439.08	589.61	210.02	915.84	253.66	409.84	531.17	649.98	741.49	331.43			420.1	4244.72	2467.72	898.44	844.09	2922.36	1091.39	9323.44	1783.36	849.82	600.81	479.53	932.63	5965.34	1633.04	212.87	493.49	3853.86	676.62	691.6
	11.1	201.6	1090.53	923.43	149.95	239.26	1071.56	652.38	1044.08	681.89	294.7	887.86	455.98	375.59	2484.29	450.66	584.7	210.92	948.87	248.36	411.81	547.88	636.63	722.63	325.63			410.3	4275.14	2498.13	879.02	844.79	3029.97	1050.22	9379.56	1764.02	844.09	601.57	485.97	931.83	5900.8	1666.99	216.38	489.76	3876.33	654.8	670.37
	11.2	200.04	1112.5	955.17	151.61	243.51	1108.36	675.24	1069.41	705.68	300.09	908.08	448.06	369.72	2485.82	465.39	576.26	215.1	979.58	245.19	416	560.62	620.87	704.78	316.83			402.32	4291.2	2534.92	864.97	828.03	3135.4	1014.39	9441.64	1739.58	844.79	591.42	498.4	923.99	5832.63	1694.4	218.83	491.38	3903.35	630.17	652.11
	11.3	196.44	1134.71	992.52	156.36	248.8	1147.21	696.68	1104.54	734.67	304.84	932.46	438.3	362.03	2496.97	476.57	570.22	216.08	1014.18	241.77	418.46	580.37	607.9	687.88	310.88			396.48	4312.88	2567.11	850.76	825.73	3249.13	977.52	9500.6	1717.23	828.03	589.31	511.52	918.7	5753.39	1731.59	222.48	493.49	3931.9	611.27	633.63
	11.4	194.76	1157.3	1030.78	160.6	252.61	1187.06	721.37	1136.08	759.43	314.81	955.29	431.24	358.46	2507.42	490.36	563.99	218.91	1054.78	239.92	423.74	598.68	592.43	671.19	303.92			394.62	4332.99	2597.57	832.4	820.71	3357.83	939.58	9552.33	1696.54	825.73	588.18	523.73	913.12	5676.48	1768.93	225.26	495.33	3951.98	593.76	618.19
	11.5	195.67	1187.92	1071.16	162.48	257.89	1227.5	745.71	1166.5	784.87	319.87	973.44	420.12	350.82	2508.1	502	556.11	220.72	1085.87	234.43	426.74	613.14	577.34	652.37	299.31			391.98	4357.78	2628.82	821.32	814.3	3472.26	905.38	9595.82	1674.26	820.71	579.63	542.48	912.16	5612.17	1789.37	224.86	500.09	3968.61	574.63	598.63
	11.6	193.1	1212.99	1105.33	167.75	262.68	1271.21	772.17	1197.56	814.48	324.97	1000.47	411.53	342.03	2517.32	515.62	554.06	222.59	1124.63	232.76	434.23	632.59	563.9	637.52	292.28			383.97	4381.55	2662.44	807.12	815.62	3599.99	878.92	9645.59	1650.31	814.3	576.61	550.53	909.03	5512.53	1822.23	228.26	501.29	3993.47	556.06	579.24
	11.7	188.97	1248.06	1153.21	172.96	268.49	1308.89	797.21	1233.14	843.84	332.36	1022.38	406.77	339.02	2521.48	530.17	552.39	225.19	1164.24	229.51	439.77	646.53	552.46	622.18	285.08			377.72	4392.42	2685.94	793.29	808.28	3722.84	850.52	9689.36	1622.63	815.62	576.73	567.48	903.8	5423.47	1850.37	230.98	498.53	4004.22	537.99	563.92
	11.8	187.47	1278.26	1193.32	177.48	274.88	1357.71	823.51	1269.39	876.67	340.02	1045.97	395.78	333.12	2528.39	543.79	544.87	227.31	1208.2	226.41	446.39	664.72	538.05	603.82	281.1			372.84	4404.35	2710.99	780.06	803.24	3841.36	822.76	9743.76	1598.64	808.28	571.16	581.48	903.59	5320.76	1881.28	232.88	500.11	4029.34	526.03	544.72
	11.9	186.48	1318.28	1243.99	181.13	279.27	1398	850.06	1314.4	910.91	347.76	1072.48	390.29	329.01	2533.3	559.01	543.29	228.04	1251.11	225.1	455.26	682.86	527.39	589.05	279.57			370.5	4413.83	2726.9	765.6	801.92	3964.04	792.73	9781.89	1576.36	803.24	574.63	597.97	900.34	5223.27	1911.86	235.66	501.07	4046.62	508.36	529.99
	12	187.24	1357.23	1291.72	186.47	285.86	1442.98	879.09	1344.1	943.02	355.59	1099.62	381.34	323.73	2533.08	574.4	541.62	229.99	1291.24	222.06	460.23	700.43	518.22	576.33	270.26			370.42	4426.5	2757.76	752.87	801.77	4088.07	768.29	9826.08	1543.73	801.92	573.38	619.52	900.26	5126.16	1938.09	240.06	504.2	4052.97	496.01	515.31
	12.1	184.11	1397.42	1338.79	190.97	292.41	1495.41	904.61	1385.97	978.93	363.28	1120.11	376.97	317.92	2536.17	587.6	535.88	230.84	1337.8	219.92	471.41	721.12	505.51	561.16	265.43			362.11	4430.26	2785.98	741.18	802.46	4221.44	744.69	9865.66	1513.56	801.77	570.79	632.66	897.64	5003.69	1965.36	241.19	501.33	4072.75	481.72	501.32
	12.2	183.45	1435.03	1389.82	197.84	298.93	1539.7	931.09	1427.83	1010.31	370.36	1153.12	368.31	313.96	2539.72	602.54	536.59	232.32	1376.06	214.4	479.73	738.11	495.26	550.16	260.42			358.49	4434.84	2805.5	728.27	796.86	4324.87	723.24	9909.27	1483.44	802.46	570.68	648.23	897.28	4893.66	1989.24	242.77	500.74	4086.26	469.46	485.98
	12.3	180.32	1482.46	1442.18	202.59	303.64	1587.56	965.51	1466.86	1049.73	381.21	1176.92	359.53	308.21	2543.48	616.21	531.12	233.55	1419.82	214.57	490.88	756.52	481.94	539.05	256.88			354.28	4431.06	2829.01	719.9	795.81	4440.16	701.82	9950.17	1451.02	796.86	570.6	664.14	899.18	4777.3	2012.51	246.7	501.22	4088.49	457.54	472.64
	12.4	180.48	1532.56	1503.5	209.33	310.18	1637.51	993.92	1516.66	1088.07	389.96	1201.13	355.55	303.56	2544.56	632.13	527.4	236.74	1469.13	210.38	501.83	778.51	473.57	523.58	255.68			352.68	4434.48	2845.41	707.19	799.59	4569.76	684.36	9975.73	1419.87	795.81	573.31	682.07	898.29	4667.23	2042.59	247.86	501.1	4097.01	445.27	462.32
	12.5	182.34	1579.97	1558.68	214.46	317.96	1682.46	1023.4	1555.64	1123.71	399.37	1230.01	347.07	299.28	2544.5	646.38	525.69	240.22	1511.1	208.57	515.16	797.29	466.23	514.01	248.69			353.72	4434.01	2871.16	698.41	795.53	4700.37	667.73	10018.4	1385.49	799.59	573.97	706.39	899.68	4553.66	2063.02	249.24	505.17	4115.31	433.08	449.3
	12.6	179.02	1626.29	1616.73	220.03	324.39	1729.31	1053.13	1599.03	1159.08	406.27	1251.89	338.47	295.51	2543.03	661.84	524.99	239.23	1555.82	207.43	526.53	814.59	456.52	503.87	247.03			347.31	4414.73	2880.33	685.66	800.2	4823.64	646.44	10057.8	1355.86	795.53	575.26	718.44	902.8	4414.42	2078.59	252.81	500.36	4117.43	424.39	437.22
	12.7	178.77	1679.83	1676.92	228.08	335.47	1778.37	1085.47	1645.88	1201.32	417.79	1278.59	335.18	293.06	2539.2	675.33	520.08	239.73	1604.77	204.9	537.93	836.92	449.86	491.71	241.36			344.5	4412.12	2902.69	677.62	798.07	4938.2	634.21	10085.7	1316.32	800.2	574.24	740.34	906.94	4294.86	2102.23	255.33	500.88	4120.67	414.2	426.69
	12.8	176.59	1732.77	1735.92	233.29	342.97	1825.31	1115.48	1695.42	1238.06	426.7	1308.54	329.54	287.28	2537.79	695.21	515.02	240.98	1653.97	202.41	549.12	854.51	439.38	481.47	238.5			343.02	4398.42	2915.8	666.49	799.83	5079.19	616.13	10102.7	1285.43	798.07	580.01	759.27	906.88	4161.34	2123.09	257.52	498.3	4128.31	404.78	415.66
	12.9	177.43	1794.28	1801.46	241.32	348.98	1881.23	1148.7	1752.27	1283.56	440.18	1340.32	323.19	287.22	2528.07	708.55	513.6	243.8	1702.81	200.73	564.36	877.12	435.69	489.13	238.49			337.82	4387.68	2930	660.32	799.42	5212.38	600.84	10130.7	1247.82	799.83	585.06	783.4	909.59	4037.12	2140.08	260.65	498.21	4129.28	393.7	407.12
	13	179.99	1842.52	1861.71	252.39	354.69	1928.48	1183.53	1789.04	1322.21	467.42	1362.3	323.71	286.58	2532.24	725.5	514.92	244.62	1752.77	197.32	579.67	896.76	436.87	538.92	232.29			343.64	4373.88	2941.6	650.62	804.04	5329.77	583.68	10140.8	1216.78	799.42	587.41	806.86	912.51	3921.42	2156.52	259.86	500.16	4124.04	386.49	395.78
	13.1	178.02	1899.79	1924.54	254.01	362.95	1976.52	1217.27	1840.82	1360.83	455.5	1388.06	310.32	276.24	2520.68	740.14	509.28	243.93	1799.71	196.93	594.94	917.58	416.88	451.12	229.12			337.38	4350.17	2960.42	645.74	811.69	5464.08	573.32	10169.1	1180.16	804.04	593.84	823.99	920.47	3779.64	2177.71	263.83	495.59	4126.91	377.46	386.31
	13.2	175.28	1961.28	1991.46	260.81	367.03	2024.4	1245.76	1893.89	1404.07	465.65	1415.08	304.69	274.46	2518.15	755.08	503.38	245.37	1845.16	194.57	609.06	936.32	410.42	442.37	227.71			336.38	4336.06	2966.16	638.53	812.02	5598.4	560.86	10199.4	1146.43	811.69	597.97	844.07	922.56	3665.49	2186.1	265.55	494.22	4122.34	369.17	378.17
	13.3	177.17	2021.71	2058.47	266.86	376.44	2083.57	1282.78	1947.28	1441	476.86	1439.56	298.84	269.12	2515.1	771.98	500.82	245.27	1899.93	193.29	625.59	960.57	401.95	434.95	224.16			334.29	4304.9	2980.72	629	813.21	5738.13	549.66	10205.5	1109.12	812.02	603.32	869.9	928.26	3538.78	2200.02	267.98	492.46	4111.39	363.34	369.08
	13.4	177.41	2085.51	2129.08	277.93	383.79	2134.08	1314.81	2003.74	1482.28	503.27	1468.14	299.78	274.4	2505.21	789.56	500.9	246.58	1949.71	191.59	644.9	977.21	406.03	481.22	221.84			334.67	4283.91	2989.56	620.53	820.03	5876.16	535.87	10215	1076.13	813.21	614.67	886.89	931.74	3421.16	2211.24	270.78	492	4100.78	357.04	359.18
	13.5	180.99	2146.73	2193	283.86	392.46	2179.04	1342.73	2050.7	1528.96	503.22	1499.54	293.28	267.53	2489.12	806.04	494.7	247.59	1993.09	188.74	660.78	995.14	396.48	438.24	218.27			340.04	4264.21	3000.24	617.71	825.48	6005.33	527.33	10237	1040.04	820.03	620.68	911.96	935.79	3317.1	2225.91	273.23	494.25	4097.44	351.28	352.47
	13.6	177.03	2213.94	2258.91	288.79	398.03	2232.37	1378.48	2100.09	1565.34	509.86	1524.57	285.74	261.52	2482.76	820.93	490.9	248.96	2042.34	187.03	677.49	1015.34	389.07	415.24	216.46			334.53	4233.28	3010.48	608.97	836.11	6146.19	513.26	10237	1009.67	825.48	629.83	932.7	944.69	3177.09	2231.56	274.41	486.64	4085.99	344.83	345.14
	13.7	175.25	2280.18	2327.72	296.26	406.31	2279.98	1417.61	2161.99	1607.88	524.14	1546.74	279.86	258.83	2474.51	835.2	489.87	247.45	2097.73	187.07	698.08	1036.99	382.69	409.2	214.34			337.33	4197.38	3024.87	605.88	836.07	6273.18	505.97	10238.8	977.48	836.11	638.77	957.06	951.4	3063.12	2240.71	275.84	483.69	4069.24	339.93	337.87
	13.8	175.72	2343.23	2396.86	301.8	414.9	2334.66	1451.03	2217.42	1648.26	535.18	1574.08	277.3	258.09	2466.68	851.42	483.57	249.42	2149.01	184.38	712.32	1055	378.79	401.1	212.49			337.06	4160.68	3032.74	600.99	840.98	6418.09	496.52	10244.5	937.04	836.07	646.84	977.98	956.68	2953.07	2247.21	277.36	484.57	4048.09	335.46	330.92
	13.9	176.6	2407.97	2476.13	313.25	423.36	2383.92	1479.63	2269.44	1691.01	548.06	1596.32	273.23	255.36	2450.45	868.72	480.56	249.02	2201.31	184.4	729.81	1075.77	376.19	396.72	213.96			338.99	4130.46	3036.94	597.06	848.41	6550.26	486.68	10257.2	911.72	840.98	661.87	1000.68	969.21	2839	2257.56	281.67	479.35	4030.58	331.39	321.99
	14	179.49	2475.89	2544.93	317.42	428.21	2430.61	1516.08	2319.02	1729.04	559.01	1621.68	267.53	251.41	2437.6	880.29	477.44	247.98	2244.69	182.37	752.68	1094.03	371.39	390.43	207.62			346.7	4109.63	3047.46	591.49	861.52	6693.9	476.44	10232.1	877.51	848.41	671.54	1027.42	977	2745.24	2261.38	284.26	481.35	4007.69	325.42	317.88
	14.1	176.55	2549.46	2621.14	326.22	436.4	2487.04	1550.52	2382.82	1770.69	567.16	1646.63	265.78	248.59	2422.19	899.73	471.04	248.65	2294.13	181.93	770.54	1109.19	368.58	386.11	207.96			344.01	4056.27	3045.79	587.91	873.31	6832.3	470.49	10227.1	848.13	861.52	683.22	1048.27	987.72	2629.2	2263.96	284.47	473.1	3985.54	321.76	313.13
	14.2	178.08	2623.5	2688.04	334.74	443.8	2536.98	1585.42	2438.37	1808.83	580.21	1669.4	260.06	248.37	2409.61	915.64	469.36	249.13	2343.06	178.3	792.27	1128.57	363.58	378.4	205.92			347.1	4020.2	3051.3	586.33	879.64	6982.99	463.62	10217.6	821.53	873.31	698.38	1076.69	1002.41	2529.41	2268.06	286.38	470.71	3965.62	319.56	306.02
	14.3	178.52	2690.7	2768.16	341.54	452.62	2588.22	1615.13	2499.88	1851.14	594.18	1692.38	256.19	243.67	2396.34	926.73	462.53	246.74	2391.98	180.16	808.91	1145.8	359.68	377	205.68			348.44	3979.57	3052.82	581.74	891.11	7112.3	458.6	10198.1	791.27	879.64	714.33	1095.02	1014.23	2433.68	2275.9	289.87	466.52	3934.67	314.98	300.78
	14.4	179.69	2767.66	2846.67	351.02	457.27	2636.51	1647.92	2560.61	1894.6	613.41	1717	255.93	245.19	2376.34	947.48	456.01	248.09	2446.87	178.87	832.94	1162.03	361.04	393.23	204.96			353.5	3926.68	3042.34	577.33	906.52	7254.14	449.7	10180.7	766.76	891.11	733.46	1123.04	1026	2339.41	2272.44	292.03	463.69	3904.74	313.04	295.4
	14.5	185.65	2845.12	2921.4	357.14	462.37	2692.27	1685.28	2608.84	1931.37	620.63	1736.79	251.77	241.78	2360.29	960.8	454.23	245.84	2489.93	178.28	854.5	1182.98	353.89	373.02	202.61			363.33	3881.11	3040.71	573.33	922.74	7398.9	444.89	10154.9	740.79	906.52	750.93	1153.92	1042.1	2263.21	2273.83	291.59	462.93	3872.21	306.59	290.1
	14.6	183.09	2919.69	2994.03	363.36	473.39	2738.02	1713.72	2668.66	1970.38	630.23	1755.08	246.47	237.76	2342.42	978.99	451.16	246.06	2537.46	177.23	876.29	1196.21	353.38	364.37	199.76			363.29	3826.36	3039.1	573.3	942.98	7530.98	441.53	10131.2	718.59	922.74	769.98	1167.11	1062.26	2164.33	2274.44	293.59	455.09	3833.27	304.79	286.17
	14.7	184.82	2997.87	3069.96	371.04	478.61	2789.9	1748.68	2726.2	2008.44	641	1773.07	243.29	236.88	2331.2	988.35	449.43	245.6	2585.03	174.66	897.66	1213.92	350.37	360.3	199.37			366.04	3769.58	3035.76	569.91	958.94	7660.92	434.01	10102.2	695.56	942.98	787.67	1193.46	1082.98	2081.14	2274.76	294.09	451.87	3802.84	301.88	279.41
	14.8	186.68	3081.21	3147.53	380.6	486.32	2832.33	1781.88	2786.62	2047.61	654.32	1793.1	240.96	235.47	2301.24	1005.14	445.39	243.98	2627.62	174.57	922.29	1231.47	349.3	358.61	197.72			370.67	3713.84	3025.83	569.69	976.47	7798.4	428.97	10082.7	669.49	958.94	810.3	1225.48	1098.06	2000.11	2265.44	295.57	444.62	3764.95	301.5	275.4
	14.9	190.41	3156.31	3238.31	384.83	492.18	2882.94	1807.53	2857.07	2086.47	667.27	1813.97	237.49	235.47	2277.77	1021.24	441.24	242.99	2685.1	173.98	941.84	1248.04	348.14	356.86	200.4			376.01	3650.92	3011.07	566.52	1003.08	7943.43	424.86	10057	649.56	976.47	831.98	1245.62	1120.57	1927.52	2259.47	298.65	441.39	3722.06	297.52	272.16
	15	195.87	3241.99	3307.88	393.79	497.17	2932.2	1840.62	2902.17	2120.21	676.21	1827.48	234.86	234.99	2262.1	1034.07	436.84	243.22	2731.32	171.97	965.5	1259.31	345.3	354.95	199.59			387.78	3601.94	3002.53	568.82	1027.33	8062.78	421.18	10010.8	631.46	1003.08	854.74	1276.11	1146.2	1872.73	2254.56	298.49	441.19	3673.97	296.37	266.69
	15.1	193.33	3328.34	3384.41	401.55	504.11	2977.39	1869.4	2963.59	2159.66	686.5	1843.02	232.81	232.53	2239.05	1047.78	432.92	242.1	2773.49	173.56	988.17	1274.83	345	351.49	198.72			391.16	3530.01	2988.18	566.53	1065.51	8201.54	418.11	9983.02	611.64	1027.33	881.68	1293.77	1173.17	1793.47	2245.37	300.26	432.86	3628	295.27	263.99
	15.2	198.58	3407.22	3460.42	406.79	509.78	3031.94	1905.01	3025.73	2193.73	701.17	1861.44	229.84	229.99	2208.69	1062.6	430.63	241.28	2819.07	172.1	1009.93	1289.41	342.07	349.24	199.14			401.39	3465.08	2974.32	564.54	1092.64	8324.81	413.14	9923.99	588.83	1065.51	907.63	1317.23	1206.3	1732.12	2236.12	301.74	425.41	3586.7	293.62	260.8
	15.3	203.03	3490.39	3533.43	414.54	516.2	3073.32	1931.48	3083.46	2221.98	711.92	1873.64	229.63	229.62	2187.67	1078.16	425.94	240.32	2871.61	172.49	1034.78	1304.3	341.44	347.43	197.9			406.91	3398.74	2963.89	568	1128.33	8458.81	412.34	9872.83	573.97	1092.64	937.98	1344.13	1241.94	1666.81	2228.07	304.46	420.08	3542.48	291.31	256.16
	15.4	207.46	3571.89	3617.77	420.08	522.34	3116.29	1959.63	3148.22	2262.76	723.03	1893.28	225.37	229.79	2160.31	1090.97	423.88	239.71	2916.88	171.9	1058.84	1318.6	341.93	347.16	201.04			415.49	3316.8	2940.6	568.93	1162.54	8583.86	408.38	9811.29	559.06	1128.33	966.37	1368.22	1276.34	1613.59	2218.33	305.4	416.22	3485.48	293.2	252.23
	15.5	215.73	3663.23	3691.38	427.39	529.73	3164.88	1988.18	3209.97	2291.46	734.49	1906.21	221.6	227.78	2127.82	1100.24	419.11	238.43	2955.23	170.09	1081.7	1326.8	342.22	345.7	200.33			429.76	3259.49	2927.57	575.26	1208.97	8716.76	407.04	9743.41	544.99	1162.54	999.86	1398.31	1314.26	1567.01	2204.88	304.38	415.47	3432.2	290.58	251.22
	15.6	218.37	3751.98	3764.68	433	535.27	3204.03	2011.7	3265.73	2324.7	745.36	1915.52	219.97	225.99	2096.94	1114.94	415.67	236.09	2999.8	170.5	1104.77	1341.39	343.06	343.84	201.47			434.81	3172.84	2913.47	580.51	1260.97	8834.77	402.01	9669.69	528.3	1208.97	1030.42	1416.88	1351.03	1507.68	2195.43	305	405.03	3380.16	290.08	247.57
	15.7	223.93	3831.71	3846.68	441.42	538.51	3245.38	2046.27	3329.06	2354.78	757.58	1924.24	219.46	224.36	2065.89	1128.47	394.64	236.13	3046.78	169.96	1128.72	1351	342.57	342.3	201.43			445.49	3096.65	2898.5	584.28	1302.83	8942.11	399.94	9578.06	515.47	1260.97	1060.57	1441.72	1393.01	1456.16	2188.16	306.44	400.88	3325.92	289.41	246.12
	15.8	230.26	3921.34	3925.41	449.51	543.04	3286.9	2078.19	3388.51	2384.97	771.87	1937.28	217.5	227.73	2033.91	1138.39	395.14	235.63	3085.43	170.72	1152.28	1363.74	345.23	359.62	202.76			456.82	3018.62	2880.66	589.88	1354.66	9056.61	400.97	9487.92	499.98	1302.83	1096.49	1467.18	1442.66	1415.4	2165.31	306.97	393.67	3263.47	289.37	244.83
	15.9	235.49	4010.67	4004.1	453.91	549.5	3324.1	2095.36	3456.13	2413.18	778.01	1949.16	215.38	224.68	1997.05	1152.09	395.29	232.01	3132.11	169.81	1178.04	1375.69	343.47	343.81	207.12			467.5	2944.71	2854.19	597.02	1408.21	9188.59	399.69	9388.29	489.41	1354.66	1129.92	1487.17	1495.99	1365.61	2157.97	309.58	388.98	3201.89	289.55	240.77
	16	246.25	4107.04	4069.97	460.01	553.67	3369.64	2121.84	3509.24	2442.78	786.79	1947.8	213.59	224.62	1964.88	1162.26	395.24	230.59	3163.58	169	1201.53	1384.94	343.49	341.56	208.52			483.84	2873.72	2838.24	603.13	1468.36	9294.23	398.36	9281.44	478.24	1408.21	1163.69	1516	1547.31	1340.2	2138.54	310.32	383.2	3146.78	289.16	238.32
	16.1	251.74	4192.29	4139.07	464.17	557.04	3408.56	2144.52	3566.6	2467.17	794.02	1960.3	211.13	223.59	1927.65	1173.74	393.75	230.45	3211.22	170.02	1226.07	1392.58	344.71	339.18	209.66			488.79	2794.46	2813.94	612.43	1536.63	9405.13	397.68	9152.01	468.58	1468.36	1197.63	1530.38	1603.79	1288.56	2115.56	311.47	373.54	3093.28	289.96	237.62
	16.2	257.03	4283.48	4212.54	470.03	560.9	3440.22	2172.34	3627.93	2496.34	801.44	1968.81	209.83	220.75	1887.72	1181.41	395.27	227.6	3246.8	169.4	1248.76	1401.93	346.84	339.44	212.83			502.71	2711.63	2788.6	620.27	1596.99	9506.6	396.53	9033.18	458.71	1536.63	1232.84	1557.23	1660.73	1259.67	2099.83	308.63	368.64	3029.8	289.6	236.16
	16.3	267.94	4375.7	4287.36	474.01	565.11	3479.53	2190.41	3692.49	2525.7	813.49	1976.11	209.69	221.65	1853.47	1193.2	391.09	225.28	3284.94	169.61	1269.51	1409.89	348.92	342.83	214.21			516.63	2640.82	2764.08	627.81	1669.17	9606.18	397.57	8889.59	448.37	1596.99	1270.81	1586.42	1727.78	1224.16	2078.44	309.84	363.75	2965.52	288.93	234.47
	16.4	275.42	4475.51	4354.62	478.97	568.59	3518.8	2216.23	3756.53	2543.6	829.05	1977.76	209.57	220.9	1813.63	1207.33	392.78	225.66	3325.42	168.95	1298.86	1418.53	351.32	345.16	220.93			531.34	2564.97	2731.86	636.34	1742.51	9714.94	395.83	8745.07	440.69	1669.17	1311.56	1608.06	1795	1192.92	2053.28	311.26	355.36	2904.66	288.5	233.78
	16.5	288.19	4558.81	4424.4	484.53	572	3541.48	2232.49	3807.18	2567.37	836.19	1979.03	207.96	221.67	1775.18	1212.41	390.04	222.19	3349.37	168.5	1321.3	1424.93	356.4	344.07	222.97			548.2	2501.73	2698.82	649.17	1820.09	9819.88	398.41	8598.62	430.34	1742.51	1349.53	1633.88	1865.28	1176.81	2026.98	311.99	353.02	2847.14	290.32	230.94
	16.6	296.57	4659.89	4487.98	487.02	575.62	3577.37	2253.58	3861.23	2590.47	839.44	1988.53	205.34	221.31	1736.86	1219.84	388.79	221.22	3387.29	168.31	1345.42	1433.33	355.5	344.74	226.33			558.63	2423.09	2667.1	659.61	1903.01	9911.77	398.46	8435.46	425	1820.09	1386.6	1647.48	1936.12	1135.99	1999.93	311.3	344.76	2785.32	289.69	230.83
	16.7	305.55	4745.2	4546.83	492.27	581.52	3612.4	2279.01	3921.28	2606.96	849.33	1984.24	203.7	221.19	1695.97	1232.54	389.8	218.41	3424.31	167.93	1365.09	1438.94	359.08	348.71	230.94			574.27	2349.07	2635.28	669.23	1991.64	10008.3	402.36	8260.1	415.4	1903.01	1428.47	1668.43	2005.76	1111.26	1973.89	309.41	337.89	2721.88	290.41	230.27
	16.8	317.14	4847.1	4608	495.58	584.13	3635.93	2295.3	3986.77	2628.87	858.77	1989.48	202.43	221.04	1657.26	1236.87	389.09	216.79	3457.89	170.3	1388.06	1447.98	363.23	350.53	236.76			590.88	2278.61	2601.57	685.62	2078.12	10102.9	402.62	8071.23	407.79	1991.64	1469.42	1692.39	2088.46	1083.73	1942.43	310.54	332.89	2662.99	289.97	228.2
	16.9	327.57	4932.4	4678.24	501.04	585.96	3671.08	2315.81	4037.24	2647.28	866.32	1987.58	202.71	221.94	1619.48	1246.64	389.09	214.82	3491.48	171.28	1410.48	1451.21	369.27	355.64	243.58			604.06	2210.93	2564.87	696.5	2171.47	10188.2	402.33	7879.8	402.7	2078.12	1509.89	1712.48	2169.72	1063.37	1910.18	309.92	326.52	2607.79	292.11	228.35
	17	342.94	5027.29	4733.32	504.38	586.04	3692.7	2338.37	4095.66	2658.89	871.1	1990.79	201.09	219.63	1579.63	1253.64	387.63	211.43	3517.89	170.2	1430.97	1452.96	371.16	357.43	245.91			626.56	2150.34	2522.08	708.22	2272.69	10273.7	406.34	7701.59	393.97	2171.47	1556.71	1737.6	2241.63	1049.47	1885.77	308.11	326.52	2544.79	290.4	228.13
	17.1	352.49	5130.83	4793.18	509.68	589.05	3721.59	2352.63	4149.3	2678.51	875.8	1984.01	200.49	219.96	1537.73	1263.25	389.03	209.72	3544.17	170.65	1452.51	1461.68	378.73	362.93	250.56			638.86	2077.63	2483.22	720.43	2380.82	10356.9	408.08	7503.32	389.91	2272.69	1595.26	1752	2323.77	1024.61	1850.03	307.76	316.14	2482.81	292.52	225.81
	17.2	366.22	5224	4851.99	511.59	592.99	3750.1	2368.12	4197.74	2694.5	883.29	1980.44	199.34	219.71	1496.47	1265.73	389.01	208.52	3577.19	171.16	1473.08	1462.06	383.93	367.27	256.97			656.42	2016.66	2438.81	733.48	2472.04	10415.5	410.98	7286.04	385.1	2380.82	1636.21	1774.62	2408.91	1006.39	1809.19	307.69	312.89	2421.22	293.5	227.27
	17.3	377.89	5311.72	4914.33	515.26	593.44	3768.12	2386.17	4251.19	2710.32	891.89	1975.79	198.82	221.23	1463.86	1271.64	392.02	207.66	3601.39	172.04	1494.87	1465.96	390.24	375.14	264.13			674.99	1954.43	2391.43	751.17	2580.16	10507.3	414.06	7078.84	381.18	2472.04	1676.73	1788.74	2493.33	987.9	1768.93	307.34	305.5	2369.16	295.59	225.63
	17.4	391.96	5399.33	4964.17	515.1	596.58	3792.24	2396.17	4310.34	2722.97	897.37	1976.37	198.22	222.28	1425.06	1278.22	390.24	204.97	3635.03	174.09	1515.16	1470	396.31	386.12	269.29			690.64	1893.55	2352.09	759.76	2689.59	10579.6	416.33	6873.04	375.09	2580.16	1729.77	1813	2576.47	970.43	1730.31	307.94	300.04	2309.56	295.72	225.19
	17.5	407.51	5490.93	5022.33	516.47	599.22	3810.84	2410.31	4356.26	2733.42	900.54	1966.64	198.93	219.9	1389.09	1288.17	393.01	201.58	3651.13	175.02	1533.99	1467.73	406.28	393.28	276.62			717.11	1839.78	2304.29	778.22	2806.31	10636.5	419.21	6662.76	371.4	2689.59	1777.1	1836.49	2668.03	968.54	1692.46	308.38	298.34	2254.93	297.23	225.5
	17.6	419.17	5595.87	5077.08	520.52	600.53	3825.99	2427.9	4404.12	2744.51	909.44	1957.34	198.18	222.61	1346.89	1283.92	395.21	199.93	3677.64	174.28	1554.56	1472.38	414.66	399.89	283.82			728.7	1776.43	2261.02	796.64	2921.2	10690.4	421	6450.87	365.72	2806.31	1819.2	1846.84	2761.96	938.56	1658.84	305.82	288.09	2207.24	300.5	226.63
	17.7	432.93	5678.31	5127.24	522.57	597.95	3850.09	2440.46	4462.97	2753.31	912.43	1955.47	198.38	222.44	1314.16	1293.29	398.62	198.03	3691.78	173.76	1572.86	1471.31	425.01	411.94	291.07			747.8	1719.16	2212.54	807.19	3037.86	10771.7	424.26	6236.24	363.22	2921.2	1860.37	1867.41	2849.51	927.74	1612.72	305.22	284.03	2148.11	302.34	225.24
	17.8	447.27	5772.08	5168.62	524.91	598.38	3871.22	2450.53	4503.96	2761.04	914.78	1954.16	198.04	223.34	1277.64	1295.29	403.53	195.86	3722.56	175.13	1591.51	1467.43	436.03	424.86	298.47			766.38	1660.55	2164.46	826.14	3162.82	10804.4	430.67	6023.84	356.98	3037.86	1902.58	1878.38	2940.74	915.83	1569.58	302.37	278.12	2095.44	303.62	225.06
	17.9	462.47	5858.5	5211.51	526.59	598.12	3879.12	2465.04	4562.13	2769.67	923.75	1939.68	196.82	225.73	1244.23	1299.88	407.12	193.44	3747.14	177.67	1613.53	1469.69	447.67	437.94	308.43			783.57	1609.71	2117.8	847.43	3282.41	10834	436.11	5800.98	355.97	3162.82	1949.37	1899.51	3035.21	903.62	1534.28	303.47	273.96	2045.7	305.64	225.91
	18	480.08	5943.28	5253.86	527.91	599.42	3893.43	2471.8	4593.07	2777.03	926.86	1928.26	195.77	225.39	1210.01	1299.47	412.35	188.62	3756.61	177.53	1627.56	1466.39	459	449.42	313.97			811.74	1562.04	2067.22	855.7	3404.44	10873.9	438.47	5590.92	351.27	3282.41	1998.51	1915.89	3129.62	908.31	1491.29	301.85	272.5	1992.88	306.17	223.02
	18.1	495.92	6036.12	5297.22	529.44	600.93	3916.06	2481.06	4644.96	2779.41	925.74	1921.34	197.33	224.86	1179.87	1303.14	418.68	188.41	3782.56	178.93	1646.92	1465.02	475.6	468.26	325.27			826.88	1507.58	2029.48	872.64	3532.4	10916	445.2	5382.69	347.88	3404.44	2041.04	1924.03	3220.64	885.88	1446.8	299.52	265.01	1941	310.41	224.47
	18.2	510.41	6125.61	5328.06	530.41	601.57	3924.21	2492	4686.07	2780.89	931.64	1914.27	196.79	225.48	1146.38	1297.99	423.84	186.27	3803.36	179.33	1665.37	1465.62	487.68	481.61	333.31			846.32	1457.17	1971.98	899.04	3661.29	10946.5	451.63	5172.19	344.12	3532.4	2083.61	1940.74	3315.99	878.38	1402.8	297.56	259.21	1894.05	315.54	224.3
	18.3	526.22	6231.72	5377.71	531.64	599.94	3933.11	2500.78	4736.44	2784.66	933.86	1899.73	197.43	226.74	1113.18	1306.4	432.22	183.69	3813.86	180.91	1682.38	1457.13	504.08	500.51	341.31			869.9	1411.26	1931.64	914.89	3781.51	10983.2	458.94	4975.29	343	3661.29	2133.47	1955.81	3407.97	868.59	1365.08	295.86	254.23	1847.22	318.27	226.12
	18.4	539.5	6312.11	5409.52	531.43	600.14	3943.53	2505.27	4778.83	2779.5	940.19	1895.02	197.88	228.37	1083.17	1308.87	435.29	181.94	3834.32	182.76	1695.54	1452.17	521.63	523.26	351.82			887.02	1364.2	1875.56	927.59	3925.36	11026.6	465.87	4778.41	342.47	3781.51	2176.38	1966.14	3508.62	861.28	1323.52	296.14	249.52	1801.69	320.46	225.69
	18.5	559.14	6403.82	5443.11	531.57	599.71	3947.4	2510.23	4817.9	2783.73	943.47	1880.98	197.44	227.56	1050.61	1303.31	442.92	178.09	3848.4	185.5	1713.44	1446.59	539.49	539.74	358.96			915.91	1323.12	1827.98	953.4	4046.82	11051.9	473.59	4583.79	336.59	3925.36	2223.7	1986.02	3598.09	864.24	1285.14	292.11	247.89	1756.6	322.17	227.61
	18.6	570.35	6476.4	5476.31	532.55	601.31	3949	2511.17	4860.26	2783.67	942.63	1867.14	197.92	230.21	1022.12	1306.28	451.07	176.43	3861.94	185.7	1725.14	1441.76	557.02	563.09	369.61			924.61	1279.44	1787.67	979.18	4180.08	11072	483.33	4400.92	336.53	4046.82	2268.78	1990.2	3697.22	845.51	1244.91	290.6	242.77	1718.29	326.29	227.24
	18.7	589.25	6562.71	5505.8	531.51	597.59	3953.46	2518.53	4890.78	2787.88	946.28	1851.4	199.52	230.33	994.73	1306.3	458.93	173.7	3872.81	187.34	1738.36	1437.49	580.07	582.46	379.11			952.52	1239.46	1737.66	993.17	4309.29	11095.8	493.01	4217.71	333.9	4180.08	2318.92	1999.59	3796.87	841.27	1210.71	287.5	236.84	1672.79	331.53	227.44
	18.8	606.18	6647.21	5532.16	529.64	596.71	3962.97	2519.87	4940.11	2777.26	950.41	1837.93	199.76	231.72	964.71	1306.86	466.78	171.48	3881.02	189.79	1749.41	1425.98	600.64	607.3	390.6			971.23	1197.59	1691.57	1013.71	4440.7	11107.7	504.79	4037.09	331.34	4309.29	2362.99	2014.09	3891.46	838.82	1169.1	286.73	233.61	1628.19	335.67	229.52
	18.9	624.07	6738.94	5558.44	531.34	593.07	3960.78	2518.16	4973.21	2775.52	951.01	1826.28	196.79	235.59	939.44	1302.87	476.6	170.61	3889.1	190.71	1765.18	1420.64	620.78	632.02	404.04			993.37	1164.16	1646.12	1032.56	4575.59	11136.6	519.18	3876.67	332.54	4440.7	2417.39	2018.87	3988.86	834.14	1130.51	284.11	227.44	1589.62	341.23	230.13
	19	643.42	6822.93	5581.31	528.84	593.41	3958.62	2518.47	4994.86	2766.57	956.67	1804.29	198.88	235.7	914.64	1298.46	487.44	168.7	3897.19	193.3	1773.76	1408.77	645.78	657.66	411.32			1022	1132.44	1600.41	1055.98	4703.98	11132.9	532.16	3716.26	329.44	4575.59	2458.78	2037.09	4086.32	843.19	1100.51	279.38	228.09	1551.91	347.31	231.17
	19.1	657.76	6905.28	5612.47	529.72	590.24	3958.53	2522.81	5040.9	2760.08	954.44	1786.46	200.51	237.65	889.45	1293.41	494.21	166.75	3910.16	193.94	1787.96	1398.11	671.82	683.84	422.84			1039.47	1092.06	1554.92	1075.8	4848.53	11133.4	547.49	3564.67	328.02	4703.98	2507.6	2043.07	4187.4	825.34	1061.49	278.12	219.39	1520.39	352.59	231.91
	19.2	673.56	6979.01	5621.9	528.48	588.6	3958.86	2520.82	5063.12	2751.51	958.66	1769.07	201.82	239.63	866.35	1289.6	505.52	164.84	3917	195.91	1795.9	1392.6	695.77	709.92	434.31			1059.23	1061.82	1513.26	1093.5	4978.89	11149.8	565.3	3416.17	326.12	4848.53	2557.01	2045.53	4278.98	820.56	1025.26	274.69	216.42	1477.73	357.7	235.33
	19.3	691.88	7059.94	5641.84	525.5	584.18	3952.47	2519.13	5097.09	2742.94	955.59	1755.12	202.3	241.79	839.97	1290.47	512.61	162.56	3918.31	199.99	1809.32	1380.86	723.27	738.77	447.5			1082.53	1031.61	1470.57	1115.71	5115.86	11152.7	586.48	3275.07	327.69	4978.89	2595.78	2057.53	4387.12	818.34	994.24	272.91	213.3	1443.63	365.59	235.02
	19.4	708.38	7146.37	5651.54	525.66	582.58	3948.9	2517.97	5132.63	2735.08	960.34	1733.34	202.63	244.33	821.82	1283.27	525.06	160.53	3936.53	202.12	1819.3	1376.56	755.46	769.15	457.82			1104.39	999.46	1429.06	1137.02	5247.98	11151.8	607.87	3138.01	324.93	5115.86	2653.71	2066	4482.71	819.44	961.61	271.31	208.97	1410.6	371.17	235.4
	19.5	734.64	7213.62	5668.73	520.37	580.08	3929.98	2513.46	5166.13	2724.28	956.75	1708.4	202.92	244.62	795.97	1276.02	534.68	157.84	3931.44	204.11	1825.38	1358.42	782.48	800.96	469.86			1133.93	978.57	1388.9	1158.77	5386.74	11144.2	630.98	3008.53	322.78	5247.98	2693.03	2079.16	4581.9	826.61	931.47	265.72	208.64	1372.96	377.77	238.82
	19.6	745.43	7294.49	5677.46	519.79	579.33	3923.89	2507.3	5182.67	2713.87	956.53	1692.24	201.98	249.67	772.07	1270.73	546.17	154.89	3936.24	206.64	1838.92	1350.71	810.56	831.83	481.66			1151.04	942.23	1347.91	1176.57	5523.84	11145	656.28	2888.63	322.43	5386.74	2739.9	2077.3	4681.58	816.56	899.11	264.52	200.97	1342.54	385.52	238.37
	19.7	763.25	7365.89	5686.72	519.5	577.47	3916.6	2497.71	5209.2	2705.86	955.07	1666.54	205.58	251.98	753.48	1263.91	557.35	153.75	3929.72	209.64	1844.47	1334.87	843.58	864.48	492.96			1172.18	919.74	1307.94	1199.17	5663.37	11121.5	680.66	2774.54	320.14	5523.84	2783.71	2080.99	4761.59	814.19	871.16	262.92	196.55	1310.74	391.76	240.96
	19.8	779.04	7441.82	5692.08	514.77	573.3	3917.91	2501.27	5236.73	2696.01	959.48	1641.74	205.88	254.36	734.87	1255.62	567.04	153.99	3932.57	210.08	1849.61	1321.12	875.63	900.47	504.81			1194.18	894.49	1274.93	1220.98	5793.03	11114.9	709.68	2666.18	320.97	5663.37	2822.47	2090.21	4864.64	815	840.1	259.14	193.79	1276.32	399.94	242.87
	19.9	793.37	7506.09	5695.18	514.29	569.33	3896.66	2493.21	5261.69	2682.6	957.55	1619.24	207.54	258.62	717.43	1249.39	580.89	150.09	3931.06	215.9	1859.26	1311.58	907.5	934.54	519.36			1217.77	874.07	1236.67	1243.4	5922.11	11084.5	742.33	2562.56	322.3	5793.03	2871.09	2088.61	4956.2	812.28	811.54	255.99	190.53	1249.23	409.38	246.27
	20	814.99	7565.82	5693.68	511.39	565.58	3880.7	2484.66	5278.08	2670.82	956.42	1590.76	208.17	263.72	695.98	1240.44	593.53	148.63	3931.36	217.44	1866.21	1296.94	940.32	967.7	531.11			1246.94	855.16	1198.41	1266.49	6056.48	11068.9	774.28	2467.98	319.31	5922.11	2908.21	2099.57	5051.24	823.41	788.73	253.23	190.63	1215.5	419.59	246.79
	20.1	830.38	7615.91	5693.18	507.78	562.51	3863.59	2465.81	5288.54	2657.23	954	1565.87	210.63	265.33	679.1	1231.11	604.04	146.26	3921.51	222.62	1869.31	1288.06	977.32	1006.98	545.18			1264.54	826.4	1164.5	1285.3	6187.28	11032.9	807.97	2382.74	318.47	6056.48	2949.98	2096.58	5141.01	812.72	760.73	251.12	183.54	1194.02	427.38	248.41
	20.2	848.73	7672.89	5676.36	503.65	559.42	3844.69	2455.32	5298.28	2632.34	949.37	1536.03	212.7	270.31	663.31	1223.41	616.42	143.68	3917.12	223.41	1874.33	1269.19	1012.97	1039.23	557.86			1282.83	807.81	1132.37	1308.92	6309.31	10978.5	849.5	2291.82	318.94	6187.28	2992.34	2095.71	5233.66	812.97	734.5	247.9	181.11	1161.62	434.77	250.11
	20.3	863.02	7729.38	5677.82	500.74	555.06	3820.22	2445.3	5309.66	2612.71	944.27	1508.71	214.7	277.27	643.36	1213.71	630.58	142.76	3915.16	228.37	1881.09	1256.04	1044.28	1075.78	569.28			1307.82	789.32	1100.33	1327.24	6442.91	10939.6	882.78	2218.02	318.08	6309.31	3028.91	2092.56	5322.04	815.13	711.88	243.6	177.65	1137.84	447.62	253.96
	20.4	882.89	7787.54	5664	497.12	551.18	3804.86	2430.59	5328.02	2590.28	941.94	1486.94	215.79	279.2	630.67	1204.56	643.27	141.66	3910.82	233.4	1885.34	1243.88	1083.76	1112.28	586.86			1325.81	774.27	1068.32	1348.12	6568.14	10876.3	926.74	2142.56	317.78	6442.91	3075.77	2092.33	5406.66	818.46	687.32	242.66	173.13	1114.52	458.03	256.5
	20.5	899.68	7841.39	5648.52	492.21	547.71	3785.36	2413.91	5322.78	2572.33	934.51	1452.42	217.5	285.84	610.67	1193.39	655.65	139.9	3888.76	236.09	1889.83	1223.78	1119.79	1150.04	595.94			1357.56	761.39	1040.67	1368.01	6693.38	10779.9	971.5	2073.06	316.56	6568.14	3110.36	2096.52	5490.42	833.2	665.94	238.28	174.36	1083.89	472.04	260.33
	20.6	916.44	7901.89	5624.48	488.83	541.36	3763.59	2400.21	5328.92	2545.38	931.02	1428.57	218.37	291.28	601.5	1180.27	672.08	138.73	3876.22	238.92	1890.67	1212.53	1155.58	1190.07	608.36			1366.63	740.94	1007.41	1389.41	6823.88	10698.4	1015.03	2005.44	316.67	6693.38	3153.04	2094.67	5575.67	820.63	644.01	236.41	168.4	1065.97	481.25	261.29
	20.7	929.84	7957.17	5630.91	485.37	537.6	3747.82	2386.12	5344.18	2524.29	927.93	1396.71	221.09	297.39	585.97	1170.04	684.39	136.09	3860.93	242.19	1894.81	1189.7	1197.54	1227.94	622.39			1391.67	721.5	981.11	1412.43	6936.7	10601	1062.76	1943.44	317.26	6823.88	3189.5	2079.51	5655.13	821.38	625.3	231.9	166.71	1035.52	491.84	265.76
	20.8	947.27	8008.8	5612.18	482.44	535.84	3722.82	2378.62	5345.9	2493.9	925.8	1380.49	222.68	303.73	568.87	1160.12	698.69	133.92	3848.91	246.68	1893.58	1174.93	1235.39	1269.61	637.03			1415.94	708.57	981.11	1436.7	7050.38	10491.3	1116.06	1886.13	319.09	6936.7	3228.29	2080.2	5733.44	822.63	607.37	231.58	162.16	1016.28	509.4	271.5
	20.9	964.84	8057.53	5598.98	476	527.81	3699.43	2362.31	5348.47	2465.62	920.87	1346.88	224.7	310.16	556.58	1147.31	711.57	133.26	3841.66	252.06	1898.73	1155.67	1277.95	1312.17	650.19			1436.54	693.67	934.36	1458.44	7177.11	10369.3	1168.76	1832.18	318.73	7050.38	3268.38	2072.43	5824.34	827.12	589.99	228.48	160.46	995.38	521.26	276.11
	21	980.7	8105.84	5574.4	473.01	523.27	3669.76	2354.52	5332.83	2440.97	910.74	1317.07	228.64	317.72	543.14	1133.17	728.56	132.44	3812.11	254.07	1901.36	1136.69	1316.45	1351.73	658.88			1466.31	687.82	906.97	1478.59	7295.23	10222.2	1221.24	1777.23	318.48	7177.11	3298.64	2073.71	5890.76	843.97	570.6	224.58	162.62	975.98	534.88	280.68
	21.1	989.47	8149.41	5554.58	465.06	516.38	3645.92	2334.53	5339.19	2405.42	904.59	1292.13	231.47	325.24	529.54	1122.36	745.01	130.34	3800.39	258.69	1896.08	1115.32	1355.04	1387.28	674.89			1480.93	668.94	889.31	1498.9	7408.91	10069.1	1274	1731.73	318.98	7295.23	3336.19	2065.88	5957.11	837.32	552.49	222.41	155.12	958.52	551.23	287.35
	21.2	1010.26	8193.66	5539.21	464	510.04	3611.86	2315.71	5339.69	2371.11	899.35	1265.28	234.04	331.91	518.98	1101.54	757.23	129.1	3778.39	264.59	1896.2	1097.19	1391.76	1434.72	688.91			1500.6	659.29	864.08	1525.71	7512.16	9897.34	1330.49	1685.26	318.92	7408.91	3367.09	2059.59	6043.54	836.43	536.06	220.52	151.86	935.08	569.19	289.69
	21.3	1020.95	8232.14	5513.2	455.99	505.98	3581.76	2301.46	5341.61	2338.49	894.84	1238.24	235.51	341.85	504.66	1090.21	770.17	127.78	3753.37	267.27	1896.92	1073.03	1434.76	1474.81	701.24			1518.89	646.8	837.93	1547.66	7624.47	9733.18	1391.27	1646.07	318.6	7512.16	3400.9	2048.83	6106.73	843.09	520.62	216.08	150.73	917.96	587.31	297.59
	21.4	1038.52	8264.86	5497.03	452.47	500.43	3546.47	2281.8	5332.32	2295.72	885.7	1215.87	238.86	350.52	496.34	1075.99	791.52	127.14	3735.83	272.82	1894.64	1052.09	1474.21	1517.96	715.5			1542.57	635.23	807.8	1568.03	7753.71	9541.88	1446.47	1610.12	320.07	7624.47	3444.51	2040.52	6186.12	850.17	508.76	214.11	148.6	897.01	600.71	303.93
	21.5	1054.12	8291.3	5466.62	446.66	495.94	3512.78	2254.79	5311.2	2260.47	878.91	1183.58	243	359.88	480.88	1058.94	805.07	125.45	3708.04	276.55	1891.87	1030.32	1514.46	1556.91	728.56			1569.04	633.33	789.03	1590.57	7855.3	9355.81	1510.52	1570.27	322.96	7753.71	3475.42	2040.25	6240.29	866.59	492.97	210.72	149.58	881.55	619.93	311.82
	21.6	1064.78	8329.77	5441.69	441.81	491.49	3466.9	2226.8	5292.97	2221.6	869.98	1162.47	247.28	369.41	474.16	1042.21	819.13	123.58	3692.98	282.3	1885.94	1013.74	1558.48	1598.29	742.11			1584.09	613.99	764.7	1617.21	7966.78	9150.63	1572.64	1532.09	322.53	7855.3	3501.23	2018.16	6308.27	856.89	478.41	209.54	142.96	866.76	634.54	317.78
	21.7	1076.51	8356.19	5409.99	436.68	483.08	3427.09	2200.4	5296.9	2180.51	859.73	1135.44	249.24	378.84	463.47	1027.93	834.27	122.35	3663.3	286.13	1883.83	993.34	1599.71	1642.41	752.97			1606.41	604.23	746.42	1644.81	8075.09	8942.19	1639.39	1499.92	321.8	7966.78	3541.39	2011.98	6376.57	860.48	463.7	205.17	142.01	845.69	655.88	326.44
	21.8	1086.9	8373.44	5382.1	429.01	477.37	3384.3	2180.77	5281.19	2141.24	851.26	1113.54	256.6	388.62	453.65	1015.53	849.79	121.34	3641.24	292.43	1881.92	970.42	1640.71	1684.69	768.96			1620.11	594.81	725.18	1663.67	8169.98	8710.91	1706.39	1469.22	324.1	8075.09	3568.23	1998.39	6445.09	873.13	452.77	203.3	139.81	829.97	679.33	335.22
	21.9	1104.6	8399.34	5351.23	423.57	472.65	3331.8	2141.8	5270.42	2100.84	846.72	1086.34	259.34	399.74	443.66	995.81	869.04	118.72	3627.56	298.42	1877.89	946.36	1683.27	1729.5	780.43			1640.71	588.84	707.48	1684.08	8290.76	8482.34	1769.72	1435.7	326.61	8169.98	3604.33	1986.14	6510.4	875.28	439.09	200.51	137.9	817.2	703.23	344.94
	22	1118.24	8418.02	5309.32	417.68	464.92	3277.19	2112.66	5240.8	2055.27	835.84	1064.19	262.96	411.23	434.23	983.3	883	118.12	3594.61	302.29	1875.12	926.27	1730.12	1766.9	794.94			1667.4	587.86	690.3	1707.87	8374.46	8269.19	1836.64	1413.96	326.3	8290.76	3635.73	1977.42	6571.02	895.04	429.18	199.04	138.76	800.44	723.62	354
	22.1	1125.83	8423.78	5268.21	411.5	457.09	3227.14	2079.98	5216.62	2010.17	825.6	1039.91	266.87	423.52	426.07	961.92	897.22	117.53	3567.13	307.74	1870.41	906.22	1770.97	1813.1	807.5			1674.44	572.59	671.58	1735.29	8489.24	8020.41	1904.39	1392.64	324.06	8374.46	3663.37	1954.9	6629.22	888.02	417.62	197	133.43	791.33	749.82	363.56
	22.2	1135.12	8447.07	5228.03	406.05	448.79	3171.33	2048.04	5205.08	1966.11	817.87	1016.78	273.32	433.59	417.11	944.42	912.14	115.9	3543.61	312.77	1859.04	886.37	1809.96	1854.26	820.61			1697.36	563.72	655.43	1753.09	8577.07	7780.9	1970.02	1363.91	325.44	8489.24	3693.63	1941.49	6689.11	897.67	407.92	192.49	132.14	777.39	773.18	377.23
	22.3	1152.49	8449.68	5175.98	396.92	444.32	3111.43	2009.69	5181.28	1924.2	805.5	998.2	276.03	446.21	409.52	928.92	927.11	115.28	3512.09	318.92	1849.87	863.28	1855.2	1896.56	834.92			1713.9	559.69	638.3	1778.16	8667.29	7540.24	2046.68	1345.99	329.04	8577.07	3720.1	1926.36	6744.8	898.92	398.99	191.26	130.2	763.22	800.46	386.42
	22.4	1160.87	8456.64	5128.71	392.49	437.4	3059.22	1977.78	5156.06	1881.98	797.17	977.63	282.91	458.68	411.32	916.73	942.91	115.26	3482.32	326.73	1848.96	840.66	1896.19	1934.48	851.91			1729.34	554.56	625.11	1801.64	8756.04	7304.19	2106.38	1326.02	329.01	8667.29	3750.2	1910.24	6794.48	909.11	388.44	187.91	128.99	751.05	828.14	398.17
	22.5	1173.31	8472.18	5072.71	384.74	430.94	3003.36	1931.58	5127.96	1834.52	784.79	952.11	285.39	471.94	405.77	897.4	958.08	114.58	3442.01	330.98	1838.13	823.18	1936.97	1980.19	856.78			1753.19	552.87	608.43	1823.03	8837.3	7055.21	2180.13	1310.78	328.76	8756.04	3771.2	1893.78	6859.48	932.41	381.13	187.64	130.64	741.39	856.35	410.06
	22.6	1180.37	8470.79	5012.43	378.8	425.68	2938.51	1897.19	5099.91	1790.54	771.02	931.41	291.73	484.6	394.75	882.5	972.56	114.45	3402.12	337.48	1827.49	802.28	1978.62	2022.42	871.04			1765.78	543.7	590.64	1847.62	8938.66	6817.46	2248.34	1300.94	330.23	8837.3	3797.41	1863.94	6913.38	927.47	370.92	183.72	125.13	730.64	890.02	421.2
	22.7	1189.9	8471.81	4944.77	373.43	417.78	2879.13	1859.32	5065.98	1743.12	761.77	911.4	296.94	495.91	383.29	861.02	992.73	110.58	3363.78	340.77	1820.93	781.3	2020.72	2065.2	882.54			1778.74	537.39	581.39	1875.8	9014.24	6577.69	2320.19	1281.32	331.98	8938.66	3816.83	1850.72	6958.04	936.96	362.88	181.11	124.02	722.42	925.4	434.31
	22.8	1197.93	8459.44	4868.82	365.4	414.31	2813.98	1818.99	5033.9	1704.74	748.38	892.24	303.81	509.81	376.25	847.67	1003.72	109.45	3321.8	344.37	1804.98	761.64	2054.63	2102.08	894.91			1792.54	531.07	567.37	1897.64	9097.49	6338.2	2391.06	1263.27	333.33	9014.24	3844.86	1827.22	7004.46	946.84	354.8	178.73	123.28	711.46	956.46	448.34
	22.9	1207.68	8468.19	4806.72	361.61	406.96	2754.61	1777.43	5010.24	1657.02	737.89	877.08	307.98	526.88	375.75	826.7	1022.22	110.13	3288.02	351.87	1795.18	742.74	2102.12	2148.33	910.68			1806.84	528.39	554.99	1917.51	9176.16	6103.41	2454.92	1253.7	334.11	9097.49	3865.26	1804.87	7048.68	958.23	347.07	177.41	122.07	700.94	996.02	461.76
	23	1217.4	8460.58	4727.61	354.06	401.46	2683.29	1733.77	4964.9	1617.97	724.22	857.66	314.08	534.95	373.17	809.51	1040.5	109.69	3246.37	358.05	1783.24	720.22	2133.52	2192.47	918.13			1827.61	530.52	542.84	1942.81	9250.8	5884.54	2532.84	1239.86	337.56	9176.16	3892.61	1785.76	7082.88	981.17	339.03	174.47	124.79	691.98	1034.64	475.97
	23.1	1222.47	8448.01	4647.29	348.41	393.96	2624.11	1688.53	4929.13	1578.58	712.17	837.2	318.55	547.87	358.57	789.04	1052.68	107.49	3193.7	364.38	1760.98	702.41	2172.81	2229.51	927.58			1841.31	520.64	526.69	1968.27	9334.01	5665.64	2601.73	1226.14	339.1	9250.8	3915.26	1760.42	7112.27	980.54	333.16	172.68	118.68	688.3	1074.74	491.27
	23.2	1235.43	8437.53	4565.77	340.92	388.49	2561.51	1650.86	4875.9	1531.46	699.28	820.29	327.56	564.51	355	773.64	1068.53	105.96	3145.68	369.5	1755.11	681.86	2216.07	2273.17	941.43			1852.88	516.33	516.72	1993.69	9391.39	5433.77	2673.83	1218.14	338.29	9334.01	3930.76	1735.94	7159.59	995.23	327.48	169.91	117.36	678.83	1117.11	506.17
	23.3	1240.94	8411.41	4489.63	335.16	382.7	2496.32	1611.19	4826.57	1491.59	690.43	806.76	332.87	576.16	351.31	759.53	1086.21	106.33	3092.56	375.12	1737.36	664.94	2245.62	2312.33	948.73			1861.44	513.68	503.2	2011.93	9448.36	5232.54	2736.73	1211.73	341.41	9391.39	3948.03	1709.6	7189.72	1003.2	321	168.69	116.6	672.3	1159.06	517.29
	23.4	1248.09	8406.62	4401.78	328.24	376.41	2431.52	1565.32	4794.34	1449.41	681.54	791.78	337.9	589.76	345.92	737.76	1098.6	106.16	3053.8	382.32	1723.71	644.2	2287.9	2354.19	960.1			1878.16	510.38	493.87	2034.26	9511.48	5033.51	2809.57	1201.03	343.22	9448.36	3967.56	1683.47	7220.83	1013.22	314.89	168.16	116.08	663.43	1207.08	533.87
	23.5	1256.24	8372.53	4305.23	324.17	369.76	2372.38	1522.63	4735.63	1409.34	666.87	772.82	344.71	602.93	342.08	723.01	1110.96	104.18	2999.41	386.28	1709.09	629.64	2324.13	2389.1	968.61			1892.92	518.03	485.69	2056.88	9568.6	4838.23	2884.42	1198.42	346.18	9511.48	3980.7	1665.12	7248.1	1038.58	309.63	163.77	119.14	659.38	1249.26	548.27
	23.6	1262.23	8342.42	4213.76	316.62	366.36	2303.71	1485.01	4668.74	1371.3	657.14	758.72	351.16	618.74	337.37	708.22	1126.38	103.93	2942.43	390.99	1691.26	615.7	2363.36	2426	978.08			1905.3	505.37	473.43	2083.02	9632.17	4643.97	2960.97	1190.49	346.68	9568.6	3996.08	1637	7275.03	1038.71	303.31	162.74	113.66	657.11	1296.49	566.2
	23.7	1270.26	8304.59	4117.73	311.33	359.05	2241.93	1442.28	4612.83	1336.11	644.62	740.86	358.34	632.49	331.9	687.12	1135.66	102.69	2891.33	398.14	1678.94	596.93	2399.54	2468.3	989.83			1910.17	505.02	465.73	2103.96	9682.99	4458.76	3017.24	1188.81	350.32	9632.17	4013.16	1605.89	7297.04	1051.61	299.29	160.58	112.38	650.09	1344.47	580.78
	23.8	1274.51	8249.92	4024.38	305.24	354.44	2189.12	1403.72	4541.01	1297.99	632.11	734	362.45	644.46	331.47	671.64	1151.41	101.66	2841.9	404.51	1661.13	584.03	2427.52	2509.24	996.67			1919.8	503.51	453.58	2130.38	9728.16	4276.06	3086.83	1183.41	353.08	9682.99	4022.01	1581.48	7311.92	1063.12	293.49	158.9	111.14	649.33	1389.92	596.92
	23.9	1277.13	8196.38	3926.88	299.08	346.9	2128.37	1363.44	4486.4	1266.4	623.62	721.97	369.09	660.04	328.01	656.18	1167.18	102.02	2791.83	407.89	1646.33	566.23	2467.6	2548.74	1010.82			1928.38	499.19	447.41	2153.97	9776.1	4117.61	3156.61	1179.94	358.26	9728.16	4035.12	1557.19	7338.21	1079.9	288.64	157.31	110.63	647.04	1451.02	612.78
	24	1284.92	8146.13	3829.36	293.82	341.35	2076.1	1323.47	4410.64	1226.77	611.1	705.21	375.87	672.65	324.04	640.41	1177.78	99.69	2724.41	413.96	1631.46	551.46	2501.39	2580.21	1009.6			1945.77	506.31	439.98	2169.88	9815.69	3946.92	3222.34	1178.69	360.63	9776.1	4049.84	1530.71	7348.02	1107.89	285.54	155.63	112.51	643.68	1495.41	629.27
	24.1	1289.95	8077.13	3732.73	286.52	337.37	2012.5	1288.31	4340.46	1190.24	599.24	692.23	383.8	686.72	321.82	625.95	1184.98	99.2	2668.82	420.28	1612.62	537.13	2531.33	2611.49	1021.89			1943.93	500.32	430.23	2193.71	9851.19	3793.48	3287.16	1178.19	363.17	9815.69	4054.34	1506.22	7359.57	1111.73	280.32	152.32	108.49	647.09	1551.7	643.61
	24.2	1291.54	7997.62	3639.57	285.11	331.09	1955.28	1250.63	4255.53	1156.11	586.33	678.68	394.02	703.18	318.78	610.14	1195.48	99.94	2615.82	424.89	1593.41	524.51	2568.56	2651.86	1031.99			1954.09	497.11	423.9	2218.59	9895.54	3641.32	3351.33	1179.41	366.4	9851.19	4061.06	1475.97	7368.76	1125.32	276.69	151.83	107.54	644.21	1602.03	659.4
	24.3	1296.81	7917.4	3530.7	275.33	325.57	1903.09	1213.68	4184.11	1125.56	573.82	669.64	399.38	714.56	315.65	595.96	1219.92	98.7	2552.99	430.97	1575.29	510.37	2589.5	2678.89	1042.82			1961.74	497.21	416.31	2242.21	9913.18	3502.79	3420.52	1178.04	371.13	9895.54	4064.83	1451.48	7369.51	1149.26	272.58	149.13	108.33	642.85	1661.26	675.83
	24.4	1294.38	7824.93	3442.16	270.08	322.04	1843.36	1176.79	4102.32	1097.16	564.63	657.48	408.42	730.94	315.63	584.23	1243.19	97.61	2499.93	435.53	1548.89	498.12	2621.72	2715.39	1047.87			1972.69	498.6	408.21	2263.74	9943.23	3367.98	3476.81	1180.07	375.77	9913.18	4066.74	1423.24	7375.46	1166.68	270.74	149.76	107.72	646.28	1713.89	692.1
	24.5	1302.76	7734.04	3335.89	265.24	317.59	1796.88	1142.12	4014.84	1062.97	554.78	645.38	414.78	741.74	310.48	566.86	1254.54	98.18	2442.48	438.45	1526.58	483.51	2654.84	2748.03	1052.07			1976.7	500.5	402.98	2276.52	9973.14	3237.97	3538.26	1180.3	384.16	9943.23	4072.84	1408.29	7387.36	1196.84	267.07	145.44	110.68	649.91	1776.97	710.71
	24.6	1303.5	7613.74	3241.76	260.19	311.26	1746.36	1106.74	3931.23	1039.44	544.23	632.82	420.43	756.44	309.12	552.29	1259.43	97.03	2379.5	444.3	1505.68	472.39	2676.94	2779.64	1060.88			1982.58	496.99	395.9	2302	9991.53	3109.94	3594.34	1188.36	387	9973.14	4075.38	1365.6	7373.71	1208.24	263.57	145.57	107.43	655.51	1827.39	727.71
	24.7	1300.16	7502.47	3145.81	254.51	305.82	1696.18	1074.72	3840.46	1008.68	534.51	624.58	429.86	768.9	309.78	540.84	1269.48	95.5	2323.34	448.68	1485.3	461.47	2705.23	2807.69	1067.22			1982.87	497.88	387.76	2327.07	10018.7	2991.09	3654.17	1191.76	395.91	9991.53	4073.12	1344.44	7359.97	1230.93	261.74	143.75	106.32	656.49	1884.16	741.88
	24.8	1306.48	7386.57	3055.08	250.09	302.38	1647.41	1046.89	3748.51	984.01	527.7	613.08	433.87	782.6	307.99	528.17	1275.93	96.3	2261.5	455.5	1456.8	450	2734.47	2836.21	1073.47			1986.7	496.96	385.5	2345.54	10025.9	2886.87	3714.79	1193	399.51	10018.7	4077.96	1321.26	7358.33	1262.24	258.2	141.99	104.83	661.99	1936.81	764.48
	24.9	1304.06	7268.71	2967.94	246.71	297.88	1597.1	1013.76	3665.27	958.28	517.83	607.01	441.79	799.59	310.36	516.39	1284.31	95.14	2204.4	458.92	1431.64	438.32	2757.53	2860.52	1081.48			1989.5	498.56	377.8	2365.24	10030	2775.7	3770.22	1203.12	411.6	10025.9	4078.66	1292.99	7349.18	1294.21	254.21	141.11	104.06	664.91	1991.52	776.53
	25	1305.21	7137.38	2877.22	241.9	293.53	1551.98	987.82	3568.29	930.8	505.82	594.22	453.38	807.97	307.54	501.99	1291.3	94.44	2144.01	465.69	1410.08	428.51	2781.96	2894.32	1081.69			2002.6	505.2	372.64	2383.12	10037.6	2676.36	3818.51	1210.96	416.27	10030	4077.96	1274.19	7332.4	1334.8	253.37	138.77	109.59	674.22	2050.35	794.16
	25.1	1301.5	6989.14	2788.37	238.03	291.03	1504.23	956.29	3480.92	907.92	496.03	586.14	458.26	820.24	308.52	491.61	1301.23	94.03	2089.02	464.32	1381.48	418.27	2798.1	2919.69	1090.27			1993.03	499.02	369.61	2410.1	10070.2	2585.2	3880.17	1222.37	422.62	10037.6	4065.5	1244.43	7308.57	1358.1	248.52	136.23	105.64	687.3	2101.14	807.33
	25.2	1299.72	6851.12	2701.31	233.16	283.56	1472	933.29	3395.37	884.08	487.01	578.07	467.01	831.39	309.49	483.07	1309.97	93.63	2026.26	470.32	1360	410.19	2818.37	2945.21	1095.11			1993.73	502.04	362	2422.24	10064	2486.37	3921.48	1231.7	432.78	10070.2	4066.42	1219.97	7290.99	1396.19	247.52	135.55	103.83	689.49	2153.4	826.44
	25.3	1297.93	6714.67	2618.82	228.52	278.27	1423.53	903.1	3310.34	862.47	478.07	568.97	474.99	843.52	310.44	468.49	1313.82	93.83	1971.31	473.48	1331.89	400.22	2841.84	2978.98	1100.61			1994.71	501.82	358.69	2442.46	10067.4	2407.83	3970.67	1242.16	443.31	10064	4055.49	1195.67	7252.48	1440.26	246.76	134.99	105.04	699.14	2202.23	840.01
	25.4	1291.74	6564.29	2542.64	225.82	275.19	1387.33	877.04	3225.69	841.56	471.39	564.69	484.62	855.48	312.6	461.26	1323.24	93.79	1922.07	479.56	1303.46	394.19	2865.59	3002.44	1104.78			1989.12	502.1	354.73	2465.19	10066.7	2321.78	4011.96	1251.33	455.58	10067.4	4047.74	1170.56	7242.61	1482.34	243.39	134.71	104.42	711.57	2260.51	860.52
	25.5	1294.84	6413.44	2464.19	220.29	271.68	1346.1	854.53	3136.1	820.13	462.19	558.81	490.26	866.96	313.37	450.59	1331.62	92.93	1862.14	481.06	1284.54	383.53	2880.84	3024.99	1112.23			1995.86	510.23	352.27	2486.3	10058.8	2241.38	4062.01	1265.04	466.81	10066.7	4034.99	1155.94	7192.46	1540.62	241.93	132.16	108.83	724.45	2312.64	874.28
	25.6	1288.06	6263.4	2384.82	216.67	268.94	1305.98	832.1	3049.7	798.61	449.91	548.18	498.43	879.6	315.12	439.75	1337.08	92.46	1805.97	483.35	1249.82	376.73	2902.29	3048.55	1111.28			1987.98	506.31	346.87	2502.69	10070	2169.92	4101.06	1280.41	477.3	10058.8	4022.36	1127.93	7156.32	1579.11	239.78	130.91	105.27	736.98	2365.02	886.96
	25.7	1289.27	6108.08	2313.88	211.63	262.01	1267.67	807.57	2961.33	784.07	442.46	541.91	505.33	886.94	319.17	429.11	1345.65	91.97	1752.86	486.46	1225.61	368.48	2917.7	3070.78	1117.72			1985.02	510.07	344.26	2521.24	10046.2	2094.28	4144.08	1298.58	489.14	10070	4013.69	1106.63	7120	1631.49	237.91	129.9	105.98	751.61	2420.16	907.46
	25.8	1283.23	5947.09	2245.04	209.74	258.17	1233.13	790.36	2880.16	763.72	434.83	533.28	513.53	896.78	323.64	420.58	1350.28	91.84	1698.32	489.88	1200.21	359.6	2932.9	3091.48	1119.64			1980.59	511.99	339.4	2543.36	10034	2029.63	4181.69	1313.74	505.06	10046.2	3991.51	1080.39	7079.13	1686.4	239.23	128.41	106.03	766.16	2469.7	920.43
	25.9	1279.62	5794.84	2175.64	206.66	257.03	1205.43	769.16	2809.07	743.43	428.53	530.49	520.32	907.02	326.86	409.62	1354.62	91.16	1649.91	492.94	1173.28	353.8	2944.4	3110.14	1122.96			1978.76	515.36	338.37	2554.9	10025.3	1963.68	4222.43	1336.17	518.99	10034	3974.42	1061.71	7022.58	1739.82	233.9	128.57	106.71	779.36	2511.82	936.57
	26	1274.77	5637.9	2102.53	200.39	254.11	1172.38	745.84	2717.11	727.77	420.04	521.44	525.41	915.16	328.69	401.52	1360.64	91.11	1597.8	493.29	1142.39	346.64	2959.17	3126.98	1126.84			1977.78	522.12	336.6	2564.87	9987.3	1908.58	4266.33	1354.08	535.56	10025.3	3955.29	1042.48	6966.19	1810.57	234.63	125.91	110.28	797.6	2562.36	954.71
	26.1	1267.99	5488.38	2040.79	198.54	249.53	1136.79	726.1	2644.02	711.34	410.77	516.46	535.42	925.27	335.65	392.74	1369.5	89.93	1553.86	497.57	1124.7	339.59	2974.4	3145.92	1128.41			1962.41	519.68	332.34	2585.6	9974.97	1844.63	4287.86	1375.58	549.04	9987.3	3934.9	1014.94	6910.03	1863.88	234.32	125.44	107.94	815.2	2608.58	970.21
	26.2	1260.72	5330.98	1977.66	197.02	247.28	1109.72	705.56	2574.63	694.48	406.21	508.49	540.24	933.08	339.02	380.71	1368.31	89.44	1499.94	499.22	1095.71	333.07	2986.07	3163.52	1131.68			1958.81	523.12	330.39	2599.63	9935.94	1790.2	4331.27	1396.4	568.2	9974.97	3917.17	995.84	6852.88	1922.49	232.16	121.98	108.58	831.77	2651.7	978.89
	26.3	1252.5	5180.83	1916.04	191.6	242.35	1076.77	686.93	2499.78	680.54	398.48	504.23	549.6	939.91	347.56	375.38	1376.75	89.63	1458.7	502.38	1072.83	326.08	2993.82	3171.93	1129.49			1945.39	526.97	327.42	2609.08	9903.14	1735.07	4359.72	1427.3	587.79	9935.94	3891.49	973.44	6784.31	1987.4	229.89	123.03	108.84	847.29	2692.27	997.69
	26.4	1249.45	5044.8	1863.12	189.31	240.92	1052.1	669.41	2435.11	665.14	392.71	499.77	555.88	951.14	356.59	368.24	1378.36	90.06	1413.5	503.63	1047.26	319.36	3007.1	3193.2	1136.27			1942.68	530.47	326.93	2627.99	9870.1	1687.02	4388.86	1454.76	603.23	9903.14	3861.9	956.9	6711.28	2056.5	230.39	122.41	110.99	863.37	2738.97	1010.04
	26.5	1243.57	4900.09	1800.07	183.96	236.23	1028.56	650.33	2362.34	654.63	383.58	493.14	562.86	957.58	363.91	358.61	1380.86	89.77	1374.3	505.76	1021.21	316.12	3007.88	3203.86	1136.06			1938.01	540.8	326.64	2642.78	9828.58	1636	4419.39	1486.82	624.36	9870.1	3844.12	943.7	6633.68	2137.54	230.09	120.14	114.62	885.81	2779.08	1019.88
	26.6	1236.37	4749.12	1744.01	181.92	235.23	1000.92	637.98	2295.98	637.13	380.61	486.57	570.46	961.32	371.86	351.52	1386.1	88.81	1329.19	505.98	998.66	309.76	3020.96	3214.8	1133.02			1919.1	537.45	325.06	2652.93	9784.5	1584.64	4439.38	1520.1	638.52	9828.58	3809.48	919.5	6555.79	2196.29	228.32	121.14	113.29	907.94	2816.36	1040.71
	26.7	1224.86	4615.89	1694.83	178.99	232.02	973.39	619.78	2229.02	624.59	374.92	483.24	576.66	968.37	382.92	345.29	1384.24	88.77	1291.07	508.47	977.74	304.03	3017.31	3226.66	1140.73			1915.19	544.55	323.78	2664.92	9724.43	1545.19	4457.88	1555.39	661.92	9784.5	3778.48	897.62	6479.14	2260.66	226.09	118.5	114.31	928.59	2853.97	1051.87
	26.8	1216.72	4478.4	1642.67	176.39	228.5	952.11	604.68	2168.7	610.88	367.72	479.53	585.73	974.73	393.27	339.57	1384.89	88.76	1253.37	509.18	952.92	298.22	3021.74	3240.07	1136.16			1900.28	549.54	322.17	2674.86	9653.4	1501.18	4476.03	1599.18	683.07	9724.43	3748.26	882.98	6384.68	2339.17	228.92	117.81	115.73	951.08	2895.42	1062.34
	26.9	1208.28	4344.43	1598.23	174.4	226.94	928.27	591.37	2115.11	599.63	361.31	477.33	596.69	978.89	405.05	333.44	1386.68	88.49	1218.11	511.08	931.37	293.73	3026.24	3246.77	1137.83			1885.18	555.2	320.06	2680.57	9590.31	1464.98	4482.5	1636.73	705.82	9653.4	3716.16	861.4	6292.46	2402.13	225.21	118.71	118.26	973.86	2937.3	1079.41
	27	1196.66	4210.22	1546.37	171.34	222.6	905.22	574.87	2048.87	588.14	352.9	472.42	602.5	984.79	415.39	326.8	1387.27	87.96	1179.57	509.56	908.91	288.36	3029.2	3247.41	1134.84			1880.54	570.29	323.11	2687.67	9512.71	1421.71	4481.18	1673.6	727.46	9590.31	3678.96	850.81	6196.31	2498.61	227.67	117.85	121.67	996.3	2972.02	1089.76
	27.1	1186.07	4085.38	1498.69	167.58	220.71	886.77	559.97	1993.68	578.04	349.56	465.03	608.28	989.49	425.89	318.59	1387.17	87.05	1144.46	509.74	888.07	284.64	3031.88	3258.53	1136.11			1856.26	570.43	319.29	2701.1	9430.42	1385.22	4493.33	1721.14	749.13	9512.71	3638.61	828.43	6093.39	2558.14	227.14	116.93	121.48	1020.57	3006.19	1103.49
	27.2	1174.2	3962.11	1450.81	164.54	217.72	861.34	549.29	1939.24	568.22	343.71	464.32	617.65	994.79	438.17	315.08	1390.84	88.49	1111.97	507.04	865.26	279.54	3029.92	3259.48	1136.8			1840.58	578.76	321.91	2710.8	9322.34	1350.61	4504.98	1766.24	772.32	9430.42	3600.08	812.84	5986.39	2630.7	225.6	116.12	122.57	1047.44	3035.83	1118.58
	27.3	1160.64	3836	1414.32	163.35	215.41	840.79	538.4	1885.01	558.6	338.52	460.82	623.37	995.31	454.79	310.43	1389.9	87.48	1079.6	510.09	844.86	277.78	3033.07	3262.66	1134.27			1823.27	589.67	319.64	2710.07	9215.84	1321.79	4522.24	1812.43	796.2	9322.34	3565.6	795.86	5883.39	2712.19	226.46	114.49	124.91	1070.86	3063.01	1130.02
	27.4	1151.25	3724.59	1373.07	162	214.28	825.29	526.94	1842.82	547.2	334.91	462.7	629.06	998.14	468.04	304.12	1385.25	88.76	1050.69	509.89	825.93	273.02	3030.47	3265.17	1133.69			1805.48	600.48	319.26	2715.51	9089.2	1292.63	4545.74	1868.36	820.88	9215.84	3513.97	783.69	5771	2784.61	225.67	114.72	128.17	1096.77	3093.1	1142.54
	27.5	1143.48	3603.04	1331.56	159.7	210.34	809.33	513.67	1791.98	539.33	329.78	457.3	636.63	1003.54	483.12	297.66	1385.46	88.19	1016.54	507.75	806.93	268.04	3025.1	3269.01	1125.23			1794.56	619.39	322.29	2722.18	8961.82	1256.96	4549.06	1915.8	843.64	9089.2	3466.89	771.58	5649.23	2877.33	225.73	114.24	132.02	1120.99	3118.24	1151.1
	27.6	1124.03	3498.49	1292.3	155.93	206.86	793.58	502.02	1744.76	531.06	324.71	452.79	642.94	1003.13	497.49	293.9	1379.69	87.6	989.96	506.46	789.24	265.74	3014.49	3265.12	1127.64			1771.48	627.88	322.49	2722.2	8829.46	1228.63	4562.4	1968.53	869.03	8961.82	3411.37	746.8	5528.81	2937.67	226.33	111.73	132.36	1153.48	3144.26	1162.83
	27.7	1105.31	3382.8	1256	154.93	206.64	776.5	488.98	1698.93	522.24	320.18	451.01	648.27	1009.24	515.15	288.36	1373.9	87.37	961	505.33	770.41	262.9	3009.59	3263.42	1121.41			1752.73	643.89	321.83	2728.44	8663.44	1197.53	4569.08	2023.76	895.73	8829.46	3363.39	734.5	5406.51	3016.03	227.44	113.16	134.44	1179.8	3157.44	1173.06
	27.8	1090.52	3287.62	1215.09	153.52	205.58	755.93	478.96	1654.78	514.76	315.5	449.4	656.89	1008.44	529.49	285.12	1370.64	87.53	935.77	503.86	752.21	259.81	2996.31	3260.57	1119.68			1725.96	659.93	322.97	2724.9	8515.56	1179.17	4580.34	2081.93	919.36	8663.44	3307.67	719.27	5279.66	3093.43	226.27	111.94	138.61	1203.22	3180.63	1181.87
	27.9	1074.23	3184.51	1189.64	151.31	206	743.82	469.06	1618.23	507.1	310.31	448.34	663.2	1013.49	548.72	281.81	1368.69	87.46	917.92	503.54	735.41	257.19	2996.14	3256.83	1119.29			1704.62	673.99	324.2	2726.9	8333.17	1148.41	4581.91	2141.06	943.83	8515.56	3243.41	707.02	5156.83	3172.04	227.58	112.7	140.01	1231.29	3196.08	1191.01
	28	1066.31	3090.6	1153.66	149.59	201.03	729.1	461.51	1565.02	497.91	304.86	446.8	671	1012.94	564.17	274.97	1364.23	85.71	888.47	500.88	719.26	254.73	2985.54	3258.54	1111.91			1687.94	701.37	329.06	2716.99	8153.81	1127.06	4585.9	2191.69	967.36	8333.17	3190.58	696.02	5014.84	3257.01	228.11	111.58	144.47	1256.38	3209.07	1205.66
	28.1	1047.03	2996.93	1123.6	146.38	198.66	717.01	452.07	1528.64	493.52	301.27	441.78	675.1	1013.76	582.85	270.74	1359.07	87.12	866.08	498.44	706.68	250.58	2974.01	3243.32	1105.01			1659.9	715.45	329.46	2719.86	7980.64	1109.11	4583.08	2256.48	997.63	8153.81	3127.53	678.24	4885.07	3320.43	227.27	111.58	147.49	1290.69	3217.42	1209.98
	28.2	1029.61	2914.13	1092	146.47	197.6	701.14	442.61	1490.78	486.62	296.24	443.22	680.51	1012.11	602.38	267.48	1352.37	86.91	844.33	497.67	689.1	248.11	2963.14	3227.67	1099.9			1637.1	735.49	330.34	2707.44	7755.43	1086.8	4594.29	2325.98	1024.99	7980.64	3056.46	661.46	4746.3	3400.88	227.31	111.38	149.31	1314.11	3231.83	1219.37
	28.3	1007.64	2820.14	1063.46	143.73	195.43	686.4	434.32	1453.33	480.09	293.54	440.68	687.39	1012.61	622.8	263.4	1343.47	87.36	820.83	493.48	673.99	246.26	2946.36	3219	1095.21			1612.81	763.41	330.34	2698.76	7541.39	1075.43	4593.91	2378.5	1048.97	7755.43	2984.38	649.32	4608.07	3476.89	229.81	109.42	152.28	1351.47	3247.78	1230.12
	28.4	990.33	2731.88	1038.1	142.75	196.94	674.92	428.34	1427.8	474.27	291.18	442.68	691.41	1015.12	644.33	259.08	1344.65	84.84	805.06	490.8	660.54	244.49	2927.84	3205.38	1091.33			1590.41	784.53	335.33	2688.68	7331.47	1045.68	4589.88	2440.69	1078.5	7541.39	2910.92	641.77	4468.88	3549.93	228.8	111.6	156.53	1383.59	3247.84	1234.73
	28.5	977.71	2657.4	1010.03	141.29	193.99	665.18	419.2	1387.9	467.53	286.1	440.36	698.05	1007.88	666.98	257.26	1337.6	85.71	780.29	487.06	646.94	242.44	2917.8	3198.93	1085.94			1569.67	818.69	339.17	2671.74	7095.41	1031.28	4596.44	2511.2	1101.51	7331.47	2831.16	630.74	4331.12	3638.88	230.64	110.34	162.26	1417.08	3252	1243.82
	28.6	952.33	2575.91	981.74	140.18	193.91	650.14	412.73	1353.76	466.48	281.6	440.53	700.52	1011.03	686.07	254.26	1325.48	86.11	763.46	485.01	632.03	238.86	2901.79	3182.39	1079.16			1539.3	839.59	338.8	2655.41	6875.44	1019.67	4595.1	2581.67	1130.83	7095.41	2763.62	613.76	4190.41	3697.87	231.17	110.57	163.47	1448.71	3263.76	1249.78
	28.7	936.06	2501.27	961.62	138.36	191.55	639	406.13	1325.06	458.78	278.07	437.78	708.17	1006.91	707.09	251.52	1313.99	86.15	744.17	480.57	621.72	239.16	2882.96	3163	1071.29			1513.08	868.91	344.3	2631.96	6641.52	1006.84	4593.24	2641.06	1154.48	6875.44	2691.04	602.62	4061.88	3771.48	231.42	110.04	165.81	1478.87	3261.17	1251.87
	28.8	910.86	2428.61	933.53	136.64	191.12	629.64	394.96	1291.47	455.43	276.52	440.68	716.41	1005.41	732.69	245.85	1309.15	85.89	727.4	477.13	609.17	235.24	2865.94	3150.46	1062.27			1486.58	900.41	348.56	2612.23	6420.28	995.82	4593.42	2713.8	1186.6	6641.52	2621.78	590.82	3928.14	3843.42	232.34	109.07	169.51	1513.17	3260.78	1264.59
	28.9	891.18	2358.5	917.69	135.91	188.59	618.58	391.99	1268.99	450.26	273.4	438.89	720.47	1000.22	753.54	247.26	1301.32	87.45	714.79	474.09	595.31	233.68	2850.18	3134.6	1057.64			1462.54	931.84	353.4	2594.23	6198.47	986.09	4598.2	2776.38	1213.51	6420.28	2548.92	579.78	3812.36	3921.31	234.04	111.29	174.1	1549.79	3261.62	1270.88
	29	874.08	2289.63	892.8	134.93	187.27	607.32	384.16	1236.37	445.62	270.32	439.26	723.73	999.38	777.33	242.68	1293	85.09	692.64	472.77	586.58	232.97	2825.84	3113.51	1050.28			1441.79	968.95	358.02	2569.29	5983.86	969.06	4604.78	2853.33	1235.36	6198.47	2476.46	577.86	3682.46	3998.29	235.98	110.14	181.74	1577.82	3262.89	1272.01
	29.1	852.1	2227.8	872.66	132.76	186.18	602.16	381.97	1206.33	441.77	266.13	440.46	727.88	995.72	801.54	239.3	1286.45	85.37	680.12	464.39	576.43	229.76	2798.2	3091.79	1043.86			1412.13	997.18	359.64	2549.49	5771.47	951.5	4617.59	2919.07	1265.62	5983.86	2405.79	560.12	3567.64	4060.12	236.84	110.51	181.84	1614.02	3268.89	1278.04
	29.2	829.81	2164.24	851.6	131.4	186.2	592.19	375.68	1181.86	438.83	263.62	440.31	730.02	991.77	824.29	237.1	1277.86	86.9	664.33	462.98	567.26	228.58	2771.54	3069.19	1032.7			1384.33	1032.99	366.56	2528.42	5547.04	943.54	4617.34	2985.32	1294	5771.47	2335.08	549.87	3443.54	4129.11	238.29	110.12	184.8	1648.98	3265.83	1284.16
	29.3	810.72	2105.23	835.51	131	183.51	583.49	368.66	1161.5	436.21	261.98	441.76	734.39	991.45	851.59	236.04	1263.1	86.92	653.03	456.29	553.94	226.57	2752.49	3041.82	1023.48			1360.99	1070.14	373.1	2500.47	5344.81	942.58	4615.56	3059.69	1316.58	5547.04	2261.16	538.96	3329.77	4203.68	241.14	110.33	190.11	1682.36	3263.76	1289.23
	29.4	789.11	2046.69	822.98	129.67	182.22	574.12	362.84	1137.72	431.42	259.87	445.04	744.11	982.93	877.06	232.28	1259.17	86.34	641.18	452.94	546.4	225.8	2722.71	3019.36	1018.08			1333.52	1107.91	380.46	2471.99	5132.44	925.09	4616.44	3133.7	1346.18	5344.81	2197.33	528.79	3222.19	4265.58	241.46	110.56	193.14	1717.82	3250.58	1293.92
	29.5	773.08	1993.23	797.96	128.33	182.31	565.8	359.09	1107.97	428.41	255.89	441.1	742.96	978.11	902.31	231.11	1250.59	84.99	627.43	447.52	536.39	225.24	2687.99	2991.27	1008.01			1312.22	1151.74	390.61	2448.41	4928.14	915.9	4601.29	3208.8	1370.93	5132.44	2121.14	526.4	3106.13	4349.98	245.68	109.62	202.3	1749.85	3250.84	1291.88
	29.6	749.16	1932.24	785.9	127.02	180.66	555.22	355.24	1086.44	426.12	252.74	444.58	749.34	973.41	929.93	228.81	1237.08	85.12	615.66	440.69	526.61	222.48	2660.33	2962.18	999.47			1281.43	1182.8	398	2413.66	4743.11	904.57	4583.23	3280.47	1394.49	4928.14	2050.73	513.51	3000.6	4402.6	247.02	111.02	204.39	1787.21	3239.36	1295.23
	29.7	731.92	1882.27	769.77	127.1	179.56	551.93	351.52	1063.99	423.96	249.87	443.71	748.03	969.2	956.37	225.63	1227.31	85.58	604.19	438.44	516.49	221.88	2624.51	2922.44	988.81			1254.42	1230.11	408.93	2381.8	4537.17	898.04	4567.41	3357.93	1419.1	4743.11	1984.73	504.19	2897.57	4464.4	247.19	110.28	205.77	1827.17	3224.95	1296.01
	29.8	711.67	1832.52	753.86	125.13	179.61	548.53	347.43	1042.44	420.07	248.92	447.1	754.14	964.16	985.5	224.51	1214.54	85.09	592.91	430.81	507.17	221.01	2592.68	2900.14	977.98			1232.04	1274.88	418.28	2351.79	4344.41	889.63	4550.36	3436.46	1447.81	4537.17	1915.77	496.1	2794.36	4535.37	253.23	112.69	212.99	1857.25	3201.82	1297.51
	29.9	692.77	1783.51	739.28	125.04	179.2	540.94	345.44	1027.17	420.49	248.14	450.07	756.4	953.93	1014.03	225.03	1205.14	85.62	585.53	427.81	500.27	219.66	2552.19	2858.2	969.04			1206.1	1320.18	432.32	2317.82	4164.29	886.88	4532.16	3507.02	1471.62	4344.41	1858.97	489.44	2696.56	4596.59	256.18	113.51	217.5	1889.92	3180.93	1297.24
	30	679.09	1740.04	727.94	123.71	177.43	535.09	339.77	1002.96	417.23	245.07	449.14	757.52	947.76	1041.52	221.21	1189.87	87.19	573.96	420.1	489.91	219.72	2525.07	2821.47	951.77			1191.61	1366.31	445.04	2286.01	3991.37	881.5	4501.68	3586.77	1497.42	4164.29	1795.03	483.98	2609.98	4680.64	259.26	112.79	223.81	1924.17	3153.39	1296.86
	30.1	659.09	1691.48	713.97	122.58	176.93	527.3	336.28	979.11	416.31	242.15	453.58	757.24	941.41	1065.88	220.66	1161.81	86.06	563.42	414.52	484.29	216.79	2476.91	2778.69	940.84			1156.14	1405.93	459.7	2258.14	3822.56	874.38	4488.11	3655.87	1520.98	3991.37	1733.01	474.97	2521.82	4714.24	262.12	113.26	227.96	1966.87	3121.36	1300.81
	30.2	641.44	1651.18	701.19	122.08	178.04	526.63	333.6	960.11	414.18	240.96	453.67	758.46	937.18	1094.09	220.1	1152.21	86.08	553.04	411.37	477.82	218.02	2443.18	2735.44	929.81			1133.8	1451.25	474.42	2219.08	3660.62	866.4	4456.92	3737.63	1541.03	3822.56	1668.29	464.64	2439.41	4772.48	266.56	113.2	229.96	1998.21	3090.28	1294.97
	30.3	621.67	1610.53	687.87	120.45	177.52	520.99	331.61	944.41	412.97	240.42	453.67	762.96	925.7	1123.19	218.7	1141.11	86.6	542.24	404.86	472.04	215.24	2394.66	2695.34	917.66			1113.84	1499.4	489.97	2184.1	3500.76	862.89	4430.19	3817.01	1562.88	3660.62	1613.04	457.16	2346.74	4820.74	273.59	113.83	235.25	2032.91	3054.93	1296.42
	30.4	606.18	1570.58	681.78	120.42	177.52	512.91	329.3	940.61	410.99	240.2	458.47	761.14	921.72	1151.26	217.58	1133.35	87.44	542.01	400.14	463.87	215.22	2356.28	2651.64	903.26			1087.4	1549.76	506.1	2152.37	3349.37	860.94	4412.99	3899.54	1586.39	3500.76	1555.87	449.96	2270.56	4881.06	279.48	115.69	241.6	2069.64	3017.2	1292.28
	30.5	595.08	1531.49	668.81	120.06	174.19	507.92	324.81	918.62	410.61	236.16	460.39	763.26	914.58	1176.62	218.32	1117.8	86.81	530.09	393.34	455.71	214.21	2311.94	2601.16	887.31			1073.12	1601.68	525.36	2115.77	3203.97	852.79	4383.23	3978.78	1608.16	3349.37	1501.69	448.19	2196.2	4936.37	287.04	115.4	248.86	2107.5	2969.53	1287.13
	30.6	576.19	1496.22	658.51	119.83	174.36	506.34	324.71	902.96	408.24	235.2	461.77	763.98	902.32	1205.85	215.89	1106.28	87.33	522.26	386.97	453.73	212.48	2259.53	2566.11	874.03			1040.99	1646.31	545.22	2076.88	3075.79	852.08	4347.4	4058.76	1630.58	3203.97	1450.64	437.29	2120.74	4976.7	292.06	117.36	250.34	2144.44	2921.46	1288.4
	30.7	559.24	1464	648.81	119.23	173.23	501.44	323.7	890.74	408.79	234.76	464.39	759.47	897.42	1235.47	214.18	1092.2	87.16	516.54	382.64	444.71	212.36	2219.18	2512.11	855.93			1021.72	1690.81	566.44	2042.08	2942.44	848.52	4323.96	4147.19	1649.01	3075.79	1400.71	432.18	2048.01	5023.41	298.81	116	254.51	2179.22	2863.56	1285.53
	30.8	544.01	1427.14	645.97	117.96	174.21	500.17	318.57	874.41	408.19	232.92	469.16	763.53	886.34	1263.16	214.48	1073.89	88.46	509.52	377.16	440.91	213.43	2174.58	2463.38	842.79			1003.62	1742.62	587.24	2004.34	2810.71	846.44	4299.67	4220.9	1670.23	2942.44	1351.6	426.9	1980.71	5077.73	310.27	117.98	262.29	2209.04	2815.46	1277.79
	30.9	527.76	1396.1	637.33	117.44	172.93	496.82	319.82	868.87	408.11	233.72	471.24	765.37	878.61	1293	214.48	1060.1	89.2	505.58	372.04	434.67	212.6	2130.15	2419.37	826.84			977.7	1789.22	613.74	1974.68	2696.61	843.57	4262.78	4312.19	1689.4	2810.71	1310.51	421.9	1916.04	5107.69	317.91	119.62	266.27	2244.08	2755.52	1278.02
	31	518.33	1364.22	628.28	116.48	171.75	491.44	317.99	852.06	405.56	230.83	474.49	764.4	866.49	1319.82	213.99	1045.78	89.51	497.73	366.77	430.17	210.67	2077.8	2363.36	809.17			966.72	1849.87	638.78	1937.14	2580.19	839.97	4227.84	4389.14	1708.01	2696.61	1267.27	419.74	1851.78	5178.13	329.08	120.68	273.46	2281.88	2697.74	1271.48
	31.1	502.45	1336.89	619.68	116.68	171.8	492.49	314.48	841.77	407.62	229.78	476.36	761.01	858.2	1351.34	214.24	1028.26	89.26	490.08	360.61	423.26	211.39	2034.98	2316.88	792.94			938.73	1896.51	664.92	1906.76	2480.41	845.99	4189.04	4488.13	1727.06	2580.19	1227.32	410.38	1791.82	5199.32	341.49	121.07	275.32	2318.16	2644.93	1262.82
	31.2	489.79	1310.38	614.96	115.24	172.54	490.49	312.9	824.93	405.48	228.84	480.77	760.83	845.17	1375.76	211.72	1010.86	90.08	487.56	355.41	421.46	211.71	1985.84	2268.26	777.34			920.2	1942.44	690.24	1871.49	2371.32	840.78	4146.29	4565.71	1743.79	2480.41	1185.76	404.82	1733.94	5235.58	354.54	121.88	280.91	2351.56	2580.62	1258.53
	31.3	475.91	1281.24	607.32	115.1	171.38	485.61	311.86	814.67	407.04	226.83	484.4	759.69	836.62	1409.27	212.66	997.68	91.26	482.24	349.24	417.03	211.17	1940.73	2212.26	760.17			901.43	1999.77	717.86	1834.91	2278.64	838.66	4101.43	4656.21	1759.44	2371.32	1145.4	402.86	1682.39	5278.91	365.78	122.9	287.32	2388.61	2524.45	1250.79
	31.4	463.08	1254.91	607.28	115.58	170.88	483.6	311.39	807.3	406.49	228.62	489.8	756.86	825.36	1433.98	213.24	976.06	90.56	480.09	342.78	413.29	209.66	1894.49	2168.06	744.6			880.18	2054.23	748.82	1799.54	2186.84	839.37	4048.67	4741.12	1778.13	2278.64	1116.04	397.08	1627.22	5315.91	381.44	125.74	291.02	2422.62	2462.51	1242.62
	31.5	454.96	1236.54	598.2	116.04	171.81	484.23	310.36	793.54	407.81	226.91	491.18	755.69	808.97	1461.66	213.94	961.31	90.7	475.04	338	410.37	211.24	1850.3	2117.39	726.01			866.88	2107.89	775.77	1765.37	2097.61	841.88	3994.92	4821.13	1796.09	2186.84	1080.19	397.36	1577.68	5364.27	400.6	127.04	300.33	2461.06	2399.06	1239.46
	31.6	439.77	1212.31	594.73	113.64	171.38	481.38	311.59	786.84	409.31	224.48	497.38	752.5	801.41	1491.41	212.45	939.29	91.72	470.39	334.12	405.88	210.72	1798.99	2065.79	709.21			843.81	2153.29	811.01	1731.01	2022.4	840.82	3934.91	4916.12	1808.82	2097.61	1045.84	388.69	1524.42	5378.98	416.49	127.81	299.69	2497.94	2335.29	1232.51
	31.7	429.03	1192.37	589.86	114.37	172.67	481.83	309.33	779.08	410.36	223.77	500.43	754.41	786.69	1522.83	213.52	924.23	92.66	465.43	328.98	400.07	211.69	1759.38	2012.39	697.66			828.61	2213.16	840.27	1700.13	1938.04	843.77	3866.54	5007.61	1827.54	2022.4	1014.09	387.08	1484.09	5400.89	432.94	129.44	306.51	2529.06	2268.9	1222.86
	31.8	418.12	1170.82	586.73	115.02	172.79	480.61	308.68	770.31	412.2	222.47	503.22	750.34	775.89	1546.68	214.3	906.73	94.24	463.57	323.71	396.79	210.1	1714.78	1961.17	675.74			807.21	2268.95	878.44	1667.99	1863.84	845.83	3798.73	5092.37	1835.66	1938.04	982.17	380.99	1435.93	5434.57	451.16	130.86	312.71	2563.63	2197.49	1219.59
	31.9	407.83	1152.38	588.27	115.02	171.63	480.81	308.78	772.34	413.06	223.01	510.12	745.38	763.83	1578.76	213.77	892.17	96.13	468.13	319.88	396.74	211.62	1667.96	1916.08	663.16			792.99	2318.81	906.26	1632.62	1794.03	846.86	3728.7	5187.79	1852.62	1863.84	955.84	377.29	1399.59	5457.31	472.12	133.85	317.32	2599.09	2136.1	1211.44
	32	400.25	1138.12	580.87	114.16	170.42	480.07	308.96	757.61	414.24	221.62	515.42	738.81	747.47	1602.02	214.72	876.76	95.87	460.29	312.28	391.52	211.3	1625.16	1864.72	642.29			781.41	2380.94	944.52	1602.02	1732.67	847.78	3648.63	5269.04	1866.52	1794.03	925.37	381.78	1360.23	5494.52	496.46	132.64	325.61	2633.6	2069.79	1202.38
	32.1	386.09	1120.94	575.84	114.31	172.79	479.4	308.84	752.61	416.62	222.09	518.18	736.04	735.6	1632.5	216.17	857.51	96.5	458.27	309.41	388.34	213.4	1583.7	1813.72	626.47			761.64	2432	978.06	1572.83	1672.04	855.72	3569.16	5362.54	1872.59	1732.67	901.77	376.12	1319.26	5496.93	514.76	135.79	328.03	2673.07	2002.89	1191.15
	32.2	376.9	1103.14	577.6	114.68	172.11	483	308.62	749.03	415.13	223.48	523	731.39	724.31	1659.98	217.63	847.06	97.31	457.97	305.11	386.21	212.88	1537.7	1767.09	608.17			743.94	2485.71	1013.16	1544.96	1611.18	858.26	3491.19	5452.87	1887.38	1672.04	876.09	371.23	1285.34	5509.99	538.04	137.48	332.79	2708.14	1941.69	1184.81
	32.3	367.91	1089.83	576.48	113.52	171.72	483.16	310.03	743.4	417.71	222.44	528.87	726.44	707.04	1682.99	218.72	827.68	98.01	455.04	300.2	382.82	213.34	1500.41	1717.26	596.44			726.29	2540.8	1051.71	1510.92	1556.16	861.83	3403.86	5542.61	1895.32	1611.18	852	370.31	1252.79	5532.98	563.44	138.12	338.62	2746.53	1877.6	1180.62
	32.4	358.56	1075.69	580.77	113.47	173.17	480.81	311.17	745.56	420.2	222.49	535.1	722.18	697.56	1715.68	220.06	816.72	99.21	456.29	295.83	380.99	213.26	1457.47	1677.67	582.66			710.21	2586.81	1088.18	1484	1502.48	865.51	3311.34	5631.01	1909.22	1556.16	830.14	368.01	1217.4	5540.96	588.08	140.87	342.6	2777.96	1810.7	1166.37
	32.5	354.21	1065.43	576.68	115.02	172.78	484.86	309.73	735.27	419.5	222.78	538.11	715.92	684.31	1739.05	222.85	803.52	101.06	451.53	291.92	379.02	214.33	1422.76	1628.82	564.38			703.03	2651.11	1128.02	1452.02	1451.58	873.81	3229.44	5726.5	1916.73	1502.48	810.69	372.59	1188.96	5562.07	616.32	142.92	351.5	2811.3	1752.08	1153.76
	32.6	340.99	1052.16	575.17	112.68	173.99	489.41	312.22	731.29	423.93	221.8	544.87	710.54	671.56	1763.39	222.67	787.19	104.23	452.77	287.02	375.08	216.19	1384.34	1587.97	549.41			681.56	2697.92	1166.99	1425.46	1408	878.14	3129.94	5810.79	1919.84	1451.58	787.06	363.6	1160.78	5570.12	644.6	142.83	353.03	2848.54	1689.61	1143.97
	32.7	334.4	1041.27	574.79	114.16	173.06	490.21	312.38	730.98	426.98	221.6	550.76	705.67	658.96	1792.93	225.43	774.17	103.72	450.74	282.57	371.17	216.91	1346.44	1545.98	534.17			667.12	2748.94	1205.46	1397.04	1361.09	886.61	3043.18	5903.27	1928.81	1408	768.69	362.63	1136.73	5567.71	670.96	145.18	358.26	2883.01	1629.36	1130.34
	32.8	327.27	1031.38	576.1	114.53	173.8	496.42	314.94	723.64	427.62	223.32	556.54	696.97	645.68	1820.27	227.29	760.12	104.51	452.89	276.27	368.56	217.51	1311.58	1505.69	520.96			653.97	2806.93	1246.91	1369.93	1321.98	893.77	2951.14	6003.11	1936.52	1361.09	748.65	360.66	1106.49	5579.77	700.19	146.89	363.08	2920.02	1569.18	1117.07
	32.9	318.59	1024.02	582.19	113.69	174.44	501.06	318.3	729.18	432.88	224.66	569.31	694.23	632.36	1848.98	230.88	748.4	106.67	460.24	274.57	367.98	218.91	1275.52	1467.41	510.5			640.84	2859.82	1283.47	1343.09	1278.39	904.99	2856.62	6084.46	1939.7	1321.98	730.81	360.89	1080.96	5584.37	724.9	150.4	366.46	2952.64	1511.72	1102.13
	33	317.2	1015.53	581.97	114.51	176.36	506.02	322.52	725.23	435.11	224.43	571.86	685.29	621.13	1864.08	231.04	736.92	107.74	455	269.6	369	220.39	1238.7	1425.08	493.14			634.23	2925.62	1323.89	1317.2	1240.6	918.28	2765.57	6172.68	1939.67	1278.39	716.1	366.79	1060.31	5607.82	756.32	150.9	374.85	2990.6	1452.43	1090.12
	33.1	306.33	1006.73	584.14	113.99	174.72	513.78	325.62	724.86	438.71	224.27	578.56	675.26	609.89	1889.3	236.38	724.4	109.68	461.24	265.03	366.36	219.63	1208.29	1388.95	480.06			616.27	2973.97	1364.97	1289	1212.22	928.69	2672.98	6264.54	1945.89	1240.6	698.13	359.92	1038.52	5590.67	784.32	152.72	377.46	3021.33	1403.62	1071.4
	33.2	299.63	1000.27	587.69	113.57	175.63	521.38	329.5	722.16	439.76	225.57	586.93	667.99	598.77	1915.8	236.89	713.19	111.26	461.91	261.19	363.43	222.98	1175.92	1346.88	467.99			602.39	3020.33	1407.64	1261.89	1177.44	943.39	2579.57	6359	1953.19	1212.22	685.51	361.32	1021.73	5587.5	815.67	153.44	383.14	3056.49	1349.97	1062.23
	33.3	293.44	990.7	593.7	115.03	176.87	527.8	334.67	725.71	445.43	228.78	597.02	657.7	584.48	1936.1	240.12	701.11	113.03	468.23	255.93	361.67	226.59	1141.63	1309.87	454.43			589.78	3080.13	1448.72	1235.66	1141.13	958.2	2488.1	6449.89	1950.2	1177.44	670.53	360.71	998.39	5583.79	843.67	157.11	386.59	3090.77	1298.73	1042.08
	33.4	288.83	989.33	598.59	116.11	178.62	539.79	338.81	733.53	449.23	229.56	606.97	651.58	574.61	1964.02	246.31	688.1	116.33	473.17	254.67	363.02	227.07	1114.74	1275.73	447.24			577.36	3127.51	1486.62	1216.28	1113.78	975.44	2403.99	6527.31	1950.16	1141.13	654.77	359.71	982.36	5575.4	874.76	158.51	388.21	3121	1252.4	1025.17
	33.5	284.67	984.38	600.32	115.26	180.73	550.02	344.36	733.37	452.56	230.34	613.99	640.89	563.67	1984.61	249.66	679.98	115.91	473.5	249.64	359.86	230.9	1083.06	1242.57	432.78			571.71	3186.48	1533.99	1193.3	1086.29	996.97	2311.58	6623.56	1951.71	1113.78	645.26	367.48	966.18	5580.13	908.19	160.18	399.84	3146.41	1202.72	1008.53
	33.6	274.49	985.41	608.81	115.35	180.12	564.19	355.39	737.91	460.26	232.42	625.01	632.7	551.24	2010.23	254.46	666.7	118.38	481.01	246.37	359.1	233.24	1056.79	1207.61	421.71			557.41	3233.04	1567.68	1169.72	1067.84	1024.66	2229.5	6716.31	1951.27	1086.29	629.21	365.02	946.8	5561.62	939.68	163.93	399.03	3184.21	1157.03	986.32
	33.7	269.56	983.64	614.17	117.97	182.93	576.6	359.72	741.48	465.01	232.14	635.3	623.99	539.53	2029.19	258.63	657.32	121.01	489.08	243	357.62	237.64	1030	1172.57	409.96			545.81	3279.02	1612.14	1142.84	1035.66	1050.8	2140.68	6806.71	1947.02	1067.84	619.93	365.54	928.16	5551.36	971.29	164.79	402.61	3219.89	1114.56	965.7
	33.8	265.19	978.22	618.22	116.68	183.68	589.03	370	748.48	471.98	234.89	646.29	616.51	529.8	2043.37	264	648.18	122.81	499.04	241.37	357.22	239.74	1000.18	1139.14	402.19			535.97	3328.62	1655.52	1125.19	1010.19	1082.71	2057.62	6890.11	1944.09	1035.66	609.33	367.94	918.36	5555.67	1002.93	168.18	408.8	3249.64	1070.41	947.93
	33.9	259.29	978.89	628.83	118.96	184.71	604.93	380.12	763.4	480.39	237.5	662.54	605.33	519.41	2066.89	269.22	636.03	125.36	510.61	238.18	356.98	244.94	972.18	1111.69	393.62			525.58	3370.4	1697.09	1103.17	989.52	1119.62	1980.88	6972.01	1942.84	1010.19	597.32	371.09	908.01	5521.06	1034.9	170.94	410.76	3278.81	1027.81	925.33
	34	256.09	975.56	638.33	118.9	185.52	623.5	388.67	767.16	487.29	239.02	673.92	594.68	507	2085.99	273.04	626.53	126.31	515.74	233.73	356.37	250.99	945.89	1073.5	381.03			519.1	3424.75	1735.07	1084.12	969.27	1152.14	1905.59	7038.93	1930.03	989.52	587.59	380.68	892.43	5506.87	1067.77	170.66	420.46	3309.61	985.86	904.16
	34.1	249.42	974.78	645.78	119.83	187.57	635.98	395.9	779.51	496.56	242.23	684.46	586.63	497.11	2102.18	277.55	617.53	129.63	526.98	230.4	355.51	255.39	919.64	1048.66	373.48			503.71	3469.77	1777.63	1063.23	951.83	1201.23	1827.54	7126.39	1928.66	969.27	579.42	380.1	881.84	5471.43	1102.23	172.61	421.74	3342.15	948.11	883.51
	34.2	244.79	977.37	659.61	121.17	190.42	656.86	410.73	790.34	504.21	245.18	698.26	575.62	488.93	2118.27	282.41	607.99	132.53	542.49	227.18	355.49	260.86	896.42	1019.61	362.98			493.89	3508.68	1813.89	1043.27	927.94	1248.47	1754.78	7206.49	1923.12	951.83	567.4	384.54	866.47	5450.7	1134.68	175.33	421.74	3366.53	913.04	860.34
	34.3	239.55	977.42	669.26	122.11	190.73	676.68	422.97	804.98	513.79	247.59	711.46	565.04	479.92	2137.15	289.58	600.91	134.76	555.49	224.34	354.12	268.28	870.46	992.07	355.81			485.06	3558.93	1855.34	1024.36	909.79	1301.06	1686.34	7282.16	1915.59	927.94	559.37	390.3	861.43	5423.7	1167.41	178.23	426.92	3395.58	877.26	837.36
	34.4	236.62	976.18	686.77	123.26	194.96	699.67	436.06	826.13	527.79	252.18	728.36	556.38	469.62	2161.74	296.42	593.22	136.74	569.67	223.13	356.09	275.9	851.84	965.47	349.52			476.77	3597.2	1895.27	1005.84	895.39	1353.31	1618.96	7364.81	1910.98	909.79	552.08	395.9	852.48	5390.33	1201.7	180.97	431.14	3422.69	843.07	813.5
	34.5	236.3	981.2	698.61	125.9	197.36	721.46	449.06	836.19	543.74	254.66	743.82	545.57	459.41	2171.64	302.96	584.81	139.72	587	218.82	357.02	284.59	827.82	940.79	338.26			476.16	3646.07	1937.4	985.11	879.93	1423.51	1549.28	7447.16	1897.49	895.39	543.18	405	841.4	5386.44	1233.42	182.6	437.16	3446.74	813.42	791.49
	34.6	227.97	985.9	716.74	126.7	201.56	744.89	463.18	855.88	554.31	258.5	761.16	535.98	450.76	2188.87	309.54	574.11	141.91	600.52	215.47	355.6	293.19	806.89	914.45	327.8			460.92	3679.84	1967.9	966.71	870.71	1487.71	1484.9	7530.01	1891.7	879.93	537.89	408.67	829.13	5360.83	1260.24	186.4	437.21	3479.38	785.46	769.43
	34.7	224.22	989.47	731.94	128.71	203.62	771.07	477.4	871.86	568.48	261.11	775.56	525.84	442.54	2206.11	316.84	566.66	144.86	618.07	211.35	356.76	300.44	785.53	889.8	322.17			452.62	3724.44	2011.49	948.82	852.76	1558.72	1427.59	7611.56	1883.71	870.71	530.34	414.4	820.73	5322.97	1295.34	186.12	442.66	3506.82	755.09	747.58
	34.8	220.17	993.54	751.18	130.57	204.49	794.68	489.74	893.58	585.51	266.52	793.81	518.4	431.23	2219.72	323.48	559.38	147.74	637.97	209.93	357.06	307.47	766.83	867.23	313.82			446.73	3753.32	2049.19	929.07	836.48	1637.79	1369.84	7683.07	1878.62	852.76	526.48	425.28	815.76	5299.12	1324.59	190.58	445.23	3517.94	725.12	723.93
	34.9	215.86	1004.33	772.96	132.54	209.89	821.34	508.71	926.21	602.97	271.46	810.94	506.28	426.93	2236.24	333.63	551.27	148.9	664.17	208.01	357.78	319.31	745.97	842.11	310.74			437.99	3787.26	2088.68	913.78	824.47	1708.21	1313.62	7756.29	1863.74	836.48	519.13	431.01	813.56	5261.59	1354.24	193.55	447.92	3550.38	700.76	703.53
	35	216.2	1009.4	792.99	134.51	213.09	852.73	525.03	940.79	623.03	273.1	828.93	499.21	417.26	2246.36	342.88	544.37	151.69	678.72	203.51	358.87	330.13	726.79	820.64	300.21			436.81	3837.62	2124.52	895.24	816.28	1795.67	1260.69	7836.7	1853.73	824.47	513.04	446.47	804.2	5244.31	1386.46	194.81	452.19	3571.01	674.06	683.69
	35.1	210.23	1018.66	821.01	138.04	216.17	876.24	542.38	968.54	642.62	280.4	847.57	489.91	409.01	2259.91	347.47	536.22	154.56	704.63	201.52	360.1	341.22	709.43	798.02	294.07			423.06	3859.38	2157.76	879.87	809.02	1884.77	1213.54	7892.33	1840.83	816.28	510.76	450.11	799.94	5187.43	1417.6	197.45	452.43	3590.84	652.28	664.14
	35.2	207.43	1034.44	842.99	139.08	220.58	912.84	559.42	993.49	661.3	285.03	865.38	478.94	399.96	2272.03	358.95	529.18	157.24	728.2	199.87	363.21	354.54	691.53	778.26	288.53			415.62	3895.23	2193.66	865.42	795.8	1965.19	1166.66	7957.08	1827.88	809.02	504.33	461.93	792.23	5160.7	1445.99	199.8	456.39	3604.11	627.99	644.22
	35.3	204.24	1047.79	871.2	143.41	223.41	940.08	577.44	1019.6	683.02	290.14	883.61	472.52	393.71	2288.68	366.55	524.96	159.16	756.31	197.13	367.09	366.42	676.43	759.66	283.01			409.1	3927.5	2222.06	847.69	789.39	2065.99	1121.14	8015.98	1814.98	795.8	498.82	468.91	791.22	5120.21	1476.92	201.28	457.48	3630.98	604.76	624.04
	35.4	203.08	1062.81	902.74	144.88	228.79	972.04	599.7	1053.27	704.86	296.97	906.46	463.58	390.04	2298.07	379.13	515.34	162.02	787	195.52	365.92	379.82	658.5	739.34	278.64			404.3	3951.52	2252.92	834.72	779.68	2163.26	1079.28	8094.72	1797.29	789.39	499.34	484.66	790.39	5072.14	1505.2	205.63	458.99	3660.23	582.4	605.39
	35.5	202.58	1080.77	929.4	148.13	233.49	1006.56	616.06	1077.38	728.34	300.76	926.34	452.04	380.28	2314.03	387.03	510.24	165.59	812.13	193.23	368.29	392.67	640.47	722.14	270.02			404.43	3982.15	2289.9	817.84	773.52	2265.59	1036.43	8143.8	1780.2	779.68	494.16	500.78	783.68	5035.72	1530.31	207.19	465.51	3672.5	561.13	585.65
	35.6	197.4	1099.97	962.41	152.37	236.28	1042.03	636.06	1109.47	756.32	307.45	943.82	443.98	371.9	2319.1	398.03	504.41	165.45	840.44	191.08	372.3	407.36	623.48	700.09	263.68			392	4002.6	2316.73	804.52	773.26	2365.24	998.87	8208.56	1763.02	773.52	490.58	508.08	780.68	4980.39	1557.14	208.14	463.49	3688.04	544.84	567.5
	35.7	194.87	1124.09	1002.26	154.52	239.63	1075.5	655.3	1136.27	781.06	314.04	965.9	436.41	367.93	2326.91	406.36	496.89	168.55	871.39	188.69	376.66	422.61	610.24	683.15	259.58			388.16	4032.83	2340.52	790.94	761.08	2467.06	962	8251.13	1748.27	773.26	487.07	522.5	779.16	4928.59	1583.13	211.87	465.93	3702.28	524.92	552.5
	35.8	194.31	1148.94	1035.96	158.16	246.09	1109.69	676.6	1171.8	808.34	321.57	990.89	427.01	360.68	2332.98	416.1	492.49	172.74	902.69	186.38	378.33	436.12	597.28	669.19	255.34			381.53	4049.52	2366.91	776.36	756.47	2578.72	930.06	8296.46	1728	761.08	483.59	533.67	778.86	4882.89	1613.53	214.11	467.1	3717.68	510.56	536.66
	35.9	192.06	1174.48	1080.13	163.59	251.67	1149.27	703.38	1210.81	840.13	326.11	1016.47	420.53	354.12	2350.23	428.79	488.77	174.57	941.46	184.7	382.04	450.5	582.5	655.02	250.76			375.84	4070.14	2391.33	763.78	752.77	2691.13	896.82	8352.13	1712.64	756.47	484.29	548.06	777.3	4822.88	1635.71	217.14	469.71	3729.9	491.47	520.83
	36	192.04	1204.32	1119.2	166.46	254.6	1186.14	725.62	1237.69	866.33	332.72	1036.4	412.63	348.1	2350.89	440.56	481.43	175.91	975.58	182.41	384.11	468.2	567.24	633.59	243.56			378.04	4095.39	2421.73	753.03	745.36	2806.41	865.8	8402.71	1691.53	752.77	478.89	567.09	774.14	4772.01	1661.94	218.08	474.77	3748.09	478.63	501.86
	36.1	187.62	1230.61	1154.51	171.99	261.17	1221.37	743.56	1274.22	894.46	340.07	1061.53	401.41	342.17	2355.84	452.07	476.97	179.16	1010.48	180.58	392.36	485.36	553.48	617.74	239			366.68	4107.48	2446.14	739.86	743.51	2916.68	834.99	8447.02	1669.8	745.36	478.52	579.36	772.18	4689.72	1684.23	220.21	471.67	3753.86	461.64	488.31
	36.2	185.83	1266.79	1199.72	176.58	264.8	1258.92	767.36	1309.46	925.97	349.21	1081.51	396.72	337.15	2362.02	465.18	472.59	180.26	1047.28	177.93	397.26	498.52	542.66	604.92	236.9			364.9	4122.03	2472.16	727.7	737.6	3031.33	808.61	8494.4	1648.59	743.51	475.5	592.32	773.98	4623.01	1706.31	221.87	473.23	3757.68	450.08	475.31
	36.3	184.67	1299.77	1243.59	181.24	271.92	1298.81	792.08	1346.92	955.4	356.84	1105.57	389.93	333.62	2367.5	476.3	467.43	183.8	1088.09	177.58	402.98	517.32	531.69	600.51	231.68			358.2	4132.92	2503.2	715.49	734.87	3153.66	784.17	8543.61	1627.83	737.6	478.01	607.36	772.84	4553.89	1725.24	225.72	472.63	3768.08	439.17	460.81
	36.4	183.43	1336.3	1297.84	186.57	276.47	1336.89	817.1	1388.72	987.03	364.89	1129	383.55	325.23	2373.46	493.64	465.06	185.44	1131.07	175.91	409.54	536.84	518.89	575.93	230.61			355.06	4148.54	2521.17	703.66	732.89	3280.21	753.4	8593.3	1604.83	734.87	476.07	624.69	775.42	4484.01	1745.23	228	474.42	3779.01	426.09	448.01
	36.5	185.8	1374	1340.56	190.13	281.39	1380.96	842.72	1422.14	1018.28	370.09	1153.18	376.02	322.77	2373.27	506.72	458.5	188.59	1166.48	173.83	415.88	551.84	507.93	562.42	224.58			358.56	4163.53	2546.19	692.73	733.38	3408.24	732.21	8619.2	1577.03	732.89	475.71	646.68	775.58	4410.76	1767.93	230.68	479.48	3778.3	412.87	434.47
	36.6	179.79	1410.94	1390.76	197.44	288.03	1420.83	867.79	1461.34	1055.59	377.7	1175.43	368.26	314.19	2378.2	517.53	457.31	190.65	1208.21	172.02	422.76	570.2	493.59	548.14	219.89			348.57	4162.56	2562.18	681.02	733	3531.97	708.21	8653.57	1554.81	733.38	474.37	656.43	777.11	4318.93	1782.5	232.67	477.15	3780.74	400.38	422.86
	36.7	180.94	1454.63	1443.59	201.56	294.98	1463.66	893.63	1500.11	1082.67	385.88	1201.96	361.02	308.99	2379.16	530.06	451.18	191.46	1253.02	170.87	429.78	589.36	485.46	536.51	216.07			344.49	4170.4	2582.48	673.62	728.99	3635.73	689.31	8689.62	1527.19	733	477.46	675.72	777.04	4233.99	1803.08	233.5	477.54	3787.79	391.11	411.94
	36.8	179.58	1496.2	1490.52	204.72	300.99	1505.91	918.03	1536.2	1120.73	396.59	1222.44	354.63	304.86	2386.3	545.32	448.45	194.84	1295.22	169.43	439.61	611.36	476.51	523.07	213.27			342.23	4171.14	2599.97	664.47	728.61	3764.72	670.37	8726.73	1498.7	728.99	476.99	695.26	782.02	4143.53	1817.81	235.83	477.87	3786.21	380.86	397.89
	36.9	178.52	1550.22	1545.79	211.27	306.28	1550.91	947.1	1583.73	1156.32	403.46	1251.51	348.2	302.2	2387.03	558.58	445.99	195.72	1339.91	168.77	449.12	629.66	467.06	513.71	211.49			338.71	4172.76	2622.98	653.86	728.57	3896.14	649.54	8755.7	1468.61	728.61	479.24	711.13	781.5	4056.4	1832.87	239.7	477.35	3776.2	371.21	387.24
	37	181.89	1594.43	1597.29	217.6	312.76	1592.02	971.47	1624.18	1191.23	413.74	1269.99	343.48	297.36	2384.49	575.21	440.9	197.73	1387.09	166.64	458.41	648.82	458.64	502.81	205.91			341.36	4183.6	2633.42	645.71	729.67	4035.37	627.27	8782.34	1438.5	728.57	480.5	739.8	787.18	3972.52	1849.39	240.28	479.94	3783.2	362.79	375.92
	37.1	176.03	1640.32	1653.78	222.18	319.7	1635.26	1000.96	1667.01	1225.92	422.28	1293.79	334.4	291.72	2385.95	586.93	438.41	199.09	1431.4	164.26	468.63	667.16	449.13	491.8	205.16			334.06	4168.95	2653.66	635.9	733.98	4151.24	611.94	8833.28	1408.63	729.67	482.24	751.91	796.84	3868.3	1862.98	242.86	477.13	3777.12	356.83	366.53
	37.2	176.28	1694.66	1710.69	229.64	325.76	1677.57	1029.44	1711.54	1261.72	431.7	1317.39	329.84	287.19	2381.47	601.96	435.76	201.11	1475.39	163.66	477.74	687.24	443.04	480.7	199.02			333.21	4157.14	2669.96	628.23	729.42	4276.52	596.11	8858.13	1377.54	733.98	484.72	769.8	795.71	3769.71	1874.96	244.85	476.7	3765.83	348.56	360.47
	37.3	177.21	1745.21	1762.86	234.5	332.47	1720.18	1056.84	1746.26	1298.53	440.42	1339.73	323.74	284.11	2378.94	615.3	430.4	203.03	1522.24	162.04	492.5	708.26	432.53	471.32	197.66			331.44	4156.25	2685.07	620.94	734.21	4407.21	583.79	8881.06	1343.26	729.42	490.48	789.24	799.73	3680.84	1889.87	248.54	476.29	3757.52	339.56	349.43
	37.4	175.48	1795.51	1824.29	242.88	339.06	1760.5	1084.34	1798.19	1328.09	449.79	1361.86	317.54	280.68	2376.41	633.22	430.21	205.1	1571.02	163.33	504.19	727.93	426.97	463.56	197.52			332.86	4139.86	2697.82	613.9	736.48	4547.79	566.14	8902.64	1308.57	734.21	493.99	807.5	808.11	3587.27	1897.86	252.54	475.46	3750.23	334.32	339.98
	37.5	178.09	1848.47	1880.83	249.09	345.23	1803.57	1112.7	1835.04	1364.77	459.16	1382	311.06	275.28	2374.92	643.02	426.78	205.79	1617.69	160.24	516.67	746.36	419.57	453.02	193.21			333.79	4131.84	2709.82	608.23	739.8	4684.03	554.31	8914.27	1279.33	736.48	497.48	832.98	812	3497.87	1904.26	253.5	475.98	3737.4	326.78	333.02
	37.6	175.56	1901.93	1937.08	254.43	352.12	1847.18	1136.66	1869.47	1397.59	469.15	1404.27	307.12	271.43	2369.11	661.19	422.63	207.98	1664.23	158.58	530.48	767.11	412.74	445.04	190.54			326.46	4119.39	2712.86	603.41	746.86	4802.2	540.32	8922.59	1238.5	739.8	502.2	851.23	823.57	3390.4	1914.13	253.21	470.04	3723.44	319.79	325.29
	37.7	175.68	1956.19	1990.68	261.92	359.28	1891.04	1169.53	1921.57	1434.67	477.63	1428.66	302.15	269.3	2358.5	675.73	421.96	208.3	1715.37	157.56	544.64	788.54	408.18	438.11	189.18			325.54	4095.62	2726.49	595.53	744.12	4912.03	527.02	8940.84	1209.34	746.86	509.39	876.27	831.49	3300.69	1919.32	255.67	469.82	3705.81	314.78	318.64
	37.8	174.81	2017.48	2061.91	269.13	366.26	1935.33	1197.51	1967.82	1472.6	488.63	1442.28	297.01	267	2354.7	692.03	419.22	208.71	1764.2	156.06	558.41	812.3	400.1	430.41	186.09			325.76	4073.07	2733.59	590.56	752.21	5031.97	516.67	8949.77	1175.68	744.12	515.64	892.62	835.2	3199.52	1925.08	258.55	470.53	3687.83	308.52	309.89
	37.9	174.01	2072.92	2120.69	275.5	372.51	1980.37	1227.83	2015.93	1505.62	496.95	1466.6	292.1	261.93	2347.76	711.32	414.63	209.14	1813.28	157.16	577.93	830.58	394.58	424.09	186.68			325.58	4054.03	2743.38	584.96	754.9	5169.64	505.81	8954.41	1145.02	752.21	523.98	917.52	844.72	3097.46	1929.24	261.09	467.63	3665.39	304.59	305.2
	38	177.8	2129.77	2176.86	280.07	377.74	2024.2	1257.41	2051.47	1537.93	506.94	1483.7	286.4	258.44	2340.71	723.74	414.31	209.99	1860.83	155.87	590.69	851.82	385.57	414.26	181.67			330.93	4032.25	2750.78	580.76	761.9	5302.26	493.89	8955.02	1110.39	754.9	530.94	945.81	854.76	3019.29	1935.89	262.1	469.43	3639.75	297.8	296.35
	38.1	175.09	2187.61	2241.92	287.98	384.27	2064.93	1284.4	2103.36	1575.82	518.4	1502.93	284.17	256.56	2337.11	739.33	411.6	211.33	1902.49	153.95	605.72	873.66	382.56	408.03	181.11			325.43	4007.32	2749.48	575.94	771.14	5425.28	485.5	8948.69	1074.61	761.9	542.84	961.47	867.56	2907.08	1934.81	265.66	462.53	3620.16	293.6	290.03
	38.2	176.9	2255.46	2305.59	295.4	391.06	2110.49	1313.9	2150.02	1613.02	528.32	1525.47	278.19	252.19	2321.88	755	410.71	211.58	1957.07	154.86	623.96	891.49	374.9	398.14	179.82			327.37	3979.4	2757.91	569.61	774.08	5551.99	476.46	8947.23	1039.28	771.14	551.59	983.22	878.72	2811.21	1942.86	266.03	462.23	3588.5	290.34	284.83
	38.3	176.02	2315.22	2368.68	301.59	396.06	2153.44	1346.56	2192.84	1646.58	537.23	1548.48	272.68	249.93	2312.24	770.47	408.29	212.74	2005.71	151.91	639.98	909.84	371.02	395.99	177.24			328.87	3952.55	2761.81	567.83	784.12	5673.58	470.21	8934.14	1007.19	774.08	566.3	1003.98	891.82	2722.84	1950.48	268.21	459.04	3555.01	284.17	279.96
	38.4	175.24	2383.84	2437.12	306.54	405.9	2195.91	1376.62	2246.13	1684.71	546.48	1567.18	270.64	249.62	2302.99	785.76	406.94	213.11	2056.17	153.04	656.18	938.06	366.72	391.33	178.43			329.74	3926.4	2761.19	561.63	791.8	5795.1	458.49	8936.14	974.52	784.12	578.64	1027.93	908.77	2626.61	1942.34	271.47	455.96	3519.65	282.17	273.92
	38.5	180.42	2438.98	2503.23	313.08	410.44	2237.23	1404.04	2291.81	1719.5	559.47	1576.52	265.74	245.91	2287.38	801.31	406.21	213.14	2104.79	150.57	675.07	952.98	361.56	384.54	175.33			339.09	3895.55	2763.62	559.46	798.93	5897.96	450.37	8905.42	942.02	791.8	590.26	1058.81	923.68	2562.06	1945.59	271.82	456.54	3493.93	278.21	268.75
	38.6	177.28	2507.33	2569.13	321.75	416.61	2279.49	1431.69	2339.18	1751.07	567.54	1598.01	261.55	242.38	2281.63	819.65	403.93	216.12	2144.7	150.73	692.91	973.36	358.88	378.86	172.77			334.57	3854.81	2764.62	555.69	814.57	6032.72	442.72	8892.93	907.54	798.93	607.39	1075.59	942.93	2456.64	1941.68	274.98	452.23	3452.85	275.28	264.46
	38.7	177.8	2572.19	2632.84	325.59	424.73	2321.28	1463.53	2386.1	1786.16	579.21	1612.12	259.91	239.23	2272.22	833.42	401.91	215.01	2190.69	149.56	714.01	993.58	354.28	375.22	171.32			337.81	3820.52	2758.66	552.06	823.04	6146.08	435.36	8875.79	881.11	814.57	624.42	1096.88	962.78	2370.5	1936.42	276.2	448.42	3408.85	273.26	259.37
	38.8	180.28	2637.93	2700.1	333.13	429.93	2365.88	1487.64	2427.4	1817.51	585.41	1626.22	255.2	239.7	2251.8	848.57	400.39	213.82	2243.1	149.77	733.36	1011.69	350.08	370.72	171.44			339.73	3779.15	2757.24	549.83	831.38	6283.78	429.37	8862.29	852.02	823.04	642.88	1125.39	984.2	2289.9	1936.09	278.41	445.36	3370.1	270.79	254.76
	38.9	180.19	2713.22	2764.51	341.17	436.7	2406.31	1517.39	2487.18	1850.42	598.56	1646.81	253.92	237.68	2243.84	862.9	398.23	214.3	2289.56	149.69	753.88	1030.96	349.54	370.2	172.59			346.08	3734.99	2755.72	547.79	843.22	6407.72	422	8834.29	819.53	831.38	664.1	1143.53	1008.41	2211.11	1930.79	279.62	440.62	3323.07	268.93	249.96
	39	184.16	2775.06	2827	345.81	442.91	2450.08	1544.51	2532.3	1883.22	610.82	1656.31	249.51	233.78	2226.46	875.76	403.38	214.77	2337.17	148.16	771.58	1050.37	344.6	364.84	169.52			353.81	3700.31	2755.31	542.39	861.09	6531.36	417.97	8798.64	794.34	843.22	685.56	1172.11	1036.44	2142.68	1928.28	281.92	439.83	3275.3	266.29	245.61
	39.1	183.4	2844.07	2906.29	352.88	448.96	2494.33	1576.71	2578.39	1911.12	616.51	1668.82	245.51	232.79	2212.1	894.01	414.5	214.72	2389.41	147.9	793.57	1073.32	341.18	359.79	168.59			354.09	3645.8	2750.14	539.3	881	6634.34	412.1	8779.42	766.08	861.09	709.22	1188.17	1065.32	2054.87	1921.19	279.25	433.21	3228.36	264.64	243.3
	39.2	186.34	2917.18	2960.93	359.55	454.5	2532.73	1604.67	2630.36	1948.97	626.82	1682.37	241.81	232.77	2193.52	905.92	412.24	214.33	2426.38	147.07	815.54	1090.44	339.79	355.27	168.42			357.74	3600.79	2745.09	543.64	896.27	6761.54	408.88	8731.38	743.09	881	730.92	1213.5	1098.18	1981.39	1912.02	282.31	428.74	3184.17	261.27	239.58
	39.3	188.62	2987.92	3030.9	367.2	458.18	2574.04	1628.34	2680.67	1974.62	634.89	1695.74	238.08	229.61	2173.76	923.47	409.33	213.63	2474.37	147.39	836.2	1104.93	337.53	352.03	168.82			362.39	3546.47	2745.51	542.87	917.83	6890.97	402.37	8698.57	715.27	896.27	756.24	1237.71	1131.79	1911.63	1908.79	284.91	425.84	3132.5	261.1	234.9
	39.4	191.08	3056.93	3106.8	373.77	465.22	2617.97	1658.59	2738.7	2005.47	646.6	1710.02	237	227.92	2155.02	937.83	407.77	214.26	2527.73	146.81	856.29	1122.3	336.69	351.22	170.82			369.22	3496.43	2741.36	544.61	938.87	6992.36	400.24	8660.88	693.11	917.83	782.21	1261.3	1168.28	1844.3	1900.98	286.03	420.62	3071.83	261.04	232.63
	39.5	197.37	3130.18	3176.7	377.58	472.56	2654.88	1687.24	2783.27	2033.72	657	1718.07	233.03	226.19	2128.58	954.36	405.29	212.91	2568.64	147.4	877.33	1137.42	333.68	346.62	167.64			382.92	3438.02	2732.19	546.06	965.31	7090.17	396.1	8620.62	667.38	938.87	811.94	1289.79	1208.49	1794.77	1895.43	285.98	421.04	3023.55	257.49	228.14
	39.6	197.01	3194.43	3237.99	383.59	477.68	2696.98	1711	2832.26	2061.36	664.82	1726.4	229	223.1	2107.39	963.99	405.8	212.68	2610.91	146.73	897.69	1157.83	331.06	343.76	166.93			383.49	3376.61	2720.77	548.23	995.43	7207.21	392.12	8573.24	642.41	965.31	843.74	1310.4	1252.9	1719.68	1882.74	288.18	410.91	2972.35	257.99	225.19
	39.7	201.49	3267.56	3302.72	391.87	479.94	2729.99	1734.57	2883.13	2090.36	675.93	1734.79	226.21	223.21	2086.54	978.86	403.54	213.42	2653.26	145.94	919.36	1172.47	331.43	343.72	166.49			391.98	3317.98	2710.44	552.94	1021.38	7309.61	391.82	8533.64	625.08	995.43	872.16	1331.99	1303.66	1660.68	1876.18	289.16	406.73	2909.94	255.38	222.66
	39.8	206.51	3345.94	3370.77	399.31	488.27	2769.41	1760.89	2934	2115.68	686.7	1749.01	224.61	223.57	2059.06	994.16	401.33	212.6	2698.67	146.04	943.27	1190.12	328.38	340.14	168.19			398.93	3258.02	2695.44	554.51	1052.54	7438.32	388.59	8485.73	603.28	1021.38	900.41	1356.72	1353.77	1607.76	1862.62	289.42	401.61	2861.14	256.14	220.29
	39.9	208.8	3415.8	3434.26	402.82	493.94	2803.11	1786.92	2989.79	2139.07	697.16	1751.36	222.87	222.6	2031.31	1009.32	400.42	211.28	2741.26	147.21	965.74	1201.42	328.56	342.94	169.67			407.15	3199.68	2687.11	559.84	1087.12	7537.24	384.89	8436.82	587.14	1052.54	934.59	1378.46	1411.94	1554.12	1856.66	291.56	394.7	2801.68	254	217.72
	40	216.79	3495.52	3497.34	408.66	499.03	2843.57	1814.23	3037.53	2166.9	701.91	1758.51	219.17	219.04	2007.63	1020.79	399.14	211.32	2781.03	144.99	986.89	1218.03	328.49	336.66	167.59			423.94	3134.62	2670.97	566.13	1127.27	7638.06	383.42	8384.26	566.29	1087.12	965.57	1409.12	1464.74	1514.94	1843.41	292.72	394.67	2748.16	254.61	215.3
	40.1	218.77	3570.67	3567.88	415	501.83	2877.47	1826.44	3088.83	2186.51	715.42	1760.6	216.57	218.07	1973.07	1033.42	400.76	211.16	2815.47	145.83	1008.52	1235.58	327.77	336.48	168.08			425.52	3065.67	2655.71	569.64	1174.69	7730.44	381.07	8328.3	549.57	1127.27	1000.48	1421.62	1523.28	1450.49	1830.36	292.95	385.74	2698.65	254.41	214.99
	40.2	226.92	3643.86	3623.78	419.13	506.57	2919.81	1859.19	3138.47	2209.84	723.26	1772.57	215.18	217.18	1942.73	1045.57	398.09	208.98	2864.21	144.6	1032.42	1246.44	327.4	334.41	168.83			437.22	2996.37	2638.54	577.18	1211.59	7824.39	378.04	8263.18	534.46	1174.69	1036.77	1442.17	1587.2	1410.41	1815.47	294.54	381.27	2642.37	251.74	211.8
	40.3	232.68	3718.38	3695.12	430.12	511.71	2950.61	1877.99	3191.61	2231.89	735.75	1768.21	214.56	217.24	1910.89	1058.49	397.26	210.24	2910.3	144.96	1058.89	1261.12	330.05	366.89	170.04			448.13	2934.96	2624.21	581.83	1259.04	7923.86	376.82	8199.09	518.31	1211.59	1076.94	1468.51	1652.23	1360.94	1804.59	294.47	373.97	2582.6	252.7	212.27
	40.4	237.73	3803.4	3761.07	431.6	516.4	2989.64	1898.69	3249.24	2253.81	740.92	1781.28	213.43	216.76	1886.31	1072.96	397.54	207.94	2951.58	147.42	1077.68	1271.5	328.08	337.31	172.49			457.1	2861.64	2597.92	593	1309.47	8036.07	377.08	8137.49	504.26	1259.04	1117.6	1492.88	1727.54	1320.82	1785.67	295.88	368.89	2531.58	252.4	210.23
	40.5	248.26	3877.93	3818.1	437.53	519.65	3018.81	1926.73	3292.77	2276.68	746.69	1782.2	211.07	215.63	1853.51	1078.49	397.23	207.01	2983.89	145.7	1101.57	1289.61	327.41	334.13	172.51			475.53	2794.81	2580.31	602.12	1358.46	8115.4	375.73	8051.92	491.02	1309.47	1156.01	1521.54	1802.2	1294.84	1770.62	296.08	367.77	2470.18	252.8	208.38
	40.6	252.83	3966.19	3882.4	439.65	527.04	3061.97	1947.12	3334.37	2287.61	755.69	1788.26	207.44	215.69	1812.33	1092.88	397.53	206.88	3024.53	144.12	1120.48	1298.92	330.89	335.16	173.64			483.82	2719.08	2557.34	608.99	1416.31	8207.52	374.22	7964.27	476.64	1358.46	1195.54	1532.11	1878.89	1248.36	1750.39	295.56	359.21	2421.49	253.17	206.77
	40.7	261.06	4050.22	3945.13	446.03	524.03	3088.62	1965.83	3403.69	2311.42	763.81	1791.48	207.99	213.54	1781.04	1102.19	399.79	203.61	3060.01	144.64	1146.7	1310.88	331.11	335.82	177.54			491.26	2658.75	2532.78	617.14	1476.32	8307.27	374.34	7877.93	464.54	1416.31	1242.43	1554.7	1956.59	1211.02	1735.49	296.42	352.38	2362.66	253.62	206.38
	40.8	270.51	4133.41	4011.71	450.99	532.18	3127.08	1992.3	3450.72	2337.36	770.09	1791.48	204.21	212.76	1745.37	1115.74	399.46	203.32	3092.63	146.18	1168.98	1318.94	330.56	335.45	178.24			505.23	2596.37	2502.79	626.58	1536.82	8397.96	374.9	7778.83	455.11	1476.32	1281.43	1576.7	2044.51	1183.66	1708.94	295.52	347.19	2311	255.1	205.72
	40.9	278	4213.22	4071.47	455.73	535.1	3160.6	2011.72	3506.71	2347.32	778.92	1794.57	202.56	213.78	1711.46	1123.74	403.28	199.51	3137.92	148.53	1191.4	1327.72	333.5	339.67	183.76			516.56	2517.25	2476.62	634.24	1601.31	8475.19	375.52	7676.47	444.1	1536.82	1326	1597.68	2124.98	1149.39	1687.9	297.98	341.59	2260.13	254.88	204.78
	41	291.52	4296.61	4128.04	458.47	535.99	3195.31	2035.34	3562.98	2360.73	789.73	1789.83	201.37	211.31	1675.97	1134.46	402.82	201	3159.27	146.9	1212.16	1340.58	336.11	338.35	183.44			535.58	2458.19	2447.42	642.61	1669.87	8555.77	376.02	7550.08	433.38	1601.31	1367.73	1616.46	2208.02	1134.59	1668.58	295.55	337.47	2208.03	255.51	203.2
	41.1	297.7	4381.38	4187.56	462.48	540.08	3223.43	2053.23	3607.71	2376.62	792.83	1787.58	200.51	212.86	1636.01	1146.61	403.94	197.61	3197.43	147.17	1236.86	1347.61	339.69	341.23	187.17			543.53	2393.8	2415.82	658.12	1744.3	8626.02	371.5	7417.67	422.92	1669.87	1415.73	1634.38	2297.13	1093.54	1642.01	294.73	331.29	2156.88	255.64	203.38
	41.2	305.72	4464.14	4237.33	465.16	542.58	3245.54	2073.84	3653.63	2395.89	800.41	1785.42	198.71	211.79	1597.57	1152.57	405.17	197.01	3228.77	146.05	1255.26	1358.21	343.29	345.48	190			557.9	2323.72	2388.77	668.32	1820.32	8684.42	375.99	7297.42	416.27	1744.3	1464.72	1651.69	2383.97	1070.57	1614.98	294.1	327.21	2106.31	256.69	202.84
	41.3	318.5	4543.14	4299.87	468.37	545.08	3275.64	2086.67	3711.37	2406.48	806.37	1784.83	198.48	211.1	1567.96	1159.38	405.66	194.59	3260.03	147.04	1277.03	1367.61	345.66	346.99	195.46			571.21	2262.52	2346.9	682.57	1892.09	8783.18	376.31	7163.9	408.52	1820.32	1507.57	1673.93	2479.54	1045.93	1589.6	295.57	319.94	2053.68	258.57	200.9
	41.4	327.47	4622.58	4351.62	471.01	548.43	3291.99	2107.17	3760.4	2414.46	815.41	1781.37	197.46	213.33	1533.64	1168.52	406.79	193.7	3288.54	147.79	1300.46	1373.7	349.54	355.01	200.31			590.26	2198.81	2313.92	695.66	1971.06	8839.78	378.11	7017.71	397.97	1892.09	1554.78	1695.16	2572.91	1021.04	1557.94	296.42	314.32	2009.34	258.56	203.32
	41.5	341.29	4703.8	4401.39	473.18	549.99	3320.71	2119.97	3802.88	2428.73	816.38	1773.4	196.72	211.87	1498.66	1173.97	407.04	192.4	3318.5	148.71	1318.58	1379.82	355.26	357.63	203.11			608.38	2149.71	2281.39	709.67	2051.84	8898.36	376.48	6872.98	392.58	1971.06	1597.23	1715.38	2669.14	1013.23	1529.2	293.72	313.67	1962.13	257.91	202.39
	41.6	350.62	4784.28	4447.18	478.89	552.76	3347.31	2136.92	3848.59	2442.87	823.73	1774.42	196.33	212.32	1460.04	1184.36	407.61	189.83	3341.51	149.04	1344	1386.53	360.22	365.34	208.17			618.86	2079.78	2247.29	724.21	2141.74	8960.36	379.39	6713.5	386.04	2051.84	1641.67	1727.93	2761.04	982.9	1500.98	293.38	302.68	1916.39	259.56	203.11
	41.7	362.44	4862.62	4501.27	478.86	554.69	3367.37	2150.58	3897.66	2449.42	829.21	1764.18	195.69	211.1	1426.78	1191.84	407.88	190.23	3368.52	150.04	1363.64	1394.8	366.31	369.84	214.39			636.72	2022.93	2200.73	740.67	2226.08	9010.66	381.23	6544.69	378.93	2141.74	1689.79	1747.76	2851.68	964.12	1465.6	294.03	298.83	1870.28	263.58	201.5
	41.8	375.42	4944	4543.64	481.91	556.63	3389.23	2161.74	3937.1	2452.83	832.86	1756.86	194.49	212.39	1391.11	1197.23	409.52	187.83	3395.87	148.29	1382.71	1391.33	370.33	377.36	218.83			653.14	1961.29	2165.97	753.48	2314.73	9077.1	385.57	6357.01	372.47	2226.08	1740.59	1763.06	2955.18	948.47	1435.83	292.98	294.4	1825.74	263.73	203.29
	41.9	388.98	5026.32	4581.34	484.84	557.23	3408.61	2172.77	3985.89	2460.36	839.99	1749.9	193.7	212.68	1355.53	1205.19	414.68	185.08	3420.17	151.94	1401.42	1403.58	379.83	388.62	224.93			668.97	1909.27	2129.51	770.94	2406.02	9128.64	386.42	6186.56	369.37	2314.73	1792.17	1781.62	3054.61	932.64	1405.06	293.34	288.66	1782.89	264.86	202.83
	42	404.1	5096.4	4622.6	486.07	559.08	3424.14	2181.57	4025.07	2463.66	842.11	1744.44	192.23	211.81	1322.05	1208.68	416.27	184.16	3448.51	151.28	1424.29	1403.03	387.6	394.37	230.97			694.49	1861.68	2083.5	789.86	2503.06	9174.07	390.58	6017.33	363.4	2406.02	1837.49	1795.7	3153.94	931.06	1370.6	290.49	285.93	1739.47	265.29	201.11
	42.1	415	5183.9	4669.84	488.87	558.72	3437.32	2191.9	4071.33	2467.96	848.33	1737.19	192.66	211.36	1289.16	1210.69	417.95	181.53	3464.22	151.97	1444.68	1410.14	396.39	405.79	236.11			704.64	1798.85	2041.33	809.58	2607.94	9217.58	389.9	5833.58	356.16	2503.06	1881.22	1806.56	3265.03	902.44	1336.29	289.62	279.44	1699.46	269.1	203.38
	42.2	427.81	5250.1	4700.79	491.8	559.27	3454.07	2205	4109.19	2469.86	853.01	1730.29	191.89	213.47	1258.14	1220.92	405.54	178.9	3481.33	153.39	1467.11	1411.76	407.4	417.66	242.66			723.61	1748.19	1999.62	814	2699.1	9255.89	396.79	5659.81	354.92	2607.94	1933.72	1823.13	3360.18	888.99	1303.46	289.53	273.37	1654.6	268.2	203.58
	42.3	440.72	5329.54	4737.52	492.41	558.76	3465.42	2214.79	4154.6	2476.87	860.49	1719.66	192.14	212.97	1223.48	1221.13	403.56	176.87	3505.66	154.25	1483.21	1412.19	416.55	429.39	248.91			742.54	1701.14	1954.24	835.49	2801.03	9290.91	400.91	5469.3	348.19	2699.1	1987.81	1833.08	3470.09	877.98	1272.22	286.08	266.79	1619.66	270.99	203.59
	42.4	452.86	5404.06	4769.8	493.89	563	3474.49	2221.04	4195.56	2474.57	861.19	1710.93	192.97	214.31	1195.79	1229.59	409.03	175.62	3521.38	155.53	1499.7	1414.21	429.22	445.99	257.57			761.18	1648.19	1914.46	859.46	2903.02	9339.82	404.7	5288.43	343.53	2801.03	2033.92	1850.66	3571.16	867.09	1237.43	287.75	263.92	1580.03	274.68	204.56
	42.5	470.7	5476.79	4805.58	494.29	560.87	3489.52	2227.54	4224.64	2470.3	860.42	1698.98	190.94	214.36	1165.89	1233.34	413.59	173.26	3545.16	156.02	1520.82	1411.49	441.71	459.06	263.29			778.9	1604.58	1871.76	869.99	3011.27	9366.32	408.63	5106.38	338.71	2903.02	2082.91	1868.08	3674.19	868.64	1210.02	283.25	263.29	1546.48	276.67	205.42
	42.6	483.94	5552.1	4839.23	493.7	563.13	3500.87	2232	4261.81	2474.83	862.23	1684.24	191.78	214.63	1131.29	1231.45	419.03	173.21	3553.22	158.08	1532.14	1417.1	452.1	475.31	271.03			795.42	1553.74	1826.41	876.69	3123.83	9393.21	413.08	4932.64	336.2	3011.27	2133.18	1870.9	3783.58	846.37	1174.41	281.76	255	1508.77	278.81	205.19
	42.7	497.87	5612.86	4865.31	494.04	560.51	3508.24	2236.26	4292.26	2468.87	862	1677.11	192.56	214.5	1104.13	1234.22	424.06	170.79	3574.32	159.96	1552.18	1416.28	468.1	488.98	279.3			812.1	1510.54	1783.37	906.21	3230.13	9413.19	419.29	4744.36	331.86	3123.83	2182.27	1891.47	3890.37	838.01	1142.8	282.64	249.67	1471.34	280.71	204.76
	42.8	511.69	5692.13	4887.17	496.16	560.87	3512.31	2245.48	4330.23	2462.87	864.93	1664.64	191.94	215.36	1075.48	1240.67	445.84	167.73	3582.51	160.24	1566.04	1415.28	482.52	509.13	288.12			831.97	1461.53	1740.09	930.17	3333.31	9432.26	430.42	4572.66	328.63	3230.13	2237.68	1899.73	3990.78	829.19	1112.89	277.44	244.91	1435.6	283.71	205.78
	42.9	526.86	5761.36	4913.74	496.37	561.02	3511.08	2245.74	4355.9	2460.71	871.42	1649.84	191.32	218.77	1048.09	1238.05	449.85	166.23	3592.53	162.02	1581.84	1415.89	498.88	530.36	299.8			851.19	1416.5	1700.58	943.33	3447.82	9444.12	436.31	4403.06	328.43	3333.31	2288.62	1910.03	4088.52	822.84	1080.51	278.51	239.09	1403.75	288.22	206.77
	43	546.37	5827.58	4933.67	496.36	560.22	3514.6	2244.14	4387.23	2455.17	868.65	1635.41	190.64	218.34	1018.81	1241.07	452.39	162.99	3604.78	164.07	1596.36	1409.73	514.7	546.93	304.01			878.42	1382.36	1658.22	952.13	3563.44	9458.32	443.87	4244.3	322.17	3447.82	2338.76	1919.52	4196.76	825.63	1049.82	275.14	239.8	1372.49	291.57	207.9
	43.1	555.64	5893.63	4956.22	494.91	560.86	3524.22	2254.61	4418.73	2446.53	870.44	1619.61	190.11	219.52	993.11	1241.31	452.16	162.07	3615.08	165.5	1611.38	1410.8	534.47	567.46	314.04			892.33	1337.79	1616.16	983.78	3689.6	9475.84	454.84	4065.99	319.13	3563.44	2392.68	1933.17	4302.68	807.6	1017.86	273.36	232.51	1341.2	294.2	207.78
	43.2	572.58	5963.29	4971.4	496.36	556.09	3524.21	2243.53	4437.43	2442.79	867.5	1606.19	192.02	220.41	967.67	1236.37	458.81	158.06	3625.86	166.79	1629.67	1408.7	551.9	588.43	322.88			913.03	1294.45	1575.68	1004.02	3795.9	9483.93	468.63	3911.61	316.54	3689.6	2441.48	1935.9	4402.34	801.73	987.06	271.43	226.72	1307.61	297.22	209.26
	43.3	588.16	6026.53	4991.68	497.02	555.29	3516.78	2248.23	4464.98	2432.73	870.6	1589.6	192.96	220.96	943.44	1238.58	462.37	159.02	3634.18	167.96	1635.47	1398.18	572.48	612.82	334.87			933.76	1258.09	1533.59	1023.33	3920.23	9481.04	482.12	3756.82	313.4	3795.9	2487.61	1945.48	4510.76	794.48	959.14	268.2	222.89	1278.36	302.58	209.58
	43.4	601.67	6095.2	5007.17	497.1	553.94	3523.33	2251.48	4494.4	2424.1	871.3	1573.61	194.19	222.87	919.24	1241.86	465.11	156.75	3641.34	172.38	1654.33	1394.23	593.93	635.57	343.99			952	1224.92	1493.62	1046.41	4036.74	9485.73	495	3610.59	313.89	3920.23	2537.93	1953.99	4606.98	788.73	932.08	266.53	219.19	1248.1	306.3	210.98
	43.5	623.49	6163.04	5014.52	494.52	551.57	3511.52	2246.14	4513.71	2414.79	870.38	1552.48	192.22	223.84	893.68	1238.88	474.48	154.63	3640.27	173.29	1665.14	1392	616.28	660.39	352.92			973.08	1192.06	1453.26	1063.72	4155.14	9467.57	510.38	3469.97	310.52	4036.74	2585.06	1965.6	4706.5	798.16	906.02	263.34	219.83	1221.97	309.41	212.4
	43.6	635.54	6226.88	5031.34	495.77	551.74	3516.36	2255.27	4537.3	2402.94	869.06	1536.83	193.76	226.02	871.09	1235.94	480.59	152.62	3643.12	175.76	1677.87	1384.69	639.2	685.96	364.34			991.77	1153.32	1413.71	1079.96	4264.44	9467.83	533.62	3331.39	309.34	4155.14	2640.26	1964.68	4813.43	783.76	877.64	263.7	211.83	1193.55	315.2	213.84
	43.7	650.54	6289.81	5048.26	491.51	549.99	3513.19	2242.97	4558.61	2395.9	867.47	1511.29	193.27	227.63	849.95	1237.74	486	149.89	3645.76	178.41	1691.1	1379.28	663.04	713.49	373.66			1013.63	1116.24	1374.02	1098.22	4384.34	9463.23	553.24	3196.82	306.79	4264.44	2685.96	1971.16	4904.1	774.53	855.06	259.75	207.56	1166.69	317.71	214.39
	43.8	663.83	6352.42	5053.16	489.5	545.41	3507.08	2247.12	4579.23	2378.32	867.24	1492.64	193.4	230.38	823.8	1230.72	494.51	147.87	3648.76	180.3	1697.62	1373.1	687.7	740.66	386.21			1033.39	1088.64	1339.39	1119.8	4509.16	9459.38	577.57	3068.62	305	4384.34	2736.6	1977.18	5014.63	775.22	827.32	257.01	205.14	1140.11	323.86	217.21
	43.9	681.89	6413.4	5066.81	487.72	542.61	3494.57	2241.81	4600.98	2369.93	867.02	1471.96	195.9	231.67	805.3	1230.75	502.72	145.43	3651.77	184.28	1707.19	1364.85	716.31	768.88	398.92			1057.38	1055.4	1301.98	1141.88	4623.8	9442.97	595.26	2951.87	307.31	4509.16	2784.94	1982.51	5102.93	771.71	801.3	254.73	201.13	1112.83	329.27	217.47
	44	700.95	6469.43	5062.54	487.06	541.92	3480.47	2233.62	4614.82	2355.83	860.31	1448.57	196.4	233.04	782.95	1222.09	512.9	144.59	3649.83	183.96	1723.46	1353.61	740.39	794.06	407.11			1082.14	1032.17	1268.8	1158.56	4744.71	9429.57	623.2	2830.28	303.11	4623.8	2837.12	1989.28	5207.03	783.83	781.9	250.69	200.33	1091.43	334.58	219.53
	44.1	715.4	6533.76	5068.02	484.13	537.59	3475.84	2223.46	4632.43	2338.37	860.01	1426.58	195.43	234.58	765.14	1218.33	521.94	143.02	3643.99	187.8	1731.31	1348.01	765.17	828.04	417.03			1098.4	996.92	1234.51	1181.58	4871.44	9409.18	650.72	2723.73	302.07	4744.71	2881.8	1983.73	5291.28	766.43	754.87	248.68	193.98	1066.84	340.84	221.68
	44.2	730.61	6580.78	5060.88	481.92	538.3	3454.58	2218.74	4644.34	2325.89	859.26	1403.83	197.6	238.8	742.21	1210.14	531.99	141.47	3641.08	192.17	1737.18	1337.41	795.13	856.82	428.79			1119.3	972.39	1197.74	1202.23	4984.04	9389.26	680.58	2621.3	300.32	4871.44	2926.98	1986.82	5383.51	766.2	733.3	246.93	190.23	1043.6	347.53	224.92
	44.3	746.13	6645.13	5063.5	477.53	529.83	3452.74	2211.82	4659.19	2305.89	853.17	1387.46	199.17	240.13	725.53	1209.64	541.38	139.81	3637.91	194.88	1745.83	1330.62	827.27	886.57	440.32			1138.78	945.9	1164.53	1220.86	5102	9364.22	712.18	2523.8	301.81	4984.04	2979.83	1993.87	5485.48	767.39	711.27	244.58	188.01	1023.8	355.42	227.33
	44.4	759.23	6706.62	5051.39	476.16	528.17	3446.54	2209.44	4679.83	2287.9	852.47	1360.72	199.72	245.52	708.13	1202.86	554.44	138.04	3638.1	198.76	1750.26	1319.58	856.09	918.86	453.4			1159.82	920.32	1130.36	1244.57	5212.28	9338.9	740.92	2426.7	300.38	5102	3022.97	1990.78	5569.64	762.23	692.31	241.19	183.81	999.61	366.56	229.07
	44.5	776.56	6762.78	5050.27	473.27	525.74	3431.37	2208.53	4687.08	2269.64	849.2	1340.61	200.64	244.52	686.86	1197.14	564.53	136.47	3627.16	200.67	1753.99	1304.76	884.73	947.77	464.64			1188.46	903.08	1103.36	1263.34	5323.78	9300.31	773.54	2335.54	297.22	5212.28	3063.89	1993.46	5653.77	776.64	671.07	238.94	183.64	976.71	374.03	233.36
	44.6	789.72	6813.33	5052.54	472.38	523.49	3417.31	2193.17	4690.42	2243.51	844.2	1313.41	202.54	249.92	670.13	1189.64	576.84	133.93	3616.38	203.14	1765.08	1296.08	913.54	983.6	474.03			1203.28	876.14	1075.79	1288.11	5456.44	9279.73	812.21	2247.48	297.1	5323.78	3109.47	1988.64	5745.9	763.91	650.93	234.98	177.78	960.98	383.5	236.25
	44.7	806.8	6866.93	5039.4	469.95	520.17	3401.68	2190.14	4711.54	2222.7	840.99	1292.32	203.69	253.46	652.86	1180.58	589.13	132.91	3606.66	206.71	1771.42	1289.46	946.88	1018.26	485.22			1222.14	848.5	1042.44	1310.51	5550.19	9231.18	846.33	2166.7	294.8	5456.44	3157.31	1989.72	5828.01	764.79	631.69	233.66	175.94	937.65	395.89	237.98
	44.8	818.19	6913.17	5039.02	466.94	516.12	3387.37	2180.17	4718.42	2200.04	835.17	1265.66	205.67	257.4	636.55	1174.87	603.12	130.18	3598.17	211.72	1773.17	1280.57	982.22	1051.79	501.98			1246.41	829.72	1016.31	1330.32	5677.97	9185.49	885.79	2103.57	297.64	5550.19	3197.97	1989.17	5907.21	764.46	614.11	231.3	172.19	915.34	407.11	241.3
	44.9	836.19	6961.99	5020.86	463.41	511.69	3367.62	2171.16	4730	2171.78	833.81	1247.28	209.38	260.72	625.33	1165.63	598.32	129.77	3587.46	215.36	1778.96	1263	1013.99	1090.87	514.07			1265.27	811.43	990.91	1360.29	5788.02	9143.22	927.9	2027.38	296.91	5677.97	3234.9	1983.43	5986.94	766.78	594.21	228.02	169.78	896.88	426.06	247.46
	45	853.14	7009.34	5011.32	461.29	507.23	3354.46	2159.6	4722.33	2147.38	827.98	1223.76	209.33	265.91	606.59	1156.64	610.52	127.25	3572.89	218.58	1781.29	1252.37	1048.57	1120.1	524.93			1293.04	798.74	962.58	1377.6	5888.52	9073.17	964.86	1961.57	295.2	5788.02	3273.3	1987.28	6072.41	782.2	581.26	225.11	170.84	881.06	439.53	252.5
	45.1	866.19	7043.96	4999.6	456.19	504.13	3331.22	2141.84	4716.66	2114.98	821.98	1196.1	211.18	270.59	589.68	1146.43	625.3	126.24	3560.53	223.92	1784.93	1236.72	1080.31	1158.47	538.66			1312.46	773.56	937.6	1395.48	5993.98	9009.27	1008.48	1897.39	295.9	5888.52	3308.51	1979.23	6133.59	765.77	560.49	222.11	163.22	866.74	455.6	256.17
	45.2	876.17	7093.59	4974.83	453.66	501.95	3305.41	2130.84	4718.47	2087.04	816.49	1175.41	212.59	274.08	578.68	1142.33	638.17	124.26	3539.96	226.82	1790.58	1224.9	1118.56	1194.25	551.08			1334.67	756.8	909.8	1424.6	6097.33	8929.4	1056.59	1836.22	291.68	5993.98	3340.8	1975.52	6203.57	768.57	544.93	220.99	160.81	849.65	471.92	262.79
	45.3	894.09	7127.32	4956.49	448.54	495.99	3289.4	2123.38	4722.23	2054.39	816.17	1152.34	216.33	281.06	564.18	1129.3	655.96	124.31	3529.71	230.5	1792.4	1209.08	1150.21	1234.07	562.28			1354.93	738.79	884.96	1444.88	6196.54	8830.29	1101.09	1785.02	294.49	6097.33	3384.56	1966.81	6280.64	773.31	529.12	218.1	157.41	830.54	490.79	266.33
	45.4	906.4	7170.41	4944.47	444.84	489.96	3268.3	2113.42	4738.79	2021.09	808.24	1129.82	219.43	287.35	549.97	1119.16	667.71	121.76	3514.94	236.78	1789.66	1193.6	1188.39	1271.36	578.01			1373.4	721.44	865.49	1464.02	6296.58	8755.54	1147.87	1731.51	292.77	6196.54	3420.77	1959.69	6348.74	773.29	515.31	215.69	157.01	816.77	512.33	274.31
	45.5	926.19	7213.1	4923.34	441.66	486.09	3247.02	2097.5	4718.2	1991.24	795.53	1110.17	222.16	294.31	533.23	1109.23	680.87	119.82	3486.8	238.53	1791.21	1180.72	1227.06	1305.09	586.79			1403.78	716.52	843.54	1488.02	6391.13	8653.54	1198.8	1673.2	294.28	6296.58	3453.42	1960.04	6410.56	787.53	504.13	212.28	157.11	798.9	532.83	277.83
	45.6	934.91	7251.74	4905.08	438.19	482.36	3214.52	2083.46	4717.39	1958.96	791.18	1087.73	223.64	299.72	522.38	1098.48	697.28	118.94	3471.42	241.9	1790.78	1162.9	1265.53	1340.89	601.57			1413.91	693.68	821.02	1511.5	6506.16	8534.87	1249.78	1628.13	292.81	6391.13	3485.04	1949.31	6473.23	778.91	488	208.78	151.79	791.92	557.34	285.77
	45.7	946.17	7278	4883.73	429.52	476.14	3186.86	2062.88	4713.19	1920.84	785.02	1062.18	227.02	307.08	512.81	1082.39	727.36	118.25	3450.61	246.4	1789.77	1149.58	1296.17	1379.33	613.47			1433.76	679.27	797.79	1529.71	6598.74	8419.58	1300.12	1588.43	291.78	6506.16	3511.8	1940.77	6538.49	782.47	474.62	206.91	147.18	772.21	584.74	292.39
	45.8	960.5	7308.43	4857.39	426.16	472.18	3159.37	2043.77	4701.43	1886.3	775.84	1043.87	231.7	315.07	500.49	1072.1	737.26	117.37	3435.12	251.58	1789.22	1130.98	1335.26	1419.89	627.31			1455.83	668	775.62	1554.01	6689.77	8286.49	1357.37	1546.39	292.13	6598.74	3546.31	1928.78	6598.54	786.04	460.79	203.08	146.91	761.17	609.84	298.33
	45.9	975.72	7338.87	4830.87	421.47	464.78	3129.29	2020.98	4692.79	1850.14	768.94	1019.86	236.26	324.69	488.27	1063.3	747.4	115.35	3412.71	258.98	1792.34	1113.06	1378.77	1458.63	639.08			1472.37	655.88	759.81	1581.66	6786.16	8148.22	1415.09	1507.12	292.73	6689.77	3580.9	1922.77	6664.73	788.19	447.02	201.87	144.6	747.86	637.6	307.3
	46	987.38	7365.1	4811.12	417.07	460.86	3089.14	1998.46	4681.98	1806.34	760.1	999.67	236.62	331.38	475.02	1045.17	756.43	113.76	3392.21	261.84	1786.92	1095.31	1413.22	1495.7	649.2			1498.39	646.14	735.99	1599.93	6883.44	8002.02	1465.03	1470.05	293.54	6786.16	3613.06	1913.8	6712.66	804.76	440.89	198.32	145.37	737.2	669.24	315.39
	46.1	1000.25	7386.12	4767.88	410.03	455.84	3060.67	1970.32	4663.83	1772.87	752.87	981.54	240.32	337.29	466.6	1033.3	772.87	111.61	3359.31	264.74	1788.74	1076.98	1448.46	1537.99	663.42			1512.34	630.11	718.63	1617.16	6983.98	7849.51	1528.01	1438.3	293.61	6883.44	3644.27	1894.71	6780.59	795.8	426.06	197.81	138.79	727.36	701.28	323.82
	46.2	1006.36	7406.76	4732.82	406.97	448.38	3019.18	1946.02	4652.42	1735.12	743.29	958.03	245.47	348.17	453.23	1021.06	783.16	111.99	3341.63	268.92	1782.98	1058.29	1489.4	1571.86	674.32			1535.92	617.23	700.64	1648.33	7081.57	7691.53	1579.73	1405.26	293.67	6983.98	3676.22	1882.72	6831.08	802.24	416.87	193.33	136	711.46	731.2	330.86
	46.3	1021.59	7423.86	4690.61	399.83	445.23	2978.59	1920.82	4639.5	1702.07	735.75	943.49	246.91	356.32	446.24	1003.84	793.74	110.47	3309.27	273.11	1777.62	1040.13	1533.37	1615.81	688.09			1550.54	608.54	685.08	1670.11	7169	7522.48	1637.86	1378.49	295.18	7081.57	3701.03	1870.69	6888.81	809.67	404.71	192.6	135.36	702.15	768.56	340.59
	46.4	1032.42	7442.18	4661.08	396.31	436.81	2935.8	1894.21	4628.97	1662.08	726.65	921.53	253.48	367.36	435.45	993.57	807.6	109.23	3283.9	280.31	1774.74	1021.84	1565.81	1654.06	702.79			1574.87	599.06	667.89	1697.33	7262.93	7363.27	1694.07	1347.89	295.96	7169	3729.88	1856.78	6946.46	811.53	397.97	189.64	134.56	692.74	801.39	349.16
	46.5	1045.17	7455.1	4602.96	390.38	432.6	2888.9	1865.31	4597.62	1622.52	714.33	901.6	257.14	375.7	426.34	980.72	821.54	107.49	3254.59	284.78	1764.87	1001.66	1606.26	1691.61	710.03			1592.5	595.56	649.5	1722.12	7349.52	7175.14	1758.21	1320.08	295.99	7262.93	3754.88	1845.48	6981.24	829.01	387.19	186.93	135.09	681.52	841.72	359.38
	46.6	1051.11	7464.79	4555.03	384.29	424.82	2842	1835.66	4571.94	1586.69	706.41	885.42	262.49	387.63	418.69	961.24	830.44	106.86	3220.97	289.13	1758.03	979.72	1647.86	1728.69	723.96			1605.24	576.32	633.6	1746.88	7443.86	6999.82	1822.22	1293.67	294.32	7349.52	3782.68	1825.56	7023.47	820.9	377.24	185.87	129.6	677.54	881.51	370.67
	46.7	1068.87	7480.2	4506.9	378.95	420.47	2802.69	1802.37	4564.91	1545.66	696.59	866.63	266.69	398.35	409.82	946.11	844.08	105	3180.94	296.17	1747.44	957.51	1677.44	1766.76	733.82			1620.3	571.39	619.42	1766.11	7517.1	6816.94	1885.03	1274.22	295.96	7443.86	3806.46	1804.68	7059.78	827.87	368.17	182.7	129.11	665.87	920.23	379.43
	46.8	1075.36	7476.96	4451.89	370.88	414.58	2747.84	1768.57	4537.74	1510.97	685.83	848.54	271.51	410.55	400.51	931.72	859.87	104.99	3151.54	299.77	1740.74	939.88	1720.86	1805.14	746.13			1640.93	563.42	601.92	1784.08	7592.2	6620.29	1943.27	1251.09	297.6	7517.1	3824.1	1786.07	7102.48	835.93	360.63	179.02	126.29	656.08	961.29	388.36
	46.9	1087.51	7485.4	4392.69	367.31	408.41	2700.61	1744.68	4519.9	1472.69	676.82	837.7	277.09	423.11	395.03	915.94	874.19	103.51	3120.01	304.74	1731.81	919.8	1759.39	1848.52	757.51			1652.54	554.96	589.71	1805.48	7677.37	6429.38	2006.39	1230.17	296.61	7592.2	3850.78	1764.61	7135.98	839.26	353.37	180.2	125.33	650.36	1001.97	400.43
	47	1097.76	7490.2	4337.42	363.17	402.32	2644.84	1711.31	4483.5	1437.92	666.58	813.19	280.99	433.24	388.39	900.81	887.41	103.12	3075.11	310.11	1723.78	896.66	1797.32	1882.24	773.09			1675.73	552.9	576.46	1830.53	7742.68	6234.34	2063.18	1207.67	301.27	7677.37	3875.49	1746.24	7153.97	859.61	346.07	175.52	127.36	645.14	1043.29	409.44
	47.1	1103.28	7480.23	4265.03	354.45	398.16	2594.37	1670.76	4455.24	1403.57	656.28	799.87	287.09	442.76	379.65	883.6	900.52	102.12	3037.7	315.93	1715.56	881.07	1837.38	1923.87	781.2			1688.14	540.76	559.39	1859.38	7829.19	6037.61	2126.79	1194.72	302.04	7742.68	3892.61	1719.1	7194.57	853.29	340.09	173.76	122.46	639.71	1084.74	417.34
	47.2	1111.51	7481.97	4205.81	349.25	391	2535.52	1633.52	4420.54	1369.28	647.82	787.39	289.75	455.22	372.82	867.67	913.43	100.03	2997.88	319.57	1711.26	859.99	1872.89	1957.83	791.14			1697.1	534.97	547.78	1875.46	7893.43	5848.43	2188.96	1176.2	300.09	7829.19	3916.17	1698.88	7218.6	861.07	333	172.08	121.84	629.24	1131.06	430.23
	47.3	1118.09	7476.76	4131.79	345.58	387.18	2481.71	1598.99	4381.03	1331.44	635.83	770.03	295.89	468.96	366.77	852.28	909.86	99.63	2956.63	326.82	1699.32	838.96	1907.52	1999.99	806.07			1713.59	531.33	534.81	1900.61	7965.18	5656.67	2253.9	1162.93	302.53	7893.43	3926.17	1681.91	7245.64	867.64	324.41	170.27	120.34	626.49	1172.01	442.3
	47.4	1130.97	7474.54	4063.42	335.79	380.43	2422.22	1568.5	4349.66	1298.54	626.71	757.86	300.43	482.36	361.11	836.02	925.39	99.2	2917.17	329.54	1687.47	820.98	1941.91	2034.08	816.63			1730.96	526.08	523.3	1921.97	8029.72	5469.96	2310.23	1147.96	305.11	7965.18	3947.74	1655.96	7257.18	875.04	316.59	167.75	116.67	622.22	1223.71	451.91
	47.5	1142.73	7459.91	3985.46	331.43	376.12	2364.88	1526.51	4297.54	1264.83	614.49	741.14	307.58	491.11	353.83	818.5	939.84	98.07	2867.37	335.93	1680.28	799.58	1982.59	2069.27	825.12			1745.62	529.74	512.53	1943.72	8097.01	5288.27	2373.87	1137.67	304.81	8029.72	3956.6	1640.08	7271.23	897.4	313.02	165.69	119.99	620.84	1267.52	462.99
	47.6	1146.51	7436.89	3915.91	324.04	371.07	2310.58	1494.42	4239.61	1228.8	604.97	725.99	312.54	503.94	349.09	802.08	957.96	97.1	2822.83	339.66	1666.32	784.1	2015.26	2105.77	834.93			1758.46	515.07	498.08	1966.08	8162.79	5096.98	2434.03	1128.43	306.79	8097.01	3968.74	1609.51	7289.7	892.5	306.74	165.05	116.86	616.81	1315.87	475.33
	47.7	1156.88	7423.36	3831.09	320.14	366.96	2262.22	1448.38	4200.13	1200.72	595.17	713.88	316.73	516.62	343.07	786.43	973.73	97.34	2772.43	347.51	1654.59	763.02	2049.89	2143.6	844.69			1768.84	510.92	487.8	1991.53	8213.12	4914.74	2496.56	1116.77	307.71	8162.79	3980.11	1587.79	7289.61	900.88	301.93	160.82	114.52	612.21	1361.63	484.39
	47.8	1160.74	7397.96	3754.88	313.69	358.97	2200.73	1423.11	4149.74	1172.96	586.9	700.46	323.83	529.38	339.11	768.92	985.93	95.69	2726.41	351.06	1643.11	744.11	2085.43	2179.58	856.27			1781.84	505.65	478.32	2011.74	8268.72	4741.5	2556.64	1106.84	308.94	8213.12	3989.19	1561.2	7289.74	912.44	295.73	158.64	114.16	610.94	1409.61	496.16
	47.9	1165.5	7363.67	3661.2	308.89	353.55	2143.3	1380.89	4101.37	1142.67	576.9	689.24	329.08	543.21	335.21	757.08	1004.37	94.8	2679.48	358.61	1629.57	729.52	2118.73	2217.31	867.68			1790.96	504.01	466.38	2033.81	8319.27	4566.91	2622.87	1101.57	313.34	8268.72	3995.62	1539.2	7289.43	923.77	291.13	159.14	111.91	605.59	1456.91	508.5
	48	1176.03	7325.21	3584.49	302.81	350.53	2097.41	1350.58	4036.76	1111.57	566.91	673.62	336.81	554.8	329.36	738.69	1026.17	94.59	2621.94	361.83	1619.74	708.51	2152.42	2248.58	878.24			1811.72	506.19	459.68	2054.46	8370.22	4394.43	2674.99	1094.29	315.94	8319.27	4003.01	1521.08	7291.87	942.64	286.97	156.09	115.03	608.93	1505.53	519.19
	48.1	1174.88	7286.19	3491.99	298.5	343.7	2037.7	1310.11	3973.24	1083.24	559.12	663.17	342.26	568.86	325.51	722.76	1040.87	92.86	2575.17	367.51	1603.34	692.07	2187.87	2283.4	886.24			1816.18	498.52	447.94	2077.81	8406.41	4224.61	2734.43	1082.89	315.67	8370.22	4005.4	1489.77	7281.78	945.94	281.88	154.9	109.84	613.24	1549.01	531.92
	48.2	1181.26	7232	3417.11	291.86	340.19	1986.88	1280.92	3912.49	1058.66	544.91	654.17	348.83	580.13	322.14	705.3	1049.43	92.35	2516.14	371.83	1590.12	673.82	2226.47	2310.63	894.76			1826.59	495.07	438.98	2101.8	8449.19	4061.21	2796.23	1080.78	317.56	8406.41	4008.92	1463.97	7276.24	956.74	277.5	152.09	108.91	609.93	1600.49	544.78
	48.3	1182.4	7173.26	3327.92	287.37	331.49	1935.9	1243.59	3843.86	1029.38	535.42	641.61	354.94	592.6	319.49	693.38	1058.77	91.3	2466.36	378.19	1571.4	658.34	2245	2345.43	903.03			1836.08	490.58	432.62	2125.36	8479.04	3894.08	2851.94	1075.24	322.69	8449.19	4005.64	1440.02	7267.9	975.51	272.99	150.7	109.13	611.99	1647.33	556.46
	48.4	1187.34	7124.24	3252.98	281.77	330.14	1881.17	1210.28	3783.44	1001.66	529.13	628.93	362.94	607.69	315.58	679.51	1067.57	92.28	2410.21	383.93	1555.72	641.12	2277.18	2378.22	913.94			1846.69	488.14	422.7	2140.06	8520.83	3753.21	2908.32	1075.21	326.37	8479.04	4008.94	1414.59	7251.94	987.31	267.99	149.09	107.89	617.1	1692.62	567.76
	48.5	1193.61	7052.03	3163.52	275.34	322.99	1829.11	1175.51	3704.34	975.92	516.44	621.42	369.32	619.3	309.21	661.89	1074.43	90.8	2358.78	387.58	1540.62	625.18	2310.38	2406.13	918.18			1859.61	493.47	416.9	2162.89	8558.16	3596.76	2971.08	1071.7	329.36	8520.83	4010.48	1396.97	7230.42	1015.57	267.09	147.7	110.29	618.58	1741.63	581.11
	48.6	1196.74	6994.88	3086.61	268.68	316.69	1777.7	1143.9	3634	951.18	508.24	608.67	375.63	632.79	307.59	645.08	1086.12	89.81	2301.78	392.98	1525.01	610.4	2340.37	2439.73	926.44			1860.88	484.79	407.84	2189.48	8594.57	3465.23	3024.84	1066.06	334.36	8558.16	4013.82	1364.57	7210.17	1020.13	261.89	147.05	107.14	626.34	1789.04	593.6
	48.7	1200.19	6907.18	2994	266.13	311.84	1726.89	1116.98	3562.87	928.86	499.76	603.36	379.05	644.91	305.57	631.66	1084.62	88.69	2248.97	396.48	1506.73	595.18	2367.37	2464.61	933.83			1869.91	480.83	400.83	2204.98	8622.16	3324.94	3077.21	1072.56	336.38	8594.57	3999.62	1342.46	7188.86	1043.83	258.96	145.27	105.88	628.09	1831.47	604.58
	48.8	1200.51	6820.57	2917.56	259.72	307.59	1682.83	1083.9	3480.27	905.1	490.59	587.98	386.54	658.66	302.5	618.12	1086.93	89.28	2200.37	401.59	1482.09	582.17	2390	2493.92	941.56			1874.77	481.79	392.63	2228.24	8633.94	3194.94	3128.22	1072.98	341.82	8622.16	3997.8	1313.96	7159.91	1065.74	256.82	143.28	104.2	632.62	1877.06	618.19
	48.9	1204.51	6731.77	2836.41	254.02	305.34	1639.08	1053.78	3408.62	882.3	483.96	582.72	395.72	671.49	302.21	604.47	1099.93	89.17	2142.88	409.3	1464.81	567.47	2420.71	2524.68	953.58			1880.67	479.15	386.54	2247.23	8666.97	3072.48	3175.63	1071.3	348.3	8633.94	3991.82	1291.2	7138.56	1090.06	252.91	141.49	104.63	641.67	1923.21	630.57
	49	1205.24	6634.4	2760.71	250.94	300.16	1590.7	1025.07	3333.36	864.42	473.52	571.87	402.66	682.43	298.14	588.32	1109.58	88.32	2090.81	412.39	1440.68	551.82	2449.62	2553	957.34			1894.99	484.72	382.3	2262.26	8672.26	2947.51	3232.36	1076.98	354.19	8666.97	3981.07	1272.67	7097.13	1133.08	251.31	140.42	107.73	649.59	1970.26	639.68
	49.1	1205.89	6533.58	2678.1	246.11	295.82	1546.07	998.5	3245.59	845.82	466.53	565.73	406.49	696.28	296.78	573.7	1122.14	86.94	2037.5	417.38	1420.1	537.96	2472.23	2579.5	961.66			1888.88	477.39	374.38	2284.53	8691.27	2838.94	3281.02	1076.99	357.52	8672.26	3967.64	1243.83	7070.02	1149.7	247.2	139.1	104.16	659.45	2015.46	653.81
	49.2	1209.92	6433.21	2605.4	241.68	290.37	1501.71	971.82	3174.02	820.88	456.56	555.47	413.59	705.36	294.8	558.84	1146.75	86.68	1983.29	421.75	1398.38	525.91	2494.95	2607.68	969.71			1894.74	477.09	370.86	2309.39	8700.03	2723.09	3334.29	1086.56	369.2	8691.27	3967.48	1216.29	7030.28	1180.07	246.09	138.04	102.49	668.8	2061.06	666.42
	49.3	1210	6322.61	2536.49	237.54	286.07	1461.29	940.6	3091.04	806.14	449.9	549.96	419.07	719.07	293.25	548.86	1156.27	85.37	1932.86	424.38	1377.17	514.06	2515.73	2631.64	977.58			1898.06	480.66	365.6	2322.27	8702.24	2623.76	3378.38	1096.49	375.18	8700.03	3944.88	1199.28	6993.71	1214.06	242.79	134.84	103.7	680.02	2099.57	680.33
	49.4	1202.39	6198.92	2462.41	233.94	281.54	1415.19	918.76	3024.68	785.13	442.01	542.74	426.83	733.69	293.46	537.73	1162.02	86.51	1882.7	431.55	1354.79	499.8	2540.52	2655.23	984.87			1902.48	477.14	359.42	2345.11	8716.68	2526.02	3423.14	1100.18	384.82	8702.24	3937.82	1171.97	6936.7	1249.02	239.59	136.07	102.46	690.34	2142.58	691.82
	49.5	1211.11	6075.4	2386.22	228.27	277.64	1383.34	893.12	2945.83	767.24	432.21	533.9	432.89	745.79	289.9	522.63	1169.57	84.42	1836.12	435	1331.87	488.79	2567.09	2680.79	991.14			1910.56	485.45	355.41	2360.44	8715.77	2433.72	3468.27	1108.69	393.61	8716.68	3918.73	1156.5	6885.78	1297.52	238.71	133.12	104.72	706.24	2191.88	705.11
	49.6	1207.76	5961.41	2321.29	224.54	274.74	1342.81	869.71	2873.66	749.52	426.94	527.04	441.46	754.32	290.05	511.16	1177.26	84.62	1774.9	436.51	1309.41	476.57	2587.06	2704.6	992.99			1904.91	479.33	348.38	2377.21	8720.95	2345.26	3516.6	1119.43	403.37	8715.77	3892.32	1126.27	6830.98	1325.72	235.27	132.23	101.17	717.76	2226.37	719.75
	49.7	1206.56	5834.09	2258.72	218.81	269.95	1304.87	846.33	2791.53	734.43	421.18	518.97	447.53	767.84	292.32	500.21	1182.53	84.39	1730.44	443.54	1284.56	467.53	2602.62	2729.82	999.76			1908.26	480.94	344.23	2395.41	8711.06	2256.62	3557.76	1128.09	412.97	8720.95	3875.46	1109.72	6759.57	1369.18	235.16	130.22	101.93	731.16	2269.4	729.61
	49.8	1205.89	5704.49	2190.92	215.96	269.14	1268.16	825.49	2721.26	716.26	411.58	514.12	455.96	777.3	292.24	488.16	1178.3	83.71	1682.02	445.84	1265.57	453.43	2621.37	2748.32	1007.32			1902.24	479.69	341.57	2413.66	8712.31	2174.51	3592.17	1144.82	426.37	8711.06	3855.56	1083.39	6694.57	1413.94	232.69	130.46	102.37	745.33	2306.58	742.98
	49.9	1199.37	5575.6	2124.24	212.14	263.74	1235.22	802.27	2656.51	702.19	405.91	508.37	460.66	791.22	292.83	477.57	1179.54	84.38	1638.12	448.43	1234.56	444.37	2643.63	2766.33	1011.34			1910.02	481.77	336.8	2424.17	8697.39	2096.47	3634.71	1160.71	440.34	8712.31	3835	1065.1	6627.5	1460.67	230.72	128.72	102.36	760.4	2340.4	753.43
	50	1202.3	5440.84	2068.59	208.32	260.12	1200.4	782.01	2581.28	687.78	398.18	499.74	467.04	797.18	293.71	469.19	1178.5	82.78	1595.01	452.37	1212.39	432.78	2661.47	2788.62	1014.63			1908.59	488.13	336.2	2446.09	8700.31	2027.26	3675.41	1177.14	450.39	8697.39	3811.72	1046.47	6563.66	1524.06	228.2	125.58	105.44	774.01	2374.14	766.2
	50.1	1195.12	5308.83	2005.23	203.8	258.01	1168.41	758.57	2514.04	672.64	393.37	496.74	475.65	807.81	294.45	456.79	1187.39	82.83	1543.38	456.4	1182.47	422.52	2673.48	2816.21	1020.04			1896.62	484.65	330.22	2458.94	8687.33	1943.52	3710.64	1191.71	464.04	8700.31	3779.56	1022.26	6476.21	1559.38	227.47	125.53	102.68	794.19	2409.4	779.47
	50.2	1191.59	5191.79	1949.17	200.67	251.04	1139.64	740.44	2443.19	657.58	384.22	490.31	481.94	817.4	296.89	445.77	1191.2	82.53	1501.91	457.06	1165.01	414.28	2690.09	2830.08	1021.52			1898.77	485.78	324.02	2470.61	8672.02	1879.11	3745.18	1212.66	479.16	8687.33	3746.37	1003.1	6394.96	1614.48	225.21	124.98	103.71	811.72	2444.18	786.56
	50.3	1190.3	5056.38	1895.79	198.24	249.23	1107.44	718.88	2375.9	642.71	379.91	484.57	487.18	829.29	298.61	435.67	1205.43	82.41	1459.16	460.69	1135.58	403.24	2707.76	2850.55	1022.63			1895.32	487.73	323.78	2490.48	8657.96	1817.71	3780.08	1233.89	493.13	8672.02	3729.18	979.58	6301.08	1662.5	225.78	124.11	103.97	829.14	2480.16	803.24
	50.4	1182.02	4933.83	1833.93	194.09	247.5	1077.26	701.77	2315.42	631.5	376.78	481.11	497.1	837.73	304.38	427.04	1222.87	81.46	1416	462.68	1117.02	394.12	2718.49	2863.82	1029.93			1888.02	491.59	321.24	2504.88	8643.58	1753.59	3815.59	1258.19	511.45	8657.96	3682.34	956.33	6207.24	1716.71	223.28	123.17	102.94	846.47	2507.11	812.16
	50.5	1183.49	4795.27	1780.29	192.89	243.52	1047.11	682.81	2249	619	368.21	475.32	502.8	849.03	307.59	415.68	1228.91	81.51	1381.58	465.38	1094.77	384.78	2732.51	2881.22	1036.6			1884.92	499.3	320.3	2516.07	8620.41	1693	3841.57	1278.62	525.17	8643.58	3654.11	946.48	6110.23	1790.64	222.7	121.87	107.37	869.44	2534.13	826.38
	50.6	1170.46	4672.06	1732.03	188.1	240.22	1025.74	667.51	2197.42	607.97	361.44	470.26	512.69	853.47	313.21	407.43	1237.71	81.53	1335.28	469.03	1068.07	377.57	2742.94	2898.1	1032.57			1877.21	495.62	313.96	2529.2	8598.51	1636.92	3872.06	1309.01	542.89	8620.41	3611.1	923.73	5998.38	1839.31	220.8	121.1	105.29	892.58	2560.3	839.51
	50.7	1164.26	4549.12	1683.78	183.67	236.76	1000.62	648.29	2134.1	595.74	356.58	463.64	516.4	865.59	318.17	399.12	1233.47	80.95	1297.47	471.63	1045.87	369.53	2753.21	2915.12	1035.56			1868.31	495.91	314.58	2537.03	8576.44	1580.69	3895.14	1339.26	559.93	8598.51	3574.44	903.91	5893.86	1892.87	218.53	119.64	106.14	905.97	2590.01	851.06
	50.8	1159.87	4408.34	1632.51	181.63	233.73	973.11	635.4	2076.69	584.62	351.1	458.72	522.96	873.84	324.88	391.39	1238.12	79.89	1260.7	473.73	1017.92	362.22	2759.06	2923.18	1038.43			1867.24	501.26	311.52	2545.98	8540.2	1527.44	3908.77	1366.18	580.09	8576.44	3541.18	883.58	5770.9	1959.39	218.24	117.76	104.38	930.03	2613.1	863.81
	50.9	1154.42	4283.33	1587.38	178.85	231.49	948.23	619.76	2032.21	574.6	344.57	457.18	533.06	877.55	333.88	384.73	1232.78	80.76	1227.9	473.8	996.43	353.88	2774.62	2940.61	1042.02			1858.6	507.38	310.32	2564.06	8514.27	1475.79	3919.7	1400.99	598.31	8540.2	3489.76	867.49	5656.84	2019.1	218.81	117.44	106.81	952.3	2633.7	875.3
	51	1153.22	4167.84	1542.32	175.04	227.6	923.19	604.9	1970.31	561.61	340.86	452.73	537.56	888.03	337.97	372.76	1223.7	80.08	1192.89	476.78	979.27	348.22	2781.01	2945.76	1043.94			1852.77	512.53	311.33	2573.18	8478.59	1426.47	3934	1430.39	618.3	8514.27	3436.21	855.51	5531.74	2096.29	216.84	116.68	110.28	978.25	2656.99	884.42
	51.1	1137.93	4053.96	1495.66	173.41	226.72	900.86	590.02	1920.42	554.07	335.32	449.22	544.95	894.26	344.43	367.53	1224.66	80.49	1160.02	477.64	949.8	338.5	2783.06	2956.41	1042.12			1840.31	512.06	307.66	2577.91	8437.44	1384.78	3936.89	1467.63	637.48	8478.59	3387.92	834.44	5411.47	2146.91	216.91	116.57	108.44	1000.25	2680.27	896.58
	51.2	1134.36	3938.57	1449.81	170.33	221.9	881.6	574.38	1864.59	544.19	330.9	445.9	553.68	900.44	353.82	358.6	1231.17	78.71	1122.8	478.6	931.96	331.81	2784.51	2964.7	1041.04			1827.39	517.26	305.47	2580.74	8394.13	1344.53	3955.17	1507.06	657.24	8437.44	3320.38	812.28	5284.86	2211.39	217.17	115.45	110.79	1023.14	2700.33	908.82
	51.3	1125.34	3820.34	1414.06	168.42	219.13	861.9	563.79	1817.24	535.17	326.26	441.84	558.18	906.33	361.48	352.51	1242.09	79.65	1098.09	480.8	910.19	325.36	2794.4	2979.4	1040.84			1814.72	522.71	303.73	2591.69	8345.19	1300.58	3959.19	1544.37	675.78	8394.13	3271.27	802.59	5161.93	2272.44	214.81	115.19	112.09	1046.26	2715.61	919.99
	51.4	1117.25	3717.47	1379.04	163.84	216.96	839.63	555.03	1776.88	525.27	322.89	438.54	564.03	916.27	374.76	345.12	1251.32	79.41	1067.39	483.16	889.16	319.49	2794.78	2976.06	1041.38			1808.08	529.1	304.1	2592.36	8296.21	1266.8	3987.59	1585.69	697.8	8345.19	3208.22	787.69	5022.18	2338.91	215.53	115.64	112.64	1067.27	2733.63	928.03
	51.5	1110.52	3608.79	1340.87	161.98	214.92	822.73	540.16	1722.46	517.83	317.34	437.78	571.99	914.93	385.66	338.24	1254.7	78.5	1033.8	481.97	872	313.54	2796.12	2985.03	1037.42			1797.48	544.48	306.2	2604.91	8223.48	1226.21	3999.28	1627.5	718.59	8296.21	3144.82	775.58	4897.73	2421.39	215.01	113.12	117.72	1099.06	2749.22	939.12
	51.6	1100.08	3502.66	1295.6	160	213.73	802.37	526.99	1680.13	509.34	313.81	433.97	576.36	925.47	393.29	331.44	1255.03	79.09	1006.47	483.2	850.51	308.16	2796.68	2989.34	1039.2			1779.3	545.15	302.76	2611.21	8153.26	1195.38	4007.88	1668.26	742.13	8223.48	3080.03	755.25	4757.31	2471.53	215.4	113.65	116.37	1121.52	2766.18	950.64
	51.7	1088.54	3400.58	1262.68	157.57	211.29	783.59	514.03	1638.22	500.59	308.18	430.7	582.8	927.16	408.34	325.91	1252.07	78.97	979.09	484.75	836.03	302.51	2797.46	2990.18	1036.47			1762.27	552.54	302.54	2611.27	8077.72	1159	4026.37	1718.83	767	8153.26	3009.09	738.77	4618.87	2537.43	214.77	111.67	118.26	1150.78	2779.91	962.53
	51.8	1076.54	3301.2	1226.52	155.92	210.28	767.54	503.11	1601.54	496.53	305.19	428.38	589.8	930.63	418.74	318.97	1251.98	78.14	953.68	483.79	812.68	297.84	2798.93	2996.04	1037.64			1747.46	558.7	304.01	2619.94	7989.04	1128.3	4038.19	1763.98	787.18	8077.72	2944.01	723.03	4489.9	2607.48	215.07	111.2	118.46	1176.74	2787.24	969.78
	51.9	1063.48	3192.16	1198.69	153.9	208.36	752.17	494.29	1567.82	486.96	299.78	428.93	595.33	939.28	434.02	313.56	1244.91	78.64	929.92	483.07	794.43	293.03	2792.72	2996.11	1035.2			1727.31	569.34	302.9	2615.63	7881.2	1103.28	4044.56	1812.92	806.66	7989.04	2869.83	708.47	4356.34	2666.68	215.78	112.44	121.95	1204.17	2797.58	976.19
	52	1056.62	3106.14	1165.56	150.93	205.72	734.89	478.61	1522.08	480.49	297.39	425.91	601.21	936.23	445.99	307.72	1224.7	77.2	903.09	484.8	778.69	287.34	2791.07	2990.33	1028.92			1725.07	586.45	304.84	2614.46	7789.94	1076.76	4047.28	1863.46	831.99	7881.2	2802.78	698.03	4214.03	2754.99	216.03	109.63	127.22	1233.26	2802.92	988.11
	52.1	1042.28	3015.24	1135.22	148.72	203.89	718.11	470.61	1481.62	472.82	293.53	422.09	606.42	940.59	460.89	300.28	1224.73	77.2	878.54	481.23	760.33	282.4	2782.39	2989.23	1028.49			1697.53	595.66	305.31	2618.7	7671.32	1050.43	4051.03	1915.3	856.9	7789.94	2720.92	683.86	4089.02	2807.5	214.68	112.23	126.3	1266.86	2805.02	995.78
	52.2	1026.03	2931.14	1102.38	147.2	201.29	699.83	463.16	1450.6	467.76	290.21	420.57	616.18	940.5	477.28	297.46	1227.26	77.48	860.57	480.38	747.58	278.58	2779.6	2991.19	1023.76			1676.03	608.12	306.01	2615.19	7542.13	1019.79	4053.9	1965.47	878.46	7671.32	2644.4	668.67	3946.57	2873.4	217.56	111.44	128.28	1293.22	2814.14	1003.21
	52.3	1013.18	2851.28	1076.92	144.54	199.42	690.87	454.08	1415.48	462.77	287.65	419.64	618.69	947.02	491.78	290.69	1230.8	76.96	841.73	479.13	727.3	275.13	2777.23	2985.34	1019.96			1653.97	624.13	306.84	2605.26	7399.87	995.07	4061.66	2020.38	902.38	7542.13	2570.46	653.86	3814.71	2938.96	216.92	110.33	131.6	1317.26	2814.03	1014.96
	52.4	998.52	2768.92	1052.62	144.62	197.34	676.04	445.23	1385.04	457.34	282.28	419.03	628.87	949.66	509.93	287.58	1244.81	77.78	822.43	479.99	713.52	269.13	2768.14	2979.84	1019.76			1636.71	641.3	308.6	2599.23	7247.47	976.61	4058.68	2075.88	923.38	7399.87	2494.31	643.27	3685.81	3004.49	215.8	110.52	133.5	1344.03	2815.12	1018
	52.5	980.45	2688.56	1017.96	141.78	196.42	663.71	438.82	1351.31	450.62	279.48	418.48	630.68	948.77	526.01	281.23	1241.29	77.41	799.9	477.03	699.21	263.33	2760.1	2974.06	1014.78			1621.22	658.85	310.62	2587.86	7095.52	954.49	4061.32	2130.12	944.5	7247.47	2415.94	633.77	3550.36	3080.84	217.41	108.8	139.4	1375.42	2825.2	1027.12
	52.6	963.52	2614.9	994.61	140.78	194.76	650.96	429.54	1319.19	445.18	276.37	415.83	634.8	953.67	543.65	277.04	1246.79	78.18	778.6	476.88	683.31	261.24	2743.37	2964.81	1010			1591.8	673	312.7	2574.34	6920.94	938.04	4064.72	2181.82	970.47	7095.52	2338.53	619.31	3422.37	3131.22	218.3	108.73	138.58	1409.84	2814.86	1036.01
	52.7	949.37	2538.76	970.46	139.08	192.48	635.47	420.1	1289.27	441.17	274.24	416.12	639.77	953.67	562.27	273.59	1241.85	77.3	760.14	474.16	668.47	258.76	2731.33	2955.29	998.61			1571.17	692.14	315.12	2566.61	6748.87	918.43	4073.82	2243.17	994.57	6920.94	2269.21	606.11	3300.58	3195.37	217.86	109.7	141.78	1438.11	2812.78	1040.77
	52.8	931.32	2472.86	944.1	137.27	192.19	627.52	411.84	1260.29	435.91	267.9	414.07	644.63	955.81	580.43	269.47	1228.35	77.29	740.48	474.95	656.19	254.59	2729.1	2948.26	998.01			1546.97	713.39	315.62	2549.08	6583.92	900.91	4082.9	2306.94	1018.08	6748.87	2192.99	593.74	3195.78	3257.79	217.92	108.48	144.49	1466.44	2808.27	1049.84
	52.9	916.19	2400.24	926.99	135.91	191.32	613.5	405.24	1236.22	432.36	268.8	414.64	652.04	952.47	600.16	266.56	1224.27	76.4	725	472.26	640.16	250.8	2713.88	2940.17	994.66			1521.48	734.64	317.49	2532.81	6414.8	887.02	4083.98	2361.97	1045.04	6583.92	2123.72	583.61	3079.52	3321.97	218.16	110.76	147.94	1494.74	2810.43	1051.1
	53	902.54	2335.6	899.93	135.5	190.42	601.91	400.2	1209.9	427.94	264.32	413.29	654.71	952.67	619.68	260.66	1203.47	75.91	707.87	467.02	628.09	248.6	2698.47	2927.76	987.11			1501.31	763.53	325.4	2512.67	6235.14	873.64	4092.22	2422.41	1069.98	6414.8	2054.52	577.82	2971.36	3392.24	220.84	108.67	154.71	1529.03	2802.91	1056.47
	53.1	879.47	2267.97	876.23	132.84	188.64	589.43	391.66	1180.47	422.13	261.09	415.38	661.68	948.9	640.77	257.84	1195.96	77.09	691.18	464.61	615.88	243.53	2687.09	2922.21	976.36			1470.62	782.45	325.78	2495.86	6071.81	857.58	4088.88	2480.46	1093.22	6235.14	1989.53	560.74	2867.8	3452.2	223.08	108.31	154.18	1561.72	2802.71	1062.53
	53.2	861.86	2202.93	856.73	130.41	185.57	583.08	386.76	1153.61	419.62	259.49	411.28	664.88	948.08	662.29	254.27	1195.79	76.74	675.92	465.52	603.12	240.98	2668.02	2901.15	973.64			1450.5	809.95	330.51	2473.21	5900.84	847.52	4083.77	2536.94	1118.03	6071.81	1916.8	551.78	2767.73	3507.38	222.49	108.49	158.16	1593.77	2788.42	1068.01
	53.3	843.52	2150.5	837.26	130.85	184.59	573.38	378.99	1127.94	416.37	256.06	413.19	669.74	949.34	684.7	251.18	1197.66	76.92	661.37	458.89	589.76	237.48	2651.11	2882.92	970.11			1424.02	839.29	335.23	2446.89	5720.32	837.67	4069.92	2606.72	1141.52	5900.84	1852.34	543.14	2670.63	3565.92	225.93	107.88	159.58	1624.99	2777.68	1071.8
	53.4	824.06	2088.22	823.64	128.78	183.65	560.02	372.44	1112.24	413.14	255.01	417.61	676.74	947.84	708.18	248.31	1208.8	76.22	651.51	458.21	582.41	234.51	2626.02	2862.44	962.03			1396.69	867.11	338.53	2428.18	5540.67	824.76	4065.13	2666.9	1164.67	5720.32	1788.44	531.74	2576.59	3626.83	227.58	109.87	164.46	1656.02	2767.84	1077.78
	53.5	812.81	2033.46	802.48	126.94	183.73	552.26	366.63	1085.53	410.44	253.02	412.58	677.66	942.44	727.2	242.64	1202.76	77.52	635.52	453.28	570.38	233.53	2612.36	2840.7	951.92			1377.48	901.49	345.39	2405.92	5367.36	817.28	4046	2733.7	1188.42	5540.67	1722.59	528.31	2482.31	3705.14	230.8	108.37	171.02	1684.31	2760.21	1080.27
	53.6	789.08	1983.86	784.06	126.81	182.82	544	359.33	1063.97	407.27	250.17	414.56	680.64	943.3	750.23	240.48	1198.71	76.45	622.17	449.45	558.78	230.26	2586.5	2821.34	947.74			1348.43	928.12	350.48	2374.99	5187.32	805.54	4040.7	2799.96	1211.27	5367.36	1668.44	515.74	2394.43	3747.59	231.81	108.59	172.23	1727.09	2745.9	1080.93
	53.7	769.37	1928.28	769.71	126.37	181.8	538.03	353.74	1047.81	403.47	248.62	415.89	684.16	937.38	775.14	236.59	1186.74	76.72	607.39	447.97	549.68	226.83	2560.48	2796.8	939.52			1324.9	960.22	360.21	2341.4	5011.93	798.78	4013.39	2849.87	1240.66	5187.32	1611.47	506.99	2311.58	3803.09	232.39	108.1	176.38	1755.21	2736.78	1089.67
	53.8	754.27	1878.07	753.01	124.33	182.42	527.54	351.98	1025.59	402.9	245.59	416.34	685.52	938.72	800.87	234.72	1174.33	76.99	596.23	442.31	539.79	225.19	2544.5	2773.28	927.42			1300.44	995.26	364.9	2316.29	4840.69	796.01	4001.98	2923.87	1261.32	5011.93	1553.28	496.93	2231.16	3864.9	233.77	108.37	179.91	1790.13	2723.38	1090.68
	53.9	736.11	1830.87	742.42	123.12	178.76	520.06	349.37	1012.54	399.13	247.34	418.63	690.3	932.29	824.8	232.48	1147.42	76.67	591.5	437.03	531.79	224.64	2514.06	2739.6	923.03			1274.63	1026.42	375.12	2289.57	4676.17	790.46	3981.88	2982.22	1288.67	4840.69	1501.76	489.87	2162.6	3914.39	236.12	109.86	182.61	1820.12	2715.23	1094.84
	54	722.01	1784.53	723.33	120.93	178.81	514.27	342.88	988.73	397.47	243.48	417.99	695.59	927.78	849.02	228.92	1137.68	76.77	574.26	434.21	518.99	223.41	2480.78	2712.27	910.31			1255.68	1068.76	386.21	2259.43	4505.88	784.08	3962.46	3049.9	1306.24	4676.17	1444.54	484.73	2082.21	3985.99	238.98	108.9	191.36	1856.11	2701.11	1092.8
	54.1	698.96	1734.84	708.99	121.64	176.6	507.71	338.31	971.31	394.94	241.1	420.3	693.69	925.33	874.89	228.24	1135.88	76.53	567.51	430.63	513.12	220.26	2456.64	2680.04	902.36			1226.64	1099.92	394.8	2227.64	4348.12	776.41	3939.07	3116.08	1326.49	4505.88	1393.17	473.39	2008.47	4023.6	243.12	109.34	190.99	1886.8	2685.18	1095.24
	54.2	680.58	1693.11	699.81	120.06	175.44	501.29	336.98	958.14	395.32	239.92	421.93	698.39	920.72	897.98	225.58	1134.48	76.47	555.46	423.48	501.94	218.06	2423.79	2643.17	891.2			1203.44	1136.35	406.74	2198.58	4184.32	776.14	3921.92	3177.96	1346.72	4348.12	1349.34	466.46	1941.51	4072.4	244.68	109.38	194.24	1917.7	2668.48	1098
	54.3	664.01	1654.31	684.4	119.49	176.94	496.22	330.84	940.53	392.59	238.36	422.3	701.04	917.26	927.46	222.43	1141.77	77.44	545.3	421.02	492.31	216.06	2390.38	2610.96	884.56			1175.63	1176.82	417.48	2165.17	4020.43	773.67	3902.49	3242.21	1370.23	4184.32	1301.74	458.78	1874.66	4121.68	249.57	110.24	199.35	1959.62	2649.18	1099.49
	54.4	646.26	1613.64	677.28	117.99	175.48	491.87	326.31	925.83	391.78	237.81	426.79	704	914.12	953.96	221.72	1131.94	77.36	539.26	415.46	487.7	214.32	2354.69	2581.13	873.27			1153	1220.16	428.47	2132.7	3870	768.99	3875.27	3316.4	1396.09	4020.43	1253.04	451.04	1812.36	4178.62	251.64	111.87	204.89	1989.14	2632.7	1097.28
	54.5	636.91	1573.78	665.1	117.03	174.77	485.13	323.79	907.8	389	235.66	428.13	703.04	908.37	979.83	218.69	1125.27	77.26	529.04	408.61	478.82	212.54	2319.36	2545.18	858.72			1134.77	1264.65	446.9	2096.36	3723.82	765.4	3856.69	3377.34	1414.82	3870	1210.88	450.62	1751.31	4232.46	256.96	110.1	212.54	2023	2612.94	1099.34
	54.6	615.12	1535.13	653.67	117.24	174.58	478.56	320.44	895.54	389.4	234.01	428.11	708.43	901.42	1004.71	217.03	1113.89	77.37	522.43	405.29	471.91	210.62	2282.66	2504.18	845.29			1107.14	1305.88	460.26	2066.27	3588.59	771.23	3833.57	3451.08	1433.13	3723.82	1176.62	438.26	1700.81	4262.74	261.44	111.36	212.4	2056.82	2592.28	1098.98
	54.7	600.16	1499.58	642.79	116.14	173.5	475.5	317.72	879.46	388.64	233.5	429.98	710.4	896.86	1031.71	214.02	1082.81	76.62	512.01	399.8	465.7	208.48	2249.74	2468.24	834.47			1087.26	1343.98	475.6	2031.92	3451.49	769.99	3799.29	3519.22	1455.51	3588.59	1138.5	430.62	1641.99	4312.77	266.88	111.21	216.71	2089.6	2566.36	1097.99
	54.8	588.28	1465.28	636.4	115.33	172.16	469.48	317.54	870.16	386.93	231.64	434.53	709.17	888.84	1060.13	214.12	1063.62	76.64	503.09	395.06	459.14	208.66	2215.34	2427.21	818.94			1066.72	1384.3	492.37	2002.66	3314.67	770	3774.57	3588.96	1474.9	3451.49	1101.34	426.87	1586.86	4349.59	270.7	112.12	222.8	2119.16	2538.79	1094.88
	54.9	570.28	1430.37	629.28	114.79	171.67	465.97	312.83	864.66	388.12	231.42	439.27	711.68	884.51	1087.64	214.49	1064.69	77.86	500.5	390.11	450.99	207.09	2177.42	2391.07	807.86			1043.98	1428.89	508.59	1964.62	3181.38	772.96	3747.32	3651.16	1492.64	3314.67	1065.32	419.82	1541.71	4391.7	277.29	113.23	228.11	2160	2516.94	1094.06
	55	560.39	1398.39	619.13	113.57	170.3	463.22	311.29	848.02	387.47	228.6	438.02	709.85	876.31	1114.02	211.61	1064.19	77.32	491.83	384.37	445.8	206.48	2132.29	2344.69	795.82			1027.48	1480.91	529.42	1931.3	3059.26	776.44	3714.02	3721.33	1509.94	3181.38	1027.99	419.33	1495.16	4448.47	284.02	112.8	233.98	2190.21	2486.64	1090.35
	55.1	543.52	1367.1	608.06	113.3	170.18	457.27	307.62	838.68	384.93	228.93	442.72	710.44	870.47	1143.8	211.51	1057.51	78.42	483.74	377.02	440.47	206.06	2090.15	2302.32	777.41			998.52	1517.39	550.06	1894.73	2948.58	774.96	3679.73	3796.27	1533.71	3059.26	992.8	409.11	1445.57	4469.23	292.2	114.08	234.51	2224.68	2453.13	1088.54
	55.2	530.89	1339.54	599.96	112.02	171.76	453.17	306.47	824.74	385.72	228.03	445.64	710	863.58	1170.48	210.86	1048.3	77.71	477.24	372.17	434.19	203.14	2048.63	2256.51	764.09			980.79	1566.26	568.9	1862.59	2832.36	778.77	3643.6	3863.66	1550.02	2948.58	966.17	405.81	1409.47	4507.74	300.7	114.18	241.07	2254.11	2424.71	1085.77
	55.3	516.91	1310.17	596.11	111.63	169.78	450.84	306	816.44	387.84	226.93	450.1	712.31	855.4	1199.26	209.52	1029.7	78.44	472.88	366.52	429.78	202.74	2007.31	2215.32	750.54			958.69	1611.94	591.98	1830.53	2716.26	781.52	3604.99	3936.49	1567.61	2832.36	934.42	398.59	1368.42	4538.67	309.18	116.81	246.28	2284.36	2389.77	1081.37
	55.4	500.74	1281.34	592.96	111.18	169.47	447.76	304.48	813.3	384.96	228.51	452.68	711.06	848.25	1224.3	208.21	1006.5	79.12	469.29	362.87	424.57	203.39	1968.36	2176.36	736.96			936.79	1658.96	616.4	1795.07	2620.34	785.16	3561	4005.89	1581.78	2716.26	906.82	393.96	1328.48	4567.6	320.49	116.94	251.08	2320.21	2359.31	1079.93
	55.5	495.51	1259.48	584.96	112.53	169.22	443.5	303.79	795.82	387.29	226.66	456.58	709.82	836.62	1254.68	206.43	978.66	78.36	460.96	355.89	418.21	200.84	1925.87	2122.99	720.21			925.83	1708.29	641.29	1763	2514.42	791.77	3514.14	4078.13	1601.39	2620.34	885.36	394.97	1291.34	4616.28	331.68	117.94	258.7	2355.71	2320.67	1075.9
	55.6	478.17	1233.97	577.36	111.3	169.21	443.57	301.52	788	388.3	225.14	458.09	712.54	829.02	1282.62	207.17	972.9	78.07	460.59	350.19	412.79	200.79	1882.62	2077.03	706.39			902.58	1751.04	665.87	1734	2429.96	795.83	3476.03	4151.41	1612.38	2514.42	857.84	384.78	1254.49	4632.9	341.88	119.69	260.76	2393.52	2282.13	1071.41
	55.7	465.81	1211.21	574.11	111.32	169.05	441.2	300.2	780.87	389.18	226.47	463.73	708.54	817.68	1310.19	205.31	962.22	78.78	452.31	344.41	406.48	200.98	1838.97	2032.66	691.68			880.49	1796.57	690.21	1698.03	2333.58	800.06	3423.13	4221.28	1631.49	2429.96	832.1	383.37	1222.39	4660.64	354.87	120.87	266.18	2413.07	2240.19	1067.87
	55.8	455.16	1188.81	573.59	110.69	169.9	441.16	298.93	774.07	390.46	225.82	465.4	705.72	808.89	1337.93	203.66	963.68	79.31	452.46	338.48	403.79	199.84	1798.18	1987.73	673.6			864.06	1844.39	720.3	1671.49	2244.48	807.84	3366.13	4297.62	1646.76	2333.58	809.52	378.28	1193.17	4687.7	369.04	121.93	270.16	2456.49	2200.22	1061.31
	55.9	441.44	1166.92	571.47	111.06	169.56	437.94	299.73	770.49	389	227.19	472.4	705.13	796.68	1365.13	206.54	954.63	79.63	450.61	334.62	400.64	199.7	1758.41	1936.91	660.03			844.44	1897.12	745.7	1638.21	2161.03	815.12	3306.64	4378.86	1660.61	2244.48	787.18	376.14	1155.4	4713.57	382.1	123.86	274.56	2483.18	2157.31	1051.89
	56	435.08	1144.87	567.28	110.38	168.48	435.69	296.41	761.51	389.64	225.43	476.02	701.06	790.72	1391.68	204.92	935.87	80.23	441.48	328.83	396.83	198.73	1714.8	1895.01	644.94			832.17	1946.13	778.62	1606.66	2087.88	820.21	3243.34	4446.36	1671.13	2161.03	766.91	375.4	1132.57	4744.01	401.8	124.1	282.32	2518.21	2115.19	1048
	56.1	419.72	1126.6	566.14	109.74	167.46	433.53	297.43	752.27	391.09	226.54	480.88	700.73	775.43	1418.64	204.91	913.74	81.56	440.26	322.86	390.9	198.67	1673.21	1852.63	626.21			808.93	1987.81	805.13	1574.93	2013.8	828.21	3184.91	4520.68	1681.42	2087.88	744.53	368.86	1105.48	4757.36	414.17	125.03	285.06	2552.24	2070.7	1038.21
	56.2	407.06	1110.51	562.27	109.81	168.78	434.63	297.82	744.77	392.74	225.92	484.26	696.8	765.32	1446.4	203.32	881.39	81.59	440.11	318.1	384.96	198.18	1633.71	1802.2	614.73			794.11	2039.35	835.64	1542.99	1937.29	832.96	3123.43	4601.28	1692.83	2013.8	731.57	364.32	1080.39	4776.88	430.59	126.83	290.6	2582.88	2023.92	1033.08
	56.3	400.17	1091.64	563.93	109.24	169.86	432.96	296.91	741.17	396.09	224.35	490.38	691.88	754.16	1474.47	204.18	871.63	82.23	436.54	314.66	384.21	198.2	1592.76	1759.76	600.57			775.39	2090.57	865.74	1515.58	1869.58	842.1	3048.99	4672.09	1706.13	1937.29	709.57	362.72	1054.92	4799.58	451.44	127.92	295.34	2618.04	1981.9	1023.31
	56.4	392.27	1079.29	568.87	109.72	168.56	432.29	298.19	741.84	394.99	225.8	497.09	696.39	744.12	1496.65	204.72	860.91	82.91	437.4	309.94	382.9	196.68	1554.27	1714	587.61			763.27	2136.29	896.87	1483.89	1804.16	848.91	2978.06	4742.77	1722.57	1869.58	696.21	358.73	1029.71	4815.49	467.51	130.56	301.4	2648.14	1934.57	1013.98
	56.5	386.38	1065.83	565.02	108.5	168.34	433.5	295.78	730.36	398.74	226.06	500.38	685.15	734.92	1522.55	203.24	864.81	84.16	433.32	303.76	378.92	199.46	1519.24	1674.01	570.31			751.14	2183.87	933.12	1457.29	1742.17	858.2	2909.84	4818.28	1724.96	1804.16	677.59	363.07	1007.06	4844.81	489.57	131.11	307.46	2679.37	1887.79	1006.29
	56.6	371.27	1049.57	566.5	109.77	167.26	433.68	298.21	726.46	398.8	225.81	508.07	682.76	722.34	1551.13	203.73	849.67	83.32	433	297.23	375.03	198.38	1474.84	1635.08	557.97			726.4	2234.69	965.19	1429.99	1690.08	866.22	2834.67	4894.23	1730.62	1742.17	663.92	356.52	991.23	4839.34	507.91	133.03	310.41	2714.27	1839.74	994.16
	56.7	363.77	1037.53	564.52	108.42	168.81	437.17	300.02	726.28	400.37	227.31	512.98	678.45	709.42	1574.97	203.8	839.21	83.74	431.31	293.84	372.56	198.52	1438.97	1590.94	543.77			715.21	2282.03	995.52	1400.73	1628.48	877.6	2758.78	4975.24	1743.23	1690.08	645.83	354.5	970.07	4854.2	529.86	134.97	313.91	2745.14	1791.37	980.76
	56.8	355.56	1024.46	568.69	110.12	169.71	438.49	302.18	720.48	400.72	227.19	520.88	676.51	697.3	1599.6	205.31	820.68	85	431.08	289.14	370.78	199.07	1403.78	1550.22	530			699.69	2330.64	1031.33	1368.88	1576	887.76	2686.16	5043.61	1755.28	1628.48	634.24	351.38	952.46	4869.23	552.11	135.3	321.05	2775.06	1746.36	974.04
	56.9	348.03	1013.04	575.11	109.3	171.18	439.07	302.23	724.4	407.38	229.61	528.39	672.6	685.09	1626.03	205.97	787.28	86.95	431.61	285.21	366.93	198.77	1366.66	1514.58	517.38			684.21	2382.75	1068.38	1345.44	1528.67	899.03	2606.69	5112.08	1758.97	1576	620.6	352.2	935.74	4881.26	576.04	138.09	325.78	2807.4	1694.27	959.12
	57	344.26	999.49	574.39	109.51	170.74	445.79	302.83	714.43	407.41	229.77	531.49	665.93	675.12	1650.54	208.46	770.48	87.57	429.68	280.59	365.12	200.14	1331	1473.96	501.67			679.78	2434.99	1099.61	1318.52	1480.53	905.28	2538.66	5185.98	1767.83	1528.67	606.18	354.24	916.64	4900.68	601.11	140.17	332.01	2836.38	1634.13	943.94
	57.1	332.7	991.32	579.03	109.71	170.07	444.96	306.57	715.87	408.82	231.5	541.17	657.81	657.64	1680.86	208.08	762.39	89.93	432.63	275.1	361.68	199.72	1295.49	1436.81	490.56			659.53	2479.03	1133.46	1292.9	1439.1	918.73	2458.98	5268.76	1774.63	1480.53	596.69	349.9	902.06	4894.34	620.91	141.97	334.45	2872.16	1589.37	928.96
	57.2	324.61	983.54	584.79	110.25	171.28	450.17	305.96	715.69	415.43	231.62	550.27	654.63	648.81	1703.51	210.43	757.2	89.33	431.54	270.21	361.11	200.59	1266.01	1400.44	478.04			645.34	2528.85	1173.49	1268.78	1390.33	929.7	2383.1	5334.61	1777.17	1439.1	581.44	348.88	889.13	4900.56	639.38	141.53	339.69	2898.85	1538.34	915.81
	57.3	317.5	975.12	589.37	109.31	171.32	455.62	311.19	714.27	415.88	233.82	555.33	648.28	639.58	1729.1	210.71	757.02	89.92	432.72	266.09	357.59	200.17	1232.93	1362.42	465.69			630.19	2577.42	1206.21	1242.73	1351.11	944.24	2311.17	5417.57	1783.42	1390.33	573.23	347.19	872.42	4900.61	667.63	145.44	343.76	2930.38	1496.27	900.79
	57.4	310.07	967.67	596.48	110.89	171.83	457.6	315.28	720.28	421.49	236.3	566.61	640.6	626.17	1751.8	213.84	744.98	91.43	439.58	264.51	357.66	203.07	1201.69	1330.29	455.87			617.94	2629.64	1248.76	1219.49	1311.42	956.01	2233.77	5491.27	1781.98	1351.11	564.5	349.98	861.49	4900.54	689.42	147.57	348.95	2961.37	1451.63	887.14
	57.5	306.77	959.99	595.79	109.68	172.72	465	321.03	715.3	425.62	235.05	573.18	634.94	614.71	1771.98	214.02	730.71	92.82	439.54	259.89	355.02	204.68	1167.99	1297.25	442.66			609.64	2683.1	1280.89	1196.81	1274.62	970.72	2164.2	5563.37	1786.13	1311.42	552.85	352.84	847.11	4916.01	721.33	147.15	358.7	2993.96	1409.42	871.53
	57.6	297.12	957.83	603.42	110.18	174.4	473.8	322.28	720.23	429.61	237.66	581.91	626.66	600.13	1794.49	215.09	718.67	93.46	444.7	254.91	355.58	205.64	1139.52	1261.69	431.53			595.89	2721.81	1322.1	1176.03	1241.66	989.53	2094.33	5641.94	1787.47	1274.62	542.48	350.36	836.52	4902.01	744.32	150.04	357.76	3013.62	1362.7	853.09
	57.7	290.17	953.4	607.54	111.46	174.11	481.17	328.59	725.12	435.79	239.21	593.7	620.08	591.47	1815.55	219.34	683.24	95.83	446.52	252.48	353.76	207.62	1112.88	1230.87	423.1			583.1	2779.07	1356.82	1151.07	1205.49	1006.16	2023.21	5706.48	1794.13	1241.66	535.03	352.28	821.6	4892.92	771.37	152.25	362.71	3045.4	1327.12	835.28
	57.8	284.31	949.81	618.13	110.99	175.04	491.5	334.92	728.88	439.41	241.08	604.03	612.48	579.99	1837.1	221.24	671.05	97.42	455.52	247.92	349.07	208.37	1079.65	1193.47	410.73			568.39	2823.44	1397.88	1131.67	1173.63	1028.63	1951.33	5785.14	1792.16	1205.49	527.76	352.73	814.14	4894.26	794.6	154.63	366.48	3075.51	1283.1	818.46
	57.9	280.4	945.89	629.73	111.72	175.49	498.48	340.21	740.76	445.12	242.49	613.26	602.06	571.51	1857.97	224.86	666.42	98.27	465.07	244.03	348.67	211.6	1051.67	1166.09	402.82			562.67	2872.63	1434.27	1112.44	1142.98	1050	1888.17	5854.94	1794.93	1173.63	519.46	355.37	806.81	4879.46	820.96	155.72	371.88	3106.89	1239.68	799.51
	58	275.51	939.83	636.88	113.2	177.64	511.23	346.58	744.83	452.47	243.78	625.49	595.48	559.16	1878.95	227.28	667.92	100.93	469.54	240.31	346.72	213.1	1026.09	1133.01	390.8			553.53	2922.82	1468.63	1086.48	1115.57	1076.79	1813.4	5919.89	1791.11	1142.98	511.51	360.53	798.09	4885.4	850.46	157.13	379.59	3126.97	1204.96	782.73
	58.1	269.14	940.98	645.37	113.36	178.68	524.06	354.96	750.61	458.06	246.43	636.32	587.47	547.67	1900.25	231.64	665.46	102.83	476.91	236.79	346.11	215.03	1001.34	1104.33	383.32			537.91	2964.52	1513.92	1069.08	1088.34	1101.66	1749.36	5996.18	1788.19	1115.57	501.67	359.73	793.26	4858.92	874.69	159.64	378.32	3150.91	1164.58	764.68
	58.2	262.88	938.88	660.84	113.54	179.87	534.99	361.96	761.08	466.48	249.03	650.03	577.36	535.57	1918.47	232.98	654.11	103.72	484.51	233.2	345.9	220.56	971.79	1073.98	370.93			527.76	3008.43	1552.26	1045.03	1062.33	1133.69	1687.42	6057.81	1787.22	1088.34	498.08	363.77	779.94	4843.93	901.81	161.68	384.55	3179.49	1126.7	746.31
	58.3	257.79	939	671.09	113.79	182.38	551.34	373.99	773.03	476.11	250.8	663.26	572.13	526.32	1935.77	236.71	641.7	104.78	497	227.81	346.36	224.08	950.99	1048.7	363.04			521.52	3054.88	1586.34	1026.48	1040.52	1168.24	1625.8	6132.51	1780.34	1062.33	490.54	366.17	774.17	4831.56	925.69	164.01	388.81	3197.64	1091.2	721.91
	58.4	250.67	937.96	688.37	115.04	182.41	567.8	381.64	792.49	488.33	255.19	678.14	563.2	518.65	1953.57	242.28	630.01	108.38	511.22	227.98	344.51	227.52	928.56	1024.13	356.4			507.29	3103.97	1625.42	1004.7	1014.04	1208.54	1567.68	6202.33	1781.24	1040.52	485.62	370.52	773.53	4815.29	951.76	166.33	392.04	3228.57	1056.37	706.23
	58.5	252.11	939.62	703.44	116.14	186.48	585.03	391.12	799.46	496.78	256.42	689.79	553.55	504.09	1969.37	243.66	603.93	110	520.69	224.1	345.84	230.6	900.23	995.84	346.68			505.81	3152.98	1664.86	987.52	990.49	1247.26	1508.29	6272.73	1780.87	1014.04	480.29	383.18	763.94	4814.43	979.02	166.19	399.12	3246	1022.31	690.52
	58.6	243.57	941.64	721.2	116.45	187.82	603.73	403.64	813.39	509.41	261.86	708.84	545.27	494.77	1986.89	249.82	589.14	111.84	532.43	221.18	344.59	234.5	879.13	973.33	339.39			490.34	3184.75	1693.79	967.8	978.32	1296.08	1454.86	6339.01	1779.69	990.49	473.49	382.14	758.48	4781.81	1003.58	167.3	398.6	3268.09	988.56	672.2
	58.7	238.37	944.23	739.03	119.09	190.3	618.79	414.17	831.73	522.88	263.69	721.68	534.5	487.91	2006.97	252.85	585.46	113.83	546.98	217.46	342.74	241.34	857.77	945.63	329.79			481.72	3230.39	1732.38	952.06	954.58	1345.56	1400.82	6403.66	1775.99	978.32	468.01	387.81	754.21	4759.5	1031.93	171.52	403.03	3290.22	955.88	650.13
	58.8	235.43	947.86	759.01	119.5	191.99	640.43	425.41	848.36	535.86	267.5	737.41	528.12	477.78	2025.73	258.47	582.49	116.66	564.17	213.32	343.4	247.6	836.8	921.93	321.47			474.81	3267.2	1768.07	934.11	933.46	1397.09	1345.43	6458.9	1767.91	954.58	462.47	395.58	746.98	4730.23	1060.59	174.27	407.21	3309.66	922.34	634.6
	58.9	232.19	951.73	779.97	121.36	194.48	662.21	439.6	869.9	555.77	271.71	753.89	518.22	469.74	2040.79	265.3	589.43	118.26	586.09	211.04	344.94	252.44	813.38	900	317.28			465.17	3306.68	1802.34	918.33	914.73	1451.89	1302.27	6524.38	1759.82	933.46	460.98	403.69	745.32	4709.16	1084.41	176.21	407.82	3329.22	893.26	618.53
	59	232.11	958.2	802.9	122.65	197.11	683.53	453.52	883.63	568.19	273.85	767.83	509.53	460.67	2056.11	270.7	580.86	121.12	599.46	207.29	345.76	259.08	793.84	877.62	307.54			460.36	3353.06	1840.83	901.3	902.48	1509.92	1253.5	6587.01	1751.48	914.73	455.8	416.46	741.4	4700.91	1111.02	177.98	418.19	3345.52	866.18	602.43
	59.1	224.41	966.64	825.04	124.36	199.89	705.89	465.69	904.82	585	278.74	786.36	499.06	450.22	2073.89	277.1	573.39	123.43	616.56	203.83	344.16	266.44	772.48	851.63	300.21			447.77	3386	1874.12	884.29	886.41	1574.97	1206.42	6644.33	1744.86	902.48	452.4	418.71	737.22	4656.93	1139.32	179.56	416.48	3362.12	838.51	586.36
	59.2	219.99	976.03	852.97	125.25	202.83	728.59	482.1	924.34	604.51	283.54	805.04	495.54	442.18	2081.51	281.7	560.75	124.59	635.78	201.06	345.06	274.34	754.69	834.36	295.09			439.01	3416.87	1912.36	864.79	869.24	1637.71	1159.31	6702.02	1736.59	886.41	448.46	424.64	735.73	4631.5	1161.28	181.83	419.98	3379.3	814.37	568.74
	59.3	216.98	984.81	880.01	128.11	205.96	751.9	496.29	947.47	623.83	288.87	824.32	483.86	431.49	2096.83	288.02	544.41	128.48	657.54	200.38	347.73	282.5	736.07	809.2	287.8			434.32	3452.67	1950.47	850	858.84	1709.12	1119.23	6755.21	1725.27	869.24	446.26	433.96	736.52	4596.32	1188.02	185.06	421.82	3394.7	785.42	552.56
	59.4	215.6	998.02	910.32	130.74	209.66	776.43	511.89	975.26	643.96	293.53	845.03	473.67	428.12	2110.4	295.57	534.63	130.7	684.12	197.87	347.7	291.92	716.41	794.16	281.93			427.1	3486.71	1984.74	836.84	846.4	1782.23	1077.21	6807.68	1717.11	858.84	445.88	443.88	732.96	4570.68	1215.53	187.31	424.83	3403.31	758.34	536.8
	59.5	212.96	1008.46	936.39	133.36	213.62	806.46	529.62	993.02	661.97	297.48	862.49	467.01	417.19	2124.72	304.87	515.66	131.54	706.44	193.05	350.16	302.13	697.87	770.7	275.87			429.21	3522.99	2010.77	822.4	829.24	1852.8	1038.47	6863.41	1696.43	846.4	442.1	458.12	731.44	4552.68	1238.06	189.32	432.62	3417.47	738.98	520.74
	59.6	206.77	1024.66	964.32	135.34	216.14	830.32	546.31	1019.02	690.44	300.72	876.07	458.29	410.69	2138.56	309.05	512.4	135.53	727.23	190.76	349.06	312.6	684.11	752.76	269.51			413.39	3545.86	2045.22	804.99	823.27	1928.86	1007.48	6908.93	1692.74	829.24	437.72	464.58	731.49	4500.63	1262.22	190.97	430.13	3435.98	715.91	506.96
	59.7	203.51	1038.99	1000.53	138.16	219.91	859.24	563.57	1047.04	710.84	306.12	895.48	449.8	403.01	2151.54	316.94	515.58	137.43	752.96	190.13	350.67	324.23	664.84	732.95	264.09			408.22	3577.25	2067.44	790.28	810.52	2004.86	968.37	6954.6	1675.66	823.27	437.36	476.67	729.78	4472.17	1286.97	193.93	432.39	3432.46	690.58	495.16
	59.8	202.08	1062.09	1037.01	140.09	223.96	888.68	578.74	1072.29	733.6	311.5	917.32	442.96	393.63	2156.82	325.09	522.7	139.56	778.91	185.81	353.82	335.17	653.36	716.47	259.73			401.59	3604.73	2098.69	778.86	798.66	2092.37	938.13	7009.74	1663.98	810.52	436.42	488.4	728.77	4431.32	1312.56	193.53	436.4	3445.58	669.02	480.13
	59.9	199.84	1079.8	1072.94	142.72	227.14	918.69	597.02	1106.54	764.13	318.75	936.3	436.5	388.68	2171.29	334.89	515.12	141.96	811.06	185.14	355.21	346.94	636.9	700.38	254.9			396	3625.42	2118.82	762.12	790.28	2169.81	906.52	7049.39	1652.07	798.66	435.24	498.77	736.02	4391.79	1338.92	197.89	437.49	3461.66	650.02	464.57
	60	199.33	1103.26	1106.57	145.19	231.55	953.64	617.37	1125.14	788.31	325.39	956.8	427.6	381.74	2178.83	341.68	507.39	143.86	840.89	183.91	357.8	360.8	620.91	681.04	249.68			394.27	3659.97	2153.04	752.33	781.28	2257.63	875.53	7093.49	1632.49	790.28	432.99	514.58	730.9	4364.69	1359.56	199.07	441.54	3463.07	628.82	453.56
	60.1	194.98	1128.29	1141.96	149.41	236.98	984.76	636.31	1158.02	815.3	332.77	977.84	419.69	373.99	2188.33	352.28	500.43	145.96	867.87	179.92	361.2	372.59	603.93	666.84	243.11			384.39	3677.98	2177.21	738.81	777.63	2350.83	846.21	7131.22	1614.92	781.28	430.33	526.71	731.93	4307.17	1375.87	202.5	440.48	3473.57	609.97	439.36
	60.2	192.53	1155.04	1181.57	153.76	240.46	1012.69	657.39	1192.42	842.23	338.09	1001.01	412.18	367.21	2199.06	359.37	488.04	148.48	900.11	178.5	362.94	387.11	590	646.06	239.31			378.12	3699.37	2206.49	729.66	767.42	2434.86	815.16	7165.49	1601.88	777.63	431.24	537.77	734.03	4263.34	1401.17	203.71	442.42	3468.74	590.44	428.44
	60.3	191.09	1180.22	1224.18	156.23	245.58	1051.06	681.2	1220.31	869.62	343.42	1020.51	402.48	360.59	2200.28	372.66	480.71	150.77	936.18	176.09	365.66	401.67	578.93	633.72	233.47			372.77	3719.89	2228.5	712.26	762.52	2527.39	789.22	7199.71	1585.7	767.42	429.91	550.98	739.46	4214.6	1422.5	205.87	446.7	3471.91	573.28	415.47
	60.4	188.38	1208.7	1268.78	162.25	249.11	1081.66	705.67	1258.12	899.12	351.33	1041.61	397.4	355.13	2214.42	382.12	465.69	154.02	972.7	175.59	370.36	415.78	565.7	619.25	233.03			368.78	3733.52	2252.56	703.97	753.38	2622.9	763.34	7221.64	1566.09	762.52	431.96	568.99	743.48	4164.34	1438.54	209.02	448.67	3473.96	557.96	405.59
	60.5	190.36	1246.4	1307.58	165.03	254.28	1116.73	723.72	1286.56	930.41	356.06	1063.96	387.86	349.22	2216.46	391.2	455.8	156.52	1006.41	172.67	376.47	431.47	552.63	604.72	224.21			372.44	3759.26	2273.88	691.37	752.58	2713.69	742.72	7262.92	1546.78	753.38	428.29	590.49	746.32	4113.48	1455.4	209.69	453.18	3465.51	542.68	394.53
	60.6	184.84	1277.62	1355.11	168.69	260.62	1152.17	745.96	1315.52	958.29	363.47	1085.53	381.5	343.18	2223.08	399.2	455.42	158.48	1035.22	170.97	378.32	448.47	538.9	591.08	222.33			361.07	3774.26	2297.32	680.3	750.98	2810.63	716.72	7305.43	1533.14	752.58	429.78	598.86	745.38	4047.08	1472.97	213.83	450.66	3462.07	524.93	385.56
	60.7	183.97	1313.22	1394.76	174.28	265.93	1188.32	768.18	1356.68	991.01	372	1104.93	374.63	335.72	2231.3	413.39	467.01	160.41	1072.09	168.41	383.13	463.74	527.92	573.24	217.22			356.17	3787.1	2321.61	669.19	736.01	2908.72	693.74	7337.4	1511.59	750.98	430.59	611.96	751.81	3987.3	1490.56	215.22	451.46	3461.19	511.07	376.01
	60.8	183.26	1345.88	1446.01	178.04	270.26	1225.18	789.81	1391.24	1022.33	377.41	1127.63	368.2	331.55	2239.06	421.42	467.91	163.08	1109.49	166.97	390.74	479.42	516.86	562.82	212.39			353.06	3791.83	2345.69	661.91	736.98	3013.52	675.01	7354.71	1485.22	736.01	431.77	628.47	757.41	3915.46	1508.24	219.7	451.88	3456.89	496.24	365.59
	60.9	181.07	1388.4	1494.96	183.53	275.36	1261.52	812.56	1430.84	1051.1	386.68	1151.38	363.12	325.53	2238.53	437.47	460.33	165.72	1152.53	165.4	396.71	496.02	506.08	550.59	213.28			350.48	3810.02	2366.37	651.44	732.78	3114.9	658.26	7391.96	1475.43	736.98	435.58	645.58	761.5	3855.3	1520.79	219.08	455.52	3445.4	482.61	355.53
	61	181.54	1422.74	1540.53	187.44	282.16	1298.19	837.62	1461.38	1085.57	392.6	1167.34	356.79	319.07	2238.14	446.02	455.37	166.23	1187.51	163.84	404.23	515.64	494.61	538.11	206.3			351.07	3823.22	2393.66	642.73	731.22	3213.33	636.9	7410.03	1448.61	732.78	432.52	667.68	768.97	3796.28	1539.42	222.93	458.66	3435.6	470.3	346.13
	61.1	178.07	1462.16	1589.86	193.27	287.71	1338.52	858.12	1504.72	1115.7	400.18	1186.64	350.89	316.42	2247.9	459.46	447.64	171	1228.47	161.65	409.78	532.78	485.07	525.27	202.93			344.4	3828.69	2415.41	632.6	732.9	3309.7	621.92	7440.22	1423.61	731.22	434.89	678.87	775	3713.9	1549.77	222.82	454.27	3422.75	456.28	339.36
	61.2	177.77	1508.9	1640.09	200.34	293.66	1371.09	883.53	1535.68	1152.53	410.04	1206.64	343.7	311.27	2250.37	473.11	435.68	170.79	1270.67	159.83	416.78	552.27	474.67	516.29	199.74			338.88	3831.6	2431.88	624.36	726.61	3419.12	602.87	7452.11	1398.77	732.9	437.83	694.51	777.94	3638.16	1562.18	225.06	456.42	3412.03	444.18	330.94
	61.3	175.43	1553.31	1690.32	204.49	298.19	1417.52	910.58	1578.8	1185.06	416.6	1231.48	336.74	305.01	2248.14	487.24	430.39	171.29	1314.1	159.14	423.14	569.13	465.99	503.98	196.78			337.43	3822.87	2450.11	618.46	724.89	3521.37	587.98	7468.37	1378.98	726.61	439.44	716.33	789.26	3555.72	1579.47	229.52	453.72	3397.13	435.43	323.87
	61.4	174.89	1595.71	1748.66	211.29	304.65	1457.72	939.81	1619.3	1216.99	424.55	1246.43	332.46	302.37	2249.53	498.18	418.79	175.91	1354.71	158.56	434.03	588	457.02	495.99	196.76			333.96	3833.92	2464.37	607.49	720.94	3624.31	571.73	7493.53	1348.69	724.89	442.76	731.47	794.3	3477.04	1584.33	230.58	455.89	3374.74	422.47	317.12
	61.5	178.29	1646.98	1793.99	216.23	310.12	1494.99	962.06	1652.43	1249.09	432.43	1267.79	324.73	295.86	2250.42	509.81	411.94	177.92	1393.6	154.9	442.68	605.93	449.67	483.82	191.56			339.58	3837.11	2482.92	599.83	720.14	3725.88	559.27	7506.53	1324.71	720.94	447.47	756.08	803.68	3414.87	1598.84	233.24	457.03	3358.31	410.63	308.28
	61.6	174.84	1694.91	1850.46	221.88	316.37	1534.94	986.4	1690.5	1285.16	440.78	1286.88	320.68	293.31	2249.11	524.06	411.78	178.63	1439.61	154.54	453.74	627.4	440.7	476.58	188.44			329.86	3827.79	2495.12	593.97	727.81	3835.02	543.09	7518.69	1294.86	720.14	452.57	769.56	814.59	3319.08	1601.28	234.23	452.49	3337.07	401.38	301.61
	61.7	173.1	1743.21	1901.93	226.97	321.11	1573.26	1011.98	1732.8	1312.8	449.59	1305.88	316.32	287.49	2249.57	536.7	422.27	180.83	1476.87	152.26	463.23	644.16	430.07	464.94	185.93			326.01	3816.66	2508.49	585.53	719.99	3935.91	529.94	7529.77	1269.12	727.81	460.01	788.77	821.18	3231.07	1617.37	237.36	452.31	3327.32	393.92	295.1
	61.8	172.57	1788.68	1953.29	233.28	327.78	1616.24	1039.51	1770.96	1350.49	456.46	1322.02	310.85	285.59	2242.31	550.93	426.45	182.52	1522.49	152.11	473.79	665.62	425.12	456.67	183.23			325.84	3810.16	2517.92	581.1	721.19	4036.3	518.83	7545.8	1240.82	719.99	464.13	805.27	835.26	3156.83	1618.66	237.29	454.26	3293.51	383.24	289.14
	61.9	173.11	1842.91	2014.37	240.71	335.54	1657.66	1063.48	1816.24	1387.67	465.74	1345.93	305.42	280.17	2239.78	565.41	423.47	186.3	1569.7	151.22	484.7	685.11	417.39	451.18	183.88			324.28	3802.82	2533.12	575.46	723.7	4145.74	504.38	7538.7	1211.76	721.19	472.56	826.74	848.84	3062.64	1626.9	241.57	450.26	3270.35	376.98	284.71
	62	176.01	1894.36	2067.09	247.19	341.18	1697.06	1091.13	1855.77	1417.18	473.53	1360.37	299.51	274.36	2236.98	580.03	415.22	186.52	1612.02	148.63	495.21	704.3	410.54	440.23	179.08			329.4	3795.45	2538.49	571.9	721.74	4245.23	493.82	7553.5	1178.61	723.7	479.72	850.58	863.58	2995.8	1632.7	241.89	456.63	3240.39	367.74	276.88
	62.1	170.88	1946.24	2118.6	251.72	347.84	1743.46	1117.2	1898.27	1445.56	480.62	1377.76	295.2	271.14	2232.36	593.77	408.1	187.64	1651.01	148.2	511.13	725.89	403.98	433.2	177.01			321.38	3783.26	2545.61	564.02	730.37	4355.1	485.81	7555.92	1150.13	721.74	491.08	869.26	878.02	2892.87	1636.52	244.71	450.8	3212.02	359.88	270.11
	62.2	172.04	1999.99	2171.44	259.02	352.19	1781.59	1142.47	1932.29	1486.89	491.8	1394.91	287.86	268.82	2224.78	608.59	402.84	188.78	1701.54	147.44	524.76	745.51	397.9	427.01	176.62			322.29	3761.33	2559.39	562.51	724.39	4452.52	472.91	7549.6	1117.56	730.37	497.36	889.99	894.4	2810.07	1643.58	245.88	449.47	3182.27	353.07	267.87
	62.3	171.84	2054.74	2235.92	262.87	359.74	1819.17	1172.74	1979.36	1513.63	500.06	1405.34	285.82	263.58	2220.45	624.19	396.29	189.54	1740.39	146.96	538.88	765.51	391.37	419.52	173.67			320.98	3752.88	2564.17	558.08	728.46	4557.09	465.59	7536.53	1085.79	724.39	508.64	912.3	912.96	2731.12	1647.6	246.4	449.43	3146.83	344.32	261.5
	62.4	170.39	2110.23	2288.83	269.34	367.75	1860.08	1194.41	2027.46	1545.3	507.82	1429.32	282.52	261.14	2219.19	637	384.01	190.69	1793.5	146.72	554.41	786.11	384.97	416.04	175.23			319.19	3731.45	2570.6	553.61	734.04	4656.11	453.78	7548.71	1057.87	728.46	524.1	928.58	934.79	2645.18	1652.13	250.74	446.53	3110.37	338.78	257.97
	62.5	174.02	2159.03	2341.8	277.33	373.91	1900.12	1225.3	2062.69	1579.72	516.66	1445.66	276.68	258.53	2211.61	651.72	380.94	192.33	1832.16	145.32	567.96	806.04	377.9	404.79	171.13			325.66	3714.83	2576.47	549.66	733.53	4753.99	446.76	7535.78	1024.77	734.04	536.69	959.37	959	2570.33	1656.21	251.47	448.48	3073.14	333.59	252.85
	62.6	169.92	2221.28	2401.34	282.17	376.94	1946.32	1249.28	2103.19	1609.89	526.36	1458.7	271.55	255.72	2200.74	668.11	381.52	192.62	1874.67	143.63	584.63	830.37	374.89	398.53	169.3			319.8	3688.02	2575.87	545.46	739.08	4852.19	438.08	7539.23	998.03	733.53	552.12	973.12	990.03	2477.39	1654.13	256.03	444.27	3038.2	326.03	248.22
	62.7	171.38	2277.38	2459.09	290.93	385.31	1983.9	1273.99	2144.13	1639.29	533.72	1471.49	269.07	252.92	2194.94	682.66	396.89	193.89	1918.63	141.68	598.97	845.64	370.48	393	167.4			324.1	3664.3	2587.06	540.73	744.72	4960.63	431.29	7506.57	965.47	739.08	567.24	993.82	1016.54	2392.07	1657.63	256.06	441.62	2993.67	320.51	244.07
	62.8	171.17	2334.2	2522.92	295.29	390.19	2021.99	1302.71	2194.96	1672.7	540.62	1486.04	263.12	248.69	2179.01	694.72	394.5	196.78	1963.82	140.62	615.93	866.38	365.19	389.18	163.92			323.74	3641.62	2586.1	539.1	746.28	5057.09	424.03	7499.27	936.61	744.72	583.78	1017.16	1052.13	2313.9	1656.89	258.43	441	2955.36	317.44	240.54
	62.9	171.78	2393.99	2577.7	301.72	397.78	2059.76	1333.43	2238.41	1703.54	550.58	1500.47	258.8	248.8	2180.01	713.7	389.91	196.12	2008.66	142.47	631.56	886.47	361.84	384.65	166.34			323.93	3619.99	2586.67	534.73	754.19	5153.24	416.83	7472.97	908.03	746.28	606.34	1039.48	1089.04	2238.16	1660.94	260.02	438.37	2913.35	310.5	238.41
	63	175.57	2447.7	2631.9	307.57	401.1	2104.04	1359.06	2281.13	1732.24	559.35	1512.04	258.13	245.14	2168.3	725.42	389.55	195.9	2046.39	140	650.16	907.06	356.52	378.79	163.5			333.4	3599.22	2585.63	534.88	765.49	5250.41	413.71	7464.63	874.3	754.19	624.73	1065.93	1127.89	2176.89	1654.27	260.63	439.31	2864.28	304.48	232.3
	63.1	173.09	2505.56	2695.52	315.19	406.96	2138.16	1384.81	2316.66	1761.11	570.68	1524.9	252.22	242.27	2156.38	740.81	384.83	197.38	2090.14	140.23	667.92	927.28	350.87	373.56	162.07			329.3	3562.81	2586.46	533.49	778.13	5341.88	405.07	7428.43	848.68	765.49	646.31	1081.73	1169.62	2087.36	1654.13	261.87	433.6	2817.57	301.57	229.69
	63.2	174.41	2565.53	2746.73	320.52	413.43	2179.46	1406.03	2365.04	1792.11	576.35	1533.72	248.7	239.44	2142.03	758.2	381.29	198.76	2133.09	139.84	684.69	944.78	348.06	367.89	161.19			333.46	3532.25	2580.23	524.71	781.37	5430.71	401.49	7401.24	819.58	778.13	666.86	1101.74	1211.83	2017.9	1648.76	263.86	430.22	2767.9	297.83	226.58
	63.3	175.82	2626.21	2811.49	325.63	418.89	2218.04	1428.21	2408.29	1823.93	587.59	1547.78	245.28	238.06	2129.27	769.84	376.02	198.45	2181.17	138.74	702.72	963.84	345.34	366.8	160.7			335.48	3485.85	2583.32	521.52	790.23	5524.31	395.41	7375.7	792.71	781.37	688.09	1125.09	1262.01	1946.78	1647.67	267.81	430.28	2725.39	293.74	225.1
	63.4	176.92	2687.69	2870.68	334.43	424.51	2254.44	1459.41	2459.08	1842.93	595.33	1560.13	242.03	237.1	2117.68	785.27	362.23	199.49	2220.89	138.64	720.76	984.66	342	362.45	160.24			339.64	3451.35	2570.99	521.08	804.57	5622.22	390.31	7345.66	766.38	790.23	713.08	1149.37	1314.87	1878.41	1640.86	267.88	423.21	2678.63	289.12	219.97
	63.5	183.22	2746.87	2929.9	338.48	428.63	2294.23	1484.42	2496.96	1871.98	605.21	1563.76	237.57	233.18	2102.42	795.97	359.42	199.51	2256.93	137.5	737.64	1002.66	340.49	358.14	157.74			347.7	3417.36	2567.77	524.31	811.33	5710.1	386.13	7316.07	740.14	804.57	737.86	1176.54	1365.42	1825.01	1638.32	267.36	425.84	2626.16	287.98	217.71
	63.6	181.16	2805.27	2983.73	344.41	436.97	2329.19	1509.19	2546.6	1902.78	611.11	1577.47	235.96	232.97	2087.51	814.1	360.98	201.63	2301.01	136.73	757.83	1022.72	335.51	355.93	158.31			348.44	3382.22	2563.07	525.06	834.51	5811.21	381.44	7279.29	718.43	811.33	769.78	1195.62	1423.94	1757.2	1633.68	269.63	416.79	2584.33	284.62	216.73
	63.7	183.67	2871.57	3036.31	351.11	443.43	2363.51	1533.43	2589.51	1926.38	621.07	1583.6	232.92	229.61	2071.77	829.39	369.68	201.43	2342.57	136.17	775.17	1038.26	333.78	352.21	157.89			352.79	3325.26	2553.58	524.6	847.48	5893.79	376.06	7245.74	695.16	834.51	793.6	1218.51	1486.74	1695.07	1627.78	272.99	414.77	2525.67	281.7	214.17
	63.8	185.38	2939.09	3097.54	356.91	449.77	2402.99	1557.27	2633.3	1947.51	626.91	1590.9	229.46	226.22	2049.92	841.17	380.42	200.58	2380.88	136.76	795.11	1056.86	331.07	349.24	156.32			357.94	3280.67	2543.61	524.6	866.22	5977.04	374.03	7188.02	671.18	847.48	825.06	1239.26	1548.69	1633.42	1619.28	272.62	409.06	2487.84	278.08	211.81
	63.9	190.86	2996.86	3152.87	361.93	454.25	2442.59	1581.42	2680.97	1970.57	637.47	1599.17	227.74	226.16	2042.82	858.66	377.73	201.02	2429.04	138.01	814.63	1075.03	330.47	350.46	159.3			362.58	3231.09	2535.8	520.34	886.28	6066.01	370.34	7152.19	648.21	866.22	855.46	1260.41	1621.5	1588.58	1607.24	275.2	405.05	2434.34	277.16	209.43
	64	197.26	3059.99	3206.22	369.34	458.43	2471.8	1603.92	2725.81	1994.52	644.79	1602.49	223.24	221.48	2015.64	871.11	373.11	200.93	2459.29	136.04	833.36	1090.61	329.96	346.22	155.27			376.56	3188.26	2520.83	527.01	909.9	6145.61	368.82	7104.42	625.93	886.28	884.96	1288.28	1684.94	1542.42	1604.82	273.86	403.88	2385.81	274.3	207.12
	64.1	195.74	3125.3	3260.5	375.93	459.5	2501.94	1632.23	2771.71	2019.07	655.51	1605.01	219.71	222.05	1997.63	886.29	371.11	199.38	2498.69	135.01	853.34	1111.43	326.44	344.39	156.47			376.77	3133.27	2508.01	528.46	942.68	6233.06	365.19	7043.13	606.42	909.9	917.47	1304.1	1754.42	1481.73	1590.96	275.37	398.47	2332.11	270.76	204.06
	64.2	201.71	3188.41	3323.07	380.38	467.71	2547.38	1651.17	2814.71	2035.46	659.94	1613.31	217.92	220.2	1969.07	900.02	367.25	200.37	2536.29	135.26	876.14	1125.71	325.29	341.26	157.4			383.49	3075.32	2494.72	535.21	961.49	6314.63	362.2	6994.03	587.78	942.68	952.94	1324.48	1826.62	1435.74	1583.08	276.21	393.61	2286.14	270.84	203.16
	64.3	207.28	3251.48	3368.3	386.2	472.79	2581.97	1676.82	2857.54	2064.47	668.67	1616.54	216.72	219.31	1946.16	910.91	362.4	199.97	2573.64	135.31	896.38	1140.19	324.79	340.31	157.22			390.87	3024.04	2485.39	539.78	991.22	6399.7	360.34	6944.38	567.3	961.49	987.38	1348.62	1899.51	1387.6	1573.76	278.15	389.87	2237.51	267.76	201.81
	64.4	211.19	3323.33	3429.83	391.44	475.48	2609.08	1701.54	2915.11	2083.62	675.78	1621.93	214.77	218.17	1925.19	923.72	348.87	200.04	2614.94	135.61	917.56	1153.71	322.16	341.16	160.23			401.02	2968.99	2470.84	546.78	1024.58	6486.3	358.51	6873.57	551.96	991.22	1024.87	1371.27	1978.6	1343.67	1565.41	280.7	383.98	2188.1	267.6	200.19
	64.5	221	3395.66	3477	394.94	480.02	2635.52	1715.46	2947.14	2098.66	683.3	1624.52	210.92	217	1901.82	936.76	350.52	197.98	2650.33	135.8	934.07	1172.16	323.33	338.59	157.09			414.07	2915.31	2459.27	550.13	1057.91	6559.58	354.8	6799.03	532.49	1024.58	1057.42	1396.49	2054	1318.04	1552.81	280.71	382.64	2137.25	264.17	199.07
	64.6	222.72	3457.73	3534.39	401.76	485.2	2669.23	1739.46	2992.21	2118.87	688.61	1630.02	210.19	216.31	1871.09	946.09	354.12	198.42	2683.09	133.17	957.53	1186.2	322.31	338.22	159.42			418.31	2848.13	2441.56	557.2	1101.08	6639.88	352.89	6721.5	518.36	1057.91	1099.26	1412.7	2138.61	1269.28	1539.84	280.61	371.96	2097.94	263.84	197.18
	64.7	228.83	3522.63	3582.16	403.83	489.24	2708.08	1762.59	3039.13	2136.22	699.66	1625.06	205.94	214.81	1840.98	961.98	368.42	198.09	2715.88	135	980.37	1197.76	319.92	336.72	158.56			429.17	2791.11	2423.71	566.83	1138.09	6718.23	351.9	6651.9	502.12	1101.08	1141.11	1432.56	2226.56	1227.16	1528.21	281.41	368.81	2042.46	263.76	197.04
	64.8	236.46	3583.23	3637.79	410.89	491.41	2733.47	1774.11	3089.78	2144.9	703.5	1628.34	204.9	212.76	1814.41	972.72	365.99	198.17	2754.71	135.55	998.27	1212.89	321.62	336.86	160.36			437.27	2727.97	2404.66	572.59	1180.94	6794.28	351.54	6559.22	488.62	1138.09	1182.49	1456.82	2310.41	1190.51	1512.98	282.56	364	1999.61	262.17	196.59
	64.9	241.56	3654.38	3682.5	414.76	496.9	2759.71	1797	3131.82	2162.57	709.74	1630.38	203.04	213.92	1786.34	985	364.53	197.24	2786.8	136.21	1017.04	1225.58	324.46	337.82	164.27			447.21	2667.99	2389.38	583.99	1227.79	6869.64	349.94	6473.64	477.96	1180.94	1222.17	1474.87	2398.1	1161.83	1497.82	284.01	357.46	1952.68	261.63	195.27
	65	254.38	3722.39	3728.66	419.56	498.17	2792.97	1811.97	3172.32	2178.9	715.86	1630.11	201.71	212.29	1753.19	998.41	364.06	195.4	2812.38	134.3	1039.72	1241.43	321.77	334.97	163.88			463.89	2616.11	2367.26	591.78	1274	6946.9	352.06	6371.99	462.87	1227.79	1260.03	1499.88	2483.33	1144.61	1484.88	281.08	355.41	1909.87	261.56	193.89
	65.1	255.76	3792.24	3775.64	423.79	502.53	2818.01	1831.67	3217.89	2189.17	723.64	1627.82	198.27	209.51	1722.06	1008.65	360.63	194.46	2855.69	135.71	1054.91	1250.56	322.48	335.06	165.07			470.6	2554.66	2341.6	604.22	1334.44	7017.57	350.31	6261.8	450.22	1274	1303.24	1513.59	2569.04	1101.86	1469.97	283.39	348.29	1870.46	260.19	193.73
	65.2	264.76	3862.91	3817.5	427.31	504.43	2848.92	1840.64	3264.53	2206.22	729.48	1624.39	197.26	210.32	1693.38	1017.19	359.29	193.23	2877.38	135.61	1077.06	1259.61	324.98	338.62	167.24			481.99	2492.23	2319.73	616.08	1382.64	7075.46	350.72	6156.04	438.53	1334.44	1346.6	1533.39	2659.76	1075.12	1453.97	282.93	340.96	1824.08	261.93	191.51
	65.3	274.1	3927.77	3861.49	430	506.48	2867.09	1863.5	3302.6	2214.98	733.4	1626.59	196.35	210.06	1663.24	1030.69	357.13	193.52	2910.41	136.56	1100.49	1276.8	326.53	337.2	169.63			491.2	2426.37	2295.58	623.83	1436.94	7143.96	351.77	6042.42	430.34	1382.64	1392.98	1551.14	2749.84	1047.98	1430.88	283.94	337.26	1784.6	260.32	190.44
	65.4	282.87	3996.18	3906.27	435.08	508.84	2893.56	1886.16	3349.38	2225.63	740.42	1625.69	195.1	211.08	1629.07	1040.06	356.51	193.74	2942.44	135.92	1121.77	1286.38	327.2	342.12	174.24			505.74	2372.96	2268.6	630.24	1495.91	7210.9	351.04	5928.58	416.62	1436.94	1438.36	1571.37	2843.02	1025.6	1415.08	284.58	330.9	1745.1	259.16	189.54
	65.5	294.54	4070.4	3939.44	438.23	511.62	2918.07	1898.47	3376.82	2234.36	745.39	1618.1	191.66	206.2	1592.5	1046.57	345.41	191.37	2964.4	136.25	1140.33	1293.97	331.48	345.86	174.93			521.6	2318.09	2249.84	652.43	1554.49	7279.02	353.48	5796.38	405.13	1495.91	1484.72	1592.12	2934.21	1015.77	1393.81	283.49	329.99	1703.99	260.02	188.32
	65.6	299.81	4131.92	3984.04	441.84	514.06	2940.54	1907.54	3426.33	2237.09	751.56	1610.27	193.17	206.49	1565.19	1059.4	345.08	191.07	2995.13	136.34	1160.4	1302.26	333.72	349.31	177.36			529.47	2255.11	2212.07	661.94	1626.59	7335.39	354.74	5664.31	397.97	1554.49	1531.8	1607.49	3033.94	979.39	1371.66	282.16	320.12	1669.63	260.14	188.95
	65.7	309.26	4205.48	4018.77	446.34	517.72	2956.53	1920.22	3463.48	2248.47	753.86	1606.14	191.48	207.06	1532.2	1071.68	348.45	189.59	3022.53	136.7	1185.44	1314.1	338.14	350.81	182.72			542.52	2199.07	2181.49	669.29	1688.27	7398.76	352.77	5534.67	387.94	1626.59	1577.47	1622.46	3129.31	957.8	1349.92	282.43	315.89	1631.55	260.99	188.52
	65.8	320.54	4258.11	4058.4	448.37	518.83	2978.99	1936.67	3497.97	2248.96	759.3	1600.21	190.75	206.23	1498.67	1077.61	365.61	186.65	3055.61	137.82	1203.56	1320.43	340.79	355.34	185.51			558.42	2142.74	2154.51	690.48	1754.3	7459.43	356.73	5398.1	381.87	1688.27	1620.63	1637.13	3222.34	941.1	1323.42	282.63	310.83	1592.66	260.14	187.65
	65.9	330.73	4333.51	4099.61	451.63	521.63	3000	1946.34	3541.76	2255.33	762.37	1593.51	189.5	207.83	1468.34	1084.8	369.71	187.03	3073.94	139.06	1221.79	1327.44	344.98	363.06	192.89			571.39	2090.93	2118.64	702.5	1829.58	7504.73	355.32	5252.93	375.03	1754.3	1671.94	1654.76	3322.58	921.78	1305.26	282.37	302.98	1553.34	262.06	188.69
	66	346.15	4393.66	4125.82	454.47	520.34	3020.14	1957.87	3571.56	2254.36	766.07	1590.28	187.75	204.44	1429.82	1095.35	367.99	185.31	3098.47	138.21	1245.62	1334.7	348.8	366.13	192.96			588.77	2045.96	2088.93	709.91	1898.42	7556.59	358.64	5109.58	367.09	1829.58	1717.37	1674.47	3413.83	915.7	1280.41	280.98	303.11	1516	261.31	187.71
	66.1	353.43	4460.39	4164.02	453.83	520.89	3035.82	1964.76	3610.24	2261.59	766.77	1579.71	186.69	203.45	1399.71	1103.26	368.01	185.12	3121.24	138.79	1260.72	1344	353.58	373.87	198.89			597.9	1986.27	2052.17	738.5	1985.7	7592.76	358.43	4968.18	359.74	1898.42	1767.06	1686.36	3510.93	889.06	1255.94	280.32	296.1	1486.99	263.17	190
	66.2	363	4528.48	4188.56	454.81	524.78	3048.01	1977.2	3641.58	2267.12	772.57	1572.46	186.43	204.96	1366.83	1109.28	369.04	181.92	3149.81	139.21	1276.4	1348.58	360.11	380.31	202.17			616.62	1928.38	2015.36	746.34	2061	7653.84	363.18	4816.61	352.43	1985.7	1813	1700.58	3608.18	869.89	1229.21	280.07	291.13	1451.91	263.32	189.38
	66.3	373.97	4600.37	4216.09	458.64	526.34	3071.27	1986.29	3675.1	2269.49	775.6	1567.08	185.71	205.1	1336.77	1115.06	366.77	180.94	3165.87	139	1300.76	1353.62	367.57	389.95	208.26			629.23	1877.99	1975.24	765.41	2136.89	7691.34	366.54	4677.74	346.78	2061	1862.86	1715.91	3704.92	857.96	1203.96	280.77	283.93	1420.62	263.9	189.96
	66.4	388.13	4663.49	4257.96	461.56	525.42	3074.86	2001.22	3723.77	2270.99	777.8	1562.04	185.48	205.4	1303.67	1123.24	367.92	180.33	3189.93	141.81	1317.4	1362.24	375.6	401.23	215.59			647.39	1826.18	1940.37	788.01	2219.37	7729.97	371.5	4526.86	341.43	2136.89	1909.56	1730.36	3803.23	846.27	1180.44	278.41	279.94	1383.9	265.82	188.9
	66.5	402.6	4726.84	4280.17	462.73	526.42	3097	2010.89	3751.84	2265.13	779.47	1551.01	184.24	204.82	1280.18	1136.39	369.03	178.74	3208.97	142.3	1336.23	1364.13	382.62	408.88	220.38			664.63	1775.47	1901.9	803.82	2299.18	7773.18	375.82	4391.39	334.52	2219.37	1962.18	1749.01	3896.96	843.79	1155.39	278.54	278.92	1352.58	267.71	189.23
	66.6	410.54	4791.92	4299.18	462.02	526.66	3104.63	2010.93	3776.3	2264.62	781.35	1545.89	183.19	204.49	1242.11	1135.47	367.87	176.25	3224.81	141.79	1350.52	1368.67	390.76	421	225.97			676.99	1725	1869.5	812.34	2396.32	7799.58	380.27	4247.11	328.31	2299.18	2009.28	1756.08	3996.7	819.11	1127.27	277.26	270.89	1325.53	269.79	189.27
	66.7	420.86	4865.82	4323.98	465.2	524.7	3118.84	2021.28	3811.9	2265.91	782.76	1533.54	183.26	205.54	1214.17	1143.63	358.88	176.38	3242.2	142.4	1371.44	1372.17	401.71	433.02	233.38			690.98	1673	1829.79	832.41	2473.18	7837.38	384.27	4109.18	325.21	2396.32	2060.22	1762.83	4088.31	806.16	1101.39	274.98	265.63	1295.41	269.56	191.42
	66.8	435.15	4927.87	4354.96	464.63	526.53	3137.39	2027.29	3848	2264.96	785.58	1523.24	181.56	204.25	1179.96	1150.83	365.93	173.38	3254.23	143.41	1395.94	1373.98	409.74	447.79	239.69			711.53	1636.82	1791.16	855.38	2564.17	7872.78	393.7	3968.5	321.62	2473.18	2110.02	1773.42	4179.79	798.7	1073.13	274.66	262.36	1267.98	270.78	191.21
	66.9	448.43	4992.37	4370.41	468.66	524.77	3141.6	2035.48	3882.42	2264.94	789.04	1513.81	182.56	206.01	1156.64	1150.66	370.38	172.67	3274.3	144.68	1407.96	1379.11	423.5	464.17	249.09			723.84	1584.34	1752.62	872.83	2657.32	7899.26	397.76	3830.97	316.77	2564.17	2157.68	1790.56	4282.42	789.28	1051	271.48	257.85	1232.94	272.47	192.34
	67	464.11	5050.9	4389.12	467.92	528.34	3150.49	2032.23	3905.06	2262.38	787.44	1501.27	181.22	205.11	1125.82	1157.09	388.28	170.31	3282.13	146.17	1421.12	1380.78	435.54	477.19	254.67			749.11	1550.32	1710.91	891.9	2750.27	7912.47	405.29	3702.32	312.7	2657.32	2210.98	1801.26	4363.94	794.23	1023.89	270.1	254.84	1210.63	275.16	191.9
	67.1	476.5	5110.49	4411.06	468.84	524.49	3157.57	2041.4	3932.18	2251.72	787.14	1488.77	182.03	205.43	1096.89	1163.47	393.06	168.85	3299.76	145.34	1438.06	1383.37	446.29	491.28	260.89			761.23	1500.51	1671.69	908.71	2838.9	7933.22	413.69	3577.5	309.9	2750.27	2264.26	1809.38	4455.03	772.64	995.72	268.82	248.89	1188.27	276.7	193.14
	67.2	491.59	5174.01	4429.13	467.9	526.63	3167.01	2038.51	3957.09	2249.12	787.16	1474.34	181.38	206.16	1069.99	1163.66	397.73	165.82	3311.87	148.24	1452.2	1385.08	458.97	511.37	269.3			778.74	1454.63	1635.29	931.83	2934	7952.52	423.81	3450.99	305.57	2838.9	2311.11	1815.81	4548.18	762.86	971.64	269.23	241.09	1155.43	281.5	194.51
	67.3	501.02	5237.57	4432.42	469.01	525.61	3171.52	2044.89	3983.92	2241.47	790.61	1462.62	181.62	205.94	1044.01	1170.33	401.03	164.68	3314.79	148.23	1471.76	1384.86	475.07	525.74	277.88			795.73	1416.44	1595.68	949.71	3031.46	7969.91	436.62	3322.08	303.39	2934	2360.84	1829	4635.63	758.61	940.89	264.57	238.52	1135.14	281.48	195.19
	67.4	515.16	5298.38	4445.7	468.12	523.56	3175.01	2048.84	4016.71	2238.44	790.28	1448.12	181.48	207.13	1020.59	1174.36	404.66	162.17	3335	151.22	1482.8	1383.77	493.81	547.12	287.71			815.6	1377.5	1558.13	968.23	3127.01	7985.72	446.46	3211.78	300.46	3031.46	2409.09	1837.54	4728.93	754.06	917.92	264.21	236.44	1105.65	284.09	196.67
	67.5	532.19	5348.08	4457.02	468.48	525.13	3183.59	2048.49	4037.59	2231.38	788.93	1430.09	180.84	207.91	995.38	1174.7	405.84	162.12	3334.09	150.86	1496.32	1383.57	505.03	565.16	295.29			836.54	1342.27	1514.4	988.2	3226.96	7989.97	460.03	3101.86	296.02	3127.01	2460.61	1847.26	4813.77	758.99	895.52	262.7	234.44	1086.13	286.93	195.32
	67.6	542.89	5405.58	4469.86	468.7	523.43	3176.33	2054.86	4057.43	2224.59	790.01	1416.43	181.18	208.98	965.14	1171.36	411.28	160.64	3340.7	152.89	1514.98	1382.06	522.17	588.17	304.33			851.92	1301.27	1478.44	1005.43	3322.7	7993.62	474.38	2987.71	294.53	3226.96	2504.77	1851.73	4902.92	739.4	871.12	258.12	226.34	1065.43	289.63	197.88
	67.7	554.49	5465.72	4475.53	467.62	519.28	3184.11	2050.03	4074.53	2218.39	784.09	1396.61	181.7	209.11	947.05	1177.03	416.92	158.89	3348.74	154.32	1521.64	1379.36	542.22	609.38	313.39			870.86	1265.29	1445.47	1025.1	3423.29	8002.24	489.39	2876.88	289.38	3322.7	2554.01	1855.28	4990.12	734.19	845.7	255.6	222.08	1038.12	294.22	199.88
	67.8	573.34	5523.86	4483.6	468.16	520.5	3175.9	2047.33	4095.33	2210.39	787.19	1378.44	182.94	210.03	917.36	1178.13	417.67	157.14	3351.46	157.01	1535.98	1380.59	562.58	628.41	323.57			886.23	1227.94	1407.98	1048.96	3521.39	7996.56	509.19	2776.13	287.01	3423.29	2605.32	1862.17	5078.01	731.41	825.33	254.02	217.73	1016.68	297.02	199.7
	67.9	587.58	5571.77	4485.76	468.06	517.81	3175.76	2045.67	4120.38	2199.91	788.41	1363.98	183.51	212.59	901.09	1178.41	413	154.78	3366.72	158.09	1547.31	1377.11	581.3	654.46	334.02			905.96	1197.02	1370.31	1065.18	3616.17	7989.1	529.28	2675.17	287.89	3521.39	2657.57	1868.04	5156.49	726.69	802.49	252.46	215.32	995.68	302.9	201.62
	68	602.54	5631.29	4489.37	467.21	517.37	3173.89	2037.98	4130.28	2185.18	784.9	1343.31	184.38	212.13	875.11	1178.19	421.11	152.52	3356.66	160.88	1563.51	1370.99	596.7	678.34	344.03			931.16	1165.83	1338.52	1090.43	3721.93	7978.91	549.2	2583.49	283.13	3616.17	2699.06	1878.7	5229.87	734.73	781.64	249.72	214.42	973.14	304.97	204.07
	68.1	611.8	5678.53	4497.22	464.3	516.18	3171.68	2032.83	4148.14	2174.5	782.76	1327.93	182.41	215.12	853.39	1176.96	433.24	150.13	3364.34	163.79	1571.07	1368.23	620.25	700.68	350.87			947.86	1131.67	1300.24	1109.94	3833.12	7969.66	571.06	2488.99	280.56	3721.93	2747.57	1877.47	5309.31	720.06	759.02	247.86	205.89	955	309.76	204.35
	68.2	623.93	5742.41	4503.3	462.85	510.36	3169.81	2036.56	4162.2	2169.01	780.22	1307.51	183.02	213.98	833.04	1174.56	440.98	149.2	3366.94	164.38	1579.87	1363.36	642.61	726.36	362.02			963.97	1103.1	1269.2	1133.52	3921.33	7969.64	595.38	2404.29	278.68	3833.12	2797.29	1881.48	5390.66	717.8	736.12	244.74	202.83	932.95	316.28	207.84
	68.3	641.92	5794.2	4504.17	462.37	510.88	3167.18	2030.98	4183.67	2160.84	778.79	1289.12	185.14	215.42	814.14	1173.2	467.6	146.64	3372.29	165.58	1595.03	1363.03	665.19	750.19	372.36			983.38	1070.43	1239.87	1151.76	4017.48	7963.48	617.96	2322.32	279.3	3921.33	2843.7	1879.67	5460.29	714.27	716.32	242.83	200.14	915.76	320.4	210.48
	68.4	656.66	5850.59	4499.82	459.41	508.82	3155.42	2027.58	4200.68	2147.28	781	1269.44	186.21	219.52	792.71	1175.2	473.44	145.44	3369.78	168.75	1603.91	1353.7	687.06	778.3	386.11			1001.57	1037.58	1202.47	1166.03	4126.57	7940.92	646.37	2245.38	277.36	4017.48	2898.94	1889.01	5543.39	713.12	695.36	243.18	196.9	894.6	325.54	213.37
	68.5	674.66	5895.91	4505.19	455.76	503.91	3154.69	2023.1	4205.4	2131.87	778.21	1251.07	187.36	219.46	772.46	1168.7	478.98	142.95	3361.81	171.48	1614.69	1351.63	713.58	803.48	393.88			1027.93	1018.63	1173.59	1190.7	4228.01	7930.43	673.93	2173.03	275.43	4126.57	2930.71	1894.24	5611.96	721.26	676.61	237.88	196.51	875.44	331.02	218.37
	68.6	683.19	5940.54	4497.14	456.74	500.69	3144.54	2016.54	4220.69	2117.31	777.63	1227.56	187.03	220.53	752.89	1167.12	488.63	141.15	3359.68	174.98	1619.76	1341.24	739.91	833.1	403.51			1044.99	990.41	1143.22	1214.64	4329.7	7902.08	701.26	2101.88	273.03	4228.01	2972.33	1890.46	5691.31	710.34	662.47	235.02	190.22	864.13	338.12	220.19
	68.7	697.06	5996.22	4495.96	452.29	500.88	3138.89	2011.44	4226.36	2103.54	773.14	1209.18	188.22	222.41	736.56	1161.98	496.56	139.55	3351.39	176.78	1624.41	1336.3	763.84	859.22	414.99			1062.03	962.94	1113.49	1234.26	4424.08	7898.48	733.38	2031.89	271.83	4329.7	3020.48	1892.09	5755.47	709.43	640.69	232.87	186.28	843.94	344.89	222.61
	68.8	709.5	6043.13	4479.61	448.99	497.74	3128.94	2000.28	4245.39	2088.02	772.41	1189.81	188.44	224.88	715.55	1158.94	502.14	138.83	3346.63	180.62	1634.48	1329.42	790.22	888.32	425.13			1082.37	939.73	1081.56	1254.53	4520.61	7879.14	763.32	1964.06	270.39	4424.08	3064.84	1888.5	5825.09	706.98	622.91	229.58	183.97	825.13	353.03	227.43
	68.9	725.77	6086.18	4478.79	447.64	494.96	3114.83	1993.38	4254.89	2064.49	771.24	1170.51	191.88	227.61	700.14	1155.46	511.15	138.64	3343.29	185.2	1645.12	1321.52	817.17	921.96	439.13			1103.11	917.17	1055.71	1273.88	4621.83	7842.99	798.62	1904	269.48	4520.61	3101.11	1890.87	5887.08	705.66	607.86	228.81	179.74	810.47	363.91	232.83
	69	740.2	6124.86	4454.87	446.28	490.59	3113.97	1987.59	4248.2	2046.62	763.53	1146.83	191.68	231.56	683.55	1148.74	521.32	134.91	3329.77	187.13	1645.67	1311.83	846.24	948.04	449.19			1129.82	897.32	1027.86	1297.77	4719.82	7804.91	828.73	1849.33	269.12	4621.83	3139.86	1889.9	5950.8	719.14	591.06	224.73	179.57	795.36	372.04	236.62
	69.1	750.76	6167.84	4449.01	443.84	486.32	3097.06	1981.24	4262.07	2018.47	760.47	1123.04	193.17	233.61	667.3	1143.62	521.28	132.62	3320.63	189.29	1653.63	1302.27	879.7	980.18	459.43			1138.84	871.15	1000.93	1315.81	4820.91	7787.84	866.53	1795.66	267.04	4719.82	3184.64	1883.61	6007.92	706.81	572.04	222.82	173.31	784.78	387.64	240.21
	69.2	765.17	6217.74	4435.89	440.26	482.16	3082.87	1969.63	4259.42	2000.53	758.54	1106.73	195.1	234.33	648.32	1138.9	529.12	132.31	3312.8	191.49	1661.3	1291.7	904.3	1010.91	471.56			1163.26	849.41	972.83	1337.97	4914.59	7754.82	898.16	1740.86	268.2	4820.91	3220.1	1883.13	6062.6	707	556.93	222.6	169.68	768.44	399.12	246.54
	69.3	777.7	6259.96	4421.29	436.67	481	3075.56	1959.72	4264.51	1975.08	753.63	1082.63	196.92	237.18	633.6	1135.09	542.72	130.43	3293.6	196.2	1667.08	1283.94	938.03	1039.27	483.87			1181.93	828.77	948.46	1358.77	5010.73	7719.11	937.09	1690.44	265.68	4914.59	3256.56	1877.29	6116.9	707.18	541.57	218.07	168.8	755.76	413.36	252.29
	69.4	790.55	6296.4	4406.08	434.42	475.88	3053.08	1943.56	4278.6	1946.6	748.61	1071.17	201.86	242.07	621.04	1125.4	560.29	128.74	3288.83	201	1668.47	1272.24	963.39	1077.19	497.5			1204.41	810.52	923.94	1380.93	5104.44	7663.57	976.21	1647.33	266.27	5010.73	3296.76	1876.31	6166.79	710.52	529.51	215.93	163.52	739.83	428.12	258.04
	69.5	804.4	6332.59	4390.07	431.13	473.98	3037.02	1938.06	4267.89	1924.69	747.38	1048.93	201.03	245.14	603.82	1119.34	587.04	125.9	3271.51	202.81	1670.89	1264.56	991.81	1106.24	508.1			1230.49	799.36	904.38	1413.4	5190.09	7616.46	1017.48	1601.88	263.99	5104.44	3329.17	1874.07	6218.77	724.92	515.2	212.3	165.69	729.56	445.44	262.37
	69.6	817.21	6373.9	4366.44	426.63	468.82	3018.88	1925.97	4257.22	1892.76	740.46	1024.04	202.76	249.16	589.92	1111.5	597.11	124.51	3259.58	207.89	1673.78	1249.13	1027.71	1139.76	517.22			1242.89	775.02	877.39	1419.11	5292.76	7553.73	1060.88	1559.46	263.91	5190.09	3362.54	1863.84	6268.03	714.44	500.57	209.99	158.4	720.22	464.33	269.79
	69.7	830.9	6392.56	4348.98	422.63	464.64	3007.29	1916.59	4263.37	1861.7	734.53	1006.28	207.55	253.37	574.76	1102.83	605.91	122.78	3230.94	210.81	1677.29	1240.74	1056.65	1171.22	531.93			1263.34	757.21	852.77	1444.03	5378.54	7493.48	1104.24	1519.17	263.84	5292.76	3396.88	1859.74	6315.76	714.11	489.62	208.79	157.14	704.43	482.91	274.41
	69.8	841.19	6428.36	4323.19	419.22	461.7	2978.86	1896.81	4252.67	1833.03	733.01	987.68	208.69	259.46	562.86	1095.19	616.75	121.1	3214.47	214.09	1676.18	1232.23	1090.12	1201.88	542.56			1278.61	738.72	836.73	1465.06	5464.48	7427.16	1152.57	1480.89	263.23	5378.54	3423.5	1852.29	6352.93	714.4	476.82	206.75	155.46	693.72	506.21	282.04
	69.9	854.26	6458.21	4310.22	416.92	457.19	2966.31	1884.98	4257.74	1800.28	727.66	967.67	213.74	265.49	550.43	1087.17	627.2	121.89	3204.52	219.08	1677.76	1216.59	1119.57	1239.69	557.18			1299.63	721.6	810.13	1496.47	5547.76	7346.81	1191.18	1452.57	264.8	5464.48	3456.29	1843.09	6392.28	719.26	465.74	204.38	151.77	686.34	528.3	290.43
	70	870.07	6488.48	4279.07	411.35	452.42	2941.67	1869.16	4244.18	1767.26	719.93	950.39	214.03	267.58	535.78	1077.54	641.42	118.69	3179.9	223.36	1679.63	1200.68	1153.59	1270.13	568.37			1328.29	712.82	794.42	1518.57	5632.21	7254.73	1243.04	1416.54	263.37	5547.76	3489.63	1839.96	6429.69	735.27	454.41	201.58	151.84	675.22	554	296.63
	70.1	877.34	6510.26	4259.77	408.78	448.31	2916.81	1853.16	4227.31	1732.49	715.02	934.01	217.22	272.09	521.33	1067.51	647.31	118.34	3158.32	228.04	1678.66	1188.75	1188.66	1303.62	581.23			1337.89	694.81	771.86	1530.04	5722.67	7155.21	1292.71	1379.46	263.27	5632.21	3510.4	1827.22	6465.31	721.32	442.59	198.52	146.86	670.83	575.87	301.52
	70.2	891.07	6532.62	4231.32	402.61	442.07	2898.53	1832.3	4214.09	1701.42	708.12	917.33	220.85	280.07	512.65	1060.08	650.96	117.4	3144.11	231.15	1684.19	1180.94	1223.27	1339.21	589.3			1360.56	680.28	752.02	1541.26	5808.28	7045.56	1338.81	1352.32	262.68	5722.67	3535.68	1817.12	6484.84	725.5	429.58	196.3	145.07	657.86	607.71	309.76
	70.3	900.68	6558.53	4195.28	398.37	438.68	2863.81	1813.16	4205.46	1665.84	703.06	897.62	223.61	284.04	501.09	1047.01	659.93	114.62	3124.83	236.03	1681.38	1161.62	1252.93	1370.92	604.18			1375.44	667.47	734.2	1566.22	5881.08	6939.99	1389.39	1322.44	259.9	5808.28	3563.37	1801.37	6515.8	731.89	421.21	194.36	141.61	649.52	637.9	318.98
	70.4	909.11	6585.3	4169.39	393.19	433.4	2844.19	1784.52	4191.04	1632.53	699.58	882.41	226.71	293.19	486.91	1040.98	675.64	113.71	3100.89	240.95	1678.36	1144.02	1287.39	1410.67	616.03			1392.41	652.84	716.3	1589.98	5969.24	6819.89	1439.82	1297.48	264.19	5881.08	3591.57	1798.49	6545.09	733.21	413	191.59	140.36	640.16	664.46	324.24
	70.5	925.09	6599.99	4126.62	388.34	426.46	2813.43	1760.94	4171.46	1592.29	689.5	862.59	232.47	301.06	474.9	1027.21	690.69	113.16	3077.13	244.9	1673.91	1128.56	1321.94	1439.46	628.38			1418.69	645.65	697.67	1616.42	6047.94	6699.46	1492.64	1271.01	262.5	5969.24	3609.66	1783.36	6571.29	752.81	406.02	188.8	142.08	634.44	696.16	332.12
	70.6	934.86	6618.31	4086.48	386.2	424.89	2780.44	1741.42	4150.47	1564.21	683.21	848.99	235.67	308.07	465.07	1017.49	722.93	110.55	3054.43	249.47	1672.06	1114.31	1356.97	1473.41	639.66			1431.68	630.31	681.62	1637.16	6130.2	6568.5	1545.23	1245.66	264.87	6047.94	3627.66	1764.88	6590.99	742.04	393.04	187.32	136.24	630.37	729.23	340.13
	70.7	943.97	6630.39	4040.8	379.3	419.19	2746.39	1714	4127.17	1528.33	677.06	826.82	237.36	315.18	456.58	1004.58	732.92	109.97	3023.41	252.79	1673.53	1095.4	1390.58	1509.31	650.03			1453.07	616.02	666.69	1666.79	6193.23	6426.2	1599.94	1221.62	264.97	6130.2	3647.47	1753.97	6597.48	745.77	386.18	187.46	134.87	619.75	765.41	348.48
	70.8	954.91	6643.81	3999.19	375.87	413.29	2712.27	1692.62	4103.23	1492.63	664.96	816.41	242.66	322.13	445.61	992.37	745.11	108.72	2994.93	256.96	1666.72	1082.41	1426.52	1542.22	664.62			1463.98	606.75	650.29	1684.33	6269.2	6292.64	1655.63	1202.87	265.31	6193.23	3670.11	1735.18	6607.43	747.96	379.12	182.76	131.73	615.88	797.3	359.33
	70.9	963.1	6649.47	3950.39	370.8	406.69	2671.72	1663.97	4084.23	1459.88	657.24	798.77	246.15	333.7	439.79	980.42	754.74	108	2966.09	263.41	1661.67	1061.61	1461.82	1579.2	676.18			1488.03	596.88	633.82	1710.19	6338.93	6156.5	1715.11	1179.13	266.54	6269.2	3690.27	1715.82	6623.26	753.31	370.47	182.03	130.71	607.26	832.83	368.04
	71	976.47	6655.61	3903.01	365.26	401.1	2634.92	1638.61	4057.93	1423.62	647.61	786.23	250.87	340.59	428.02	965.29	768.18	105.33	2934.9	265.82	1659.77	1043.21	1493.89	1610.14	685.18			1506.91	594.03	618.57	1728.51	6415.73	6004.11	1765.79	1160.22	266.6	6338.93	3700.57	1706.88	6629.87	769.38	362.46	179.13	131.79	603.51	866.37	373.7
	71.1	984.52	6662.32	3847.64	358	397.04	2598.48	1609.68	4027.52	1393.08	639.18	770.19	255.32	348.77	418.42	953.22	781.17	105.39	2903.9	271.44	1656.57	1025.02	1532.21	1649.63	695.72			1517.62	576.93	602.24	1751.54	6493.52	5866.52	1822.7	1146.08	267.39	6415.73	3720.81	1685.47	6639.17	760.83	354.58	176.49	127.91	599.77	906.91	384.11
	71.2	990.27	6654.88	3796.06	354.24	391.93	2555.11	1583.37	3996.94	1357.26	632.03	756.07	259.96	356.09	411.22	940.31	788.31	103.31	2866.81	275.42	1645.42	1004.41	1567.32	1686.14	706.31			1535.04	569.86	602.24	1772.46	6546.81	5708.69	1877.97	1133.54	266.54	6493.52	3725.98	1662.3	6636.53	767.03	348.16	175.94	125.41	595.6	943.32	392.13
	71.3	1005.64	6653.53	3734.24	349.25	387.43	2509.67	1553.87	3967.4	1325.71	624.67	742.41	262.92	367.66	402.67	926.47	789.6	102.68	2829.78	281.09	1642.1	986.06	1601.7	1716.2	723.13			1550.64	560.95	602.24	1795.5	6621.84	5546	1934.69	1118.9	269.19	6546.81	3740.36	1642.66	6632.22	772.06	340.53	172.42	124.61	592.62	981.61	399.83
	71.4	1008.85	6648.68	3679.48	344.45	382.73	2469.92	1526.91	3937.03	1292.36	614.97	729.19	269.62	376.07	393.4	912.43	802.84	102.31	2794.64	286.09	1633.93	971.42	1634.17	1748.89	728.56			1570.22	554.01	562.47	1814.72	6671.92	5391.48	1993.86	1106.31	272.91	6621.84	3756.72	1626.3	6631.19	779.82	333.46	171.84	122	588.68	1022.18	408.77
	71.5	1019.21	6640.72	3611.2	339.01	377.36	2424.81	1488.33	3898.46	1262.4	605.33	716.51	272.54	385.66	385.87	896.85	815.3	100.21	2753.29	291.82	1628.33	949.27	1667.84	1784.5	739.11			1588.17	551.61	549.17	1840.78	6736.76	5245.71	2045.18	1089.1	270.49	6671.92	3763.82	1609.5	6633.12	799.99	328.52	169.16	124.37	587.93	1059.06	418.06
	71.6	1024.76	6628.27	3545.24	331.86	370.38	2383.39	1458.13	3857.74	1228.1	598.11	702.16	279.24	396.7	378.45	884.96	845.24	99.55	2714.24	296.23	1619.67	931.83	1701.86	1812.31	748.88			1596.39	539.05	536.68	1856.42	6798.39	5087.08	2101.78	1078.31	272.23	6736.76	3770.56	1583.1	6611.8	790.46	319.78	167.22	118.2	588.82	1099.3	428.02
	71.7	1032.22	6615.86	3483.39	327.59	365.71	2335.77	1426.14	3817.76	1198.59	589.69	692.66	284.29	406.72	373.01	870.93	859.81	97.89	2670.99	300.66	1612.02	911	1734.18	1851.72	761.53			1612.03	531.3	525.5	1873.07	6845.94	4931.06	2157.73	1070.72	272.61	6798.39	3781.22	1565.85	6607.19	799.58	316.93	165.32	117.86	586.92	1142.72	436.52
	71.8	1038.31	6594.1	3421.68	322.34	359.53	2287.07	1387.61	3784.24	1166.63	578.66	679.9	289.03	416.67	364.51	852.47	874.29	97.33	2630.56	306.42	1601.94	888.41	1768.1	1883.89	770.41			1628.3	524.1	513.48	1904.62	6894.32	4772.41	2210.4	1060.96	275.99	6845.94	3778.78	1537.06	6588.4	802.91	307.21	163.65	116.27	585.11	1180	446.91
	71.9	1045.79	6572.83	3358.74	316.94	355.7	2242.37	1364.9	3737.79	1138.49	570.4	670.89	294.84	426.73	359.68	839.09	880.19	96.73	2588.5	312.74	1590.62	869.27	1803.16	1916.74	787.49			1643.11	518.58	498.6	1919.16	6947.64	4621.38	2258.87	1051.28	275.24	6894.32	3784.43	1515.56	6570.01	814.7	302.79	162.54	114.54	584.99	1215.08	454.48
	72	1059.24	6553.21	3289.52	311.16	351.29	2195.26	1329.39	3682.3	1111.14	562.03	655.64	298.29	437.61	352.36	821.06	888.91	95.26	2545.42	314.23	1586.94	853.02	1835.7	1950.24	789.97			1660	518.94	489.96	1944.77	7012.18	4468.92	2317.58	1043.66	275.27	6947.64	3781.38	1496.18	6552.24	834.29	299.77	158.64	117.85	589.13	1260.12	465.32
	72.1	1059.8	6519.44	3217.67	307.13	349.02	2143.7	1297.7	3626.02	1083.36	552.1	644.46	303.68	449.67	346.86	806.43	888.02	94.42	2495.59	322.58	1576.99	834.04	1871.02	1982.18	798.79			1669.97	507.44	478.66	1968.26	7057.03	4317.33	2370.8	1033.19	278.99	7012.18	3787.98	1466.58	6528.01	833.42	294.09	158.07	112.09	592.41	1305.36	476.44
	72.2	1068.24	6489.51	3147.83	301.07	342.18	2097.42	1266.24	3581.42	1057.37	544.52	633.29	308.47	459.7	337.93	793.9	903.37	93.77	2455.18	328.78	1563.27	811.91	1902.6	2008.58	810.76			1682.07	503.06	465.01	1985.87	7092.19	4165.46	2424.53	1030.8	277.72	7057.03	3780.33	1447.61	6509.21	837.54	289.03	155.22	111.36	593.62	1342.79	485.29
	72.3	1070.96	6449.97	3086.21	296.37	336.76	2049.68	1240.48	3528.47	1028.06	538.77	623.83	314.18	472.16	335.02	777.37	920.59	91.77	2403.6	330.01	1553.54	794.7	1931.45	2044.83	820.49			1692.11	495.69	460.3	2010.38	7146.98	4026.87	2481.54	1026.1	279.53	7092.19	3779.88	1425.91	6487.41	848.38	285.54	153.52	110.64	598.75	1386.74	494.83
	72.4	1077.53	6400.74	3013.09	290.11	335.3	2002.84	1202.88	3470.61	1003.71	528.53	614.07	321.82	482.97	331.3	763.39	946.03	91.87	2365.42	336.41	1542.59	776.69	1961.37	2075.93	831			1702.14	494.21	449.78	2025.37	7176.27	3884.6	2530.46	1028.21	282.86	7146.98	3776.8	1397.57	6445.79	858.71	278.67	153.38	108.95	602.26	1422.32	503.47
	72.5	1081.93	6362.81	2940.92	285.07	328.44	1958.82	1176.33	3406.03	980.07	519.57	603.09	324.27	493.22	322.92	745.33	958.53	90.44	2308.48	338.51	1530.37	756.94	1990.99	2105.05	835.68			1719.63	496.46	438.82	2049.06	7220.68	3746.2	2581.34	1018.81	282.46	7176.27	3766.87	1380.42	6421.41	884.82	278.29	150.8	111.59	608.64	1467.13	516.47
	72.6	1083.48	6312.63	2867.87	279.08	324.76	1908.69	1148.09	3349.42	956.3	510.96	594.69	330.49	504.04	319.46	726.4	966.92	90.34	2264.3	344.14	1518.72	739.09	2022.46	2133.83	844.03			1728.39	484.71	430.63	2071.68	7267.42	3616.99	2630.54	1019.36	287.06	7220.68	3764.18	1350.53	6380.21	885.98	270.44	149.44	107.94	618.48	1511.56	525.61
	72.7	1089.96	6261.37	2801.28	274.16	319.33	1858.48	1117.38	3279.5	931.32	503.12	584.17	335.02	515.89	314.9	714.32	979.41	89.96	2215.57	352.12	1506.26	724.92	2050.64	2165.49	853.04			1737.64	484.18	419.9	2091.54	7282.11	3478.68	2680.14	1017.26	289	7267.42	3743.3	1327.67	6347.46	901.84	268.17	147.48	106.67	621.48	1548.6	534.92
	72.8	1092.7	6211.67	2738.81	269.17	315.83	1813.33	1087.72	3215.91	910.37	494.47	575.94	343.87	526.66	311.36	700.2	975.56	89.3	2167.13	355.9	1487.67	707.46	2076.9	2190.39	859.67			1746.17	479.76	414.87	2111.7	7315.89	3358.26	2733.11	1014.68	293.03	7282.11	3737.1	1298.89	6306.98	917.5	263.77	145.88	105.59	632.58	1587.59	546.68
	72.9	1096.97	6138.19	2667.02	264.94	311.3	1767.07	1059.23	3161.09	888.37	491.37	567.57	348.26	540.34	308.23	683.77	979.43	87.53	2121.28	360.54	1471.41	691.67	2103.31	2215.88	871.31			1756.22	477.31	405.44	2129.06	7337.9	3234.41	2786.39	1018.42	299.09	7315.89	3718.44	1283.83	6258.19	934.58	260.26	146.31	105.59	638.2	1626.39	556.29
	73	1102.64	6059.84	2602	259.83	308.88	1722.4	1032.43	3090.64	864.04	479.19	557.96	353.55	550.8	303.72	669.41	993.65	86.91	2073.41	362.3	1456.57	674.82	2130.81	2245.69	876.63			1764.06	478.01	399.68	2150.02	7354.42	3109.46	2832.4	1018.78	302.48	7337.9	3706.87	1259.72	6202.07	963.9	258.16	142.52	107.57	648.66	1666.5	566.11
	73.1	1100.29	5982.64	2533.77	255.61	300.31	1679.3	1007.56	3024.26	842.22	473.58	550.68	360.31	561.88	300.23	654.11	1015.81	87.16	2021.52	368.39	1439.83	658.49	2159.06	2273.38	881.13			1772.12	469.13	392.22	2167.83	7378	2999.69	2873.13	1018.79	306.2	7354.42	3688.9	1231.03	6153.09	972.91	253.38	140.43	103.67	657.69	1705.26	575.28
	73.2	1102.19	5914.87	2476.76	251.6	298.41	1636.76	982.41	2960.9	823.72	464.89	542.11	367.97	574.43	296.84	641.53	1035.48	86.13	1971.44	374.32	1422.48	643.18	2186.73	2298.44	887.34			1778.6	467.14	385.39	2185.48	7389.06	2895.73	2914.14	1026.93	310.96	7378	3673.84	1213.06	6086.48	998.07	250.57	140.43	102.93	668.56	1745.32	589.78
	73.3	1105.49	5821.97	2405.59	245.01	293.34	1587.52	956.5	2895.88	804.92	457.22	534.91	373.91	585.66	294.3	624.24	1044.77	85.76	1931.12	376.18	1406.46	625.13	2209.66	2321.27	897.26			1781.19	467.77	377.63	2208.77	7404.22	2792.58	2971.72	1025.53	318.06	7389.06	3652.61	1187.02	6021.41	1021.53	247.27	138.1	102.77	679.79	1779.72	599.59
	73.4	1107.04	5735.31	2347.76	242.22	288.75	1546.21	936.07	2836.48	788.44	450.28	527.72	378.94	597.38	292.74	612.52	1047.18	85.46	1879.28	381.71	1382.76	612.92	2230.77	2358.61	904.22			1785.21	466.12	372.6	2227.26	7413.09	2692.27	3004.77	1035.09	325.46	7404.22	3631.01	1163.96	5955.04	1050.87	244.27	137.15	101.46	693.13	1815.34	611
	73.5	1111.05	5641.73	2281.93	237.71	284.69	1514.33	906.64	2764.87	768.78	443.57	519.89	386.23	607.24	290.79	598.09	1058.19	84.46	1836.34	385.93	1364.59	596.14	2259.06	2382.16	908.87			1801.09	467.62	366.4	2245.66	7430.79	2593.49	3046.89	1044.26	330.66	7413.09	3604.88	1146.07	5883.37	1088.34	242.58	136.21	104.76	705.89	1850.55	619.24
	73.6	1112.48	5542.31	2223.94	234.31	281.62	1467.67	885.86	2698.84	750.93	433.84	512.83	394.04	619.84	290.18	583.76	1048.36	84.49	1785.11	390.77	1343.62	584.08	2287.48	2402.43	919.29			1804.31	460.17	359.98	2261.42	7444.26	2506.84	3091.76	1050.16	336.96	7430.79	3581.19	1118.17	5804.66	1106.54	239.92	132.8	101.28	722.74	1887.4	630.16
	73.7	1108.91	5442.93	2167.11	229.4	276.58	1432.23	861.36	2633.52	731.86	427.71	504.9	400.17	631.61	284.74	572.12	1056.58	83.04	1742.83	395.38	1322.26	571.52	2308.04	2432.93	920.22			1800.43	460.06	355.49	2274.23	7438.74	2417	3128.3	1060.66	344.32	7444.26	3559.77	1098.42	5721.84	1144.59	236.08	132.09	101	731.6	1924.5	638.97
	73.8	1110.49	5338.91	2111.54	224.13	274.77	1387.39	840.29	2570.48	715.41	419.11	498.77	403.76	641.57	285.4	558.54	1076.67	82.47	1696.67	399.55	1299.51	555.29	2333.12	2456.01	930.93			1803.11	457.91	349.86	2293.27	7432.53	2330.82	3169.91	1067.7	356.19	7438.74	3536.82	1075.97	5642.21	1181.77	233.59	131.64	99.83	749.88	1957.36	652.68
	73.9	1112.73	5235.76	2055.02	221.48	270.89	1362.04	818.48	2515.59	700.79	412.07	493.52	411.52	653.09	286.26	547.04	1096.58	81.82	1652.78	403.68	1280.66	544.57	2350.08	2482.94	933.16			1812.11	457.43	343.99	2308.63	7431.27	2250.64	3202.67	1081.83	365.32	7432.53	3504.52	1058.84	5542.91	1215.09	232.89	130.5	99.84	765.15	1992.23	657.01
	74	1116.37	5139.11	1996.26	217.27	266.19	1321.78	794.99	2448.93	682.59	408.31	485.42	416.08	665.24	284.8	534.11	1111.66	80.31	1604.28	407.58	1260.22	530.2	2371.42	2497.04	936.56			1812.62	467.36	337.72	2325.34	7425.48	2173.66	3241.81	1092.12	374.52	7431.27	3468.7	1040.58	5452.88	1270.87	231.49	129.87	102.36	784.95	2024.4	668.54
	74.1	1110.91	5034.03	1941.73	213.5	263.02	1283.09	776.9	2393.82	668.48	398.38	481.63	424.03	676.18	282.36	520.42	1111.97	80.83	1561.39	409.39	1234.97	518.94	2392.17	2523.79	943.01			1815.14	459.19	334.57	2342.64	7433.11	2097.23	3269.08	1109.5	385.12	7425.48	3436.21	1015.82	5336.51	1294.41	229.49	127.14	98.53	801.62	2050.41	678.51
	74.2	1105.59	4928.04	1892.03	209.23	259.44	1247.86	757.24	2334.57	655.93	391.65	473	431.12	683.98	282.45	509.15	1117.16	80.28	1518.1	414.7	1212.03	506.53	2412.54	2535.64	945.8			1814.67	463.17	329.48	2357.28	7408.04	2029.32	3305.59	1121.54	395.72	7433.11	3402.86	991.89	5240.81	1337.09	227.51	126.12	98.37	819.36	2082.1	686.69
	74.3	1102.26	4814.31	1839.94	205.67	258.46	1214.09	736.49	2273.49	641.27	385.22	471.13	437.79	697.42	283.4	499.04	1103.73	79.78	1480.39	416.48	1190.59	493.02	2433.48	2557.64	947.98			1809.47	457.44	326.39	2370.81	7403.07	1960.6	3334.42	1137.62	408.77	7408.04	3361.14	975.04	5131.49	1378.79	225.5	125.52	99.02	835.03	2110.84	701.14
	74.4	1102.19	4689.38	1791.21	201.66	253.42	1186.99	720.28	2219.84	628.33	380.5	466.18	442.2	705.08	286.06	489.09	1112.82	79.06	1445.79	423.22	1164.66	482.13	2447.35	2579.46	958.12			1817.77	457.74	324.23	2385.34	7390.2	1894.43	3370.63	1161.06	421.79	7403.07	3320.12	954.21	5026.42	1425.23	224.16	124.53	98.81	856.44	2136.99	709.57
	74.5	1103.46	4591.26	1741.01	198.21	252.35	1152.93	700.57	2164.64	614.93	373.65	459.49	450.66	717.72	286.87	475.74	1123.14	79.27	1401.52	424.21	1143	470.88	2463.27	2597.13	961.97			1816.09	463.7	321.31	2399.49	7375.69	1826.62	3393.4	1178.66	431.59	7390.2	3275.11	941.21	4916.03	1484.36	223.38	122.91	102.3	875.77	2158.91	719.74
	74.6	1091.18	4472.84	1696.23	194.66	247.58	1123.78	682.29	2102.33	600.73	365.56	454.49	454.18	729.26	288.31	464.53	1147.96	78.31	1364.47	427	1119.72	460.29	2481.88	2612.22	959.4			1807.96	460.43	315.88	2404.54	7369.57	1772.61	3421.48	1203.41	445.93	7375.69	3228.26	916.32	4797.46	1518.91	220.99	121.58	99.01	895.56	2182.02	727.54
	74.7	1090.08	4359.22	1651.63	192.17	244.7	1096.36	666.56	2054.7	589.06	362.73	450.18	462.52	736.79	290.03	456.7	1152.29	78.74	1324.52	427.8	1097.49	449.71	2493.57	2626.07	965.67			1807.96	460.53	313.08	2427.21	7353.28	1710.26	3434.26	1222.78	462.36	7369.57	3183.29	899.51	4697.72	1568.74	219.22	121.44	100.08	917.84	2216.36	734.82
	74.8	1083.89	4251.69	1603.34	189.6	242.5	1066.66	652.61	2006.52	577.69	355.34	445.8	468.38	745.84	292.39	446.57	1154.76	77.94	1286.87	433.28	1075.43	438.7	2506.78	2641.97	970.66			1800.71	462.54	311.56	2433.32	7334.09	1660	3452.59	1248.78	474.4	7353.28	3128.07	882.23	4578.46	1616.44	219.71	120.26	100.14	938.09	2235.74	744.44
	74.9	1082.38	4138.16	1562.24	184.76	238.76	1039.53	636.67	1962.76	568.31	352.93	443.03	474.98	757.72	296.58	436.29	1156.16	78.34	1256.02	435.12	1054.57	427.13	2525.17	2657.44	971.26			1795.92	463.1	308.26	2448.12	7318	1605.07	3467.54	1281.66	490.51	7334.09	3076.72	866.96	4460.22	1664.09	216.89	119.1	99.4	959.12	2254.41	756.54
	75	1082.18	4029.21	1516.12	181.77	236.1	1011.12	620.38	1910.84	553.78	345.17	439.62	480.7	762.58	302.63	426.06	1143.36	77.43	1219	436.71	1033.13	420.42	2531.22	2673.22	972.3			1799.12	473.79	305.24	2459.69	7286.16	1557.82	3478.86	1309.57	504.7	7318	3009.81	850.28	4337.98	1728.58	220.3	117.33	103.81	982.7	2272.72	761.19
	75.1	1075.99	3929.09	1477.99	178.81	231.47	984.94	608.93	1861.5	544.57	340.14	435.16	488.71	772.92	306.09	420.34	1146.71	76.68	1188.54	440.19	1006.42	412.07	2540.5	2683.36	975.54			1792.69	469.67	302.66	2463.89	7274.21	1513.24	3486.48	1336.34	518.4	7286.16	2959.73	831.63	4224.18	1772.09	218.04	116.83	100.86	1012.76	2293.59	768.18
	75.2	1067.04	3825.93	1435.14	176.1	229.3	961.41	594.73	1815.26	535.83	335.37	429.27	495.93	779.63	312.64	407.79	1162.48	76.42	1158.18	442.2	987.67	402.88	2553.63	2704.73	978.31			1787.38	472.27	301.71	2479.81	7243.72	1455.46	3500.88	1369.16	537.11	7274.21	2894.34	814.6	4097.63	1828.37	215.08	115.81	101.36	1031.94	2313.66	778.96
	75.3	1061.07	3717.5	1402.02	173.45	226.78	941.37	581.47	1766.94	524.82	330.42	428.7	500.79	785.71	314.12	400.64	1177.63	76.74	1126.22	442.93	964.11	392.49	2565.96	2702.58	975.29			1773.47	471.67	301.76	2485.94	7216.76	1415.21	3512.21	1407.39	551.79	7243.72	2831.34	794.56	3983.53	1876.76	214.18	115.84	102.1	1056.25	2329.84	788.72
	75.4	1054.9	3618.58	1366.29	171.53	225.14	916.33	567.48	1731.18	517.97	328.4	425.82	507.04	795.66	321.91	392.48	1179.49	76.91	1099.79	444.57	941.41	382.84	2567.81	2723.17	982.52			1771.88	474.71	297.09	2489.66	7175.9	1370.36	3535.76	1438.52	569.53	7216.76	2766.58	782.69	3861.17	1933.47	214.27	115.79	102.27	1079.26	2347.67	790.65
	75.5	1050.06	3532.3	1321.21	167.81	224.24	896.29	555.57	1683.88	505.06	322.12	421.74	513.05	802.42	329.91	384.91	1181.54	74.77	1064.2	446.81	923.08	376.16	2577.58	2725.6	976.37			1770.74	484.38	296.9	2500.92	7147.27	1333.18	3547.59	1481.07	587.34	7175.9	2699.7	770.57	3738.03	1996.9	214.3	113.37	107.24	1103.66	2360.14	804.96
	75.6	1040.8	3429.9	1288.88	165.76	220.8	876.04	541.92	1640.88	498.61	316.09	418.8	517.52	808.67	337.27	375.37	1166.37	75.58	1039.33	449.92	904.36	369.42	2583.83	2734.24	979.78			1749.92	483.9	294.68	2505.09	7107.37	1291.06	3559.11	1520.19	603.44	7147.27	2635.68	752.37	3619.12	2044.83	213.44	113.47	105.37	1131.5	2375.86	810.61
	75.7	1030.15	3338.32	1251.33	164.01	216.64	851.52	526.26	1600.89	489.08	314.46	417.4	524.61	816.1	344.34	367.2	1161.21	75.34	1011.59	451.32	887.2	361.08	2583.26	2737.57	978.61			1745.03	486.74	293.5	2507.13	7056.22	1252.87	3573.22	1558.67	621	7107.37	2570.6	735.22	3511.47	2098.5	212.73	112.33	106.32	1159.31	2387.74	816.16
	75.8	1031.11	3251.83	1222.29	160.06	215.09	829.48	517.44	1561.24	481.83	309.33	413.89	530.66	821.82	352.96	363	1169.83	76.13	982.46	449.26	870.17	352.38	2597.82	2750.1	979.28			1729.58	493.44	293.44	2516.99	7002.8	1217.66	3572.02	1606.57	641.19	7056.22	2497.63	724.21	3400.31	2159.26	212.94	111.4	106.47	1180.95	2395.37	822.57
	75.9	1017.03	3165.71	1195.24	157.97	212.68	808.84	508.89	1533.07	476.44	306.13	411.3	535.3	829.87	365.2	353.11	1184.45	74.28	962.12	449.73	847.11	346.27	2599.39	2755.29	982.48			1715.71	499.09	289.61	2516.87	6948.33	1185.97	3576.84	1652.6	659	7002.8	2432.27	708.57	3285.74	2215.37	211.93	111.74	109.36	1204.32	2412.59	830.7
	76	1011.18	3070.7	1158.19	156.13	211.63	791.34	495.14	1491.47	467.21	300.31	413.09	539.41	835.52	374.73	348.62	1190.49	74.32	936.41	451.76	830.39	338.54	2600.21	2758.08	981.16			1712.66	510.54	291.63	2524.02	6888.9	1157.09	3583	1697.17	679.56	6948.33	2359.81	699.96	3179.2	2285.46	215.84	109.97	113.23	1232.9	2419.87	839.92
	76.1	999.7	2993.87	1129.97	153.92	208.66	775.01	484.52	1453.66	460.12	296.93	406.78	545.64	839.21	383.78	340.91	1190.61	73.31	911.04	452.87	810.93	331.74	2598.49	2758.05	976.37			1688.04	510.79	291.73	2523.49	6827.36	1124.44	3590.12	1739.8	699.44	6888.9	2294.74	680.76	3069.78	2324.6	211.94	108.96	111.36	1264.67	2430.52	846.89
	76.2	986.4	2910.2	1097.12	151.53	206.3	754.52	475.66	1419.63	454.94	295.6	405.24	550.92	843.3	395.48	335.4	1182.03	74.62	888.3	452.68	791.46	324.63	2603.41	2753.87	975.04			1674.66	517.77	290.71	2520.21	6747.17	1096.33	3592.61	1792.2	718.01	6827.36	2223.49	667.81	2961.79	2383.12	213.2	109.17	113.23	1287.52	2431.16	853.29
	76.3	979.75	2825.68	1071.63	149.51	204	735.59	466.96	1387.93	449.43	292.13	404.59	555.41	849.96	408.04	325.74	1168.72	73.44	864.77	452.6	779.09	318.93	2599.66	2758.95	975.41			1666.8	523.75	290.26	2523.43	6652.29	1071.86	3594.56	1841.38	738.41	6747.17	2153.21	653.63	2856.11	2445	213.01	109.54	115.29	1316.11	2437.68	855.16
	76.4	968.28	2755.73	1050.82	148.09	202.58	718.98	456.8	1358.01	442.97	287.92	403.83	562.69	850.06	420.16	322.43	1185.9	74.28	849.9	454.09	764.29	313.02	2597.57	2762.09	974			1650.47	537.39	291.17	2517.62	6554.19	1041.49	3590.18	1891.06	762.96	6652.29	2090.92	641.88	2758.86	2498.92	211.83	108.46	115.88	1343.21	2440.67	862.29
	76.5	961.5	2682.6	1019.6	146.17	200.25	704.67	446.59	1320.3	437.12	283.17	401.89	568.43	853.48	433.44	315.12	1171.26	73.02	824.51	452.54	746.96	305.7	2592.87	2761.34	970.47			1635.91	551.06	290.93	2516.86	6445.14	1020.28	3601.16	1933.54	783.19	6554.19	2016.01	634.89	2661.79	2567.84	214.93	107.75	121.06	1373.24	2444.64	867.46
	76.6	940.02	2609.78	991.66	144.88	197.64	687.11	437.7	1296.46	429.9	281.25	402.81	572.39	855.52	447.32	310.76	1170.12	73.22	803.71	451.09	728.49	299.78	2592.58	2758.73	965.28			1614.67	558.07	293.32	2503.08	6334.11	998.07	3598.36	1991.68	797.37	6445.14	1954.63	618.26	2565.23	2615.77	212.29	108.19	120.39	1400.48	2448.29	873.98
	76.7	930.77	2541.41	966.76	141.93	197.42	676.42	431.07	1260.09	422.43	277.62	397.58	577.89	864.46	463.7	302.6	1187.78	72.61	785.44	451.87	712.74	296.19	2581.55	2750.39	964.62			1596.21	569	294.08	2495.37	6216.08	979.19	3592.37	2036.44	821.38	6334.11	1893.26	607.37	2478.42	2670.98	213.81	107.73	121.68	1430.66	2449.3	879.8
	76.8	918.16	2471.99	943.18	139.67	195	659.32	422.84	1233.03	418.76	276.26	399.31	583.35	864.24	476.72	298.7	1188.42	72.32	766.47	450.78	697.03	290.74	2578.56	2746.64	960.52			1578.67	583.35	295.04	2487.74	6095.42	956.6	3595.04	2092.58	842.88	6216.08	1832.66	593.43	2399.24	2732.64	214.74	106.57	124.73	1458.78	2450.02	883.7
	76.9	903.41	2400.1	927.42	138.55	194.74	645.82	414.53	1215.38	412.69	273.32	398.32	588.28	867.83	493.78	294.83	1183.77	73.08	752.56	450.69	682.13	286.34	2575.12	2743.83	958.73			1557.5	596.25	293.8	2472.34	5972.86	939.94	3581.13	2145.7	864.68	6095.42	1771.37	583.02	2318	2788.71	214.37	107.74	126.39	1486.01	2442.61	884.36
	77	890.53	2340.91	901.32	137.14	191.72	634.68	406.46	1183	411.67	269.78	397.17	593.19	869.5	508.3	286.82	1176.69	73.59	732.78	449.83	668.59	279.37	2563.92	2738.03	954.37			1543.26	618.51	297.73	2459.26	5844.52	921.89	3584.19	2196.87	884.82	5972.86	1713.6	577.64	2240.32	2853.57	215	106.94	131.52	1516.34	2445.34	888.43
	77.1	872.17	2278.92	879.84	135	190.26	620.84	398.96	1157.4	407.04	267.04	398.72	598.23	872.74	528.43	281.34	1158.81	72.38	715.4	447.34	653.96	275.61	2552.37	2732.19	950.21			1517.51	627.78	299.54	2436.98	5726.6	903.51	3567.83	2255.59	905.4	5844.52	1655.78	561.8	2167.78	2900.2	216.92	107.48	131.19	1549.46	2444.76	896.36
	77.2	856.91	2221.26	860.52	132.97	189.29	607.86	393.7	1130.5	401.94	264.99	396.62	602.71	875.78	549.42	277.63	1150.4	72.24	698.48	446.6	641.28	271.29	2553.52	2718.76	945.67			1492.74	646.81	301.93	2430.84	5588.07	889.87	3558.24	2312.67	927.47	5726.6	1601.79	550.47	2089.76	2954.26	219.7	107.32	134.14	1575.57	2433.11	897.82
	77.3	842.54	2160.31	837.74	132.4	188.02	598.07	385.69	1105.8	399.04	261.71	398.6	607.01	873.29	564.68	274.22	1158.4	72.76	683.87	444.98	629.14	266.57	2536.42	2711.98	939.24			1472.06	666.2	305.31	2410.04	5462.44	876.42	3551.37	2369.59	948.87	5588.07	1553.62	541.11	2020.24	3008.17	218.56	105.88	136.7	1603.98	2428.82	900.81
	77.4	827.71	2104.5	826.23	130.7	186.95	583.38	381	1090.21	394.77	260.38	398.97	613.59	874.68	582.18	269.36	1170.71	72.52	671.26	443.96	613.91	263.06	2526.42	2707.02	939.11			1454.26	684.11	307.92	2393.52	5316.36	860.78	3536.46	2427.9	969.38	5462.44	1498.81	531.96	1963.43	3070.23	220	107.07	140.49	1630.91	2419.09	903.13
	77.5	816.41	2052.64	805.52	128.52	184.68	573.62	373.81	1062.03	391.38	254.63	399.04	616.65	877.49	601.15	266.12	1170.52	72.57	654.12	443.82	604.49	257.78	2516.77	2691.36	930.57			1434.42	712.8	311.7	2364.08	5177.99	847.34	3520.8	2484.42	991.93	5316.36	1448.16	525.18	1888.11	3139.6	221.24	106.44	146.09	1658.88	2418.3	906.68
	77.6	795.19	1998.13	785.28	126.99	184.02	561.24	367.69	1041.26	387.98	253.79	397.52	619.41	874.37	622.64	260.62	1163.31	72.41	642.19	439.93	592.19	255.81	2504.78	2678.99	922.5			1405.08	728.28	314.16	2346.16	5036.51	836.81	3511.37	2542.53	1011.49	5177.99	1400.78	512.37	1829.04	3181.73	223.28	106.46	145.11	1695.52	2407.21	907.32
	77.7	781.12	1946.7	771.37	126.28	181.69	552.57	360.99	1017.47	385.61	252.65	398.26	623.93	871.62	642.13	257.83	1155.73	72.14	626.54	434.86	579.58	250.26	2489.73	2663.31	918.57			1383.5	750.88	318.22	2320.6	4893.78	824.99	3501.07	2606.94	1036.4	5036.51	1355.09	503.89	1767.26	3234.07	223.58	106.48	148.68	1727.77	2399.01	906.48
	77.8	763.61	1894.99	754.49	126.07	181.57	542.54	355.77	998.51	382.14	249.68	399.94	627.66	870.47	663.07	252.77	1135.62	72.48	614.64	434.24	568.46	246.84	2476.33	2651.04	912.2			1360.74	775.42	325.46	2293.9	4751.74	815.56	3500.24	2663.72	1058.91	4893.78	1309.92	496.52	1714.3	3287.8	225.42	106.1	151.96	1751.17	2388.39	907.59
	77.9	745.6	1848.47	741.53	124.96	180.6	533.68	350.99	989.43	380.01	248.92	402.59	633.63	876.44	684.87	250.88	1135.25	73.04	604.06	434.09	558.43	245.09	2459.29	2629.63	909.02			1337.34	800.36	327.98	2271.08	4613.5	806.78	3491.84	2721.12	1076.29	4751.74	1263.57	485.37	1654.43	3342.42	227.42	105.77	156.39	1782.31	2379.18	914.48
	78	733.26	1801.13	724.39	125.61	179.02	526.29	346.02	962.52	375.61	245.12	401.7	632.89	866.7	707.67	248.62	1128.19	71.86	591.12	426.26	546.57	240.92	2440.84	2602.1	899.47			1320.77	832.44	335.01	2238.26	4482.72	803.9	3478.38	2789.22	1095.41	4613.5	1222.83	483.46	1602.49	3404.11	229.8	106.95	161.81	1810.04	2370.69	912.23
	78.1	712.91	1757.98	707.67	123.2	177.61	518.67	342.57	944.94	374.86	244.41	403.41	634.49	868.88	728.04	244.12	1118.51	72.3	581.81	424.76	537.94	237.94	2422.13	2579.66	888.51			1294.5	853.44	341.21	2210.83	4340.31	794.24	3476.78	2848.4	1119.24	4482.72	1178.18	471.16	1551.71	3448.61	230.43	106.12	161.04	1842.57	2354.36	913.2
	78.2	695.07	1713.5	695.48	120.82	176.32	510.44	339.36	923.84	372.54	241.54	404.59	642.01	869.18	751.94	240.08	1127.91	71.92	569.38	419.86	526.47	235.34	2398.69	2553.52	877.18			1265.16	883.93	350.31	2179.29	4199.79	785.31	3460.31	2910.6	1140.59	4340.31	1143.79	462.09	1507.54	3488.16	234.57	106.41	164.9	1875.46	2342.6	911.28
	78.3	681.82	1667.72	682.49	119.82	175.2	503.16	334.23	910.58	369.51	240.06	405.93	646.04	864.21	774.16	237.92	1132.97	72.83	556.68	417.75	520.44	232.38	2369.32	2531.87	874.33			1246.2	911.12	359.81	2151.36	4061.22	782.84	3443.5	2970.73	1159.8	4199.79	1108.66	455.44	1459.27	3539.93	234.81	106.32	167.75	1904	2330.23	910.35
	78.4	665.46	1628.98	674.44	119.4	174.3	498.18	331.22	898.09	368.51	239.59	406.58	646.81	863.31	796.53	234.35	1123.62	72.47	551.9	414.28	508.49	229.57	2350.7	2503.83	865.51			1218.13	943.99	368.12	2118.79	3924.79	772.2	3423.6	3030.93	1181.62	4061.22	1071.79	451.06	1414.8	3588.46	239	107.04	173.25	1936.94	2315.83	906.26
	78.5	651.93	1590.23	661.64	118.2	174.11	491.44	325.26	881.29	366.61	236.38	406.3	648.77	860.35	821.62	229.7	1108.53	71.97	537.6	410.41	500.89	226.61	2328.54	2472.12	854.17			1204	983.51	376.07	2091.41	3795.79	771.06	3400.2	3091.31	1200.93	3924.79	1036.29	447.39	1369.99	3644.19	242.91	107.84	179.34	1966.96	2299.47	904.24
	78.6	633.96	1551.56	650.48	117.64	172.67	486.67	322.58	863.94	366.61	237.04	411.72	652.07	856.76	846.75	228.84	1083.97	71.23	528.03	404.06	489.17	225.92	2303.83	2448.28	845.14			1173.57	1010.47	388.74	2056.27	3678	767.61	3377.42	3155.37	1216.93	3795.79	1006.86	435.3	1333.03	3682.27	243.63	107.53	179.52	2002.19	2283.6	903.74
	78.7	619.47	1517.33	639.73	116.43	172.1	482.78	319.3	851.89	363.31	234.17	413.12	653.32	855.88	869.44	227.33	1077.27	72.12	520.01	399.47	481.92	220.84	2275.65	2416.43	829.6			1149.8	1043.79	399.11	2026.29	3544.56	764.22	3350.54	3217.86	1236.32	3678	973.8	429.82	1293.27	3722.88	249.67	107.99	183.63	2030.46	2270.06	899.27
	78.8	603.13	1482.48	627.69	116.13	171.8	475.97	315.63	840.83	362.63	232.96	413.73	655.62	849.19	891.64	224.14	1080.45	72.48	513.72	396	475.29	220.32	2246.43	2377.95	820.13			1133.44	1081.97	411.68	1992.9	3426.56	759.73	3323.23	3283.07	1257.67	3544.56	943.53	420.77	1261.78	3771.63	252.91	108.64	188.26	2057.76	2248.28	900.19
	78.9	589.63	1448.72	626.53	115.91	171.49	474.76	315.11	832.82	361.54	232.47	420.52	656.67	850.9	919.69	222.07	1089.4	72.47	508.6	392.89	467.43	217.58	2217.39	2348.08	812.84			1111.77	1116.22	424.64	1962.2	3304.87	758.52	3299.78	3343.48	1273.2	3426.56	916.12	417.4	1225.8	3811.14	258.67	108.75	191.1	2090.55	2222.84	895.63
	79	574.34	1417.47	614.32	114.88	170.74	473.34	311.41	818.9	360.31	231.45	418.79	659.72	843.45	943.96	219.82	1078.89	71.77	496.14	386.62	458.8	216.12	2189.04	2304.75	797.08			1091.8	1157.99	437.72	1933.96	3192.99	759.61	3265.91	3414.48	1289.79	3304.87	887.17	418.66	1193.62	3867.52	264.06	108.68	200.1	2121.53	2209.01	888.44
	79.1	563.87	1383.79	602.46	115.47	170.24	469.53	308.32	804.92	360.63	229.99	423.53	657.94	838.9	967.12	219.1	1065.13	72.19	490.72	382.97	452.49	214.51	2155.32	2273.71	785.94			1069.66	1196.13	453.31	1895.06	3082.52	755.49	3225.64	3473	1311.13	3192.99	862.14	407.89	1156.41	3898.97	269.44	109.73	199.06	2154.76	2184.5	884.41
	79.2	548.7	1353.04	596.4	113.98	170.98	466.91	304.63	800.06	358.39	229.03	423.48	659.07	833.44	991.69	214.97	1029.6	71.78	480.17	377.29	446.09	211.8	2125.11	2234.34	772.99			1046.12	1228.94	470.77	1870.26	2972.74	759.51	3197.06	3543.99	1328.78	3082.52	839.57	401.36	1129.89	3935.47	277.14	109.74	204.14	2183.92	2158.52	880.4
	79.3	532.27	1325.57	587.62	112.97	171.01	464.53	303.77	787.9	356.57	227.53	428.72	661.6	830.14	1017.89	212.48	1024.94	72.28	475.54	372.76	438.73	211.32	2091.46	2202.26	761.86			1020.44	1272.12	488.06	1832.69	2865.71	757.57	3156.34	3605.34	1343.09	2972.74	814.19	397.92	1101.3	3966.51	283.69	110.06	209.24	2212.86	2129.72	875.41
	79.4	521.13	1301.06	586.06	111.99	170.05	462.76	302.61	783.07	358.07	229.08	433.9	661.19	826.42	1040.3	212.58	1021.99	72.93	473.86	368.66	429.81	210.01	2060.04	2160.91	746.19			1003.66	1308.95	503	1800	2765.52	761.59	3110.89	3675.04	1363.02	2865.71	792.93	389.52	1075.78	4004.01	291.47	112.02	211.86	2238.38	2104.57	869.91
	79.5	512.26	1270.39	576.91	112.64	169.1	460.74	298.87	767.02	356.96	226.53	432.8	660.79	817.13	1064.88	209.63	1032.27	72.38	466.5	361.13	425.43	207.49	2022.16	2129.14	733.29			988.54	1354.2	520.22	1767.24	2664.02	761.61	3073.83	3736.43	1382.42	2765.52	770.3	393.89	1049.67	4051.8	302.02	110.93	220.26	2266.79	2075.7	865.01
	79.6	493.14	1245.36	569.24	111.82	168.92	458.91	299.62	761.37	358.56	226.98	439.92	660.38	811.73	1089.73	208.72	1018.04	72.34	459.42	356.98	419.57	205.53	1986.02	2081.41	721.52			963.2	1389.52	541.2	1737.56	2578.81	765.39	3030.7	3798.22	1395.58	2664.02	749.79	384.02	1024.52	4074.94	311.88	112.66	221.4	2302.34	2048.67	857.2
	79.7	484.76	1222.43	569.11	109.99	167.65	460.22	296.93	750.29	357.59	225.64	444.62	659.06	804.53	1115.38	207.81	1000.17	72.91	454.66	353.72	414.91	204.82	1953.7	2045.42	707.18			943.03	1433.91	561.69	1703.12	2485.3	769.87	2982.52	3869.48	1411.57	2578.81	731.72	380.43	1000.71	4105.27	320.98	114.87	224.22	2335.22	2020.21	853.17
	79.8	470.3	1191.73	563.61	110.38	168.23	459.23	296.48	747.31	357.4	223.97	448.18	662.24	798.7	1142	207.97	967.37	72.31	446.83	349.71	408.9	203.03	1919.88	2004.07	690.03			922.12	1475.72	584.86	1669.49	2397.87	771.29	2927.14	3931.08	1425.82	2485.3	710.14	373.93	982.16	4131.09	333.16	114.84	229.87	2363.24	1986.81	840.3
	79.9	462.46	1171.66	560.14	110.55	167.08	459.7	294.34	745.84	358.24	224.48	453.79	663.52	791.66	1170.77	205.53	955.58	73.14	449.32	345.96	402.11	201.32	1879.29	1962.95	678.41			905.27	1517.4	602.7	1644.33	2316.66	778.98	2881.31	3991.84	1440.8	2397.87	695.86	370.99	956.54	4155.3	343.83	117.05	234.12	2393.17	1946.73	833.4
	80	451.52	1150.81	557.09	110.33	168.68	458.6	293.19	732.78	360.37	223.03	458.33	658.97	783.22	1195.09	202.94	956.55	73.46	439.84	338.56	398.96	201.02	1846.42	1921.62	662.63			894.17	1565.21	625.7	1612.58	2243.03	782.94	2820.16	4062.96	1451.93	2316.66	674.01	369.82	939.5	4199.38	356.62	116.07	241.65	2423.74	1918.34	824.21
	80.1	439.46	1129.51	553.33	109.99	169.06	458.76	291.4	727.48	360.67	221.86	462.73	658.54	776.33	1219.6	201.25	955.87	73.91	436.9	333.79	394.04	201.39	1812.6	1883.73	649.72			869.44	1607.35	650.98	1577.89	2164.73	789.93	2761.63	4123.2	1463.97	2243.03	660.3	364.08	919.63	4208.03	370.78	118.3	243.13	2451.63	1885.97	816.3
	80.2	427.73	1112.7	552	109.01	167.72	459.77	292.7	721.81	360.53	221.49	464.51	655.01	766.31	1243.97	202.51	940.67	74.44	433.43	327.81	389.93	198.74	1771.4	1841.07	634.24			849.72	1653.94	672.71	1548.37	2089.19	796.72	2709.96	4185.83	1481.02	2164.73	645.71	359.7	903.56	4230.1	384.72	119.63	248.78	2477.73	1842.54	808.72
	80.3	417.54	1089.83	551.21	109.17	166.73	461.02	290.91	714.73	362.93	221.2	470.82	653.14	759.46	1270.37	201.27	905.99	74.51	431.63	323.38	387.54	198.76	1731.32	1802.03	620.04			834.31	1693.66	699.62	1522.32	2024.51	805.64	2656.71	4250.39	1490.04	2089.19	632.24	359.28	885.64	4252.43	399.1	119.88	254.12	2507.96	1809.6	796.92
	80.4	409.09	1069.3	550.3	109.43	167.13	460.32	291.88	717.43	360.74	223.52	478.16	653.5	751.35	1295.63	201.26	890.99	74.82	431.09	319.51	381.99	199.1	1696.59	1763.89	610.17			817.44	1740.23	723.38	1494.8	1955.3	811.79	2599.83	4322.98	1502.32	2024.51	619.18	355.72	872.8	4279.41	413.63	122.44	257.63	2538.98	1768.32	788.06
	80.5	401.12	1059.74	545.57	109.39	167.87	459.19	292.9	707.91	362.92	219.79	480.82	649.56	740.46	1320.99	200.71	886.84	75.09	424.73	314.42	378.24	197.93	1659.57	1720.86	592			809.8	1786.86	752.09	1467.72	1887.7	818.99	2534.81	4388.9	1511.86	1955.3	603.29	356.08	859.3	4309.39	432.64	122.94	265.11	2566.21	1734.58	774.28
	80.6	388.6	1043.91	546.42	108.49	167.22	463.47	293.96	702.89	363.71	221.47	483.46	650.34	729.66	1344.01	199.34	889.59	75.2	421.92	310.7	373.38	195.96	1621.54	1680.89	581.66			782.83	1833.17	775.36	1437.66	1837.86	831.11	2479.69	4455.03	1526.24	1887.7	591.88	350.26	844.38	4309.4	447.9	123.84	267.86	2601.9	1696.54	761.98
	80.7	379.51	1026	550.55	108.41	166.9	464.16	294.17	700.77	365.48	218.91	492.31	642.54	720.92	1365.81	197.73	874.77	75.61	419.86	303.48	368.6	194.73	1586.37	1648.37	563.03			767.18	1874.04	806.63	1412.37	1773.36	835.96	2411.01	4526.11	1533.96	1837.86	580.74	345.5	827.89	4327.98	463.98	126	271.77	2628.49	1655.66	752.27
	80.8	371.54	1015.59	548.18	107.94	166.32	467.04	292.89	698.59	367.07	219.34	497.56	644.58	714.34	1398.43	199.77	842.73	75.89	420.16	300.54	365.89	196.71	1552.38	1599.14	551.93			751.82	1916.92	835.18	1383.29	1715.83	844.31	2363.94	4588.82	1543.63	1773.36	567.67	348.49	816.1	4341.4	483.53	127.47	276.47	2662.08	1616.02	740.68
	80.9	364.03	1005.37	553.93	107.73	167.01	468.33	295.1	704.44	369.6	221.26	503.56	643.18	702.96	1422.33	199.52	826.92	76.92	423.09	296.52	364.98	194.12	1517.02	1570.76	540.44			738.33	1965.58	862.1	1354.2	1664.44	853.74	2299.18	4647.9	1553.88	1715.83	558.19	345.34	809.06	4349.78	502.21	128.43	281.27	2691.39	1580.73	729.17
	81	358.2	988.23	553.22	108.5	167.4	471.16	297.71	693.78	371.74	220.53	509.4	636.47	693.73	1444.74	199.55	817.7	77.26	420.09	292	361.19	194.86	1485.13	1532.87	526.37			726.93	2020.98	890.66	1326.83	1609.88	864.59	2236.47	4721.57	1562.28	1664.44	544.44	346.88	794.66	4379.78	522.38	129.5	289.95	2713.33	1542.68	718.53
	81.1	347.37	977.59	555.99	107.89	168.64	475.59	299.78	694.39	373.99	219.6	515.36	635.04	682.52	1472.18	197.58	819.59	77.85	420.16	288.92	356.44	193.77	1448.36	1499.58	511.62			708.97	2057.95	921.78	1301.86	1564.34	874.13	2175.59	4781.24	1569.86	1609.88	535.67	341.09	782.28	4375.53	539.68	130.69	290.3	2748.3	1504.98	702.94
	81.2	338.38	969.06	558.79	106.49	167.03	478.73	300.19	692.44	376.82	219.97	521.4	631.41	672.98	1495.48	198.8	809.59	79.32	415.79	282.74	352.28	193.71	1413.98	1458.93	501.87			692.36	2100.7	950.44	1275.73	1515.41	882.69	2111.06	4849.41	1575.87	1564.34	526.6	338.64	777.39	4377.02	557.62	132.7	296.54	2772.11	1463.86	688.86
	81.3	329.89	956.87	561.28	106.67	168.44	480.51	303.53	693.31	380.57	222.26	529.33	625.38	659.81	1517.41	200.57	793.46	79.31	418.02	277.77	350.76	194.46	1380.04	1417.77	488.53			680.81	2148.97	984.57	1241.09	1466.66	893	2051.74	4913	1583.49	1515.41	516.97	337.64	764.09	4386	579.11	133.48	301.58	2796.56	1434.16	675.73
	81.4	324.17	947.2	571.87	109.9	169.62	487.88	307.94	699.88	383.92	226.27	536.37	625.66	655.09	1545.84	201.41	760.84	81.43	424.17	274.91	348.03	194.17	1346.07	1414.3	479.43			664.21	2196.69	1015.11	1210.81	1427.69	903.89	1995.7	4970.9	1590.09	1466.66	508.29	340.1	758.78	4395.08	599.17	136.37	305.5	2823.17	1392.42	659.43
	81.5	318.68	940.57	573.07	112.43	169.43	493.09	309.38	695.57	385.88	233.47	543.22	621.69	642.83	1568.12	199.24	754.96	80.98	423.74	269.38	347.32	193.82	1319.51	1403.31	465.73			657.59	2250.93	1046.31	1195.56	1387.32	916.78	1933.34	5039.14	1590.33	1427.69	498.86	342.13	750.18	4411.51	622.8	137.37	313.81	2853.44	1354.67	645.17
	81.6	311.19	939.92	579.58	112.11	169.88	499.38	313.93	696.14	391.54	232.49	548.88	617.9	633.16	1588.33	200.32	753.49	82.22	423.58	266.24	344.02	195.62	1283.4	1365.62	454.63			638.74	2311.78	1078.3	1167.12	1351.21	933.57	1874.03	5102.87	1592.24	1387.32	492.82	339.08	744.49	4400.57	640.73	138.81	314.02	2881.2	1311.31	633.2
	81.7	304.52	935.06	583.71	114.27	170.33	504.48	319.22	698.31	394.08	243.64	559.28	612.53	621.25	1611.14	201.72	749.2	84.28	425.53	263.71	342.66	193.96	1254.18	1347.76	442.92			626.46	2374.87	1116.23	1147.46	1306.31	940.96	1817.47	5168.64	1597.2	1351.21	486.76	340.51	737.42	4405.86	664.57	140.64	320.22	2899.2	1278.21	617.63
	81.8	298.89	930.11	593.11	117.29	173.02	513.03	324.03	702.53	399.67	247.61	568.67	606.39	615.19	1631.72	202.53	731.58	85.13	430	257.83	339.12	195.13	1225.36	1348.52	430.69			613.94	2397.3	1144.13	1123.98	1274.06	957.96	1762.54	5243.3	1599.28	1306.31	480.01	340.21	732.16	4393.38	686.07	142.2	322.81	2928.06	1243.63	605.29
	81.9	291.04	922.01	603.92	109.74	172.22	521.43	329.86	712.8	405.88	229.15	580.36	595.04	598.57	1654.63	204.03	699.69	86.84	439.66	257.39	336.93	195.34	1188.89	1231.18	427.67			600.92	2443.4	1178.86	1105.58	1238.29	972.01	1703.99	5303	1607.84	1274.06	472.79	340.43	727.7	4399.13	708.78	144.48	330.83	2941.53	1208.13	592.47
	82	288.72	919.1	610.07	109.78	174.36	527.6	338.5	709.78	411.82	229.56	589.92	589.96	590.11	1677.78	206.08	689.27	86.87	439.69	250.76	335.03	197.16	1159.49	1195.21	411.8			596.89	2482.42	1214.1	1085.67	1205.48	991.92	1648.32	5359.1	1612.03	1238.29	466.8	347.83	723.5	4411.61	729.37	146.23	336.91	2971.21	1173.97	578.3
	82.1	277.76	914.16	619.28	109.64	175.39	540.12	342.64	718.56	419.07	230.08	600.11	584.68	576.98	1692.36	204.58	686.64	88.17	446.04	245.67	334.51	197.46	1132.23	1165.22	401.34			579.84	2520.13	1249.03	1065.57	1176.67	1004.04	1591.04	5419.73	1605.39	1205.48	462.12	345.16	719.52	4390.24	752.17	147.35	336.98	2996.72	1142.8	562.72
	82.2	273.3	910.66	632.39	110.13	175.12	550.57	348.38	726.12	426.56	233.07	611.82	578.13	566.45	1716.84	207.21	690.46	90.2	452.2	244.25	331.76	198.64	1104.51	1137.71	393.18			569.89	2566.11	1278.4	1048.28	1141.51	1026.11	1539.13	5481.13	1604.57	1176.67	455.02	345.73	715.01	4375.14	773.47	149.33	342.32	3011.68	1107.08	548.96
	82.3	267.16	907.89	643.9	109.57	176.11	561.24	358.51	735.5	434.58	235.87	622.87	571.17	557.46	1733.88	209.08	674.39	91.29	459.93	240.85	332.36	199.89	1075.01	1109.88	383.79			557.5	2596.84	1319.48	1025.77	1116.87	1046.78	1487.88	5542.47	1606.89	1141.51	452.31	347.66	713.86	4364.97	795.28	151.46	344.95	3033.56	1074.06	536.84
	82.4	261.79	909.13	662.26	111.17	176.88	571.62	365.3	749.06	446.43	238.52	638.59	563.49	545.59	1753.69	212.96	651.57	92.4	473.78	237.53	328.99	202.13	1052.3	1082.07	377.48			544.73	2647.69	1350.49	1007.71	1086.5	1070.94	1440.67	5600.4	1603.28	1116.87	447.48	352.58	711.38	4356.78	818.78	155.58	350.13	3055.32	1041.58	524.38
	82.5	259.2	905.19	673.81	111.48	179.19	586.82	373.51	756.7	454.43	237.27	646.47	558.23	535.17	1773.03	214.4	629.84	94.44	479.6	233.84	329.21	203.68	1021.67	1052.37	363.36			540.81	2688.81	1382.27	986.31	1062.98	1096.69	1389.61	5654.7	1605.1	1086.5	441.03	360.02	706.36	4358.06	843.64	155.71	356.58	3081.47	1014	510.27
	82.6	253.2	906.24	689.78	113.1	179.71	600.98	382.52	767.08	468.8	239.22	662.88	548.18	525.96	1790.72	217.1	623.37	94.93	488.59	228.13	328.34	206.4	996.19	1025.65	356.47			522.97	2730.38	1411.88	971.02	1040.16	1123.47	1344	5719.78	1599.06	1062.98	437.89	361.3	701.66	4332.46	861.31	156.37	358.84	3097.64	983.49	499.56
	82.7	247.22	910.94	706.57	113.93	181.06	613.4	393.16	778.34	480.41	243.56	677.78	544.57	518.43	1812.87	217.76	634.11	97.22	500.63	226.51	326.97	209.58	969.91	1001.1	348.2			512.29	2777.72	1451.18	955.87	1013.62	1158.71	1299.8	5777.41	1596.73	1040.16	433.48	364.97	703.37	4309.89	885.56	157.37	363.6	3112.18	957.95	487.24
	82.8	242.15	912.19	726.2	114.53	183.52	631.26	404.16	790.86	492.82	249.88	691.51	538.8	509.34	1824.6	221.77	621.89	98.4	514.09	223.66	325.71	212.63	949.07	993.57	340.33			503.36	2801.92	1487.18	936.07	989.58	1190.58	1254.97	5843.14	1597.72	1013.62	430.47	368.96	702.99	4297.93	905.97	159.28	366.66	3126.53	925.56	475.83
	82.9	237.58	915.99	748.04	115.13	184.39	647.74	412.5	814.23	506.47	250.41	704.43	529.02	500.38	1846.21	226.93	602.13	100.66	532.56	220.33	326.84	214.87	926.87	958.02	334.16			494.95	2846.98	1518.73	914.98	968.53	1226.86	1212.06	5893.69	1595.11	989.58	429.1	376.09	702.92	4269.86	930.4	162.69	370.7	3145.12	899.5	463.06
	83	236.44	917.47	764.73	117.56	187.54	661.74	426.09	823.61	521.03	254.81	717.54	518.87	491.6	1855.96	229.64	579.92	101.6	544.59	217.24	326.19	217.81	901.67	942.89	328.57			491.94	2885.31	1555.27	902.67	949.28	1268.03	1172.13	5954.37	1592.47	968.53	423.87	384.84	702.73	4270	954.19	165.93	376.47	3158.31	872.54	453.3
	83.1	228.92	927.38	787.83	117.89	189.25	681.9	436.1	840.93	536.17	256.26	734.99	512.16	481.74	1877.42	232.77	575.55	104.78	560.37	213.68	325.28	223.31	881.43	902.82	317.01			479.02	2922.11	1582.74	881.16	938.6	1314.36	1131.43	6006.96	1580.52	949.28	421.32	387.53	699.22	4246.32	976.48	171.24	377.81	3171.01	845.29	437.91
	83.2	226.96	936.61	810.4	119.37	191.5	701.39	449.47	861.22	553.88	259.71	750.5	502.97	472.89	1893.29	234.47	582.73	106.93	576.09	210.11	326.16	226.85	860.3	890.87	309.91			469.82	2964.73	1614.89	869.46	917.29	1362.99	1095.11	6066.98	1576.88	938.6	416.79	392.64	704.74	4211.87	1000.64	171.77	381.17	3187.76	822.58	430.21
	83.3	221.93	947.19	837.56	124.13	193.68	720.72	463.27	879.07	572.77	269.69	768.3	498.54	466.26	1906.97	240.98	573.5	108.83	595.59	207.23	324.16	231.99	842.14	895.87	303.94			459.52	2992.23	1652.79	855.54	894.82	1411.96	1057.61	6107.5	1570.88	917.29	414.18	403.43	703.41	4189.2	1017.57	173.34	384.67	3200.26	799.64	422.33
	83.4	219.57	955.12	866.33	124.59	196.37	741.97	475.16	904.7	587.4	278.34	784.51	491.06	460.1	1920	245.76	551.74	110.73	618.97	206.09	327.7	238.47	821.51	881.85	298.01			451.44	3034.79	1686.72	837.08	880.87	1461.24	1023.96	6169.63	1558.43	894.82	414.92	411.71	705.46	4165.12	1042.8	176.88	389.32	3214.9	778.34	410.39
	83.5	220.3	966.83	890.52	127.51	200.02	766.38	493.14	922.62	606.99	279.8	801.28	482.27	450.45	1932.29	250.29	536.31	112.73	638.28	202.86	327.39	242.97	800.12	857.67	290.86			449.32	3061.47	1714.72	823.29	869.91	1520.59	991.01	6212.16	1551.43	880.87	412.99	422.94	707.26	4151.26	1067	176.16	395.39	3218.92	751.18	401.92
	83.6	212.07	985.88	918.06	129.44	203.73	784.84	503.87	943.06	629.78	284.78	816.23	475.65	439.99	1950.16	255.56	534.78	114.66	661.13	199.6	327.96	251.86	781.23	835.23	283.24			435.66	3097.69	1739.72	809.14	859.19	1583	959.39	6261.97	1547.49	869.91	409.72	427.17	713.11	4109.22	1083.1	175.89	393.64	3225.84	729.52	390.83
	83.7	209.32	996.93	949.1	129.99	206.5	811.41	522.57	965.57	651.78	285.48	836.88	466.31	430.56	1962.25	262.07	544.39	117.98	684.94	195.69	328.42	260.62	762.13	804.42	278.44			426.64	3139.01	1775.04	795.08	838.64	1640.79	929.22	6310.14	1536.2	859.19	407.26	436.62	713	4077.87	1102.51	178.33	396.89	3234.73	711.11	382.64
	83.8	206.91	1019.23	979.1	130.66	209.39	833.5	535.77	992.32	672.89	282.29	854.07	454.7	423.98	1976.1	266.27	534.61	118.95	710.59	194.18	328.73	269.01	738.18	760.37	273.13			418.89	3152.17	1797.52	785.99	825.33	1705.66	896.36	6354.32	1526.64	838.64	405.08	444.18	715.23	4054.27	1123.46	178.97	399.64	3247.57	687.04	374.19
	83.9	203.51	1033.22	1018.98	133.74	211.78	860.22	553	1017.88	696.9	293.08	874.69	449.2	417.07	1987.33	274.12	509.62	122.31	738.3	193.79	329.47	274.93	721.93	751.93	269.06			413.77	3187.77	1828.77	770.6	812.02	1768.68	869.93	6389.39	1515.37	825.33	408.08	456.4	721.08	4021.93	1147.12	182.88	404.12	3251.89	668.28	363.44
	84	203.68	1059.18	1044.66	137.52	215.22	881.43	568.96	1040.76	716.3	301.5	887.96	444.02	410.38	1999.77	280.01	499.44	125.22	761.78	189.33	330.98	283.83	709.22	759.7	262.1			412.02	3216.65	1851.54	758.26	803.21	1834.09	839.57	6431.11	1504.22	812.02	405.01	473.54	725.41	4001.71	1170.82	185.01	408.48	3253.38	651.3	354.58
	84.1	199.18	1077.78	1080.72	137.52	218.41	911.28	583.07	1065.88	742.68	298.58	905.19	431.04	399.16	2008.99	286.67	493.62	125.28	788.79	185.85	333.38	294.2	686.06	707.07	257.59			399.28	3248.23	1883.4	746.5	792.68	1906.14	813.61	6464.11	1491.37	803.21	405.28	479.79	729.62	3955.2	1184.71	186.26	407.58	3253.94	631.08	346.2
	84.2	194	1104.24	1118.06	140.78	224.2	934.06	600.43	1096.22	766.37	300.09	923.54	424.07	392.91	2020.59	294.6	504.98	127.94	817.96	185.62	335.61	304.56	671.4	690.34	250.48			394.42	3276.85	1907.16	736.22	785.08	1981.28	788.96	6501.98	1480.16	792.68	405.76	490.5	733.92	3921.87	1201.81	188.55	411.69	3258.29	615.04	338.29
	84.3	193.46	1131.41	1154.6	143.73	226.91	962.17	621.39	1124.08	790.99	307.24	944.24	418.44	384.91	2027.04	302.58	497.18	131.29	848.87	182.54	336.14	314.73	653.89	672.17	245.22			389.13	3297.8	1931.01	724.02	770.29	2053.8	768.34	6535.48	1463.12	785.08	403.62	501.84	737.66	3889.12	1227.67	190.66	413.33	3261.47	597.18	332.52
	84.4	190.37	1158.57	1196.71	148.34	231.78	993.31	636.37	1154.47	817.91	314.19	964.64	409.66	380.46	2037.28	311.74	484.31	133.54	885.53	181.59	340.53	328	639.08	658.78	242.11			382.78	3325.28	1957.98	715.54	762.12	2128.08	740.69	6576.44	1452.03	770.29	404.34	516.7	742.82	3844.86	1242.36	192.96	417.98	3254.09	581.93	324.92
	84.5	190.27	1188.17	1233.4	150.97	233.3	1023.39	657.4	1180.38	843.98	319	980.22	403.38	374.93	2045.41	318.5	463.51	134.82	910.72	177.04	341.53	338.87	623.69	641.02	234.43			381.4	3334.26	1980.4	703.28	754.46	2206.18	721.48	6598.31	1440.38	762.12	403.83	531.56	748.64	3819.71	1259.36	195.61	419.93	3251.05	565.79	317.8
	84.6	186.16	1215.41	1268.78	155.42	238.41	1048.42	671.76	1209.38	870.76	325.22	998.6	397.5	366.3	2056.11	327.08	461.78	137.96	945.06	176.12	345.49	353.34	608.79	626.27	231.69			371.93	3363.39	2008.09	693.47	753.46	2283.29	697.86	6632.88	1420.74	754.46	405.13	542.21	755.32	3762.69	1276.1	195.39	419.34	3251.05	550.84	310.44
	84.7	184.21	1249.01	1312.54	158.3	245.44	1084.07	691.52	1242.64	895.9	331.43	1019.22	390.01	360.41	2065.91	335.52	472.44	140	975.32	171.86	352.03	364.36	598.43	609.27	226.64			365.86	3385.63	2034.24	682.12	736.93	2360.77	677.82	6655.88	1406.98	753.46	404.76	554.16	760.19	3720.67	1294.2	198.89	421.54	3249.51	534.42	306.59
	84.8	182.88	1281.99	1352.21	162.5	247.99	1114.57	712.54	1270.59	923.77	338.65	1035.64	382.03	354.72	2069.7	343.99	470.93	142.95	1008.91	170.15	350.56	379.44	583.94	597.12	224.02			360.54	3397.21	2064.77	675.19	733.02	2441.92	662.41	6687.23	1389.8	736.93	405.59	570.78	769.3	3673.07	1311.06	200.37	423.59	3228.48	521.79	298.34
	84.9	180.01	1318.89	1397.39	166.53	252.09	1143.26	731.29	1310.6	953.19	344.33	1056.56	377.78	348.14	2083.59	356.5	459.63	145.74	1049.13	168.99	357.93	391.44	571.4	584.89	220.66			355	3413.67	2087.99	664.07	727.78	2524.22	641.22	6702.9	1372.56	733.02	407.67	585.04	777.36	3615.58	1322.48	203.58	424.92	3207.72	505.99	290.5
	85	182.11	1355.26	1439.47	170.86	256.84	1170.41	754.03	1332.57	981.2	349.59	1070.64	371.19	344.36	2085.3	364.18	442.47	146.77	1083.22	168.07	362.68	405.21	557.16	570.83	214.9			357.93	3435.41	2112.06	658.21	722.37	2611.69	625.14	6730.2	1355.34	727.78	410.17	603.66	783.63	3575.4	1338.69	204.42	429.3	3204.07	491.3	285.1
	85.1	176.68	1390.26	1485.26	178.22	264.35	1207	774.06	1368.9	1009.54	361.84	1090.6	367.34	338.58	2092.46	373.48	429.28	149.69	1121.43	165.47	364.51	422.56	548.65	587.03	209.47			346.08	3445.41	2138.34	646.48	720.92	2691.38	608.5	6755.76	1336.29	722.37	411.83	613.79	794.19	3505.16	1354.5	208.31	425.68	3191.21	479.13	280.09
	85.2	176.97	1427.91	1530.67	180.19	267.17	1239.79	793.93	1400.14	1037.54	366.34	1106.04	360.88	332.2	2098.27	384.59	429.5	151.19	1157.42	162.9	372.37	435.84	532.88	556.18	205.67			343.98	3467.03	2153.38	640.48	710.49	2770.83	593.48	6769.33	1316.96	720.92	414.22	629.66	803.47	3451.14	1365.02	207.64	427.63	3173.83	468.76	275.5
	85.3	172.94	1468.17	1578.38	184.22	273.87	1273	810.07	1437.16	1063.54	371.11	1123.17	351.31	327.71	2105.4	397.98	439.61	153.34	1191.71	161.47	378.71	453.18	522.8	534.23	204.63			337.99	3468.71	2179.3	634.51	711.47	2859.28	578.06	6795.52	1296.42	710.49	415.99	647.79	812.72	3381.74	1375.9	209.72	429.98	3158.69	456.22	271.03
	85.4	173.27	1512.31	1627.7	187.28	277.4	1303.28	835.03	1477.61	1094.81	378.45	1144.06	348.11	321.78	2107.14	408.1	434.77	157	1237.54	161.78	385.13	468.04	511.97	524.02	201.93			335.82	3484.32	2199.37	624.39	706.56	2945.33	559.49	6796.72	1277.21	711.47	420.78	663.37	823.47	3314.2	1385.17	213.53	432.25	3145.4	444.82	266.13
	85.5	175.82	1550	1670.31	193.46	285.05	1340.92	856.92	1506.06	1124.72	384.98	1156.76	340.25	316.06	2108.44	419.74	411.18	158.66	1277.51	156.79	393.44	482.63	499.06	510.2	196.94			337.36	3485.43	2215.31	622.84	700.57	3038.8	547.61	6810.82	1247.49	706.56	424.83	685.56	836.09	3257.17	1394.91	215.88	435.45	3124.74	432.32	259.79
	85.6	170.76	1592.19	1720.4	198.02	289.3	1369.19	881.16	1537.22	1152.08	393	1176.92	333.6	311.5	2111.58	428.48	409.47	160.81	1312.38	154.78	399.61	501.31	489.24	498.32	194.53			330.44	3496.18	2230.62	615.18	702.44	3117.22	533.53	6816.66	1228.99	700.57	427.88	699.78	850.82	3177.07	1406.31	217.29	431.16	3107.5	423.92	254.7
	85.7	169.35	1630.64	1766.88	202.84	291.92	1405.43	898.2	1574.56	1183.92	397.51	1193.6	329.26	305.67	2113.91	442.46	414.9	161.72	1350.46	154.18	405.76	517	478.52	487.23	190.93			324.54	3512.76	2257.7	604.59	698.36	3213.47	518.54	6820.84	1205.94	702.44	437.69	716.94	865.63	3102.34	1413.52	218.87	431.91	3069.72	412.63	251.14
	85.8	169.73	1678.38	1811.78	208.62	299.28	1438.69	923.69	1610.47	1213.86	404.4	1206.91	321.84	301.18	2116.54	453.2	420.1	165.01	1395.27	152.4	416.1	536.07	468.97	478.69	188.2			321.91	3512.79	2263.46	596.92	695.74	3299.6	506.78	6835.41	1178.8	698.36	442.71	730.89	886.53	3034.16	1422.42	221.25	433.16	3052.61	404.71	246.43
	85.9	167.86	1722.38	1858.73	214.57	305.66	1472.92	942.54	1657.21	1246.21	415.77	1223.47	319.92	298.66	2120	464.64	411.49	166.42	1441.57	152.39	426.93	552.28	460.32	467.52	187			319.1	3509.86	2277.51	595.24	694.36	3389.53	497.13	6833.94	1151.19	695.74	451.5	749.24	902.44	2960.31	1428.49	225.36	433.17	3024.39	394.7	242.57
	86	169.33	1765.9	1907.87	219.08	309.62	1510.56	967.2	1682.84	1272.69	422.26	1237.11	312.32	291.6	2114.99	480.55	391.87	169.28	1478.59	149.82	435.91	572.36	453.96	458.87	182.08			323.61	3501.82	2290.84	590.71	692.87	3480.92	484.23	6819.77	1128.3	694.36	460	770.84	923.54	2898.54	1435.38	226.1	436.44	2997.46	384.84	236.96
	86.1	165.62	1811.28	1961.54	224.09	315.1	1541.13	986.69	1727.29	1307.62	427.27	1254.69	305.74	288.23	2114.91	492.6	388.59	169.97	1517.51	148.14	446.23	587.96	441.44	449.9	180.34			314.61	3504.79	2298.88	588.29	694.31	3570.46	471.94	6828.81	1102.39	692.87	467.27	785.78	952.56	2802.39	1444.49	227.99	433.48	2965.01	376.83	233.23
	86.2	164.46	1858.14	2008.69	231.04	320.3	1576.28	1007.41	1761.5	1330.81	435.84	1266.11	300.81	284.56	2115.22	507.53	394.48	172.56	1559.74	146.56	456.68	605.52	432.94	440.56	176.84			313.82	3507.91	2319.62	584.7	691.49	3654.94	463.77	6819.13	1073.19	694.31	475.54	807.34	977.37	2726.56	1445.28	228.84	433.73	2933	366.54	230.93
	86.3	164.86	1908.1	2057.59	235.59	327.82	1614.9	1030.36	1796.79	1362.84	445.81	1280.74	296.98	278.66	2112.02	519.59	396.98	174.76	1598.74	146.18	470.53	624.27	426.89	434.12	175.89			309.97	3492.33	2325.03	579.09	691.12	3750.48	454.92	6809.77	1048.02	691.49	490.87	826.91	1005.14	2650.38	1450.22	231.21	431.83	2894.34	358.09	226.42
	86.4	163.86	1957.42	2111.97	242.31	331.78	1643.98	1052.01	1842.76	1394.18	456.63	1294.78	292.01	275.44	2110.28	535.82	386.69	175.8	1641.29	145.8	478.83	644.02	417.61	428.06	175.63			308.32	3493.31	2336.16	566.74	693.01	3834.49	445.99	6797.53	1020.23	691.12	506.04	845.26	1041.51	2573.97	1453.64	233.7	431.4	2853.88	352.42	222.69
	86.5	167.29	2002.18	2158.44	247.11	338.94	1678.07	1074.08	1874.09	1424.23	459.47	1307.09	288.68	272.04	2107.5	547.58	373.08	176.78	1684.26	144.68	488.93	664.28	409.64	417.76	169.86			312.08	3481.73	2344.02	563.77	692.39	3932.29	436.57	6786.52	992.6	693.01	517.81	868.82	1073.41	2513.99	1457.42	234.53	434.37	2818.88	343.9	219.54
	86.6	163.07	2053.16	2206.53	255.58	344.8	1710.12	1098.22	1915.48	1450.7	475.53	1325.3	286.77	269.56	2103	561.66	371.98	178.23	1726.12	142.27	503.12	683.64	404.01	438.38	168.46			305.24	3473.74	2351.58	562.91	698.11	4021.03	426.78	6771.43	966.6	692.39	536.88	886.61	1115.22	2423.27	1458.76	237.91	429.12	2789.29	338.91	216.47
	86.7	163.26	2097.19	2258.62	256.89	349.41	1747.72	1122.8	1951.29	1478.76	477.93	1338.83	278.94	266.13	2096.32	574.79	385.76	179.71	1768.98	142.55	517.62	700.98	396.83	404.23	166.54			305.89	3470.8	2358.68	562.14	697.89	4108.06	418.08	6761.18	940.49	698.11	552.32	905.39	1158.41	2351.84	1463.56	239.53	426.86	2744.22	333.34	214.71
	86.8	162.94	2146.38	2310.34	264.38	354.77	1779.01	1148.58	1992.63	1507.77	485.73	1344.86	274.34	261.29	2090.44	589.81	377.59	180.71	1806.19	139.97	530.99	718.39	391.34	397.23	165.97			306.09	3448.4	2366.6	558.59	700.34	4191	411.31	6736.27	914.57	697.89	569.37	924.16	1199.77	2273.82	1463.1	240.66	426.99	2699.36	326.5	211.07
	86.9	163.6	2203.27	2369.7	269.39	360.28	1815.76	1168.72	2036.27	1535.4	496.74	1360.48	272.57	260.23	2080.9	604.76	364.86	182.28	1851.16	141.22	545.02	738.63	384.18	392.59	167.03			305.41	3435.89	2372.3	554.89	700.74	4288.26	403.82	6723.34	888	700.34	588.43	944.78	1242.96	2206.29	1462.06	243.31	424.41	2658.23	319.5	208.41
	87	166.63	2259.17	2416.21	275.31	366	1848.37	1196.44	2071.23	1561.2	499.78	1368.84	267.46	254.76	2077.17	616.49	358.41	183.78	1893.73	140.16	559.69	763.03	379.53	385.74	162.31			310.2	3424.49	2375.91	554.97	704.67	4367.46	396.03	6690.64	860.13	700.74	609.39	968.52	1298.4	2148.82	1468.46	242.8	427.5	2613	313.39	206.16
	87.1	164.16	2311.37	2467.68	283.05	371.67	1882.86	1218.51	2114.12	1587.54	506.96	1380.27	262.08	250.91	2066.53	630.43	366.38	184.4	1930.62	138.43	573.16	778.46	373.5	379.02	160.7			303.53	3406.94	2377.07	553.24	714.08	4457.19	393.2	6666.72	833.43	704.67	629.93	987.17	1351.77	2060.86	1456.89	244.79	425.16	2578.71	306.72	203.35
	87.2	165	2358.38	2516.01	285.01	375.05	1924.53	1241.61	2157.87	1620.26	515.73	1390.39	258.8	250.26	2058.94	645.52	370.35	187.61	1974.97	136.7	586.99	797.96	367.36	375.52	159.37			304.83	3387.41	2380.96	541.98	713.29	4537.49	387.2	6632.06	811	714.08	653.09	1006.89	1408.24	1996.5	1457.23	247.3	420.13	2519.55	301.89	202.53
	87.3	165.59	2414.02	2572.34	293.23	382.86	1949.44	1262.62	2198.42	1647.53	523.43	1402.3	254.49	247.68	2049.71	658.07	357.67	185.23	2009.89	135.63	601.4	818.26	361.36	368.54	158.28			305.73	3365.87	2387.44	541.29	721.63	4627.21	382.06	6592.87	783.76	713.29	676.59	1025.02	1463.53	1929.42	1451.87	250.78	419.07	2477.26	297.8	199.38
	87.4	165.86	2461.74	2628.17	297.65	389.37	1986.53	1284.31	2248.6	1669.72	533.18	1410.27	252.14	244.16	2043.38	673.97	349.65	187.71	2053.38	136.38	618.37	837.13	358.58	365.31	159.18			308.5	3344.89	2379.84	544.77	725.77	4705.94	375.66	6566.86	760.37	721.63	703.3	1045.36	1523.3	1867.96	1451.27	253.5	417.07	2430.42	292.04	195.93
	87.5	171.06	2519.57	2669.29	304.59	389.68	2020.71	1309.69	2280.31	1697.27	537.57	1415.8	248.27	241.84	2036.06	686.24	353.2	189.21	2092.57	135.53	632.48	854.72	353.18	358.74	156.92			313.68	3316.4	2379.39	543.87	733.52	4787.06	371.04	6526.86	736.96	725.77	729.34	1070.29	1588.4	1814.68	1447.62	253.42	418.16	2382.37	288	195.49
	87.6	168.96	2570.79	2722.99	309.52	399	2052.32	1327.6	2321.82	1718.21	546.37	1423.19	245.26	238.16	2023.3	700.69	361.63	189.97	2135.33	133.06	650.02	872.79	347.84	354.27	155.43			311.27	3299.24	2375.69	545.68	750.67	4863.64	366.57	6490.28	714.13	733.52	756.38	1086.54	1651.69	1745.29	1444.19	255.65	413.94	2340.02	283.91	192.62
	87.7	173.03	2628.18	2778.02	315.81	402.99	2086.09	1351.23	2358.62	1743.64	552.31	1429.51	241.13	236.8	2011.6	717.21	348.36	190.66	2171.46	134.64	665.07	890.42	344.46	350.43	154.78			315	3273.3	2374.29	546.23	753.68	4949.48	364.41	6447.96	692.23	750.67	782.47	1111.09	1712.81	1688.63	1440.38	254.64	409.99	2287.36	281.31	191.87
	87.8	172.82	2677	2823.12	321.42	409.1	2117.43	1375.99	2403.32	1770.71	557.91	1438.72	237.86	234.33	1997.67	731.57	340.94	191.21	2206.98	132.36	684.42	910.98	340.37	345.78	154.03			316.43	3236.75	2373.46	549.31	763	5029.96	360.21	6411.39	670.91	753.68	813.53	1129.92	1784.13	1633.53	1432.96	258.34	407.18	2240.8	277.52	190.67
	87.9	174.47	2738.02	2878.72	327.14	412.45	2151	1394.56	2452.13	1789.66	567.24	1446.2	234.18	232.31	1991.55	744.4	346.62	192.03	2254.56	134.14	701.88	928.92	338.11	343.48	153.6			319.83	3205.07	2369.41	549.86	776.48	5112.49	357.18	6375.08	651.24	763	845.9	1151.11	1847.53	1581	1430.37	259.34	404.25	2196.67	273.78	187.32
	88	180.38	2789	2922.57	331.16	417.36	2179.2	1415.18	2484.41	1811.21	576.72	1447.53	231.91	228.53	1972.86	759.81	351.11	190.18	2287.4	132.14	719.84	948.78	334.15	340.36	152.52			330.19	3168.53	2356.62	551.7	792.96	5186.29	354.1	6330.54	629.16	776.48	874.58	1171.63	1912.8	1542.02	1424.72	260.24	406.39	2150.98	271.43	187.48
	88.1	180.03	2846.29	2973.9	338.33	421.47	2215.29	1436.83	2523.18	1830.18	582.78	1455.61	227.72	229.42	1954.4	774.96	336.31	192.62	2326.7	132.18	737.46	965.33	330.68	336.74	150.89			325.73	3135.71	2351.86	554.98	811.39	5267.38	349.48	6266.21	609.7	792.96	911.2	1193.66	1991	1480.83	1413.91	260.02	394.92	2114.73	268.37	186.14
	88.2	183.43	2903.88	3026.72	341.98	425.43	2244.43	1455.96	2561.28	1850.94	590.93	1455.91	225.21	226.67	1940.51	784.96	346.94	192.59	2363.27	131.71	753.4	984.31	329.56	332.31	150.94			330.52	3100.54	2342.82	559.94	825.67	5335.49	347.38	6209.34	589.77	811.39	939.34	1212.71	2058.31	1435.69	1407.6	261.05	394.37	2064.43	264.28	184.33
	88.3	185.43	2959.96	3067.9	348.83	430.34	2272.82	1472.16	2610.33	1867.31	597.29	1463.12	222.62	224.04	1920.58	801.06	336.29	194.12	2395.78	130.81	775.54	1000.66	324.78	330.02	149.22			335.04	3056.37	2336.28	563.6	846.26	5421.01	345.71	6149.2	570.84	825.67	977.21	1232.01	2141.86	1392.99	1400.14	264.44	391.39	2022.67	260.03	183.57
	88.4	190.19	3013.03	3123.23	352.16	432.58	2302.1	1494.31	2651.89	1889.5	603.77	1461.04	220.42	222.91	1900.12	815.82	343.87	193.58	2437.87	131	792.99	1016.9	326.32	330.85	152.44			339.87	3016.03	2325.19	569.16	867.66	5486.99	343.44	6086.01	553.96	846.26	1009.7	1252.51	2214.97	1347.53	1386.21	265.09	386.6	1984.7	260.49	183.2
	88.5	197.33	3071.43	3167.6	355.8	439.35	2330.46	1513.98	2689.73	1905.72	613.01	1461.23	218.25	220.88	1881.06	827.63	342.96	194.79	2469.54	129.59	812.38	1037.01	320.88	326.54	150.48			351.1	2974.13	2316.98	574.97	890.22	5554.99	340.2	6007	537.3	867.66	1045.17	1283.06	2295.53	1321.74	1379.64	266.3	385.82	1937.89	257.31	182.73
	88.6	198.99	3126.19	3212.53	364.19	442.11	2357.87	1536.16	2732.81	1921.22	616.73	1467.76	215.66	218.82	1858.02	842.16	329.89	193.57	2504.78	129.72	830.44	1051.67	319.58	323.51	148.34			351.04	2929.21	2303.69	584.94	922.39	5633.89	338.9	5940.38	521.93	890.22	1083.21	1294.42	2370.83	1271.96	1369.9	265.93	378.86	1898.3	254.89	181.44
	88.7	201.79	3185.16	3254.96	365.29	446.49	2383.34	1550.22	2768.63	1937.24	624.21	1465.09	213.38	216.92	1839.72	855.5	332.74	194.36	2536.81	128.73	848.28	1066.91	319.9	324.04	150.7			358.63	2890.91	2293.69	591.64	943.32	5698.49	336.02	5862.87	505.02	922.39	1119.77	1316.78	2455.48	1232.14	1356.31	266.38	374.52	1854.26	253.42	180.12
	88.8	207.68	3238.93	3302.13	371.44	450.51	2416.22	1571.68	2809.99	1955.58	631.31	1465.41	208.61	216.16	1813.61	867.56	343.58	194.04	2570.82	129.75	866.04	1080.72	316.87	320.62	150.82			364.08	2833.86	2280.48	597.78	974.52	5758.53	336.01	5782.04	491.54	943.32	1155.63	1332.94	2527.5	1204.64	1346.41	268.8	368.06	1814.88	250.21	180.03
	88.9	213.02	3298.77	3352.1	376.06	454.32	2438.47	1589.88	2853.84	1967.28	637.76	1467.02	209.08	214.71	1790.44	881.37	329.21	194.09	2607.28	130.48	888.96	1099.23	318.3	320.34	153.3			371.66	2787.75	2267.71	608.2	1007.06	5825.26	338.39	5686.32	478.9	974.52	1197.12	1356.5	2619.03	1170.41	1338.8	268.79	365.36	1775.48	249.66	177.63
	89	221.48	3356.16	3390.42	380.33	457.89	2470.24	1608.96	2886.2	1977.72	644.24	1465.82	204.92	212.04	1761.44	892.3	336.14	194.7	2637.9	129.28	907.66	1107.17	316.13	317.59	150.77			385.21	2732.16	2254.62	617.96	1041.42	5888.71	334.46	5593.68	462.2	1007.06	1234.21	1380.92	2699.54	1150.43	1327.31	269.71	363.35	1734.33	249.01	178.52
	89.1	224.16	3415.9	3435.92	384.49	460.81	2490.48	1625.66	2926.8	1991.9	648.89	1464.21	202.9	209.93	1737.29	905.67	334.61	192.56	2667.49	128.74	925.53	1123.87	315.01	319.44	152.71			387.12	2692.67	2235.87	625.62	1084.3	5956	334.5	5492.63	451.53	1041.42	1274.04	1396.32	2778.03	1105.18	1311.01	268.96	355.57	1699.01	249.1	176.42
	89.2	230.56	3468.46	3479.22	389.71	462.97	2515.72	1639.94	2963.37	2006.43	654.01	1465.41	201.21	210.71	1713.06	919.77	326.73	193.92	2706.71	129.09	944.1	1141.17	313.97	317.47	154.16			395.57	2651.6	2218.94	639.51	1119.14	6011.31	335.26	5395.3	440.92	1084.3	1314.69	1411.39	2865.44	1080.3	1296.08	273.08	348.64	1664.11	246.67	176.9
	89.3	237.53	3536.07	3521.27	392.44	465.51	2539.58	1655.94	3006.7	2012.99	660.86	1462.67	199.71	210.52	1685.45	930.07	331.31	193.81	2728.09	129.35	964.5	1149.33	312.71	316.06	154.8			403.23	2588.33	2207.2	648.6	1160.72	6065.64	334.1	5282.34	427.42	1119.14	1358.59	1432.31	2944.69	1051.59	1283.5	271.34	345.78	1625	245.97	176.11
	89.4	243.67	3591.31	3559.39	397.9	468.7	2564.43	1673.54	3049.18	2027.67	663.57	1463.81	199.03	209.83	1660.58	944.13	342.47	195.32	2760.31	128.91	984.09	1157.7	313.03	319.36	158.17			414.66	2542.69	2177.22	656.13	1207.82	6119.7	335.74	5178.56	418.3	1160.72	1397.4	1450.69	3029.04	1027.57	1263.72	272.43	342.69	1587.84	245.56	176.09
	89.5	253.33	3655.22	3606.84	398.45	471.97	2588.13	1688.76	3079.06	2042.66	672.16	1453.02	196.51	205.4	1627.38	954.12	337.4	193.11	2786.62	127.7	1005.13	1172.34	311.31	317.77	158.56			427.69	2480.13	2162.79	672.64	1253.98	6192.36	334.54	5064.24	408.71	1207.82	1438.03	1477.2	3108.53	1014.01	1250.48	270.7	340.38	1556.5	245.02	175.67
	89.6	258.91	3715.14	3637.64	402.69	473.16	2605.2	1696.31	3118.64	2047.6	675.38	1449.32	195.51	206.39	1599.29	967.57	323.93	190.88	2811.72	129.14	1026.23	1185.48	314.84	319.09	160.84			434.06	2433.84	2136.4	684.24	1302.38	6238.62	335.31	4945.88	397.4	1253.98	1481.96	1491.09	3193.07	978.62	1231.14	272.59	332.19	1520.06	243.9	175.74
	89.7	265.93	3768.74	3669.21	406.97	476.56	2627.97	1714.28	3158.78	2054.27	679.84	1447.97	194.35	205.98	1567.68	975.61	335.14	191.07	2841.19	129.86	1046.19	1198.16	314.64	320.21	164.49			442.34	2386.18	2117.02	690.76	1350.7	6291.21	335.73	4828.76	388.66	1302.38	1523.01	1504.64	3279.57	955.47	1213.39	272.65	327.78	1487.39	244.14	176.61
	89.8	274.43	3827.26	3704.8	408.9	481.77	2648.1	1722.42	3193.27	2063.57	684.78	1442.3	191.43	204.51	1537.43	987.5	330.29	190.5	2875.31	128.89	1063.12	1207.93	316.55	322.66	165.36			454.96	2323.83	2086.66	714.38	1406.18	6346.88	338.34	4712.46	380.27	1350.7	1566.99	1523.94	3369.23	937.69	1199.62	275.51	321.88	1050.67	244.44	176.48
	89.9	282.3	3894.63	3739.21	412.39	480.75	2673.63	1741.38	3235.14	2062.71	690.48	1440.67	191.54	205.33	1512.33	997.97	332.48	192.39	2901.34	130.84	1083.21	1218.1	317.46	327.45	169.77			466.71	2281.18	2066.69	725.38	1462.02	6406.28	340.38	4589.58	371.54	1406.18	1610.29	1537.18	3450.57	918.94	1177.62	272.67	317.57	1050.67	244.14	174.79
	90	296.09	3945.86	3772.44	415.04	484.65	2692.11	1751.7	3264.44	2072.06	692.49	1434.84	188.55	202.79	1477.16	1007.42	343.58	189.17	2917.08	130.11	1101.79	1229.98	321.01	327.42	171.7			481.48	2223.11	2036.23	732.12	1514.52	6446.61	339.14	4471.2	363.69	1462.02	1653.92	1559.31	3529.32	913.87	1159.46	271.89	316.04	1979.44	246.79	175.8
	90.1	298.44	4009.8	3804.89	418.31	485.94	2703.12	1760.06	3296.22	2075.92	696.36	1421.91	187.57	201.78	1452.1	1015.37	332.23	188.98	2936.88	129.34	1121.3	1238.54	323.42	332.84	175.27			488.76	2173.97	2012.72	753.07	1579.68	6493.48	340.68	4352.02	356.61	1514.52	1694.04	1569.96	3618.96	882.88	1138.43	272.27	306.73	1636.76	244.31	176.38
	90.2	309.1	4068.26	3830.49	419.37	487.08	2725.29	1775.72	3330.27	2079.76	700.14	1421.62	186.98	202.03	1418.19	1024.92	335.42	186.52	2970.12	131.82	1140.1	1246.36	324.43	336.04	179.28			502.41	2124.54	1980.44	771.26	1635.78	6543.26	344.88	4224.12	349.84	1579.68	1743.66	1585.14	3706.08	860.62	1119.3	272.98	302.47	1501.89	247.21	177.68
	90.3	319.19	4125.69	3865.38	421.94	487.04	2741.47	1774.82	3367.42	2082.97	702.68	1409.3	185.23	199.62	1385.94	1036.62	346.84	186.18	2986.8	131.63	1158.27	1255.2	328.65	344.5	182.36			513.92	2074.47	1951.04	784.56	1699.77	6582.77	347.26	4106.19	341.97	1635.78	1790.1	1600.04	3786.44	848.08	1101.17	271.72	299.43	1426.54	245.02	178.26
	90.4	330.87	4183.78	3895.73	422.22	490.24	2756.6	1792.07	3408.19	2083.7	710.19	1406.38	185.97	201.37	1354.9	1044.94	332.26	185.56	3005.44	130.94	1174.44	1262.1	333.24	350.29	189.58			527.91	2027.67	1917.32	792.34	1765.72	6625.87	346.92	3971.07	337.03	1699.77	1837.33	1617.18	3871.61	832.43	1082.99	272.71	293.49	1373.49	246.44	177.08
	90.5	342.53	4246.54	3923.3	424.95	491.92	2774.43	1792.36	3434.71	2084.53	711.31	1395.72	184.19	200.08	1325.01	1052.6	346.24	185.22	3014.66	131.57	1199.58	1269.97	336.27	355.2	191.53			547.39	1981.4	1889.58	811.04	1830.06	6669.33	353.11	3856.36	329.98	1765.72	1881.53	1636.07	3959.73	834.24	1061.73	270.24	292.13	1324.68	246.2	176.37
	90.6	349.76	4299.28	3942.02	430.14	493.35	2784.83	1803.1	3461.78	2079.89	713.45	1391.16	183.02	198.04	1301	1061.01	351.91	183.39	3044.81	131.24	1209.34	1277.12	340.71	362.44	194.16			554.71	1930.59	1855.66	828.38	1902.07	6699.16	356.74	3730.6	323.7	1830.06	1927.64	1641.63	4036.86	806.84	1039.31	271.88	283.45	1287.3	247	178.18
	90.7	360.1	4361.1	3964.34	430.94	492.7	2801.88	1806.69	3485.2	2082.89	716.67	1379.36	182.97	197.72	1268.89	1066.4	339.48	183.26	3065.63	132.81	1234.82	1284.17	348.18	371.08	200.66			567.58	1890.82	1825.94	847.11	1967.03	6733.26	363.06	3615.73	320.07	1902.07	1972.06	1655.29	4125.37	795.42	1020.47	269.16	279.11	1249.38	249.32	177.1
	90.8	371.21	4408.17	3985.1	432.58	494.31	2813.8	1821.08	3517.47	2080.76	720.2	1369.17	182.21	198.7	1243.1	1077.62	345.73	181.17	3074.78	132.82	1250.59	1289.97	350.28	379.42	207.52			582.63	1833.32	1785.68	861.9	2035.98	6770.58	367.18	3502.19	314.77	1967.03	2019.93	1670.47	4204.01	784.54	998.07	270.17	272.76	1219.46	248.82	179.31
	90.9	383.73	4463.46	4013.54	434.24	493.47	2824.23	1828.46	3547.87	2077.51	721.58	1359.26	180.63	199.16	1214.04	1084.07	355.98	178.49	3096.1	133.67	1264.18	1292.34	359.19	391.63	214.74			596.37	1786.81	1751.81	877.99	2111.19	6795.69	373.2	3395.07	311.53	2035.98	2068.74	1683.62	4278.14	773.23	975.53	267.99	267.86	1191.93	250.78	179.54
	91	397.97	4518.22	4037.88	432.9	493.55	2837.02	1836.11	3575.23	2076.36	720.79	1345.07	178.99	198.75	1180.9	1089.44	347.47	178.91	3102.37	134.17	1284.96	1298.84	365.37	402.15	217.49			617.64	1741.39	1718.71	895.82	2184.01	6818.08	382.24	3279.49	309.19	2111.19	2117.1	1694.76	4362.58	776.78	955.13	266.8	267.99	1162.44	253.42	178.69
	91.1	405.5	4573.12	4047.07	435.68	494.45	2847.98	1834.72	3604.62	2068.59	724.06	1333.02	179.49	198.58	1161.2	1095.43	358.01	177.27	3118.56	134.21	1297.33	1301.36	372.96	413.29	224.09			628.86	1700.5	1684.37	913.88	2257.37	6848.16	389.34	3173.54	301.68	2184.01	2159.7	1702.94	4437.62	753.54	934.2	265.48	260.19	1140.19	254.09	180.82
	91.2	417.19	4631.04	4070.21	437.21	492.67	2856.97	1841.07	3630.33	2068.43	726.79	1325.07	179.18	197.24	1132.16	1101.63	369.1	175.27	3129.54	134.41	1315.5	1304.91	381.49	429.73	230.98			642.68	1660.98	1643.04	924	2336.33	6867.84	398.88	3069.53	296.61	2257.37	2211.69	1715.63	4512.32	743.43	912.91	263.27	255.84	1115.69	257.37	179.86
	91.3	427.71	4679.57	4080.17	435.65	495.05	2864.42	1846.94	3647.84	2058.74	728.27	1312.86	177.67	198.83	1101.32	1108.49	359.39	173.35	3140.18	136.49	1328.53	1312.23	390.36	440.13	237.29			660.32	1612.65	1615.2	943.41	2416.14	6896.13	407.1	2967.86	293.87	2336.33	2255.5	1726.47	4597.61	732.54	893.44	263.52	250.84	1098.77	258.73	182.74
	91.4	439.07	4735.78	4098.46	436.58	495.36	2874.49	1850.64	3673.53	2057.51	726.36	1296.27	179.18	200.31	1078.13	1110.43	363.77	173.04	3159.66	137.63	1345.36	1311.93	399.71	456.38	246.59			673.8	1569.35	1576.56	960.06	2495.81	6904.48	417.09	2870.03	291.67	2416.14	2305.26	1735.96	4666.57	726.84	872.11	261.99	246.24	1083.29	260.68	183.3
	91.5	453.93	4775.55	4106.16	436.84	494.99	2873.52	1853.64	3695.46	2048.33	727	1284.78	177.91	197.11	1048.69	1116.47	381.99	171.2	3164.42	139.7	1363.33	1313.92	411.38	470.12	250.29			696.03	1532.06	1544.48	977.86	2571.51	6928.12	428.6	2770.64	287.34	2495.81	2352.66	1747.62	4734.43	732.77	849.49	260.83	245.41	1063.58	262.91	184
	91.6	464.87	4835.64	4116.64	437.85	494.93	2885.66	1854.46	3724.81	2041.08	732.29	1266.01	178.74	199.16	1021.89	1121.18	380.74	170.14	3167.16	138.3	1374.82	1313.36	421.54	490.15	259.81			708.91	1484.9	1507.06	996.34	2658.38	6945.62	443.74	2681	284.68	2571.51	2389.72	1747.56	4799.27	713.04	832.41	259.57	237.11	1050.3	266.07	185.9
	91.7	474.6	4890.46	4121.9	438.82	490.87	2891.14	1856.93	3739.16	2035.2	727.59	1250.49	178.69	198.63	999.45	1122.64	373.93	168.24	3174.67	140.99	1392.11	1316.46	433.34	506.27	266.69			727.19	1454.8	1469.11	1013.56	2732.17	6952.68	461.88	2591.6	280.68	2658.38	2430.18	1756.53	4871.98	708.76	809.93	257.46	234.53	1038.55	266.44	187.4
	91.8	488.2	4932.3	4133.02	439.7	493.27	2897.19	1856.7	3757.67	2027.66	729.35	1236.04	177.23	198.69	978.02	1127.84	390.33	167.07	3184.57	140.61	1406.31	1314.44	448.22	520.14	274.36			740.8	1407.51	1437.08	1033.21	2815.83	6964.96	475.17	2509.5	277.47	2732.17	2476.58	1767.1	4936.12	698.91	789.86	256.7	231.94	1027.98	270.63	188.56
	91.9	501.83	4981.79	4150.93	437.14	491.53	2894.99	1856.49	3789.64	2017.02	729.66	1223.22	179.16	200.18	951.96	1132.13	401.21	165.46	3194.28	144.66	1415.5	1315.18	460.43	542.26	285.36			757.77	1371.97	1406.8	1055.58	2905.28	6972.3	492.67	2427.54	278.11	2815.83	2521.41	1777.43	4999.68	697.68	770.83	254.73	225.93	1017.56	272.82	191.56
	92	517.42	5030.17	4143.48	436.02	487.64	2900.29	1853.96	3799.42	2005.38	725.6	1203.29	178.58	200.88	933.01	1131.19	394.93	164.01	3191.33	144.32	1433.64	1313.17	472.73	561.29	291.79			782.82	1338.7	1366.48	1076.27	2980.21	6974.48	512.41	2351.57	273.04	2905.28	2563.02	1784.56	5063.89	704.57	753.7	251.8	224.53	1004.76	276.4	192.73
	92.1	527.3	5075.82	4143.77	437.12	487.61	2897.69	1851.34	3806.41	1997.31	725.2	1188.79	178.62	200.43	909.07	1133.77	397.54	160.48	3198.63	146.06	1445.97	1315.92	491.94	582.89	300.04			795.01	1302.45	1338.64	1088.44	3070	6970.28	529.99	2271.67	271.93	2980.21	2602.62	1786.87	5125.02	688.64	731.09	251.72	218.26	995.11	279.57	196.19
	92.2	538.94	5109.66	4141.32	436.8	486.46	2892.02	1850.81	3824.62	1987.48	722.39	1168.7	180	201.17	887.64	1134.17	419.65	159.67	3206.81	147.92	1455.77	1313.88	503.26	601.81	309.27			812.37	1273.07	1306.31	1109.43	3156.39	6963.06	551.69	2200.81	267.91	3070	2647.9	1791.29	5186.38	685.5	711.39	246.94	213.23	984.08	283.1	199.7
	92.3	551.99	5138.24	4143.28	434.33	484.16	2891.79	1845.51	3839.38	1971.64	718.82	1152.5	180.51	201.34	864.78	1134.47	424.04	157.86	3208.34	149.64	1471.51	1309.5	520.9	622.89	318.3			831.53	1235.71	1276.27	1123.42	3234.76	6975.51	551.69	2131.72	267.96	3156.39	2684.77	1794.71	5233.36	683.29	696.09	245.16	210.34	972.17	286.63	201.34
	92.4	562.5	5184.5	4138.76	433.06	481.82	2885.23	1841.22	3848.91	1957.34	721.78	1133.73	180.77	204.77	844.24	1137.94	418.07	157.6	3204.96	153.12	1476.12	1306.9	540.5	647.96	330.76			846.72	1201.26	1244.71	1138.4	3325.96	6962.86	551.69	2065.34	267.56	3234.76	2727.21	1798.02	5297.06	681.38	677.27	243.7	206.7	961.84	289.73	205.6
	92.5	578.64	5224.43	4136.47	430.63	482.11	2885.71	1831.37	3859.61	1940.13	718.37	1116.57	181.28	203.14	821.73	1135.96	428.71	154.27	3208.97	154.53	1493.13	1307.16	554.42	667.6	334.57			869.12	1168.16	1209.17	1158.56	3409.84	6957.98	551.69	1998.23	264.02	3325.96	2767.18	1802.14	5345.54	690.42	665.14	240.77	207.8	948.42	294.33	208.48
	92.6	585.69	5267.17	4135.63	430.93	479.77	2876.36	1829.06	3868.04	1926.08	715.33	1096.93	182.02	203.84	800.96	1138.85	445.68	153.21	3204.74	156.69	1500.24	1302.22	574.72	692.98	347.02			881.03	1136.54	1178.39	1174.72	3504.73	6953.69	889.73	1937.56	262.91	3409.84	2807.81	1799.69	5396.16	672.02	648.14	238.3	201.01	939.44	299.03	211.82
	92.7	602.39	5311.63	4133.81	429.86	477.54	2876.72	1823.53	3876.3	1904.58	712.12	1082.17	183.08	204.42	782.08	1139.43	441.9	149.55	3204.19	159.04	1510.9	1298.22	596.04	715.41	357.88			900.63	1114.13	1150.83	1193.33	3582.66	6938.83	805.36	1884.17	260.8	3504.73	2840.03	1800.77	5442.31	671.06	628.91	237.56	196.71	927.57	302.51	215.89
	92.8	614.16	5344.59	4122.77	428.23	474.53	2872.34	1820.14	3888.73	1889.36	709.23	1066.37	183.68	205.43	762.77	1138.92	448.71	148.7	3192.28	162.92	1520.38	1290.38	613.76	743.82	366.97			916.68	1080.43	1125.91	1209.29	3677.03	6931.61	785.1	1823.27	259.91	3582.66	2879.37	1801.39	5477.72	670.02	614.94	233.57	193.36	912.76	307.98	219.92
	92.9	627.22	5383.82	4123.2	425.22	472.43	2862.69	1812.91	3904.89	1872.76	707.29	1045.12	185.72	208.37	744.67	1134.5	471.66	148.4	3189.56	165.29	1525.73	1287.69	636.21	770.93	379.84			934.5	1053.74	1097.06	1227.56	3764.24	6911.79	797.12	1772.58	260.87	3677.03	2915.92	1802.58	5536.56	668.96	600.49	231.43	190.72	902.38	312.16	226.46
	93	645.5	5424.02	4112.76	424.86	471.84	2860.81	1806.22	3903.72	1857.7	704.94	1029.58	187.46	208.04	726.27	1132.37	476.73	145.97	3183.04	168.29	1537.22	1282.21	658.4	792.85	388.5			959.64	1023.39	1069.26	1245.8	3852.08	6894.49	809.77	1716.7	259.88	3764.24	2951.04	1804.4	5573.71	680.57	585.2	228.76	189.77	885.92	321.08	228.81
	93.1	652.07	5462.7	4103.32	421.44	466.93	2847.12	1802.04	3906.27	1833.31	701.11	1010.83	189.13	211.04	710.73	1131.04	474.16	144.28	3180.12	169.72	1543.21	1280.42	683.06	820.06	399.7			970.9	997.6	1037.96	1264.13	3937.28	6879.96	835.68	1672.11	254.84	3852.08	2987.31	1798.74	5614.99	668.42	572.1	227.24	182.96	876.89	327.3	233.66
	93.2	665.91	5507.32	4084.89	419.68	463.36	2847.42	1795.77	3918.84	1810.43	699.22	995.63	189.04	209.76	691.57	1127.8	481.78	141.98	3165.59	173.52	1551.24	1271.53	703.24	845.56	407.91			990.8	978.09	1012.26	1282.68	4018.16	6854.44	860.23	1628.89	254.72	3937.28	3013.04	1796.08	5644.42	667.02	554.47	222.99	180.03	864.07	333.56	238.3
	93.3	678.13	5536.68	4076.77	419.16	464.59	2831.67	1781.77	3920.37	1786.57	694.2	976.18	191.78	212.44	675.53	1126.02	505.27	140.84	3157.91	176.49	1558.31	1263.52	726.91	873.7	419.63			1011.29	951.83	991.32	1297.2	4107.02	6837.28	892.17	1585.56	253.56	4018.16	3046.19	1794.72	5681.54	667.27	542.11	221.94	177.19	851.52	340.89	242.3
	93.4	692.59	5565.38	4063.42	417.29	459.92	2822.11	1776.63	3929.48	1760.24	692.3	960.33	193.33	215.45	658.98	1123.12	517.4	140.16	3144.77	180.88	1564.66	1255.9	752.78	902.51	431.8			1030.54	926.56	963.04	1313.03	4196.64	6799	931.33	1542.84	253.64	4107.02	3075.24	1797.01	5720.94	669.18	528.76	219.53	173.77	839.06	351.34	249.46
	93.5	706.8	5596.68	4049.57	414.91	455.22	2809.19	1765.99	3928.73	1737.07	686.26	941.33	195.56	216	642.49	1117.21	516.06	136.99	3131.83	181.76	1567.2	1248.4	778.76	925.69	439.64			1056.76	905.35	938.4	1335.28	4273.51	6767.32	977.56	1506.34	252.81	4196.64	3105.08	1795.04	5743.04	681.56	518.31	217.81	174.54	827.79	357.29	255
	93.6	714.24	5627.2	4025.34	409.71	453.54	2798.04	1754.21	3917.29	1713.42	682.07	923.87	197.29	218.32	627.34	1113.83	517.39	135.64	3116.79	186.2	1570.74	1238.42	800.43	955.09	452.81			1070.23	883.11	919.08	1356.82	4362.77	6730.94	1024.44	1471.13	251.59	4273.51	3139.17	1784.2	5770.9	667.44	504.56	215.77	168.5	813.37	369.56	260.67
	93.7	728.43	5658.23	4012.71	409.98	448.61	2784.93	1746.18	3921.09	1682.83	676.83	910.49	199.54	221.23	612.32	1108.57	538.62	133.82	3105.51	189.5	1576.17	1232.08	828.83	984.78	462.01			1088.67	867.32	892.34	1369.37	4443.5	6698.47	1077.04	1430.21	252.21	4362.77	3161.56	1778.74	5799.92	667.42	491.7	212.63	165.03	800.54	380.91	267.14
	93.8	739.61	5690.73	3989.48	403.21	445.65	2768.26	1734.47	3917.2	1656.01	674.04	893.38	200.5	223.36	598.78	1104.3	557.84	132.5	3087.2	192.65	1584.11	1225.68	856.02	1015.66	474.69			1111.44	839.42	874.06	1392.89	4524.01	6639.89	1141.03	1396.46	251.04	4443.5	3187.8	1779.27	5830	671.79	481.21	209.65	161.41	792.47	392.73	273.84
	93.9	752.51	5713.62	3971.89	404.31	443.51	2754.08	1720.93	3915.11	1626.19	669.77	879.67	205.33	227.26	585.28	1097.67	563.03	131.05	3075.81	197.43	1583.67	1219.44	882.4	1045.88	488.27			1125.41	821.5	849.12	1405.04	4602.91	6597.56	1202.26	1364.78	251.87	4524.01	3215.24	1770.98	5839.81	673.47	469.91	209.44	158.96	783.24	405.53	278.86
	94	765.6	5731.64	3950.02	399.19	441.86	2737.39	1705.51	3903.47	1603.32	665.4	862.1	204.07	229.13	571.41	1092.07	558.83	128.24	3058	200.79	1585.64	1204.37	908.92	1072.87	496.77			1152.63	800.99	829.3	1423.4	4680.53	6534.61	1264.28	1327.17	249.43	4602.91	3239.3	1772.54	5857.08	685.39	463.68	205.08	161.66	770.95	421.49	286.79
	94.1	774.94	5765.68	3930.72	395.53	435.62	2722.13	1695.81	3893.67	1579.51	657.57	847.14	207.86	232.08	555.22	1084.91	576.69	126.63	3045.87	204.28	1592.21	1195.41	935.35	1104.27	507.91			1162.98	783.65	808.77	1442.48	4771.48	6467.44	1330.64	1302.63	249.89	4680.53	3259.03	1756.17	5866.03	676.78	451.76	202.8	153.62	760.8	435.46	293.09
	94.2	783.29	5784.39	3903.18	392.48	430.21	2703.91	1674.18	3892.07	1541.17	650.89	827.12	209.61	237.16	544.87	1076.42	598.32	126.23	3022.8	208.07	1589.8	1185.76	966.56	1130.72	518.38			1186.06	774.06	788.03	1459.6	4841.07	6407.54	1394.59	1272.63	249.34	4771.48	3282.43	1749.17	5876.78	677.88	439.86	200.65	151.33	747.46	453.37	299.07
	94.3	798.97	5808.52	3874.53	387.15	425.38	2681.04	1656.16	3886.4	1515.67	646.64	813.88	212.69	239.02	529.48	1069.75	603.45	124.14	3004.17	213.69	1592.59	1176.02	996.21	1163	529.21			1204.39	750.28	768.33	1483.6	4921.81	6325.64	1463.96	1246.59	248.03	4841.07	3302.32	1739.72	5880.78	680.42	431.32	199.04	150.33	736.44	473.2	305.63
	94.4	807.31	5826.32	3851.36	383.15	422.16	2663.5	1642.36	3878.89	1485.8	641.03	800.68	217.15	245.73	517.36	1059.11	601.31	124.14	2990.58	216.35	1592.03	1163.93	1022.37	1191.46	539.7			1217.97	735.9	750.59	1496.39	4988.79	6246.4	1532.1	1225.02	249.17	4921.81	3322.58	1730	5894.43	681.52	422.3	197.12	147.24	733.19	492.64	313.01
	94.5	820.62	5834.08	3815.81	379.37	417.31	2644.02	1622.11	3857.67	1457.79	632.66	782.17	218.3	249.64	504.09	1051.88	623.13	120.17	2958.48	219.38	1594.36	1151.53	1052.42	1222.13	551.78			1246.97	716.64	733.57	1521.2	5067.87	6156.53	1594.9	1198.56	247.86	4988.79	3336.29	1725.52	5897.52	695.44	411.79	194.07	149.16	718.99	512.8	318.06
	94.6	830.76	5849.36	3786.03	376.12	414.02	2618.24	1605.32	3849.81	1422.06	629.57	770.67	222.73	253.76	494.13	1046.27	640.03	120.12	2947.83	223.29	1590.58	1143.49	1084.07	1253.08	562.72			1258.3	701.49	712.06	1534.94	5145.57	6074.64	1661.54	1174.8	248.09	5067.87	3355.08	1710.32	5899.11	686.79	404.02	191.98	142.69	709.4	534.99	326.3
	94.7	840.61	5873.04	3752.1	372.7	408.39	2600.82	1585.33	3832.32	1398.06	620.26	756.17	224.47	260.3	480.89	1034.42	647.78	118.28	2916.94	228.1	1589.11	1125.93	1116.19	1281.64	572.99			1275.46	693.97	694.86	1551.3	5206.61	5963.49	1735.87	1151.58	247.24	5145.57	3368.36	1698.31	5885.03	686.38	395.57	187.46	141.1	700.08	557.79	332.65
	94.8	847.2	5881.33	3706.62	369.96	403.33	2571.63	1562.72	3816.19	1366.56	612.69	744.49	228.96	264.77	470.36	1025.11	644.82	116.32	2890.49	231.29	1590.18	1116.4	1145.39	1309.15	582.2			1296.67	670.27	680.36	1575.63	5268.62	5869.18	1796.03	1139.1	247.97	5206.61	3389.08	1678.56	5886.81	693.73	386.04	187.16	138.06	693.87	581.51	338.56
	94.9	860.04	5888.51	3681	364.21	401.16	2544.42	1541.5	3806.46	1336.97	601.17	732.28	232.86	271.61	462.66	1016.21	659.77	116.11	2869.23	237.52	1587.31	1101.27	1171.44	1343.88	596.8			1313.5	662.14	663.6	1595.81	5346.01	5765.87	1863.06	1119.98	250.02	5268.62	3397.59	1668.61	5881.58	697.19	381.14	186.42	135.81	690.29	606.88	350.79
	95	869.3	5893.99	3627.77	361.27	393.92	2517.54	1517.92	3781.11	1305.62	598.22	717.41	234.38	276.39	450.64	1007.2	689.84	114.07	2838.92	239.17	1585.19	1083.87	1204.66	1375.38	606.83			1335.44	650.08	646.62	1613.97	5401.76	5659.57	1921.82	1101.26	247.86	5346.01	3409.4	1663.14	5875.42	711.94	372.47	180.88	138.23	678.89	633.81	354.74
	95.1	876.21	5901	3592.43	357.43	391.92	2490.21	1492.61	3756.39	1275.02	588.36	705.4	238.74	281.5	439.48	995.43	699.94	112.57	2803.12	243.61	1584.88	1068.93	1236.5	1403.07	614.37			1349.82	635	632.12	1630	5476.58	5535.98	1979.82	1082.47	249.33	5401.76	3419.54	1637.82	5861.42	706.06	365.91	180.22	132.86	669.34	663.64	364.07
	95.2	887.57	5897.73	3548.1	351.01	387.3	2460.68	1467.6	3731.43	1241.51	582.67	695.06	244.66	288.77	434.28	986.38	703.76	111.99	2777.62	249.59	1582.18	1055.09	1267.31	1435.74	628.5			1369.5	630.9	616.93	1652.74	5534.55	5426.13	2039.31	1069.46	249.26	5476.58	3426.29	1621.96	5832.43	706.83	358.79	177.43	132.78	664.56	691.71	371.72
	95.3	893.98	5904.72	3495.58	348.11	383.49	2424.78	1439.36	3707.41	1211.58	572.99	682.54	247.07	297.7	422.89	971.42	705.68	109.92	2741.38	254.12	1580.82	1037.4	1297.8	1465.17	638.64			1382.24	611.36	604.41	1666.79	5596.86	5298.23	2088.48	1051.8	249.13	5534.55	3437.57	1606.03	5812	711.33	351.78	176.08	129.08	660.8	721.29	379.32
	95.4	905.59	5907.8	3449.51	344.36	377.06	2389.98	1414.73	3689.9	1185.91	569.14	672.22	252.32	305.45	413.37	960.25	727.18	108.93	2715.66	259.4	1574.36	1019.02	1331.94	1496.06	652			1401.83	601.52	586.49	1685.83	5645.06	5166.74	2146.46	1040.64	252.3	5596.86	3445.78	1587.5	5798.93	715.56	346.28	174.75	126.61	659.08	753.68	387.12
	95.5	914.57	5895.44	3398.13	337.79	373.89	2361.86	1392.82	3654.51	1161.09	559.99	660.32	255.94	311.6	17275.7	254624	742.24	10021.4	2674.68	10164.9	1569.98	1005.08	1360.21	1528.88	2075.64			1423.39	589.35	574.66	1706.3	5701.28	5053.76	2201.49	1026.9	251.86	5645.06	3453.12	1571.3	5778.52	730.84	337.61	173.21	129.32	653.28	786.11	396.11
	95.6	920.56	5901.43	3342.86	334.22	369.68	2323.57	1359.09	3624.08	1133.57	552.41	652.31	258.8	318.7	3939.35	321157	741.17	11085.5	2640.26	10984.4	1567.14	986.79	1394.11	1561.87	2255.03			1429.18	581.63	561.93	1722.9	5765.5	4922.86	2251.29	1013.76	253.08	5701.28	3452.98	1550.1	5759.9	725.6	332.07	169.53	125.06	648.38	816.87	404.92
	95.7	930.2	5882.94	3290.29	326.28	364.59	2286.8	1331.61	3591.47	1106.52	544.65	634.27	265.32	327.37	485.56	922.74	752.53	105.36	5125	273.79	3686.8	1246.38	1426.44	1590.51	682.4			1449.53	576.09	549.06	1743.3	5811.84	4793.58	2302.13	1003.47	252.49	5765.5	3457.94	1526.66	5732.8	728.8	324.93	168.12	122.28	644.5	850.41	414.92
	95.8	935.11	5879.61	3232.43	325.09	360.82	2251.38	1306.07	3556.69	1077.62	539.32	626.03	266.92	336.31	433.04	909.53	777.19	103.27	2567.42	277.13	1560.19	953.78	1458.71	1620.07	692.51			1464.73	561.97	537.89	1761.66	5867.63	4675.07	2345.18	993.33	253.12	5811.84	3450.99	1506.72	5709.27	736.67	321.46	165.88	119.8	645.01	882.63	423.71
	95.9	944.26	5863.29	3182.38	318.96	352.54	2209.42	1276.43	3528.02	1053.81	534.49	617.84	272.3	342.63	408.88	894.6	791.84	101.39	2533.86	279.61	1563.11	940.43	1489.31	1652.46	702.67			1477.53	552.67	522.12	1783.47	5924.08	4533.78	2394.03	985.79	256.14	5867.63	3454.06	1485.5	5675.77	741.37	314.44	166.01	120.08	645.38	912.7	429.49
	96	957.26	5844.06	3116.84	313.78	348.81	2170.77	1246.61	3480.07	1026.14	525.25	607.28	275.09	351.35	392.54	880.38	786.64	100.4	2490.79	284.83	1554.87	921.08	1518.8	1682.65	708.67			1497.99	546.18	512.92	1802.17	5967.27	4410.2	2438.96	975.57	255.8	5924.08	3444.73	1469.04	5637.44	763.04	310.22	162.26	121.88	644.68	950.62	440.94
	96.1	959.21	5821.09	3057.51	310.64	347.14	2136.7	1221.64	3448.22	1003.73	521.11	597.36	280.97	361.87	383.22	867.51	797.86	100.83	2452.97	290.26	1547.5	901.96	1550.44	1714.71	721.34			1510.27	539.28	500.64	1818.3	6016.51	4271.2	2481.39	972.42	256.4	5967.27	3438.43	1435.8	5617.18	757.72	302.98	161.28	115.6	642.6	984.5	446.86
	96.2	966.27	5800.6	2997.4	304.88	341.22	2097.16	1196.41	3404.81	982.7	515.51	590.4	285.99	370.08	373.21	851.24	826.01	99.22	2409.87	293.24	1539.31	884.03	1580.91	1745.84	729.31			1521.02	538.91	491.28	1841.4	6059.23	4143.74	2522.01	963.42	257.83	6016.51	3429.13	1421.04	5574.57	763.01	299.62	160.3	114.8	644.62	1021.43	456.31
	96.3	972.61	5777.22	2934.73	299.42	337.07	2051.6	1169.36	3354.54	959.26	507.28	578.28	291.7	381.07	364.56	837.63	829.14	98.3	2355.39	296.71	1532.21	865.76	1607.34	1774.89	738			1535.5	524.3	481.51	1856.32	6096.72	4012.62	2567.61	962.03	259.59	6059.23	3420.49	1399.61	5533.66	773.86	294.57	156.64	113.44	645.68	1054	465.84
	96.4	978.54	5739.19	2875.53	295.36	330.58	2005.97	1140.9	3318.51	934.64	502.23	572.23	297.36	390.46	356.65	822.21	832.03	96.91	2308.63	301.54	1519.32	848.34	1640.84	1801.11	748.84			1546.61	517.59	468.64	1874.2	6137.29	3882.89	2607.48	957.92	262.26	6096.72	3413.03	1375.27	5496.31	781.74	289.58	156.87	113.46	654.04	1089.62	474.67
	96.5	987.64	5719.38	2816.59	289.69	327.6	1966.92	1112.97	3265.79	913.63	495.04	564.01	300.99	398.99	349.94	805.48	848.13	95.84	2259.09	306.69	1509.62	826.84	1673.72	1829	761.09			1569.57	510.29	458.5	1891.93	6183.91	3753.39	2648.09	951.67	261.71	6137.29	3400.07	1357.93	5444.94	804.56	286.73	153.4	113.61	654.62	1125.12	483.96
	96.6	987.7	5675.73	2744.77	284.73	322.22	1922.02	1089.69	3217.78	893.01	488.9	555.86	304.3	410.2	346.25	792.95	871.55	95.52	2212.28	311.71	1501.28	812.1	1702.06	1861.68	765.26			1572.86	504.97	449.51	1910.6	6218.56	3634.28	2678.86	949.29	262.92	6183.91	3389.02	1328.22	5371.46	805.56	281.03	151.47	111.06	655.57	1157.04	491.26
	96.7	989.21	5626.16	2687.6	279.47	319.14	1883	1060.93	3166.37	872.83	484.17	545.22	312.21	419.81	336.91	777.73	876.8	93.42	2171.41	317.93	1485.54	794.98	1729.71	1887.8	772.84			1589.57	506.48	440.36	1930.64	6245.49	3514.33	2720.63	946.93	266.79	6218.56	3370.31	1310.11	5326	813.62	277.56	150.48	108.47	663.6	1193.73	504.2
	96.8	1000.64	5595.42	2628.66	275.52	314.95	1839.5	1034.7	3112.23	854.96	476.92	537.39	315.59	431.11	336.17	762.53	871.94	92.79	2123.11	319.58	1473.14	773.29	1760.82	1914.35	783.41			1601.47	494.84	432.38	1946.94	6273.69	3404.31	2758.18	947.74	269.57	6245.49	3361.8	1289.72	5251.69	827.82	272.72	148.21	108.98	667.72	1226.59	513.21
	96.9	1001.67	5535.22	2573.76	270.98	309.94	1797.66	1016.07	3064.88	832.96	473.67	532.1	320.12	439.64	333.49	748.44	883.11	91.39	2073.73	325.06	1468.62	758.52	1787.91	1942.29	790.02			1607.93	490.28	421.87	1963.02	6311.28	3281.73	2796.74	945.99	273.97	6273.69	3337.09	1265.74	5188.62	843.16	268.14	147.2	107.14	680.22	1266.06	518.26
	97	1007.72	5488.92	2507.11	266.96	303.41	1760.07	988	3006.09	814.51	463.82	523.42	324.53	449.52	331.58	733.48	912.2	91.41	2030.47	330.71	1453.16	739.91	1820.47	1966.35	800.3			1628.68	484.91	413.57	1985.6	6327.87	3170.3	2832.83	943.42	273.32	6311.28	3326.41	1247.33	5114.43	871.6	266.83	143.94	109.04	684.1	1297.67	529.21
	97.1	1009.98	5430.22	2447.94	260.86	300.26	1719.31	964.64	2945.38	795.97	459.67	515.52	330.91	461.43	332.12	718.85	919.69	90.43	1983.53	334.54	1437.9	722.07	1844.96	1998.53	807.89			1634.9	478.48	406.43	2002.33	6359.84	3063.94	2860.58	946	279.12	6327.87	3301.77	1221.52	5040.07	876.78	264.9	142.13	105.96	694.13	1339.12	539.67
	97.2	1011.39	5369.79	2393.64	256.59	295.76	1678.84	938.57	2885.71	778.8	453.24	510.52	335.8	468.64	332.51	702.11	915.23	89.06	1942.03	337.26	1420.24	704.78	1869.81	2026.01	811.73			1643.83	481.46	398.84	2021.02	6381.02	2951.47	2899.96	946.87	281.7	6359.84	3280.3	1196.1	4950.88	893.74	259.88	142.32	104.67	704.02	1369.94	551.14
	97.3	1015.41	5297.44	2334.11	251.74	294.93	1635.62	919.03	2838.62	760.08	449.64	503.21	340.59	479.04	335.71	690.62	931.25	88.89	1890.01	343.09	1408.58	690.72	1899.54	2048.44	818.93			1653.12	473.78	390.76	2035.2	6405.59	2848.91	2927	948.67	285.36	6381.02	3256.14	1177.58	4865.07	917.69	254.88	139.68	103.49	711.98	1409.24	559.56
	97.4	1022.62	5226.51	2275.26	247.69	289.21	1591.34	896.18	2781.14	743.22	443.35	497.44	347.21	489.96	338.32	673.57	950.69	87.81	1847.14	347.94	1395.53	674.6	1927.63	2074.28	823			1664.6	466.84	383.67	2055.66	6418.04	2750.02	2960.02	955.06	292.94	6405.59	3225.04	1152.68	4783.86	941.46	252.78	141.83	102.58	725.85	1441.83	564.39
	97.5	1026.08	5157.24	2217.31	243.61	283.5	1558.87	873.26	2717.56	729.1	439.92	490.57	353.22	501.86	342.39	660.94	956.01	86.09	1800.8	350.34	1372.67	659.94	1957.01	2102.21	831.68			1677.26	465.87	378.52	2069.77	6438.17	2663.61	2997.54	962.08	296.86	6418.04	3193.1	1135.48	4696.49	976.88	249.2	136.88	105.32	737.33	1469.15	574.59
	97.6	1030.54	5077.28	2161.77	238.9	280.54	1516.34	854.54	2659.4	713.04	432.31	482.48	357.78	509.38	347.22	646.98	948.82	86.06	1755.56	356.89	1355.68	642.69	1976.09	2128.57	843.22			1681.97	460.66	369.79	2088.54	6449.87	2563.79	3023.44	965.43	300.41	6438.17	3168.76	1109.76	4595.16	987.5	246.01	136.41	101.23	748.27	1506.09	584.74
	97.7	1030.28	4993.74	2106.01	235.8	277.37	1481.02	830.59	2601.09	698.03	427.02	478.51	362.6	522.59	349.56	632.96	964.89	85.32	1717.5	358.82	1338.38	629.89	2003.64	2152.49	847.03			1687.58	464.96	365.81	2101.24	6453.28	2476.3	3053.03	971.63	308.09	6449.87	3135.32	1092.6	4501.07	1016.83	243.97	134.7	101.25	762.98	1536.84	593.51
	97.8	1029.41	4911.58	2057.9	231	274.62	1442.9	812.13	2545.25	683.77	421.88	474.77	370.13	532.29	351.4	619.9	986.32	85.24	1668.97	361.25	1320.53	614.98	2029.58	2173.92	850.83			1696.4	457.12	359.37	2123.52	6461.47	2395.11	3081.64	980.54	314.3	6453.28	3103.22	1072.53	4407.79	1045.33	242.26	133.32	99.46	776.43	1572.84	600.43
	97.9	1033.02	4824.27	2010.68	227.92	269.8	1405.41	791.5	2493.59	666.64	418.71	467.68	375.1	542.78	355.83	604.73	990.19	83.69	1628.63	366.99	1299.14	599.78	2052.27	2202.79	858.2			1702.13	455.52	353.8	2133.13	6471.71	2317.12	3101.22	989.93	321.82	6461.47	3067.2	1049.58	4302.46	1080.06	239.46	131.3	99.7	795.01	1598.53	608.44
	98	1037.02	4732.1	1956.57	224.03	266.09	1370.07	769.81	2430.76	653.74	411.52	462.64	381.44	553.36	358.72	592.72	988.88	82.86	1585.86	370.63	1281.16	584.52	2075.97	2218.82	860.7			1712.08	454.26	346.68	2151.36	6481.04	2239.8	3132.62	998.96	330.18	6471.71	3019.72	1035.11	4199.07	1119.87	237.89	130.67	101.52	810.07	1634.03	621.37
	98.1	1030.54	4649.87	1903	219.49	261.21	1336.33	753.97	2377.98	638.84	407.06	456.79	387.08	562.79	363.4	581.34	992.21	83.01	1547.21	374.9	1259.9	570.87	2098.43	2244.82	871.86			1713.34	452.8	342.27	2162.96	6482.56	2158.26	3154.12	1013.48	337.58	6481.04	2976.04	1014.52	4095.76	1143.04	235.83	128.84	99.11	822.57	1668.63	629.63
	98.2	1033.67	4548.98	1855.03	215.78	259.57	1303.54	736.79	2325.46	625.87	397	452.29	392.29	571.91	366.32	566.25	1005.6	82.47	1512.04	377.31	1241.53	560.16	2118.91	2257.36	875.28			1717.56	455.83	337.21	2178.28	6477.33	2087.36	3186.5	1023.84	345.04	6482.56	2934.6	989.8	4001.23	1179.09	234.19	127.41	98.46	841.48	1692.27	637.56
	98.3	1032.7	4458.61	1803.31	210.61	254.9	1269.17	724.32	2269.68	614.04	394.26	449.12	397.54	584.72	370	551.28	1027.04	81.73	1469.61	382.39	1221.22	544.91	2139.68	2278.7	881.18			1719.94	455.83	331.27	2192.82	6465.39	2018.37	3207.47	1044.17	355.1	6477.33	2899.12	974.47	3891.29	1216.72	231.53	126.25	98.29	858.8	1721.04	644.68
	98.4	1030.26	4359.69	1764.36	208.49	253.35	1239.02	704.49	2222.7	601.48	390.53	443.46	402.34	598.32	371.53	543.4	1025.03	80.42	1431.41	385.88	1202.69	532.99	2158.77	2303.3	883.41			1723.03	455.83	329.66	2208.26	6464.64	1952.77	3238.26	1060.61	365.27	6465.39	2847.46	953.7	3793.28	1261.14	231.17	126.95	98.49	879.91	1750.12	653.69
	98.5	1035.34	4267.28	1713.81	202.84	248.69	1205.37	687.3	2162.89	590.68	384.99	438.83	406.65	603.51	374.32	529.14	1016.16	78.97	1392.82	387.8	1180.28	519.02	2174.59	2317.63	892.08			1731.79	455.83	322.33	2224.68	6453.46	1888	3256.76	1075.39	374.07	6464.64	2790.87	939.87	3689.43	1312.18	228.47	124.6	100.2	893.77	1780.8	663
	98.6	1029.03	4176.1	1666.32	200.82	243.59	1175.89	668.73	2107.89	578.44	378.04	432.62	413.67	612.83	376.66	518.37	1025.36	80.51	1359.97	391.73	1157.98	506.01	2200.51	2336.11	896.76			1729.58	455.83	318.52	2231.01	6443.94	1827.63	3277.72	1093.24	386.94	6453.46	2740.8	917.54	3579.38	1338.77	226.34	123.69	97.2	910.9	1802.29	667.97
	98.7	1028.29	4070.87	1628.02	197.72	243.34	1145.51	655.96	2061.8	565.13	375.16	429.31	421.18	622	377.87	505.62	1048.23	79.1	1326.17	393.84	1133.48	493.34	2222.3	2352.48	897.23			1733.82	563.12	313.84	2244.08	6432.63	1766.84	3295.48	1116.33	394.94	6443.94	2685.39	900.37	3475.33	1379.51	224.46	122.7	97.93	933.12	1823.18	678.33
	98.8	1025.96	3970.56	1582.47	194.49	239.11	1119.57	640.81	2013.42	556.82	369.87	425.91	426.62	633.82	378.29	495.79	1050.31	79.13	1287.08	396.68	1117.2	482.42	2232.47	2373.24	900.09			1732.19	529.31	313.17	2253.41	6413.21	1709.23	3304.33	1134.02	407.48	6432.63	2637.01	881.4	3377.56	1425.74	222.86	120.84	96.51	952.67	1850.78	683.12
	98.9	1024.16	3874.46	1544.31	189.64	236.85	1089.52	627.31	1969.54	545.91	364.62	425.47	432.81	645.2	379.92	488.32	1055.3	78.75	1253.99	401.39	1096.8	473.46	2254.5	2391.96	902.46			1732.72	515.31	307.87	2271.79	6391.17	1652.43	3318.13	1158.57	422.04	6413.21	2580.19	864.46	3285.69	1468.62	219.92	121.37	96.46	977.96	1873.09	694.5
	99	1021.07	3786.06	1501.29	187.07	232.79	1061.43	610.47	1919.89	537.2	359.38	421.53	437.3	652.08	377.99	474.7	1053.74	77.14	1220.81	401.07	1074.87	461.38	2266.21	2405.78	909.36			1735.98	496.22	306.11	2279.78	6383.33	1596.84	3326.53	1182.58	434.89	6391.17	2527.51	851.07	3176.07	1523.11	222.32	119.13	99.67	996.6	1894.4	697.62
	99.1	1014.72	3692.6	1461.06	185.25	229.55	1033.74	598.91	1869.39	528.04	352.16	417.12	441.77	663	381.59	465.48	1048.87	77.02	1188.42	405.73	1054.09	450.08	2281.83	2423.87	912.46			1732.64	489.38	301.54	2292.88	6370.37	1543.86	3332.36	1210.92	445.3	6383.33	2466.69	829.88	3077.44	1558.86	220.11	117.86	97.5	1013.94	1920.48	708.47
	99.2	1013.27	3596.07	1424.13	181.71	228.25	1008.43	584.92	1826.94	517.56	350.31	413.49	445.33	670.51	379.91	455.53	1065.83	77.21	1158.32	405.55	1031.38	442.42	2294.44	2431.32	912.86			1731.4	483.28	301.54	2302	6340.14	1499.57	3350.37	1241.41	458.58	6370.37	2409.1	814.12	2984.58	1605.32	218.84	116.57	96.53	1037.5	1938.54	716.36
	99.3	1003.9	3505.12	1384.94	177.61	225.84	985.36	574.36	1784.37	508.16	345.73	409.94	454.31	678.33	378.43	445.98	1073.08	76	1126.14	409.47	1012.66	431.28	2305.39	2447.51	913.98			1729.74	477.83	301.54	2308.14	6315.49	1445.33	3357.26	1270.68	472.77	6340.14	2349.1	798.43	2887.39	1655.29	216.98	115.21	97.34	1060.13	1961.32	722.32
	99.4	1002.58	3420.31	1355.63	175.71	223.91	960.67	561.4	1750.97	498.27	341.33	409.67	460.6	689.22	382.29	438.41	1063.36	76.82	1093.27	411.11	995	422.49	2323.13	2457.17	916.57			1729.13	482.36	492.26	2326.24	6287.79	1402.34	3376.71	1306.53	489.34	6315.49	2292.02	783.07	2801.38	1698.38	218.31	115.18	97.19	1085.71	1970.58	728.21
	99.5	999.45	3332.61	1314.79	171.61	221.04	936.99	549.1	1698.01	491.29	333.97	404.64	466.42	695.68	58092.5	541312	1071.2	58792.7	1070.63	14909.9	972.53	409.93	2334.43	2469.45	3052.72			1728.76	479.24	403.64	2325.06	6264.28	1363.19	3378.41	1337.81	501.01	6287.79	2230.33	774.09	2713.23	1767.29	217.14	114.31	101.06	1105.69	1989.37	737.34
	99.6	992.73	3246.64	1282.48	170.71	216.66	912.59	534.8	1661.42	482.49	329.75	401.7	469.18	705.67	57563.4	263432	1079.88	158.01	1044.56	7876.01	949.19	403.44	2344.1	2487.39	2111.81			1713.11	481.27	366.04	2334.49	6241.7	1319.3	3384.66	1374.6	519.89	6264.28	2171.81	753.78	2630.87	1802.8	214	113.22	99.04	1130.07	2004.48	737.93
	99.7	983.72	3163.06	1250.53	166.96	216.59	892.11	526.79	1620.17	474.29	326.23	400.68	473.85	711.58	378.74	408.5	1088.03	109.12	1020.7	417.98	929.12	393.42	2355.31	2492.54	920.43			1716.1	489.13	348.96	2341.04	6201.42	1279.32	3398.08	1410.7	535.42	6241.7	2116.88	736.57	2545.26	1850.46	214.21	112.58	99.1	1153.52	2016.58	749.38
	99.8	980.7	3079.54	1212.63	164.62	214.02	870.63	513.91	1589.18	466.4	319.66	396.9	481.32	716.46	380.39	399.96	1086.87	94.97	989.99	417.92	914.7	384.29	2362.58	2497.96	923.23			1712.41	498.75	338.06	2347.28	6161.12	1243.83	3404.42	1449.58	550.03	6201.42	2057.83	723.46	2465.96	1898.07	214.48	110.74	98.58	1174.8	2029.59	754.53
	99.9	974.4	3003.13	1188.1	163.63	212.86	852.78	503.67	1557.09	459.58	319.26	395.39	488.61	727.59	377.77	392.56	1070.32	88.48	963.33	420.67	892.92	375.98	2372.32	2511.2	925.3			1702.56	517.14	328.72	2353.14	6126.11	1199.98	3408.61	1488.47	567.82	6161.12	1999.94	709.39	2386.63	1949.84	214.21	111.79	100.95	1200.47	2042.01	757.19
	100	967.9	2925.14	1154.42	160.7	209.07	833.24	492.86	1509.77	455.41	314.25	394.03	491.99	731.88	377.39	385.92	1087.56	86.03	939.31	424.73	873.73	368.9	2382.11	2516.36	927.72			1701.16	527.91	319.38	2359.03	6079.02	1166.63	3421.52	1529.84	584.79	6126.11	1939.89	702.78	2313.03	2015.66	213.99	110.39	103.7	1223.72	2054.5	764.66
	100.1	961.69	2848.99	1123.14	158.07	207.94	810.36	484.56	1475.59	446.97	310.23	391.06	498.98	738.01	376.98	376.1	1093.62	83.64	917.93	421.92	860.07	358.58	2386.89	2526.67	922.38			1688.03	547.05	316.53	2359.59	6040.42	1133.37	3416.1	1572.09	602.24	6079.02	1883.51	683.26	2232.98	2051.64	213.99	109.81	102.34	1249.83	2069.2	767.28
	100.2	955.81	2770.98	1097.64	155.42	204.86	792.04	476.19	1444.07	439.81	305.73	391.43	501.84	745.84	375.94	368.21	1099.59	82.54	896.77	422.62	840.26	350.89	2388.16	2528.24	924.69			1679.8	565.25	312.8	2364.08	5967.16	1102.73	3430.1	1611.33	618.33	6040.42	1824.81	670.51	2166.86	2101.72	213.27	108.77	101.61	1273.85	2078.74	774.67
	100.3	943.62	2704.12	1068.24	154.82	203.39	777.58	463.77	1414.16	434.51	300.88	385.43	507.11	753.5	377.29	358.99	1093.99	79.89	874.1	425.27	824.51	344.64	2395.41	2537.68	921.73			1674.59	583.4	312.34	2366.77	5902	1067.22	3421.86	1656.16	635.1	5967.16	1768.37	656.67	2091.3	2154.61	212.31	109.38	103.99	1296.91	2085.48	779.02
	100.4	934.13	2633.4	1046.97	150.57	201.31	759.71	454.52	1380.92	427.97	296.63	388.42	511.1	761.06	374.57	353.29	1079.28	78.77	850.51	426.54	806.63	338.22	2404.64	2543.34	922.47			1664.5	610.41	311.54	2371.36	5827.06	1041.09	3436.43	1701.58	654.64	5902	1709.43	645.18	2025.52	2204.4	213.32	107.79	105.88	1327.32	2094.6	784.63
	100.5	931.28	2571.88	1015.29	149.42	199.94	743.67	447.67	1347.07	420.83	295.21	386.68	514.5	764.65	375.42	347.33	1092.09	78.95	829.14	426.8	789.2	330.11	2406.43	2542.05	922.6			1656.28	629.63	312.99	2364.66	5746.82	1011.69	3436.63	1742.8	673.48	5827.06	1654.1	634.04	1957.52	2268.17	212.42	106.16	109.94	1345.83	2097.36	789.13
	100.6	918.59	2500.17	993.68	146.99	196.79	725.08	437	1316.34	415.57	291.44	384.24	520.36	766.83	375.84	337.89	1098.91	78.02	809.7	427.58	772.4	323.62	2412.68	2542.34	916.69			1641.11	654.53	317.11	2366.23	5663.68	984.08	3443.64	1795.7	691.5	5746.82	1606.82	622.03	1893.6	2302.94	214.02	107.02	107.54	1375.99	2109.22	791.59
	100.7	908.07	2434.17	969.64	144.64	193.69	710.84	425.88	1291	409.11	287.09	384.31	526.07	773.91	373.76	332.38	1100.56	77.57	790.58	426.2	753.44	316.84	2401.13	2540.01	913.91			1626.8	677.45	324.18	2360.62	5570.87	958.47	3446.26	1837.54	708.61	5663.68	1551.8	608.11	1834.47	2353.77	212.46	106.28	109.39	1396.25	2106.74	794.12
	100.8	896.6	2371.36	944.08	141.87	192.22	694.79	421.52	1259.39	404.19	282.05	383.57	530.72	778.58	373.71	324.53	1083.42	77.1	771.9	427.1	742.82	311.34	2408.04	2545.15	914.17			1611.38	702.14	333.18	2354.63	5485.24	936.21	3452.59	1883.33	728.88	5570.87	1504.97	596.69	1777.5	2409.79	212.29	106.5	111.08	1424.02	2113.9	801.07
	100.9	886.89	2312.33	927.41	141.37	192.61	681.57	412.88	1240.97	400.63	279.32	383.21	534.37	786.32	373.95	319.46	1085.16	76.9	755.13	427.22	725.52	305.41	2411.8	2542.09	911.32			1597.47	731.16	343.06	2345.71	5398.12	908.58	3448.23	1933.99	749.54	5485.24	1462.56	588.72	1725.38	2452.5	213.36	107.75	112.2	1456.47	2111.09	807.31
	101	879.9	2258.76	904.83	139.78	189.43	665.69	405.01	1211.33	395.42	275.52	380.69	537.8	786.18	374.16	313.54	1096.99	76.74	738.02	427.81	707.06	297.89	2410.53	2538.99	907.98			1592.46	750.55	353.37	2335.61	5301.04	887.72	3444.8	1983.64	764.37	5398.12	1421.94	578.73	1677.83	2526.1	214.79	105.46	116.71	1477.1	2113.08	807.94
	101.1	864.53	2196.36	882.4	137.77	188.39	655.43	398.58	1182.68	391.47	274.75	381.36	544.22	793.8	376.22	307.74	1099.34	75.47	717.22	428.33	693.63	292.13	2406.05	2541.16	905.92			1566.77	777.28	365.79	2322.72	5208.67	865.5	3435.71	2038.09	784.77	5301.04	1371.24	565.3	1620.44	2561.83	214.41	105.17	116.57	1505.47	2109.11	803.61
	101.2	851.67	2146.72	861.32	137.37	186.27	644.12	391.7	1155.69	388.04	270.88	380.73	548.79	793.57	376.04	301.55	1099.01	75.67	707.92	425.2	679.99	285.63	2402.86	2538.57	905.59			1555.09	800.85	381.68	2312.64	5094.97	845.79	3427.13	2090.63	805.71	5208.67	1325.17	554.54	1575.82	2609.21	214.21	104.07	118.57	1533.34	2105.69	810.33
	101.3	840.18	2089.44	839.86	134.68	183.76	632.34	383.3	1135.03	382.18	266.24	379.5	552.27	798.53	375.62	296.91	1089.98	74.79	687.38	426.7	669.51	283.58	2401.72	2530.86	902.13			1535.8	825.29	395.08	2302.31	4992.52	825.99	3413.63	2144.16	826.49	5094.97	1286.86	541.5	1528.77	2660.17	215.24	104.21	121.22	1559.8	2107.32	809.91
	101.4	828.83	2037.56	826.27	133.61	184.01	624.09	378.73	1116.83	380.62	265.34	379.8	558.1	803.77	374.53	289.38	1076.87	75.06	669.62	425.5	653.24	278.64	2391.28	2523.86	895.87			1517.74	857.33	407.01	2282.3	4881.82	805.34	3410.48	2189.9	845.38	4992.52	1246.69	533.64	1481.49	2711.78	215.34	104.43	122.51	1589.24	2104.07	814.42
	101.5	817.63	1984.5	801.63	131.53	181.85	609.64	372.32	1089.46	374.13	262.98	380.09	560.62	805.92	378.15	286.73	1088.23	75.67	655.97	425.9	641.77	271.59	2383.27	2515.76	893.27			1511.12	877.2	420.39	2262.22	4772.19	790.44	3403.58	2248.87	866.67	4881.82	1206.78	527.69	1442	2773.66	218.67	104.32	128.47	1614.1	2096.49	815.28
	101.6	799.29	1940.36	786.81	129.76	182.32	600.47	364.87	1067.5	370.28	258.44	380.98	566.56	805.42	378.13	280.72	1092.56	74.23	643.04	422.82	629.93	267.76	2381.58	2509.12	888.06			1481.22	905.79	436.42	2246.58	4664.86	776.28	3378.27	2307.99	882.3	4772.19	1168.13	515.07	1399.92	2811.13	218.92	102.29	126.72	1640.9	2096.23	816.87
	101.7	785.82	1891.09	769.88	128.36	179.92	590.91	358.66	1048.51	370.13	253.42	380.52	568.06	809.7	379.09	273.54	1091.33	74.43	630.77	421.64	617.22	260.71	2371.54	2504.21	881.37			1464.34	929.89	452.98	2227.32	4539.88	759.84	3369.37	2357.93	900.84	4664.86	1131.53	504.88	1362.74	2860.8	216.1	102.57	128.89	1665.03	2085.69	815.43
	101.8	771.21	1845.63	754.8	126.01	177.15	584.9	356.83	1023.07	367.88	254.02	379.83	571.22	811.88	380.61	270.8	1069.19	73.23	616.42	420.25	604.99	255	2365.01	2491.4	877.22			1444.02	959.53	468.63	2202.99	4420.36	746.87	3361.78	2409.57	919.64	4539.88	1098.74	497.89	1321.84	2904.6	223.03	102.86	131.41	1691.28	2078.19	817.97
	101.9	758.47	1804.46	743.17	126.06	178.3	577.1	350.17	1013.06	364.62	254.02	383.13	576.75	813.39	380.93	267.5	1068.03	74.46	604.58	418.46	592.76	253.96	2362.51	2485.05	873.3			1418.51	986.48	483.91	2164.11	4305.44	734.11	3337.06	2470.29	939.14	4420.36	1069.88	489.72	1288.77	2958.9	222.39	103.42	133.6	1726.51	2064.99	818.46
	102	745.68	1760.84	723.73	124.63	175.49	568.44	344.07	987.12	359.63	247.87	384.34	578.18	814.62	386.02	262.82	1066.78	74.79	591.49	417.92	581.82	248.92	2349.07	2468.51	867.27			1410.14	1009.64	499.56	2152.01	4193.77	721.02	3319.52	2529.33	960.87	4305.44	1032.54	486	1253.88	3015.9	224.29	102.1	141.03	1751.71	2059.53	816.66
	102.1	727.36	1718.91	710.64	122.92	175.55	560.92	341.59	968	359.14	246.65	383.83	581.77	812.74	388.12	256.62	1083.11	74.33	576.97	413.53	571.11	244.69	2338.06	2455.38	859.77			1381.7	1039.44	514.33	2133.12	4082.3	707.61	3300.08	2586.79	980.69	4193.77	1000.56	472.58	1220.81	3048.98	224.04	102.72	140.38	1776.79	2052.04	814.13
	102.2	714.55	1676.47	697.84	119.92	173.4	556.16	333.77	948.48	355.79	242.91	384.13	585.99	814.68	390.94	253.74	1076.55	73.87	569.26	410.46	560.58	239.78	2332	2436.36	856.17			1356.61	1066.08	531.83	2109.7	3954.56	699.08	3280.49	2648.01	999.93	4082.3	973.51	464.66	1186.46	3098.01	226.96	103.48	141.82	1806.44	2037.27	810.13
	102.3	698.7	1638.73	684.63	120.1	172.81	548.47	330.5	937.47	352.71	243.12	385.96	588.53	814.54	394.32	250.18	1072.98	72.72	559.36	407.82	546.7	239.2	2316.25	2421.21	851.21			1335.69	1090.5	549.69	2087.14	3842.41	687.66	3257.82	2704.08	1016.34	3954.56	943.64	457.3	1155.28	3141.36	227.57	102.78	145.95	1833	2033.2	812.47
	102.4	683.12	1601.42	676.21	120.43	172.74	543.61	326.09	920.36	351.88	242.24	387.14	593.65	817.01	96551.4	104021	1049.71	28490.4	1.98612e+06	17510	2503.6	9.22555e+06	2309.33	2405.27	3623.3			1314.58	1128.33	563.29	2053.14	3729.23	680.54	3233.52	2765.48	1035.92	3842.41	915.71	449.86	1130.49	3187	231.3	102.9	148.02	1865.51	2014.44	811.02
	102.5	672.52	1557.88	662.06	118.98	171.05	537.96	324.13	901.82	349.16	237.43	387.68	596.37	814.2	65660.7	74712.1	1045.22	13884.3	913.51	9794.5	534.78	487.02	2293.46	2387.32	2512.98			1301.91	1153.02	581.22	2022.53	3620.62	672.02	3208.59	2822.72	1057.67	3729.23	889.83	446.84	1100.7	3243.36	233.09	103.42	154.42	1891.34	2007.02	806.96
	102.6	653.15	1524.2	650.47	117.64	170.09	533.87	318	891.66	348.77	236.41	390.04	598.5	816.24	408.38	462.12	1038.09	72.09	689.71	404.76	523.01	329.99	2278.77	2371.6	826.92			1268.92	1174.72	598.04	1993.41	3511.02	661.67	3182.61	2880.07	1073.71	3620.62	865.33	434.01	1071.24	3272.57	233.99	102.49	154.71	1921.42	1993.61	801.73
	102.7	640.81	1488.14	638.61	115.8	170.06	528.56	316.24	874.76	347.94	235.16	391.34	601.36	814.21	412.22	349.47	1056.39	72.13	607.61	402.69	514.11	278.97	2265.34	2343.96	821.22			1254.07	1203.35	613.32	1966.67	3395.31	653.83	3169.46	2946.89	1090.61	3511.02	839.61	427.98	1051.06	3318.67	237.09	103.59	159.07	1943.26	1976.58	798.92
	102.8	626.58	1459.23	629.52	116.5	168.17	526.39	310.53	861.03	346.26	233.28	392.08	603.41	813.98	414.31	306.38	1051.12	72.79	575.17	396.36	502.2	259.37	2244.37	2318.02	809.44			1226.41	1236.76	634.83	1934.16	3287.97	651.11	3140.02	3004.51	1111.07	3395.31	818.52	423.3	1024.59	3352.17	239.36	102.67	161.76	1973.34	1961.26	797.26
	102.9	612.16	1422.41	621.04	115.29	168.24	521.14	309.64	849.89	343.34	232.56	396.68	604.53	814.39	418.79	287.5	1034.61	72.13	552.82	394.28	495.2	246.49	2229.96	2295.89	800.62			1211	1268.46	650.34	1909.53	3181.74	644.02	3114.16	3066.23	1128.91	3287.97	798.82	417.16	1000.97	3394.37	242.9	103.98	163.91	2005.69	1942.19	790.61
	103	601.84	1392.73	609.61	112.81	167.39	514.19	305.63	833.46	343.83	229.54	399.3	607.32	809.16	427.48	274.47	1018.32	73.02	529.94	391.34	484.69	238.38	2209.31	2262.46	792.09			1189.91	1296.71	667.81	1878.74	3086.14	638.72	3079.67	3121.94	1144.14	3181.74	772.23	414.51	979.8	3447.58	248.86	104.41	171.89	2031.38	1930.71	787.1
	103.1	583.16	1360.39	597.88	113.28	166.96	515.08	304.27	819.33	342.08	228.1	401.02	609.87	808.23	429.53	265.33	1014.95	72.39	520.83	385.3	478.03	231.92	2191.39	2236.51	777.21			1166.04	1321.23	685.46	1844.29	2991.86	630.67	3056.18	3183.67	1159.59	3086.14	753.9	404.28	956.73	3473.32	253.64	104.64	171.46	2053.38	1906.72	780.61
	103.2	571.29	1331.06	591.96	113.04	167.71	511.16	299.68	811.47	341.2	225.2	402.63	608.72	805.45	435.58	257.59	1025.21	71.86	508.42	382.71	471.22	227.54	2160.4	2200.96	765.99			1144.7	1353.65	702.44	1819.33	2895.21	628.74	3021.82	3240.81	1177.67	2991.86	734.96	398.29	938.87	3511.54	255.48	104.39	175.52	2089.14	1894	773.49
	103.3	557.01	1303.77	583.44	112	164.88	505.62	300.99	800.47	339.7	223.7	404.79	609.63	804.83	441.03	251.14	1007.2	71.33	498.14	376.86	462.12	223.03	2144.08	2171.09	755.5			1122.2	1384.14	719.87	1792.5	2796.69	623.46	2983.7	3307.19	1195.5	2895.21	716.07	395.54	918.69	3548.32	260.56	104.76	178.53	2110.91	1872.55	769.61
	103.4	545.51	1275.67	579.6	110.99	163.6	503.41	295.39	801.06	339.39	225.85	410.63	613.71	803.94	448.42	244.99	987.64	71.91	495.93	375.68	455.47	217.66	2110	2142.42	746.29			1100.7	1416.52	737.92	1762.52	2708.02	618.46	2945.64	3370.88	1212.81	2796.69	699.48	388.44	901.37	3581.33	265.98	105.82	182.1	2140.98	1849.77	761.07
	103.5	533.34	1252.53	573.13	110.03	163.58	499.74	294.48	780.64	337.21	223.8	411.02	613.42	796.12	455.72	240.33	987.11	72.22	483.56	373.24	449.92	215.62	2087.06	2105.96	737.76			1083.49	1442.3	760.26	1729.58	2614.08	617.72	2910.99	3423.52	1229.5	2708.02	680.11	388.2	884.96	3632.98	275.2	105.35	189.08	2166.51	1825.86	754.52
	103.6	519.35	1225.87	564.79	109.48	162.54	499.29	293.01	771.76	339.2	222.06	414.73	615.56	795.94	461.22	236.54	998.76	72.18	481.04	365.69	441.37	210.92	2061.04	2073.9	717.7			1058.23	1478.57	780.51	1701.4	2535.86	614.41	2861.53	3482.68	1240.09	2614.08	663.39	379.29	868.66	3649.7	280.57	105.47	190	2196.74	1803.07	744.99
	103.7	506.88	1201.54	558	109.33	163.38	497.4	288.57	759.73	341.24	219.5	418.97	614.22	792.41	469.04	231.74	982.06	71.83	481.7	361.48	434.96	210.6	2030.29	2040.9	710.07			1033.91	1508.64	799.04	1673.21	2451.01	610.3	2823.24	3543.36	1257.77	2535.86	646.74	376.22	855.5	3677.41	288.42	106.9	193.67	2225	1770.72	734.81
	103.8	496.25	1179.16	555.66	108.74	163.03	496.33	289.78	755.81	339.82	219.6	423.57	618.31	790.28	476.09	232.89	956.23	71.36	485.84	357.99	427.88	207.61	2008.39	2004.5	699.33			1015.31	1538.18	821.27	1647.17	2370.71	610.44	2774.26	3604.37	1271.76	2451.01	632.91	370.7	840.53	3707.78	298.18	106.85	197.63	2249.21	1748.49	726.96
	103.9	485.36	1157.44	554.11	107.93	162.77	494.14	288.28	751.02	339.59	220.32	426.74	619.18	786.74	481.29	226.89	946.94	70.57	498.62	351.29	421.78	204.5	1970.74	1969.09	685.47			992.31	1580.94	843.63	1616.2	2293.73	607.66	2731.63	3669.02	1282.74	2370.71	619.7	367.99	828.38	3738.22	307.31	108.69	201.86	2279.27	1722.16	721.31
	104	476.5	1135.07	544.4	107.26	161.19	494.14	286.38	738.37	338.69	218.43	427.24	615.08	781.18	489.35	227.58	949.75	72.22	501.67	347.74	416.3	203.81	1943.39	1932.57	675.04			982.68	1603.68	863.12	1585.62	2219.41	608.47	2681.29	3731.89	1292.13	2293.73	601.27	369.39	811.69	3776.32	315.99	108.91	209.71	2307.09	1692.59	707.28
	104.1	460.83	1112.82	540.63	107.58	159.54	492.44	285.76	730.52	340.18	217.79	431.42	613.69	774.25	500.66	225.39	943.57	71.71	512.76	342.92	411.57	201.73	1906.52	1892.49	660.96			955.91	1645.6	884.6	1563.56	2152.42	604.21	2627.08	3792	1314.18	2219.41	590.06	360.28	801.5	3793.72	323.27	109.44	210.74	2335.17	1662.8	697.89
	104.2	451.31	1097.84	540.59	107.17	159.64	488.64	283.01	726.58	340.49	217.06	436.9	614.7	771.93	508.81	226.02	920.52	71.57	524.38	337.56	405.17	201.31	1874.5	1855.97	644.21			937.66	1676.41	905.78	1534.63	2082.56	604.56	2576.29	3850.06	1323.97	2152.42	575.38	356.83	788.12	3814.53	336.36	109.82	216.41	2358.64	1642.12	688.37
	104.3	439.43	1077.08	537.46	106.08	162.04	488.41	283.42	719.07	343.02	217.4	439.19	612.87	766.9	513.37	223.97	900.56	72.92	537.78	333.53	401.41	199.2	1838.91	1821.48	632.06			919.78	1713.13	932.41	1503.04	2016.04	602.53	2523.93	3918.94	1334.36	2082.56	565.29	353.21	776.1	3838.74	345.61	111.11	219.22	2387.31	1606.42	676.53
	104.4	429.31	1060.54	541.8	105.78	160.71	486.71	284.88	719.37	344.01	217.6	445.94	613.94	762.92	524.94	223.09	896.97	70.51	635.73	329.34	498448	206.41	1808.97	1787.94	620.91			901.42	1750.79	956.16	1477.27	1947.83	605.9	2466.78	3971.89	1349.53	2016.04	554.73	349.81	768.44	3862.22	357.33	112.48	223.16	2416.47	1578.14	665.44
	104.5	423.16	1042.06	537.81	104.84	160.95	484.82	281.17	709.37	344.51	217.94	447.82	613.34	756.87	533.51	224.48	898.97	71.09	564.04	326.2	415.81	196.36	1778.86	1752.9	610.2			888.67	1784.04	978.87	1453.96	1888.26	604.72	2413.67	4036.31	1357.67	1947.83	541.72	351.83	762.67	3898.42	373.02	113.96	230.03	2442.04	1545.73	656.19
	104.6	409.84	1032.64	537.48	104.44	160.6	484.3	281.96	706.32	344.34	214.93	453.43	612.09	749.06	540.99	222.64	876.18	71.37	578.02	318.02	409.53	196.54	1741.02	1708.32	592.97			862.47	1820.19	1007.02	1425.8	1839.14	605.2	2351.91	4094.38	1371.61	1888.26	529.29	344.82	750.59	3905.59	382.84	114.23	231.84	2468.17	1519.08	641.52
	104.7	401.04	1011.22	537.93	105.16	161.81	484.5	282.74	701.38	346.86	215.27	457.41	612.49	743.88	548.67	221.5	855.51	71.72	593.69	317.2	398.01	194.9	1705.63	1669.45	583.03			845.31	1855.11	1030.93	1400.41	1777.8	606.43	2293.38	4159.53	1379.08	1839.14	519.3	341.09	743.14	3926.79	397.59	115.34	235.33	2496.65	1486.21	628.4
	104.8	390.11	999.37	540.01	103.94	160.97	486.27	280.92	693.86	346.9	214.86	466.89	609.28	737.18	559.62	221.16	850.07	71.66	604.47	310.81	390.4	194.27	1672.94	1632.93	570.68			831.06	1892.51	1054.06	1374.73	1725.67	605.77	2234.34	4223.59	1390.18	1777.8	509.8	340.26	735.27	3941.52	413.42	116.61	241.63	2518.67	1456.61	616.48
	104.9	382.87	987.56	545.94	104.46	160.68	485.43	283.79	697.21	348.98	216.21	473.07	606.78	728.73	568.18	222.27	854.58	71.55	619.63	307.28	384.67	193.58	1639.87	1600.33	554.78			813.58	1935.19	1080.32	1353.52	1671.4	607.8	2181.41	4284.67	1399.34	1725.67	503.33	336.3	726.03	3960.11	427.81	118.37	244.94	2547.3	1422.26	607.81
	105	375.72	970.84	546.14	103.14	160.41	486.98	282.76	687.61	351.88	214.33	476.58	605.17	719.22	579.28	221.29	830.11	71.81	628.91	303.17	379.13	192.8	1602.44	1563.29	544.52			799.1	1965.21	1107.89	1324.42	1622.6	609.3	2119.64	4352.01	1403.33	1671.4	491.33	340.13	719.23	3985.04	442.79	118.28	251.32	2568.56	1393.4	594.07
	105.1	366.3	956.33	552.6	102.04	162.4	484.08	283.89	688.69	353.83	214.05	483.57	600.8	712.81	588.17	222.41	807.74	71.96	639.52	297.63	376.23	193.38	1571.67	1526.41	529.99			780.96	2003.87	1129.62	1299.8	1577.46	611.1	2059.5	4399.53	1415.76	1622.6	484.68	335.91	712.72	3990.22	459.63	119.09	253.51	2598.72	1359.2	580.82
	105.2	357.81	948.31	556.59	103.73	161.82	486.68	286.33	680.83	355.28	214.71	489.1	598.44	703.84	599.12	219.03	794.44	71.65	647.6	292.86	371.51	192.57	1536.08	1493.18	518.06			764.86	2042.46	1156.57	1275.32	1523.5	614.24	2006.66	4463.17	1423.11	1577.46	474.76	332.69	707.12	4002.86	473.88	121.08	258.98	2622.14	1327.93	570.17
	105.3	346.89	937.32	562.28	103.41	161.96	485.7	286.62	682.78	357.72	216.27	498.38	598.38	696.08	607.84	223.52	800	72	660.3	287.72	367.88	192.14	1499.73	1460.36	507.48			747.74	2080.42	1183.71	1254.24	1486.14	617.6	1950.64	4522.2	1427.42	1523.5	470.77	331.24	699.53	4012.31	492.4	122.39	260.27	2639.88	1298.56	557.36
	105.4	342.34	928.89	571.14	104.04	161.88	484.41	291.13	684.74	361.78	217.68	505.86	593.47	686.69	616.66	220.71	789.16	71.34	672.23	286.34	362.5	190.8	1468.37	1429.91	495.82			735.58	2123.93	1210.57	1231.46	1443.38	619.13	1890.19	4581.66	1438.56	1486.14	463.21	330.86	697.68	4018.9	511.36	124.3	267.43	2671.72	1265.23	544.46
	105.5	336.77	920.68	578.09	103.93	161.56	491.91	292.18	678.84	363.11	217.06	511.72	593.31	679.56	628.8	222.23	760.97	72.58	679.87	282.03	361.77	191.62	1436.58	1392.71	485.31			723.14	2153.76	1241.23	1207.49	1400.66	622.82	1837.86	4640.43	1441.7	1443.38	455.53	334.54	692.36	4031.46	528.89	124.34	276.81	2692.16	1236.83	533.51
	105.6	325.64	915.8	587.57	103.36	163.9	496.22	294.49	675.48	369.17	218.31	521.3	587.84	669.57	640.02	219.46	746.51	72.29	685.98	276.03	361.22	190.17	1402.75	1361.54	471.58			700.14	2188.23	1266.63	1186.34	1361.41	624.33	1781.1	4701.61	1444.61	1400.66	450.42	329.36	689	4018.82	545.61	125.8	276.92	2715.61	1207.13	522
	105.7	318.83	905.07	594.04	104.07	161.6	499.49	300.43	677.86	372.18	218.99	529.29	583.76	664.37	647.82	219.97	743.74	72.33	695.78	270.57	362.98	190.03	1370.6	1330.66	460.19			689.66	2227.2	1295.09	1163.17	1322.37	629.17	1724.61	4746.87	1451.41	1361.41	445.58	326.47	683.59	4027.78	562.17	127.87	280.61	2737.14	1173.58	507.08
	105.8	311.52	898.29	606.51	104.06	162.72	502.08	300.97	675.69	375.57	219.02	538.56	578.37	653.78	655.26	219.71	741.84	72.87	705.93	267.61	368.83	188.66	1342.14	1298.49	451.09			676.48	2261.35	1326.72	1142.23	1287.24	637.78	1671.58	4816.58	1459.07	1322.37	436.6	325.38	683.44	4030.96	581.84	128.46	285.56	2759.51	1145.61	498.67
	105.9	304.31	893.46	620.01	103.07	163.48	504.52	305.6	684.42	382.04	220.84	553.23	577.41	646.37	665.29	219.42	716.92	72.52	717.39	265.31	375.23	188.99	1311.52	1267.83	439.37			661.43	2306.42	1347.27	1126.57	1254.26	640.43	1615.84	4865.57	1463.96	1287.24	435.06	326.58	679.84	4027.52	601.42	131.22	289.32	2784.49	1118.27	488.32
	106	301.6	888.23	631.77	103.59	162.04	513.48	309.43	680.92	386.42	221.08	558.7	571.66	636.06	676.54	219.51	699.62	74.44	724.04	261.73	383.14	188.82	1280.81	1240.53	431.74			656.66	2337.84	1377.11	1106.26	1220.78	651.56	1565.21	4919.64	1470.97	1254.26	430.23	332.3	682.67	4036.99	623.1	131.4	296.8	2799.12	1086.73	475.47
	106.1	293.4	883.54	645.74	103.32	164.33	518.44	314.79	683.42	392.41	220.3	567.71	567.32	626.84	684.2	217.27	687.42	73.61	732.99	255.81	393.83	189.19	1249.76	1208.12	417.82			634.93	2376.11	1406.96	1090.1	1194.99	658.91	1514.64	4981.27	1467.68	1220.78	424.67	330.37	677.69	4017.92	640.61	135.59	297.21	2824.17	1059.52	466.63
	106.2	285.48	880.43	658.13	103.89	165.88	526.9	320.93	687.46	399.34	222.91	580.46	558.23	617.48	696.57	217.03	693.53	73.53	738.84	252.91	405.69	189.22	1220.16	1177.07	410.14			623.81	2407.84	1440.07	1067.28	1159.19	669.08	1464.51	5034.89	1470.8	1194.99	419.77	327.87	674.54	4018.26	661.09	135.53	304.04	2838.5	1031.19	454.43
	106.3	280.29	877.01	674.08	104.08	166.24	529.43	327.48	688.12	405.03	223.56	593.73	554.08	608.09	703.81	216.81	679.84	74.48	749.18	249.27	417.48	188.09	1188.37	1149.28	400.14			613.54	2443.53	1465.14	1046.9	1129	681.91	1418.62	5097.98	1470.54	1159.19	415.69	331.03	670.3	4013.66	679.83	137.85	306.23	2858.59	1003.83	445.39
	106.4	274.61	872.89	694.96	105.16	166.71	538.21	332.12	699.86	416.39	225.25	605.24	551.43	599.42	719.37	218.2	655.87	73.61	761.69	244.23	431	189.72	1165.5	1125.04	390.02			599.52	2487.69	1496.57	1026.72	1103.21	696.68	1366.32	5152.6	1474.81	1129	411.16	332.83	672.22	4004.46	700.64	139.66	309.81	2879.83	976.64	435.79
	106.5	271.84	869.14	706.96	104.98	167.7	547.47	341.14	699.71	422.47	226.76	614.94	544.36	588.27	726	216.98	649.66	75.36	766.04	239.77	445.29	187.82	1132.98	1092.44	384.99			592.76	2516.37	1520.84	1009.79	1072.72	709.23	1325.58	5191.87	1475.17	1103.21	409.71	338.63	674.22	4009.02	725.83	140.16	317.91	2894.3	949.19	424.96
	106.6	265.03	868.91	726.39	106.29	169.83	559.87	349.07	711.01	435.4	228.18	627.76	538.06	580.61	739.05	216.78	645.5	76.72	776.32	237.93	457.37	189.57	1105.54	1068.44	371.47			576	2544.39	1548.53	995.31	1050.95	724.99	1284.27	5248.92	1476.78	1072.72	403.58	337.61	677.89	3987.4	739.88	140.96	319.04	2905.83	927.39	417.56
	106.7	260.7	867.71	745.04	105.51	169.9	570.58	357.08	719.8	444.41	229.77	641.9	531.63	570.42	747.79	214.89	618.89	75.93	788.76	233.45	474.93	188.99	1080.02	1042.44	362.99			565.66	2578.09	1579.74	978.16	1021.56	748.24	1240.07	5305.96	1473.28	1050.95	399.3	342.27	676.24	3967.97	761.17	143.87	324.38	2924.27	902.9	405.5
	106.8	252.92	870	766.34	106.98	172.81	580.47	366.38	723.41	456.14	230.66	654.27	526.36	565.98	755.74	216.96	611.66	76.61	798.29	230.03	488.11	190.16	1052.02	1017.53	355.24			556.37	2610.23	1607.81	958.7	1000.06	772.9	1200.21	5349.22	1474.5	1021.56	399.73	343.36	676.02	3965.94	782.59	144.4	327.29	2934.65	875.33	397.13
	106.9	247.28	869.78	787.6	107.9	173.42	587.09	374.07	743.77	470.09	236.03	670.31	519.48	556.44	769.32	216.11	614.71	77.53	810.18	226.86	502.33	190.07	1026.13	994.62	347.66			541.46	2649.34	1631.53	943.66	976.8	796.27	1160.98	5410.6	1475.29	1000.06	397.1	348.34	677.9	3944.74	802.04	147.84	332.13	2956.1	851.51	385.72
	107	246.69	872.41	809.98	107.29	175.24	600.52	380.26	746.68	484.32	235.07	680.08	514.43	544.88	779.26	216.1	608.52	78.2	815.51	225.03	516.87	191.6	1006.75	968.03	341.56			539.21	2664.92	1662.18	926.44	958.06	828.9	1121.36	5454.9	1469.44	976.8	393.62	359.17	680.76	3937.64	822.36	147.13	338.59	2964.29	826.37	378.64
	107.1	237.77	874.56	831.91	110.06	176.11	618.23	393.11	756.2	499.33	239.14	693.86	505.7	535.66	786.16	215.88	582.36	78.3	823.8	219.59	531.61	191.08	980.74	944.18	331.59			522.69	2702.66	1685.92	912.58	937.04	857.5	1085.29	5495.31	1466.2	958.06	391.11	358.64	677.29	3902.86	840.86	149.77	339.4	2973.48	808.29	370.3
	107.2	235.56	877.87	860.88	109.66	177.81	630.7	405.23	772.2	510.99	241.23	709.02	497.78	527.33	798.48	216.76	570.06	78.94	835.78	218.51	542.9	193.11	954.84	923.11	324.54			512.93	2733.94	1711.18	898.3	917.74	893.36	1048.72	5532.77	1457.82	937.04	387.27	364.21	682.96	3879.1	861.07	150.51	343.12	2985.69	785.1	362.92
	107.3	230.17	881.42	880.72	111.5	180.43	646.69	411.84	784.76	528.99	244.42	721.54	491.81	518.12	805.13	217.61	576.32	79.49	847.51	215.18	555.06	193.11	931.26	894.69	315.42			502.66	2755.69	1738.13	881.79	896.71	933.76	1018.27	5587.9	1459.79	917.74	388.17	367.74	688.1	3853.47	879.84	153.59	345.77	2994.13	762.42	356.09
	107.4	226.75	886.51	910.22	112.57	182.24	665.44	427.21	802.86	543.06	249.16	739.31	483.42	507.22	818.27	217.09	562.95	79.23	859.5	212.48	568.21	193.97	909.52	879.06	309.41			493.67	2792.93	1759.93	864.7	876.34	979.1	983.4	5628.06	1452.84	896.71	385.61	376.4	692.52	3830.56	900	156.01	350.44	3007.51	743.73	346.6
	107.5	225.77	891.19	936.36	113.94	184.02	682.5	439.77	817.01	561.97	249.83	753.38	477.93	500.91	829.27	219.84	541.29	81.23	865.21	209.3	575.7	196.19	883.27	857.6	303.62			490.82	2815.41	1785.24	850.31	865.74	1026.03	952.52	5678.53	1448.13	876.34	382.93	388.9	692.27	3818.77	918.41	156.91	358.01	3002.28	722.59	342.36
	107.6	219.37	901.44	964.89	114.87	185.96	695.72	449.7	831.09	576.63	252.18	766.06	470.79	491.07	838.93	219.04	533.67	80.4	883.12	206.18	585.91	197.93	865.88	835.25	296.43			478.19	2833.36	1810.51	834.34	849.38	1076.22	921.03	5711.99	1441.66	865.74	382.92	390.41	699.88	3781.16	941.82	158.29	358.89	3008.91	703.28	332.27
	107.7	215.87	911.73	994.61	115.72	190.28	713.4	461.89	849.74	597.16	256.25	786.29	464.53	483.29	845.82	219.06	536.22	82.14	896.47	204.27	594.28	198.09	843.5	816.65	288.59			464.93	2860.66	1827.73	822.41	830.48	1127.31	895.38	5751.87	1435.44	849.38	383.29	396.57	700.56	3756.48	957.98	159.42	361.54	3017.95	685.66	327.24
	107.8	210.97	923.98	1025.59	117.7	193.32	732.46	474.58	869.89	615.32	261.29	801.02	455.68	473.84	857.57	219.64	535.74	81.9	903.72	200.65	604.79	199.79	824.22	795.89	284.42			458.7	2881.25	1848.81	809.77	817.42	1182.07	867.21	5805.28	1430.81	830.48	382.21	407	705.11	3729.6	978.42	162.24	365.51	3021.14	671.19	318.44
	107.9	209.88	938.44	1062.13	120.54	196.31	750.04	489.93	897	634.84	266	816.08	448.67	466.83	867.42	221.63	521.08	81.93	925.96	198.02	612	200.89	806.62	782.07	277.98			448.04	2911.86	1867.33	795.17	802.71	1245.28	838.01	5835.26	1418.82	817.42	381.96	414.88	713.69	3699.76	996.37	165.14	367.83	3030.21	651.65	310.84
	108	206.62	952.42	1086.97	122.42	198.3	776.19	502.01	911.72	653.96	267.59	827.68	442.34	458.88	877.28	224.02	498.68	84.61	938.62	195.19	619.12	203.2	785.19	760.67	273.02			448.24	2926.8	1892.07	783.74	787.61	1307.53	814.72	5871.53	1415	802.71	378.99	426.92	716.71	3683.56	1018.33	167.51	373.91	3024.34	630	306.07
	108.1	201.34	967.28	1118.71	124.73	201.43	794.26	518.27	933.7	675.36	272.48	844.19	432.69	450.1	885.5	223.88	494.14	84.11	947.49	191.78	621.41	206.68	765.87	739.49	266.82			433.03	2948.53	1912.24	771.22	781.36	1367.08	787.5	5915.49	1405.44	787.61	379.49	432.12	726.47	3649.11	1028.86	170.6	373.64	3022.96	617.44	298.11
	108.2	199.99	987.32	1156.5	125.41	206.51	814.37	533.64	957.16	699.77	276.77	858.26	429.22	442.29	896.56	225.39	502.77	84.64	969.41	190.39	628.38	208.34	746.87	721.86	259.4			424.98	2960.66	1931.96	759.72	763.4	1435.61	763.71	5944.42	1391.97	781.36	381.53	442.76	731.17	3612.5	1048.93	173.91	378.17	3021.78	598.98	293.47
	108.3	196.93	1004.53	1190.78	128.38	209.83	836.88	549.2	978.53	720.62	281.14	875.08	420.48	434.94	904.81	226.77	497.32	85.38	983.24	186.94	631.87	212.52	728.37	706.42	254.68			419.02	2978.31	1950.59	749.5	754.26	1503.38	739.88	5978.47	1383.62	763.4	381.21	453.12	735.96	3586.13	1066.94	175.56	380.21	3017.8	586.53	287.97
	108.4	192.61	1026.43	1228.57	131.16	211.88	859.47	565.16	1009.2	744.91	287.83	896.04	416.58	428.97	916.58	230.29	472.13	85.82	1003.02	183.41	632.28	214.81	710.34	691.67	248.52			411.36	2997.69	1966.39	736.71	744.63	1575.92	721.87	6003.24	1372.89	754.26	381.03	462.69	746.11	3548.71	1082.93	179.63	381.74	3016.31	570.87	281.11
	108.5	192.73	1044.5	1262.13	133.17	216.24	882.01	581.43	1028.14	763.02	292.99	910.61	408.79	419.06	926.95	231.59	467.02	88.2	1019.61	182.29	636.71	217.59	694.34	670.68	247.63			413.01	3012.99	1983.7	726.01	736.63	1639.28	698.9	6040.83	1360.83	744.63	379.52	479.03	753.69	3529.86	1095.07	179.2	387.97	3009.78	554.99	275.86
	108.6	188.37	1071.02	1301.56	135.53	219.64	905.83	598.12	1054.39	787.08	295.4	924.23	398.26	414.58	935.15	232.47	460.33	87.15	1036.93	180.2	636.71	221.83	678.42	659.01	240.51			397.93	3022.86	2001.37	716.84	734.38	1713.92	676.14	6063.63	1348.69	736.63	380.36	487.99	765.07	3470.47	1114.61	177.85	389.41	3003.43	541.3	272.14
	108.7	185.06	1096.79	1336.39	138.82	224.57	935.67	612.89	1079.28	809.53	300.19	938.81	394.01	404.19	943.48	234.17	470.19	89.53	1056.71	178.35	635.67	226.82	661.97	643.83	235.11			390.62	3037.3	2025.13	706.96	717.83	20743.8	661.49	6096.29	1333.19	734.38	382.08	499.34	775.07	3434.4	254285	179.97	389.12	2995.8	528.48	266.09
	108.8	184.85	1121.47	1374.36	141.7	226.91	961.82	632.36	1105	833.73	307.79	955.82	387.9	400.09	951.69	237.94	464.5	90.08	1076.22	175.17	639.26	232.53	645.89	626.7	232.12			386.59	3049.6	2037.51	696.51	712.33	87878	641.51	6113.06	1323.92	717.83	382.73	511.41	779.98	3389.67	331864	181.59	393.97	2995.13	513.49	261.12
	108.9	180.72	1149.94	1419.44	145.48	231.01	985.18	647.97	1139.36	859.64	313.94	971.63	381.89	391.68	960.02	240.04	444.99	89.71	1100.91	171.86	638.23	234.56	633.37	615.62	227.82			379.41	3059.36	2047.23	688.56	703.02	2468.76	624.16	6131.38	1307.37	712.33	385.9	523.78	796.34	3345.51	1673.21	184.54	396.72	2979.42	500.71	255.65
	109	183.47	1175.59	1453.73	149.04	235.29	1009.14	669.24	1161.72	885.84	319.4	988.11	377.06	385.39	964.63	244.31	434.99	91.6	1115.73	172.17	634.41	240.1	620.63	602.79	224.74			377.23	3062.65	2067.56	677.44	693.13	2238.14	605.32	6166.22	1299.41	703.02	385.53	541.12	809.58	3315.92	1463.06	184.78	401.38	2960.67	490.21	249.48
	109.1	178.56	1210.2	1495.5	153.08	240.31	1033.66	683.29	1192.79	910.29	324.5	1002.93	369.9	375.84	976.34	245.9	428.36	91.2	1140.1	168.39	633.67	244.8	606.04	584.75	219.06			368.77	3079.94	2080.72	668.54	692.64	2200.27	587.4	6173.11	1281.24	693.13	388.88	548.5	817.8	3250.92	1343.72	188.96	396.83	2955.5	477.71	246.97
	109.2	177.57	1245.37	1538.27	155.7	244.86	1064.59	704.3	1220.9	936	329.3	1021.48	362.82	370.81	984.02	250.33	437.89	92.26	1164.84	167.07	630.71	251.03	590.38	571.49	215.2			362.02	3081.52	2092.5	661.18	683.73	2224.77	571.62	6187.88	1264.69	692.64	391.46	563.41	836.77	3191.73	1288.28	190.31	401.45	2941.62	466	242.2
	109.3	174.51	1280.76	1575.64	159.84	250.33	1091.31	723.6	1251.76	958.37	335.61	1037.34	357.74	363.57	994.05	252.49	431.93	94.37	1188.6	163.91	626.84	255.68	580.08	560.22	211.8			356.6	3089.09	2106.43	658.81	678.72	2263.61	557.9	6191.76	1247.52	683.73	395	578.89	851.26	3139.29	1258.09	193.62	403.1	2930.93	455.26	238.76
	109.4	172.43	1312.51	1618.33	163.36	253.86	1125.06	741.26	1287.39	986.44	343.08	1052.66	352.27	360.9	995.93	256.3	417.62	93.97	1215.92	163.32	625.33	262.4	563.05	549.91	207.91			352.48	3098.72	2118.4	649.52	672.23	2329.8	544.68	6207.91	1233.1	678.72	401.71	589.71	868.76	3082.11	1243	194.97	405.82	2913.16	443.8	233.83
	109.5	173.53	1345	1658.31	166.9	258.47	1148.91	763.59	1318.27	1011.69	346.28	1064.32	346.93	351.37	1004.71	261.63	407.62	95.82	1234.47	161.66	620.34	268.2	554.04	532.38	204.63			353.87	3098.8	2121.22	642.69	669.08	2391.14	528.14	6212.81	1218.2	672.23	407.24	611.26	890.23	3034.09	1234.47	197.65	409.74	2890.56	436.29	231.6
	109.6	170.38	1383.12	1706.92	172.53	262.06	1177.7	782.81	1343.87	1035.71	352.94	1079.51	340.59	346.01	1011.44	265.74	404.62	95.5	1258.96	158.86	616.26	274.03	541.66	520.2	199.79			343.14	3091.88	2133.8	633.17	668.38	2464.97	513.9	6227.28	1197.79	669.08	411.14	621.87	911.6	2966.74	1233.59	196.18	405.39	2861.31	423.38	225.33
	109.7	169.11	1421.07	1747.04	175.12	266.24	1205.41	803.01	1376.08	1061.51	358.01	1094.47	335.13	340.61	1019.73	269.01	415.35	96.59	1285.93	157.37	614.61	281.43	528.2	509.22	198.04			339.32	3091.16	2144.96	625.8	664.96	2548.82	501.49	6231.94	1175.36	668.38	418.2	635.93	936.31	2899.78	1233.29	199.06	409.48	2848.39	415.04	225.36
	109.8	166.41	1453.58	1793.13	180.32	270.46	1235.38	819.31	1409.37	1089.14	366.08	1108.08	328.14	333.37	1026.09	274.11	409.63	97.63	1311.78	156.2	609.03	288.84	515.61	499.48	194.96			335.81	3089.3	2154.6	620.56	659.69	2647.4	490.43	6228.66	1161.01	664.96	426.42	650.7	959.73	2835.53	1233.8	202.01	411.96	2825.4	403.61	221.74
	109.9	166.52	1494.43	1835.96	185.17	276.33	1267.08	837.48	1441.94	1114.02	371.83	1123.79	322.92	330.21	1031.17	280.96	393.69	99.64	1341.13	154.38	602.86	297.21	506.32	489.88	189.69			329.91	3085.57	2158.38	614.54	657.21	2746.74	479.29	6228.91	1134.7	659.69	437.99	667	986.64	2779.81	1232.96	206.22	411.66	2796.17	395.16	218.4
	110	168.41	1537.03	1876.53	189.58	283	1290.85	861.27	1469.9	1135.83	382.97	1134.26	319.88	325.69	1038.27	286.63	383.79	99.21	1363.51	153.63	601.01	307.06	491.83	478.5	188.48			334.37	3079.58	2166.42	607.86	656.52	2869.88	467.14	6220.46	1116.01	657.21	445.96	691.1	1016.59	2712.98	1242.07	206.06	415.67	2770.35	385.66	213.94
	110.1	163.94	1576.09	1917.37	194.01	287.83	1321.53	880.32	1505.48	1164.59	386.1	1150.53	313.74	321.49	1038.68	291.1	381.14	99.98	1388.4	151.4	597.8	312.51	483.53	466.76	185.4			323.82	3077.69	2175.66	598.7	660.32	2998.16	456.72	6216.4	1095.9	656.52	457.46	701.31	1049.83	2639.59	1248.96	208.74	411.26	2742.06	378.07	211.44
	110.2	163.23	1617.81	1959.14	197.68	292.58	1351.63	900.18	1539.84	1194.12	394.64	1160.36	307.17	314.37	1041.91	297.8	390.92	99.97	1418.97	149.5	593.19	320.47	472.65	457.24	182.84			321.09	3063.02	2177.29	592.74	653.02	3144.4	446.89	6214.13	1074.1	660.32	470.84	720.53	1086.4	2574.36	1264.56	210.2	412.94	2707.56	371.17	210.22
	110.3	163.83	1653.27	2007.78	202.98	297.73	1381.78	922.91	1579.14	1219.31	403.81	1173.03	301.89	308.36	1051.67	302.52	387.72	100.8	1441.83	148.6	589.68	330.12	464.68	451.62	180.14			315.43	3060.84	2185.32	585.19	656.11	3299.66	436.59	6208.88	1052.78	653.02	483.67	737.7	1120.21	2505.1	1274.28	211.82	411.94	2676.78	362.14	205.26
	110.4	160.68	1704.71	2056.5	208.08	300.96	1408.4	942.74	1624.23	1243.28	408.83	1184.13	299.92	303.66	1052.84	308.59	374.53	103.19	1469.88	146.98	585.28	338.49	456.96	444.16	179.08			314.91	3054.27	2192.43	583.81	655.74	3451.01	428.3	6202.94	1030.7	656.11	500.44	756.09	1162.01	2438.91	1287.69	214.21	415.05	2648.86	356.14	203.39
	110.5	164.48	1746.09	2094.34	212.83	307.03	1439.74	961.59	1650.33	1272.69	416.16	1195.42	294.29	299.47	1059.97	316.16	364.51	104.03	1490.11	146.56	579.89	349.71	446.44	432.78	176.86			318.12	3038.56	2198.31	580.1	656.06	3610.91	419.17	6188.68	1009.08	655.74	511.79	774.94	1201.92	2381.8	1303.61	215.25	416.84	2606.41	346.39	200.49
	110.6	159.5	1791.64	2136.64	217.66	311.21	1474.04	985.31	1684.07	1301.38	424.03	1208.39	288.73	294.53	1063.5	320.78	362.12	104.81	1518.41	144.2	578.18	358.02	438.69	424.4	173.96			309.29	3027.16	2204.26	575.43	660.49	3768.77	411.98	6165.67	983.07	656.06	528.23	788.41	1244.27	2302.66	1310.19	216.46	415.29	2576.57	342.3	198.54
	110.7	159.12	1833.6	2185.8	223.47	318.26	1501.94	1005.87	1720.97	1323	430.05	1217.78	284.38	290.86	1065.48	329.99	361.87	105.19	1546.22	143.24	576.43	367.68	429.69	417.38	171.13			307.24	3009.49	2203.97	573.19	657.69	3916.22	403.79	6156.49	958.48	660.49	548.57	811.11	1295.47	2236.14	1323.44	219.73	413.31	2539.29	334.04	196.47
	110.8	158.82	1880.04	2226.49	228.27	321.28	1532.7	1022.6	1751.94	1350.96	436.36	1231.74	280.57	287.16	1071.64	335.93	370.3	106.46	1566.03	140.91	574.49	378.53	422.63	411.45	168.5			307.92	2995.93	2212.44	570.22	656.82	4070.36	396.22	6141.4	934.68	657.69	565.44	829.22	1337.16	2171.63	1334.03	222.23	414.07	2497.15	328.79	192
	110.9	158.54	1928.73	2274.37	233.43	327.01	1563.84	1051.43	1792.43	1373.88	444.51	1241.74	275.78	282.8	1069.62	342.71	365.43	106.59	1597.23	139.02	569.3	387.13	414.69	403.08	166.34			303.02	2982	2214.28	567.33	659.3	4221.3	389.36	6110.11	912.94	656.82	588.24	846.51	1392.23	2112.24	1343.3	224.29	415.2	2466.01	322.42	192.96
	111	161.59	1968.09	2318.43	237.81	331.82	1594.63	1066.43	1826.36	1402.11	449.68	1245.77	271.54	277.26	1071.49	351.39	357.39	107.13	1617.62	139.16	566.93	398.24	408.57	393.16	166.81			308.36	2961.73	2215.76	563.29	662.68	4354.98	379.72	6087.41	890.39	659.3	603.27	871.43	1447.03	2061.01	1353.87	225.49	416.99	2424.82	316.14	189.04
	111.1	157.36	2015.62	2356.18	244.77	338.13	1627.36	1095.9	1859.87	1423.43	456.1	1259.23	267.18	273.83	1075.84	356.8	344.62	107.59	1644.1	137.11	567.31	407.47	400.89	387.9	162.81			301.3	2940.33	2216.73	564.13	669.03	4496.23	377.03	6061.31	864.71	662.68	626.61	884.41	1499.92	1987.23	1354.42	226.54	412.57	2389.4	310.62	187.24
	111.2	158.04	2064.19	2405.89	248.12	342.46	1655.47	1109.87	1896.91	1453.34	462.52	1267.06	264.38	272.09	1070.64	364.27	341.39	108.55	1665.6	137.56	564.51	420	390.93	381.22	160.78			299.78	2918.96	2210.08	558.61	667.57	4622.79	369.93	6030.77	839.36	669.03	650.09	907.27	1554.58	1926.73	1363.77	230.07	411.88	2343.48	304.68	185.26
	111.3	157.76	2115.8	2449.1	254.33	347	1687.11	1130.63	1937.46	1473.14	471.47	1274.72	261.06	265.98	1073.51	369.99	351.24	109.4	1691.91	135.94	562.49	428.12	387.35	374.98	158.88			297.6	2898.81	2208.3	558.24	670.41	4745.24	363.07	5994.31	817.6	667.57	673.01	927.52	1613.33	1866.66	1374.11	232.21	411.21	2301.55	301.32	183.13
	111.4	159.18	2164.87	2497.86	260.91	354.21	1718.72	1155.27	1977.84	1496.47	477.31	1282.93	257.03	262.12	1070.09	377.4	350.59	109.68	1715.72	134.03	561.57	439.17	382.69	370.92	157.74			298.46	2877.83	2206	552.74	679.28	4863.91	358.89	5956.44	796.81	670.41	701.3	940.96	1677.04	1805.41	1370.17	232.58	408.22	2260.03	295.13	183.63
	111.5	161.94	2209.24	2536.21	265.47	356.32	1750.12	1179.18	2012.8	1521.58	481.66	1290.6	252.66	259.58	60846	291433	346.6	20998.6	2473.91	5049.6	1313.31	533	373.86	369.17	1010.85			302.85	2848.7	2204.68	555.63	680.58	4974.51	354.33	5931.1	772.19	679.28	722.39	968.33	1732.88	1764.74	1377.33	233.99	411.77	2219.66	290.7	182.02
	111.6	160.59	2263.18	2580.87	271.78	361.78	1778.63	1192.98	2045.5	1546.68	496.78	1298.1	250.32	260.24	43471.7	456296	328.1	13166.1	2593.68	9260.24	1448.16	560.99	370.19	388.7	1422.52			296.68	2820.96	2197.02	548.12	691.97	5070.41	349.94	5884.68	749.88	680.58	748.98	980.78	1800.57	1697.11	1376.73	236.03	406.01	2180.26	286.46	179.78
	111.7	160.34	2307.61	2632.61	280.4	368.97	1815.37	1214.43	2090.7	1568.51	509.04	1303.07	247.56	255.41	1078.3	403.29	329.18	111.98	1798.62	553.31	565.69	474.86	367.99	408.68	598.23			297.6	2791.41	2194.04	547.8	694.47	5165.36	343.97	5848.07	729.17	691.97	779.78	1001.03	1863.56	1646.84	1374.81	237.27	403.37	2131.94	284.6	177.42
	111.8	162.69	26196.2	831936	12418.9	107563	477210	33637.1	254872	58053.6	115448	11642.5	21615.2	366245	1072.62	410.77	10281.9	111.78	1814.33	347.07	565.22	488.22	842749	215383	384.04			298.79	2763.42	2185.84	550.9	699.66	5260.84	340.4	5798.53	707.3	694.47	803.24	1019.79	1930.06	1592.59	1376.67	238.88	401.52	2093.52	279.1	177.76
	111.9	4065.04	31892	574096	18242.3	1.3435e+06	140402	50404.7	1.20524e+06	89571.5	214010	457770	36669.6	717344	1072.26	420.94	40582.8	113.92	1836.51	261.18	565.49	497.08	1.67001e+06	141326	289.32			296.34	2741.27	2179.71	549.54	710.68	5350.16	338.83	5751.86	685.9	699.66	834.12	1046.93	1995.69	1547.67	1374.51	240.7	399.23	2058.49	274.66	175.99
	112	5683.3	4465.07	4162.7	741.51	930.8	2929.73	3581.98	3512	2760.01	1138.34	2680.32	801.03	821.23	1062.36	428.39	970.51	113.4	1855.48	219.58	567.03	508.82	1007.94	884.08	245.58			307.07	2699.91	2162.58	548.26	720.8	5424.21	332.62	5706.98	664.56	710.68	863.51	1067.37	2058.17	1505.88	1368.07	242.4	400.84	2014.48	270.66	174.32
	112.1	720.37	2974.84	3315.3	535.28	663.26	2443.88	1582.71	2686.03	2058.93	846.47	1892.37	546.24	544.21	1061.47	438.12	662.67	114.9	1880.4	199.28	565.21	519	674.48	634.51	224.57			301.84	2666.9	2160.07	554.59	734.99	5498.7	331.3	5655.77	645.26	720.8	897.54	1082.64	2120.39	1453.87	1365.7	243.27	394.8	1974.41	268.44	173.7
	112.2	478.72	2808.93	3156.56	458.77	566.49	2249.69	1481.12	2545.4	1900.26	740.31	1660.62	437.38	441.78	1054.99	446.11	553.49	115.43	1893.37	185.03	565.9	529.99	559.91	532.42	208.4			302	2635.94	2148.94	555.9	742.97	5569.12	328.89	5598.7	625.67	734.99	924.63	1101.16	2199.3	1407.63	1362.68	245.94	393.81	1933.03	264.59	172.32
	112.3	377.72	2759.51	3114.87	419.8	521.5	2198.01	1446.57	2500.04	1843.6	693.17	1558.63	381.79	389.09	1049.5	453.23	484.42	115.11	1916.18	176.83	567.12	540.2	503.82	476.45	199.21			303.94	2595.98	2135.33	552.28	758.73	5634.8	324.12	5538.92	607.21	742.97	958.33	1119.51	2267	1365.59	1353.7	245.89	392.41	1889.69	260.99	171.1
	112.4	325.24	2765.03	3099.77	399.49	497.32	2178.08	1430.77	2491.36	1818.2	665.5	1505.88	349.92	356.43	1045.41	460.99	456.28	117.13	1936.14	168.17	571.1	550.86	471.4	446.68	190.87			306.89	2564.68	2122.11	565.46	773.07	5685.76	323.14	5464.97	592.21	758.73	989.36	1144.89	2337.86	1327.5	1346.24	249.38	388.04	1855.17	258.74	170.56
	112.5	302.86	2770.63	3103.36	387.28	481.14	2178.53	1424.81	2488.36	1804.5	651.04	1470.23	324.13	332.84	1039.56	474.17	437.06	115.4	1948.19	162.51	571.23	560.92	443.12	421.67	184.08			317.34	2524.3	2116.5	565.9	790.27	5753.04	322.6	5393.47	571.86	773.07	1027.67	1166.68	2413.67	1299.42	1334.6	248.63	391.02	1820.18	255.82	170.25
	112.6	278.12	2798.83	3109.28	379.96	473.2	2177.64	1428.9	2502.58	1803.87	643.76	1438.64	309.22	318.41	1033.02	481.88	424.53	118.24	1971.43	160.49	575.6	574.26	424.44	405.3	181.24			313.78	2486.55	2094.27	562.43	813.79	5802.08	320.31	5324.8	557.96	790.27	1064.02	1178.84	2487.13	1248.66	1328.2	250.32	383.43	1782.99	254.23	168.69
	112.7	265.5	2830.79	3129.91	376.08	467.6	2191.23	1430.4	2523.09	1801.94	638.12	1421.94	292.28	303.08	1028.04	489.87	411.06	117.79	1987.79	155.64	576.24	582.37	408.62	389.19	174.74			318.33	2455.1	2081.54	570.54	831.2	5852.87	320.38	5236.6	539.78	813.79	1099.61	1203.21	2566.69	1217.28	1313.9	251.52	380.55	1741.82	252.39	169.48
	112.8	256.28	2865.63	3150.51	373.19	461.51	2201.22	1440.02	2542.09	1807.42	634.47	1406.03	280.27	291.59	1019.76	498.3	397.32	116.49	2002.62	152.86	579.44	592.57	399.06	379.16	173.69			323.76	2414.27	2067.19	579.32	857.53	5899.63	319.54	5149.32	524.56	831.2	1134.69	1217.57	2640.32	1183.74	1306.52	252.63	376.21	1705.82	248.99	168.71
	112.9	251.31	2905.31	3182.06	368.01	460.23	2221.86	1449.98	2582.32	1817	634.34	1398.88	273.28	284.22	1010.46	508.16	376.28	118.03	2016.1	149.54	583.36	604.03	387.26	374.22	171.08			325.06	2374.53	2049.42	584.62	880.03	5944.29	320.23	5065.31	513.3	857.53	1174.29	1240.37	2720.29	1151.03	1291.14	255.84	374.22	1667.78	248.56	168.13
	113	254.87	2949.53	3204.17	372.72	457.31	2242.42	1460.89	2603.86	1827.73	636.41	1389.18	263.21	273.03	1004.66	517.96	369.81	118.87	2039.26	147.97	585.98	615.9	378.81	366.69	170.52			336.96	2334.22	2027.09	584.89	909.34	5984.48	320.11	4979.12	496.01	880.03	1211.14	1263.38	2799.39	1130.64	1273.43	254.52	373.71	1634.9	245.49	167.28
	113.1	248.14	2996.67	3243.52	372.17	457.19	2268.61	1471.23	2639.77	1830.44	637.71	1384.24	255.76	267.58	995.57	526.36	366.59	119.64	2053.9	148.82	587.86	624.58	373	365.2	171.09			337.5	2286.97	2012.3	597.36	943.11	6017.52	318.91	4883.66	480.47	909.34	1248.37	1278.89	2867.93	1087.68	1264.98	255.23	366.41	1597.08	244.72	166.52
	113.2	248.93	3046.72	3272.4	376.64	455.43	2298.89	1487.24	2681.3	1843.12	639.56	1382.83	249.41	262.09	987.18	536.97	368.82	119.48	2066.9	145.63	591.8	639.78	365.76	369.53	168.57			343.58	2251.51	1994.47	608.4	970.24	6064.86	321.49	4785.26	470.91	943.11	1285.16	1296.81	2944.46	1061.39	1246.26	256.14	360.96	1566.66	243.07	166.96
	113.3	252.83	3097.79	3304.72	376.79	457.72	2324.93	1504.39	2727.66	1853.61	640.86	1385.3	245.52	258.12	978.18	544.06	365.13	118.43	2084.56	147.27	596.64	647.14	363.62	376.99	168.9			347.81	2204.44	1971.96	611.38	1002.78	6089.64	321.4	4686.93	454.02	970.24	1327.12	1318.1	3027.3	1032.63	1233.73	256.59	359.19	1534.05	242.79	166.88
	113.4	255.52	3157.76	3351.2	379.52	456.16	2357.73	1520.5	2776.57	1866.08	649.46	1392.16	240.54	255.02	970.97	552.64	366.53	120.12	2094.7	147.34	598.59	658.02	358.59	390.87	169.72			352.42	2168.04	1950.39	617.18	1035.29	6115.74	324.31	4585.73	446.43	1002.78	1363.82	1336.08	3101.97	1006.63	1207.71	258.79	354.06	1501.76	239.56	165.82
	113.5	265.21	3213.3	3382.49	383.53	457.13	2394.06	1533.82	2817.78	1878.34	650.65	1391.09	236.23	246.73	958.66	562.26	365.46	119.54	2113.27	147.37	601.8	665.83	352.58	402.42	172.82			368.11	2128.43	1927.42	630.71	1072.19	6146.71	325.1	4473.73	432.47	1035.29	1405.42	1355.93	3185.02	997.16	1194.69	259.28	353.21	1472.91	239.83	167.08
	113.6	266.48	3267.33	3416.9	386.61	458.16	2421.67	1553.69	2861.63	1892.96	653.88	1395.28	230.76	244.81	950.68	575.24	360.21	120.7	2126.6	148.34	610.34	678.4	350.04	420.12	174.7			368.33	2082.24	1905.38	638.19	1119.82	6174.46	326.99	4369.59	421.68	1072.19	1444.07	1373.69	3250.06	963.91	1172.47	258.2	344.23	1439.98	236.49	166.48
	113.7	272.61	3324.3	3448.16	391.7	460.77	2458.62	1567.68	2910.4	1901	661.26	1398.4	228.2	241	938.17	582.43	351.29	119.21	2137.54	148.6	610.29	688.59	347.7	438.36	174.52			376.83	2040.81	1880.8	651.14	1156.91	6193.4	328.1	4259.42	408.67	1119.82	1487.52	1391.62	3327.39	937.24	1155.1	258.64	340.51	1404.23	237.62	166.31
	113.8	280.94	3386.62	3485.21	393.91	460.75	2492.66	1584.31	2959.31	1913.81	666.42	1403.8	224.33	237.62	931.76	594.29	348.67	120.92	2151.14	147.72	618.14	694.71	346.01	457.74	177.38			384.88	1997.74	1858.26	661.94	1201.23	6219.86	331.64	4157.39	401.21	1156.91	1521.64	1405.72	3408.12	918.8	1138.33	259.91	336.88	1373.21	236.88	166.92
	113.9	289.21	3440.74	3517.51	397.86	464.79	2524	1602.4	3009.4	1920.52	674.54	1411.18	222.82	236.38	917.86	598.93	349.07	120.54	2164.13	148.18	623.56	704.61	346.32	480.9	180.09			391.31	1964.16	1829.78	673.38	1240.07	6246.13	335.81	4045.1	392.54	1201.23	1565.33	1426.57	3483.29	900.19	1116.29	262.71	331.89	1349.97	235.68	167.16
	114	303.56	3494.5	3548.83	401.72	462.84	2552.84	1612.8	3053.64	1931.32	675.96	1412.29	217.77	231.48	908.34	608.33	358.21	120.03	2175.91	148.11	624.09	720.58	340.59	501.98	181.31			408.02	1912.94	1797.76	687.62	1292.03	6257.72	337.19	3936.33	383.12	1240.07	1607.87	1444.48	3549.41	891.26	1095.8	261.86	330.8	1318	236.24	167.07
	114.1	307.94	3548.27	3572.29	406.8	465.23	2586.9	1628.19	3088.44	1939.26	682.44	1413.99	216.52	229.33	893.2	619.43	358.54	120.6	2185.56	150.58	634.39	727.82	340.02	526.48	184.94			410.39	1882.63	1776.64	698.83	1346.76	6277.73	341.78	3829.69	373.94	1292.03	1650.22	1458.06	3629.78	858.67	1074.81	261.27	323.12	1291.22	234.68	166.73
	114.2	318.03	3607.24	3598.82	409.95	464.86	2611.48	1639.2	3124.72	1951.4	686.78	1415.01	213.76	226.9	882.93	624.64	365.34	119.79	2194.83	149.35	634.92	736.41	339.6	551.2	188.58			421.11	1836.49	1746.97	713.4	1390.02	6301.88	346.4	3717.76	366.23	1346.76	1692.5	1472.79	3699.02	844.09	1056.42	261.44	319.14	1263.97	236.77	168.8
	114.3	329.03	3656.89	3628.49	413.76	466.76	2640.16	1654.39	3164.83	1954.09	692.91	1418.64	211.09	225.93	873.07	634.89	368.04	120.89	2204.12	150.24	640.3	747.77	339.9	573.63	192.27			430.48	1795.51	1717.3	724.09	1442.49	6316.69	352.93	3613.94	358.33	1390.02	1730.01	1488.13	3771.57	824.51	1033.97	260.79	314.25	1236.14	234.8	167.5
	114.4	338.96	3715.9	3655.1	415.62	466.42	2667.72	1660.36	3205.31	1959.46	696.04	1420.66	210.09	224.98	856.14	645.16	367	120	2210.23	151.16	645.24	753.14	341.31	597.88	195.53			441.26	1759.03	1689.09	737.63	1499.38	6333.61	361.53	3505.21	353.76	1442.49	1779.01	1503.94	3852.77	809.49	1013.82	261.92	308.76	1215.2	233.52	169.21
	114.5	354.09	3765.87	3679.86	421.58	469.73	2685.86	1675.03	3245.51	1962.12	700.94	1418.39	208.51	222.09	845.33	653.52	369.27	120.49	2225.13	152.26	652.42	760.87	340.89	620.1	198.72			454.17	1713.68	1658	751.34	1556.52	6348.27	367.78	3404.03	346.29	1499.38	1816.56	1523.88	3927.58	809.2	994.98	261.3	306.9	1188.22	234.93	169.69
	114.6	357.77	3821.09	3694.96	422.58	467.27	2715.6	1683.47	3275.32	1966.9	710.97	1414.61	205.84	221.87	836.84	660.58	360.55	120.36	2231.2	152.86	656.83	770.52	339.92	654.59	204.89			460.26	1676.64	1629.84	767.67	1616.17	6366.81	369.81	3297.79	337.58	1556.52	1863.99	1534.52	3994.48	783.1	975.01	262.66	297.91	1161.76	234.58	169.96
	114.7	369.2	3872.16	3714.16	422.54	467.74	2731.22	1696.91	3311.38	1969.38	710.8	1412.89	205.67	219.35	822.33	672.32	360.27	119.99	2238.03	153.22	662.13	777.79	340.04	676.08	208.76			473.58	1642.12	1595.23	778.94	1668.42	6374.9	380.14	3195.04	333.68	1616.17	1908.02	1546.36	4061.33	770.49	949.5	260.68	294.66	1136.33	236.16	169.91
	114.8	378.91	3930.07	3731.59	426.19	466.26	2748.52	1702.27	3341.94	1971.38	711.29	1406.03	201.31	217.62	809.1	679.4	370.31	118.59	2240.44	155.39	667.34	786.43	342.61	695.6	212.22			482.16	1599.09	1572.2	795.31	1730.81	6388.06	389.98	3090.81	325.36	1668.42	1947.33	1562.68	4136.07	756.49	931.18	260.13	289.24	1114.96	236.04	170.6
	114.9	391.88	3967.6	3750.88	428.77	465.42	2761.71	1712.2	3375.16	1968.69	717.8	1402.24	202.13	217.04	801.22	686.37	377.22	118.62	2246.63	155.12	668.3	791.87	342.03	721.89	216.26			496.74	1564.58	1537.63	807.62	1796.8	6395.77	398.44	2999.33	321.13	1730.81	1994.22	1575.26	4200.02	743.8	908.73	262.93	285.77	1095.14	237.1	170.61
	115	406.68	4023.13	3763.77	429.29	466.93	2782.41	1712.5	3397.46	1966.1	719.17	1396.47	199.62	212.01	783.16	692.59	381.6	119.52	2250.04	155.69	677.78	798.37	345.55	743.2	221.72			513.4	1515.96	1506.07	825.17	1852.01	6407.34	409.63	2912.74	313.97	1796.8	2028.99	1590.34	4270.71	746.84	890.98	259.4	283.68	1068.61	236.5	171.99
	115.1	413.07	4068.06	3772.44	431.72	464.23	2792.92	1715.43	3427.4	1962.82	723.26	1380.67	199.06	212.52	41341.7	330213	381.23	15714.8	3202.99	16219.9	1729.61	915.49	347.69	769.32	2065.51			519.94	1484.6	1481.36	839.08	1922.29	6409.18	421.09	2816.76	308.19	1852.01	2070.72	1598.48	4332.02	724.38	872.71	259.43	276.27	1049.83	238.48	173.5
	115.2	422.47	4121.17	3782.27	429.62	464.98	2800.78	1719.93	3447.18	1958.1	722.6	1370.11	197.62	211.01	129942	1.02615e+06	383.61	45137.5	2995.12	49537.9	1772.18	947.82	349.84	793.86	6114.73			531.32	1445.63	1448.18	851.06	1978.51	6413.38	433.01	2726.69	304.43	1922.29	2118.64	1610.4	4399.47	717.34	849.46	259.11	270.57	1025.31	238.1	172.97
	115.3	432.7	4156.07	3787.98	431.44	462.64	2811.1	1720.97	3471.14	1956.73	727.39	1358.39	195.94	208.49	750.46	720.21	383.42	118.21	2283.4	156.71	702.12	827.7	350.94	819.67	238.51			546.7	1414.97	1418.02	870.33	2047.59	6410.66	446.4	2643.08	301.48	1978.51	2157.58	1619.31	4451.24	704.61	829.87	258.79	265.79	1003.91	237.86	174.79
	115.4	445.34	4215.11	3805.19	433.31	460.17	2816.84	1726.54	3490.89	1945.66	730.5	1346.37	196.16	210.65	740.76	727.2	373.54	116.23	2278.16	158.21	704.32	832.62	354.38	847.71	245.59			559.88	1382.93	1386.86	883.53	2113.71	6422.08	458.41	2558.2	294.29	2047.59	2198.62	1629.5	4514.31	697.7	812.07	257.93	261.33	989.11	240.34	174.91
	115.5	461.24	4265.52	3810.46	433.17	458.72	2829.48	1729.44	3513.03	1949.57	726	1331.58	194.54	207.79	721.23	730.57	376.32	117.51	2277.59	160.2	707.7	835.71	355.93	869.99	251.94			577.13	1348.53	1360.94	907.91	2184.72	6422.47	476.58	2479.74	293.3	2113.71	2240.69	1648.36	4575.86	698.67	791.97	256.22	262.28	965.67	241.09	176.31
	115.6	464.8	4305.42	3814.07	432.28	458.7	2832.48	1732.7	3528.96	1938.98	729.74	1316.74	193	205.61	712.31	738.54	383.86	117.29	2276.4	160.37	711.8	838.01	361.62	893.46	258.5			586.06	1309.48	1331.89	917.9	2252.29	6427.72	490.66	2393.97	288.12	2184.72	2280.38	1655.92	4627.31	679.89	775.78	256.8	254.16	947.47	243.67	178.06
	115.7	479.29	4362.13	3815.86	432.98	455.69	2838.51	1733.31	3553.08	1933.6	729.72	1303.94	192.81	204.89	702.08	743.02	397.64	115.47	2278.27	162.4	716.63	841.28	365.18	922.66	265.11			601.08	1281.63	1299.51	936.01	2319.27	6417.89	507.51	2324.67	286.1	2252.29	2329.72	1666.57	4683.53	676.28	758.31	252.58	249.66	930.07	245.19	178.44
	115.8	488.27	4407.68	3827.04	429.09	452.52	2845.16	1735.56	3562.92	1931.17	732.54	1288.61	192.67	205.33	687.62	748.65	397.72	115.36	2270.53	162.52	719.78	846.32	369.24	946.26	268.86			614.4	1251.49	1275.29	951.54	2395.58	6415.41	523.97	2244.41	279.82	2319.27	2360.44	1673.96	4736.22	667.62	738.38	252.33	245.51	910.04	245.94	179.67
	115.9	500.92	4449.66	3831.37	430.49	453.3	2848.29	1735.48	3589.72	1917.83	734.69	1274.9	192.94	205.89	672.13	751.41	400.47	115.61	2261.71	163.8	723.41	852.11	375.97	975.06	276.97			629	1228.27	1244.98	965.93	2465.07	6414.58	546.26	2177.81	279.44	2395.58	2401.4	1676.73	4785.83	664.78	721.01	251.12	240.12	894.14	249.68	181.47
	116	518.56	4486.91	3828.7	429.41	448.46	2846.14	1734.5	3596.98	1909.44	731.17	1250.51	190.76	203.66	661.83	756.67	402.13	114.58	2251.79	164.3	729.02	851.84	380.23	996.34	283.62			649.66	1191.76	1215.89	984.52	2539	6408.66	565.76	2114.82	274.4	2465.07	2442.56	1696.17	4824.86	667.09	706.62	249.24	240.09	877.08	249.96	184.43
	116.1	526.46	4521.93	3825.96	429.37	445.8	2839.8	1728.33	3607.06	1900.54	731.87	1238.57	190.74	202.7	652.23	760.8	404.89	115.4	2250	165.64	732.71	853.94	388.12	1019.72	291.94			658.79	1159.48	1189.39	996.87	2616.22	6402.09	584.16	2046.82	271.44	2539	2474.61	1697.28	4878.12	647.21	687.37	247.17	231.81	860.6	252.06	185.74
	116.2	535.57	4567.11	3817.36	424.9	444.36	2845.73	1724.13	3613.12	1890.8	730.88	1220.61	190.22	200.52	642.2	767.99	393.51	114.24	2252.29	167.24	736.6	854.73	392.59	1044.58	297.37			674.1	1135.33	1161.92	1023.08	2687.34	6393.49	609.46	1987.98	269.3	2616.22	2516.39	1703.51	4913.62	644.81	671.76	245.11	229.74	844.77	254.14	188.58
	116.3	546.76	4610.32	3812.07	426.13	438.4	2840.21	1718.12	3622.7	1877.38	729.82	1198.29	189.77	202.17	629.73	768.89	396.27	112.84	2236.3	168.17	739.56	859.04	401.35	1075.79	305.76			689.39	1103.98	1133.57	1037.5	2759	6374.46	631.92	1931.79	266.74	2687.34	2553.04	1703.89	4960.2	641.6	656.39	244.64	223.54	828.35	256.57	190.85
	116.4	556.02	4648.4	3815.13	424.37	436.91	2836.58	1713.34	3645.67	1866.86	730.46	1180.41	189.99	202.47	619.31	771.96	405.29	112.88	2233.53	169.14	747.42	860.14	407.88	1098.27	315.31			705.44	1084.13	1106.3	1052.97	2833.04	6355.72	659.09	1871.67	263.59	2759	2593.8	1709.9	5004.23	638.18	640.94	244.08	220.85	816.79	258.77	193.92
	116.5	573.28	4682.34	3797.69	422.55	429.81	2825.41	1708.44	3644.12	1851.42	724.84	1161.86	188.87	201.03	611.11	776.59	415.51	112.66	2221.84	171.72	752.99	862.02	416.4	1114.44	319.48			724.44	1054.07	1081.49	1060.26	2900.42	6338.02	683.2	1816.12	259.97	2833.04	2628.54	1721.84	5047.1	645.17	622.52	240.36	219.05	800.98	260.94	196.77
	116.6	575.96	4724.74	3797.77	421.71	429.79	2827.33	1703.57	3652.67	1838.09	727.6	1140.89	188.49	199.36	597.98	779.62	412.71	110.96	2212.64	172.28	757.76	862.36	423.66	1137.66	329.53			733.82	1026.02	1055.68	1056.73	2987.56	6324.53	708.96	1764.97	259.84	2900.42	2664.44	1722.07	5080.78	630.27	612.56	239.74	212.62	785.99	266.53	200.37
	116.7	589.34	4764.97	3787.9	418.48	425.76	2812.17	1697.04	3659.46	1824.09	723.86	1124.33	188.54	198.84	587.48	784.51	423.8	110.77	2210.44	175.63	763.12	861.53	433.38	1167.77	337.7			750.5	1003.17	1031.89	1094.66	3057.53	6312.08	737.61	1712.59	258.22	2987.56	2697.59	1720.27	5107.39	624.24	596.47	238.96	209.77	774.19	268.42	204.04
	116.8	601.51	4793.87	3776.61	416.1	422.64	2817.31	1697.01	3661.44	1805.13	723.64	1100.47	190.08	201.03	576.81	786.4	427.98	110.28	2195.73	175.74	765.33	861.19	443.61	1193.93	345.48			768.38	981.1	1009.61	1111.17	3138.57	6289.04	767.49	1663.91	255.52	3057.53	2727.63	1723.94	5137.6	624.61	582.58	235.91	205.27	756.36	273.01	207.46
	116.9	612.81	4836.64	3774.03	416.52	422.17	2799.73	1688.14	3669.33	1790.56	721.53	1083.17	190.7	201.07	566.73	785.44	428.4	109.39	2185	177.78	771.32	862.16	455.21	1224.74	354.03			783.13	956.92	985.22	1129.89	3213.34	6270.47	798.38	1621.3	255.74	3138.57	2765.27	1725.38	5172.21	620.8	566.37	233.92	202.74	751.87	276.4	210.93
	117	628.64	4861.46	3746.87	411.37	413.49	2795.42	1678.88	3671.36	1769.56	717.73	1063.78	189.58	197.7	558.54	787.86	421.28	109.15	2177.92	179.88	775.9	861.78	467.22	1239.92	363.8			807.53	932.57	963.41	1142.23	3293.79	6243.61	828.39	1578.68	252.48	3213.34	2794.16	1731.33	5192.36	630.12	554.1	228.86	201.37	735.41	281.19	218.01
	117.1	636.49	4895.17	3738.89	409.3	410.49	2785.34	1670.19	3677.57	1753.79	713.23	1041.99	189.28	198.37	548.06	788.73	428.85	108.37	2169.3	180.98	777.92	860.06	475.41	1267.39	371.49			818.06	913.18	940.13	1157.92	3370.07	6214.06	858.48	1537.08	249.61	3293.79	2822.41	1732.8	5213.18	619.22	540.69	225.14	195.59	722.69	284.6	222.26
	117.2	646.68	4939.07	3726.43	409.01	406.34	2777.26	1663.1	3681.17	1736.23	709.15	1025.14	190.45	200.57	538.96	791.91	440.61	108.07	2159.38	185.39	781.76	857.39	488.41	1292	381.04			837.38	887.61	919.49	1174.86	3434.68	6183.28	890.1	1494.94	249	3370.07	2851.61	1731.18	5231.21	615.26	527.63	224.92	191.58	713.79	291.59	227.56
	117.3	657.33	4968.87	3714	404.08	403.9	2770.21	1656.26	3680.69	1713.54	708.74	1001.37	190.29	199.4	533.07	790.68	442.86	107.78	2141.87	186.4	785.27	859.14	502.6	1315.5	386.61			852.54	867.91	897.33	1189.1	3517.22	6153.53	921.86	1455.21	247.41	3434.68	2885.04	1728.83	5255.29	614.93	515.44	223.29	190.03	702.21	295.53	231.44
	117.4	668.35	5002.72	3700.43	402.64	397.68	2756	1648.46	3692.42	1690.71	705.98	988.43	192.98	203.1	521.87	793.99	448.56	106.2	2127.87	187.86	785.21	855.5	516.36	1345.67	398.04			864.69	854.11	875.29	1207.01	3591.13	6115.43	961.41	1420.27	248.14	3517.22	2908.13	1728.57	5277.7	615.33	504.29	222.02	186.21	693.46	303.42	236.37
	117.5	681.57	5031.07	3675.96	400.55	392.71	2745.94	1638.77	3681.62	1668.94	702.28	963.03	192.49	200.94	513.53	791.19	445.84	105.28	2114.07	190.73	791.72	853.46	529.94	1362.92	407.81			891.7	829.49	852.29	1222.2	3668.74	6068.7	994.23	1383.64	246.48	3591.13	2928.64	1727.33	5289.09	626.93	490.49	218.8	185.57	681.99	309.61	242.63
	117.6	689.91	5058.89	3655.89	397.46	389.78	2728.88	1627.64	3679.02	1639.21	701.6	949.76	193.45	199.07	503.86	793.39	443.29	105.51	2095.93	191.32	794.23	852.86	544.94	1387.19	413.41			904.71	815.01	835.06	1238.61	3751.31	6040.11	1031.09	1353.93	245.73	3668.74	2957.37	1721.48	5292.63	611.8	477.27	218.54	178.4	670.85	317.47	247.75
	117.7	700.9	5087.42	3633.19	393.61	382.41	2718.52	1617.39	3682.08	1621.22	695.54	929.38	194.96	200.28	498.07	791.82	447.66	106.23	2084.22	196.61	797.18	847.59	560.89	1411.64	425.12			923.11	794.31	813.72	1258.32	3826.53	5995.2	1066.48	1320.1	242.76	3751.31	2981.57	1719.62	5309.18	612.9	467.87	213.73	176.19	663.89	326.94	253.86
	117.8	712.78	5112.68	3604.83	391.78	379.77	2711.39	1609.23	3673.93	1596.09	689.87	911.49	194.64	200.03	490.22	788.92	467.42	104.01	2063.59	198.92	795.92	844.2	574.7	1429.94	433.46			940.74	778.82	794.54	1270.58	3886.43	5942.72	1108.13	1291.3	240.79	3826.53	3012.6	1714.91	5309.29	613.57	457.83	211.29	174.81	655.52	336.36	259.97
	117.9	720.9	5127.49	3588.77	386.61	375.98	2687.82	1592.53	3674.28	1569.63	689	898.33	197.49	204.17	484.02	789.63	469.81	103.52	2047.27	201.54	797.39	837.89	592.6	1455.48	441.11			957.93	765.38	776.2	1290.38	3965.3	5897.12	1150	1264.93	243.37	3886.43	3032.01	1711.66	5304.39	613.34	447.67	209.44	170.8	650.3	344.37	266.18
	118	736.68	5152.42	3558.12	384.32	368.21	2680.82	1579.44	3663.92	1539.73	680.02	879.69	196.74	203.35	473.37	787.76	476.19	103.01	2023.73	205.73	802.68	834.9	607.74	1481.42	449.77			981.39	743.62	757.7	1303.62	4041.06	5838.79	1187.79	1235.03	241.16	3965.3	3047.62	1715.38	5311.94	626.67	438.9	207.22	171.09	637.92	355.76	273.03
	118.1	745.83	5172.84	3532.48	380.03	364.69	2658.94	1570.04	3660.23	1514.28	674.7	861.84	197.69	202.7	464.89	786.01	480.48	102.43	2007.56	207.2	806.26	830.11	624.07	1506.08	460.21			994.02	728.04	738.38	1325.31	4114.14	5777.06	1223.84	1208.69	240.13	4041.06	3066.04	1708.37	5310.4	613.57	430.87	205.56	164.28	628.59	368.94	279.83
	118.2	751.17	5198.07	3503.41	377.21	360.16	2642.12	1555.21	3650.01	1490.13	670.86	848.42	199.11	203.8	459.61	786.64	480.3	101.65	1991.66	210.73	805.69	825.59	645.86	1524.93	472.86			1011.8	713.79	720.99	1344.96	4176.82	5719.64	1266.11	1183.27	239.22	4114.14	3086.47	1699.43	5312.78	614.52	416.54	202.87	161.16	626.43	381.45	286.07
	118.3	764.4	5214.8	3474.28	374.53	358.96	2630.19	1541.58	3641.81	1455.86	661.93	830.21	201.26	205.61	451.18	778.77	477.83	101.06	1968.2	213.59	807.31	818.9	662.82	1548.37	477.81			1036.09	697.64	706.47	1357.23	4246.26	5643.36	1309.04	1156.82	240.49	4176.82	3100.34	1690.53	5300.97	617.19	410.14	201.74	158.36	616.9	394.93	292.79
	118.4	773.56	5230.07	3450.28	370.32	353.02	2606.01	1517.23	3633.87	1431.04	659.53	816.29	204.1	208.38	445.47	779.47	485.22	100.71	1946.21	216.4	810.56	815.9	683.92	1575.76	489.64			1047.86	691.25	691	1376.38	4317.52	5571.39	1352.73	1136.89	239.61	4246.26	3118.6	1686	5297.13	619.09	399.52	199.84	158.79	615.93	408.82	300.31
	118.5	789.31	5247.22	3411.36	367.21	346.82	2583.61	1501.34	3622.43	1398.74	651.93	797.72	205.11	207.63	437.69	775.02	495.41	99.54	1926.38	219.45	811.84	807.44	699.58	1597.2	497.4			1074.04	671.07	672.99	1392.07	4380.97	5501.57	1389.98	1113.82	239.78	4317.52	3137.01	1683.74	5277.16	635.13	392.21	197.23	156.98	607.96	425.4	305.04
	118.6	791.57	5264.76	3381	363.09	344.11	2569.18	1486.16	3609.83	1375.77	644.89	784.98	204.79	207.6	430.66	767.76	510.94	98.51	1903.31	221.82	811.8	802.3	719.28	1620.12	509.21			1083.21	657.75	657.26	1409.5	4450.03	5410.6	1436.72	1095.76	240.5	4380.97	3148.61	1671.81	5261.5	624	380.93	195.46	153.04	603.96	442.58	313.89
	118.7	800.03	5283.2	3352.72	358.72	339.83	2557.43	1468.83	3601.28	1345.43	637.16	769.78	210.77	210.12	425.85	764.21	518.41	98.29	1887.08	227.79	812.53	791.58	742.32	1641.7	519.64			1101.78	646.38	642.73	1426.43	4505.64	5333.94	1482.07	1073.92	239.37	4450.03	3156.27	1661.59	5254.24	626.59	373.52	192.18	150.66	599.55	459.34	321.27
	118.8	808.25	5279.47	3310.27	356.52	335.52	2537.3	1447.04	3580.98	1314.29	629.22	755.13	209.56	209.96	419.12	760.96	530.13	97.57	1854.49	230.52	812.83	787.92	760.92	1667.7	528.5			1121.07	633.6	630.92	1446.7	4574.57	5248.16	1526.74	1057.67	237.67	4505.64	3168.91	1649.34	5246.39	625.38	366.73	191.3	147.79	596.53	480.5	329.04
	118.9	819.91	5296.36	3278.91	351.99	333.86	2510.02	1430.27	3580.73	1290.41	623.72	745.56	212.78	214.68	412.97	756.09	532.63	97.62	1830.66	231.56	809.36	780.41	783.34	1695.51	536.22			1138.86	624.76	613.33	1465.51	4631.37	5146.54	1570.49	1041.11	238.61	4574.57	3183.92	1639.87	5229.53	631.44	357.26	188.57	145.51	596	500.12	335.88
	119	833.89	5309.29	3237.87	347.05	327.48	2484.93	1407.52	3549.31	1261.99	616.78	728.57	215.51	215.53	407.14	746.47	529.87	97.14	1806.76	235.35	812.64	768.19	805.41	1714.04	546.2			1162.87	611.1	597	1477	4690.38	5053.24	1615.34	1025.74	237.52	4631.37	3176.16	1631.7	5204.82	645.73	350.78	186.9	145.08	588.74	520.22	343.68
	119.1	836.82	5310.66	3196.01	344.19	322.76	2466.8	1388.32	3542.04	1231.79	610.6	713.33	215.39	216.42	401.01	741.16	533.1	95.18	1780.78	237.69	810.34	763.41	826.16	1736.41	555.46			1176.08	600.03	586.84	1499.6	4760.09	4958.17	1657.08	1008.6	236.63	4690.38	3189.09	1613.86	5178.7	635.68	342.58	183.77	140.93	585.26	544.9	349.89
	119.2	842.77	5316.84	3149.37	340.74	316.33	2444.28	1367.3	3525.83	1206.47	606.32	703.27	221.68	218.91	396.69	737.26	542.94	95.38	1761.21	242.18	810.02	752.94	848.71	1762.79	563.97			1192.39	590.01	571.69	1514.19	4814.64	4855.67	1703.27	992.21	239.33	4760.09	3186.62	1597.09	5166.6	641.74	336.99	181.99	137.78	583.3	567.96	358.48
	119.3	853.57	5321.86	3098.83	336.63	311.94	2420.78	1341.59	3501.8	1176.67	598.01	689.34	224.92	222.12	392.59	730.3	556.01	94.2	1734.08	242.68	810.52	744.47	872.75	1790.12	574.99			1207.92	582.33	560.78	1533.82	4859.14	4757.86	1749.86	978.97	238.32	4814.64	3195.93	1583.83	5128.18	643.46	328.71	180.1	135.86	584.34	590.13	366.9
	119.4	863.11	5317.03	3062.67	333.31	310.72	2398.59	1322.52	3488.22	1150.63	594.69	680.46	227.34	226.61	385.04	727.42	566.55	93.43	1700.67	247.67	806.6	733.1	895.68	1810.17	583.88			1226.2	573.72	546.43	1555.71	4918.96	4652.11	1790.93	971.03	238.49	4859.14	3205.61	1568.13	5093.71	650.26	322.03	177.83	133.78	584.79	617.12	373.16
	119.5	876	5321.94	3006.2	327.57	306.62	2366.74	1301.33	3470.63	1125.56	585.4	666.54	230.67	225.83	380.06	721.11	578.39	93.54	1673.1	249.54	806.28	725	914.13	1832.76	591.78			1250.66	561.56	534.38	1568.18	4975.93	4537.18	1833.88	954.53	240.3	4918.96	3195.53	1557.68	5057.79	666.12	317.47	176.87	136.16	584.89	641.73	381.7
	119.6	877.73	5314.53	2962.88	324.57	304.14	2347.16	1276.9	3441.4	1097.92	575.54	654.92	231.16	229.29	376.52	708.37	584	93.22	1648.32	253.42	806.03	714.32	943.62	1855.75	602.04			1263.42	552.39	524.47	1587.58	5033.32	4429.46	1881.19	947.34	239.54	4975.93	3197.59	1534.34	5032.21	656.7	310.66	175.36	130.46	585.73	665.06	392.7
	119.7	886.87	5309.59	2910.42	317.61	301.29	2320.01	1251.96	3418.23	1069.77	569.19	645.1	237.02	231.35	370.29	703.97	586.96	91.66	1627.58	257.13	801.57	705.97	964.27	1873.59	612.49			1281.7	543.73	512.71	1607.99	5078.78	4314.83	1922.98	934.11	240.39	5033.32	3189.88	1510.12	4983.4	660.89	303.86	172.19	128.41	586.93	693.87	397.36
	119.8	893.79	5309.66	2859.78	313.6	296.43	2289.7	1228.33	3388.79	1049.31	560.83	632.88	239.13	236.01	365.33	696.42	585.45	92.16	1594.24	257.29	798.13	696.03	983.39	1898.64	620.23			1293.1	535.69	501.97	1624.79	5128.44	4204.64	1966.51	928.99	240.67	5078.78	3193.81	1496.44	4935.11	669.28	300.07	171.24	126.79	588.8	722.77	407.01
	119.9	899.83	5298.42	2808.41	310.63	291.08	2261.13	1205.34	3366.39	1022.11	558.09	622.79	244.17	241.27	361.68	688.92	593.45	91.36	1566.51	260.12	795.67	686.41	1008.35	1919.07	626.6			1310.11	533.23	490.34	1642.18	5171.64	4089.56	2013.51	919.91	239.87	5128.44	3188.11	1481.22	4890.47	674.86	293.9	168.54	125.19	595.38	748.67	412.73
	120	911.11	5283.9	2749.87	305.96	287.96	2234.34	1180.23	3331.63	1001.38	549.51	609.74	245.87	241.34	356.37	681.57	602.97	91.62	1540.27	262.61	790.96	676.37	1033.42	1945.19	636.32			1334.12	521.82	483.83	1658.59	5218.86	3969.87	2055.31	909.5	242	5171.64	3172.29	1461.56	4841.22	693.34	288.66	166.42	128.16	597.59	779.23	422.71
	120.1	912.29	5256.43	2702.81	300.11	283.43	2199.51	1156.08	3300.36	974.96	538.22	601.37	249.47	249.4	354.28	671.77	619.09	89.94	1510.76	266.34	790.13	665.71	1055.74	1969.76	645.76			1346.74	516.58	469.47	1681.58	5265.07	3865.87	2100.69	903.46	243.73	5218.86	3165.97	1440.2	4774.89	687.29	283.54	164.08	121.72	604.18	809.53	428.45
	120.2	919.29	5247.31	2646.43	298.41	280.27	2160.34	1131.06	3262.47	955.58	531.61	590.81	252.83	251.28	349.47	665.01	632.34	89.44	1483.96	269.29	786.48	657.3	1079.31	1987.08	654.33			1358.33	507.43	461.54	1699.31	5310.14	3752.59	2145.9	898.89	243.49	5265.07	3144.29	1421.37	4723.07	694.37	278.77	162.57	121.46	608.31	837.28	442.41
[truncated: 5,784 more rows]
[truncated: 38 more columns]
