# Supplementary material for: Single‐cell transcriptomics of suprachiasmatic nuclei reveal a Prokineticin‐driven circadian network
Source: EMBO J. 2021 Sep 6;40(20):e108614. doi: 10.15252/embj.2021108614 (PMC8521297; doi:10.15252/embj.2021108614)
Supplement: Supplementary file 3 — Source Data for Expanded View and Appendix [file EMBJ-40-e108614-s009.zip › Appendix_and_EV_Figure_Source_Data/EMBOJ-2021-108614R1-Figure_EV5_Source_Data-sd.xlsx]

## Sheet: Suppl. Fig. 8 B and C
Rayleigh				Slice period				Period SD				% initiated				Initiation comparison				Rayleigh comparison
Prok2-Cre 1st	ProkR2-Cre 1st			Prok2-Cre 1st	ProkR2-Cre 1st			Prok2-Cre 1st	ProkR2-Cre 1st			Prok2-Cre 1st	ProkR2-Cre 1st			Prok2-ProkR2	Vip-Vpac2			Vip-Vpac	Prok2-ProkR2
0.956282	0.872795			29.031	27.5365			0.595305	1.5318			71.1589	92.7727			71.1589	99.2021			0.98	0.956282
0.350262	0.513897			28.7983	29.0961			2.67887	2.53635			49.953	78.9801			49.953	95.5693			0.97	0.350262
0.616738	0.353511			28.3466	27.795			1.51972	2.48452			78.2117	43.8053			78.2117	99.1684			0.91	0.616738
0.423374	0.909143			29.4768	31.5207			2.57964	1.74606			43.0157	71.8615			43.0157	99.1518			0.97	0.423374
0.286868	0.741271			29.0041	28.0308			2.2184	2.38149			51.3181	92.6864			51.3181	96.8448			0.98	0.286868
0.640936	0.752502			27.231	27.1115			1.60021	1.21822			74.125	81.8774			74.125				0.97	0.640936
																92.7727				0.97	0.872795
																78.9801				0.97	0.513897
																43.8053				0.99	0.353511
																71.8615					0.909143
																92.6864					0.741271
																81.8774					0.752502

## Sheet: Suppl. Fig. 8 all slices
Experiment ID	18022																																					Experiment ID	18012
Experiment name	PMT13_Prok2-PR2 Initiations																																					Experiment name	PMT18_P2_PR2
Job	256817cf-5a54-4646-9f54-9131aa393bfd																																					Job	96c095cd-339f-4ed3-bbd9-c6829eab9eeb
Submitted	2021-01-13T09:36:21.815991	Finished	2021-01-13T09:36:35.481496																																			Submitted	2021-01-12T10:29:10.210484	Finished	2021-01-12T10:29:40.871938
Method	FFT NLLS																																					Method	FFT NLLS
Params	linear dtr 12.0-162.0 p(25.0-33.0)																																					Params	amp&baseline dtr 12.0-162.0 p(25.0-33.0)
Summary statistics																																						Summary statistics
Phase/Amplitude method	by fit		27.231																1.60021																			Phase/Amplitude method	by fit		28.7983
Group Label	N		Period	Period Std		Circ. Phase To Zero	Circ. Phase To Window	Circ. Phase Std	Abs Phase To Zero	Abs Phase To Window		Abs Phase Std		Amplitude	Amplitude Std		GOF	ERR												X	Y	Phase	Phase Filter	Circadian Phase	To Slice Mean	To Side Mean		Group Label	N		Period	Period Std		Circ. Phase To Zero	Circ. Phase To Window	Circ. Phase Std	Abs Phase To Zero	Abs Phase To Window
ROI380	0		NaN	NaN		NaN	NaN	NaN	NaN	NaN		NaN		NaN	NaN		NaN	NaN			207	800				ROI380	380	L	15.8333	20	31							ROI325	1		29.03	0		14.61	4.69	0	17.67	5.67	4.72527
ROI381	0		NaN	NaN		NaN	NaN	NaN	NaN	NaN		NaN		NaN	NaN		NaN	NaN								ROI381	381	L	15.875	21	31							ROI326	1		28.88	0		14.46	4.49	0	17.4	5.4	4.50026
ROI382	0		NaN	NaN		NaN	NaN	NaN	NaN	NaN		NaN		NaN	NaN		NaN	NaN			Rhythmic	Non-Rhythmic				ROI382	382	L	15.9167	22	31							ROI327	0		NaN	NaN		NaN	NaN	NaN	NaN	NaN
ROI403	1		26.6	0		3.28	16.46	0	3.64	18.24	16.0758	0		29.22	0		0.47	0.2	26.6		0.74125	0.25875				ROI403	403	L	16.7917	19	30	16.0758	16.0758	16.0758	-0.256755	1.46262		ROI328	0		NaN	NaN		NaN	NaN	NaN	NaN	NaN
ROI404	1		26.33	0		4.34	17.4	0	4.76	19.09	16.8249	0		70.91	0		0.34	0.21	26.33							ROI404	404	L	16.8333	20	30	16.8249	16.8249	16.8249	0.492391	2.21176		ROI348	1		26.69	0		4.83	18.04	0	5.37	20.06	16.7176
ROI405	1		32.13	0		2.52	17.55	0	3.37	23.5	20.7117	0		92.25	0		0.58	0.27	32.13							ROI405	405	L	16.875	21	30	20.7117	20.7117	20.7117	4.37914	6.09851		ROI349	0		NaN	NaN		NaN	NaN	NaN	NaN	NaN
ROI406	1		25.31	0		7.59	20.21	0	8	21.31	18.7815	0		85.19	0		0.68	0.35								ROI406	406	L	16.9167	22	30	18.7815						ROI350	1		25.15	0		6.56	19.1	0	6.88	20.03	16.6926
ROI407	1		31.14	0		6.84	21.59	0	8.87	28.01	24.6866	0		14.04	0		0.65	0.39								ROI407	407	L	16.9583	23	30	24.6866						ROI351	0		NaN	NaN		NaN	NaN	NaN	NaN	NaN
ROI425	0		NaN	NaN		NaN	NaN	NaN	NaN	NaN		NaN		NaN	NaN		NaN	NaN								ROI425	425	L	17.7083	17	29							ROI352	0		NaN	NaN		NaN	NaN	NaN	NaN	NaN
ROI426	1		27.86	0		2.83	16.5	0	3.29	19.15	16.8778	0		112.6	0		0.62	0.48								ROI426	426	L	17.75	18	29	16.8778						ROI353	1		31.66	0		4.12	19.02	0	5.43	25.09	20.9095
ROI427	1		27.56	0		1.66	15.21	0	1.9	17.46	15.3883	0		157.4	0		0.5	0.19	27.56							ROI427	427	L	17.7917	19	29	15.3883	15.3883	15.3883	-0.944206	0.775166		ROI354	1		28.04	0		16.76	6.49	0	19.58	7.58	6.31703
ROI428	1		26.18	0		5.68	18.68	0	6.2	20.38	17.9619	0		223.5	0		0.37	0.14	26.18							ROI428	428	L	17.8333	20	29	17.9619	17.9619	17.9619	1.62933	3.3487		ROI372	0		NaN	NaN		NaN	NaN	NaN	NaN	NaN
ROI429	1		25.69	0		10.97	23.76	0	11.74	25.43	22.4127	0		155	0		0.53	0.33								ROI429	429	L	17.875	21	29	22.4127						ROI373	0		NaN	NaN		NaN	NaN	NaN	NaN	NaN
ROI430	0		NaN	NaN		NaN	NaN	NaN	NaN	NaN		NaN		NaN	NaN		NaN	NaN								ROI430	430	L	17.9167	22	29							ROI374	0		NaN	NaN		NaN	NaN	NaN	NaN	NaN
ROI431	1		29.2	0		5.48	19.62	0	6.67	23.87	21.0378	0		22.82	0		0.7	0.37								ROI431	431	L	17.9583	23	29	21.0378						ROI375	0		NaN	NaN		NaN	NaN	NaN	NaN	NaN
ROI447	1		25.52	0		7.85	20.57	0	8.35	21.87	19.2751	0		1.51	0		0.56	0.39								ROI447	447	L	18.625	15	28	19.2751						ROI376	0		NaN	NaN		NaN	NaN	NaN	NaN	NaN
ROI448	1		27.69	0		2.18	15.78	0	2.51	18.2	16.0405	0		47.24	0		0.5	0.28	27.69							ROI448	448	L	18.6667	16	28	16.0405	16.0405	16.0405	-0.292008	1.42736		ROI377	1		25.18	0		7.56	20.12	0	7.93	21.11	17.5927
ROI449	0		NaN	NaN		NaN	NaN	NaN	NaN	NaN		NaN		NaN	NaN		NaN	NaN								ROI449	449	L	18.7083	17	28							ROI378	0		NaN	NaN		NaN	NaN	NaN	NaN	NaN
ROI450	1		26.96	0		3.61	16.93	0	4.06	19.02	16.7632	0		201.6	0		0.57	0.22	26.96							ROI450	450	L	18.75	18	28	16.7632	16.7632	16.7632	0.430697	2.15007		ROI379	1		29.35	0		14.02	4.21	0	17.14	5.14	4.28358
ROI451	1		27.33	0		1.98	15.44	0	2.26	17.59	15.5029	0		347.8	0		0.51	0.12	27.33							ROI451	451	L	18.7917	19	28	15.5029	15.5029	15.5029	-0.829631	0.889742		ROI396	1		30.86	0		3.86	18.52	0	4.96	23.82	19.8511
ROI452	1		27.38	0		2.1	15.59	0	2.39	17.77	15.6616	0		229.2	0		0.41	0.18	27.38							ROI452	452	L	18.8333	20	28	15.6616	15.6616	15.6616	-0.670988	1.04838		ROI397	1		25.23	0		2.92	15.51	0	3.07	16.3	13.5841
ROI453	1		25.45	0		15.21	3.89	0	16.13	4.13	3.63997	0		264.5	0		0.33	0.15	25.45							ROI453	453	L	18.875	21	28	3.63997	3.63997	3.63997	-12.6926	-10.9732		ROI398	1		32.39	0		1.27	16.38	0	1.72	22.11	18.4261
ROI454	1		25.83	0		11.28	0.13	0	12.14	0.14	0.123389	0		139.6	0		0.23	0.16	25.83							ROI454	454	L	18.9167	22	28	0.123389	0.123389	0.123389	-16.2092	-14.4898		ROI399	1		30.93	0		5.34	20.03	0	6.88	25.81	21.5096
ROI455	1		25.47	0		9.27	21.96	0	9.84	23.31	20.5442	0		35.39	0		0.47	0.21	25.47							ROI455	455	L	18.9583	23	28	20.5442	20.5442	20.5442	4.21168	5.93105		ROI400	1		32.6	0		2.25	17.42	0	3.06	23.66	19.7178
ROI470	0		NaN	NaN		NaN	NaN	NaN	NaN	NaN		NaN		NaN	NaN		NaN	NaN								ROI470	470	L	19.5833	14	27							ROI401	0		NaN	NaN		NaN	NaN	NaN	NaN	NaN
ROI471	1		32.8	0		3.52	18.74	0	4.81	25.61	22.5713	0		132.8	0		0.55	0.25	32.8							ROI471	471	L	19.625	15	27	22.5713	22.5713	22.5713	6.23878	7.95815		ROI402	1		26.94	0		8.57	21.88	0	9.62	24.56	20.4678
ROI472	1		26.21	0		6.24	19.25	0	6.82	21.03	18.5347	0		88.5	0		0.44	0.2	26.21							ROI472	472	L	19.6667	16	27	18.5347	18.5347	18.5347	2.20221	3.92158		ROI403	1		25.11	0		9.99	22.52	0	10.45	23.56	19.6345
ROI473	1		27.48	0		1.02	14.54	0	1.17	16.65	14.6744	0		219.6	0		0.62	0.21	27.48							ROI473	473	L	19.7083	17	27	14.6744	14.6744	14.6744	-1.6581	0.0612745		ROI404	0		NaN	NaN		NaN	NaN	NaN	NaN	NaN
ROI474	1		27.47	0		0.58	14.09	0	0.66	16.13	14.2161	0		404.6	0		0.59	0.15	27.47							ROI474	474	L	19.75	18	27	14.2161	14.2161	14.2161	-2.1164	-0.397026		ROI419	1		31.64	0		7.46	22.35	0	9.83	29.47	24.5598
ROI475	1		28.03	0		0.27	14	0	0.32	16.35	14.41	0		408.4	0		0.69	0.18	28.03							ROI475	475	L	19.7917	19	27	14.41	14.41	14.41	-1.9225	-0.20313		ROI420	1		31.72	0		7.08	22	0	9.36	29.08	24.2347
ROI476	1		26.63	0		4.91	18.1	0	5.45	20.08	17.6975	0		261.9	0		0.3	0.13	26.63							ROI476	476	L	19.8333	20	27	17.6975	17.6975	17.6975	1.36493	3.0843		ROI421	1		25.59	0		22.58	11.33	0	24.08	12.08	10.0672
ROI477	0		NaN	NaN		NaN	NaN	NaN	NaN	NaN		NaN		NaN	NaN		NaN	NaN								ROI477	477	L	19.875	21	27							ROI422	1		30.81	0		6.57	21.22	0	8.44	27.25	22.7096
ROI478	1		26.19	0		12.28	1.28	0	13.4	1.4	1.23389	0		105	0		0.39	0.24	26.19							ROI478	478	L	19.9167	22	27	1.23389	1.23389	1.23389	-15.0987	-13.3793		ROI423	0		NaN	NaN		NaN	NaN	NaN	NaN	NaN
ROI479	1		27.15	0		5.93	19.32	0	6.71	21.86	19.2663	0		14.24	0		0.48	0.22	27.15							ROI479	479	L	19.9583	23	27	19.2663	19.2663	19.2663	2.93373	4.6531		ROI424	1		25.33	0		10.42	23.05	0	11	24.33	20.2762
ROI494	1		25.48	0		6.85	19.54	0	7.27	20.75	18.288	0		55.52	0		0.79	0.35								ROI494	494	L	20.5833	14	26	18.288						ROI425	0		NaN	NaN		NaN	NaN	NaN	NaN	NaN
ROI495	0		NaN	NaN		NaN	NaN	NaN	NaN	NaN		NaN		NaN	NaN		NaN	NaN								ROI495	495	L	20.625	15	26							ROI426	1		24.35	0		13.1	1.27	0	13.29	1.29	1.07506
ROI496	1		28.51	0		20.52	10.42	0	24.38	12.38	10.9111	0		155.6	0		0.34	0.13	28.51							ROI496	496	L	20.6667	16	26	10.9111	10.9111	10.9111	-5.42145	-3.70208		ROI427	1		25.04	0		9.95	22.45	0	10.38	23.42	19.5178
ROI497	1		27.88	0		23.12	12.79	0	26.86	14.86	13.0968	0		280	0		0.33	0.12	27.88							ROI497	497	L	20.7083	17	26	13.0968	13.0968	13.0968	-3.23571	-1.51634		ROI428	0		NaN	NaN		NaN	NaN	NaN	NaN	NaN
ROI498	1		27.38	0		0.25	13.74	0	0.29	15.67	13.8107	0		236.3	0		0.45	0.24	27.38							ROI498	498	L	20.75	18	26	13.8107	13.8107	13.8107	-2.52182	-0.802447		ROI443	1		30.49	0		10.22	0.77	0	12.99	0.99	0.825048
ROI499	0		NaN	NaN		NaN	NaN	NaN	NaN	NaN		NaN		NaN	NaN		NaN	NaN								ROI499	499	L	20.7917	19	26							ROI444	1		27.47	0		16.43	5.95	0	18.8	6.8	5.66699
ROI500	1		28.83	0		23.78	13.79	0	28.57	16.57	14.6039	0		264.1	0		0.46	0.22	28.83							ROI500	500	L	20.8333	20	26	14.6039	14.6039	14.6039	-1.72861	-0.00923334		ROI445	1		28.53	0		10.39	0.29	0	12.35	0.35	0.291683
ROI501	1		28.12	0		0.44	14.2	0	0.51	16.63	14.6568	0		250.1	0		0.56	0.19	28.12							ROI501	501	L	20.875	21	26	14.6568	14.6568	14.6568	-1.67572	0.0436475		ROI446	1		27.46	0		15.21	4.72	0	17.4	5.4	4.50026
ROI502	1		27.31	0		2.44	15.9	0	2.78	18.09	15.9436	0		62.9	0		0.52	0.34								ROI502	502	L	20.9167	22	26	15.9436						ROI447	0		NaN	NaN		NaN	NaN	NaN	NaN	NaN
ROI503	1		27.08	0		4.06	17.42	0	4.58	19.66	17.3273	0		9.2	0		0.72	0.31								ROI503	503	L	20.9583	23	26	17.3273						ROI448	1		26.04	0		9.55	22.49	0	10.36	24.4	20.3345
ROI517	1		27.5	0		1.47	14.99	0	1.68	17.18	15.1416	0		28.58	0		0.59	0.27	27.5							ROI517	517	L	21.5417	13	25	15.1416	15.1416	15.1416	-1.19098	0.528389		ROI449	0		NaN	NaN		NaN	NaN	NaN	NaN	NaN
ROI518	1		29.82	0		21.01	11.35	0	26.11	14.11	12.4358	0		74.39	0		0.78	0.36								ROI518	518	L	21.5833	14	25	12.4358						ROI450	1		25.65	0		9.61	22.38	0	10.27	23.92	19.9345
ROI519	1		29.2	0		21.19	11.33	0	25.78	13.78	12.145	0		126.8	0		0.41	0.14	29.2							ROI519	519	L	21.625	15	25	12.145	12.145	12.145	-4.18757	-2.46819		ROI451	1		23.85	0		14.54	2.47	0	14.45	2.45	2.04178
ROI520	1		30.23	0		17.37	7.84	0	21.88	9.88	8.70772	0		222.3	0		0.42	0.22	30.23							ROI520	520	L	21.6667	16	25	8.70772	8.70772	8.70772	-7.62482	-5.90545		ROI452	1		25.55	0		5.25	17.98	0	5.59	19.14	15.9509
ROI521	1		30.09	0		18.29	8.72	0	22.93	10.93	9.63313	0		363.9	0		0.28	0.13	30.09							ROI521	521	L	21.7083	17	25	9.63313	9.63313	9.63313	-6.69941	-4.98004		ROI467	1		27.74	0		19.06	8.68	0	22.03	10.03	8.35881
ROI522	1		30.14	0		18.75	9.2	0	23.55	11.55	10.1796	0		224.9	0		0.24	0.13	30.14							ROI522	522	L	21.75	18	25	10.1796	10.1796	10.1796	-6.15297	-4.4336		ROI468	1		28.1	0		16.11	5.86	0	18.86	6.86	5.717
ROI523	1		27.14	0		0.37	13.76	0	0.42	15.56	13.7138	0		292	0		0.83	0.21	27.14							ROI523	523	L	21.7917	19	25	13.7138	13.7138	13.7138	-2.61877	-0.899395		ROI469	1		27.51	0		16.19	5.72	0	18.56	6.56	5.46698
ROI524	1		28.02	0		23.24	12.96	0	27.13	15.13	13.3348	0		412.4	0		0.45	0.12	28.02							ROI524	524	L	21.8333	20	25	13.3348	13.3348	13.3348	-2.99775	-1.27837		ROI470	0		NaN	NaN		NaN	NaN	NaN	NaN	NaN
ROI525	1		27.67	0		1.14	14.73	0	1.32	16.99	14.9741	0		330.8	0		0.55	0.14	27.67							ROI525	525	L	21.875	21	25	14.9741	14.9741	14.9741	-1.35844	0.360933		ROI471	0		NaN	NaN		NaN	NaN	NaN	NaN	NaN
ROI526	1		26.8	0		3.98	17.23	0	4.45	19.25	16.9659	0		137.7	0		0.47	0.17	26.8							ROI526	526	L	21.9167	22	25	16.9659	16.9659	16.9659	0.633407	2.35278		ROI472	1		29.54	0		4.84	19.09	0	5.96	23.5	19.5845
ROI527	1		26.88	0		3.26	16.54	0	3.65	18.53	16.3314	0		35.19	0		0.49	0.13	26.88							ROI527	527	L	21.9583	23	25	16.3314	16.3314	16.3314	-0.00116359	1.71821		ROI473	1		27.95	0		4.23	17.93	0	4.93	20.88	17.401
ROI541	1		28.71	0		20.85	10.82	0	24.94	12.94	11.4046	0		42.31	0		0.57	0.26	28.71							ROI541	541	L	22.5417	13	24	11.4046	11.4046	11.4046	-4.9279	-3.20853		ROI474	1		25.56	0		7.08	19.81	0	7.54	21.1	17.5844
ROI542	1		29.89	0		16.66	7.03	0	20.75	8.75	7.7118	0		133.8	0		0.55	0.33								ROI542	542	L	22.5833	14	24	7.7118						ROI475	1		26.73	0		0.24	13.47	0	0.27	15	12.5007
ROI543	1		32.33	0		12.09	3.18	0	16.29	4.29	3.78098	0		173.3	0		0.61	0.32								ROI543	543	L	22.625	15	24	3.78098						ROI476	1		31.93	0		23.69	14.67	0	31.52	19.52	16.2676
ROI544	1		31.97	0		14.74	5.73	0	19.63	7.63	6.72469	0		211.3	0		0.32	0.24	31.97							ROI544	544	L	22.6667	16	24	6.72469	6.72469	6.72469	-9.60786	-7.88848		ROI477	0		NaN	NaN		NaN	NaN	NaN	NaN	NaN
ROI545	1		31.38	0		14.94	5.76	0	19.54	7.54	6.64536	0		348.5	0		0.43	0.19	31.38							ROI545	545	L	22.7083	17	24	6.64536	6.64536	6.64536	-9.68718	-7.96781		ROI490	1		28	0		20.12	9.83	0	23.47	11.47	9.55888
ROI546	1		30.88	0		14.84	5.51	0	19.1	7.1	6.25757	0		446.8	0		0.48	0.14	30.88							ROI546	546	L	22.75	18	24	6.25757	6.25757	6.25757	-10.075	-8.3556		ROI491	1		27.83	0		19.83	9.48	0	23	11	9.16719
ROI547	1		28.07	0		22.25	11.99	0	26.02	14.02	12.3565	0		266.4	0		0.51	0.2	28.07							ROI547	547	L	22.7917	19	24	12.3565	12.3565	12.3565	-3.97604	-2.25667		ROI492	1		25.72	0		0.55	13.35	0	0.59	14.31	11.9257
ROI548	1		28.13	0		23.31	13.07	0	27.32	15.32	13.5023	0		253.3	0		0.55	0.22	28.13							ROI548	548	L	22.8333	20	24	13.5023	13.5023	13.5023	-2.83029	-1.11092		ROI493	0		NaN	NaN		NaN	NaN	NaN	NaN	NaN
ROI549	0		NaN	NaN		NaN	NaN	NaN	NaN	NaN		NaN		NaN	NaN		NaN	NaN								ROI549	549	L	22.875	21	24							ROI494	0		NaN	NaN		NaN	NaN	NaN	NaN	NaN
ROI550	1		27.26	0		0.38	13.81	0	0.43	15.69	13.8284	0		169.7	0		0.29	0.11	27.26							ROI550	550	L	22.9167	22	24	13.8284	13.8284	13.8284	-2.50419	-0.78482		ROI495	1		26.27	0		2.29	15.33	0	2.51	16.78	13.9841
ROI551	1		26.26	0		3.02	16.05	0	3.31	17.57	15.4853	0		103.6	0		0.32	0.1	26.26							ROI551	551	L	22.9583	23	24	15.4853	15.4853	15.4853	-0.847258	0.872115		ROI496	0		NaN	NaN		NaN	NaN	NaN	NaN	NaN
ROI564	1		26.77	0		5.36	18.6	0	5.98	20.75	18.288	0		10.74	0		0.8	0.39								ROI564	564	L	23.5	12	23	18.288						ROI497	1		24.13	0		21.86	9.93	0	21.98	9.98	8.31715
ROI565	1		29.02	0		19.83	9.91	0	23.98	11.98	10.5585	0		53.52	0		0.55	0.29	29.02							ROI565	565	L	23.5417	13	23	10.5585	10.5585	10.5585	-5.77399	-4.05462		ROI498	0		NaN	NaN		NaN	NaN	NaN	NaN	NaN
ROI566	1		29.77	0		16.41	6.74	0	20.35	8.35	7.35926	0		163	0		0.45	0.24	29.77							ROI566	566	L	23.5833	14	23	7.35926	7.35926	7.35926	-8.97329	-7.25391		ROI499	1		26.19	0		19.25	8.26	0	21.01	9.01	7.50877
ROI567	1		32.23	0		13.58	4.65	0	18.24	6.24	5.49961	0		194.1	0		0.34	0.29	32.23							ROI567	567	L	23.625	15	23	5.49961	5.49961	5.49961	-10.8329	-9.11356		ROI500	1		27.6	0		12.84	2.41	0	14.77	2.77	2.30847
ROI568	0		NaN	NaN		NaN	NaN	NaN	NaN	NaN		NaN		NaN	NaN		NaN	NaN								ROI568	568	L	23.6667	16	23							ROI501	0		NaN	NaN		NaN	NaN	NaN	NaN	NaN
ROI569	1		30.55	0		15.69	6.26	0	19.97	7.97	7.02434	0		410.3	0		0.25	0.15	30.55							ROI569	569	L	23.7083	17	23	7.02434	7.02434	7.02434	-9.3082	-7.58883		ROI514	1		34.2	0		23.09	14.67	0	32.91	20.91	17.426
ROI570	1		29.74	0		16.17	6.49	0	20.04	8.04	7.08604	0		523	0		0.39	0.15	29.74							ROI570	570	L	23.75	18	23	7.08604	7.08604	7.08604	-9.2465	-7.52713		ROI515	1		26.06	0		3.7	16.65	0	4.02	18.08	15.0675
ROI571	1		31.63	0		12.02	2.91	0	15.84	3.84	3.38438	0		156.8	0		0.51	0.46								ROI571	571	L	23.7917	19	23	3.38438						ROI516	1		28.6	0		22.75	12.68	0	27.11	15.11	12.5924
ROI572	0		NaN	NaN		NaN	NaN	NaN	NaN	NaN		NaN		NaN	NaN		NaN	NaN								ROI572	572	L	23.8333	20	23							ROI517	1		28.17	0		23.66	13.44	0	27.77	15.77	13.1424
ROI573	0		NaN	NaN		NaN	NaN	NaN	NaN	NaN		NaN		NaN	NaN		NaN	NaN								ROI573	573	L	23.875	21	23							ROI518	0		NaN	NaN		NaN	NaN	NaN	NaN	NaN
ROI574	1		28.07	0		21.92	11.66	0	25.64	13.64	12.0216	0		225.8	0		0.38	0.18	28.07							ROI574	574	L	23.9167	22	23	12.0216	12.0216	12.0216	-4.31096	-2.59158		ROI519	1		27.31	0		1.5	14.96	0	1.71	17.02	14.1842
ROI575	1		26.83	0		2.44	15.71	0	2.73	17.56	15.4765	0		191.7	0		0.33	0.11	26.83							ROI575	575	L	23.9583	23	23	15.4765	15.4765	15.4765	-0.856071	0.863301		ROI520	1		27.45	0		4.94	18.45	0	5.65	21.1	17.5844
ROI587	0		NaN	NaN		NaN	NaN	NaN	NaN	NaN		NaN		NaN	NaN		NaN	NaN								ROI587	587	L	24.4583	11	22							ROI521	1		27.55	0		6.54	20.09	0	7.51	23.06	19.2178
ROI588	1		27.24	0		5.6	19.03	0	6.36	21.6	19.0371	0		62.64	0		0.36	0.3	27.24							ROI588	588	L	24.5	12	22	19.0371	19.0371	19.0371	2.70457	4.42395		ROI522	1		26.76	0		11.08	0.31	0	12.35	0.35	0.291683
ROI589	0		NaN	NaN		NaN	NaN	NaN	NaN	NaN		NaN		NaN	NaN		NaN	NaN								ROI589	589	L	24.5417	13	22							ROI523	1		25.2	0		21.02	9.59	0	22.07	10.07	8.39215
ROI590	0		NaN	NaN		NaN	NaN	NaN	NaN	NaN		NaN		NaN	NaN		NaN	NaN								ROI590	590	L	24.5833	14	22							ROI524	1		27.51	0		13.03	2.56	0	14.93	2.93	2.44181
ROI591	1		29.03	0		22.12	12.2	0	26.75	14.75	12.9999	0		358.2	0		0.55	0.18	29.03							ROI591	591	L	24.625	15	22	12.9999	12.9999	12.9999	-3.33266	-1.61329		ROI525	0		NaN	NaN		NaN	NaN	NaN	NaN	NaN
ROI592	1		29.83	0		18.01	8.35	0	22.39	10.39	9.15721	0		343.5	0		0.26	0.13	29.83							ROI592	592	L	24.6667	16	22	9.15721	9.15721	9.15721	-7.17534	-5.45596		ROI538	1		28.24	0		12.69	2.49	0	14.93	2.93	2.44181
ROI593	1		31.58	0		13.8	4.68	0	18.16	6.16	5.4291	0		347.4	0		0.58	0.29	31.58							ROI593	593	L	24.7083	17	22	5.4291	5.4291	5.4291	-10.9034	-9.18407		ROI539	0		NaN	NaN		NaN	NaN	NaN	NaN	NaN
ROI594	1		31.21	0		14.72	5.49	0	19.14	7.14	6.29282	0		340.5	0		0.37	0.17	31.21							ROI594	594	L	24.75	18	22	6.29282	6.29282	6.29282	-10.0397	-8.32035		ROI540	0		NaN	NaN		NaN	NaN	NaN	NaN	NaN
ROI595	1		32.7	0		11.33	2.52	0	15.44	3.44	3.03184	0		239.7	0		0.32	0.16	32.7							ROI595	595	L	24.7917	19	22	3.03184	3.03184	3.03184	-13.3007	-11.5813		ROI541	0		NaN	NaN		NaN	NaN	NaN	NaN	NaN
ROI596	0		NaN	NaN		NaN	NaN	NaN	NaN	NaN		NaN		NaN	NaN		NaN	NaN								ROI596	596	L	24.8333	20	22							ROI542	1		28.87	0		19.94	9.97	0	23.99	11.99	9.99224
ROI597	1		28.17	0		22.61	12.39	0	26.54	14.54	12.8148	0		208.3	0		0.63	0.29	28.17							ROI597	597	L	24.875	21	22	12.8148	12.8148	12.8148	-3.51774	-1.79837		ROI543	1		26.66	0		4.72	17.91	0	5.24	19.9	16.5843
ROI598	1		27.46	0		1.7	15.22	0	1.95	17.41	15.3443	0		352.2	0		0.51	0.17	27.46							ROI598	598	L	24.9167	22	22	15.3443	15.3443	15.3443	-0.988273	0.731099		ROI544	1		27.35	0		6.69	20.16	0	7.62	22.97	19.1428
ROI599	1		26.73	0		4.82	18.05	0	5.37	20.1	17.7151	0		286.9	0		0.67	0.15	26.73							ROI599	599	L	24.9583	23	22	17.7151	17.7151	17.7151	1.38255	3.10193		ROI545	1		25.57	0		13.29	2.03	0	14.16	2.16	1.8001
ROI611	1		26.5	0		9.46	22.6	0	10.45	24.95	21.9896	0		34.97	0		0.45	0.18	26.5							ROI611	611	L	25.4583	11	21	21.9896	21.9896	21.9896	5.65709	7.37646		ROI546	1		29.53	0		0.36	14.6	0	0.44	17.97	14.9759
ROI612	1		26.72	0		8.78	22.01	0	9.78	24.5	21.593	0		105.5	0		0.5	0.16	26.72							ROI612	612	L	25.5	12	21	21.593	21.593	21.593	5.26048	6.97986		ROI547	1		27.31	0		11.19	0.64	0	12.73	0.73	0.608368
ROI613	1		27.86	0		5.08	18.75	0	5.9	21.76	19.1781	0		82.08	0		0.44	0.23	27.86							ROI613	613	L	25.5417	13	21	19.1781	19.1781	19.1781	2.84559	4.56496		ROI548	1		25.22	0		21.76	10.34	0	22.87	10.87	9.05886
ROI614	1		25.68	0		6.49	19.27	0	6.94	20.62	18.1734	0		143.2	0		0.32	0.27	25.68							ROI614	614	L	25.5833	14	21	18.1734	18.1734	18.1734	1.84085	3.56023		ROI549	0		NaN	NaN		NaN	NaN	NaN	NaN	NaN
ROI615	1		28.79	0		21.33	11.33	0	25.59	13.59	11.9775	0		454.7	0		0.47	0.16	28.79							ROI615	615	L	25.625	15	21	11.9775	11.9775	11.9775	-4.35502	-2.63565		ROI561	1		26.14	0		19.87	8.85	0	21.64	9.64	8.0338
ROI616	1		28.97	0		20.76	10.82	0	25.06	13.06	11.5104	0		425.9	0		0.49	0.18	28.97							ROI616	616	L	25.6667	16	21	11.5104	11.5104	11.5104	-4.82214	-3.10276		ROI562	1		29.18	0		10.95	1.08	0	13.31	1.31	1.09173
ROI617	1		30.6	0		18.27	8.85	0	23.29	11.29	9.95042	0		314.1	0		0.52	0.23	30.6							ROI617	617	L	25.7083	17	21	9.95042	9.95042	9.95042	-6.38212	-4.66275		ROI563	1		29.02	0		12.49	2.56	0	15.1	3.1	2.58348
ROI618	1		29.97	0		17.94	8.33	0	22.4	10.4	9.16602	0		392.9	0		0.34	0.14	29.97							ROI618	618	L	25.75	18	21	9.16602	9.16602	9.16602	-7.16652	-5.44715		ROI564	1		27.52	0		16.9	6.44	0	19.38	7.38	6.15036
ROI619	1		29.88	0		18.61	8.97	0	23.17	11.17	9.84466	0		310.9	0		0.27	0.12	29.88							ROI619	619	L	25.7917	19	21	9.84466	9.84466	9.84466	-6.48789	-4.76851		ROI565	1		29.73	0		18.32	8.63	0	22.7	10.7	8.91718
ROI620	1		28.71	0		20.61	10.57	0	24.66	12.66	11.1579	0		143.6	0		0.27	0.18	28.71							ROI620	620	L	25.8333	20	21	11.1579	11.1579	11.1579	-5.17468	-3.4553		ROI566	1		31.44	0		16.05	6.89	0	21.03	9.03	7.52543
ROI621	1		25.74	0		6.8	19.61	0	7.29	21.03	18.5347	0		423.6	0		0.41	0.19	25.74							ROI621	621	L	25.875	21	21	18.5347	18.5347	18.5347	2.20221	3.92158		ROI567	1		23.81	0		4.63	16.53	0	4.59	16.4	13.6675
ROI622	1		27.08	0		4.01	17.37	0	4.52	19.6	17.2744	0		431	0		0.5	0.17	27.08							ROI622	622	L	25.9167	22	21	17.2744	17.2744	17.2744	0.941879	2.66125		ROI568	1		24.24	0		3.31	15.43	0	3.34	15.58	12.9841
ROI623	1		27.02	0		3.24	16.58	0	3.65	18.67	16.4548	0		254.7	0		0.59	0.16	27.02							ROI623	623	L	25.9583	23	21	16.4548	16.4548	16.4548	0.122225	1.8416		ROI569	1		31.81	0		21.82	12.77	0	28.92	16.92	14.1008
ROI624	1		26.45	0		4.16	17.27	0	4.58	19.03	16.7721	0		20.97	0		0.49	0.17	26.45							ROI624	624	L	26	24	20	16.7721	16.7721	16.7721	0.43951	2.15888		ROI570	1		26.45	0		17.45	6.56	0	19.23	7.23	6.02535
ROI635	1		25.97	0		10.2	23.11	0	11.04	25.01	22.0425	0		62.58	0		0.77	0.3	25.97							ROI635	635	L	26.4583	11	20	22.0425	22.0425	22.0425	5.70997	7.42934		ROI571	1		27.64	0		14.35	3.93	0	16.53	4.53	3.77522
ROI636	1		25.21	0		11.83	0.41	0	12.43	0.43	0.37898	0		76.42	0		0.26	0.12	25.21							ROI636	636	L	26.5	12	20	0.37898	0.37898	0.37898	-15.9536	-14.2342		ROI572	1		25.86	0		23.68	12.55	0	25.52	13.52	11.2673
ROI637	1		29.73	0		18.97	9.28	0	23.5	11.5	10.1355	0		103.4	0		0.67	0.31								ROI637	637	L	26.5417	13	20	10.1355						ROI573	1		30.92	0		21.73	12.42	0	28	16	13.3341
ROI638	1		29.35	0		20.14	10.33	0	24.63	12.63	11.1314	0		192	0		0.52	0.25	29.35							ROI638	638	L	26.5833	14	20	11.1314	11.1314	11.1314	-5.20112	-3.48174		ROI574	0		NaN	NaN		NaN	NaN	NaN	NaN	NaN
ROI639	1		27.99	0		22.77	12.48	0	26.55	14.55	12.8236	0		359.5	0		0.32	0.14	27.99							ROI639	639	L	26.625	15	20	12.8236	12.8236	12.8236	-3.50893	-1.78956		ROI585	1		27.53	0		12.96	2.5	0	14.87	2.87	2.39181
ROI640	1		29.52	0		19.47	9.72	0	23.95	11.95	10.5321	0		362.7	0		0.45	0.17	29.52							ROI640	640	L	26.6667	16	20	10.5321	10.5321	10.5321	-5.80043	-4.08106		ROI586	1		32.12	0		2.21	17.25	0	2.96	23.08	19.2344
ROI641	1		28.34	0		22.42	12.25	0	26.47	14.47	12.7531	0		418.1	0		0.48	0.24	28.34							ROI641	641	L	26.7083	17	20	12.7531	12.7531	12.7531	-3.57944	-1.86006		ROI587	1		33.17	0		22.46	13.78	0	31.04	19.04	15.8676
ROI642	1		26.73	0		3.76	16.99	0	4.19	18.92	16.6751	0		452	0		0.45	0.19	26.73							ROI642	642	L	26.75	18	20	16.6751	16.6751	16.6751	0.342562	2.06193		ROI588	1		25.47	0		20.65	9.34	0	21.92	9.92	8.26714
ROI643	1		26.64	0		5.49	18.68	0	6.09	20.73	18.2703	0		493.2	0		0.47	0.18	26.64							ROI643	643	L	26.7917	19	20	18.2703	18.2703	18.2703	1.9378	3.65717		ROI589	1		28.93	0		19.2	9.24	0	23.15	11.15	9.2922
ROI644	1		25	0		11.43	23.91	0	11.91	24.91	21.9544	0		299.6	0		0.44	0.2	25							ROI644	644	L	26.8333	20	20	21.9544	21.9544	21.9544	5.62184	7.34121		ROI590	1		24.43	0		3.91	16.12	0	3.98	16.41	13.6758
ROI645	1		26.2	0		1.47	14.47	0	1.6	15.8	13.9253	0		250	0		0.48	0.28	26.2							ROI645	645	L	26.875	21	20	13.9253	13.9253	13.9253	-2.40724	-0.687871		ROI591	1		23.66	0		5.32	17.14	0	5.25	16.91	14.0925
ROI646	1		26.35	0		0.46	13.53	0	0.5	14.85	13.088	0		212.3	0		0.6	0.28	26.35							ROI646	646	L	26.9167	22	20	13.088	13.088	13.088	-3.24452	-1.52515		ROI592	1		26.64	0		14.32	3.51	0	15.89	3.89	3.24185
ROI647	1		27.9	0		21.36	11.04	0	24.83	12.83	11.3077	0		169.7	0		0.57	0.24	27.9							ROI647	647	L	26.9583	23	20	11.3077	11.3077	11.3077	-5.02485	-3.30547		ROI593	1		28.15	0		4.3	18.07	0	5.04	21.19	17.6593
ROI648	1		27.65	0		0.07	13.65	0	0.08	15.73	13.8636	0		51.78	0		0.46	0.16	27.65							ROI648	648	L	27	24	19	13.8636	13.8636	13.8636	-2.46894	-0.749566		ROI594	1		29.08	0		3.19	17.29	0	3.87	20.95	17.4593
ROI658	1		32.67	0		7.24	22.43	0	9.86	30.53	26.9076	0		14.37	0		0.72	0.29	32.67							ROI658	658	L	27.4167	10	19	26.9076	26.9076	2.90755	-13.425	-11.7056		ROI595	1		28.02	0		11.61	1.33	0	13.56	1.56	1.30008
ROI659	1		26.39	0		7.17	20.25	0	7.88	22.27	19.6276	0		89.08	0		0.55	0.25	26.39							ROI659	659	L	27.4583	11	19	19.6276	19.6276	19.6276	3.29508	5.01445		ROI596	1		32.14	0		18.2	9.24	0	24.37	12.37	10.3089
ROI660	0		NaN	NaN		NaN	NaN	NaN	NaN	NaN		NaN		NaN	NaN		NaN	NaN								ROI660	660	L	27.5	12	19							ROI597	1		24.45	0		3.17	15.39	0	3.23	15.68	13.0674
ROI661	1		28.79	0		20.14	10.14	0	24.16	12.16	10.7172	0		171.3	0		0.5	0.2	28.79							ROI661	661	L	27.5417	13	19	10.7172	10.7172	10.7172	-5.61535	-3.89598		ROI598	1		31.18	0		0.9	15.66	0	1.17	20.35	16.9593
ROI662	1		32.58	0		13.31	4.47	0	18.07	6.07	5.34978	0		167.5	0		0.85	0.26	32.58							ROI662	662	L	27.5833	14	19	5.34978	5.34978	5.34978	-10.9828	-9.26339		ROI608	1		32.33	0		21.92	13.01	0	29.53	17.53	14.6092
ROI663	1		28.71	0		21.72	11.69	0	25.98	13.98	12.3212	0		221.7	0		0.3	0.12	28.71							ROI663	663	L	27.625	15	19	12.3212	12.3212	12.3212	-4.0113	-2.29192		ROI609	1		30.32	0		6.21	20.72	0	7.85	26.17	21.8096
ROI664	1		27.39	0		2.19	15.68	0	2.5	17.89	15.7673	0		308.8	0		0.47	0.18	27.39							ROI664	664	L	27.6667	16	19	15.7673	15.7673	15.7673	-0.565226	1.15415		ROI610	1		31.06	0		4.37	19.1	0	5.65	24.71	20.5928
ROI665	1		26.72	0		2.91	16.13	0	3.24	17.96	15.829	0		370.4	0		0.41	0.19	26.72							ROI665	665	L	27.7083	17	19	15.829	15.829	15.829	-0.503532	1.21584		ROI611	1		31.25	0		3.89	18.68	0	5.07	24.32	20.2678
ROI666	1		26.68	0		4.01	17.22	0	4.46	19.14	16.869	0		381.4	0		0.75	0.22	26.68							ROI666	666	L	27.75	18	19	16.869	16.869	16.869	0.536459	2.25583		ROI612	0		NaN	NaN		NaN	NaN	NaN	NaN	NaN
ROI667	1		26.6	0		4.73	17.9	0	5.24	19.84	17.4859	0		450.8	0		0.52	0.21	26.6							ROI667	667	L	27.7917	19	19	17.4859	17.4859	17.4859	1.1534	2.87277		ROI613	1		30.42	0		17.99	8.52	0	22.8	10.8	9.00052
ROI668	1		26.37	0		5.99	19.07	0	6.58	20.95	18.4642	0		375.3	0		0.39	0.15	26.37							ROI668	668	L	27.8333	20	19	18.4642	18.4642	18.4642	2.1317	3.85107		ROI614	1		24.06	0		3.34	15.37	0	3.35	15.41	12.8424
ROI669	1		26.84	0		0.37	13.64	0	0.41	15.25	13.4406	0		191.4	0		0.56	0.31								ROI669	669	L	27.875	21	19	13.4406						ROI615	1		27.88	0		6.95	20.62	0	8.07	23.95	19.9595
ROI670	1		27.37	0		20.67	10.15	0	23.57	11.57	10.1972	0		509	0		0.41	0.17	27.37							ROI670	670	L	27.9167	22	19	10.1972	10.1972	10.1972	-6.13535	-4.41597		ROI616	0		NaN	NaN		NaN	NaN	NaN	NaN	NaN
ROI671	1		29.22	0		17.42	7.56	0	21.21	9.21	8.11722	0		250.8	0		0.53	0.25	29.22							ROI671	671	L	27.9583	23	19	8.11722	8.11722	8.11722	-8.21533	-6.49595		ROI617	1		27.44	0		7.31	20.82	0	8.36	23.8	19.8345
ROI672	1		28.22	0		22.83	12.62	0	26.84	14.84	13.0792	0		140.9	0		0.2	0.1	28.22							ROI672	672	L	28	24	18	13.0792	13.0792	13.0792	-3.25334	-1.53397		ROI618	1		30.54	0		2.49	17.06	0	3.17	21.71	18.0927
ROI682	1		25.86	0		9.29	22.15	0	10.01	23.87	21.0378	0		46	0		0.55	0.24	25.86							ROI682	682	L	28.4167	10	18	21.0378	21.0378	21.0378	4.70523	6.42461		ROI619	1		27.42	0		13.98	3.47	0	15.97	3.97	3.30852
ROI683	0		NaN	NaN		NaN	NaN	NaN	NaN	NaN		NaN		NaN	NaN		NaN	NaN								ROI683	683	L	28.4583	11	18							ROI620	0		NaN	NaN		NaN	NaN	NaN	NaN	NaN
ROI684	0		NaN	NaN		NaN	NaN	NaN	NaN	NaN		NaN		NaN	NaN		NaN	NaN								ROI684	684	L	28.5	12	18							ROI621	1		28.32	0		1.58	15.41	0	1.86	18.18	15.1509
ROI685	1		29.67	0		18.1	8.4	0	22.37	10.37	9.13958	0		138.1	0		0.61	0.26	29.67							ROI685	685	L	28.5417	13	18	9.13958	9.13958	9.13958	-7.19296	-5.47359		ROI622	0		NaN	NaN		NaN	NaN	NaN	NaN	NaN
ROI686	1		29.95	0		17.31	7.69	0	21.6	9.6	8.46094	0		168.7	0		0.51	0.22	29.95							ROI686	686	L	28.5833	14	18	8.46094	8.46094	8.46094	-7.8716	-6.15223		ROI632	0		NaN	NaN		NaN	NaN	NaN	NaN	NaN
ROI687	1		29.05	0		21.16	11.24	0	25.61	13.61	11.9951	0		226.8	0		0.66	0.25	29.05							ROI687	687	L	28.625	15	18	11.9951	11.9951	11.9951	-4.3374	-2.61802		ROI633	1		29.67	0		3.1	17.39	0	3.83	21.5	17.9177
ROI688	1		28.02	0		0.25	13.97	0	0.29	16.31	14.3748	0		422.5	0		0.36	0.13	28.02							ROI688	688	L	28.6667	16	18	14.3748	14.3748	14.3748	-1.95776	-0.238384		ROI634	1		31.79	0		23.68	14.62	0	31.37	19.37	16.1426
ROI689	1		27.48	0		0.78	14.3	0	0.89	16.37	14.4277	0		480.7	0		0.61	0.16	27.48							ROI689	689	L	28.7083	17	18	14.4277	14.4277	14.4277	-1.90488	-0.185503		ROI635	0		NaN	NaN		NaN	NaN	NaN	NaN	NaN
ROI690	1		28.18	0		23.07	12.85	0	27.09	15.09	13.2995	0		488	0		0.7	0.19	28.18							ROI690	690	L	28.75	18	18	13.2995	13.2995	13.2995	-3.033	-1.31363		ROI636	1		27.11	0		4.26	17.63	0	4.81	19.92	16.601
ROI691	1		28	0		23.05	12.76	0	26.89	14.89	13.1233	0		655	0		0.4	0.13	28							ROI691	691	L	28.7917	19	18	13.1233	13.1233	13.1233	-3.20927	-1.4899		ROI637	1		26.1	0		11.29	0.26	0	12.28	0.28	0.233347
ROI692	1		27.45	0		1.85	15.36	0	2.12	17.57	15.4853	0		618	0		0.39	0.13	27.45							ROI692	692	L	28.8333	20	18	15.4853	15.4853	15.4853	-0.847258	0.872115		ROI638	1		26.59	0		9.58	22.75	0	10.61	25.2	21.0012
ROI693	1		27.44	0		1.06	14.56	0	1.21	16.65	14.6744	0		464.8	0		0.63	0.17	27.44							ROI693	693	L	28.875	21	18	14.6744	14.6744	14.6744	-1.6581	0.0612745		ROI639	0		NaN	NaN		NaN	NaN	NaN	NaN	NaN
ROI694	1		28.63	0		20.29	10.23	0	24.2	12.2	10.7524	0		414	0		0.5	0.21	28.63							ROI694	694	L	28.9167	22	18	10.7524	10.7524	10.7524	-5.5801	-3.86072		ROI640	1		24.08	0		2.98	15.02	0	2.99	15.07	12.5591
ROI695	1		29.04	0		20.12	10.21	0	24.34	12.34	10.8758	0		312.7	0		0.45	0.22	29.04							ROI695	695	L	28.9583	23	18	10.8758	10.8758	10.8758	-5.45671	-3.73734		ROI641	0		NaN	NaN		NaN	NaN	NaN	NaN	NaN
ROI696	1		27.76	0		0.68	14.31	0	0.79	16.55	14.5863	0		297.3	0		0.3	0.09	27.76							ROI696	696	L	29	24	17	14.5863	14.5863	14.5863	-1.74623	-0.0268603		ROI642	0		NaN	NaN		NaN	NaN	NaN	NaN	NaN
ROI706	0		NaN	NaN		NaN	NaN	NaN	NaN	NaN		NaN		NaN	NaN		NaN	NaN								ROI706	706	L	29.4167	10	17							ROI643	0		NaN	NaN		NaN	NaN	NaN	NaN	NaN
ROI707	1		25.26	0		10.73	23.33	0	11.29	24.55	21.6371	0		83.02	0		0.55	0.98								ROI707	707	L	29.4583	11	17	21.6371						ROI644	1		25.48	0		2.98	15.67	0	3.16	16.64	13.8675
ROI708	1		25.78	0		7.64	20.47	0	8.21	21.99	19.3808	0		194.2	0		0.55	0.45								ROI708	708	L	29.5	12	17	19.3808						ROI645	1		28.93	0		18.74	8.79	0	22.59	10.59	8.82551
ROI709	1		25.84	0		9.62	22.48	0	10.36	24.2	21.3286	0		196.4	0		0.64	0.31								ROI709	709	L	29.5417	13	17	21.3286						ROI646	1		27.15	0		23.74	13.14	0	26.86	14.86	12.3841
ROI710	1		29.99	0		17.84	8.23	0	22.29	10.29	9.06907	0		195.6	0		0.54	0.39								ROI710	710	L	29.5833	14	17	9.06907						ROI647	1		27.39	0		23.32	12.8	0	26.61	14.61	12.1757
ROI711	1		29.02	0		20.95	11.02	0	25.33	13.33	11.7484	0		242.5	0		0.71	0.3	29.02							ROI711	711	L	29.625	15	17	11.7484	11.7484	11.7484	-4.58417	-2.8648		ROI656	1		31.7	0		0.49	15.41	0	0.65	20.35	16.9593
ROI712	1		27.99	0		0.16	13.87	0	0.19	16.18	14.2602	0		394.6	0		0.53	0.16	27.99							ROI712	712	L	29.6667	16	17	14.2602	14.2602	14.2602	-2.07233	-0.352959		ROI657	1		30.5	0		2.57	17.13	0	3.27	21.77	18.1427
ROI713	1		27.96	0		23.9	13.6	0	27.84	15.84	13.9606	0		401.9	0		0.47	0.21	27.96							ROI713	713	L	29.7083	17	17	13.9606	13.9606	13.9606	-2.37199	-0.652617		ROI658	1		31.49	0		1.28	16.13	0	1.68	21.17	17.6427
ROI714	1		28.43	0		23.03	12.9	0	27.28	15.28	13.467	0		588	0		0.23	0.1	28.43							ROI714	714	L	29.75	18	17	13.467	13.467	13.467	-2.86554	-1.14617		ROI659	1		31.14	0		1.71	16.46	0	2.22	21.36	17.801
ROI715	1		27.04	0		3.29	16.64	0	3.71	18.75	16.5253	0		724	0		0.11	0.05	27.04							ROI715	715	L	29.7917	19	17	16.5253	16.5253	16.5253	0.192733	1.91211		ROI660	0		NaN	NaN		NaN	NaN	NaN	NaN	NaN
ROI716	1		27.42	0		2.28	15.77	0	2.6	18.02	15.8819	0		686	0		0.37	0.12	27.42							ROI716	716	L	29.8333	20	17	15.8819	15.8819	15.8819	-0.450651	1.26872		ROI661	1		28.15	0		4.7	18.47	0	5.51	21.66	18.051
ROI717	1		27.64	0		0.79	14.37	0	0.91	16.55	14.5863	0		561	0		0.31	0.09	27.64							ROI717	717	L	29.875	21	17	14.5863	14.5863	14.5863	-1.74623	-0.0268603		ROI662	1		28.87	0		1.79	15.81	0	2.15	19.02	15.8509
ROI718	1		27.93	0		23.45	13.14	0	27.29	15.29	13.4758	0		514	0		0.42	0.16	27.93							ROI718	718	L	29.9167	22	17	13.4758	13.4758	13.4758	-2.85673	-1.13736		ROI663	0		NaN	NaN		NaN	NaN	NaN	NaN	NaN
ROI719	1		28.05	0		23.88	13.61	0	27.91	15.91	14.0222	0		481.3	0		0.37	0.16	28.05							ROI719	719	L	29.9583	23	17	14.0222	14.0222	14.0222	-2.3103	-0.590923		ROI664	0		NaN	NaN		NaN	NaN	NaN	NaN	NaN
ROI720	1		27.26	0		3.05	16.48	0	3.46	18.72	16.4988	0		522	0		0.44	0.13	27.26							ROI720	720	L	30	24	16	16.4988	16.4988	16.4988	0.166293	1.88566		ROI665	0		NaN	NaN		NaN	NaN	NaN	NaN	NaN
ROI729	1		26.9	0		10.31	23.61	0	11.56	26.46	23.3205	0		4.74	0		0.9	0.32								ROI729	729	L	30.375	9	16	23.3205						ROI666	1		29.37	0		2.2	16.39	0	2.69	20.06	16.7176
ROI730	0		NaN	NaN		NaN	NaN	NaN	NaN	NaN		NaN		NaN	NaN		NaN	NaN								ROI730	730	L	30.4167	10	16							ROI667	1		28.73	0		22.57	12.55	0	27.02	15.02	12.5174
ROI731	1		25.06	0		17.07	5.57	0	17.82	5.82	5.12945	0		255.5	0		0.65	0.26	25.06							ROI731	731	L	30.4583	11	16	5.12945	5.12945	5.12945	-11.2031	-9.48372		ROI668	1		25.21	0		1.5	14.08	0	1.57	14.78	12.3174
ROI732	1		25.79	0		9.58	22.41	0	10.29	24.08	21.2229	0		316.9	0		0.5	0.24	25.79							ROI732	732	L	30.5	12	16	21.2229	21.2229	21.2229	4.89032	6.60969		ROI669	1		26.58	0		17.91	7.08	0	19.83	7.83	6.52538
ROI733	1		25.39	0		10.75	23.4	0	11.37	24.76	21.8222	0		268.9	0		0.7	0.28	25.39							ROI733	733	L	30.5417	13	16	21.8222	21.8222	21.8222	5.48963	7.20901		ROI670	1		27.9	0		22.98	12.65	0	26.71	14.71	12.259
ROI734	0		NaN	NaN		NaN	NaN	NaN	NaN	NaN		NaN		NaN	NaN		NaN	NaN								ROI734	734	L	30.5833	14	16							ROI671	1		25.74	0		1.85	14.66	0	1.98	15.72	13.1008
ROI735	0		NaN	NaN		NaN	NaN	NaN	NaN	NaN		NaN		NaN	NaN		NaN	NaN								ROI735	735	L	30.625	15	16							ROI680	1		31.7	0		1.01	15.92	0	1.34	21.04	17.5343
ROI736	1		26.93	0		4.95	18.25	0	5.55	20.48	18.05	0		452.7	0		0.52	0.2	26.93							ROI736	736	L	30.6667	16	16	18.05	18.05	18.05	1.71747	3.43684		ROI681	0		NaN	NaN		NaN	NaN	NaN	NaN	NaN
ROI737	1		28.86	0		21.85	11.87	0	26.28	14.28	12.5856	0		344.5	0		0.62	0.35								ROI737	737	L	30.7083	17	16	12.5856						ROI682	1		30.35	0		19.94	10.45	0	25.22	13.22	11.0173
ROI738	1		28.83	0		21.69	11.7	0	26.05	14.05	12.3829	0		552	0		0.46	0.15	28.83							ROI738	738	L	30.75	18	16	12.3829	12.3829	12.3829	-3.9496	-2.23023		ROI683	1		29.65	0		23.44	13.73	0	28.96	16.96	14.1341
ROI739	1		27.11	0		2.5	15.87	0	2.82	17.93	15.8026	0		609	0		0.5	0.15	27.11							ROI739	739	L	30.7917	19	16	15.8026	15.8026	15.8026	-0.529972	1.1894		ROI684	0		NaN	NaN		NaN	NaN	NaN	NaN	NaN
ROI740	1		27.08	0		2.65	16.01	0	2.99	18.07	15.926	0		687	0		0.51	0.13	27.08							ROI740	740	L	30.8333	20	16	15.926	15.926	15.926	-0.406584	1.31279		ROI685	0		NaN	NaN		NaN	NaN	NaN	NaN	NaN
ROI741	1		27.94	0		0.57	14.26	0	0.66	16.6	14.6304	0		782	0		0.3	0.09	27.94							ROI741	741	L	30.875	21	16	14.6304	14.6304	14.6304	-1.70217	0.0172071		ROI686	0		NaN	NaN		NaN	NaN	NaN	NaN	NaN
ROI742	1		27.71	0		1.24	14.85	0	1.43	17.14	15.1063	0		913	0		0.16	0.07	27.71							ROI742	742	L	30.9167	22	16	15.1063	15.1063	15.1063	-1.22624	0.493135		ROI687	1		25.01	0		23.2	11.69	0	24.18	12.18	10.1506
ROI743	1		28.17	0		23.48	13.26	0	27.56	15.56	13.7138	0		678	0		0.3	0.12	28.17							ROI743	743	L	30.9583	23	16	13.7138	13.7138	13.7138	-2.61877	-0.899395		ROI688	1		25.01	0		20.88	9.37	0	21.76	9.76	8.1338
ROI744	1		28.27	0		0.7	14.51	0	0.83	17.1	15.0711	0		637	0		0.26	0.09	28.27							ROI744	744	L	31	24	15	15.0711	15.0711	15.0711	-1.26149	0.457881		ROI689	0		NaN	NaN		NaN	NaN	NaN	NaN	NaN
ROI753	1		29.15	0		6.53	20.65	0	7.93	25.08	22.1042	0		25.12	0		0.41	0.42								ROI753	753	L	31.375	9	15	22.1042						ROI690	0		NaN	NaN		NaN	NaN	NaN	NaN	NaN
ROI754	1		26.65	0		5.37	18.56	0	5.96	20.61	18.1646	0		43.23	0		0.49	0.68								ROI754	754	L	31.4167	10	15	18.1646						ROI691	0		NaN	NaN		NaN	NaN	NaN	NaN	NaN
ROI755	1		27.56	0		3.92	17.47	0	4.5	20.06	17.6798	0		110.4	0		0.76	0.46								ROI755	755	L	31.4583	11	15	17.6798						ROI692	1		26.08	0		4.31	17.26	0	4.68	18.76	15.6342
ROI756	1		26.27	0		9.2	22.24	0	10.07	24.34	21.452	0		339.9	0		0.54	0.22	26.27							ROI756	756	L	31.5	12	15	21.452	21.452	21.452	5.11947	6.83884		ROI693	1		32.24	0		3.87	18.94	0	5.2	25.44	21.2012
ROI757	1		26.63	0		8.98	22.16	0	9.96	24.59	21.6723	0		234.8	0		0.52	0.31								ROI757	757	L	31.5417	13	15	21.6723						ROI694	1		25.82	0		0.84	13.68	0	0.9	14.72	12.2674
ROI758	1		26.53	0		8.17	21.31	0	9.03	23.56	20.7646	0		242	0		0.69	0.34								ROI758	758	L	31.5833	14	15	20.7646						ROI695	0		NaN	NaN		NaN	NaN	NaN	NaN	NaN
ROI759	1		26.25	0		7.01	20.04	0	7.67	21.92	19.3191	0		469.2	0		0.37	0.15	26.25							ROI759	759	L	31.625	15	15	19.3191	19.3191	19.3191	2.98661	4.70598		ROI696	0		NaN	NaN		NaN	NaN	NaN	NaN	NaN
ROI760	0		NaN	NaN		NaN	NaN	NaN	NaN	NaN		NaN		NaN	NaN		NaN	NaN								ROI760	760	L	31.6667	16	15							ROI704	1		32.42	0		1.01	16.12	0	1.37	21.79	18.1594
ROI761	0		NaN	NaN		NaN	NaN	NaN	NaN	NaN		NaN		NaN	NaN		NaN	NaN								ROI761	761	L	31.7083	17	15							ROI705	1		33.41	0		23.5	14.88	0	32.72	20.72	17.2677
ROI762	1		28.67	0		21.28	11.23	0	25.42	13.42	11.8277	0		526	0		0.44	0.21	28.67							ROI762	762	L	31.75	18	15	11.8277	11.8277	11.8277	-4.50485	-2.78548		ROI706	1		25.32	0		7.44	20.07	0	7.85	21.17	17.6427
ROI763	1		28.54	0		22.38	12.29	0	26.61	14.61	12.8765	0		643	0		0.55	0.17	28.54							ROI763	763	L	31.7917	19	15	12.8765	12.8765	12.8765	-3.45605	-1.73668		ROI707	0		NaN	NaN		NaN	NaN	NaN	NaN	NaN
ROI764	1		27.9	0		0.16	13.84	0	0.19	16.09	14.1809	0		768	0		0.5	0.15	27.9							ROI764	764	L	31.8333	20	15	14.1809	14.1809	14.1809	-2.15165	-0.43228		ROI708	1		27.13	0		21.05	10.44	0	23.79	11.79	9.82557
ROI765	1		27.36	0		2	15.47	0	2.28	17.64	15.547	0		791	0		0.32	0.1	27.36							ROI765	765	L	31.875	21	15	15.547	15.547	15.547	-0.785563	0.933809		ROI709	1		26.98	0		20.73	10.05	0	23.3	11.3	9.41721
ROI766	1		27.6	0		1.19	14.76	0	1.37	16.97	14.9565	0		774	0		0.32	0.1	27.6							ROI766	766	L	31.9167	22	15	14.9565	14.9565	14.9565	-1.37607	0.343306		ROI710	1		30.44	0		5.84	20.38	0	7.41	25.85	21.5429
ROI767	1		28.29	0		23.37	13.19	0	27.55	15.55	13.705	0		708	0		0.55	0.19	28.29							ROI767	767	L	31.9583	23	15	13.705	13.705	13.705	-2.62758	-0.908208		ROI711	0		NaN	NaN		NaN	NaN	NaN	NaN	NaN
ROI768	1		28.3	0		0.55	14.37	0	0.65	16.95	14.9388	0		643	0		0.46	0.13	28.3							ROI768	768	L	32	24	14	14.9388	14.9388	14.9388	-1.39369	0.325679		ROI712	1		30.57	0		9.37	23.95	0	11.93	30.5	25.4181
ROI777	1		32.55	0		2.82	17.97	0	3.82	24.37	21.4785	0		65.53	0		0.48	0.44								ROI777	777	L	32.375	9	14	21.4785						ROI713	0		NaN	NaN		NaN	NaN	NaN	NaN	NaN
ROI778	0		NaN	NaN		NaN	NaN	NaN	NaN	NaN		NaN		NaN	NaN		NaN	NaN								ROI778	778	L	32.4167	10	14							ROI714	1		31.04	0		0.05	14.77	0	0.06	19.1	15.9176
ROI779	1		25.43	0		4.77	17.44	0	5.05	18.48	16.2873	0		118.2	0		0.4	0.29	25.43							ROI779	779	L	32.4583	11	14	16.2873	16.2873	16.2873	-0.045231	1.67414		ROI715	0		NaN	NaN		NaN	NaN	NaN	NaN	NaN
ROI780	0		NaN	NaN		NaN	NaN	NaN	NaN	NaN		NaN		NaN	NaN		NaN	NaN								ROI780	780	L	32.5	12	14							ROI716	1		26.08	0		1.74	14.7	0	1.89	15.97	13.3091
ROI781	0		NaN	NaN		NaN	NaN	NaN	NaN	NaN		NaN		NaN	NaN		NaN	NaN								ROI781	781	L	32.5417	13	14							ROI717	1		25.06	0		2.36	14.86	0	2.46	15.52	12.9341
ROI782	1		26.54	0		6.1	19.25	0	6.75	21.29	18.7639	0		241	0		0.55	0.33								ROI782	782	L	32.5833	14	14	18.7639						ROI718	1		27.16	0		12.67	2.07	0	14.34	2.34	1.95011
ROI783	1		26.56	0		5.49	18.65	0	6.08	20.64	18.191	0		397.5	0		0.37	0.14	26.56							ROI783	783	L	32.625	15	14	18.191	18.191	18.191	1.85848	3.57785		ROI719	1		30.23	0		5.92	20.4	0	7.45	25.68	21.4012
ROI784	1		27.28	0		2.65	16.09	0	3.01	18.29	16.1199	0		510	0		0.41	0.22	27.28							ROI784	784	L	32.6667	16	14	16.1199	16.1199	16.1199	-0.212687	1.50669		ROI720	1		32.92	0		0.05	15.3	0	0.07	20.99	17.4927
ROI785	1		28.11	0		22.22	11.98	0	26.03	14.03	12.3653	0		355.3	0		0.53	0.32								ROI785	785	L	32.7083	17	14	12.3653						ROI727	1		23.56	0		10.12	21.89	0	9.93	21.49	17.9094
ROI786	1		28.61	0		21.42	11.35	0	25.54	13.54	11.9335	0		542	0		0.44	0.23	28.61							ROI786	786	L	32.75	18	14	11.9335	11.9335	11.9335	-4.39909	-2.67972		ROI728	1		31.47	0		1.36	16.21	0	1.79	21.26	17.7177
ROI787	1		28.28	0		23.29	13.1	0	27.44	15.44	13.608	0		680	0		0.73	0.22	28.28							ROI787	787	L	32.7917	19	14	13.608	13.608	13.608	-2.72453	-1.00516		ROI729	1		26.94	0		4.26	17.57	0	4.78	19.72	16.4343
ROI788	1		28.1	0		23.88	13.63	0	27.96	15.96	14.0663	0		566	0		0.63	0.22	28.1							ROI788	788	L	32.8333	20	14	14.0663	14.0663	14.0663	-2.26623	-0.546856		ROI730	1		26.49	0		7.18	20.3	0	7.92	22.41	18.6761
ROI789	1		27.41	0		2.13	15.62	0	2.43	17.84	15.7232	0		621	0		0.23	0.09	27.41							ROI789	789	L	32.875	21	14	15.7232	15.7232	15.7232	-0.609294	1.11008		ROI731	1		33.23	0		21.18	12.52	0	29.32	17.32	14.4342
ROI790	1		27.11	0		2.29	15.67	0	2.59	17.7	15.5999	0		551	0		0.44	0.16	27.11							ROI790	790	L	32.9167	22	14	15.5999	15.5999	15.5999	-0.732682	0.98669		ROI732	0		NaN	NaN		NaN	NaN	NaN	NaN	NaN
ROI791	1		28.33	0		22.59	12.43	0	26.66	14.66	12.9206	0		509	0		0.49	0.21	28.33							ROI791	791	L	32.9583	23	14	12.9206	12.9206	12.9206	-3.41198	-1.69261		ROI733	1		30.97	0		0.17	14.87	0	0.22	19.19	15.9926
ROI792	1		28.2	0		0.71	14.49	0	0.84	17.04	15.0182	0		508	0		0.68	0.2	28.2							ROI792	792	L	33	24	13	15.0182	15.0182	15.0182	-1.31437	0.405		ROI734	1		32.53	0		23.53	14.67	0	31.89	19.89	16.576
ROI801	0		NaN	NaN		NaN	NaN	NaN	NaN	NaN		NaN		NaN	NaN		NaN	NaN								ROI801	801	L	33.375	9	13							ROI735	1		27.84	0		1.92	15.58	0	2.23	18.07	15.0592
ROI802	1		34.07	0		0.16	15.71	0	0.23	22.3	19.6541	0		171.6	0		0.85	0.2	34.07							ROI802	802	L	33.4167	10	13	19.6541	19.6541	19.6541	3.32152	5.04089		ROI736	1		26.43	0		22.25	11.35	0	24.5	12.5	10.4173
ROI803	1		32.96	0		3.59	18.85	0	4.93	25.89	22.8181	0		470.4	0		0.8	0.26	32.96							ROI803	803	L	33.4583	11	13	22.8181	22.8181	22.8181	6.48556	8.20493		ROI737	1		25.54	0		0.94	13.66	0	1	14.54	12.1174
ROI804	0		NaN	NaN		NaN	NaN	NaN	NaN	NaN		NaN		NaN	NaN		NaN	NaN								ROI804	804	L	33.5	12	13							ROI738	0		NaN	NaN		NaN	NaN	NaN	NaN	NaN
ROI805	1		32.51	0		5.43	20.57	0	7.36	27.87	24.5632	0		360.3	0		0.69	0.38								ROI805	805	L	33.5417	13	13	24.5632						ROI739	1		27.32	0		20.46	9.92	0	23.29	11.29	9.40888
ROI806	1		27.61	0		0.25	13.82	0	0.29	15.9	14.0134	0		302.8	0		0.47	0.29	27.61							ROI806	806	L	33.5833	14	13	14.0134	14.0134	14.0134	-2.31911	-0.599737		ROI740	1		26.23	0		21.91	10.93	0	23.95	11.95	9.95891
ROI807	1		27.14	0		0.12	13.51	0	0.14	15.28	13.467	0		340.3	0		0.48	0.32								ROI807	807	L	33.625	15	13	13.467						ROI741	1		31.76	0		19.62	10.55	0	25.97	13.97	11.6423
ROI808	1		27.63	0		23.86	13.44	0	27.47	15.47	13.6345	0		368.4	0		0.24	0.16	27.63							ROI808	808	L	33.6667	16	13	13.6345	13.6345	13.6345	-2.69809	-0.978716		ROI742	1		30.17	0		23.04	13.49	0	28.96	16.96	14.1341
ROI809	1		27.92	0		23.69	13.38	0	27.56	15.56	13.7138	0		318.2	0		0.55	0.3	27.92							ROI809	809	L	33.7083	17	13	13.7138	13.7138	13.7138	-2.61877	-0.899395		ROI743	1		31.47	0		1.89	16.74	0	2.48	21.95	18.2927
ROI810	1		27.2	0		2.43	15.84	0	2.75	17.95	15.8202	0		379	0		0.72	0.47								ROI810	810	L	33.75	18	13	15.8202						ROI744	1		32.98	0		0.91	16.18	0	1.25	22.23	18.5261
ROI811	1		27.21	0		3.56	16.98	0	4.03	19.24	16.9571	0		396.3	0		0.63	0.38								ROI811	811	L	33.7917	19	13	16.9571						ROI751	1		29.71	0		3.42	17.72	0	4.24	21.95	18.2927
ROI812	1		26.92	0		2.56	15.86	0	2.87	17.79	15.6792	0		530	0		0.3	0.17	26.92							ROI812	812	L	33.8333	20	13	15.6792	15.6792	15.6792	-0.653361	1.06601		ROI752	1		28.98	0		3.73	17.79	0	4.5	21.48	17.901
ROI813	1		27.46	0		1.18	14.69	0	1.35	16.81	14.8155	0		532	0		0.27	0.14	27.46							ROI813	813	L	33.875	21	13	14.8155	14.8155	14.8155	-1.51708	0.20229		ROI753	1		27.85	0		7.45	21.11	0	8.65	24.5	20.4178
ROI814	1		27.01	0		3.47	16.81	0	3.91	18.92	16.6751	0		427.8	0		0.66	0.28	27.01							ROI814	814	L	33.9167	22	13	16.6751	16.6751	16.6751	0.342562	2.06193		ROI754	1		27.18	0		6.64	20.04	0	7.52	22.7	18.9178
ROI815	1		27.74	0		0.37	13.99	0	0.43	16.17	14.2514	0		352.6	0		0.72	0.28	27.74							ROI815	815	L	33.9583	23	13	14.2514	14.2514	14.2514	-2.08114	-0.361773		ROI755	1		25.97	0		9.79	22.7	0	10.59	24.56	20.4678
ROI816	1		27.33	0		1.6	15.06	0	1.82	17.15	15.1151	0		351.1	0		0.42	0.19	27.33							ROI816	816	L	34	24	12	15.1151	15.1151	15.1151	-1.21742	0.501949		ROI756	0		NaN	NaN		NaN	NaN	NaN	NaN	NaN
ROI825	1		26.79	0		9.06	22.31	0	10.11	24.9	21.9456	0		52.76	0		0.67	0.15	26.79							ROI825	825	L	34.375	9	12	21.9456	21.9456	21.9456	5.61302	7.3324		ROI757	0		NaN	NaN		NaN	NaN	NaN	NaN	NaN
ROI826	0		NaN	NaN		NaN	NaN	NaN	NaN	NaN		NaN		NaN	NaN		NaN	NaN								ROI826	826	L	34.4167	10	12							ROI758	1		25.41	0		21.2	9.87	0	22.45	10.45	8.70884
ROI827	1		32.56	0		4.59	19.75	0	6.23	26.79	23.6113	0		448.1	0		0.55	0.21	32.56							ROI827	827	L	34.4583	11	12	23.6113	23.6113	23.6113	7.27877	8.99814		ROI759	1		30.6	0		0.97	15.56	0	1.24	19.84	16.5343
ROI828	0		NaN	NaN		NaN	NaN	NaN	NaN	NaN		NaN		NaN	NaN		NaN	NaN								ROI828	828	L	34.5	12	12							ROI760	1		27.62	0		0.55	14.12	0	0.63	16.25	13.5425
ROI829	0		NaN	NaN		NaN	NaN	NaN	NaN	NaN		NaN		NaN	NaN		NaN	NaN								ROI829	829	L	34.5417	13	12							ROI761	0		NaN	NaN		NaN	NaN	NaN	NaN	NaN
ROI830	0		NaN	NaN		NaN	NaN	NaN	NaN	NaN		NaN		NaN	NaN		NaN	NaN								ROI830	830	L	34.5833	14	12							ROI762	1		31.26	0		0.4	15.19	0	0.52	19.78	16.4843
ROI831	1		27.85	0		22.69	12.35	0	26.33	14.33	12.6297	0		293	0		0.53	0.34								ROI831	831	L	34.625	15	12	12.6297						ROI763	1		33.74	0		19.38	10.85	0	27.25	15.25	12.7091
ROI832	0		NaN	NaN		NaN	NaN	NaN	NaN	NaN		NaN		NaN	NaN		NaN	NaN								ROI832	832	L	34.6667	16	12							ROI764	0		NaN	NaN		NaN	NaN	NaN	NaN	NaN
ROI833	0		NaN	NaN		NaN	NaN	NaN	NaN	NaN		NaN		NaN	NaN		NaN	NaN								ROI833	833	L	34.7083	17	12							ROI765	1		28.15	0		9.38	23.15	0	11	27.15	22.6263
ROI834	0		NaN	NaN		NaN	NaN	NaN	NaN	NaN		NaN		NaN	NaN		NaN	NaN								ROI834	834	L	34.75	18	12							ROI766	1		29.87	0		4.14	18.5	0	5.15	23.02	19.1844
ROI835	0		NaN	NaN		NaN	NaN	NaN	NaN	NaN		NaN		NaN	NaN		NaN	NaN								ROI835	835	L	34.7917	19	12							ROI767	1		30.3	0		3.11	17.61	0	3.93	22.23	18.5261
ROI836	1		27.08	0		3.87	17.24	0	4.37	19.45	17.1422	0		367.4	0		0.75	0.4								ROI836	836	L	34.8333	20	12	17.1422						ROI768	1		25.4	0		8.23	20.89	0	8.71	22.11	18.4261
ROI837	1		27.4	0		1.45	14.94	0	1.66	17.06	15.0358	0		375	0		0.44	0.23	27.4							ROI837	837	L	34.875	21	12	15.0358	15.0358	15.0358	-1.29675	0.422627		ROI776	1		32.03	0		0.9	15.91	0	1.2	21.23	17.6927
ROI838	1		26.82	0		4.48	17.74	0	5.01	19.83	17.4771	0		460.6	0		0.53	0.19	26.82							ROI838	838	L	34.9167	22	12	17.4771	17.4771	17.4771	1.14459	2.86396		ROI777	1		29.97	0		5.63	20.02	0	7.03	25	20.8345
ROI839	1		26.98	0		3.63	16.95	0	4.08	19.06	16.7985	0		474.9	0		0.52	0.2	26.98							ROI839	839	L	34.9583	23	12	16.7985	16.7985	16.7985	0.465951	2.18532		ROI778	1		31.26	0		3.05	17.83	0	3.97	23.23	19.3594
ROI840	1		27.75	0		23.59	13.22	0	27.28	15.28	13.467	0		392.3	0		0.73	0.19	27.75							ROI840	840	L	35	24	11	13.467	13.467	13.467	-2.86554	-1.14617		ROI779	1		26.93	0		9.27	22.57	0	10.4	25.33	21.1095
ROI849	1		27	0		8.11	21.44	0	9.12	24.12	21.2581	0		40.51	0		0.66	0.15	27							ROI849	849	L	35.375	9	11	21.2581	21.2581	21.2581	4.92557	6.64494		ROI780	1		23.8	0		1.82	13.71	0	1.81	13.61	11.3423
ROI850	1		27.09	0		7.88	21.24	0	8.89	23.98	21.1347	0		171.8	0		0.73	0.19	27.09							ROI850	850	L	35.4167	10	11	21.1347	21.1347	21.1347	4.80218	6.52156		ROI781	1		23.65	0		1.79	13.61	0	1.76	13.41	11.1756
ROI851	0		NaN	NaN		NaN	NaN	NaN	NaN	NaN		NaN		NaN	NaN		NaN	NaN								ROI851	851	L	35.4583	11	11							ROI782	1		28.97	0		5.81	19.87	0	7.01	23.98	19.9845
ROI852	0		NaN	NaN		NaN	NaN	NaN	NaN	NaN		NaN		NaN	NaN		NaN	NaN								ROI852	852	L	35.5	12	11							ROI783	1		29.43	0		4.66	18.87	0	5.72	23.15	19.2928
ROI853	0		NaN	NaN		NaN	NaN	NaN	NaN	NaN		NaN		NaN	NaN		NaN	NaN								ROI853	853	L	35.5417	13	11							ROI784	0		NaN	NaN		NaN	NaN	NaN	NaN	NaN
ROI854	0		NaN	NaN		NaN	NaN	NaN	NaN	NaN		NaN		NaN	NaN		NaN	NaN								ROI854	854	L	35.5833	14	11							ROI785	1		27.8	0		0.12	13.76	0	0.14	15.94	13.2841
ROI855	1		28.9	0		19.98	10.02	0	24.06	12.06	10.6291	0		443.2	0		0.36	0.24	28.9							ROI855	855	L	35.625	15	11	10.6291	10.6291	10.6291	-5.70349	-3.98411		ROI786	1		31.47	0		20.42	11.27	0	26.77	14.77	12.309
ROI856	0		NaN	NaN		NaN	NaN	NaN	NaN	NaN		NaN		NaN	NaN		NaN	NaN								ROI856	856	L	35.6667	16	11							ROI787	1		25.79	0		20.48	9.32	0	22.01	10.01	8.34215
ROI857	0		NaN	NaN		NaN	NaN	NaN	NaN	NaN		NaN		NaN	NaN		NaN	NaN								ROI857	857	L	35.7083	17	11							ROI788	1		31.38	0		22.42	13.24	0	29.32	17.32	14.4342
ROI858	0		NaN	NaN		NaN	NaN	NaN	NaN	NaN		NaN		NaN	NaN		NaN	NaN								ROI858	858	L	35.75	18	11							ROI789	0		NaN	NaN		NaN	NaN	NaN	NaN	NaN
ROI859	0		NaN	NaN		NaN	NaN	NaN	NaN	NaN		NaN		NaN	NaN		NaN	NaN								ROI859	859	L	35.7917	19	11							ROI790	1		31.54	0		22.93	13.8	0	30.14	18.14	15.1175
ROI860	0		NaN	NaN		NaN	NaN	NaN	NaN	NaN		NaN		NaN	NaN		NaN	NaN								ROI860	860	L	35.8333	20	11							ROI791	1		31.24	0		23.76	14.54	0	30.93	18.93	15.7759
ROI861	1		26.14	0		8.84	21.82	0	9.63	23.77	20.9496	0		469.5	0		0.38	0.17	26.14							ROI861	861	L	35.875	21	11	20.9496	20.9496	20.9496	4.6171	6.33647		ROI792	0		NaN	NaN		NaN	NaN	NaN	NaN	NaN
ROI862	1		26.66	0		6.14	19.34	0	6.82	21.48	18.9314	0		522	0		0.27	0.1	26.66							ROI862	862	L	35.9167	22	11	18.9314	18.9314	18.9314	2.59881	4.31819		ROI799	1		31.21	0		1.71	16.48	0	2.22	21.43	17.8594
ROI863	1		27.49	0		3.04	16.56	0	3.48	18.97	16.7192	0		560	0		0.45	0.14	27.49							ROI863	863	L	35.9583	23	11	16.7192	16.7192	16.7192	0.38663	2.106		ROI800	0		NaN	NaN		NaN	NaN	NaN	NaN	NaN
ROI864	1		28.62	0		22	11.94	0	26.24	14.24	12.5504	0		390.8	0		0.66	0.21	28.62							ROI864	864	L	36	24	10	12.5504	12.5504	12.5504	-3.78215	-2.06277		ROI801	1		26.57	0		19.91	9.07	0	22.04	10.04	8.36715
ROI874	0		NaN	NaN		NaN	NaN	NaN	NaN	NaN		NaN		NaN	NaN		NaN	NaN								ROI874	874	L	36.4167	10	10							ROI802	0		NaN	NaN		NaN	NaN	NaN	NaN	NaN
ROI875	1		26.96	0		4.66	17.97	0	5.23	20.19	17.7944	0		292.9	0		0.95	0.42								ROI875	875	L	36.4583	11	10	17.7944						ROI803	1		29.18	0		2.83	16.96	0	3.44	20.62	17.1843
ROI876	0		NaN	NaN		NaN	NaN	NaN	NaN	NaN		NaN		NaN	NaN		NaN	NaN								ROI876	876	L	36.5	12	10							ROI804	1		31.43	0		23.29	14.13	0	30.5	18.5	15.4176
ROI877	0		NaN	NaN		NaN	NaN	NaN	NaN	NaN		NaN		NaN	NaN		NaN	NaN								ROI877	877	L	36.5417	13	10							ROI805	0		NaN	NaN		NaN	NaN	NaN	NaN	NaN
ROI878	1		33.13	0		4.77	20.07	0	6.59	27.72	24.431	0		518	0		0.52	0.19	33.13							ROI878	878	L	36.5833	14	10	24.431	24.431	0.430967	-15.9016	-14.1822		ROI806	1		29.69	0		6.19	20.49	0	7.66	25.35	21.1262
ROI879	0		NaN	NaN		NaN	NaN	NaN	NaN	NaN		NaN		NaN	NaN		NaN	NaN								ROI879	879	L	36.625	15	10							ROI807	0		NaN	NaN		NaN	NaN	NaN	NaN	NaN
ROI880	1		26.89	0		3.81	17.1	0	4.27	19.16	16.8866	0		412.8	0		0.77	0.31								ROI880	880	L	36.6667	16	10	16.8866						ROI808	1		27.29	0		19.9	9.35	0	22.63	10.63	8.85884
ROI881	0		NaN	NaN		NaN	NaN	NaN	NaN	NaN		NaN		NaN	NaN		NaN	NaN								ROI881	881	L	36.7083	17	10							ROI809	1		26.76	0		2.03	15.26	0	2.26	17.02	14.1842
ROI882	1		26.53	0		8.29	21.43	0	9.16	23.69	20.8791	0		482.6	0		0.62	0.27	26.53							ROI882	882	L	36.75	18	10	20.8791	20.8791	20.8791	4.54659	6.26596		ROI810	1		30.59	0		23.47	14.05	0	29.92	17.92	14.9342
ROI883	1		26.4	0		10.9	23.99	0	11.99	26.39	23.2588	0		448.4	0		0.65	0.28	26.4							ROI883	883	L	36.7917	19	10	23.2588	23.2588	23.2588	6.92623	8.6456		ROI811	1		25.92	0		18.91	7.8	0	20.42	8.42	7.01707
ROI884	1		26.51	0		10.96	0.1	0	12.11	0.11	0.0969483	0		463.2	0		0.36	0.16	26.51							ROI884	884	L	36.8333	20	10	0.0969483	0.0969483	0.0969483	-16.2356	-14.5162		ROI812	1		28.67	0		8.84	22.79	0	10.56	27.23	22.693
ROI885	1		26.44	0		9.94	23.05	0	10.95	25.39	22.3774	0		685	0		0.65	0.19	26.44							ROI885	885	L	36.875	21	10	22.3774	22.3774	22.3774	6.04488	7.76426		ROI813	1		30.63	0		2.8	17.39	0	3.57	22.2	18.5011
ROI886	1		26.35	0		7.83	20.9	0	8.6	22.95	20.2269	0		756	0		0.41	0.14	26.35							ROI886	886	L	36.9167	22	10	20.2269	20.2269	20.2269	3.89439	5.61377		ROI814	1		30.73	0		0.03	14.66	0	0.04	18.77	15.6426
ROI887	1		26.94	0		5.45	18.76	0	6.12	21.06	18.5612	0		771	0		0.35	0.11	26.94							ROI887	887	L	36.9583	23	10	18.5612	18.5612	18.5612	2.22865	3.94802		ROI815	1		30.68	0		0.51	15.12	0	0.65	19.33	16.1093
ROI888	1		26.08	0		9.3	22.26	0	10.11	24.19	21.3198	0		460.8	0		0.35	0.12	26.08							ROI888	888	L	37	24	9	21.3198	21.3198	21.3198	4.98727	6.70664		ROI816	1		31.95	0		23.1	14.08	0	30.75	18.75	15.6259
ROI898	0		NaN	NaN		NaN	NaN	NaN	NaN	NaN		NaN		NaN	NaN		NaN	NaN								ROI898	898	L	37.4167	10	9							ROI823	0		NaN	NaN		NaN	NaN	NaN	NaN	NaN
ROI899	1		27.08	0		4.67	18.04	0	5.27	20.35	17.9354	0		190.7	0		0.82	0.31								ROI899	899	L	37.4583	11	9	17.9354						ROI824	0		NaN	NaN		NaN	NaN	NaN	NaN	NaN
ROI900	0		NaN	NaN		NaN	NaN	NaN	NaN	NaN		NaN		NaN	NaN		NaN	NaN								ROI900	900	L	37.5	12	9							ROI825	1		30.92	0		7.46	22.14	0	9.61	28.53	23.7764
ROI901	1		32.62	0		6.44	21.61	0	8.75	29.37	25.8852	0		343.2	0		0.74	0.26	32.62							ROI901	901	L	37.5417	13	9	25.8852	25.8852	1.88519	-14.4474	-12.728		ROI826	1		30.35	0		6.61	21.12	0	8.36	26.71	22.2596
ROI902	1		32.31	0		7.51	22.6	0	10.11	30.42	26.8106	0		419.6	0		0.59	0.16	32.31							ROI902	902	L	37.5833	14	9	26.8106	26.8106	2.81061	-13.5219	-11.8026		ROI827	1		31.24	0		2.61	17.39	0	3.4	22.64	18.8678
ROI903	1		32.67	0		6.22	21.41	0	8.46	29.13	25.6737	0		266.3	0		0.88	0.28	32.67							ROI903	903	L	37.625	15	9	25.6737	25.6737	1.67367	-14.6589	-12.9395		ROI828	1		24.69	0		6.78	19.11	0	6.98	19.67	16.3926
ROI904	1		26.74	0		5.55	18.78	0	6.18	20.92	18.4378	0		472.6	0		0.59	0.24	26.74							ROI904	904	L	37.6667	16	9	18.4378	18.4378	18.4378	2.10526	3.82463		ROI829	0		NaN	NaN		NaN	NaN	NaN	NaN	NaN
ROI905	1		26.6	0		5.55	18.72	0	6.15	20.75	18.288	0		546	0		0.65	0.26	26.6							ROI905	905	L	37.7083	17	9	18.288	18.288	18.288	1.95543	3.6748		ROI830	1		30.17	0		9.69	0.14	0	12.18	0.18	0.150009
ROI906	1		27.24	0		5.51	18.93	0	6.25	21.49	18.9402	0		793	0		0.69	0.2	27.24							ROI906	906	L	37.75	18	9	18.9402	18.9402	18.9402	2.60763	4.327		ROI831	1		31.19	0		5.25	20.01	0	6.82	26.01	21.6762
ROI907	1		26.54	0		9.83	22.98	0	10.87	25.41	22.3951	0		564	0		0.26	0.13	26.54							ROI907	907	L	37.7917	19	9	22.3951	22.3951	22.3951	6.06251	7.78188		ROI832	1		31.52	0		3.1	17.96	0	4.07	23.59	19.6595
ROI908	1		26.62	0		10.38	23.56	0	11.51	26.13	23.0296	0		407.2	0		0.61	0.26	26.62							ROI908	908	L	37.8333	20	9	23.0296	23.0296	23.0296	6.69708	8.41645		ROI833	1		25.71	0		11.79	0.59	0	12.63	0.63	0.52503
ROI909	1		26.69	0		9.65	22.86	0	10.73	25.42	22.4039	0		587	0		0.5	0.2	26.69							ROI909	909	L	37.875	21	9	22.4039	22.4039	22.4039	6.07132	7.7907		ROI834	1		29.12	0		6.15	20.26	0	7.46	24.58	20.4845
ROI910	1		25.95	0		9.28	22.18	0	10.03	23.98	21.1347	0		594	0		0.31	0.13	25.95							ROI910	910	L	37.9167	22	9	21.1347	21.1347	21.1347	4.80218	6.52156		ROI835	1		25.92	0		22.11	11	0	23.88	11.88	9.90057
ROI911	1		26.18	0		7.61	20.61	0	8.3	22.48	19.8127	0		441.8	0		0.44	0.19	26.18							ROI911	911	L	37.9583	23	9	19.8127	19.8127	19.8127	3.48016	5.19953		ROI836	0		NaN	NaN		NaN	NaN	NaN	NaN	NaN
ROI912	1		25.63	0		10.38	23.14	0	11.08	24.71	21.7781	0		291.9	0		0.46	0.19	25.63							ROI912	912	L	38	24	8	21.7781	21.7781	21.7781	5.44557	7.16494		ROI837	1		25.92	0		3.8	16.69	0	4.1	18.02	15.0175
ROI923	1		26.98	0		6.68	20.01	0	7.51	22.49	19.8215	0		51.78	0		0.78	0.33								ROI923	923	L	38.4583	11	8	19.8215						ROI838	1		32.4	0		20.25	11.36	0	27.34	15.34	12.7841
ROI924	1		32.97	0		4.34	19.6	0	5.96	26.93	23.7347	0		190.9	0		0.71	0.31								ROI924	924	L	38.5	12	8	23.7347						ROI839	1		30.03	0		0.66	15.07	0	0.82	18.85	15.7092
ROI925	1		32.36	0		8.51	23.61	0	11.48	31.84	28.0621	0		266.2	0		0.9	0.3	32.36							ROI925	925	L	38.5417	13	8	28.0621	28.0621	4.06212	-12.2704	-10.551		ROI840	0		NaN	NaN		NaN	NaN	NaN	NaN	NaN
ROI926	1		32.85	0		8.15	23.39	0	11.16	32.01	28.212	0		364	0		0.53	0.22	32.85							ROI926	926	L	38.5833	14	8	28.212	28.212	4.21195	-12.1206	-10.4012		ROI847	0		NaN	NaN		NaN	NaN	NaN	NaN	NaN
ROI927	0		NaN	NaN		NaN	NaN	NaN	NaN	NaN		NaN		NaN	NaN		NaN	NaN								ROI927	927	L	38.625	15	8							ROI848	0		NaN	NaN		NaN	NaN	NaN	NaN	NaN
ROI928	1		26.58	0		6.84	20.01	0	7.57	22.15	19.5219	0		510	0		0.8	0.25	26.58							ROI928	928	L	38.6667	16	8	19.5219	19.5219	19.5219	3.18932	4.90869		ROI849	1		31.15	0		6.86	21.61	0	8.9	28.05	23.3763
ROI929	1		26.09	0		8.38	21.34	0	9.11	23.2	20.4473	0		720	0		0.38	0.13	26.09							ROI929	929	L	38.7083	17	8	20.4473	20.4473	20.4473	4.11473	5.8341		ROI850	1		28.07	0		11.76	1.5	0	13.76	1.76	1.46675
ROI930	1		26.53	0		6.53	19.68	0	7.22	21.75	19.1693	0		603	0		0.54	0.17	26.53							ROI930	930	L	38.75	18	8	19.1693	19.1693	19.1693	2.83678	4.55615		ROI851	1		29.02	0		9.23	23.31	0	11.16	28.18	23.4847
ROI931	1		26.62	0		7.35	20.53	0	8.15	22.77	20.0683	0		586	0		0.33	0.12	26.62							ROI931	931	L	38.7917	19	8	20.0683	20.0683	20.0683	3.73575	5.45512		ROI852	0		NaN	NaN		NaN	NaN	NaN	NaN	NaN
ROI932	1		27.28	0		6.17	19.61	0	7.01	22.29	19.6452	0		376.1	0		0.17	0.12	27.28							ROI932	932	L	38.8333	20	8	19.6452	19.6452	19.6452	3.3127	5.03208		ROI853	0		NaN	NaN		NaN	NaN	NaN	NaN	NaN
ROI933	1		27.02	0		5.83	19.17	0	6.56	21.58	19.0195	0		196.1	0		0.6	0.5								ROI933	933	L	38.875	21	8	19.0195						ROI854	1		33.23	0		2.77	18.11	0	3.84	25.07	20.8929
ROI934	0		NaN	NaN		NaN	NaN	NaN	NaN	NaN		NaN		NaN	NaN		NaN	NaN								ROI934	934	L	38.9167	22	8							ROI855	1		31.12	0		6.93	21.68	0	8.99	28.11	23.4263
ROI935	0		NaN	NaN		NaN	NaN	NaN	NaN	NaN		NaN		NaN	NaN		NaN	NaN								ROI935	935	L	38.9583	23	8							ROI856	1		29.01	0		4.51	18.58	0	5.45	22.46	18.7177
ROI936	1		26.67	0		6.05	19.25	0	6.72	21.39	18.852	0		158.8	0		0.61	0.27	26.67							ROI936	936	L	39	24	7	18.852	18.852	18.852	2.51949	4.23886		ROI857	0		NaN	NaN		NaN	NaN	NaN	NaN	NaN
ROI948	1		32.72	0		4.71	19.91	0	6.42	27.14	23.9198	0		56.17	0		0.71	0.39								ROI948	948	L	39.5	12	7	23.9198						ROI858	1		33.43	0		1.68	17.06	0	2.34	23.77	19.8095
ROI949	1		25.3	0		10.94	23.55	0	11.53	24.83	21.8839	0		266.3	0		0.74	0.28	25.3							ROI949	949	L	39.5417	13	7	21.8839	21.8839	21.8839	5.55133	7.2707		ROI859	0		NaN	NaN		NaN	NaN	NaN	NaN	NaN
ROI950	1		25.64	0		9.17	21.94	0	9.8	23.44	20.6588	0		392.9	0		0.54	0.18	25.64							ROI950	950	L	39.5833	14	7	20.6588	20.6588	20.6588	4.32626	6.04563		ROI860	0		NaN	NaN		NaN	NaN	NaN	NaN	NaN
ROI951	1		26.49	0		6.98	20.1	0	7.7	22.19	19.5571	0		382.3	0		0.59	0.24	26.49							ROI951	951	L	39.625	15	7	19.5571	19.5571	19.5571	3.22457	4.94394		ROI861	1		26.55	0		2.73	15.88	0	3.02	17.57	14.6425
ROI952	1		26.28	0		7.58	20.62	0	8.3	22.58	19.9008	0		372	0		0.58	0.29	26.28							ROI952	952	L	39.6667	16	7	19.9008	19.9008	19.9008	3.5683	5.28767		ROI862	1		31.92	0		23.08	14.06	0	30.7	18.7	15.5842
ROI953	1		26.51	0		8.06	21.19	0	8.9	23.41	20.6324	0		651	0		0.27	0.14	26.51							ROI953	953	L	39.7083	17	7	20.6324	20.6324	20.6324	4.29981	6.01919		ROI863	1		27.1	0		4.85	18.23	0	5.48	20.58	17.151
ROI954	1		26.4	0		7.01	20.1	0	7.71	22.11	19.4866	0		385.5	0		0.35	0.15	26.4							ROI954	954	L	39.75	18	7	19.4866	19.4866	19.4866	3.15406	4.87343		ROI864	1		32.9	0		20.01	11.26	0	27.43	15.43	12.8591
ROI955	1		26.38	0		9.11	22.19	0	10.01	24.39	21.4961	0		353.7	0		0.49	0.19	26.38							ROI955	955	L	39.7917	19	7	21.4961	21.4961	21.4961	5.16354	6.88291		ROI871	1		32.26	0		2.55	17.62	0	3.43	23.69	19.7428
ROI956	1		27.86	0		2.82	16.48	0	3.27	19.13	16.8602	0		266.9	0		0.53	0.32								ROI956	956	L	39.8333	20	7	16.8602						ROI872	0		NaN	NaN		NaN	NaN	NaN	NaN	NaN
ROI957	0		NaN	NaN		NaN	NaN	NaN	NaN	NaN		NaN		NaN	NaN		NaN	NaN								ROI957	957	L	39.875	21	7							ROI873	1		30.98	0		4.88	19.58	0	6.3	25.28	21.0679
ROI958	0		NaN	NaN		NaN	NaN	NaN	NaN	NaN		NaN		NaN	NaN		NaN	NaN								ROI958	958	L	39.9167	22	7							ROI874	1		27.35	0		8.35	21.82	0	9.52	24.87	20.7262
ROI959	1		28.94	0		22.46	12.51	0	27.08	15.08	13.2907	0		218.6	0		0.54	0.28	28.94							ROI959	959	L	39.9583	23	7	13.2907	13.2907	13.2907	-3.04181	-1.32244		ROI875	1		29.12	0		5.94	20.05	0	7.21	24.33	20.2762
ROI960	1		29.46	0		19.58	9.8	0	24.04	12.04	10.6114	0		72.53	0		0.68	0.34								ROI960	960	L	40	24	6	10.6114						ROI876	0		NaN	NaN		NaN	NaN	NaN	NaN	NaN
ROI973	1		31.95	0		5.72	20.7	0	7.62	27.57	24.2988	0		101.2	0		0.61	0.97								ROI973	973	L	40.5417	13	6	24.2988						ROI877	1		25.51	0		7.12	19.83	0	7.57	21.08	17.5677
ROI974	0		NaN	NaN		NaN	NaN	NaN	NaN	NaN		NaN		NaN	NaN		NaN	NaN								ROI974	974	L	40.5833	14	6							ROI878	1		27.77	0		20.53	10.15	0	23.76	11.76	9.80057
ROI975	1		32.18	0		2	17.05	0	2.68	22.86	20.1476	0		243.7	0		0.74	0.28	32.18							ROI975	975	L	40.625	15	6	20.1476	20.1476	20.1476	3.81507	5.53445		ROI879	1		29.52	0		10.08	0.33	0	12.4	0.4	0.333353
ROI976	0		NaN	NaN		NaN	NaN	NaN	NaN	NaN		NaN		NaN	NaN		NaN	NaN								ROI976	976	L	40.6667	16	6							ROI880	1		30.42	0		2.78	17.31	0	3.53	21.95	18.2927
ROI977	1		25.73	0		11.4	0.21	0	12.22	0.22	0.193897	0		414.7	0		0.51	0.18	25.73							ROI977	977	L	40.7083	17	6	0.193897	0.193897	0.193897	-16.1386	-14.4193		ROI881	1		31.82	0		2.26	17.21	0	3	22.82	19.0178
ROI978	0		NaN	NaN		NaN	NaN	NaN	NaN	NaN		NaN		NaN	NaN		NaN	NaN								ROI978	978	L	40.75	18	6							ROI882	0		NaN	NaN		NaN	NaN	NaN	NaN	NaN
ROI979	0		NaN	NaN		NaN	NaN	NaN	NaN	NaN		NaN		NaN	NaN		NaN	NaN								ROI979	979	L	40.7917	19	6							ROI883	1		24.22	0		9.22	21.32	0	9.31	21.53	17.9427
ROI980	1		25.64	0		10.46	23.22	0	11.17	24.81	21.8662	0		361.5	0		0.57	0.17	25.64							ROI980	980	L	40.8333	20	6	21.8662	21.8662	21.8662	5.5337	7.25307		ROI884	1		28.66	0		2.64	16.59	0	3.15	19.81	16.5093
ROI981	0		NaN	NaN		NaN	NaN	NaN	NaN	NaN		NaN		NaN	NaN		NaN	NaN								ROI981	981	L	40.875	21	6							ROI885	1		26.69	0		5.64	18.85	0	6.27	20.96	17.4677
ROI982	1		26.08	0		8.55	21.51	0	9.29	23.37	20.5971	0		267.4	0		0.34	0.17	26.08							ROI982	982	L	40.9167	22	6	20.5971	20.5971	20.5971	4.26456	5.98393		ROI886	1		30.72	0		1.35	15.98	0	1.73	20.45	17.0426
ROI983	1		28.76	0		20.03	10.01	0	24	12	10.5762	0		122.9	0		0.55	0.3	28.76							ROI983	983	L	40.9583	23	6	10.5762	10.5762	10.5762	-5.75637	-4.03699		ROI887	0		NaN	NaN		NaN	NaN	NaN	NaN	NaN
ROI984	1		29.23	0		18.27	8.42	0	22.25	10.25	9.03382	0		36.9	0		0.53	0.22	29.23							ROI984	984	L	41	24	5	9.03382	9.03382	9.03382	-7.29873	-5.57935		ROI888	0		NaN	NaN		NaN	NaN	NaN	NaN	NaN
ROI998	1		25.8	0		7.06	19.9	0	7.59	21.39	18.852	0		60.24	0		0.48	0.25	25.8							ROI998	998	L	41.5833	14	5	18.852	18.852	18.852	2.51949	4.23886		ROI896	0		NaN	NaN		NaN	NaN	NaN	NaN	NaN
ROI999	1		27.87	0		4.96	18.63	0	5.76	21.63	19.0636	0		119	0		1	0.29	27.87							ROI999	999	L	41.625	15	5	19.0636	19.0636	19.0636	2.73102	4.45039		ROI897	1		29.99	0		5.6	20	0	7	24.99	20.8262
ROI1000	1		28.35	0		5.08	18.92	0	6	22.35	19.6981	0		217	0		0.86	0.31								ROI1000	1000	L	41.6667	16	5	19.6981						ROI898	1		30.55	0		4.47	19.04	0	5.69	24.24	20.2012
ROI1001	1		27.11	0		7.88	21.26	0	8.9	24.01	21.1612	0		429.5	0		0.54	0.15	27.11							ROI1001	1001	L	41.7083	17	5	21.1612	21.1612	21.1612	4.82862	6.548		ROI899	1		30.96	0		5.08	19.78	0	6.55	25.51	21.2596
ROI1002	1		25.34	0		13.39	2.03	0	14.14	2.14	1.88608	0		326	0		0.35	0.18	25.34							ROI1002	1002	L	41.75	18	5	1.88608	1.88608	1.88608	-14.4465	-12.7271		ROI900	0		NaN	NaN		NaN	NaN	NaN	NaN	NaN
ROI1003	1		26.67	0		7.28	20.48	0	8.09	22.76	20.0595	0		315.1	0		0.13	0.08	26.67							ROI1003	1003	L	41.7917	19	5	20.0595	20.0595	20.0595	3.72694	5.44631		ROI901	1		28.69	0		6.08	20.04	0	7.27	23.96	19.9678
ROI1004	1		25.25	0		9.97	22.56	0	10.49	23.74	20.9232	0		307.9	0		0.3	0.13	25.25							ROI1004	1004	L	41.8333	20	5	20.9232	20.9232	20.9232	4.59066	6.31003		ROI902	1		29.57	0		9.99	0.25	0	12.31	0.31	0.258348
ROI1005	1		25.64	0		10.97	23.74	0	11.72	25.36	22.351	0		255.9	0		0.36	0.21	25.64							ROI1005	1005	L	41.875	21	5	22.351	22.351	22.351	6.01844	7.73782		ROI903	1		29.84	0		6.22	20.57	0	7.74	25.58	21.3179
ROI1006	1		26.27	0		8.2	21.24	0	8.97	23.24	20.4825	0		278.2	0		0.48	0.25	26.27							ROI1006	1006	L	41.9167	22	5	20.4825	20.4825	20.4825	4.14999	5.86936		ROI904	1		29.45	0		5.16	19.38	0	6.33	23.78	19.8178
ROI1007	1		29.7	0		16.69	6.99	0	20.65	8.65	7.62366	0		175.3	0		0.52	0.26	29.7							ROI1007	1007	L	41.9583	23	5	7.62366	7.62366	7.62366	-8.70888	-6.98951		ROI905	1		29.32	0		3.04	17.21	0	3.71	21.03	17.526
ROI1023	1		26.89	0		7.27	20.56	0	8.15	23.04	20.3063	0		19.71	0		0.5	0.34								ROI1023	1023	L	42.625	15	4	20.3063						ROI906	1		28.45	0		3.94	17.82	0	4.67	21.12	17.601
ROI1024	0		NaN	NaN		NaN	NaN	NaN	NaN	NaN		NaN		NaN	NaN		NaN	NaN								ROI1024	1024	L	42.6667	16	4							ROI907	1		27.33	0		6.66	20.12	0	7.58	22.91	19.0928
ROI1025	1		26.87	0		9.11	22.39	0	10.2	25.07	22.0954	0		117.3	0		0.44	0.3	26.87							ROI1025	1025	L	42.7083	17	4	22.0954	22.0954	22.0954	5.76285	7.48222		ROI908	1		29.66	0		1.02	15.31	0	1.26	18.92	15.7676
ROI1026	1		28.19	0		1.51	15.29	0	1.77	17.96	15.829	0		247.3	0		0.46	0.27	28.19							ROI1026	1026	L	42.75	18	4	15.829	15.829	15.829	-0.503532	1.21584		ROI909	1		29.46	0		3.29	17.52	0	4.04	21.5	17.9177
ROI1027	1		27.8	0		0.64	14.28	0	0.74	16.54	14.5775	0		306.9	0		0.22	0.14	27.8							ROI1027	1027	L	42.7917	19	4	14.5775	14.5775	14.5775	-1.75505	-0.0356738		ROI910	1		29.58	0		3.68	17.95	0	4.53	22.11	18.4261
ROI1028	1		29.81	0		14.97	5.31	0	18.6	6.6	5.8169	0		190.7	0		0.38	0.24	29.81							ROI1028	1028	L	42.8333	20	4	5.8169	5.8169	5.8169	-10.5156	-8.79627		ROI911	1		29.85	0		3.71	18.06	0	4.61	22.46	18.7177
ROI1029	0		NaN	NaN		NaN	NaN	NaN	NaN	NaN		NaN		NaN	NaN		NaN	NaN								ROI1029	1029	L	42.875	21	4							ROI912	1		29.85	0		5.34	19.69	0	6.64	24.49	20.4095
ROI1030	0		NaN	NaN		NaN	NaN	NaN	NaN	NaN		NaN		NaN	NaN		NaN	NaN								ROI1030	1030	L	42.9167	22	4							ROI920	0		NaN	NaN		NaN	NaN	NaN	NaN	NaN
ROI1031	1		25.48	0		9.27	21.97	0	9.84	23.32	20.553	0		80.25	0		0.35	0.2	25.48							ROI1031	1031	L	42.9583	23	4	20.553	20.553	20.553	4.22049	5.93987		ROI921	0		NaN	NaN		NaN	NaN	NaN	NaN	NaN
ROI1048	1		31.6	0		13.29	4.18	0	17.5	5.5	4.84741	0		17.41	0		0.66	0.45								ROI1048	1048	L	43.6667	16	3	4.84741						ROI922	1		27.85	0		18.23	7.89	0	21.16	9.16	7.63377
ROI1049	1		29.91	0		18.06	8.43	0	22.51	10.51	9.26297	0		63.64	0		0.52	0.26	29.91							ROI1049	1049	L	43.7083	17	3	9.26297	9.26297	9.26297	-7.06957	-5.3502		ROI923	0		NaN	NaN		NaN	NaN	NaN	NaN	NaN
ROI1050	1		28.5	0		23.23	13.13	0	27.58	15.58	13.7314	0		143.6	0		0.43	0.26	28.5							ROI1050	1050	L	43.75	18	3	13.7314	13.7314	13.7314	-2.60114	-0.881768		ROI924	1		32.96	0		2.83	18.09	0	3.89	24.85	20.7095
ROI1051	1		28.34	0		23.46	13.3	0	27.7	15.7	13.8372	0		238.9	0		0.39	0.16	28.34							ROI1051	1051	L	43.7917	19	3	13.8372	13.8372	13.8372	-2.49538	-0.776006		ROI925	1		32.33	0		3.33	18.42	0	4.48	24.81	20.6762
ROI1052	1		26.32	0		5.8	18.86	0	6.36	20.68	18.2263	0		156.7	0		0.51	0.29	26.32							ROI1052	1052	L	43.8333	20	3	18.2263	18.2263	18.2263	1.89373	3.61311		ROI926	1		31.31	0		2.65	17.45	0	3.46	22.77	18.9761
ROI1053	1		26.14	0		6.78	19.76	0	7.38	21.52	18.9666	0		107.7	0		0.39	0.23	26.14							ROI1053	1053	L	43.875	21	3	18.9666	18.9666	18.9666	2.63407	4.35344		ROI927	1		30.02	0		6.18	20.59	0	7.73	25.75	21.4596
ROI1054	1		27.76	0		17.32	6.94	0	20.03	8.03	7.07722	0		50.35	0		0.44	0.66								ROI1054	1054	L	43.9167	22	3	7.07722						ROI928	1		28.49	0		8.7	22.59	0	10.33	26.82	22.3513
ROI1055	1		27.08	0		4.6	17.96	0	5.19	20.27	17.8649	0		24.09	0		0.66	0.33								ROI1055	1055	L	43.9583	23	3	17.8649						ROI929	1		27.1	0		6.34	19.71	0	7.16	22.26	18.5511
ROI1073	1		25.64	0		8.87	21.64	0	9.48	23.12	20.3768	0		0.99	0		0.61	0.49								ROI1073	1073	L	44.7083	17	2	20.3768						ROI930	1		27.86	0		4.24	17.9	0	4.92	20.78	17.3177
ROI1074	1		26.32	0		5.81	18.87	0	6.37	20.69	18.2351	0		20.34	0		0.78	0.34								ROI1074	1074	L	44.75	18	2	18.2351						ROI931	1		28.41	0		5.14	19	0	6.08	22.49	18.7428
ROI1075	1		26.22	0		6.36	19.38	0	6.95	21.17	18.6581	0		82.09	0		0.89	0.34								ROI1075	1075	L	44.7917	19	2	18.6581						ROI932	1		30.73	0		23.78	14.41	0	30.45	18.45	15.3759
ROI1076	0		NaN	NaN		NaN	NaN	NaN	NaN	NaN		NaN		NaN	NaN		NaN	NaN								ROI1076	1076	L	44.8333	20	2							ROI933	1		30.59	0		1.87	16.45	0	2.38	20.97	17.476
ROI1077	1		25.04	0		11.67	0.17	0	12.18	0.18	0.158643	0		64.38	0		0.38	0.18	25.04							ROI1077	1077	L	44.875	21	2	0.158643	0.158643	0.158643	-16.1739	-14.4545		ROI934	1		30.1	0		2.97	17.4	0	3.73	21.83	18.1927
ROI1078	1		28.9	0		12.76	2.8	0	15.37	3.37	2.97014	0		19.52	0		0.42	0.75								ROI1078	1078	L	44.9167	22	2	2.97014						ROI935	1		32.69	0		20.04	11.23	0	27.3	15.3	12.7507
ROI1472	0		NaN	NaN		NaN	NaN	NaN	NaN	NaN		NaN		NaN	NaN		NaN	NaN																				ROI936	1		32.05	0		20.94	11.95	0	27.96	15.96	13.3008
ROI1473	1		25.08	0		9.49	22.01	0	9.92	23	20.271	0		50.98	0		0.79	0.2	25.08											X	Y	Phase	Phase Filter	Circadian Phase	To Slice Mean	To Side Mean		ROI944	0		NaN	NaN		NaN	NaN	NaN	NaN	NaN
ROI1474	1		25.05	0		10.05	22.55	0	10.49	23.54	20.7469	0		66.63	0		0.75	0.17	25.05							ROI1472	1472	R	15.3333	8	31							ROI945	1		32.09	0		2.74	17.76	0	3.66	23.75	19.7928
ROI1475	1		26.95	0		6.82	20.14	0	7.66	22.61	19.9273	0		26.99	0		0.71	0.21	26.95							ROI1473	1473	R	15.375	9	31	20.271	20.271	20.271	3.93846	2.79382		ROI946	0		NaN	NaN		NaN	NaN	NaN	NaN	NaN
ROI1494	1		25.1	0		10.79	23.31	0	11.28	24.38	21.4873	0		1.02	0		0.68	0.4								ROI1474	1474	R	15.4167	10	31	20.7469	20.7469	20.7469	4.41439	3.26975		ROI947	0		NaN	NaN		NaN	NaN	NaN	NaN	NaN
ROI1495	1		26.03	0		7.46	20.39	0	8.09	22.12	19.4954	0		60.48	0		0.45	0.17	26.03							ROI1475	1475	R	15.4583	11	31	19.9273	19.9273	19.9273	3.59474	2.4501		ROI948	1		32.57	0		1.52	16.68	0	2.06	22.63	18.8594
ROI1496	1		25.74	0		8.02	20.83	0	8.6	22.34	19.6893	0		102.6	0		0.59	0.16	25.74							ROI1494	1494	R	16.25	6	30	21.4873						ROI949	1		32.38	0		2.57	17.68	0	3.47	23.85	19.8761
ROI1497	1		24.98	0		10.43	22.9	0	10.86	23.84	21.0113	0		109.5	0		0.77	0.18	24.98							ROI1495	1495	R	16.2917	7	30	19.4954	19.4954	19.4954	3.16288	2.01824		ROI950	1		31.2	0		5.92	20.69	0	7.69	26.89	22.4096
ROI1498	1		25.77	0		9.1	21.92	0	9.77	23.54	20.7469	0		202.2	0		0.59	0.2	25.77							ROI1496	1496	R	16.3333	8	30	19.6893	19.6893	19.6893	3.35677	2.21213		ROI951	1		31.77	0		5.54	20.47	0	7.34	27.11	22.593
ROI1499	1		27.4	0		6.44	19.93	0	7.35	22.75	20.0507	0		123.2	0		0.59	0.24	27.4							ROI1497	1497	R	16.375	9	30	21.0113	21.0113	21.0113	4.67879	3.53416		ROI952	0		NaN	NaN		NaN	NaN	NaN	NaN	NaN
ROI1500	1		26.79	0		7.26	20.51	0	8.1	22.89	20.1741	0		46.42	0		0.57	0.26	26.79							ROI1498	1498	R	16.4167	10	30	20.7469	20.7469	20.7469	4.41439	3.26975		ROI953	1		23.99	0		12.67	0.66	0	12.66	0.66	0.550032
ROI1501	1		30.84	0		2.46	17.12	0	3.16	22	19.3897	0		0.99	0		0.91	0.34								ROI1499	1499	R	16.4583	11	30	20.0507	20.0507	20.0507	3.71813	2.57349		ROI954	1		31.18	0		21.67	12.43	0	28.15	16.15	13.4591
ROI1518	1		25.03	0		11.71	0.2	0	12.21	0.21	0.185083	0		43.94	0		0.49	0.15	25.03							ROI1500	1500	R	16.5	12	30	20.1741	20.1741	20.1741	3.84151	2.69688		ROI955	1		31.1	0		23.53	14.27	0	30.49	18.49	15.4092
ROI1519	1		25.92	0		8.63	21.52	0	9.32	23.24	20.4825	0		296	0		0.34	0.13	25.92							ROI1501	1501	R	16.5417	13	30	19.3897						ROI956	1		30.71	0		2.11	16.73	0	2.7	21.41	17.8427
ROI1520	1		26.15	0		7.74	20.72	0	8.43	22.58	19.9008	0		419.7	0		0.46	0.14	26.15							ROI1518	1518	R	17.25	6	29	0.185083	0.185083	0.185083	-16.1475	-17.2921		ROI957	1		31.53	0		0.5	15.37	0	0.66	20.19	16.826
ROI1521	1		28.47	0		5.13	19.02	0	6.09	22.56	19.8832	0		230	0		0.7	0.22	28.47							ROI1519	1519	R	17.2917	7	29	20.4825	20.4825	20.4825	4.14999	3.00535		ROI958	1		31.37	0		0.57	15.39	0	0.74	20.11	16.7593
ROI1522	0		NaN	NaN		NaN	NaN	NaN	NaN	NaN		NaN		NaN	NaN		NaN	NaN								ROI1520	1520	R	17.3333	8	29	19.9008	19.9008	19.9008	3.5683	2.42366		ROI959	1		32.32	0		22.02	13.11	0	29.66	17.66	14.7175
ROI1523	1		30.11	0		4.7	19.14	0	5.9	24.01	21.1612	0		239.4	0		0.64	0.2	30.11							ROI1521	1521	R	17.375	9	29	19.8832	19.8832	19.8832	3.55067	2.40603		ROI960	1		31.05	0		0.29	15.02	0	0.37	19.42	16.1843
ROI1524	0		NaN	NaN		NaN	NaN	NaN	NaN	NaN		NaN		NaN	NaN		NaN	NaN								ROI1522	1522	R	17.4167	10	29							ROI969	0		NaN	NaN		NaN	NaN	NaN	NaN	NaN
ROI1525	1		32.76	0		1.32	16.53	0	1.8	22.56	19.8832	0		33.33	0		0.82	0.26	32.76							ROI1523	1523	R	17.4583	11	29	21.1612	21.1612	21.1612	4.82862	3.68399		ROI970	1		31.62	0		21.61	12.5	0	28.47	16.47	13.7258
ROI1542	1		25.77	0		9.5	22.32	0	10.2	23.97	21.1259	0		173.2	0		0.43	0.13	25.77							ROI1524	1524	R	17.5	12	29							ROI971	0		NaN	NaN		NaN	NaN	NaN	NaN	NaN
ROI1543	1		25.12	0		10.67	23.21	0	11.17	24.29	21.4079	0		489.8	0		0.41	0.1	25.12							ROI1525	1525	R	17.5417	13	29	19.8832	19.8832	19.8832	3.55067	2.40603		ROI972	1		30.32	0		6.2	20.7	0	7.83	26.15	21.7929
ROI1544	1		25.4	0		9.8	22.46	0	10.37	23.77	20.9496	0		516	0		0.66	0.15	25.4							ROI1542	1542	R	18.25	6	28	21.1259	21.1259	21.1259	4.79337	3.64873		ROI973	1		32.31	0		1.99	17.08	0	2.68	22.99	19.1594
ROI1545	1		25.75	0		8.38	21.19	0	8.99	22.74	20.0419	0		360.1	0		0.72	0.18	25.75							ROI1543	1543	R	18.2917	7	28	21.4079	21.4079	21.4079	5.0754	3.93076		ROI974	0		NaN	NaN		NaN	NaN	NaN	NaN	NaN
ROI1546	1		25.42	0		8.36	21.03	0	8.85	22.27	19.6276	0		456.2	0		0.39	0.17	25.42							ROI1544	1544	R	18.3333	8	28	20.9496	20.9496	20.9496	4.6171	3.47246		ROI975	0		NaN	NaN		NaN	NaN	NaN	NaN	NaN
ROI1547	1		25.14	0		10.18	22.72	0	10.66	23.8	20.9761	0		267	0		0.82	0.23	25.14							ROI1545	1545	R	18.375	9	28	20.0419	20.0419	20.0419	3.70931	2.56467		ROI976	1		32.44	0		0.21	15.33	0	0.29	20.73	17.276
ROI1548	0		NaN	NaN		NaN	NaN	NaN	NaN	NaN		NaN		NaN	NaN		NaN	NaN								ROI1546	1546	R	18.4167	10	28	19.6276	19.6276	19.6276	3.29508	2.15044		ROI977	1		30.2	0		2.87	17.33	0	3.61	21.81	18.1761
ROI1549	0		NaN	NaN		NaN	NaN	NaN	NaN	NaN		NaN		NaN	NaN		NaN	NaN								ROI1547	1547	R	18.4583	11	28	20.9761	20.9761	20.9761	4.64354	3.4989		ROI978	0		NaN	NaN		NaN	NaN	NaN	NaN	NaN
ROI1550	0		NaN	NaN		NaN	NaN	NaN	NaN	NaN		NaN		NaN	NaN		NaN	NaN								ROI1548	1548	R	18.5	12	28							ROI979	1		30.61	0		1.43	16.02	0	1.82	20.43	17.026
ROI1565	1		25.64	0		8.16	20.93	0	8.72	22.36	19.7069	0		32.06	0		0.46	0.2	25.64							ROI1549	1549	R	18.5417	13	28							ROI980	1		31.58	0		21.4	12.28	0	28.16	16.16	13.4674
ROI1566	1		25.62	0		8.14	20.9	0	8.69	22.31	19.6629	0		258.9	0		0.35	0.12	25.62							ROI1550	1550	R	18.5833	14	28							ROI981	1		30.43	0		0.95	15.48	0	1.21	19.64	16.3676
ROI1567	1		25.29	0		8.84	21.46	0	9.31	22.6	19.9185	0		512	0		0.38	0.11	25.29							ROI1565	1565	R	19.2083	5	27	19.7069	19.7069	19.7069	3.3744	2.22976		ROI982	0		NaN	NaN		NaN	NaN	NaN	NaN	NaN
ROI1568	1		25.92	0		7.19	20.08	0	7.77	21.69	19.1164	0		647	0		0.57	0.12	25.92							ROI1566	1566	R	19.25	6	27	19.6629	19.6629	19.6629	3.33033	2.18569		ROI983	0		NaN	NaN		NaN	NaN	NaN	NaN	NaN
ROI1569	1		26.91	0		4.52	17.82	0	5.07	19.98	17.6093	0		604	0		0.69	0.16	26.91							ROI1567	1567	R	19.2917	7	27	19.9185	19.9185	19.9185	3.58592	2.44128		ROI984	0		NaN	NaN		NaN	NaN	NaN	NaN	NaN
ROI1570	1		25.97	0		7.6	20.51	0	8.22	22.19	19.5571	0		489.8	0		0.53	0.2	25.97							ROI1568	1568	R	19.3333	8	27	19.1164	19.1164	19.1164	2.7839	1.63926		ROI994	0		NaN	NaN		NaN	NaN	NaN	NaN	NaN
ROI1571	1		25.54	0		10.17	22.89	0	10.82	24.36	21.4696	0		311.9	0		0.57	0.23	25.54							ROI1569	1569	R	19.375	9	27	17.6093	17.6093	17.6093	1.27679	0.132153		ROI995	0		NaN	NaN		NaN	NaN	NaN	NaN	NaN
ROI1572	0		NaN	NaN		NaN	NaN	NaN	NaN	NaN		NaN		NaN	NaN		NaN	NaN								ROI1570	1570	R	19.4167	10	27	19.5571	19.5571	19.5571	3.22457	2.07993		ROI996	0		NaN	NaN		NaN	NaN	NaN	NaN	NaN
ROI1573	0		NaN	NaN		NaN	NaN	NaN	NaN	NaN		NaN		NaN	NaN		NaN	NaN								ROI1571	1571	R	19.4583	11	27	21.4696	21.4696	21.4696	5.1371	3.99246		ROI997	1		23.8	0		14.47	2.37	0	14.35	2.35	1.95845
ROI1574	1		26.05	0		8.32	21.26	0	9.03	23.08	20.3415	0		35.37	0		0.51	0.23	26.05							ROI1572	1572	R	19.5	12	27							ROI998	0		NaN	NaN		NaN	NaN	NaN	NaN	NaN
ROI1589	1		25.95	0		7.69	20.59	0	8.31	22.26	19.6188	0		138.1	0		0.53	0.22	25.95							ROI1573	1573	R	19.5417	13	27							ROI999	1		23.74	0		14.42	2.28	0	14.26	2.26	1.88344
ROI1590	1		25.44	0		7.86	20.54	0	8.33	21.77	19.1869	0		265.9	0		0.63	0.24	25.44							ROI1574	1574	R	19.5833	14	27	20.3415	20.3415	20.3415	4.00897	2.86433		ROI1000	1		32.03	0		1.74	16.75	0	2.32	22.35	18.6261
ROI1591	1		25.61	0		7.4	20.16	0	7.9	21.51	18.9578	0		537	0		0.33	0.12	25.61							ROI1589	1589	R	20.2083	5	26	19.6188	19.6188	19.6188	3.28626	2.14163		ROI1001	1		31.16	0		1.23	15.99	0	1.6	20.76	17.301
ROI1592	1		26.07	0		5.55	18.5	0	6.03	20.1	17.7151	0		629	0		0.55	0.12	26.07							ROI1590	1590	R	20.25	6	26	19.1869	19.1869	19.1869	2.8544	1.70977		ROI1002	0		NaN	NaN		NaN	NaN	NaN	NaN	NaN
ROI1593	1		26.72	0		4.54	17.76	0	5.05	19.77	17.4243	0		619	0		0.6	0.13	26.72							ROI1591	1591	R	20.2917	7	26	18.9578	18.9578	18.9578	2.62525	1.48062		ROI1003	1		24.87	0		10.34	22.76	0	10.72	23.59	19.6595
ROI1594	1		25.7	0		8.5	21.29	0	9.1	22.8	20.0947	0		520	0		0.44	0.14	25.7							ROI1592	1592	R	20.3333	8	26	17.7151	17.7151	17.7151	1.38255	0.237914		ROI1004	1		26.1	0		6.62	19.59	0	7.2	21.3	17.751
ROI1595	1		25.82	0		9.12	21.96	0	9.81	23.63	20.8263	0		419.6	0		0.3	0.14	25.82							ROI1593	1593	R	20.375	9	26	17.4243	17.4243	17.4243	1.09171	-0.0529304		ROI1005	1		25.94	0		7.75	20.65	0	8.38	22.32	18.6011
ROI1596	1		26.41	0		8.45	21.55	0	9.3	23.71	20.8968	0		254.8	0		0.24	0.11	26.41							ROI1594	1594	R	20.4167	10	26	20.0947	20.0947	20.0947	3.76219	2.61755		ROI1006	0		NaN	NaN		NaN	NaN	NaN	NaN	NaN
ROI1597	1		26.46	0		8.54	21.66	0	9.41	23.87	21.0378	0		172.3	0		0.66	0.19	26.46							ROI1595	1595	R	20.4583	11	26	20.8263	20.8263	20.8263	4.49371	3.34907		ROI1007	0		NaN	NaN		NaN	NaN	NaN	NaN	NaN
ROI1598	1		26.6	0		7.57	20.74	0	8.39	22.99	20.2622	0		63.09	0		0.58	0.18	26.6							ROI1596	1596	R	20.5	12	26	20.8968	20.8968	20.8968	4.56422	3.41958		ROI1008	1		32.79	0		21.64	12.86	0	29.56	17.56	14.6342
ROI1599	0		NaN	NaN		NaN	NaN	NaN	NaN	NaN		NaN		NaN	NaN		NaN	NaN								ROI1597	1597	R	20.5417	13	26	21.0378	21.0378	21.0378	4.70523	3.5606		ROI1020	1		24.4	0		11.14	23.34	0	11.33	23.73	19.7761
ROI1612	1		26.02	0		6.44	19.37	0	6.98	21	18.5083	0		45.91	0		0.32	0.16	26.02							ROI1598	1598	R	20.5833	14	26	20.2622	20.2622	20.2622	3.92965	2.78501		ROI1021	0		NaN	NaN		NaN	NaN	NaN	NaN	NaN
ROI1613	1		26.24	0		6.55	19.57	0	7.16	21.4	18.8608	0		247.9	0		0.55	0.16	26.24							ROI1599	1599	R	20.625	15	26							ROI1022	0		NaN	NaN		NaN	NaN	NaN	NaN	NaN
ROI1614	1		25.95	0		6.76	19.66	0	7.31	21.26	18.7375	0		401.7	0		0.36	0.14	25.95							ROI1612	1612	R	21.1667	4	25	18.5083	18.5083	18.5083	2.17577	1.03113		ROI1023	0		NaN	NaN		NaN	NaN	NaN	NaN	NaN
ROI1615	1		25.33	0		8.76	21.39	0	9.24	22.57	19.892	0		526	0		0.38	0.16	25.33							ROI1613	1613	R	21.2083	5	25	18.8608	18.8608	18.8608	2.52831	1.38367		ROI1024	0		NaN	NaN		NaN	NaN	NaN	NaN	NaN
ROI1616	1		25.78	0		6.8	19.62	0	7.3	21.08	18.5788	0		673	0		0.41	0.12	25.78							ROI1614	1614	R	21.25	6	25	18.7375	18.7375	18.7375	2.40492	1.26028		ROI1025	1		32.71	0		17.01	8.2	0	23.19	11.19	9.32554
ROI1617	1		26.1	0		6.3	19.26	0	6.85	20.95	18.4642	0		733	0		0.39	0.1	26.1							ROI1615	1615	R	21.2917	7	25	19.892	19.892	19.892	3.55948	2.41484		ROI1026	0		NaN	NaN		NaN	NaN	NaN	NaN	NaN
ROI1618	1		26.43	0		7.06	20.16	0	7.77	22.2	19.5659	0		705	0		0.57	0.12	26.43							ROI1616	1616	R	21.3333	8	25	18.5788	18.5788	18.5788	2.24627	1.10164		ROI1027	1		25.13	0		9.1	21.64	0	9.53	22.66	18.8844
ROI1619	1		26.04	0		8	20.94	0	8.68	22.72	20.0242	0		392.7	0		0.68	0.37								ROI1617	1617	R	21.375	9	25	18.4642	18.4642	18.4642	2.1317	0.98706		ROI1028	1		24.66	0		11.31	23.63	0	11.62	24.28	20.2345
ROI1620	1		27.21	0		3.94	17.36	0	4.47	19.68	17.3449	0		338.3	0		0.71	0.28	27.21							ROI1618	1618	R	21.4167	10	25	19.5659	19.5659	19.5659	3.23338	2.08875		ROI1029	1		25.05	0		10.82	23.32	0	11.29	24.34	20.2845
ROI1621	1		30.11	0		23.51	13.95	0	29.49	17.49	15.4148	0		217.2	0		0.7	0.34								ROI1619	1619	R	21.4583	11	25	20.0242						ROI1030	1		24.47	0		12.15	0.38	0	12.39	0.39	0.325019
ROI1622	0		NaN	NaN		NaN	NaN	NaN	NaN	NaN		NaN		NaN	NaN		NaN	NaN								ROI1620	1620	R	21.5	12	25	17.3449	17.3449	17.3449	1.01239	-0.132252		ROI1049	0		NaN	NaN		NaN	NaN	NaN	NaN	NaN
ROI1623	1		26.48	0		8.26	21.38	0	9.11	23.59	20.791	0		50.96	0		0.63	0.22	26.48							ROI1621	1621	R	21.5417	13	25	15.4148						ROI1050	1		30.53	0		2.74	17.31	0	3.48	22.01	18.3427
ROI1624	1		25.31	0		8.63	21.25	0	9.1	22.41	19.751	0		1.21	0		0.59	0.39								ROI1622	1622	R	21.5833	14	25							ROI1331	1		23.83	0		12.51	0.42	0	12.42	0.42	0.35002
ROI1636	1		25.7	0		6.17	18.97	0	6.61	20.31	17.9002	0		150.8	0		0.39	0.22	25.7							ROI1623	1623	R	21.625	15	25	20.791	20.791	20.791	4.45846	3.31382		ROI1332	1		30.45	0		7.61	22.16	0	9.65	28.1	23.418
ROI1637	1		25.73	0		6.12	18.93	0	6.56	20.29	17.8826	0		262.7	0		0.62	0.19	25.73							ROI1624	1624	R	21.6667	16	25	19.751						ROI1353	1		23.61	0		16.22	4.03	0	15.96	3.96	3.30019
ROI1638	1		25.56	0		8.83	21.56	0	9.4	22.96	20.2358	0		588	0		0.3	0.13	25.56							ROI1636	1636	R	22.1667	4	24	17.9002	17.9002	17.9002	1.56764	0.422998		ROI1354	1		23.27	0		16.18	3.81	0	15.69	3.69	3.07518
ROI1639	1		30.21	0		7.94	22.4	0	9.99	28.2	24.854	0		407.6	0		0.29	0.52								ROI1637	1637	R	22.2083	5	24	17.8826	17.8826	17.8826	1.55001	0.405371		ROI1355	1		23.58	0		13.3	1.09	0	13.07	1.07	0.891718
ROI1640	1		24.66	0		11.47	23.8	0	11.79	24.45	21.549	0		728	0		0.52	0.17	24.66							ROI1638	1638	R	22.25	6	24	20.2358	20.2358	20.2358	3.90321	2.75857		ROI1356	1		23.59	0		14.67	2.46	0	14.42	2.42	2.01678
ROI1641	1		25.7	0		8.46	21.25	0	9.06	22.76	20.0595	0		584	0		0.41	0.2	25.7							ROI1639	1639	R	22.2917	7	24	24.854						ROI1357	1		29.88	0		12.63	2.99	0	15.73	3.73	3.10851
ROI1642	1		30.55	0		2.54	17.11	0	3.24	21.79	19.2046	0		497.9	0		0.64	0.25	30.55							ROI1640	1640	R	22.3333	8	24	21.549	21.549	21.549	5.21642	4.07178		ROI1358	1		31.16	0		7.06	21.82	0	9.16	28.32	23.6014
ROI1643	1		31.4	0		0.08	14.9	0	0.11	19.51	17.1951	0		570	0		0.47	0.18	31.4							ROI1641	1641	R	22.375	9	24	20.0595	20.0595	20.0595	3.72694	2.5823		ROI1375	1		30.33	0		8.88	23.38	0	11.22	29.55	24.6264
ROI1644	1		26.48	0		5.44	18.56	0	6	20.48	18.05	0		383.3	0		0.65	0.28	26.48							ROI1642	1642	R	22.4167	10	24	19.2046	19.2046	19.2046	2.87203	1.72739		ROI1376	1		28.99	0		12.57	2.63	0	15.18	3.18	2.65015
ROI1645	1		27.31	0		4.46	17.92	0	5.07	20.38	17.9619	0		300.2	0		0.51	0.21	27.31							ROI1643	1643	R	22.4583	11	24	17.1951	17.1951	17.1951	0.862557	-0.282081		ROI1377	1		28.79	0		13.02	3.02	0	15.62	3.62	3.01684
ROI1646	1		29.85	0		0.98	15.33	0	1.22	19.07	16.8073	0		120.5	0		0.6	0.34								ROI1644	1644	R	22.5	12	24	18.05	18.05	18.05	1.71747	0.572827		ROI1378	1		23.47	0		15.58	3.31	0	15.24	3.24	2.70016
ROI1647	1		30.42	0		23.65	14.19	0	29.98	17.98	15.8466	0		41.18	0		0.56	0.28	30.42							ROI1645	1645	R	22.5417	13	24	17.9619	17.9619	17.9619	1.62933	0.484692		ROI1379	0		NaN	NaN		NaN	NaN	NaN	NaN	NaN
ROI1648	1		26.45	0		7.16	20.27	0	7.89	22.34	19.6893	0		23.29	0		0.56	0.26	26.45							ROI1646	1646	R	22.5833	14	24	16.8073						ROI1380	1		29	0		14.9	4.97	0	18.01	6.01	5.00862
ROI1659	1		26.14	0		6.5	19.48	0	7.08	21.22	18.7022	0		45.61	0		0.38	0.16	26.14							ROI1647	1647	R	22.625	15	24	15.8466	15.8466	15.8466	-0.485905	-1.63054		ROI1381	1		29.88	0		12.9	3.26	0	16.06	4.06	3.38353
ROI1660	0		NaN	NaN		NaN	NaN	NaN	NaN	NaN		NaN		NaN	NaN		NaN	NaN								ROI1648	1648	R	22.6667	16	24	19.6893	19.6893	19.6893	3.35677	2.21213		ROI1382	1		23.86	0		14.34	2.27	0	14.26	2.26	1.88344
ROI1661	1		24.62	0		8.73	21.04	0	8.96	21.58	19.0195	0		479.4	0		0.28	0.1	24.62							ROI1659	1659	R	23.125	3	23	18.7022	18.7022	18.7022	2.36966	1.22502		ROI1383	1		23.78	0		14.57	2.46	0	14.44	2.44	2.03345
ROI1662	1		25.32	0		8.19	20.82	0	8.64	21.96	19.3544	0		525	0		0.28	0.13	25.32							ROI1660	1660	R	23.1667	4	23							ROI1398	0		NaN	NaN		NaN	NaN	NaN	NaN	NaN
ROI1663	1		24.73	0		11.42	23.78	0	11.77	24.5	21.593	0		706	0		0.39	0.16	24.73							ROI1661	1661	R	23.2083	5	23	19.0195	19.0195	19.0195	2.68695	1.54231		ROI1399	0		NaN	NaN		NaN	NaN	NaN	NaN	NaN
ROI1664	0		NaN	NaN		NaN	NaN	NaN	NaN	NaN		NaN		NaN	NaN		NaN	NaN								ROI1662	1662	R	23.25	6	23	19.3544	19.3544	19.3544	3.02186	1.87722		ROI1400	1		28.98	0		12.34	2.4	0	14.9	2.9	2.41681
ROI1665	0		NaN	NaN		NaN	NaN	NaN	NaN	NaN		NaN		NaN	NaN		NaN	NaN								ROI1663	1663	R	23.2917	7	23	21.593	21.593	21.593	5.26048	4.11585		ROI1401	1		29.95	0		7.07	21.45	0	8.82	26.77	22.3096
ROI1666	1		26.88	0		7.12	20.4	0	7.97	22.85	20.1388	0		547	0		0.55	0.2	26.88							ROI1664	1664	R	23.3333	8	23							ROI1402	0		NaN	NaN		NaN	NaN	NaN	NaN	NaN
ROI1667	1		26.02	0		8.5	21.44	0	9.22	23.24	20.4825	0		478.1	0		0.32	0.16	26.02							ROI1665	1665	R	23.375	9	23							ROI1403	1		30.51	0		8.43	22.99	0	10.72	29.23	24.3597
ROI1668	0		NaN	NaN		NaN	NaN	NaN	NaN	NaN		NaN		NaN	NaN		NaN	NaN								ROI1666	1666	R	23.4167	10	23	20.1388	20.1388	20.1388	3.80626	2.66162		ROI1404	1		29.9	0		9.59	23.96	0	11.95	29.85	24.8764
ROI1669	1		30.24	0		0.74	15.21	0	0.93	19.17	16.8954	0		316.4	0		0.61	0.22	30.24							ROI1667	1667	R	23.4583	11	23	20.4825	20.4825	20.4825	4.14999	3.00535		ROI1405	1		28.01	0		17.15	6.87	0	20.02	8.02	6.68372
ROI1670	1		25.49	0		15.53	4.23	0	16.49	4.49	3.95725	0		285.1	0		0.39	0.18	25.49							ROI1668	1668	R	23.5	12	23							ROI1406	1		23.5	0		14.96	2.71	0	14.65	2.65	2.20846
ROI1671	1		25.19	0		16.11	4.68	0	16.91	4.91	4.32742	0		172.9	0		0.32	0.13	25.19							ROI1669	1669	R	23.5417	13	23	16.8954	16.8954	16.8954	0.562899	-0.581739		ROI1407	1		32.84	0		23.47	14.7	0	32.12	20.12	16.7676
ROI1672	1		26.11	0		10.13	23.1	0	11.02	25.13	22.1483	0		100.8	0		0.55	0.31								ROI1670	1670	R	23.5833	14	23	3.95725	3.95725	3.95725	-12.3753	-13.5199		ROI1422	1		32.16	0		9.57	0.61	0	12.82	0.82	0.683373
ROI1673	1		26.74	0		6.18	19.41	0	6.88	21.62	19.0547	0		12.55	0		0.43	0.14	26.74							ROI1671	1671	R	23.625	15	23	4.32742	4.32742	4.32742	-12.0051	-13.1498		ROI1423	0		NaN	NaN		NaN	NaN	NaN	NaN	NaN
ROI1683	1		27.33	0		2.96	16.42	0	3.37	18.7	16.4812	0		270.1	0		0.4	0.17	27.33							ROI1672	1672	R	23.6667	16	23	22.1483						ROI1424	0		NaN	NaN		NaN	NaN	NaN	NaN	NaN
ROI1684	1		26.78	0		5.18	18.43	0	5.78	20.56	18.1205	0		589	0		0.4	0.15	26.78							ROI1673	1673	R	23.7083	17	23	19.0547	19.0547	19.0547	2.7222	1.57756		ROI1425	1		28.63	0		8.25	22.19	0	9.84	26.47	22.0596
ROI1685	1		26.46	0		5.76	18.88	0	6.35	20.81	18.3409	0		820	0		0.47	0.12	26.46							ROI1683	1683	R	24.125	3	22	16.4812	16.4812	16.4812	0.148666	-0.995973		ROI1426	0		NaN	NaN		NaN	NaN	NaN	NaN	NaN
ROI1686	1		25.96	0		7.33	20.24	0	7.93	21.89	19.2927	0		832	0		0.22	0.1	25.96							ROI1684	1684	R	24.1667	4	22	18.1205	18.1205	18.1205	1.78797	0.643335		ROI1427	1		30.28	0		9.96	0.45	0	12.56	0.56	0.466694
ROI1687	1		26.15	0		7.52	20.5	0	8.19	22.34	19.6893	0		883	0		0.19	0.1	26.15							ROI1685	1685	R	24.2083	5	22	18.3409	18.3409	18.3409	2.00831	0.863672		ROI1428	1		27.95	0		16.87	6.57	0	19.65	7.65	6.37537
ROI1688	1		26.53	0		6.78	19.92	0	7.49	22.02	19.4073	0		557	0		0.2	0.13	26.53							ROI1686	1686	R	24.25	6	22	19.2927	19.2927	19.2927	2.96017	1.81553		ROI1429	0		NaN	NaN		NaN	NaN	NaN	NaN	NaN
ROI1689	1		25.64	0		9.48	22.25	0	10.13	23.77	20.9496	0		705	0		0.57	0.16	25.64							ROI1687	1687	R	24.2917	7	22	19.6893	19.6893	19.6893	3.35677	2.21213		ROI1430	0		NaN	NaN		NaN	NaN	NaN	NaN	NaN
ROI1690	1		26.45	0		6.89	20	0	7.59	22.04	19.4249	0		564	0		0.45	0.16	26.45							ROI1688	1688	R	24.3333	8	22	19.4073	19.4073	19.4073	3.07474	1.9301		ROI1431	1		24.6	0		9.29	21.58	0	9.52	22.12	18.4344
ROI1691	1		27.25	0		5.02	18.45	0	5.7	20.95	18.4642	0		549	0		0.6	0.23	27.25							ROI1689	1689	R	24.375	9	22	20.9496	20.9496	20.9496	4.6171	3.47246		ROI1432	1		23.9	0		12.55	0.5	0	12.5	0.5	0.416691
ROI1692	1		27.22	0		5.9	19.32	0	6.69	21.91	19.3103	0		799	0		0.25	0.09	27.22							ROI1690	1690	R	24.4167	10	22	19.4249	19.4249	19.4249	3.09237	1.94773		ROI1433	0		NaN	NaN		NaN	NaN	NaN	NaN	NaN
ROI1693	1		29.06	0		2.35	16.44	0	2.85	19.91	17.5476	0		429.7	0		0.42	0.15	29.06							ROI1691	1691	R	24.4583	11	22	18.4642	18.4642	18.4642	2.1317	0.98706		ROI1445	1		28.12	0		19.71	9.47	0	23.09	11.09	9.2422
ROI1694	1		25.1	0		15.74	4.26	0	16.46	4.46	3.93081	0		360.3	0		0.39	0.12	25.1							ROI1692	1692	R	24.5	12	22	19.3103	19.3103	19.3103	2.97779	1.83315		ROI1446	1		25.96	0		5.55	18.45	0	6	19.96	16.6343
ROI1695	1		24.41	0		18.24	6.44	0	18.55	6.55	5.77283	0		471.8	0		0.44	0.14	24.41							ROI1693	1693	R	24.5417	13	22	17.5476	17.5476	17.5476	1.2151	0.0704583		ROI1447	0		NaN	NaN		NaN	NaN	NaN	NaN	NaN
ROI1696	1		27.05	0		4.89	18.24	0	5.51	20.56	18.1205	0		200.6	0		0.45	0.18	27.05							ROI1694	1694	R	24.5833	14	22	3.93081	3.93081	3.93081	-12.4017	-13.5464		ROI1448	1		28.15	0		11.86	1.63	0	13.91	1.91	1.59176
ROI1697	1		27.09	0		4.66	18.03	0	5.26	20.35	17.9354	0		64.44	0		0.46	0.14	27.09							ROI1695	1695	R	24.625	15	22	5.77283	5.77283	5.77283	-10.5597	-11.7044		ROI1449	1		27.74	0		11.01	0.63	0	12.73	0.73	0.608368
ROI1706	1		26.92	0		4.39	17.69	0	4.93	19.85	17.4948	0		107.9	0		0.42	0.14	26.92							ROI1696	1696	R	24.6667	16	22	18.1205	18.1205	18.1205	1.78797	0.643335		ROI1450	1		28.05	0		14.26	4	0	16.67	4.67	3.89189
ROI1707	1		27.56	0		2.26	15.81	0	2.6	18.16	16.0053	0		586	0		0.46	0.12	27.56							ROI1697	1697	R	24.7083	17	22	17.9354	17.9354	17.9354	1.60289	0.458251		ROI1451	1		24.6	0		7	19.3	0	7.18	19.78	16.4843
ROI1708	1		27.32	0		3.94	17.4	0	4.48	19.8	17.4507	0		762	0		0.25	0.1	27.32							ROI1706	1706	R	25.0833	2	21	17.4948	17.4948	17.4948	1.16222	0.0175774		ROI1452	0		NaN	NaN		NaN	NaN	NaN	NaN	NaN
ROI1709	1		25.68	0		9.09	21.88	0	9.73	23.41	20.6324	0		748	0		0.23	0.1	25.68							ROI1707	1707	R	25.125	3	21	16.0053	16.0053	16.0053	-0.327262	-1.4719		ROI1453	1		27.49	0		19.59	9.11	0	22.44	10.44	8.7005
ROI1710	1		25.61	0		7.97	20.72	0	8.5	22.11	19.4866	0		764	0		0.1	0.05	25.61							ROI1708	1708	R	25.1667	4	21	17.4507	17.4507	17.4507	1.11815	-0.02649		ROI1454	0		NaN	NaN		NaN	NaN	NaN	NaN	NaN
ROI1711	1		26.77	0		5	18.24	0	5.58	20.35	17.9354	0		996	0		0.63	0.13	26.77							ROI1709	1709	R	25.2083	5	21	20.6324	20.6324	20.6324	4.29981	3.15518		ROI1455	1		24.81	0		7.54	19.93	0	7.79	20.6	17.1677
ROI1712	1		26.47	0		5.88	19	0	6.49	20.96	18.4731	0		667	0		0.51	0.17	26.47							ROI1710	1710	R	25.25	6	21	19.4866	19.4866	19.4866	3.15406	2.00942		ROI1456	0		NaN	NaN		NaN	NaN	NaN	NaN	NaN
ROI1713	1		25.72	0		9.14	21.95	0	9.79	23.51	20.7205	0		705	0		0.57	0.16	25.72							ROI1711	1711	R	25.2917	7	21	17.9354	17.9354	17.9354	1.60289	0.458251		ROI1457	0		NaN	NaN		NaN	NaN	NaN	NaN	NaN
ROI1714	1		26.3	0		6.77	19.82	0	7.42	21.72	19.1429	0		688	0		0.6	0.18	26.3							ROI1712	1712	R	25.3333	8	21	18.4731	18.4731	18.4731	2.14051	0.995874		ROI1458	0		NaN	NaN		NaN	NaN	NaN	NaN	NaN
ROI1715	1		27.24	0		5.62	19.05	0	6.38	21.62	19.0547	0		799	0		0.53	0.17	27.24							ROI1713	1713	R	25.375	9	21	20.7205	20.7205	20.7205	4.38795	3.24331		ROI1469	1		31.67	0		7.69	22.6	0	10.15	29.82	24.8514
ROI1716	1		28.06	0		5.25	18.99	0	6.14	22.2	19.5659	0		794	0		0.41	0.14	28.06							ROI1714	1714	R	25.4167	10	21	19.1429	19.1429	19.1429	2.81034	1.6657		ROI1470	1		28.79	0		16.27	6.27	0	19.52	7.52	6.26703
ROI1717	1		27.58	0		5.5	19.06	0	6.32	21.9	19.3015	0		584	0		0.36	0.11	27.58							ROI1715	1715	R	25.4583	11	21	19.0547	19.0547	19.0547	2.7222	1.57756		ROI1471	1		32.98	0		8.76	0.03	0	12.04	0.04	0.033335
ROI1718	0		NaN	NaN		NaN	NaN	NaN	NaN	NaN		NaN		NaN	NaN		NaN	NaN								ROI1716	1716	R	25.5	12	21	19.5659	19.5659	19.5659	3.23338	2.08875		ROI1472	1		31.1	0		5.28	20.02	0	6.84	25.94	21.6179
ROI1719	1		30.83	0		11.3	1.96	0	14.51	2.51	2.21218	0		222.3	0		0.48	0.29	30.83							ROI1717	1717	R	25.5417	13	21	19.3015	19.3015	19.3015	2.96898	1.82434		ROI1473	1		29.35	0		11.49	1.68	0	14.05	2.05	1.70843
ROI1720	1		28.4	0		0.07	13.93	0	0.08	16.48	14.5246	0		138	0		0.59	0.29	28.4							ROI1718	1718	R	25.5833	14	21							ROI1474	1		25.75	0		0.68	13.5	0	0.73	14.48	12.0674
ROI1721	1		27.54	0		3.69	17.23	0	4.23	19.77	17.4243	0		55.73	0		0.43	0.22	27.54							ROI1719	1719	R	25.625	15	21	2.21218	2.21218	2.21218	-14.1204	-15.265		ROI1475	0		NaN	NaN		NaN	NaN	NaN	NaN	NaN
ROI1729	1		26.95	0		4.29	17.61	0	4.82	19.77	17.4243	0		4.61	0		0.86	0.25	26.95							ROI1720	1720	R	25.6667	16	21	14.5246	14.5246	14.5246	-1.80793	-2.95257		ROI1476	1		31.67	0		2.78	17.69	0	3.67	23.34	19.4511
ROI1730	1		27	0		4.45	17.79	0	5.01	20.01	17.6358	0		215.2	0		0.45	0.19	27							ROI1721	1721	R	25.7083	17	21	17.4243	17.4243	17.4243	1.09171	-0.0529304		ROI1477	1		30.67	0		4.07	18.68	0	5.2	23.87	19.8928
ROI1731	1		27.03	0		4.01	17.36	0	4.52	19.55	17.2304	0		480.7	0		0.56	0.15	27.03							ROI1729	1729	R	26.0417	1	20	17.4243	17.4243	17.4243	1.09171	-0.0529304		ROI1478	1		31	0		3.2	17.91	0	4.13	23.13	19.2761
ROI1732	1		27.16	0		4.32	17.72	0	4.89	20.05	17.671	0		604	0		0.28	0.11	27.16							ROI1730	1730	R	26.0833	2	20	17.6358	17.6358	17.6358	1.30323	0.158593		ROI1479	0		NaN	NaN		NaN	NaN	NaN	NaN	NaN
ROI1733	1		26.03	0		7.96	20.89	0	8.63	22.66	19.9713	0		540	0		0.31	0.12	26.03							ROI1731	1731	R	26.125	3	20	17.2304	17.2304	17.2304	0.897811	-0.246827		ROI1480	0		NaN	NaN		NaN	NaN	NaN	NaN	NaN
ROI1734	1		25.69	0		8.02	20.8	0	8.59	22.28	19.6364	0		561	0		0.33	0.13	25.69							ROI1732	1732	R	26.1667	4	20	17.671	17.671	17.671	1.33849	0.193847		ROI1481	0		NaN	NaN		NaN	NaN	NaN	NaN	NaN
ROI1735	1		26.6	0		4.94	18.12	0	5.48	20.08	17.6975	0		877	0		0.51	0.11	26.6							ROI1733	1733	R	26.2083	5	20	19.9713	19.9713	19.9713	3.6388	2.49417		ROI1482	0		NaN	NaN		NaN	NaN	NaN	NaN	NaN
ROI1736	1		26.61	0		5.94	19.12	0	6.59	21.2	18.6846	0		795	0		0.48	0.1	26.61							ROI1734	1734	R	26.25	6	20	19.6364	19.6364	19.6364	3.30389	2.15925		ROI1492	0		NaN	NaN		NaN	NaN	NaN	NaN	NaN
ROI1737	1		26.19	0		7.68	20.68	0	8.38	22.57	19.892	0		851	0		0.52	0.11	26.19							ROI1735	1735	R	26.2917	7	20	17.6975	17.6975	17.6975	1.36493	0.220287		ROI1493	1		31.56	0		4.7	19.57	0	6.18	25.74	21.4512
ROI1738	1		26.76	0		5.95	19.18	0	6.63	21.39	18.852	0		611	0		0.77	0.18	26.76							ROI1736	1736	R	26.3333	8	20	18.6846	18.6846	18.6846	2.35204	1.2074		ROI1494	1		23.33	0		14.28	1.93	0	13.88	1.88	1.56676
ROI1739	1		27.12	0		5.61	18.99	0	6.34	21.46	18.9137	0		491	0		0.71	0.27	27.12							ROI1737	1737	R	26.375	9	20	19.892	19.892	19.892	3.55948	2.41484		ROI1495	1		23.95	0		10.82	22.8	0	10.8	22.75	18.9594
ROI1740	1		27.24	0		6.58	20.01	0	7.47	22.71	20.0154	0		684	0		0.35	0.13	27.24							ROI1738	1738	R	26.4167	10	20	18.852	18.852	18.852	2.51949	1.37485		ROI1496	1		24.43	0		7.88	20.09	0	8.02	20.45	17.0426
ROI1741	1		27.56	0		5.55	19.1	0	6.37	21.93	19.328	0		691	0		0.37	0.11	27.56							ROI1739	1739	R	26.4583	11	20	18.9137	18.9137	18.9137	2.58119	1.43655		ROI1497	1		28.24	0		15.39	5.19	0	18.11	6.11	5.09196
ROI1742	1		27.24	0		6.3	19.73	0	7.15	22.39	19.7334	0		294.5	0		0.57	0.26	27.24							ROI1740	1740	R	26.5	12	20	20.0154	20.0154	20.0154	3.68287	2.53823		ROI1498	1		25.81	0		22.05	10.89	0	23.71	11.71	9.7589
ROI1743	1		31.43	0		12.75	3.59	0	16.7	4.7	4.14234	0		204.2	0		0.53	0.29	31.43							ROI1741	1741	R	26.5417	13	20	19.328	19.328	19.328	2.99542	1.85078		ROI1499	0		NaN	NaN		NaN	NaN	NaN	NaN	NaN
ROI1744	1		28.14	0		1.25	15.02	0	1.47	17.61	15.5205	0		349.3	0		0.63	0.22	28.14							ROI1742	1742	R	26.5833	14	20	19.7334	19.7334	19.7334	3.40084	2.2562		ROI1500	0		NaN	NaN		NaN	NaN	NaN	NaN	NaN
ROI1745	1		26.84	0		5.96	19.23	0	6.66	21.5	18.949	0		91.95	0		0.5	0.2	26.84							ROI1743	1743	R	26.625	15	20	4.14234	4.14234	4.14234	-12.1902	-13.3348		ROI1501	1		26.89	0		13.8	3.09	0	15.46	3.46	2.8835
ROI1746	1		25.99	0		8.14	21.05	0	8.81	22.8	20.0947	0		11.78	0		0.85	0.28	25.99							ROI1744	1744	R	26.6667	16	20	15.5205	15.5205	15.5205	-0.812004	-1.95664		ROI1502	0		NaN	NaN		NaN	NaN	NaN	NaN	NaN
ROI1753	0		NaN	NaN		NaN	NaN	NaN	NaN	NaN		NaN		NaN	NaN		NaN	NaN								ROI1745	1745	R	26.7083	17	20	18.949	18.949	18.949	2.61644	1.4718		ROI1503	0		NaN	NaN		NaN	NaN	NaN	NaN	NaN
ROI1754	1		27.8	0		22.65	12.29	0	26.24	14.24	12.5504	0		188.2	0		0.71	0.36								ROI1746	1746	R	26.75	18	20	20.0947	20.0947	20.0947	3.76219	2.61755		ROI1504	1		28.19	0		17.17	6.96	0	20.17	8.17	6.80873
ROI1755	1		27.67	0		1.19	14.78	0	1.37	17.04	15.0182	0		243.7	0		0.33	0.18	27.67							ROI1753	1753	R	27.0417	1	19							ROI1505	0		NaN	NaN		NaN	NaN	NaN	NaN	NaN
ROI1756	1		27.39	0		5.51	19	0	6.29	21.68	19.1076	0		353.6	0		0.37	0.17	27.39							ROI1754	1754	R	27.0833	2	19	12.5504						ROI1506	1		25.06	0		8.77	21.28	0	9.16	22.22	18.5177
ROI1757	1		27.02	0		6.06	19.4	0	6.82	21.84	19.2486	0		480.3	0		0.6	0.2	27.02							ROI1755	1755	R	27.125	3	19	15.0182	15.0182	15.0182	-1.31437	-2.45901		ROI1516	0		NaN	NaN		NaN	NaN	NaN	NaN	NaN
ROI1758	1		26.42	0		7.17	20.27	0	7.89	22.31	19.6629	0		646	0		0.4	0.14	26.42							ROI1756	1756	R	27.1667	4	19	19.1076	19.1076	19.1076	2.77508	1.63044		ROI1517	1		29.52	0		11.09	1.33	0	13.64	1.64	1.36675
ROI1759	1		26.77	0		5.32	18.56	0	5.93	20.7	18.2439	0		650	0		0.42	0.12	26.77							ROI1757	1757	R	27.2083	5	19	19.2486	19.2486	19.2486	2.9161	1.77146		ROI1518	1		26.43	0		20.46	9.56	0	22.53	10.53	8.77551
ROI1760	1		26.44	0		7.17	20.28	0	7.9	22.34	19.6893	0		708	0		0.19	0.08	26.44							ROI1758	1758	R	27.25	6	19	19.6629	19.6629	19.6629	3.33033	2.18569		ROI1519	0		NaN	NaN		NaN	NaN	NaN	NaN	NaN
ROI1761	1		26.23	0		7.63	20.65	0	8.34	22.57	19.892	0		869	0		0.46	0.09	26.23							ROI1759	1759	R	27.2917	7	19	18.2439	18.2439	18.2439	1.91136	0.766723		ROI1520	0		NaN	NaN		NaN	NaN	NaN	NaN	NaN
ROI1762	1		26.45	0		7.56	20.67	0	8.33	22.78	20.0771	0		606	0		0.61	0.13	26.45							ROI1760	1760	R	27.3333	8	19	19.6893	19.6893	19.6893	3.35677	2.21213		ROI1521	1		25.87	0		23.69	12.56	0	25.54	13.54	11.284
ROI1763	1		26.7	0		7.16	20.38	0	7.97	22.67	19.9802	0		571	0		0.51	0.15	26.7							ROI1761	1761	R	27.375	9	19	19.892	19.892	19.892	3.55948	2.41484		ROI1522	1		29.01	0		11.73	1.8	0	14.18	2.18	1.81677
ROI1764	1		27.52	0		6.19	19.73	0	7.1	22.62	19.9361	0		812	0		0.39	0.11	27.52							ROI1762	1762	R	27.4167	10	19	20.0771	20.0771	20.0771	3.74457	2.59993		ROI1523	1		26.65	0		0.86	14.05	0	0.96	15.61	13.0091
ROI1765	1		27.72	0		5.69	19.3	0	6.57	22.29	19.6452	0		838	0		0.46	0.13	27.72							ROI1763	1763	R	27.4583	11	19	19.9802	19.9802	19.9802	3.64762	2.50298		ROI1524	1		31.65	0		6.58	21.48	0	8.68	28.33	23.6097
ROI1766	1		27.2	0		4.97	18.38	0	5.63	20.83	18.3585	0		334.7	0		0.48	0.15	27.2							ROI1764	1764	R	27.5	12	19	19.9361	19.9361	19.9361	3.60355	2.45891		ROI1525	0		NaN	NaN		NaN	NaN	NaN	NaN	NaN
ROI1767	1		27.82	0		1.15	14.8	0	1.33	17.15	15.1151	0		178.7	0		0.35	0.17	27.82							ROI1765	1765	R	27.5417	13	19	19.6452	19.6452	19.6452	3.3127	2.16807		ROI1526	0		NaN	NaN		NaN	NaN	NaN	NaN	NaN
ROI1768	1		27.9	0		1.77	15.45	0	2.06	17.96	15.829	0		213.9	0		0.5	0.21	27.9							ROI1766	1766	R	27.5833	14	19	18.3585	18.3585	18.3585	2.02594	0.881299		ROI1527	0		NaN	NaN		NaN	NaN	NaN	NaN	NaN
ROI1769	1		26.13	0		7.35	20.33	0	8	22.13	19.5042	0		44.7	0		0.86	0.29	26.13							ROI1767	1767	R	27.625	15	19	15.1151	15.1151	15.1151	-1.21742	-2.36206		ROI1528	1		27.71	0		20.04	9.65	0	23.14	11.14	9.28387
ROI1770	1		32.89	0		19.69	10.93	0	26.98	14.98	13.2026	0		12.42	0		0.69	0.57								ROI1768	1768	R	27.6667	16	19	15.829	15.829	15.829	-0.503532	-1.64817		ROI1529	1		29.47	0		15.99	6.21	0	19.63	7.63	6.3587
ROI1777	1		27.99	0		23.64	13.35	0	27.57	15.57	13.7226	0		288.8	0		0.77	0.18	27.99							ROI1769	1769	R	27.7083	17	19	19.5042	19.5042	19.5042	3.17169	2.02705		ROI1530	0		NaN	NaN		NaN	NaN	NaN	NaN	NaN
ROI1778	0		NaN	NaN		NaN	NaN	NaN	NaN	NaN		NaN		NaN	NaN		NaN	NaN								ROI1770	1770	R	27.75	18	19	13.2026						ROI1531	0		NaN	NaN		NaN	NaN	NaN	NaN	NaN
ROI1779	1		25.1	0		14.97	3.5	0	15.66	3.66	3.22573	0		207.6	0		0.57	0.39								ROI1777	1777	R	28.0417	1	18	13.7226	13.7226	13.7226	-2.60995	-3.75459		ROI1539	1		32.4	0		5.23	20.34	0	7.06	27.46	22.8847
ROI1780	1		26.5	0		10.92	0.05	0	12.06	0.06	0.0528809	0		502	0		0.25	0.13	26.5							ROI1778	1778	R	28.0833	2	18							ROI1540	0		NaN	NaN		NaN	NaN	NaN	NaN	NaN
ROI1781	1		26.48	0		10.69	23.81	0	11.79	26.27	23.153	0		677	0		0.72	0.18	26.48							ROI1779	1779	R	28.125	3	18	3.22573						ROI1541	1		30.47	0		5.59	20.14	0	7.1	25.57	21.3096
ROI1782	1		26.96	0		6.63	19.95	0	7.45	22.41	19.751	0		482.2	0		0.37	0.19	26.96							ROI1780	1780	R	28.1667	4	18	0.0528809	0.0528809	0.0528809	-16.2797	-17.4243		ROI1542	0		NaN	NaN		NaN	NaN	NaN	NaN	NaN
ROI1783	1		26.95	0		5.44	18.75	0	6.11	21.06	18.5612	0		546	0		0.41	0.16	26.95							ROI1781	1781	R	28.2083	5	18	23.153	23.153	23.153	6.82047	5.67583		ROI1543	1		29.62	0		4.43	18.71	0	5.47	23.09	19.2428
ROI1784	1		26.44	0		6.58	19.69	0	7.25	21.69	19.1164	0		848	0		0.42	0.13	26.44							ROI1782	1782	R	28.25	6	18	19.751	19.751	19.751	3.41847	2.27383		ROI1544	0		NaN	NaN		NaN	NaN	NaN	NaN	NaN
ROI1785	1		26.41	0		6.88	19.97	0	7.57	21.98	19.372	0		919	0		0.49	0.1	26.41							ROI1783	1783	R	28.2917	7	18	18.5612	18.5612	18.5612	2.22865	1.08401		ROI1545	1		23.63	0		9.16	20.97	0	9.02	20.65	17.2093
ROI1786	1		26.48	0		7.75	20.87	0	8.55	23.03	20.2974	0		721	0		0.55	0.12	26.48							ROI1784	1784	R	28.3333	8	18	19.1164	19.1164	19.1164	2.7839	1.63926		ROI1546	1		29.51	0		9.04	23.28	0	11.11	28.62	23.8514
ROI1787	1		26.44	0		8.58	21.69	0	9.45	23.89	21.0554	0		740	0		0.3	0.09	26.44							ROI1785	1785	R	28.375	9	18	19.372	19.372	19.372	3.03949	1.89485		ROI1547	1		29.63	0		1.37	15.65	0	1.69	19.32	16.1009
ROI1788	1		26.67	0		7.5	20.7	0	8.33	23	20.271	0		635	0		0.43	0.1	26.67							ROI1786	1786	R	28.4167	10	18	20.2974	20.2974	20.2974	3.9649	2.82026		ROI1548	1		25.35	0		5.84	18.48	0	6.17	19.52	16.2676
ROI1789	1		27.65	0		4.72	18.31	0	5.44	21.09	18.5876	0		623	0		0.24	0.1	27.65							ROI1787	1787	R	28.4583	11	18	21.0554	21.0554	21.0554	4.72286	3.57822		ROI1549	0		NaN	NaN		NaN	NaN	NaN	NaN	NaN
ROI1790	1		28.39	0		0.93	14.79	0	1.1	17.49	15.4148	0		463.6	0		0.5	0.27	28.39							ROI1788	1788	R	28.5	12	18	20.271	20.271	20.271	3.93846	2.79382		ROI1550	1		27.73	0		6.94	20.56	0	8.02	23.75	19.7928
ROI1791	1		28.6	0		23.99	13.92	0	28.59	16.59	14.6216	0		252.2	0		0.32	0.14	28.6							ROI1789	1789	R	28.5417	13	18	18.5876	18.5876	18.5876	2.25509	1.11045		ROI1551	1		32.94	0		21.95	13.21	0	30.12	18.12	15.1009
ROI1792	1		29.51	0		21.56	11.8	0	26.51	14.51	12.7884	0		169.3	0		0.54	0.23	29.51							ROI1790	1790	R	28.5833	14	18	15.4148	15.4148	15.4148	-0.917766	-2.0624		ROI1552	1		32.9	0		21.9	13.15	0	30.02	18.02	15.0175
ROI1793	1		27.93	0		2.92	16.61	0	3.4	19.33	17.0365	0		81.21	0		0.51	0.22	27.93							ROI1791	1791	R	28.625	15	18	14.6216	14.6216	14.6216	-1.71098	-2.85562		ROI1553	1		30.23	0		12.43	2.91	0	15.66	3.66	3.05018
ROI1794	1		26.69	0		6.02	19.23	0	6.69	21.38	18.8432	0		31.08	0		0.6	0.25	26.69							ROI1792	1792	R	28.6667	16	18	12.7884	12.7884	12.7884	-3.54418	-4.68882		ROI1554	1		31.63	0		8.21	23.1	0	10.82	30.45	25.3765
ROI1801	1		28.26	0		1.25	15.06	0	1.47	17.73	15.6263	0		423.5	0		0.47	0.16	28.26							ROI1793	1793	R	28.7083	17	18	17.0365	17.0365	17.0365	0.703915	-0.440724		ROI1555	1		31.35	0		8.67	23.49	0	11.33	30.68	25.5681
ROI1802	1		29	0		1.46	15.53	0	1.77	18.77	16.5429	0		525	0		0.26	0.12	29							ROI1794	1794	R	28.75	18	18	18.8432	18.8432	18.8432	2.51068	1.36604		ROI1563	0		NaN	NaN		NaN	NaN	NaN	NaN	NaN
ROI1803	1		26.58	0		7.76	20.92	0	8.59	23.17	20.4208	0		496.2	0		0.46	0.16	26.58							ROI1801	1801	R	29.0417	1	17	15.6263	15.6263	15.6263	-0.706242	-1.85088		ROI1564	0		NaN	NaN		NaN	NaN	NaN	NaN	NaN
ROI1804	1		26.29	0		9.43	22.48	0	10.33	24.62	21.6988	0		615	0		0.5	0.13	26.29							ROI1802	1802	R	29.0833	2	17	16.5429	16.5429	16.5429	0.21036	-0.934278		ROI1565	1		31	0		0.94	15.65	0	1.22	20.22	16.851
ROI1805	1		26.97	0		7.13	20.45	0	8.01	22.98	20.2534	0		695	0		0.29	0.11	26.97							ROI1803	1803	R	29.125	3	17	20.4208	20.4208	20.4208	4.08829	2.94365		ROI1566	1		29.55	0		4.32	18.57	0	5.32	22.87	19.0594
ROI1806	1		28.29	0		3.47	17.29	0	4.09	20.38	17.9619	0		496.1	0		0.47	0.23	28.29							ROI1804	1804	R	29.1667	4	17	21.6988	21.6988	21.6988	5.36625	4.22161		ROI1567	1		29.64	0		3.8	18.08	0	4.69	22.33	18.6094
ROI1807	1		26.61	0		5.82	18.99	0	6.45	21.06	18.5612	0		469	0		0.51	0.18	26.61							ROI1805	1805	R	29.2083	5	17	20.2534	20.2534	20.2534	3.92084	2.7762		ROI1568	1		30.05	0		3.03	17.44	0	3.79	21.84	18.201
ROI1808	1		25.98	0		7.85	20.77	0	8.5	22.48	19.8127	0		691	0		0.35	0.13	25.98							ROI1806	1806	R	29.25	6	17	17.9619	17.9619	17.9619	1.62933	0.484692		ROI1569	0		NaN	NaN		NaN	NaN	NaN	NaN	NaN
ROI1809	1		26.06	0		7.64	20.59	0	8.3	22.36	19.7069	0		801	0		0.3	0.09	26.06							ROI1807	1807	R	29.2917	7	17	18.5612	18.5612	18.5612	2.22865	1.08401		ROI1570	0		NaN	NaN		NaN	NaN	NaN	NaN	NaN
ROI1810	1		25.76	0		9.08	21.9	0	9.75	23.51	20.7205	0		749	0		0.41	0.1	25.76							ROI1808	1808	R	29.3333	8	17	19.8127	19.8127	19.8127	3.48016	2.33552		ROI1571	1		32.2	0		20.38	11.43	0	27.34	15.34	12.7841
ROI1811	1		26.01	0		8.61	21.54	0	9.33	23.34	20.5707	0		623	0		0.57	0.16	26.01							ROI1809	1809	R	29.375	9	17	19.7069	19.7069	19.7069	3.3744	2.22976		ROI1572	0		NaN	NaN		NaN	NaN	NaN	NaN	NaN
ROI1812	1		26.22	0		8.45	21.46	0	9.23	23.45	20.6676	0		466.8	0		0.34	0.14	26.22							ROI1810	1810	R	29.4167	10	17	20.7205	20.7205	20.7205	4.38795	3.24331		ROI1573	0		NaN	NaN		NaN	NaN	NaN	NaN	NaN
ROI1813	1		27.11	0		5.28	18.65	0	5.97	21.08	18.5788	0		437.2	0		0.42	0.17	27.11							ROI1811	1811	R	29.4583	11	17	20.5707	20.5707	20.5707	4.23812	3.09348		ROI1574	1		28.23	0		3.78	17.58	0	4.44	20.67	17.226
ROI1814	1		28.37	0		2.21	16.06	0	2.61	18.98	16.728	0		482	0		0.33	0.17	28.37							ROI1812	1812	R	29.5	12	17	20.6676	20.6676	20.6676	4.33507	3.19043		ROI1575	1		25.13	0		9.62	22.16	0	10.07	23.2	19.3345
ROI1815	1		28.93	0		23.97	14.01	0	28.89	16.89	14.886	0		285.9	0		0.42	0.16	28.93							ROI1813	1813	R	29.5417	13	17	18.5788	18.5788	18.5788	2.24627	1.10164		ROI1576	1		29.95	0		5.15	19.54	0	6.43	24.38	20.3178
ROI1816	1		27.77	0		6.83	20.46	0	7.9	23.67	20.8615	0		181.5	0		0.8	0.25	27.77							ROI1814	1814	R	29.5833	14	17	16.728	16.728	16.728	0.395443	-0.749195		ROI1577	1		29.19	0		9.36	23.49	0	11.39	28.58	23.818
ROI1817	1		27.74	0		2.6	16.22	0	3	18.74	16.5165	0		103.6	0		0.19	0.15	27.74							ROI1815	1815	R	29.625	15	17	14.886	14.886	14.886	-1.44657	-2.59121		ROI1578	1		33	0		3.32	18.59	0	4.56	25.56	21.3012
ROI1818	1		26.85	0		3.66	16.93	0	4.1	18.95	16.7015	0		66.26	0		0.47	0.22	26.85							ROI1816	1816	R	29.6667	16	17	20.8615	20.8615	20.8615	4.52897	3.38433		ROI1579	1		24.35	0		12.88	1.05	0	13.07	1.07	0.891718
ROI1825	1		28.79	0		0.83	14.83	0	0.99	17.78	15.6704	0		597	0		0.28	0.09	28.79							ROI1817	1817	R	29.7083	17	17	16.5165	16.5165	16.5165	0.183919	-0.960719		ROI1580	1		25.31	0		7.67	20.29	0	8.09	21.4	17.8344
ROI1826	1		27.39	0		4.5	17.99	0	5.14	20.53	18.0941	0		463.6	0		0.35	0.16	27.39							ROI1818	1818	R	29.75	18	17	16.7015	16.7015	16.7015	0.369003	-0.775636		ROI1587	1		25.42	0		14.85	3.52	0	15.73	3.73	3.10851
ROI1827	1		25.25	0		11.87	0.47	0	12.49	0.49	0.431861	0		502	0		0.48	0.19	25.25							ROI1825	1825	R	30.0417	1	16	15.6704	15.6704	15.6704	-0.662175	-1.80681		ROI1588	1		25.92	0		7.42	20.31	0	8.01	21.93	18.2761
ROI1828	1		27.35	0		4.77	18.24	0	5.44	20.79	18.3232	0		678	0		0.23	0.08	27.35							ROI1826	1826	R	30.0833	2	16	18.0941	18.0941	18.0941	1.76153	0.616894		ROI1589	0		NaN	NaN		NaN	NaN	NaN	NaN	NaN
ROI1829	1		27.05	0		5.55	18.91	0	6.26	21.31	18.7815	0		898	0		0.31	0.09	27.05							ROI1827	1827	R	30.125	3	16	0.431861	0.431861	0.431861	-15.9007	-17.0453		ROI1590	1		28.98	0		4.05	18.11	0	4.89	21.87	18.2261
ROI1830	1		27.87	0		2.43	16.09	0	2.82	18.69	16.4724	0		589	0		0.42	0.14	27.87							ROI1828	1828	R	30.1667	4	16	18.3232	18.3232	18.3232	1.99068	0.846045		ROI1591	1		26.31	0		9.85	22.91	0	10.8	25.11	20.9262
ROI1831	1		27.21	0		3.56	16.98	0	4.03	19.24	16.9571	0		443.1	0		0.36	0.16	27.21							ROI1829	1829	R	30.2083	5	16	18.7815	18.7815	18.7815	2.44898	1.30435		ROI1592	1		27.71	0		13.1	2.71	0	15.12	3.12	2.60015
ROI1832	1		26.25	0		6.54	19.57	0	7.15	21.4	18.8608	0		492.3	0		0.32	0.15	26.25							ROI1830	1830	R	30.25	6	16	16.4724	16.4724	16.4724	0.139852	-1.00479		ROI1593	1		30.82	0		3.45	18.11	0	4.43	23.25	19.3761
ROI1833	1		26.02	0		7.86	20.79	0	8.52	22.54	19.8656	0		382.9	0		0.68	0.29	26.02							ROI1831	1831	R	30.2917	7	16	16.9571	16.9571	16.9571	0.624593	-0.520045		ROI1594	1		26.97	0		15.51	4.83	0	17.43	5.43	4.52526
ROI1834	0		NaN	NaN		NaN	NaN	NaN	NaN	NaN		NaN		NaN	NaN		NaN	NaN								ROI1832	1832	R	30.3333	8	16	18.8608	18.8608	18.8608	2.52831	1.38367		ROI1595	1		26.69	0		16.01	5.22	0	17.8	5.8	4.83361
ROI1835	1		26.32	0		7.06	20.12	0	7.74	22.06	19.4425	0		380.9	0		0.56	0.22	26.32							ROI1833	1833	R	30.375	9	16	19.8656	19.8656	19.8656	3.53304	2.3884		ROI1596	1		29.36	0		7.15	21.34	0	8.75	26.11	21.7596
ROI1836	1		26.35	0		6.96	20.03	0	7.64	21.99	19.3808	0		384.3	0		0.48	0.2	26.35							ROI1834	1834	R	30.4167	10	16							ROI1597	1		29.42	0		3.61	17.82	0	4.43	21.85	18.2094
ROI1837	1		26.39	0		8.17	21.25	0	8.98	23.37	20.5971	0		590	0		0.67	0.22	26.39							ROI1835	1835	R	30.4583	11	16	19.4425	19.4425	19.4425	3.10999	1.96536		ROI1598	1		32.41	0		15.4	6.52	0	20.79	8.79	7.32542
ROI1838	1		27.14	0		6.03	19.42	0	6.82	21.96	19.3544	0		426.7	0		0.51	0.17	27.14							ROI1836	1836	R	30.5	12	16	19.3808	19.3808	19.3808	3.0483	1.90366		ROI1599	1		26.08	0		4.68	17.64	0	5.08	19.16	15.9676
ROI1839	1		29.01	0		1.18	15.26	0	1.42	18.43	16.2432	0		258.6	0		0.31	0.12	29.01							ROI1837	1837	R	30.5417	13	16	20.5971	20.5971	20.5971	4.26456	3.11992		ROI1600	1		30.07	0		7.15	21.57	0	8.96	27.03	22.5263
ROI1840	1		28.74	0		4.11	18.09	0	4.92	21.66	19.09	0		244.2	0		0.61	0.21	28.74							ROI1838	1838	R	30.5833	14	16	19.3544	19.3544	19.3544	3.02186	1.87722		ROI1601	0		NaN	NaN		NaN	NaN	NaN	NaN	NaN
ROI1841	1		27.91	0		2.01	15.69	0	2.34	18.25	16.0846	0		105.3	0		0.46	0.26	27.91							ROI1839	1839	R	30.625	15	16	16.2432	16.2432	16.2432	-0.0892984	-1.23394		ROI1602	1		26.25	0		8.82	21.85	0	9.65	23.9	19.9178
ROI1842	1		27.09	0		3.06	16.43	0	3.46	18.55	16.349	0		107.7	0		0.3	0.13	27.09							ROI1840	1840	R	30.6667	16	16	19.09	19.09	19.09	2.75746	1.61282		ROI1603	1		24.87	0		10.98	23.4	0	11.38	24.25	20.2095
ROI1849	1		28.06	0		2.79	16.52	0	3.26	19.32	17.0276	0		477.4	0		0.42	0.14	28.06							ROI1841	1841	R	30.7083	17	16	16.0846	16.0846	16.0846	-0.247941	-1.39258		ROI1604	1		30.25	0		13.19	3.67	0	16.63	4.63	3.85856
ROI1850	1		26.13	0		9.83	22.81	0	10.7	24.83	21.8839	0		343.1	0		0.33	0.16	26.13							ROI1842	1842	R	30.75	18	16	16.349	16.349	16.349	0.0164634	-1.12817		ROI1610	0		NaN	NaN		NaN	NaN	NaN	NaN	NaN
ROI1851	1		26.29	0		8.31	21.35	0	9.1	23.39	20.6147	0		493.3	0		0.5	0.14	26.29							ROI1849	1849	R	31.0417	1	15	17.0276	17.0276	17.0276	0.695101	-0.449537		ROI1611	1		27.08	0		14.88	4.25	0	16.79	4.79	3.9919
ROI1852	1		26.9	0		6.25	19.55	0	7.01	21.91	19.3103	0		864	0		0.29	0.08	26.9							ROI1850	1850	R	31.0833	2	15	21.8839	21.8839	21.8839	5.55133	4.40669		ROI1612	1		31.55	0		20.37	11.24	0	26.78	14.78	12.3174
ROI1853	1		27.01	0		5.57	18.91	0	6.27	21.28	18.7551	0		993	0		0.23	0.07	27.01							ROI1851	1851	R	31.125	3	15	20.6147	20.6147	20.6147	4.28219	3.13755		ROI1613	0		NaN	NaN		NaN	NaN	NaN	NaN	NaN
ROI1854	1		27.17	0		3.63	17.03	0	4.11	19.28	16.9924	0		822	0		0.22	0.09	27.17							ROI1852	1852	R	31.1667	4	15	19.3103	19.3103	19.3103	2.97779	1.83315		ROI1614	1		28.68	0		7.01	20.97	0	8.38	25.06	20.8845
ROI1855	1		27.43	0		2.36	15.86	0	2.7	18.13	15.9788	0		483.2	0		0.29	0.15	27.43							ROI1853	1853	R	31.2083	5	15	18.7551	18.7551	18.7551	2.42254	1.27791		ROI1615	0		NaN	NaN		NaN	NaN	NaN	NaN	NaN
ROI1856	1		26.24	0		6.1	19.13	0	6.67	20.91	18.429	0		432.4	0		0.5	0.2	26.24							ROI1854	1854	R	31.25	6	15	16.9924	16.9924	16.9924	0.659847	-0.484791		ROI1616	1		30.17	0		1.47	15.93	0	1.85	20.02	16.6843
ROI1857	1		25.96	0		7.78	20.69	0	8.41	22.37	19.7158	0		402	0		0.46	0.2	25.96							ROI1855	1855	R	31.2917	7	15	15.9788	15.9788	15.9788	-0.353703	-1.49834		ROI1617	1		29.67	0		5.33	19.62	0	6.59	24.26	20.2178
ROI1858	1		25.47	0		9.06	21.75	0	9.61	23.08	20.3415	0		311.8	0		0.51	0.34								ROI1856	1856	R	31.3333	8	15	18.429	18.429	18.429	2.09644	0.951806		ROI1618	1		28.81	0		9.15	23.15	0	10.99	27.8	23.168
ROI1859	1		27.3	0		3.94	17.39	0	4.48	19.78	17.4331	0		501	0		0.44	0.18	27.3							ROI1857	1857	R	31.375	9	15	19.7158	19.7158	19.7158	3.38321	2.23857		ROI1619	1		29.9	0		4.66	19.03	0	5.81	23.71	19.7595
ROI1860	1		27.29	0		4.48	17.92	0	5.09	20.38	17.9619	0		518	0		0.56	0.22	27.29							ROI1858	1858	R	31.4167	10	15	20.3415						ROI1620	1		28.64	0		8.54	22.48	0	10.19	26.83	22.3596
ROI1861	1		26.66	0		6.8	19.99	0	7.55	22.21	19.5747	0		629	0		0.5	0.19	26.66							ROI1859	1859	R	31.4583	11	15	17.4331	17.4331	17.4331	1.10052	-0.0441169		ROI1621	0		NaN	NaN		NaN	NaN	NaN	NaN	NaN
ROI1862	1		27.9	0		4.89	18.56	0	5.69	21.59	19.0283	0		298.7	0		0.66	0.25	27.9							ROI1860	1860	R	31.5	12	15	17.9619	17.9619	17.9619	1.62933	0.484692		ROI1622	1		28.96	0		19.55	9.6	0	23.59	11.59	9.65889
ROI1863	1		29.55	0		22.42	12.67	0	27.6	15.6	13.749	0		235.8	0		0.62	0.16	29.55							ROI1861	1861	R	31.5417	13	15	19.5747	19.5747	19.5747	3.2422	2.09756		ROI1623	1		32.17	0		10.21	1.26	0	13.68	1.68	1.40008
ROI1864	1		29.13	0		23.45	13.56	0	28.46	16.46	14.507	0		193.1	0		0.26	0.14	29.13							ROI1862	1862	R	31.5833	14	15	19.0283	19.0283	19.0283	2.69576	1.55112		ROI1624	1		28.13	0		23.06	12.82	0	27.03	15.03	12.5257
ROI1865	0		NaN	NaN		NaN	NaN	NaN	NaN	NaN		NaN		NaN	NaN		NaN	NaN								ROI1863	1863	R	31.625	15	15	13.749	13.749	13.749	-2.58351	-3.72815		ROI1625	1		31.75	0		12.14	3.07	0	16.06	4.06	3.38353
ROI1866	1		25.51	0		8.98	21.69	0	9.54	23.05	20.3151	0		28.55	0		0.54	0.34								ROI1864	1864	R	31.6667	16	15	14.507	14.507	14.507	-1.82555	-2.97019		ROI1626	0		NaN	NaN		NaN	NaN	NaN	NaN	NaN
ROI1873	1		27.33	0		3.78	17.24	0	4.3	19.63	17.3009	0		474.9	0		0.68	0.26	27.33							ROI1865	1865	R	31.7083	17	15							ROI1627	0		NaN	NaN		NaN	NaN	NaN	NaN	NaN
ROI1874	1		25.5	0		9.42	22.13	0	10.01	23.51	20.7205	0		303	0		0.7	0.33								ROI1866	1866	R	31.75	18	15	20.3151						ROI1628	0		NaN	NaN		NaN	NaN	NaN	NaN	NaN
ROI1875	1		25.88	0		8.26	21.13	0	8.91	22.79	20.0859	0		237.9	0		0.69	0.3	25.88							ROI1873	1873	R	32.0417	1	14	17.3009	17.3009	17.3009	0.968319	-0.176319		ROI1634	0		NaN	NaN		NaN	NaN	NaN	NaN	NaN
ROI1876	1		25.81	0		9.43	22.27	0	10.14	23.95	21.1083	0		544	0		0.3	0.1	25.81							ROI1874	1874	R	32.0833	2	14	20.7205						ROI1635	1		30.78	0		0.9	15.54	0	1.15	19.93	16.6093
ROI1877	1		25.99	0		8.64	21.56	0	9.36	23.35	20.5795	0		725	0		0.24	0.09	25.99							ROI1875	1875	R	32.125	3	14	20.0859	20.0859	20.0859	3.75338	2.60874		ROI1636	0		NaN	NaN		NaN	NaN	NaN	NaN	NaN
ROI1878	1		26.49	0		5.25	18.37	0	5.79	20.28	17.8737	0		823	0		0.43	0.12	26.49							ROI1876	1876	R	32.1667	4	14	21.1083	21.1083	21.1083	4.77574	3.6311		ROI1637	1		29.01	0		21.03	11.1	0	25.42	13.42	11.184
ROI1879	1		26.59	0		5.36	18.53	0	5.94	20.53	18.0941	0		606	0		0.34	0.13	26.59							ROI1877	1877	R	32.2083	5	14	20.5795	20.5795	20.5795	4.24693	3.1023		ROI1638	1		30.87	0		0.82	15.49	0	1.05	19.92	16.601
ROI1880	1		25.76	0		7.2	20.02	0	7.73	21.49	18.9402	0		374	0		0.45	0.26	25.76							ROI1878	1878	R	32.25	6	14	17.8737	17.8737	17.8737	1.5412	0.396557		ROI1639	0		NaN	NaN		NaN	NaN	NaN	NaN	NaN
ROI1881	1		27.35	0		0.58	14.05	0	0.66	16.01	14.1104	0		309.7	0		0.42	0.18	27.35							ROI1879	1879	R	32.2917	7	14	18.0941	18.0941	18.0941	1.76153	0.616894		ROI1640	1		29	0		6.71	20.78	0	8.11	25.11	20.9262
ROI1882	1		29.32	0		19.38	9.56	0	23.67	11.67	10.2853	0		332.1	0		0.42	0.22	29.32							ROI1880	1880	R	32.3333	8	14	18.9402	18.9402	18.9402	2.60763	1.46299		ROI1641	1		29.6	0		6.38	20.65	0	7.87	25.47	21.2262
ROI1883	1		29.34	0		21.31	11.49	0	26.05	14.05	12.3829	0		419.8	0		0.42	0.18	29.34							ROI1881	1881	R	32.375	9	14	14.1104	14.1104	14.1104	-2.22216	-3.3668		ROI1642	1		28.22	0		9.93	23.73	0	11.68	27.9	23.2513
ROI1884	1		27.08	0		3.32	16.69	0	3.74	18.82	16.587	0		523	0		0.37	0.14	27.08							ROI1882	1882	R	32.4167	10	14	10.2853	10.2853	10.2853	-6.04721	-7.19185		ROI1643	1		26.29	0		16.46	5.5	0	18.03	6.03	5.02529
ROI1885	1		27.37	0		3.11	16.59	0	3.55	18.92	16.6751	0		420.3	0		0.23	0.1	27.37							ROI1883	1883	R	32.4583	11	14	12.3829	12.3829	12.3829	-3.9496	-5.09424		ROI1644	1		27.92	0		9.5	23.18	0	11.05	26.97	22.4763
ROI1886	1		31.11	0		20.94	11.68	0	27.14	15.14	13.3436	0		288.7	0		0.63	0.3	31.11							ROI1884	1884	R	32.5	12	14	16.587	16.587	16.587	0.254427	-0.890211		ROI1645	0		NaN	NaN		NaN	NaN	NaN	NaN	NaN
ROI1887	1		29.27	0		0.21	14.37	0	0.26	17.53	15.45	0		150	0		0.49	0.27	29.27							ROI1885	1885	R	32.5417	13	14	16.6751	16.6751	16.6751	0.342562	-0.802076		ROI1646	1		29.71	0		18.35	8.66	0	22.71	10.71	8.92551
ROI1888	1		29.15	0		22.11	12.23	0	26.85	14.85	13.088	0		156.9	0		0.42	0.25	29.15							ROI1886	1886	R	32.5833	14	14	13.3436	13.3436	13.3436	-2.98893	-4.13357		ROI1647	1		34.02	0		7.35	22.89	0	10.42	32.44	27.0349
ROI1889	1		26.65	0		5.56	18.75	0	6.18	20.83	18.3585	0		127.3	0		0.54	0.33								ROI1887	1887	R	32.625	15	14	15.45	15.45	15.45	-0.882512	-2.02715		ROI1648	1		29.38	0		20.21	10.41	0	24.74	12.74	10.6173
ROI1890	1		29.23	0		21.05	11.2	0	25.64	13.64	12.0216	0		45.74	0		0.46	0.27	29.23							ROI1888	1888	R	32.6667	16	14	13.088	13.088	13.088	-3.24452	-4.38916		ROI1649	1		25.87	0		7.65	20.52	0	8.25	22.12	18.4344
ROI1897	1		26.05	0		7.91	20.86	0	8.59	22.64	19.9537	0		329.3	0		0.64	0.3	26.05							ROI1889	1889	R	32.7083	17	14	18.3585						ROI1650	0		NaN	NaN		NaN	NaN	NaN	NaN	NaN
ROI1898	1		25.39	0		9.15	21.81	0	9.68	23.07	20.3327	0		379.5	0		0.51	0.16	25.39							ROI1890	1890	R	32.75	18	14	12.0216	12.0216	12.0216	-4.31096	-5.45559		ROI1651	1		29.55	0		13.01	3.26	0	16.02	4.02	3.35019
ROI1899	1		26.66	0		5.42	18.62	0	6.02	20.68	18.2263	0		639	0		0.49	0.18	26.66							ROI1897	1897	R	33.0417	1	13	19.9537	19.9537	19.9537	3.62118	2.47654		ROI1652	0		NaN	NaN		NaN	NaN	NaN	NaN	NaN
ROI1900	1		26.75	0		5.57	18.81	0	6.21	20.96	18.4731	0		487.8	0		0.24	0.09	26.75							ROI1898	1898	R	33.0833	2	13	20.3327	20.3327	20.3327	4.00016	2.85552		ROI1657	0		NaN	NaN		NaN	NaN	NaN	NaN	NaN
ROI1901	1		26.86	0		4.98	18.25	0	5.57	20.43	18.0059	0		580	0		0.57	0.23	26.86							ROI1899	1899	R	33.125	3	13	18.2263	18.2263	18.2263	1.89373	0.749096		ROI1658	1		23.86	0		8.12	20.05	0	8.07	19.93	16.6093
ROI1902	1		25.88	0		6.44	19.31	0	6.94	20.82	18.3497	0		734	0		0.54	0.15	25.88							ROI1900	1900	R	33.1667	4	13	18.4731	18.4731	18.4731	2.14051	0.995874		ROI1659	1		28.5	0		6.13	20.03	0	7.28	23.78	19.8178
ROI1903	1		26.77	0		3.1	16.34	0	3.46	18.23	16.067	0		735	0		0.41	0.14	26.77							ROI1901	1901	R	33.2083	5	13	18.0059	18.0059	18.0059	1.6734	0.528759		ROI1660	1		25.96	0		16.65	5.56	0	18.01	6.01	5.00862
ROI1904	1		26.9	0		2.76	16.05	0	3.09	17.99	15.8555	0		529	0		0.38	0.14	26.9							ROI1902	1902	R	33.25	6	13	18.3497	18.3497	18.3497	2.01712	0.872485		ROI1661	0		NaN	NaN		NaN	NaN	NaN	NaN	NaN
ROI1905	1		27.47	0		0.12	13.64	0	0.14	15.61	13.7578	0		317	0		0.26	0.15	27.47							ROI1903	1903	R	33.2917	7	13	16.067	16.067	16.067	-0.265568	-1.41021		ROI1662	1		28.95	0		4.8	18.85	0	5.79	22.74	18.9511
ROI1906	1		28.37	0		21.49	11.34	0	25.4	13.4	11.8101	0		327.1	0		0.43	0.19	28.37							ROI1904	1904	R	33.3333	8	13	15.8555	15.8555	15.8555	-0.477092	-1.62173		ROI1663	1		27.47	0		7.85	21.36	0	8.98	24.45	20.3762
ROI1907	1		30.42	0		17.25	7.78	0	21.87	9.87	8.6989	0		299.7	0		0.56	0.23	30.42							ROI1905	1905	R	33.375	9	13	13.7578	13.7578	13.7578	-2.5747	-3.71934		ROI1664	1		28.24	0		6.06	19.86	0	7.13	23.37	19.4761
ROI1908	1		26.22	0		5.14	18.16	0	5.61	19.83	17.4771	0		246.1	0		0.51	0.22	26.22							ROI1906	1906	R	33.4167	10	13	11.8101	11.8101	11.8101	-4.52248	-5.66712		ROI1665	1		29.97	0		0.28	14.67	0	0.35	18.32	15.2675
ROI1909	1		31.21	0		18.74	9.51	0	24.37	12.37	10.9023	0		102.9	0		0.47	0.41								ROI1907	1907	R	33.4583	11	13	8.6989	8.6989	8.6989	-7.63364	-8.77828		ROI1666	1		28.04	0		8.52	22.25	0	9.96	26	21.6679
ROI1910	1		32.37	0		15.61	6.71	0	21.05	9.05	7.9762	0		259.4	0		0.37	0.24	32.37							ROI1908	1908	R	33.5	12	13	17.4771	17.4771	17.4771	1.14459	-4.95139e-05		ROI1667	0		NaN	NaN		NaN	NaN	NaN	NaN	NaN
ROI1911	0		NaN	NaN		NaN	NaN	NaN	NaN	NaN		NaN		NaN	NaN		NaN	NaN								ROI1909	1909	R	33.5417	13	13	10.9023						ROI1668	1		26.63	0		15.37	4.55	0	17.05	5.05	4.20858
ROI1912	1		27.96	0		20.39	10.09	0	23.75	11.75	10.3558	0		228.3	0		0.4	0.25	27.96							ROI1910	1910	R	33.5833	14	13	7.9762	7.9762	7.9762	-8.35634	-9.50098		ROI1669	1		29.09	0		5.4	19.5	0	6.55	23.64	19.7011
ROI1913	0		NaN	NaN		NaN	NaN	NaN	NaN	NaN		NaN		NaN	NaN		NaN	NaN								ROI1911	1911	R	33.625	15	13							ROI1670	1		26.89	0		8.89	22.18	0	9.96	24.85	20.7095
ROI1914	0		NaN	NaN		NaN	NaN	NaN	NaN	NaN		NaN		NaN	NaN		NaN	NaN								ROI1912	1912	R	33.6667	16	13	10.3558	10.3558	10.3558	-5.9767	-7.12134		ROI1671	1		27.5	0		6.37	19.9	0	7.3	22.8	19.0011
ROI1921	1		26.21	0		7.68	20.69	0	8.39	22.6	19.9185	0		325.6	0		0.58	0.24	26.21							ROI1913	1913	R	33.7083	17	13							ROI1672	1		30.31	0		17.82	8.32	0	22.5	10.5	8.7505
ROI1922	1		26.54	0		7.04	20.19	0	7.79	22.33	19.6805	0		577	0		0.55	0.19	26.54							ROI1914	1914	R	33.75	18	13							ROI1673	1		25.63	0		10.35	23.11	0	11.05	24.68	20.5678
ROI1923	1		26.91	0		5.14	18.43	0	5.76	20.67	18.2175	0		768	0		0.52	0.17	26.91							ROI1921	1921	R	34.0417	1	12	19.9185	19.9185	19.9185	3.58592	2.44128		ROI1674	1		25.9	0		8.65	21.53	0	9.34	23.24	19.3678
ROI1924	1		27.14	0		3.79	17.18	0	4.29	19.43	17.1246	0		724	0		0.53	0.17	27.14							ROI1922	1922	R	34.0833	2	12	19.6805	19.6805	19.6805	3.34796	2.20332		ROI1675	1		30.43	0		12.34	2.88	0	15.64	3.64	3.03351
ROI1925	1		26.87	0		4.37	17.65	0	4.89	19.76	17.4154	0		649	0		0.52	0.19	26.87							ROI1923	1923	R	34.125	3	12	18.2175	18.2175	18.2175	1.88492	0.740283		ROI1676	0		NaN	NaN		NaN	NaN	NaN	NaN	NaN
ROI1926	1		26.2	0		5.57	18.58	0	6.08	20.28	17.8737	0		563	0		0.55	0.21	26.2							ROI1924	1924	R	34.1667	4	12	17.1246	17.1246	17.1246	0.79205	-0.352589		ROI1677	0		NaN	NaN		NaN	NaN	NaN	NaN	NaN
ROI1927	1		26.45	0		4.19	17.3	0	4.62	19.07	16.8073	0		881	0		0.27	0.13	26.45							ROI1925	1925	R	34.2083	5	12	17.4154	17.4154	17.4154	1.08289	-0.0617439		ROI1681	1		31.82	0		1.68	16.63	0	2.23	22.05	18.3761
ROI1928	1		27.15	0		3.2	16.59	0	3.62	18.77	16.5429	0		811	0		0.32	0.1	27.15							ROI1926	1926	R	34.25	6	12	17.8737	17.8737	17.8737	1.5412	0.396557		ROI1682	0		NaN	NaN		NaN	NaN	NaN	NaN	NaN
ROI1929	1		27.59	0		1.81	15.37	0	2.08	17.67	15.5734	0		473.7	0		0.36	0.13	27.59							ROI1927	1927	R	34.2917	7	12	16.8073	16.8073	16.8073	0.474764	-0.669874		ROI1683	0		NaN	NaN		NaN	NaN	NaN	NaN	NaN
ROI1930	1		28.03	0		0.28	14.01	0	0.33	16.36	14.4189	0		375.5	0		0.41	0.15	28.03							ROI1928	1928	R	34.3333	8	12	16.5429	16.5429	16.5429	0.21036	-0.934278		ROI1684	0		NaN	NaN		NaN	NaN	NaN	NaN	NaN
ROI1931	1		27.23	0		1.72	15.14	0	1.95	17.18	15.1416	0		493.5	0		0.61	0.25	27.23							ROI1929	1929	R	34.375	9	12	15.5734	15.5734	15.5734	-0.759123	-1.90376		ROI1685	1		29.13	0		9.84	23.95	0	11.94	29.07	24.2264
ROI1932	1		27.43	0		0.69	14.19	0	0.79	16.22	14.2955	0		449.7	0		0.61	0.2	27.43							ROI1930	1930	R	34.4167	10	12	14.4189	14.4189	14.4189	-1.91369	-3.05833		ROI1686	0		NaN	NaN		NaN	NaN	NaN	NaN	NaN
ROI1933	0		NaN	NaN		NaN	NaN	NaN	NaN	NaN		NaN		NaN	NaN		NaN	NaN								ROI1931	1931	R	34.4583	11	12	15.1416	15.1416	15.1416	-1.19098	-2.33562		ROI1687	1		30.41	0		2.81	17.34	0	3.56	21.97	18.3094
ROI1934	0		NaN	NaN		NaN	NaN	NaN	NaN	NaN		NaN		NaN	NaN		NaN	NaN								ROI1932	1932	R	34.5	12	12	14.2955	14.2955	14.2955	-2.03708	-3.18172		ROI1688	1		30.26	0		3.16	17.64	0	3.99	22.25	18.5427
ROI1935	0		NaN	NaN		NaN	NaN	NaN	NaN	NaN		NaN		NaN	NaN		NaN	NaN								ROI1933	1933	R	34.5417	13	12							ROI1689	1		29.78	0		3.14	17.47	0	3.9	21.68	18.0677
ROI1936	1		27.76	0		21.28	10.9	0	24.61	12.61	11.1138	0		248	0		0.36	0.18	27.76							ROI1934	1934	R	34.5833	14	12							ROI1690	1		28.21	0		7.76	21.55	0	9.12	25.33	21.1095
ROI1937	1		25.66	0		6.28	19.05	0	6.72	20.38	17.9619	0		96.38	0		0.51	0.33								ROI1935	1935	R	34.625	15	12							ROI1691	1		27.26	0		9.52	22.95	0	10.81	26.07	21.7263
ROI1938	0		NaN	NaN		NaN	NaN	NaN	NaN	NaN		NaN		NaN	NaN		NaN	NaN								ROI1936	1936	R	34.6667	16	12	11.1138	11.1138	11.1138	-5.21874	-6.36338		ROI1692	1		30.23	0		22.57	13.04	0	28.43	16.43	13.6925
ROI1945	1		26.79	0		4.85	18.1	0	5.41	20.2	17.8032	0		451.7	0		0.62	0.18	26.79							ROI1937	1937	R	34.7083	17	12	17.9619						ROI1693	0		NaN	NaN		NaN	NaN	NaN	NaN	NaN
ROI1946	1		26.93	0		5	18.31	0	5.61	20.54	18.1029	0		621	0		0.34	0.11	26.93							ROI1938	1938	R	34.75	18	12							ROI1694	1		27.26	0		9.98	23.42	0	11.34	26.6	22.1679
ROI1947	1		27.19	0		3.71	17.12	0	4.2	19.39	17.0893	0		743	0		0.45	0.16	27.19							ROI1945	1945	R	35.0417	1	11	17.8032	17.8032	17.8032	1.47069	0.326049		ROI1695	1		27.24	0		5.41	18.84	0	6.14	21.38	17.8177
ROI1948	1		27.44	0		2.52	16.02	0	2.88	18.32	16.1463	0		767	0		0.39	0.18	27.44							ROI1946	1946	R	35.0833	2	11	18.1029	18.1029	18.1029	1.77035	0.625708		ROI1696	1		32.21	0		11.24	2.3	0	15.08	3.08	2.56682
ROI1949	1		27.61	0		2.96	16.53	0	3.4	19.01	16.7544	0		791	0		0.43	0.13	27.61							ROI1947	1947	R	35.125	3	11	17.0893	17.0893	17.0893	0.756796	-0.387843		ROI1697	1		25.77	0		12	0.82	0	12.88	0.88	0.733376
ROI1950	1		26.39	0		6.34	19.43	0	6.97	21.36	18.8256	0		544	0		0.42	0.15	26.39							ROI1948	1948	R	35.1667	4	11	16.1463	16.1463	16.1463	-0.186247	-1.33089		ROI1698	1		32.83	0		7.96	23.19	0	10.89	31.72	26.4349
ROI1951	1		26.17	0		6.39	19.39	0	6.97	21.14	18.6317	0		823	0		0.44	0.11	26.17							ROI1949	1949	R	35.2083	5	11	16.7544	16.7544	16.7544	0.421883	-0.722755		ROI1699	1		31.68	0		8.92	23.83	0	11.78	31.46	26.2182
ROI1952	1		26.52	0		6.04	19.18	0	6.68	21.2	18.6846	0		1037	0		0.53	0.17	26.52							ROI1950	1950	R	35.25	6	11	18.8256	18.8256	18.8256	2.49305	1.34841		ROI1700	1		30.91	0		8.89	23.57	0	11.45	30.36	25.3015
ROI1953	1		27.49	0		2.65	16.18	0	3.04	18.53	16.3314	0		634	0		0.38	0.13	27.49							ROI1951	1951	R	35.2917	7	11	18.6317	18.6317	18.6317	2.29915	1.15452		ROI1701	0		NaN	NaN		NaN	NaN	NaN	NaN	NaN
ROI1954	1		27.02	0		3.49	16.83	0	3.93	18.95	16.7015	0		380.8	0		0.66	0.22	27.02							ROI1952	1952	R	35.3333	8	11	18.6846	18.6846	18.6846	2.35204	1.2074		ROI1705	1		30.11	0		5.22	19.66	0	6.55	24.66	20.5512
ROI1955	1		28.12	0		22.69	12.45	0	26.58	14.58	12.8501	0		309.6	0		0.39	0.23	28.12							ROI1953	1953	R	35.375	9	11	16.3314	16.3314	16.3314	-0.00116359	-1.1458		ROI1706	1		27	0		18	7.33	0	20.25	8.25	6.8754
ROI1956	1		27.9	0		0.11	13.79	0	0.13	16.03	14.128	0		227.2	0		0.58	0.46								ROI1954	1954	R	35.4167	10	11	16.7015	16.7015	16.7015	0.369003	-0.775636		ROI1707	0		NaN	NaN		NaN	NaN	NaN	NaN	NaN
ROI1957	0		NaN	NaN		NaN	NaN	NaN	NaN	NaN		NaN		NaN	NaN		NaN	NaN								ROI1955	1955	R	35.4583	11	11	12.8501	12.8501	12.8501	-3.48249	-4.62713		ROI1708	1		29.4	0		22.23	12.43	0	27.23	15.23	12.6924
ROI1958	1		24.85	0		0.98	13.39	0	1.01	13.86	12.2155	0		454.4	0		0.46	0.17	24.85							ROI1956	1956	R	35.5	12	11	14.128						ROI1709	1		28.55	0		7.12	21.03	0	8.47	25.02	20.8512
ROI1959	1		31.29	0		19.97	10.77	0	26.04	14.04	12.3741	0		237.6	0		0.66	0.35								ROI1957	1957	R	35.5417	13	11							ROI1710	1		28.59	0		4.76	18.69	0	5.67	22.26	18.5511
ROI1960	1		27.84	0		23.15	12.8	0	26.85	14.85	13.088	0		250.3	0		0.5	0.22	27.84							ROI1958	1958	R	35.5833	14	11	12.2155	12.2155	12.2155	-4.11706	-5.2617		ROI1711	1		29.99	0		3.73	18.13	0	4.66	22.65	18.8761
ROI1961	0		NaN	NaN		NaN	NaN	NaN	NaN	NaN		NaN		NaN	NaN		NaN	NaN								ROI1959	1959	R	35.625	15	11	12.3741						ROI1712	1		30.42	0		3.12	17.65	0	3.96	22.38	18.6511
ROI1962	0		NaN	NaN		NaN	NaN	NaN	NaN	NaN		NaN		NaN	NaN		NaN	NaN								ROI1960	1960	R	35.6667	16	11	13.088	13.088	13.088	-3.24452	-4.38916		ROI1713	1		30.61	0		2.88	17.47	0	3.67	22.28	18.5677
ROI1969	1		26.35	0		6.49	19.56	0	7.13	21.48	18.9314	0		349.5	0		0.67	0.24	26.35							ROI1961	1961	R	35.7083	17	11							ROI1714	1		29	0		6.3	20.37	0	7.61	24.61	20.5095
ROI1970	1		26.78	0		6.44	19.69	0	7.19	21.97	19.3632	0		597	0		0.46	0.14	26.78							ROI1962	1962	R	35.75	18	11							ROI1715	1		29.08	0		7.09	21.19	0	8.59	25.67	21.3929
ROI1971	1		27.03	0		5.58	18.92	0	6.28	21.31	18.7815	0		684	0		0.4	0.14	27.03							ROI1969	1969	R	36.0417	1	10	18.9314	18.9314	18.9314	2.59881	1.45417		ROI1716	1		30.98	0		21.67	12.37	0	27.97	15.97	13.3091
ROI1972	1		26.75	0		6.02	19.25	0	6.71	21.46	18.9137	0		552	0		0.4	0.2	26.75							ROI1970	1970	R	36.0833	2	10	19.3632	19.3632	19.3632	3.03067	1.88604		ROI1717	0		NaN	NaN		NaN	NaN	NaN	NaN	NaN
ROI1973	1		27.07	0		5.44	18.8	0	6.14	21.21	18.6934	0		769	0		0.23	0.09	27.07							ROI1971	1971	R	36.125	3	10	18.7815	18.7815	18.7815	2.44898	1.30435		ROI1718	1		27.49	0		9.49	23.01	0	10.87	26.36	21.9679
ROI1974	1		27.12	0		4.55	17.93	0	5.14	20.26	17.8561	0		505	0		0.39	0.15	27.12							ROI1972	1972	R	36.1667	4	10	18.9137	18.9137	18.9137	2.58119	1.43655		ROI1719	1		28.21	0		20.04	9.83	0	23.55	11.55	9.62556
ROI1975	1		26.54	0		5.55	18.7	0	6.14	20.68	18.2263	0		656	0		0.34	0.1	26.54							ROI1973	1973	R	36.2083	5	10	18.6934	18.6934	18.6934	2.36085	1.21621		ROI1720	1		29.6	0		15.79	6.06	0	19.48	7.48	6.23369
ROI1976	1		26.91	0		4.78	18.08	0	5.36	20.27	17.8649	0		1166	0		0.49	0.13	26.91							ROI1974	1974	R	36.25	6	10	17.8561	17.8561	17.8561	1.52357	0.37893		ROI1721	1		28.59	0		20.7	10.63	0	24.66	12.66	10.5506
ROI1977	1		26.95	0		4.41	17.72	0	4.95	19.9	17.5388	0		1082	0		0.55	0.16	26.95							ROI1975	1975	R	36.2917	7	10	18.2263	18.2263	18.2263	1.89373	0.749096		ROI1722	1		25.21	0		6.78	19.35	0	7.12	20.33	16.9426
ROI1978	1		27.67	0		2.26	15.86	0	2.61	18.28	16.111	0		491.2	0		0.66	0.26	27.67							ROI1976	1976	R	36.3333	8	10	17.8649	17.8649	17.8649	1.53238	0.387744		ROI1723	1		32.2	0		8.97	0.02	0	12.04	0.04	0.033335
ROI1979	0		NaN	NaN		NaN	NaN	NaN	NaN	NaN		NaN		NaN	NaN		NaN	NaN								ROI1977	1977	R	36.375	9	10	17.5388	17.5388	17.5388	1.20628	0.0616448		ROI1724	1		33.25	0		9.87	1.21	0	13.68	1.68	1.40008
ROI1980	1		26.29	0		7.08	20.13	0	7.76	22.05	19.4337	0		254.7	0		0.83	0.43								ROI1978	1978	R	36.4167	10	10	16.111	16.111	16.111	-0.221501	-1.36614		ROI1725	0		NaN	NaN		NaN	NaN	NaN	NaN	NaN
ROI1981	1		29.73	0		1.45	15.77	0	1.8	19.53	17.2127	0		325.4	0		0.59	0.38								ROI1979	1979	R	36.4583	11	10							ROI1729	1		32.48	0		0.45	15.58	0	0.61	21.09	17.576
ROI1982	1		32.08	0		18.5	9.52	0	24.73	12.73	11.2196	0		240.6	0		0.69	0.31								ROI1980	1980	R	36.5	12	10	19.4337						ROI1730	0		NaN	NaN		NaN	NaN	NaN	NaN	NaN
ROI1983	0		NaN	NaN		NaN	NaN	NaN	NaN	NaN		NaN		NaN	NaN		NaN	NaN								ROI1981	1981	R	36.5417	13	10	17.2127						ROI1731	1		25.33	0		0.43	13.06	0	0.45	13.78	11.484
ROI1984	0		NaN	NaN		NaN	NaN	NaN	NaN	NaN		NaN		NaN	NaN		NaN	NaN								ROI1982	1982	R	36.5833	14	10	11.2196						ROI1732	1		32.83	0		14.28	5.5	0	19.53	7.53	6.27536
ROI1985	1		25.43	0		5.74	18.41	0	6.08	19.51	17.1951	0		90.94	0		0.59	0.29	25.43							ROI1983	1983	R	36.625	15	10							ROI1733	0		NaN	NaN		NaN	NaN	NaN	NaN	NaN
ROI1986	0		NaN	NaN		NaN	NaN	NaN	NaN	NaN		NaN		NaN	NaN		NaN	NaN								ROI1984	1984	R	36.6667	16	10							ROI1734	1		28.32	0		11.65	1.48	0	13.75	1.75	1.45842
ROI1993	1		26.6	0		6.5	19.67	0	7.2	21.8	19.2134	0		349.8	0		0.52	0.16	26.6							ROI1985	1985	R	36.7083	17	10	17.1951	17.1951	17.1951	0.862557	-0.282081		ROI1735	1		32.77	0		21.67	12.88	0	29.59	17.59	14.6592
ROI1994	1		27.14	0		5.16	18.55	0	5.83	20.97	18.4819	0		502	0		0.41	0.17	27.14							ROI1986	1986	R	36.75	18	10							ROI1736	1		30.26	0		3.39	17.87	0	4.27	22.53	18.7761
ROI1995	1		26.15	0		8.25	21.24	0	8.99	23.14	20.3944	0		623	0		0.48	0.14	26.15							ROI1993	1993	R	37.0417	1	9	19.2134	19.2134	19.2134	2.88084	1.73621		ROI1737	1		29.74	0		5.2	19.51	0	6.45	24.19	20.1595
ROI1996	1		25.2	0		12.28	0.85	0	12.89	0.89	0.7844	0		821	0		0.32	0.13	25.2							ROI1994	1994	R	37.0833	2	9	18.4819	18.4819	18.4819	2.14933	1.00469		ROI1738	1		27.22	0		13.43	2.85	0	15.23	3.23	2.69182
ROI1997	1		27.13	0		5.74	19.13	0	6.49	21.62	19.0547	0		845	0		0.4	0.14	27.13							ROI1995	1995	R	37.125	3	9	20.3944	20.3944	20.3944	4.06185	2.91721		ROI1739	1		28.66	0		9.7	23.65	0	11.58	28.24	23.5347
ROI1998	1		27.56	0		3.68	17.23	0	4.23	19.79	17.4419	0		665	0		0.58	0.19	27.56							ROI1996	1996	R	37.1667	4	9	0.7844	0.7844	0.7844	-15.5481	-16.6928		ROI1740	1		25.8	0		15.29	4.13	0	16.44	4.44	3.70021
ROI1999	1		26.55	0		5.27	18.42	0	5.83	20.38	17.9619	0		512	0		0.61	0.2	26.55							ROI1997	1997	R	37.2083	5	9	19.0547	19.0547	19.0547	2.7222	1.57756		ROI1741	1		29.05	0		2.43	16.51	0	2.94	19.99	16.6593
ROI2000	1		26.68	0		5.42	18.63	0	6.03	20.71	18.2527	0		756	0		0.39	0.15	26.68							ROI1998	1998	R	37.25	6	9	17.4419	17.4419	17.4419	1.10933	-0.0353034		ROI1742	1		27.59	0		5.11	18.67	0	5.87	21.46	17.8844
ROI2001	1		26.89	0		4.9	18.19	0	5.49	20.38	17.9619	0		748	0		0.6	0.15	26.89							ROI1999	1999	R	37.2917	7	9	17.9619	17.9619	17.9619	1.62933	0.484692		ROI1743	1		31.37	0		12.29	3.11	0	16.07	4.07	3.39186
ROI2002	1		27.3	0		3.4	16.85	0	3.87	19.17	16.8954	0		562	0		0.28	0.09	27.3							ROI2000	2000	R	37.3333	8	9	18.2527	18.2527	18.2527	1.92018	0.775537		ROI1744	1		30.31	0		12.76	3.25	0	16.11	4.11	3.4252
ROI2003	1		26.31	0		5.3	18.35	0	5.81	20.12	17.7327	0		463.7	0		0.49	0.13	26.31							ROI2001	2001	R	37.375	9	9	17.9619	17.9619	17.9619	1.62933	0.484692		ROI1745	0		NaN	NaN		NaN	NaN	NaN	NaN	NaN
ROI2004	1		25.2	0		10.58	23.15	0	11.11	24.31	21.4256	0		540	0		0.44	0.19	25.2							ROI2002	2002	R	37.4167	10	9	16.8954	16.8954	16.8954	0.562899	-0.581739		ROI1746	1		32.5	0		16.28	7.42	0	22.05	10.05	8.37548
ROI2005	1		26.16	0		6.5	19.49	0	7.09	21.25	18.7286	0		245.3	0		0.38	0.24	26.16							ROI2003	2003	R	37.4583	11	9	17.7327	17.7327	17.7327	1.40018	0.255541		ROI1747	1		30.55	0		12.54	3.11	0	15.96	3.96	3.30019
ROI2006	1		25.8	0		5.23	18.07	0	5.62	19.42	17.1158	0		149.9	0		0.89	0.33								ROI2004	2004	R	37.5	12	9	21.4256	21.4256	21.4256	5.09303	3.94839		ROI1748	0		NaN	NaN		NaN	NaN	NaN	NaN	NaN
ROI2007	0		NaN	NaN		NaN	NaN	NaN	NaN	NaN		NaN		NaN	NaN		NaN	NaN								ROI2005	2005	R	37.5417	13	9	18.7286	18.7286	18.7286	2.3961	1.25146		ROI1749	0		NaN	NaN		NaN	NaN	NaN	NaN	NaN
ROI2008	0		NaN	NaN		NaN	NaN	NaN	NaN	NaN		NaN		NaN	NaN		NaN	NaN								ROI2006	2006	R	37.5833	14	9	17.1158						ROI1750	1		25.98	0		7.55	20.46	0	8.17	22.15	18.4594
ROI2009	0		NaN	NaN		NaN	NaN	NaN	NaN	NaN		NaN		NaN	NaN		NaN	NaN								ROI2007	2007	R	37.625	15	9							ROI1753	0		NaN	NaN		NaN	NaN	NaN	NaN	NaN
ROI2017	1		27.19	0		3.72	17.12	0	4.22	19.41	17.107	0		319.4	0		0.55	0.19	27.19							ROI2008	2008	R	37.6667	16	9							ROI1754	0		NaN	NaN		NaN	NaN	NaN	NaN	NaN
ROI2018	1		25.99	0		8.81	21.73	0	9.54	23.53	20.7381	0		436.2	0		0.39	0.18	25.99							ROI2009	2009	R	37.7083	17	9							ROI1755	1		24.73	0		22.83	11.18	0	23.52	11.52	9.60055
ROI2019	1		25.65	0		9.85	22.62	0	10.53	24.18	21.311	0		533	0		0.43	0.16	25.65							ROI2017	2017	R	38.0417	1	8	17.107	17.107	17.107	0.774423	-0.370216		ROI1756	1		25.19	0		22.38	10.95	0	23.49	11.49	9.57555
ROI2020	1		30.04	0		20.64	11.05	0	25.83	13.83	12.189	0		283.7	0		0.42	0.28	30.04							ROI2018	2018	R	38.0833	2	8	20.7381	20.7381	20.7381	4.40558	3.26094		ROI1757	0		NaN	NaN		NaN	NaN	NaN	NaN	NaN
ROI2021	1		27.14	0		4.86	18.25	0	5.49	20.63	18.1822	0		471.3	0		0.62	0.29	27.14							ROI2019	2019	R	38.125	3	8	21.311	21.311	21.311	4.97845	3.83381		ROI1758	1		30.99	0		3.39	18.1	0	4.38	23.37	19.4761
ROI2022	1		26.79	0		5.32	18.57	0	5.94	20.73	18.2703	0		416	0		0.5	0.21	26.79							ROI2020	2020	R	38.1667	4	8	12.189	12.189	12.189	-4.1435	-5.28814		ROI1759	1		32.45	0		21.03	12.15	0	28.43	16.43	13.6925
ROI2023	1		26.04	0		6.94	19.88	0	7.53	21.57	19.0107	0		342	0		0.39	0.17	26.04							ROI2021	2021	R	38.2083	5	8	18.1822	18.1822	18.1822	1.84967	0.705029		ROI1760	1		29.64	0		4.62	18.91	0	5.7	23.34	19.4511
ROI2024	1		26.66	0		6.47	19.67	0	7.19	21.85	19.2575	0		466.3	0		0.58	0.19	26.66							ROI2022	2022	R	38.25	6	8	18.2703	18.2703	18.2703	1.9378	0.793164		ROI1761	1		27.56	0		10.1	23.65	0	11.6	27.16	22.6346
ROI2025	1		26.67	0		5.98	19.19	0	6.64	21.31	18.7815	0		592	0		0.54	0.14	26.67							ROI2023	2023	R	38.2917	7	8	19.0107	19.0107	19.0107	2.67813	1.5335		ROI1762	0		NaN	NaN		NaN	NaN	NaN	NaN	NaN
ROI2026	1		26.6	0		4.96	18.14	0	5.5	20.1	17.7151	0		567	0		0.38	0.15	26.6							ROI2024	2024	R	38.3333	8	8	19.2575	19.2575	19.2575	2.92491	1.78027		ROI1763	1		28.69	0		5.01	18.97	0	5.99	22.68	18.9011
ROI2027	1		26.37	0		4.2	17.27	0	4.61	18.98	16.728	0		498.1	0		0.27	0.12	26.37							ROI2025	2025	R	38.375	9	8	18.7815	18.7815	18.7815	2.44898	1.30435		ROI1764	1		30.87	0		19.53	10.2	0	25.12	13.12	10.934
ROI2028	1		25.54	0		8.99	21.72	0	9.57	23.11	20.368	0		223.4	0		0.36	0.23	25.54							ROI2026	2026	R	38.4167	10	8	17.7151	17.7151	17.7151	1.38255	0.237914		ROI1765	1		30.06	0		20.5	10.92	0	25.68	13.68	11.4007
ROI2029	0		NaN	NaN		NaN	NaN	NaN	NaN	NaN		NaN		NaN	NaN		NaN	NaN								ROI2027	2027	R	38.4583	11	8	16.728	16.728	16.728	0.395443	-0.749195		ROI1766	0		NaN	NaN		NaN	NaN	NaN	NaN	NaN
ROI2030	1		27.03	0		2.35	15.7	0	2.65	17.68	15.5822	0		92.49	0		0.39	0.19	27.03							ROI2028	2028	R	38.5	12	8	20.368	20.368	20.368	4.03541	2.89077		ROI1767	1		26.81	0		9.09	22.34	0	10.15	24.96	20.8012
ROI2031	1		26.82	0		4.04	17.3	0	4.51	19.33	17.0365	0		62.16	0		0.53	0.39								ROI2029	2029	R	38.5417	13	8							ROI1768	1		32.01	0		13.95	4.96	0	18.61	6.61	5.50865
ROI2032	1		27.23	0		1.4	14.82	0	1.59	16.82	14.8243	0		86.33	0		0.6	0.43								ROI2030	2030	R	38.5833	14	8	15.5822	15.5822	15.5822	-0.750309	-1.89495		ROI1769	1		23.92	0		9.1	21.06	0	9.07	20.99	17.4927
ROI2033	1		26.82	0		2.68	15.94	0	3	17.82	15.7056	0		11.85	0		0.4	0.19	26.82							ROI2031	2031	R	38.625	15	8	17.0365						ROI1770	1		24.4	0		10.21	22.41	0	10.38	22.78	18.9844
ROI2041	1		26.44	0		7.09	20.2	0	7.81	22.25	19.61	0		201.1	0		0.56	0.22	26.44							ROI2032	2032	R	38.6667	16	8	14.8243						ROI1771	1		31.2	0		3.38	18.15	0	4.4	23.6	19.6678
ROI2042	1		25.78	0		8.68	21.51	0	9.32	23.1	20.3591	0		613	0		0.25	0.08	25.78							ROI2033	2033	R	38.7083	17	8	15.7056	15.7056	15.7056	-0.626921	-1.77156		ROI1772	1		25.69	0		8.5	21.29	0	9.1	22.79	18.9928
ROI2043	1		25.07	0		11.61	0.12	0	12.13	0.13	0.114575	0		447	0		0.22	0.11	25.07							ROI2041	2041	R	39.0417	1	7	19.61	19.61	19.61	3.27745	2.13281		ROI1773	1		31.24	0		18.89	9.67	0	24.59	12.59	10.4923
ROI2044	0		NaN	NaN		NaN	NaN	NaN	NaN	NaN		NaN		NaN	NaN		NaN	NaN								ROI2042	2042	R	39.0833	2	7	20.3591	20.3591	20.3591	4.0266	2.88196		ROI1774	0		NaN	NaN		NaN	NaN	NaN	NaN	NaN
ROI2045	1		26.03	0		7.19	20.13	0	7.8	21.83	19.2398	0		530	0		0.33	0.14	26.03							ROI2043	2043	R	39.125	3	7	0.114575	0.114575	0.114575	-16.218	-17.3626		ROI1777	1		29.11	0		3.52	17.63	0	4.27	21.38	17.8177
ROI2046	1		25.81	0		7.55	20.39	0	8.12	21.93	19.328	0		453.3	0		0.89	0.28	25.81							ROI2044	2044	R	39.1667	4	7							ROI1778	1		30.65	0		3.49	18.1	0	4.46	23.11	19.2594
ROI2047	1		26.17	0		6.13	19.12	0	6.68	20.85	18.3761	0		390.8	0		0.54	0.23	26.17							ROI2045	2045	R	39.2083	5	7	19.2398	19.2398	19.2398	2.90728	1.76265		ROI1779	1		29.78	0		10.55	0.88	0	13.09	1.09	0.908386
ROI2048	1		25.95	0		7.66	20.56	0	8.28	22.23	19.5924	0		484.4	0		0.44	0.16	25.95							ROI2046	2046	R	39.25	6	7	19.328	19.328	19.328	2.99542	1.85078		ROI1780	1		30.22	0		5.98	20.45	0	7.53	25.75	21.4596
ROI2049	1		26.11	0		7.17	20.14	0	7.8	21.91	19.3103	0		748	0		0.36	0.1	26.11							ROI2047	2047	R	39.2917	7	7	18.3761	18.3761	18.3761	2.04356	0.898925		ROI1781	1		32.55	0		20.77	11.92	0	28.17	16.17	13.4758
ROI2050	1		26.18	0		5.69	18.69	0	6.21	20.39	17.9707	0		698	0		0.63	0.29	26.18							ROI2048	2048	R	39.3333	8	7	19.5924	19.5924	19.5924	3.25982	2.11519		ROI1782	1		31.8	0		1.03	15.97	0	1.37	21.17	17.6427
ROI2051	1		27.23	0		3.24	16.67	0	3.67	18.9	16.6575	0		433.4	0		0.53	0.28	27.23							ROI2049	2049	R	39.375	9	7	19.3103	19.3103	19.3103	2.97779	1.83315		ROI1783	1		30.01	0		4.73	19.13	0	5.91	23.92	19.9345
ROI2052	0		NaN	NaN		NaN	NaN	NaN	NaN	NaN		NaN		NaN	NaN		NaN	NaN								ROI2050	2050	R	39.4167	10	7	17.9707	17.9707	17.9707	1.63814	0.493505		ROI1784	1		29.54	0		5.87	20.12	0	7.22	24.76	20.6345
ROI2053	0		NaN	NaN		NaN	NaN	NaN	NaN	NaN		NaN		NaN	NaN		NaN	NaN								ROI2051	2051	R	39.4583	11	7	16.6575	16.6575	16.6575	0.324935	-0.819703		ROI1785	1		29.64	0		7.52	21.81	0	9.29	26.93	22.443
ROI2054	1		26.21	0		0.94	13.95	0	1.03	15.24	13.4317	0		123.9	0		0.29	0.15	26.21							ROI2052	2052	R	39.5	12	7							ROI1786	1		32.76	0		20.98	12.19	0	28.64	16.64	13.8675
ROI2055	1		25.35	0		3.28	15.91	0	3.47	16.82	14.8243	0		163.9	0		0.26	0.1	25.35							ROI2053	2053	R	39.5417	13	7							ROI1787	1		30.64	0		22.71	13.31	0	28.99	16.99	14.1592
ROI2056	1		27.65	0		2.24	15.82	0	2.58	18.23	16.067	0		32.97	0		0.53	0.29	27.65							ROI2054	2054	R	39.5833	14	7	13.4317	13.4317	13.4317	-2.9008	-4.04544		ROI1788	1		27.31	0		9.21	22.66	0	10.48	25.79	21.4929
ROI2065	1		25.66	0		10.21	22.99	0	10.92	24.58	21.6635	0		271.1	0		0.45	0.12	25.66							ROI2055	2055	R	39.625	15	7	14.8243	14.8243	14.8243	-1.50827	-2.65291		ROI1789	1		26.2	0		21.11	10.12	0	23.05	11.05	9.20886
ROI2066	1		26.02	0		8.15	21.09	0	8.84	22.86	20.1476	0		447.1	0		0.37	0.1	26.02							ROI2056	2056	R	39.6667	16	7	16.067	16.067	16.067	-0.265568	-1.41021		ROI1790	1		30.56	0		19.71	10.29	0	25.1	13.1	10.9173
ROI2067	1		25.99	0		7.58	20.5	0	8.21	22.2	19.5659	0		440.6	0		0.27	0.12	25.99							ROI2065	2065	R	40.0417	1	6	21.6635	21.6635	21.6635	5.33099	4.18635		ROI1791	1		31.36	0		17.49	8.3	0	22.85	10.85	9.04219
ROI2068	0		NaN	NaN		NaN	NaN	NaN	NaN	NaN		NaN		NaN	NaN		NaN	NaN								ROI2066	2066	R	40.0833	2	6	20.1476	20.1476	20.1476	3.81507	2.67043		ROI1792	1		31.12	0		19.01	9.76	0	24.65	12.65	10.5423
ROI2069	1		25.69	0		8.83	21.62	0	9.45	23.14	20.3944	0		421.6	0		0.29	0.12	25.69							ROI2067	2067	R	40.125	3	6	19.5659	19.5659	19.5659	3.23338	2.08875		ROI1793	0		NaN	NaN		NaN	NaN	NaN	NaN	NaN
ROI2070	1		26.53	0		4.6	17.74	0	5.08	19.61	17.2832	0		321.8	0		0.69	0.29	26.53							ROI2068	2068	R	40.1667	4	6							ROI1794	1		23.91	0		12.79	0.74	0	12.74	0.74	0.616702
ROI2071	1		26.12	0		4.32	17.29	0	4.7	18.82	16.587	0		338.5	0		0.45	0.27	26.12							ROI2069	2069	R	40.2083	5	6	20.3944	20.3944	20.3944	4.06185	2.91721		ROI1795	0		NaN	NaN		NaN	NaN	NaN	NaN	NaN
ROI2072	1		25.8	0		6.44	19.27	0	6.92	20.72	18.2615	0		516	0		0.37	0.13	25.8							ROI2070	2070	R	40.25	6	6	17.2832	17.2832	17.2832	0.950692	-0.193946		ROI1796	1		31.64	0		7.19	22.09	0	9.48	29.12	24.2681
ROI2073	1		26.14	0		6.9	19.89	0	7.51	21.65	19.0812	0		739	0		0.39	0.12	26.14							ROI2071	2071	R	40.2917	7	6	16.587	16.587	16.587	0.254427	-0.890211		ROI1797	1		28.77	0		6.08	20.07	0	7.29	24.06	20.0512
ROI2074	1		26.03	0		7.29	20.23	0	7.91	21.94	19.3368	0		1172	0		0.87	0.42								ROI2072	2072	R	40.3333	8	6	18.2615	18.2615	18.2615	1.92899	0.78435		ROI1798	1		32.59	0		17.29	8.45	0	23.48	11.48	9.56722
ROI2075	0		NaN	NaN		NaN	NaN	NaN	NaN	NaN		NaN		NaN	NaN		NaN	NaN								ROI2073	2073	R	40.375	9	6	19.0812	19.0812	19.0812	2.74864	1.604		ROI1801	1		31.51	0		3.07	17.93	0	4.03	23.54	19.6178
ROI2076	1		32.4	0		3.99	19.1	0	5.39	25.79	22.73	0		439.9	0		0.83	0.35								ROI2074	2074	R	40.4167	10	6	19.3368						ROI1802	0		NaN	NaN		NaN	NaN	NaN	NaN	NaN
ROI2077	1		25.68	0		7.66	20.45	0	8.2	21.88	19.2839	0		173.8	0		0.76	0.42								ROI2075	2075	R	40.4583	11	6							ROI1803	1		30.33	0		9.86	0.36	0	12.46	0.46	0.383355
ROI2078	1		26.68	0		2.38	15.59	0	2.64	17.32	15.2649	0		125.1	0		0.52	0.35								ROI2076	2076	R	40.5	12	6	22.73						ROI1804	0		NaN	NaN		NaN	NaN	NaN	NaN	NaN
ROI2079	1		25.67	0		4.27	17.05	0	4.57	18.24	16.0758	0		90.52	0		0.52	0.2	25.67							ROI2077	2077	R	40.5417	13	6	19.2839						ROI1805	1		31.12	0		0.83	15.58	0	1.08	20.2	16.8343
ROI2080	1		27.13	0		8.61	21.99	0	9.73	24.86	21.9103	0		0.76	0		0.64	0.84								ROI2078	2078	R	40.5833	14	6	15.2649						ROI1806	1		31.35	0		2.94	17.75	0	3.84	23.19	19.3261
ROI2089	1		25.92	0		9.22	22.11	0	9.96	23.88	21.0466	0		116.7	0		0.67	0.15	25.92							ROI2079	2079	R	40.625	15	6	16.0758	16.0758	16.0758	-0.256755	-1.40139		ROI1807	1		31.31	0		1.74	16.54	0	2.27	21.58	17.9844
ROI2090	1		26.58	0		6.05	19.21	0	6.7	21.28	18.7551	0		236.5	0		0.26	0.1	26.58							ROI2080	2080	R	40.6667	16	6	21.9103						ROI1808	0		NaN	NaN		NaN	NaN	NaN	NaN	NaN
ROI2091	1		27.13	0		5.07	18.45	0	5.73	20.86	18.3849	0		302.5	0		0.25	0.1	27.13							ROI2089	2089	R	41.0417	1	5	21.0466	21.0466	21.0466	4.71405	3.56941		ROI1809	1		31.3	0		4.38	19.18	0	5.71	25.01	20.8429
ROI2092	1		29.74	0		21.6	11.92	0	26.76	14.76	13.0087	0		178.2	0		0.29	0.18	29.74							ROI2090	2090	R	41.0833	2	5	18.7551	18.7551	18.7551	2.42254	1.27791		ROI1810	0		NaN	NaN		NaN	NaN	NaN	NaN	NaN
ROI2093	1		27.18	0		1.43	14.83	0	1.62	16.8	14.8066	0		285.2	0		0.27	0.16	27.18							ROI2091	2091	R	41.125	3	5	18.3849	18.3849	18.3849	2.05238	0.907739		ROI1811	0		NaN	NaN		NaN	NaN	NaN	NaN	NaN
ROI2094	0		NaN	NaN		NaN	NaN	NaN	NaN	NaN		NaN		NaN	NaN		NaN	NaN								ROI2092	2092	R	41.1667	4	5	13.0087	13.0087	13.0087	-3.32385	-4.46848		ROI1812	1		29.51	0		10.25	0.49	0	12.6	0.6	0.500029
ROI2095	1		27.14	0		1.8	15.19	0	2.03	17.17	15.1327	0		351.5	0		0.56	0.24	27.14							ROI2093	2093	R	41.2083	5	5	14.8066	14.8066	14.8066	-1.5259	-2.67053		ROI1813	1		26.55	0		18.35	7.5	0	20.3	8.3	6.91707
ROI2096	1		26.64	0		4.14	17.33	0	4.6	19.24	16.9571	0		665	0		0.44	0.15	26.64							ROI2094	2094	R	41.25	6	5							ROI1814	1		26.81	0		18.72	7.98	0	20.91	8.91	7.42543
ROI2097	1		26.53	0		5.08	18.23	0	5.62	20.15	17.7592	0		983	0		0.36	0.12	26.53							ROI2095	2095	R	41.2917	7	5	15.1327	15.1327	15.1327	-1.1998	-2.34444		ROI1815	1		31.47	0		15.98	6.83	0	20.95	8.95	7.45876
ROI2098	1		26.48	0		5.74	18.86	0	6.33	20.81	18.3409	0		814	0		0.41	0.12	26.48							ROI2096	2096	R	41.3333	8	5	16.9571	16.9571	16.9571	0.624593	-0.520045		ROI1816	1		30.46	0		20.71	11.25	0	26.28	14.28	11.9007
ROI2099	1		26.61	0		8.39	21.56	0	9.3	23.91	21.073	0		251.3	0		0.63	0.26	26.61							ROI2097	2097	R	41.375	9	5	17.7592	17.7592	17.7592	1.42662	0.281982		ROI1817	1		29.14	0		6.75	20.87	0	8.2	25.34	21.1179
ROI2100	1		30.78	0		10.12	0.76	0	12.98	0.98	0.863721	0		203.9	0		0.61	0.25	30.78							ROI2098	2098	R	41.4167	10	5	18.3409	18.3409	18.3409	2.00831	0.863672		ROI1818	1		29.55	0		4.85	19.1	0	5.97	23.52	19.6011
ROI2101	1		25.26	0		8.28	20.87	0	8.71	21.97	19.3632	0		210.2	0		0.43	0.17	25.26							ROI2099	2099	R	41.4583	11	5	21.073	21.073	21.073	4.74049	3.59585		ROI1819	0		NaN	NaN		NaN	NaN	NaN	NaN	NaN
ROI2102	1		26.68	0		3.78	16.98	0	4.2	18.88	16.6399	0		163.9	0		0.43	0.24	26.68							ROI2100	2100	R	41.5	12	5	0.863721	0.863721	0.863721	-15.4688	-16.6135		ROI1820	1		29.34	0		4.22	18.4	0	5.16	22.5	18.7511
ROI2103	1		25.35	0		9.03	21.67	0	9.54	22.89	20.1741	0		12.32	0		0.73	0.6								ROI2101	2101	R	41.5417	13	5	19.3632	19.3632	19.3632	3.03067	1.88604		ROI1821	1		30.38	0		22.3	12.82	0	28.23	16.23	13.5258
ROI2114	1		26.05	0		7.26	20.2	0	7.88	21.93	19.328	0		66.64	0		0.74	0.27	26.05							ROI2102	2102	R	41.5833	14	5	16.6399	16.6399	16.6399	0.307308	-0.83733		ROI1822	0		NaN	NaN		NaN	NaN	NaN	NaN	NaN
ROI2115	1		25.83	0		8.26	21.11	0	8.89	22.72	20.0242	0		163.3	0		0.67	0.23	25.83							ROI2103	2103	R	41.625	15	5	20.1741						ROI1823	1		25.69	0		8.64	21.43	0	9.25	22.94	19.1178
ROI2116	1		26.66	0		6.56	19.76	0	7.29	21.95	19.3456	0		224.5	0		0.72	0.23	26.66							ROI2114	2114	R	42.0833	2	4	19.328	19.328	19.328	2.99542	1.85078		ROI1825	1		32.07	0		2.21	17.23	0	2.95	23.02	19.1844
ROI2117	1		28.08	0		22.4	12.15	0	26.21	14.21	12.524	0		343.2	0		0.31	0.16	28.08							ROI2115	2115	R	42.125	3	4	20.0242	20.0242	20.0242	3.69168	2.54705		ROI1826	0		NaN	NaN		NaN	NaN	NaN	NaN	NaN
ROI2118	1		27.96	0		22.56	12.26	0	26.28	14.28	12.5856	0		474.1	0		0.51	0.12	27.96							ROI2116	2116	R	42.1667	4	4	19.3456	19.3456	19.3456	3.01305	1.86841		ROI1827	1		31.51	0		5.96	20.82	0	7.83	27.34	22.7846
ROI2119	1		26.97	0		3.3	16.62	0	3.71	18.68	16.4636	0		540	0		0.31	0.1	26.97							ROI2117	2117	R	42.2083	5	4	12.524	12.524	12.524	-3.80859	-4.95323		ROI1828	1		32.51	0		22.55	13.69	0	30.54	18.54	15.4509
ROI2120	1		26.96	0		4.14	17.46	0	4.65	19.61	17.2832	0		849	0		0.43	0.13	26.96							ROI2118	2118	R	42.25	6	4	12.5856	12.5856	12.5856	-3.74689	-4.89153		ROI1829	1		32.35	0		22.61	13.71	0	30.48	18.48	15.4009
ROI2121	1		26.05	0		6.43	19.38	0	6.98	21.03	18.5347	0		585	0		0.18	0.08	26.05							ROI2119	2119	R	42.2917	7	4	16.4636	16.4636	16.4636	0.131039	-1.0136		ROI1830	1		31.4	0		0.52	15.35	0	0.68	20.08	16.7343
ROI2122	1		25.98	0		7.34	20.26	0	7.95	21.93	19.328	0		332	0		0.18	0.1	25.98							ROI2120	2120	R	42.3333	8	4	17.2832	17.2832	17.2832	0.950692	-0.193946		ROI1831	1		29.57	0		5.34	19.6	0	6.58	24.15	20.1262
ROI2123	0		NaN	NaN		NaN	NaN	NaN	NaN	NaN		NaN		NaN	NaN		NaN	NaN								ROI2121	2121	R	42.375	9	4	18.5347	18.5347	18.5347	2.20221	1.05757		ROI1832	1		25.45	0		11.37	0.06	0	12.06	0.06	0.050003
ROI2124	1		25.68	0		9.02	21.8	0	9.65	23.33	20.5618	0		117.5	0		0.69	0.35								ROI2122	2122	R	42.4167	10	4	19.328	19.328	19.328	2.99542	1.85078		ROI1833	1		25.21	0		11.94	0.51	0	12.54	0.54	0.450026
ROI2125	1		25.6	0		7.32	20.07	0	7.81	21.41	18.8697	0		170.4	0		0.57	0.16	25.6							ROI2123	2123	R	42.4583	11	4							ROI1834	0		NaN	NaN		NaN	NaN	NaN	NaN	NaN
ROI2126	1		25.14	0		7.26	19.8	0	7.61	20.75	18.288	0		67.59	0		0.48	0.19	25.14							ROI2124	2124	R	42.5	12	4	20.5618						ROI1835	0		NaN	NaN		NaN	NaN	NaN	NaN	NaN
ROI2139	1		25.85	0		6.25	19.11	0	6.73	20.58	18.1381	0		108.8	0		0.25	0.12	25.85							ROI2125	2125	R	42.5417	13	4	18.8697	18.8697	18.8697	2.53712	1.39248		ROI1836	1		27.99	0		11.42	1.13	0	13.32	1.32	1.10006
ROI2140	1		29.8	0		19.68	10.02	0	24.44	12.44	10.964	0		165.7	0		0.77	0.3	29.8							ROI2126	2126	R	42.5833	14	4	18.288	18.288	18.288	1.95543	0.810791		ROI1837	1		26.68	0		15.63	4.84	0	17.38	5.38	4.48359
ROI2141	1		28	0		0.61	14.32	0	0.71	16.71	14.7273	0		230.1	0		0.5	0.19	28							ROI2139	2139	R	43.125	3	3	18.1381	18.1381	18.1381	1.8056	0.660961		ROI1838	1		27.73	0		19.66	9.28	0	22.71	10.71	8.92551
ROI2142	1		28.18	0		22.99	12.77	0	26.99	14.99	13.2114	0		289.8	0		0.4	0.14	28.18							ROI2140	2140	R	43.1667	4	3	10.964	10.964	10.964	-5.36857	-6.51321		ROI1839	1		31.18	0		15.43	6.2	0	20.05	8.05	6.70872
ROI2143	1		26.96	0		4.02	17.34	0	4.52	19.48	17.1687	0		248.6	0		0.51	0.17	26.96							ROI2141	2141	R	43.2083	5	3	14.7273	14.7273	14.7273	-1.60522	-2.74986		ROI1840	0		NaN	NaN		NaN	NaN	NaN	NaN	NaN
ROI2144	1		26.17	0		6.58	19.57	0	7.17	21.34	18.808	0		292.6	0		0.45	0.19	26.17							ROI2142	2142	R	43.25	6	3	13.2114	13.2114	13.2114	-3.12114	-4.26577		ROI1841	1		30.61	0		3.54	18.13	0	4.52	23.13	19.2761
ROI2145	1		26.91	0		4.32	17.61	0	4.84	19.75	17.4066	0		238.8	0		0.63	0.2	26.91							ROI2143	2143	R	43.2917	7	3	17.1687	17.1687	17.1687	0.836117	-0.308521		ROI1842	1		32.84	0		17.31	8.54	0	23.68	11.68	9.73389
ROI2146	0		NaN	NaN		NaN	NaN	NaN	NaN	NaN		NaN		NaN	NaN		NaN	NaN								ROI2144	2144	R	43.3333	8	3	18.808	18.808	18.808	2.47542	1.33079		ROI1843	1		25.2	0		15.31	3.89	0	16.08	4.08	3.4002
ROI2147	1		26.41	0		5.95	19.05	0	6.55	20.96	18.4731	0		120	0		0.37	0.16	26.41							ROI2145	2145	R	43.375	9	3	17.4066	17.4066	17.4066	1.07408	-0.0705574		ROI1844	1		25.7	0		10.13	22.93	0	10.85	24.55	20.4595
ROI2148	1		25.49	0		9.25	21.95	0	9.82	23.31	20.5442	0		83.81	0		0.62	0.29	25.49							ROI2146	2146	R	43.4167	10	3							ROI1845	1		25.91	0		9.38	22.27	0	10.13	24.04	20.0345
ROI2149	0		NaN	NaN		NaN	NaN	NaN	NaN	NaN		NaN		NaN	NaN		NaN	NaN								ROI2147	2147	R	43.4583	11	3	18.4731	18.4731	18.4731	2.14051	0.995874		ROI1846	1		25.66	0		8.36	21.14	0	8.94	22.6	18.8344
ROI2163	0		NaN	NaN		NaN	NaN	NaN	NaN	NaN		NaN		NaN	NaN		NaN	NaN								ROI2148	2148	R	43.5	12	3	20.5442	20.5442	20.5442	4.21168	3.06704		ROI1847	1		24.84	0		11.2	23.6	0	11.59	24.43	20.3595
ROI2164	1		27.08	0		3.15	16.51	0	3.55	18.63	16.4195	0		83.8	0		0.42	0.22	27.08							ROI2149	2149	R	43.5417	13	3							ROI1849	1		31.55	0		0.52	15.39	0	0.69	20.24	16.8676
ROI2165	1		27.46	0		3.1	16.61	0	3.55	19.01	16.7544	0		162.5	0		0.57	0.22	27.46							ROI2163	2163	R	44.125	3	2							ROI1850	1		31.97	0		23.3	14.29	0	31.04	19.04	15.8676
ROI2166	1		26.81	0		4.27	17.53	0	4.77	19.58	17.2568	0		132.7	0		0.71	0.21	26.81							ROI2164	2164	R	44.1667	4	2	16.4195	16.4195	16.4195	0.0869712	-1.05767		ROI1851	1		25.7	0		10.28	23.08	0	11.01	24.71	20.5928
ROI2167	1		26.13	0		8.38	21.35	0	9.12	23.25	20.4913	0		154.6	0		0.36	0.16	26.13							ROI2165	2165	R	44.2083	5	2	16.7544	16.7544	16.7544	0.421883	-0.722755		ROI1852	1		32.06	0		22.93	13.95	0	30.63	18.63	15.5259
ROI2168	1		25.43	0		11.46	0.13	0	12.14	0.14	0.123389	0		108	0		0.38	0.18	25.43							ROI2166	2166	R	44.25	6	2	17.2568	17.2568	17.2568	0.924252	-0.220387		ROI1853	1		28.23	0		3.64	17.44	0	4.28	20.51	17.0926
ROI2169	1		25.14	0		12.64	1.18	0	13.24	1.24	1.09287	0		29.49	0		0.62	0.25	25.14							ROI2167	2167	R	44.2917	7	2	20.4913	20.4913	20.4913	4.1588	3.01416		ROI1854	1		25.3	0		8.51	21.13	0	8.97	22.27	18.5594
ROI2170	1		26.36	0		6.96	20.03	0	7.64	22	19.3897	0		1.81	0		0.4	0.27	26.36							ROI2168	2168	R	44.3333	8	2	0.123389	0.123389	0.123389	-16.2092	-17.3538		ROI1855	1		29.97	0		3.22	17.61	0	4.02	21.99	18.3261
ROI2188	1		30.16	0		20.94	11.39	0	26.31	14.31	12.6121	0		3.35	0		0.56	0.36								ROI2169	2169	R	44.375	9	2	1.09287	1.09287	1.09287	-15.2397	-16.3843		ROI1856	1		30.49	0		2.08	16.63	0	2.64	21.13	17.6093
ROI2189	1		27.65	0		2.82	16.41	0	3.25	18.9	16.6575	0		56.02	0		0.41	0.22	27.65							ROI2170	2170	R	44.4167	10	2	19.3897	19.3897	19.3897	3.05711	1.91248		ROI1857	1		25.05	0		12.42	0.92	0	12.96	0.96	0.800046
ROI2190	1		27.88	0		1.88	15.55	0	2.18	18.06	15.9171	0		56.81	0		0.34	0.22	27.88							ROI2188	2188	R	45.1667	4	1	12.6121						ROI1858	0		NaN	NaN		NaN	NaN	NaN	NaN	NaN
ROI2191	1		25.42	0		5.82	18.49	0	6.16	19.58	17.2568	0		36.73	0		0.53	0.35								ROI2189	2189	R	45.2083	5	1	16.6575	16.6575	16.6575	0.324935	-0.819703		ROI1859	1		31.21	0		22.85	13.62	0	29.72	17.72	14.7675
ROI2192	0		NaN	NaN		NaN	NaN	NaN	NaN	NaN		NaN		NaN	NaN		NaN	NaN								ROI2190	2190	R	45.25	6	1	15.9171	15.9171	15.9171	-0.415397	-1.56004		ROI1860	1		26.52	0		11.5	0.64	0	12.71	0.71	0.591701
																										ROI2191	2191	R	45.2917	7	1	17.2568						ROI1861	1		25.88	0		14.05	2.92	0	15.15	3.15	2.62515
Individual Results																										ROI2192	2192	R	45.3333	8	1							ROI1862	1		26.66	0		3.47	16.66	0	3.85	18.51	15.4259
Phase/Amplitude method	by fit																																					ROI1863	0		NaN	NaN		NaN	NaN	NaN	NaN	NaN
																																						ROI1864	0		NaN	NaN		NaN	NaN	NaN	NaN	NaN
Data Ref	Data Label	Status		Period	Period Err		Circ. Phase To Zero	Circ. Phase To Window	Circ. Phase Err	Abs Phase To Zero		Abs Phase To Window	Abs Phase Err		Amplitude	Amplitude Err		GOF	ERR																			ROI1865	0		NaN	NaN		NaN	NaN	NaN	NaN	NaN
1. [B2]	ROI380	IGNORED		25.26	0.7		6.62	19.22	2.77	6.97		20.23	2.92		5.86	2.557		0.71	0.42																			ROI1866	1		25.88	0		14.02	2.89	0	15.12	3.12	2.60015
2. [C2]	ROI381	IGNORED		34.3	0.98		20.84	12.44	2.25	29.78		17.78	3.22		37.12	10.62		0.57	0.29																			ROI1867	1		28.22	0		8.66	22.45	0	10.18	26.4	22.0013
3. [D2]	ROI382	IGNORED		115.7	16.59		21.22	18.73	3.07	102.3		90.3	14.81		40.73	13.42		1	0.33																			ROI1868	1		27.43	0		12.08	1.58	0	13.81	1.81	1.50842
4. [E2]	ROI403			26.6	0.3		3.28	16.46	1.47	3.64		18.24	1.63		29.22	5.654		0.47	0.2																			ROI1869	0		NaN	NaN		NaN	NaN	NaN	NaN	NaN
5. [F2]	ROI404			26.33	0.33		4.34	17.4	1.12	4.76		19.09	1.23		70.91	12.98		0.34	0.21																			ROI1870	0		NaN	NaN		NaN	NaN	NaN	NaN	NaN
6. [G2]	ROI405			32.13	0.91		2.52	17.55	2.54	3.37		23.5	3.4		92.25	24.75		0.58	0.27																			ROI1871	0		NaN	NaN		NaN	NaN	NaN	NaN	NaN
7. [H2]	ROI406			25.31	0.59		7.59	20.21	1.92	8		21.31	2.03		85.19	33.72		0.68	0.35																			ROI1873	1		30.25	0		3.32	17.8	0	4.19	22.44	18.7011
8. [I2]	ROI407			31.14	0.93		6.84	21.59	1.96	8.87		28.01	2.54		14.04	4.74		0.65	0.39																			ROI1874	1		26.19	0		7.09	20.1	0	7.74	21.93	18.2761
9. [J2]	ROI425	IGNORED		135.7	17.37		17.31	15.19	3	97.9		85.9	16.96		78.13	15.69		1	0.2																			ROI1875	1		28.06	0		3.39	17.12	0	3.96	20.02	16.6843
10. [K2]	ROI426			27.86	1.2		2.83	16.5	2.93	3.29		19.15	3.4		112.6	58.98		0.62	0.48																			ROI1876	1		26.22	0		6.66	19.68	0	7.28	21.5	17.9177
11. [L2]	ROI427			27.56	0.39		1.65	15.2	1.38	1.9		17.46	1.58		157.4	30.24		0.5	0.19																			ROI1877	1		26.51	0		3.13	16.27	0	3.46	17.97	14.9759
12. [M2]	ROI428			26.18	0.29		5.68	18.68	0.76	6.2		20.38	0.83		223.5	29.83		0.37	0.14																			ROI1878	1		25.99	0		5.99	18.91	0	6.49	20.48	17.0677
13. [N2]	ROI429			25.69	0.57		10.97	23.76	2.02	11.74		25.43	2.16		155	43.86		0.53	0.33																			ROI1879	0		NaN	NaN		NaN	NaN	NaN	NaN	NaN
14. [O2]	ROI430	IGNORED		20.98	0.36		16.85	3.12	1.47	14.73		2.73	1.29		132.3	36.84		0.9	0.28																			ROI1880	1		29.84	0		4.85	19.2	0	6.03	23.87	19.8928
15. [P2]	ROI431			29.2	0.75		5.48	19.62	2.2	6.67		23.87	2.68		22.82	9.51		0.7	0.37																			ROI1881	1		30.98	0		23.71	14.42	0	30.61	18.61	15.5092
16. [Q2]	ROI447			25.52	0.56		7.85	20.57	1.97	8.35		21.87	2.09		1.51	0.590449		0.56	0.39																			ROI1882	1		26.78	0		6.08	19.32	0	6.79	21.57	17.976
17. [R2]	ROI448			27.69	0.81		2.18	15.77	2.72	2.51		18.2	3.14		47.24	12.01		0.5	0.28																			ROI1883	1		30.17	0		0.08	14.53	0	0.1	18.27	15.2259
18. [S2]	ROI449	IGNORED		36.76	0.84		17.31	9.48	1.29	26.52		14.52	1.98		290.5	54.61		0.49	0.18																			ROI1884	1		25.12	0		12.42	0.96	0	13	1	0.833381
19. [T2]	ROI450			26.96	0.35		3.61	16.93	1.25	4.06		19.02	1.41		201.6	42.48		0.57	0.22																			ROI1885	0		NaN	NaN		NaN	NaN	NaN	NaN	NaN
20. [U2]	ROI451			27.33	0.24		1.98	15.45	0.87	2.26		17.59	1		347.8	40.75		0.51	0.12																			ROI1886	1		29.49	0		5.07	19.3	0	6.23	23.72	19.7678
21. [V2]	ROI452			27.38	0.37		2.09	15.58	1.25	2.39		17.77	1.43		229.2	43.45		0.41	0.18																			ROI1887	1		29.47	0		21.43	11.65	0	26.31	14.31	11.9257
22. [W2]	ROI453			25.45	0.26		15.21	3.89	0.94	16.13		4.13	0.99		264.5	43.27		0.33	0.15																			ROI1888	0		NaN	NaN		NaN	NaN	NaN	NaN	NaN
23. [X2]	ROI454			25.83	0.27		11.28	0.13	0.79	12.14		0.14	0.85		139.6	21.58		0.23	0.16																			ROI1889	1		26.92	0		15.03	4.33	0	16.86	4.86	4.05023
24. [Y2]	ROI455			25.47	0.29		9.27	21.96	1.31	9.84		23.31	1.39		35.39	7.396		0.47	0.21																			ROI1890	1		28.93	0		8.17	22.22	0	9.85	26.78	22.3179
25. [Z2]	ROI470	IGNORED		90.32	2.94		12.67	9.48	0.8	47.67		35.67	3		26.04	3.267		0.44	0.13																			ROI1891	1		31.48	0		20.98	11.83	0	27.52	15.52	12.9341
26. [AA2]	ROI471			32.8	0.68		3.52	18.74	1.45	4.81		25.61	1.98		132.8	30.93		0.55	0.25																			ROI1892	0		NaN	NaN		NaN	NaN	NaN	NaN	NaN
27. [AB2]	ROI472			26.21	0.37		6.24	19.26	1.3	6.82		21.03	1.42		88.5	18.54		0.44	0.2																			ROI1893	0		NaN	NaN		NaN	NaN	NaN	NaN	NaN
28. [AC2]	ROI473			27.48	0.45		1.02	14.54	2	1.17		16.65	2.29		219.6	47.9		0.62	0.21																			ROI1894	0		NaN	NaN		NaN	NaN	NaN	NaN	NaN
29. [AD2]	ROI474			27.47	0.41		0.58	14.09	1.27	0.66		16.13	1.46		404.6	57.97		0.59	0.15																			ROI1895	0		NaN	NaN		NaN	NaN	NaN	NaN	NaN
30. [AE2]	ROI475			28.03	0.46		0.27	14	1.36	0.32		16.35	1.58		408.4	65.5		0.69	0.18																			ROI1897	1		30.08	0		3.25	17.67	0	4.07	22.15	18.4594
31. [AF2]	ROI476			26.63	0.14		4.91	18.1	0.47	5.45		20.08	0.52		261.9	33.12		0.3	0.13																			ROI1898	1		28.67	0		5.78	19.73	0	6.91	23.58	19.6511
32. [AG2]	ROI477	IGNORED		43.35	1.33		0.6	17.96	1.62	1.09		32.44	2.93		162.6	38.53		0.92	0.24																			ROI1899	1		30.44	0		1.09	15.63	0	1.38	19.82	16.5176
33. [AH2]	ROI478			26.19	0.25		12.28	1.28	0.94	13.4		1.4	1.03		105	26.15		0.39	0.24																			ROI1900	1		29.15	0		5.75	19.87	0	6.98	24.13	20.1095
34. [AI2]	ROI479			27.15	0.41		5.93	19.32	1.16	6.71		21.86	1.31		14.24	3.531		0.48	0.22																			ROI1901	0		NaN	NaN		NaN	NaN	NaN	NaN	NaN
35. [AJ2]	ROI494			25.48	0.65		6.85	19.54	2.21	7.27		20.75	2.34		55.52	17.99		0.79	0.35																			ROI1902	1		29.81	0		7.12	21.46	0	8.84	26.65	22.2096
36. [AK2]	ROI495	IGNORED		98.76	4.76		12.67	9.75	1	52.14		40.14	4.11		139.4	24.13		0.55	0.17																			ROI1903	1		29.78	0		5.26	19.59	0	6.53	24.31	20.2595
37. [AL2]	ROI496			28.51	0.32		20.52	10.42	0.82	24.38		12.38	0.98		155.6	21.95		0.34	0.13																			ROI1904	1		32.41	0		23.1	14.21	0	31.19	19.19	15.9926
38. [AM2]	ROI497			27.88	0.27		23.12	12.79	0.81	26.86		14.86	0.94		280	35.34		0.33	0.12																			ROI1905	1		25.57	0		9.31	22.05	0	9.92	23.49	19.5761
39. [AN2]	ROI498			27.38	0.28		0.25	13.74	0.98	0.29		15.67	1.12		236.3	49.28		0.45	0.24																			ROI1906	1		27.06	0		5.63	18.99	0	6.35	21.41	17.8427
40. [AO2]	ROI499	IGNORED		22.48	0.34		6.05	17.24	1.54	5.67		16.15	1.44		284.8	81.54		0.68	0.28																			ROI1907	1		26.09	0		8.78	21.74	0	9.55	23.64	19.7011
41. [AP2]	ROI500			28.83	0.49		23.78	13.79	1.45	28.57		16.57	1.74		264.1	54.75		0.46	0.22																			ROI1908	0		NaN	NaN		NaN	NaN	NaN	NaN	NaN
42. [AQ2]	ROI501			28.12	0.35		0.44	14.19	0.98	0.51		16.63	1.14		250.1	47.04		0.56	0.19																			ROI1909	0		NaN	NaN		NaN	NaN	NaN	NaN	NaN
43. [AR2]	ROI502			27.31	0.44		2.44	15.9	1.27	2.78		18.09	1.45		62.9	19.96		0.52	0.34																			ROI1910	1		30.7	0		0.3	14.92	0	0.38	19.08	15.9009
44. [AS2]	ROI503			27.08	0.78		4.06	17.42	2.64	4.58		19.66	2.98		9.2	2.895		0.72	0.31																			ROI1911	1		31.68	0		20.02	10.93	0	26.43	14.43	12.0257
45. [AT2]	ROI517			27.5	0.45		1.47	14.99	1.7	1.68		17.18	1.95		28.58	7.945		0.59	0.27																			ROI1912	1		28.62	0		5.73	19.66	0	6.83	23.45	19.5428
46. [AU2]	ROI518			29.82	1.08		21.01	11.36	2.9	26.11		14.11	3.6		74.39	25.82		0.78	0.36																			ROI1913	1		27.45	0		10.82	0.33	0	12.38	0.38	0.316685
47. [AV2]	ROI519			29.2	0.36		21.19	11.33	1.01	25.78		13.78	1.23		126.8	19.56		0.41	0.14																			ROI1914	0		NaN	NaN		NaN	NaN	NaN	NaN	NaN
48. [AW2]	ROI520			30.23	0.59		17.37	7.84	1.42	21.88		9.88	1.79		222.3	54.15		0.42	0.22																			ROI1915	1		25.56	0		0.11	12.85	0	0.12	13.68	11.4007
49. [AX2]	ROI521			30.09	0.27		18.29	8.72	0.7	22.93		10.93	0.88		363.9	48.6		0.28	0.13																			ROI1916	1		28.33	0		10.31	0.14	0	12.17	0.17	0.141675
50. [AY2]	ROI522			30.14	0.42		18.75	9.2	1.09	23.55		11.55	1.37		224.9	32.41		0.24	0.13																			ROI1917	0		NaN	NaN		NaN	NaN	NaN	NaN	NaN
51. [AZ2]	ROI523			27.14	0.46		0.37	13.76	1.48	0.42		15.56	1.67		292	59.87		0.83	0.21																			ROI1918	1		31.46	0		22.21	13.05	0	29.12	17.12	14.2675
52. [BA2]	ROI524			28.02	0.27		23.24	12.96	0.82	27.13		15.13	0.96		412.4	46.86		0.45	0.12																			ROI1919	0		NaN	NaN		NaN	NaN	NaN	NaN	NaN
53. [BB2]	ROI525			27.67	0.32		1.14	14.74	1.11	1.32		16.99	1.28		330.8	44.18		0.55	0.14																			ROI1920	0		NaN	NaN		NaN	NaN	NaN	NaN	NaN
54. [BC2]	ROI526			26.8	0.34		3.99	17.24	1.15	4.45		19.25	1.28		137.7	23.41		0.47	0.17																			ROI1921	1		31.25	0		23.22	14	0	30.23	18.23	15.1925
55. [BD2]	ROI527			26.88	0.25		3.26	16.54	0.84	3.65		18.53	0.94		35.19	4.455		0.49	0.13																			ROI1922	1		31.8	0		20.91	11.86	0	27.7	15.7	13.0841
56. [BE2]	ROI541			28.71	0.53		20.85	10.82	1.49	24.94		12.94	1.79		42.31	10.74		0.57	0.26																			ROI1923	1		29.49	0		4.75	18.99	0	5.84	23.33	19.4428
57. [BF2]	ROI542			29.89	0.85		16.66	7.03	1.99	20.75		8.75	2.48		133.8	39.68		0.55	0.33																			ROI1924	1		31.07	0		1.23	15.96	0	1.59	20.66	17.2177
58. [BG2]	ROI543			32.33	1.1		12.09	3.18	2.37	16.29		4.29	3.19		173.3	55.31		0.61	0.32																			ROI1925	0		NaN	NaN		NaN	NaN	NaN	NaN	NaN
59. [BH2]	ROI544			31.97	0.6		14.74	5.73	1.48	19.63		7.63	1.97		211.3	59.64		0.32	0.24																			ROI1926	1		27.24	0		7.49	20.92	0	8.5	23.74	19.7845
60. [BI2]	ROI545			31.38	0.54		14.94	5.77	1.17	19.54		7.54	1.53		348.5	63.79		0.43	0.19																			ROI1927	1		30.31	0		1.81	16.31	0	2.29	20.6	17.1677
61. [BJ2]	ROI546			30.88	0.43		14.84	5.52	0.98	19.1		7.1	1.26		446.8	66.68		0.48	0.14																			ROI1928	1		29.86	0		2.02	16.37	0	2.51	20.37	16.976
62. [BK2]	ROI547			28.07	0.19		22.25	11.99	0.77	26.02		14.02	0.9		266.4	60.7		0.51	0.2																			ROI1929	1		28.67	0		3.03	16.99	0	3.62	20.29	16.9093
63. [BL2]	ROI548			28.13	0.46		23.31	13.07	1.67	27.32		15.32	1.96		253.3	56.59		0.55	0.22																			ROI1930	1		25.56	0		8.79	21.52	0	9.36	22.92	19.1011
64. [BM2]	ROI549	IGNORED		23.56	0.56		20.46	8.23	2.41	20.08		8.08	2.37		174.6	48.76		0.89	0.28																			ROI1931	1		27.22	0		6.02	19.44	0	6.83	22.05	18.3761
65. [BN2]	ROI550			27.26	0.21		0.38	13.81	0.6	0.43		15.69	0.68		169.7	19.57		0.29	0.11																			ROI1932	1		27.01	0		4.88	18.22	0	5.49	20.5	17.0843
66. [BO2]	ROI551			26.26	0.2		3.03	16.06	0.74	3.31		17.57	0.81		103.6	10.45		0.32	0.1																			ROI1933	1		27.58	0		4.64	18.2	0	5.33	20.91	17.426
67. [BP2]	ROI564			26.77	0.77		5.36	18.6	2.39	5.98		20.75	2.67		10.74	4.375		0.8	0.39																			ROI1934	1		30.26	0		1.64	16.12	0	2.07	20.33	16.9426
68. [BQ2]	ROI565			29.02	0.85		19.83	9.91	2.4	23.98		11.98	2.9		53.52	17.89		0.55	0.29																			ROI1935	1		31.53	0		20.57	11.43	0	27.02	15.02	12.5174
69. [BR2]	ROI566			29.77	0.53		16.41	6.73	1.23	20.35		8.35	1.53		163	46.58		0.45	0.24																			ROI1936	1		26.19	0		17.23	6.23	0	18.8	6.8	5.66699
70. [BS2]	ROI567			32.23	0.57		13.58	4.65	1.75	18.24		6.24	2.34		194.1	57.99		0.34	0.29																			ROI1937	1		28.46	0		9.28	23.16	0	11	27.46	22.8847
71. [BT2]	ROI568	IGNORED		97.38	4.28		20.54	17.59	0.81	83.36		71.36	3.3		471	93.58		0.55	0.19																			ROI1938	1		26.99	0		18.1	7.42	0	20.36	8.36	6.96707
72. [BU2]	ROI569			30.55	0.37		15.69	6.26	0.83	19.97		7.97	1.06		410.3	62.43		0.25	0.15																			ROI1939	1		26.96	0		18.51	7.82	0	20.79	8.79	7.32542
73. [BV2]	ROI570			29.74	0.26		16.17	6.49	0.69	20.04		8.04	0.85		523	76.41		0.39	0.15																			ROI1940	0		NaN	NaN		NaN	NaN	NaN	NaN	NaN
74. [BW2]	ROI571			31.63	1.48		12.02	2.91	3.46	15.84		3.84	4.57		156.8	57.26		0.51	0.46																			ROI1941	1		27.99	0		14.03	3.74	0	16.36	4.36	3.63354
75. [BX2]	ROI572	IGNORED		23.99	0.29		19	6.99	1.24	18.99		6.99	1.24		197.1	45.14		0.48	0.22																			ROI1942	1		32.54	0		15.03	6.18	0	20.38	8.38	6.98374
76. [BY2]	ROI573	IGNORED		23.01	0.41		23.78	11.26	1.91	22.8		10.8	1.83		179.6	56.64		0.71	0.31																			ROI1943	1		31.82	0		18.3	9.25	0	24.26	12.26	10.2173
77. [BZ2]	ROI574			28.07	0.44		21.92	11.66	1.33	25.64		13.64	1.56		225.8	41.33		0.38	0.18																			ROI1944	0		NaN	NaN		NaN	NaN	NaN	NaN	NaN
78. [CA2]	ROI575			26.83	0.23		2.44	15.71	0.73	2.73		17.56	0.81		191.7	19.88		0.33	0.11																			ROI1945	1		31.46	0		0.57	15.42	0	0.75	20.21	16.8426
79. [CB2]	ROI587	IGNORED		35.81	1.2		22.96	14.92	2.19	34.26		22.26	3.26		8.57	2.248		0.83	0.26																			ROI1946	1		30.26	0		5.73	20.21	0	7.23	25.49	21.2429
80. [CC2]	ROI588			27.24	1.17		5.6	19.03	3.27	6.36		21.6	3.71		62.64	14.76		0.36	0.3																			ROI1947	1		31.63	0		0.81	15.71	0	1.07	20.7	17.251
81. [CD2]	ROI589	IGNORED		108.1	6.01		10.04	7.37	1.29	45.2		33.2	5.82		104	17.16		0.76	0.18																			ROI1948	1		31.01	0		1.52	16.23	0	1.97	20.98	17.4843
82. [CE2]	ROI590	IGNORED		100.1	6.8		12.88	10	1.47	53.7		41.7	6.11		237.4	50.01		0.96	0.21																			ROI1949	1		31.26	0		23.78	14.56	0	30.97	18.97	15.8092
83. [CF2]	ROI591			29.03	0.48		22.12	12.19	1.25	26.75		14.75	1.52		358.2	71.28		0.55	0.18																			ROI1950	1		29.22	0		3.13	17.27	0	3.81	21.03	17.526
84. [CG2]	ROI592			29.83	0.38		18.01	8.36	0.82	22.39		10.39	1.02		343.5	58.19		0.26	0.13																			ROI1951	1		31.74	0		20.65	11.58	0	27.31	15.31	12.7591
85. [CH2]	ROI593			31.58	1.1		13.8	4.68	2.36	18.16		6.16	3.1		347.4	104.8		0.58	0.29																			ROI1952	1		31.88	0		20.23	11.19	0	26.87	14.87	12.3924
86. [CI2]	ROI594			31.21	0.4		14.72	5.49	0.91	19.14		7.14	1.19		340.5	64.86		0.37	0.17																			ROI1953	1		30.24	0		23.07	13.55	0	29.07	17.07	14.2258
87. [CJ2]	ROI595			32.7	0.58		11.33	2.52	1.37	15.44		3.44	1.86		239.7	41.41		0.32	0.16																			ROI1954	1		29.4	0		1.69	15.89	0	2.07	19.47	16.2259
88. [CK2]	ROI596	IGNORED		109.3	5.31		11.92	9.29	1.07	54.3		42.3	4.87		231.6	49.9		0.45	0.22																			ROI1955	1		28.7	0		4.7	18.66	0	5.62	22.32	18.6011
89. [CL2]	ROI597			28.17	0.91		22.61	12.39	2.72	26.54		14.54	3.19		208.3	76.18		0.63	0.29																			ROI1956	1		28.3	0		7.23	21.06	0	8.53	24.83	20.6929
90. [CM2]	ROI598			27.46	0.51		1.7	15.22	1.75	1.95		17.41	2		352.2	62.3		0.51	0.17																			ROI1957	1		29.38	0		4.81	19.01	0	5.89	23.27	19.3928
91. [CN2]	ROI599			26.73	0.4		4.82	18.05	1.42	5.37		20.1	1.58		286.9	43.57		0.67	0.15																			ROI1958	1		29.44	0		4.25	18.46	0	5.21	22.65	18.8761
92. [CO2]	ROI611			26.5	0.33		9.46	22.6	0.7	10.45		24.95	0.77		34.97	6.434		0.45	0.18																			ROI1959	1		31.69	0		23.24	14.15	0	30.68	18.68	15.5676
93. [CP2]	ROI612			26.72	0.32		8.78	22.01	3.22	9.78		24.5	3.59		105.5	16		0.5	0.16																			ROI1960	1		27.13	0		16.83	6.21	0	19.02	7.02	5.85034
94. [CQ2]	ROI613			27.86	0.46		5.08	18.75	1.6	5.9		21.76	1.85		82.08	21.55		0.44	0.23																			ROI1961	1		27.47	0		14.37	3.89	0	16.45	4.45	3.70855
95. [CR2]	ROI614			25.68	0.55		6.49	19.27	1.57	6.94		20.62	1.68		143.2	49.56		0.32	0.27																			ROI1962	1		28.25	0		14.59	4.39	0	17.17	5.17	4.30858
96. [CS2]	ROI615			28.79	0.53		21.33	11.33	1.55	25.59		13.59	1.86		454.7	83.39		0.47	0.16																			ROI1963	1		29.31	0		11.35	1.52	0	13.86	1.86	1.55009
97. [CT2]	ROI616			28.97	0.5		20.76	10.82	1.5	25.06		13.06	1.81		425.9	81.97		0.49	0.18																			ROI1964	1		23.79	0		12.54	0.43	0	12.43	0.43	0.358354
98. [CU2]	ROI617			30.6	0.63		18.27	8.85	1.33	23.29		11.29	1.7		314.1	77.74		0.52	0.23																			ROI1965	0		NaN	NaN		NaN	NaN	NaN	NaN	NaN
99. [CV2]	ROI618			29.97	0.36		17.94	8.33	0.83	22.4		10.4	1.04		392.9	62.16		0.34	0.14																			ROI1966	1		30.97	0		22.07	12.77	0	28.48	16.48	13.7341
100. [CW2]	ROI619			29.88	0.47		18.61	8.97	1.2	23.17		11.17	1.49		310.9	50.52		0.27	0.12																			ROI1967	1		32.05	0		17.61	8.63	0	23.52	11.52	9.60055
101. [CX2]	ROI620			28.71	0.39		20.61	10.58	0.96	24.66		12.66	1.15		143.6	40.34		0.27	0.18																			ROI1968	1		27.23	0		3.19	16.61	0	3.62	18.85	15.7092
102. [CY2]	ROI621			25.74	0.32		6.8	19.61	1.21	7.29		21.03	1.3		423.6	76.48		0.41	0.19																			ROI1969	1		31.57	0		23.32	14.2	0	30.67	18.67	15.5592
103. [CZ2]	ROI622			27.08	0.39		4.01	17.37	1.33	4.52		19.6	1.5		431	78.27		0.5	0.17																			ROI1970	1		29.59	0		5.9	20.16	0	7.27	24.86	20.7179
104. [DA2]	ROI623			27.02	0.31		3.24	16.58	1.12	3.65		18.67	1.26		254.7	43.3		0.59	0.16																			ROI1971	1		29.92	0		7.4	21.78	0	9.22	27.14	22.618
105. [DB2]	ROI624			26.45	0.19		4.16	17.27	0.63	4.58		19.03	0.69		20.97	3.927		0.49	0.17																			ROI1972	1		29.42	0		4.23	18.44	0	5.19	22.61	18.8427
106. [DC2]	ROI635			25.97	0.44		10.2	23.11	1.66	11.04		25.01	1.79		62.58	19.06		0.77	0.3																			ROI1973	1		32.17	0		20.51	11.56	0	27.49	15.49	12.9091
107. [DD2]	ROI636			25.21	0.36		11.83	0.41	1.24	12.43		0.43	1.3		76.42	10.9		0.26	0.12																			ROI1974	1		31.88	0		21.24	12.2	0	28.21	16.21	13.5091
108. [DE2]	ROI637			29.73	0.97		18.97	9.28	2.95	23.5		11.5	3.66		103.4	36.62		0.67	0.31																			ROI1975	1		32.18	0		19.54	10.59	0	26.2	14.2	11.834
109. [DF2]	ROI638			29.35	0.76		20.14	10.33	2.11	24.63		12.63	2.58		192	55.79		0.52	0.25																			ROI1976	1		32.76	0		19.23	10.44	0	26.25	14.25	11.8757
110. [DG2]	ROI639			27.99	0.81		22.77	12.48	1.84	26.55		14.55	2.14		359.5	58.55		0.32	0.14																			ROI1977	1		33.78	0		18.39	9.86	0	25.89	13.89	11.5757
111. [DH2]	ROI640			29.52	0.37		19.47	9.72	0.98	23.95		11.95	1.21		362.7	63.17		0.45	0.17																			ROI1978	1		32.03	0		20.01	11.02	0	26.7	14.7	12.2507
112. [DI2]	ROI641			28.34	0.46		22.42	12.25	1.45	26.47		14.47	1.71		418.1	103.3		0.48	0.24																			ROI1979	1		28.63	0		4.11	18.05	0	4.9	21.53	17.9427
113. [DJ2]	ROI642			26.73	0.48		3.76	16.99	1.66	4.19		18.92	1.85		452	98.88		0.45	0.19																			ROI1980	1		29.93	0		3.78	18.15	0	4.71	22.64	18.8678
114. [DK2]	ROI643			26.64	0.43		5.49	18.68	1.48	6.09		20.73	1.64		493.2	97.46		0.47	0.18																			ROI1981	1		32.46	0		23.62	14.75	0	31.95	19.95	16.626
115. [DL2]	ROI644			25	0.3		11.43	23.91	1.17	11.91		24.91	1.22		299.6	62.75		0.44	0.2																			ROI1982	1		31.71	0		22.59	13.51	0	29.85	17.85	14.8759
116. [DM2]	ROI645			26.2	0.58		1.47	14.47	2.01	1.6		15.8	2.19		250	68.73		0.48	0.28																			ROI1983	1		32.67	0		23.56	14.74	0	32.07	20.07	16.726
117. [DN2]	ROI646			26.35	0.81		0.46	13.53	2.41	0.5		14.85	2.64		212.3	62.9		0.6	0.28																			ROI1984	1		30.1	0		5.88	20.31	0	7.37	25.47	21.2262
118. [DO2]	ROI647			27.9	0.35		21.36	11.04	0.9	24.83		12.83	1.04		169.7	41.54		0.57	0.24																			ROI1985	1		30.27	0		3.95	18.43	0	4.98	23.25	19.3761
119. [DP2]	ROI648			27.65	0.22		0.07	13.65	0.63	0.08		15.73	0.72		51.78	9.618		0.46	0.16																			ROI1986	1		32.09	0		0.39	15.41	0	0.52	20.61	17.176
120. [DQ2]	ROI658			32.67	0.76		7.24	22.43	1.84	9.86		30.53	2.51		14.37	4.212		0.72	0.29																			ROI1987	1		31.33	0		5.65	20.46	0	7.38	26.71	22.2596
121. [DR2]	ROI659			26.39	0.42		7.17	20.25	1.49	7.88		22.27	1.64		89.08	24.6		0.55	0.25																			ROI1988	1		32.08	0		19.21	10.23	0	25.68	13.68	11.4007
122. [DS2]	ROI660	IGNORED		119.6	17.87		5.64	3.23	3.67	28.1		16.1	18.27		102.1	25.56		0.94	0.25																			ROI1989	1		25.66	0		5.38	18.15	0	5.75	19.41	16.1759
123. [DT2]	ROI661			28.79	0.64		20.14	10.14	1.75	24.16		12.16	2.1		171.3	39.14		0.5	0.2																			ROI1990	1		31.98	0		18.06	9.05	0	24.07	12.07	10.0589
124. [DU2]	ROI662			32.58	0.78		13.31	4.47	2.01	18.07		6.07	2.73		167.5	42.68		0.85	0.26																			ROI1991	1		30.46	0		22.56	13.1	0	28.63	16.63	13.8591
125. [DV2]	ROI663			28.71	0.34		21.72	11.69	0.9	25.98		13.98	1.08		221.7	31.79		0.3	0.12																			ROI1993	1		32	0		22.41	13.41	0	29.88	17.88	14.9009
126. [DW2]	ROI664			27.39	0.41		2.19	15.68	1.38	2.5		17.89	1.57		308.8	58.43		0.47	0.18																			ROI1994	1		26.14	0		20.08	9.06	0	21.87	9.87	8.22547
127. [DX2]	ROI665			26.72	0.45		2.91	16.13	0.74	3.24		17.96	0.82		370.4	68.46		0.41	0.19																			ROI1995	0		NaN	NaN		NaN	NaN	NaN	NaN	NaN
128. [DY2]	ROI666			26.68	0.4		4.01	17.22	1.48	4.46		19.14	1.64		381.4	87.59		0.75	0.22																			ROI1996	1		28.12	0		5.3	19.06	0	6.21	22.33	18.6094
129. [DZ2]	ROI667			26.6	0.52		4.73	17.9	1.84	5.24		19.84	2.03		450.8	98.44		0.52	0.21																			ROI1997	1		32.85	0		21.11	12.34	0	28.9	16.9	14.0841
130. [EA2]	ROI668			26.37	0.26		5.99	19.07	0.95	6.58		20.95	1.05		375.3	53.68		0.39	0.15																			ROI1998	1		32.17	0		20.61	11.66	0	27.62	15.62	13.0174
131. [EB2]	ROI669			26.84	0.51		0.37	13.64	1.49	0.41		15.25	1.66		191.4	57.38		0.56	0.31																			ROI1999	1		31.56	0		20.5	11.38	0	26.96	14.96	12.4674
132. [EC2]	ROI670			27.37	0.37		20.67	10.15	1.23	23.57		11.57	1.4		509	85.38		0.41	0.17																			ROI2000	1		30.72	0		22.97	13.59	0	29.4	17.4	14.5008
133. [ED2]	ROI671			29.22	0.43		17.42	7.56	1.03	21.21		9.21	1.25		250.8	62.63		0.53	0.25																			ROI2001	1		33.22	0		17.79	9.12	0	24.63	12.63	10.5256
134. [EE2]	ROI672			28.22	0.28		22.83	12.62	0.77	26.84		14.84	0.9		140.9	13.94		0.2	0.1																			ROI2002	1		28.98	0		23.78	13.84	0	28.71	16.71	13.9258
135. [EF2]	ROI682			25.86	0.43		9.29	22.15	1.5	10.01		23.87	1.61		46	11		0.55	0.24																			ROI2003	1		28.59	0		1.88	15.81	0	2.24	18.83	15.6926
136. [EG2]	ROI683	IGNORED		150.3	27.36		1.69	23.78	2.17	10.6		148.9	13.6		263.8	35.96		0.38	0.12																			ROI2004	1		25.44	0		8.81	21.49	0	9.34	22.78	18.9844
137. [EH2]	ROI684	IGNORED		97.77	4.45		6.7	3.75	1.45	27.28		15.28	5.9		222.8	39.3		0.62	0.17																			ROI2005	1		32.32	0		0.04	15.13	0	0.06	20.38	16.9843
138. [EI2]	ROI685			29.67	0.91		18.1	8.39	2.2	22.37		10.37	2.72		138.1	35.9		0.61	0.26																			ROI2006	1		29.78	0		5.2	19.53	0	6.45	24.23	20.1928
139. [EJ2]	ROI686			29.95	0.49		17.31	7.69	1.21	21.6		9.6	1.51		168.7	39.43		0.51	0.22																			ROI2007	1		30.26	0		3.67	18.15	0	4.63	22.89	19.0761
140. [EK2]	ROI687			29.05	0.82		21.16	11.24	2.2	25.61		13.61	2.66		226.8	53.6		0.66	0.25																			ROI2008	1		31.66	0		21.61	12.52	0	28.51	16.51	13.7591
141. [EL2]	ROI688			28.02	0.33		0.25	13.97	0.98	0.29		16.31	1.14		422.5	55.96		0.36	0.13																			ROI2009	0		NaN	NaN		NaN	NaN	NaN	NaN	NaN
142. [EM2]	ROI689			27.48	0.27		0.78	14.3	0.61	0.89		16.37	0.7		480.7	84		0.61	0.16																			ROI2010	1		31.34	0		0.82	15.63	0	1.07	20.41	17.0093
143. [EN2]	ROI690			28.18	0.45		23.07	12.85	1.39	27.09		15.09	1.63		488	92.23		0.7	0.19																			ROI2011	0		NaN	NaN		NaN	NaN	NaN	NaN	NaN
144. [EO2]	ROI691			28	0.3		23.05	12.76	0.91	26.89		14.89	1.06		655	85.59		0.4	0.13																			ROI2012	0		NaN	NaN		NaN	NaN	NaN	NaN	NaN
145. [EP2]	ROI692			27.45	0.27		1.85	15.36	0.98	2.12		17.57	1.12		618	76.69		0.39	0.13																			ROI2013	0		NaN	NaN		NaN	NaN	NaN	NaN	NaN
146. [EQ2]	ROI693			27.44	0.18		1.06	14.56	1.02	1.21		16.65	1.17		464.8	74.11		0.63	0.17																			ROI2014	1		28.48	0		7.46	21.35	0	8.85	25.33	21.1095
147. [ER2]	ROI694			28.63	0.39		20.29	10.23	1.18	24.2		12.2	1.41		414	81.55		0.5	0.21																			ROI2015	1		28.23	0		10.85	0.65	0	12.76	0.76	0.63337
148. [ES2]	ROI695			29.04	0.59		20.12	10.2	1.82	24.34		12.34	2.2		312.7	59.67		0.45	0.22																			ROI2017	0		NaN	NaN		NaN	NaN	NaN	NaN	NaN
149. [ET2]	ROI696			27.76	0.19		0.68	14.31	0.62	0.79		16.55	0.72		297.3	25.53		0.3	0.09																			ROI2018	0		NaN	NaN		NaN	NaN	NaN	NaN	NaN
150. [EU2]	ROI706	IGNORED		60.33	4.32		0.98	20.21	2.37	2.47		50.8	5.95		52.33	28.58		0.75	0.51																			ROI2019	0		NaN	NaN		NaN	NaN	NaN	NaN	NaN
151. [EV2]	ROI707			25.26	1.66		10.73	23.33	6.06	11.29		24.55	6.38		83.02	56.76		0.55	0.98																			ROI2020	1		32.46	0		17.72	8.85	0	23.96	11.96	9.96724
152. [EW2]	ROI708			25.78	0.83		7.64	20.47	1.69	8.21		21.99	1.82		194.2	79.59		0.55	0.45																			ROI2021	1		32.41	0		20.76	11.87	0	28.04	16.04	13.3674
153. [EX2]	ROI709			25.84	0.61		9.62	22.48	2.03	10.36		24.2	2.19		196.4	68.82		0.64	0.31																			ROI2022	1		25.77	0		9.06	21.89	0	9.73	23.5	19.5845
154. [EY2]	ROI710			29.99	0.94		17.84	8.23	2.57	22.29		10.29	3.22		195.6	80.88		0.54	0.39																			ROI2023	0		NaN	NaN		NaN	NaN	NaN	NaN	NaN
155. [EZ2]	ROI711			29.02	0.58		20.95	11.02	1.61	25.33		13.33	1.95		242.5	70.65		0.71	0.3																			ROI2024	0		NaN	NaN		NaN	NaN	NaN	NaN	NaN
156. [FA2]	ROI712			27.99	0.36		0.16	13.87	1.1	0.19		16.18	1.28		394.6	62.1		0.53	0.16																			ROI2025	1		32.23	0		21.24	12.3	0	28.52	16.52	13.7675
157. [FB2]	ROI713			27.96	0.41		23.9	13.6	1.34	27.84		15.84	1.56		401.9	86.23		0.47	0.21																			ROI2026	1		30.71	0		1.71	16.33	0	2.19	20.9	17.4177
158. [FC2]	ROI714			28.43	0.22		23.03	12.9	0.66	27.28		15.28	0.78		588	57.54		0.23	0.1																			ROI2027	1		31.38	0		23.27	14.1	0	30.42	18.42	15.3509
159. [FD2]	ROI715			27.04	0.07		3.29	16.64	0.28	3.71		18.75	0.31		724	34.66		0.11	0.05																			ROI2028	1		29.87	0		1.45	15.8	0	1.8	19.67	16.3926
160. [FE2]	ROI716			27.42	0.23		2.28	15.77	0.81	2.6		18.02	0.92		686	75.98		0.37	0.12																			ROI2029	1		30.92	0		3.83	18.51	0	4.94	23.86	19.8845
161. [FF2]	ROI717			27.64	0.2		0.79	14.37	0.73	0.91		16.55	0.84		561	49.43		0.31	0.09																			ROI2030	1		27.94	0		10.5	0.19	0	12.22	0.22	0.183344
162. [FG2]	ROI718			27.93	0.38		23.45	13.14	0.89	27.29		15.29	1.03		514	73.18		0.42	0.16																			ROI2031	1		29.72	0		4.95	19.26	0	6.13	23.85	19.8761
163. [FH2]	ROI719			28.05	0.33		23.88	13.61	1.03	27.91		15.91	1.2		481.3	72.13		0.37	0.16																			ROI2032	0		NaN	NaN		NaN	NaN	NaN	NaN	NaN
164. [FI2]	ROI720			27.26	0.29		3.05	16.48	0.96	3.46		18.72	1.09		522	67.95		0.44	0.13																			ROI2033	1		26.07	0		5.51	18.47	0	5.99	20.06	16.7176
165. [FJ2]	ROI729			26.9	0.65		10.31	23.61	2.11	11.56		26.46	2.37		4.74	1.448		0.9	0.32																			ROI2034	0		NaN	NaN		NaN	NaN	NaN	NaN	NaN
166. [FK2]	ROI730	IGNORED		108.5	12.23		1.42	22.76	2.36	6.4		102.9	10.69		126.6	38.83		0.89	0.3																			ROI2035	0		NaN	NaN		NaN	NaN	NaN	NaN	NaN
167. [FL2]	ROI731			25.06	0.51		17.07	5.57	1.99	17.82		5.82	2.08		255.5	68.62		0.65	0.26																			ROI2036	0		NaN	NaN		NaN	NaN	NaN	NaN	NaN
168. [FM2]	ROI732			25.79	0.36		9.58	22.41	1.09	10.29		24.08	1.17		316.9	81.89		0.5	0.24																			ROI2037	0		NaN	NaN		NaN	NaN	NaN	NaN	NaN
169. [FN2]	ROI733			25.39	0.49		10.75	23.4	1.67	11.37		24.76	1.76		268.9	87.73		0.7	0.28																			ROI2038	1		25.27	0		7.45	20.05	0	7.84	21.11	17.5927
170. [FO2]	ROI734	IGNORED		22.49	0.43		10.51	21.71	2.03	9.85		20.34	1.9		223.4	79.08		0.93	0.35																			ROI2039	1		28.63	0		9.39	23.33	0	11.2	27.83	23.193
171. [FP2]	ROI735	IGNORED		19.38	0.26		13.76	22.9	1.6	11.11		18.49	1.29		332.1	88.8		0.9	0.27																			ROI2041	1		31.59	0		21.64	12.52	0	28.48	16.48	13.7341
172. [FQ2]	ROI736			26.93	0.32		4.95	18.25	1.02	5.55		20.48	1.14		452.7	90.72		0.52	0.2																			ROI2042	1		31.97	0		21.61	12.6	0	28.79	16.79	13.9925
173. [FR2]	ROI737			28.86	0.69		21.85	11.88	2.13	26.28		14.28	2.56		344.5	113.1		0.62	0.35																			ROI2043	0		NaN	NaN		NaN	NaN	NaN	NaN	NaN
174. [FS2]	ROI738			28.83	0.36		21.69	11.7	0.99	26.05		14.05	1.19		552	83.49		0.46	0.15																			ROI2044	0		NaN	NaN		NaN	NaN	NaN	NaN	NaN
175. [FT2]	ROI739			27.11	0.28		2.5	15.87	0.97	2.82		17.93	1.1		609	90.88		0.5	0.15																			ROI2045	0		NaN	NaN		NaN	NaN	NaN	NaN	NaN
176. [FU2]	ROI740			27.08	0.3		2.65	16.01	1.01	2.99		18.07	1.14		687	93.14		0.51	0.13																			ROI2046	1		32.5	0		1.99	17.12	0	2.69	23.19	19.3261
177. [FV2]	ROI741			27.94	0.19		0.57	14.26	0.57	0.66		16.6	0.67		782	67.78		0.3	0.09																			ROI2047	0		NaN	NaN		NaN	NaN	NaN	NaN	NaN
178. [FW2]	ROI742			27.71	0.15		1.24	14.85	0.35	1.43		17.14	0.41		913	59.87		0.16	0.07																			ROI2048	1		29.72	0		4.36	18.67	0	5.4	23.12	19.2678
179. [FX2]	ROI743			28.17	0.3		23.48	13.26	0.81	27.56		15.56	0.95		678	76.53		0.3	0.12																			ROI2049	1		29.11	0		5.28	19.38	0	6.41	23.52	19.6011
180. [FY2]	ROI744			28.27	0.19		0.7	14.52	0.53	0.83		17.1	0.62		637	60.41		0.26	0.09																			ROI2050	1		29.21	0		1.51	15.65	0	1.84	19.05	15.8759
181. [FZ2]	ROI753			29.15	1		6.53	20.65	3.03	7.93		25.08	3.68		25.12	11.11		0.41	0.42																			ROI2051	1		28.39	0		5.56	19.42	0	6.58	22.97	19.1428
182. [GA2]	ROI754			26.65	1.04		5.37	18.56	3.91	5.96		20.61	4.34		43.23	29.43		0.49	0.68																			ROI2052	1		26.87	0		8.58	21.87	0	9.61	24.48	20.4012
183. [GB2]	ROI755			27.56	0.84		3.92	17.47	2.79	4.5		20.06	3.2		110.4	45.56		0.76	0.46																			ROI2053	1		25.41	0		10.62	23.28	0	11.24	24.65	20.5429
184. [GC2]	ROI756			26.27	0.31		9.2	22.24	0.86	10.07		24.34	0.95		339.9	71.13		0.54	0.22																			ROI2054	1		24.47	0		12.57	0.8	0	12.82	0.82	0.683373
185. [GD2]	ROI757			26.63	0.5		8.98	22.16	1.42	9.96		24.59	1.58		234.8	68.04		0.52	0.31																			ROI2055	1		30.68	0		2.18	16.8	0	2.79	21.47	17.8927
186. [GE2]	ROI758			26.53	0.59		8.17	21.31	1.73	9.03		23.56	1.92		242	75.59		0.69	0.34																			ROI2056	0		NaN	NaN		NaN	NaN	NaN	NaN	NaN
187. [GF2]	ROI759			26.25	0.29		7.01	20.04	1.06	7.67		21.92	1.16		469.2	72.73		0.37	0.15																			ROI2057	0		NaN	NaN		NaN	NaN	NaN	NaN	NaN
188. [GG2]	ROI760	IGNORED		99.3	7.08		6.77	3.87	2.17	28.03		16.03	8.98		534	152.6		0.8	0.29																			ROI2058	0		NaN	NaN		NaN	NaN	NaN	NaN	NaN
189. [GH2]	ROI761	IGNORED		23.54	0.57		7.31	19.08	2.2	7.17		18.71	2.16		407.9	139.7		0.93	0.34																			ROI2059	0		NaN	NaN		NaN	NaN	NaN	NaN	NaN
190. [GI2]	ROI762			28.67	0.51		21.28	11.23	1.46	25.42		13.42	1.75		526	108.3		0.44	0.21																			ROI2060	1		29.24	0		2.72	16.87	0	3.32	20.56	17.1343
191. [GJ2]	ROI763			28.54	0.34		22.38	12.29	1	26.61		14.61	1.19		643	112.6		0.55	0.17																			ROI2065	1		29.44	0		2.7	16.92	0	3.31	20.75	17.2927
192. [GK2]	ROI764			27.9	0.43		0.16	13.84	1.3	0.19		16.09	1.51		768	114.1		0.5	0.15																			ROI2066	1		32.53	0		19.74	10.89	0	26.76	14.76	12.3007
193. [GL2]	ROI765			27.36	0.28		2	15.47	0.96	2.28		17.64	1.1		791	77.13		0.32	0.1																			ROI2067	0		NaN	NaN		NaN	NaN	NaN	NaN	NaN
194. [GM2]	ROI766			27.6	0.22		1.19	14.76	0.83	1.37		16.97	0.96		774	75.84		0.32	0.1																			ROI2068	1		29.15	0		10.07	0.19	0	12.23	0.23	0.191678
195. [GN2]	ROI767			28.29	0.39		23.37	13.19	1.13	27.55		15.55	1.33		708	126.8		0.55	0.19																			ROI2069	1		32.7	0		23.98	15.17	0	32.67	20.67	17.226
196. [GO2]	ROI768			28.3	0.37		0.55	14.37	1.08	0.65		16.95	1.28		643	88.51		0.46	0.13																			ROI2070	0		NaN	NaN		NaN	NaN	NaN	NaN	NaN
197. [GP2]	ROI777			32.55	1.22		2.82	17.97	2.58	3.82		24.37	3.5		65.53	26.41		0.48	0.44																			ROI2071	0		NaN	NaN		NaN	NaN	NaN	NaN	NaN
198. [GQ2]	ROI778	IGNORED		49.16	1.34		17.6	11.75	1.12	36.06		24.06	2.29		344	59.94		0.74	0.17																			ROI2072	1		30.18	0		3.4	17.86	0	4.27	22.45	18.7094
199. [GR2]	ROI779			25.43	0.42		4.77	17.44	1.57	5.05		18.48	1.66		118.2	50.56		0.4	0.29																			ROI2073	1		29.12	0		4.87	18.98	0	5.91	23.03	19.1928
200. [GS2]	ROI780	IGNORED		99.6	3.42		3.42	0.53	0.74	14.18		2.18	3.06		306.9	40.51		0.41	0.12																			ROI2074	1		28.97	0		1.55	15.61	0	1.87	18.84	15.7009
201. [GT2]	ROI781	IGNORED		111	7.4		23.89	21.3	1.38	110.5		98.5	6.4		251.9	75.87		0.84	0.31																			ROI2075	1		27.39	0		7.04	20.52	0	8.04	23.43	19.5261
202. [GU2]	ROI782			26.54	0.53		6.1	19.25	1.94	6.75		21.29	2.14		241	79.5		0.55	0.33																			ROI2076	1		27.4	0		8.18	21.67	0	9.34	24.74	20.6179
203. [GV2]	ROI783			26.56	0.22		5.49	18.65	0.94	6.08		20.64	1.04		397.5	60.46		0.37	0.14																			ROI2077	0		NaN	NaN		NaN	NaN	NaN	NaN	NaN
204. [GW2]	ROI784			27.28	0.44		2.65	16.09	1.28	3.01		18.29	1.45		510	109.7		0.41	0.22																			ROI2078	0		NaN	NaN		NaN	NaN	NaN	NaN	NaN
205. [GX2]	ROI785			28.11	0.74		22.22	11.98	2.1	26.03		14.03	2.46		355.3	124.5		0.53	0.32																			ROI2079	0		NaN	NaN		NaN	NaN	NaN	NaN	NaN
206. [GY2]	ROI786			28.61	0.55		21.42	11.36	1.65	25.54		13.54	1.97		542	120.9		0.44	0.23																			ROI2080	0		NaN	NaN		NaN	NaN	NaN	NaN	NaN
207. [GZ2]	ROI787			28.28	0.42		23.29	13.1	1.25	27.44		15.44	1.47		680	147.5		0.73	0.22																			ROI2081	0		NaN	NaN		NaN	NaN	NaN	NaN	NaN
208. [HA2]	ROI788			28.1	0.47		23.88	13.63	1.42	27.96		15.96	1.66		566	128.8		0.63	0.22																			ROI2089	1		31.47	0		23.14	13.99	0	30.34	18.34	15.2842
209. [HB2]	ROI789			27.41	0.15		2.13	15.62	0.56	2.43		17.84	0.64		621	60.83		0.23	0.09																			ROI2090	1		31.38	0		23.6	14.42	0	30.86	18.86	15.7176
210. [HC2]	ROI790			27.11	0.32		2.29	15.67	1.19	2.59		17.7	1.34		551	88.2		0.44	0.16																			ROI2091	0		NaN	NaN		NaN	NaN	NaN	NaN	NaN
211. [HD2]	ROI791			28.33	0.54		22.59	12.42	1.52	26.66		14.66	1.79		509	99.21		0.49	0.21																			ROI2092	1		26.71	0		17.06	6.28	0	18.99	6.99	5.82534
212. [HE2]	ROI792			28.2	0.57		0.71	14.5	1.68	0.84		17.04	1.98		508	101.2		0.68	0.2																			ROI2093	0		NaN	NaN		NaN	NaN	NaN	NaN	NaN
213. [HF2]	ROI801	IGNORED		104.8	8.66		23.79	21.05	1.79	103.9		91.9	7.8		35.97	11.02		0.72	0.28																			ROI2094	1		32.2	0		0.76	15.82	0	1.02	21.22	17.6843
214. [HG2]	ROI802			34.07	0.72		0.16	15.71	1.45	0.23		22.3	2.06		171.6	35		0.85	0.2																			ROI2095	0		NaN	NaN		NaN	NaN	NaN	NaN	NaN
215. [HH2]	ROI803			32.96	0.74		3.59	18.85	3.29	4.93		25.89	4.51		470.4	112.4		0.8	0.26																			ROI2096	0		NaN	NaN		NaN	NaN	NaN	NaN	NaN
216. [HI2]	ROI804	IGNORED		80.08	2.65		11.25	7.65	0.96	37.54		25.54	3.22		595	100.5		0.51	0.17																			ROI2097	1		32.85	0		18.26	9.49	0	25	13	10.834
217. [HJ2]	ROI805			32.51	1.33		5.43	20.57	3.09	7.36		27.87	4.19		360.3	120.5		0.69	0.38																			ROI2098	1		28.62	0		4.82	18.76	0	5.75	22.37	18.6427
218. [HK2]	ROI806			27.61	0.87		0.25	13.82	2.4	0.29		15.9	2.76		302.8	79.53		0.47	0.29																			ROI2099	1		26.57	0		5.77	18.93	0	6.39	20.96	17.4677
219. [HL2]	ROI807			27.14	0.96		0.12	13.51	2.59	0.14		15.28	2.93		340.3	102.5		0.48	0.32																			ROI2100	1		25.39	0		9.1	21.76	0	9.63	23.02	19.1844
220. [HM2]	ROI808			27.63	0.36		23.86	13.44	1.06	27.47		15.47	1.22		368.4	61.09		0.24	0.16																			ROI2101	0		NaN	NaN		NaN	NaN	NaN	NaN	NaN
221. [HN2]	ROI809			27.92	0.68		23.69	13.38	2.05	27.56		15.56	2.39		318.2	100.1		0.55	0.3																			ROI2102	0		NaN	NaN		NaN	NaN	NaN	NaN	NaN
222. [HO2]	ROI810			27.2	1.49		2.43	15.84	4.08	2.75		17.95	4.62		379	148.7		0.72	0.47																			ROI2103	1		30.34	0		5.64	20.15	0	7.13	25.47	21.2262
223. [HP2]	ROI811			27.21	0.64		3.55	16.97	2.43	4.03		19.24	2.76		396.3	138.6		0.63	0.38																			ROI2104	1		31.15	0		6.71	21.47	0	8.71	27.86	23.218
224. [HQ2]	ROI812			26.92	0.53		2.56	15.86	5.61	2.87		17.79	6.29		530	76.37		0.3	0.17																			ROI2113	1		30.46	0		22.09	12.64	0	28.03	16.03	13.3591
225. [HR2]	ROI813			27.46	0.26		1.18	14.69	1.17	1.35		16.81	1.34		532	69.38		0.27	0.14																			ROI2114	0		NaN	NaN		NaN	NaN	NaN	NaN	NaN
226. [HS2]	ROI814			27.01	0.68		3.47	16.81	2.41	3.91		18.92	2.71		427.8	115.4		0.66	0.28																			ROI2115	0		NaN	NaN		NaN	NaN	NaN	NaN	NaN
227. [HT2]	ROI815			27.74	0.6		0.37	13.99	1.93	0.43		16.17	2.23		352.6	98.18		0.72	0.28																			ROI2116	1		24.23	0		12.49	0.6	0	12.61	0.61	0.508363
228. [HU2]	ROI816			27.33	0.53		1.6	15.06	1.54	1.82		17.15	1.76		351.1	65.63		0.42	0.19																			ROI2117	1		26.43	0		5.5	18.61	0	6.06	20.49	17.076
229. [HV2]	ROI825			26.79	0.38		9.06	22.31	1.26	10.11		24.9	1.41		52.76	8.041		0.67	0.15																			ROI2118	0		NaN	NaN		NaN	NaN	NaN	NaN	NaN
230. [HW2]	ROI826	IGNORED		33.41	0.68		2.63	18.01	1.6	3.66		25.07	2.22		129.6	27.47		0.77	0.21																			ROI2119	0		NaN	NaN		NaN	NaN	NaN	NaN	NaN
231. [HX2]	ROI827			32.56	0.39		4.59	19.75	0.76	6.23		26.79	1.03		448.1	87.58		0.55	0.21																			ROI2120	1		23.93	0		10.61	22.58	0	10.58	22.51	18.7594
232. [HY2]	ROI828	IGNORED		71.29	4		16.83	12.79	1.49	50		38	4.42		398.4	113.5		0.74	0.3																			ROI2121	1		32.19	0		0.42	15.47	0	0.56	20.75	17.2927
233. [HZ2]	ROI829	IGNORED		19.46	0.29		12.51	21.71	1.73	10.14		17.6	1.4		367.4	103.7		0.61	0.31																			ROI2122	1		29.01	0		5.65	19.72	0	6.83	23.84	19.8678
234. [IA2]	ROI830	IGNORED		19.67	0.24		11.18	20.53	1.47	9.16		16.83	1.21		317.7	80.23		0.67	0.28																			ROI2123	1		32.61	0		17.94	9.11	0	24.38	12.38	10.3173
235. [IB2]	ROI831			27.85	0.72		22.69	12.35	2.41	26.33		14.33	2.79		293	104.6		0.53	0.34																			ROI2124	1		25.22	0		9.34	21.92	0	9.81	23.03	19.1928
236. [IC2]	ROI832	IGNORED		19.7	0.35		12.22	21.6	2.1	10.03		17.73	1.72		419.6	140.2		0.97	0.33																			ROI2125	0		NaN	NaN		NaN	NaN	NaN	NaN	NaN
237. [ID2]	ROI833	IGNORED		20.58	0.31		9.54	19.55	1.72	8.18		16.76	1.47		516	139.1		0.59	0.27																			ROI2126	0		NaN	NaN		NaN	NaN	NaN	NaN	NaN
238. [IE2]	ROI834	IGNORED		77.22	3.86		17.56	13.83	1.88	56.49		44.49	6.06		594	129.6		0.62	0.23																			ROI2138	0		NaN	NaN		NaN	NaN	NaN	NaN	NaN
239. [IF2]	ROI835	IGNORED		46.75	1.65		0.62	18.46	1.75	1.21		35.96	3.41		548	150.8		0.99	0.28																			ROI2139	0		NaN	NaN		NaN	NaN	NaN	NaN	NaN
240. [IG2]	ROI836			27.08	0.63		3.87	17.24	2.06	4.37		19.45	2.32		367.4	138.3		0.75	0.4																			ROI2140	1		25.54	0		9.7	22.42	0	10.32	23.86	19.8845
241. [IH2]	ROI837			27.4	0.48		1.45	14.94	1.8	1.66		17.06	2.05		375	81.45		0.44	0.23																			ROI2141	1		25.01	0		10.9	23.39	0	11.36	24.37	20.3095
242. [II2]	ROI838			26.82	0.45		4.48	17.74	1.55	5.01		19.83	1.74		460.6	89.15		0.53	0.19																			ROI2142	0		NaN	NaN		NaN	NaN	NaN	NaN	NaN
243. [IJ2]	ROI839			26.98	0.49		3.63	16.95	1.73	4.08		19.06	1.94		474.9	99.62		0.52	0.2																			ROI2143	1		23.86	0		15.03	2.96	0	14.94	2.94	2.45014
244. [IK2]	ROI840			27.75	0.59		23.59	13.22	1.84	27.28		15.28	2.13		392.3	73.52		0.73	0.19																			ROI2144	1		24.37	0		10.71	22.9	0	10.88	23.25	19.3761
245. [IL2]	ROI849			27	0.32		8.11	21.44	0.69	9.12		24.12	0.78		40.51	6.105		0.66	0.15																			ROI2145	0		NaN	NaN		NaN	NaN	NaN	NaN	NaN
246. [IM2]	ROI850			27.09	0.49		7.88	21.24	0.87	8.89		23.98	0.98		171.8	31.86		0.73	0.19																			ROI2146	1		31.35	0		22.36	13.18	0	29.21	17.21	14.3425
247. [IN2]	ROI851	IGNORED		64.27	3.34		21.9	17.42	1.87	58.65		46.65	5.01		272.9	74.62		0.79	0.28																			ROI2147	1		32.22	0		18.26	9.32	0	24.52	12.52	10.4339
248. [IO2]	ROI852	IGNORED		58.75	1.98		0.19	19.29	1.38	0.46		47.21	3.37		316.2	102.5		0.55	0.3																			ROI2148	1		32.06	0		19.27	10.29	0	25.74	13.74	11.4507
249. [IP2]	ROI853	IGNORED		19.27	0.27		13.11	22.17	1.68	10.53		17.8	1.34		366.2	96.55		0.71	0.28																			ROI2163	0		NaN	NaN		NaN	NaN	NaN	NaN	NaN
250. [IQ2]	ROI854	IGNORED		33.25	0.73		3.93	19.26	1.67	5.44		26.69	2.31		350	80.31		0.46	0.24																			ROI2164	1		32.71	0		9.09	0.29	0	12.39	0.39	0.325019
251. [IR2]	ROI855			28.9	0.45		19.98	10.02	1.21	24.06		12.06	1.46		443.2	100.6		0.36	0.24																			ROI2165	0		NaN	NaN		NaN	NaN	NaN	NaN	NaN
252. [IS2]	ROI856	IGNORED		19.64	0.33		11.73	21.07	1.99	9.6		17.24	1.62		367.6	123		0.97	0.33																			ROI2166	0		NaN	NaN		NaN	NaN	NaN	NaN	NaN
253. [IT2]	ROI857	IGNORED		19.71	0.26		12.08	21.47	1.55	9.92		17.63	1.27		388.1	115.8		0.84	0.31																			ROI2167	0		NaN	NaN		NaN	NaN	NaN	NaN	NaN
254. [IU2]	ROI858	IGNORED		77.34	2.09		19.29	15.56	0.95	62.15		50.15	3.06		426	110.6		0.65	0.23																			ROI2168	0		NaN	NaN		NaN	NaN	NaN	NaN	NaN
255. [IV2]	ROI859	IGNORED		23.07	0.33		2.51	14.02	1.45	2.41		13.48	1.4		423.8	96.72		0.57	0.21																			ROI2169	0		NaN	NaN		NaN	NaN	NaN	NaN	NaN
256. [IW2]	ROI860	IGNORED		21.87	0.37		9.26	20.09	1.68	8.44		18.31	1.53		341.9	107.5		0.58	0.32																			ROI2188	0		NaN	NaN		NaN	NaN	NaN	NaN	NaN
257. [IX2]	ROI861			26.14	0.4		8.84	21.82	1.64	9.63		23.77	1.78		469.5	80.05		0.38	0.17																			ROI2189	0		NaN	NaN		NaN	NaN	NaN	NaN	NaN
258. [IY2]	ROI862			26.66	0.38		6.14	19.34	1.23	6.82		21.48	1.36		522	55.06		0.27	0.1																			ROI2191	0		NaN	NaN		NaN	NaN	NaN	NaN	NaN
259. [IZ2]	ROI863			27.49	0.34		3.04	16.56	1.13	3.48		18.97	1.3		560	76.75		0.45	0.14
260. [JA2]	ROI864			28.62	0.67		22	11.94	1.97	26.24		14.24	2.35		390.8	81.63		0.66	0.21																			Individual Results
261. [JB2]	ROI874	IGNORED		33.09	0.89		1.19	16.49	1.89	1.64		22.73	2.6		167.7	48.22		0.56	0.33																			Phase/Amplitude method	by fit
262. [JC2]	ROI875			26.96	0.47		4.66	17.97	1.56	5.23		20.19	1.76		292.9	98.55		0.95	0.42
263. [JD2]	ROI876	IGNORED		60.06	2.74		2.27	21.47	1.55	5.68		53.74	3.88		418.6	137.7		0.79	0.29																			Data Ref	Data Label	Status		Period	Period Err		Circ. Phase To Zero	Circ. Phase To Window	Circ. Phase Err	Abs Phase To Zero
264. [JE2]	ROI877	IGNORED		34.87	0.7		2.11	17.85	1.26	3.06		25.93	1.84		358	73.65		0.4	0.21																			1. [B2]	ROI325			29.03	1.04		14.61	4.69	2.65	17.67
265. [JF2]	ROI878			33.13	0.48		4.77	20.08	1.03	6.59		27.72	1.42		518	95.03		0.52	0.19																			2. [C2]	ROI326			28.88	1.28		14.46	4.49	3.97	17.4
266. [JG2]	ROI879	IGNORED		32.09	0.77		8.33	23.36	1.85	11.14		31.23	2.47		381.7	95.35		0.58	0.24																			3. [D2]	ROI327	IGNORED		23.71	0.64		12.68	0.54	2.8	12.53
267. [JH2]	ROI880			26.89	0.62		3.81	17.1	2.27	4.27		19.16	2.54		412.8	115.7		0.77	0.31																			4. [E2]	ROI328	IGNORED		23.44	0.5		14.65	2.37	2.82	14.31
268. [JI2]	ROI881	IGNORED		34.66	1.72		0.42	16.11	3.83	0.6		23.26	5.54		379.6	122.6		0.91	0.43																			5. [F2]	ROI348			26.69	1.99		4.83	18.04	5.98	5.37
269. [JJ2]	ROI882			26.53	0.52		8.29	21.43	1.51	9.16		23.69	1.67		482.6	122.7		0.62	0.27																			6. [G2]	ROI349	IGNORED		23.06	0.44		17.99	5.51	2.07	17.29
270. [JK2]	ROI883			26.4	0.58		10.9	23.99	1.97	11.99		26.39	2.17		448.4	114.2		0.65	0.28																			7. [H2]	ROI350			25.15	0.71		6.57	19.11	3.15	6.88
271. [JL2]	ROI884			26.51	0.24		10.96	0.1	0.82	12.11		0.11	0.91		463.2	72.88		0.36	0.16																			8. [I2]	ROI351	IGNORED		24.07	0.47		12.78	0.82	1.73	12.82
272. [JM2]	ROI885			26.44	0.28		9.94	23.05	1.23	10.95		25.39	1.36		685	125.9		0.65	0.19																			9. [J2]	ROI352	IGNORED		23.07	0.33		15.44	2.95	1.39	14.84
273. [JN2]	ROI886			26.35	0.23		7.83	20.9	0.73	8.6		22.95	0.8		756	110.1		0.41	0.14																			10. [K2]	ROI353			31.66	0.81		4.12	19.02	1.68	5.43
274. [JO2]	ROI887			26.94	0.26		5.45	18.76	0.72	6.12		21.06	0.8		771	86.71		0.35	0.11																			11. [L2]	ROI354			28.04	0.69		16.76	6.49	2.18	19.58
275. [JP2]	ROI888			26.08	0.27		9.3	22.26	0.89	10.11		24.19	0.97		460.8	56.27		0.35	0.12																			12. [M2]	ROI372	IGNORED		23.04	0.29		16.71	4.21	1.51	16.04
276. [JQ2]	ROI898	IGNORED		106.6	7.71		12.79	10.09	1.5	56.8		44.8	6.65		50.65	12.13		0.73	0.24																			13. [N2]	ROI373	IGNORED		38.24	1.01		7.94	0.41	1.3	12.65
277. [JR2]	ROI899			27.08	0.54		4.67	18.04	1.63	5.27		20.35	1.84		190.7	58.09		0.82	0.31																			14. [O2]	ROI374	IGNORED		24.26	0.42		11.58	23.71	1.63	11.71
278. [JS2]	ROI900	IGNORED		33.36	0.87		5.87	21.24	1.83	8.16		29.52	2.55		265	78.14		0.79	0.31																			15. [P2]	ROI375	IGNORED		23.25	0.56		15.07	2.68	2.29	14.6
279. [JT2]	ROI901			32.62	0.79		6.44	21.61	2.31	8.75		29.37	3.14		343.2	87.65		0.74	0.26																			16. [Q2]	ROI376	IGNORED		33.68	0.59		23.61	15.06	1.38	33.13
280. [JU2]	ROI902			32.31	0.63		7.51	22.6	1.43	10.11		30.42	1.93		419.6	69.07		0.59	0.16																			17. [R2]	ROI377			25.18	0.54		7.56	20.12	1.95	7.93
281. [JV2]	ROI903			32.67	0.86		6.21	21.4	2.59	8.46		29.13	3.53		266.3	75.14		0.88	0.28																			18. [S2]	ROI378	IGNORED		23.78	0.8		13.83	1.72	3.46	13.7
282. [JW2]	ROI904			26.74	0.69		5.55	18.78	1.71	6.18		20.92	1.9		472.6	105.1		0.59	0.24																			19. [T2]	ROI379			29.35	0.84		14.02	4.2	2.2	17.14
283. [JX2]	ROI905			26.6	0.42		5.55	18.72	1.46	6.15		20.75	1.62		546	137.4		0.65	0.26																			20. [U2]	ROI396			30.86	0.95		3.86	18.52	2.3	4.96
284. [JY2]	ROI906			27.24	0.39		5.51	18.93	1.12	6.25		21.49	1.28		793	158.6		0.69	0.2																			21. [V2]	ROI397			25.23	1.37		2.92	15.51	4.8	3.07
285. [JZ2]	ROI907			26.54	0.3		9.83	22.98	0.98	10.87		25.41	1.09		564	69.34		0.26	0.13																			22. [W2]	ROI398			32.39	1.67		1.27	16.38	3.98	1.72
286. [KA2]	ROI908			26.62	0.52		10.38	23.56	1.78	11.51		26.13	1.98		407.2	102.8		0.61	0.26																			23. [X2]	ROI399			30.93	0.84		5.34	20.03	1.79	6.88
287. [KB2]	ROI909			26.69	0.36		9.65	22.86	1.17	10.73		25.42	1.3		587	116.6		0.5	0.2																			24. [Y2]	ROI400			32.6	0.68		2.25	17.42	1.32	3.06
288. [KC2]	ROI910			25.95	0.24		9.28	22.18	0.88	10.03		23.98	0.95		594	81.85		0.31	0.13																			25. [Z2]	ROI401	IGNORED		23.3	0.29		14.77	2.41	1.15	14.34
289. [KD2]	ROI911			26.18	0.36		7.61	20.61	1.31	8.3		22.48	1.43		441.8	86.15		0.44	0.19																			26. [AA2]	ROI402			26.94	0.48		8.57	21.88	2.03	9.62
290. [KE2]	ROI912			25.63	0.37		10.38	23.14	1.46	11.08		24.71	1.56		291.9	56		0.46	0.19																			27. [AB2]	ROI403			25.11	0.63		9.99	22.52	2.15	10.45
291. [KF2]	ROI923			26.98	0.52		6.68	20.01	1.54	7.51		22.49	1.73		51.78	16.69		0.78	0.33																			28. [AC2]	ROI404	IGNORED		23.66	0.66		15.97	3.79	2.3	15.74
292. [KG2]	ROI924			32.97	0.86		4.34	19.6	2.11	5.96		26.93	2.9		190.9	55.22		0.71	0.31																			29. [AD2]	ROI419			31.64	0.66		7.46	22.35	1.39	9.83
293. [KH2]	ROI925			32.36	0.88		8.51	23.61	2.07	11.48		31.84	2.79		266.2	74.96		0.9	0.3																			30. [AE2]	ROI420			31.72	0.81		7.08	22	1.81	9.36
294. [KI2]	ROI926			32.85	0.57		8.15	23.39	0.93	11.16		32.01	1.27		364	81.42		0.53	0.22																			31. [AF2]	ROI421			25.59	0.48		22.58	11.33	1.79	24.08
295. [KJ2]	ROI927	IGNORED		72.94	4.06		17.35	13.4	3.38	52.73		40.73	10.28		363.8	76.32		0.54	0.24																			32. [AG2]	ROI422			30.81	0.74		6.57	21.23	1.95	8.44
296. [KK2]	ROI928			26.58	0.36		6.84	20	1.11	7.57		22.15	1.23		510	122.2		0.8	0.25																			33. [AH2]	ROI423	IGNORED		22.91	0.35		18.25	5.68	1.76	17.42
297. [KL2]	ROI929			26.09	0.16		8.38	21.34	0.53	9.11		23.2	0.58		720	93.24		0.38	0.13																			34. [AI2]	ROI424			25.33	0.77		10.42	23.05	2.76	11
298. [KM2]	ROI930			26.53	0.28		6.53	19.68	0.81	7.22		21.75	0.89		603	102.8		0.54	0.17																			35. [AJ2]	ROI425	IGNORED		24.44	0.6		10.64	22.86	2.2	10.84
299. [KN2]	ROI931			26.62	0.21		7.35	20.53	0.59	8.15		22.77	0.66		586	73.31		0.33	0.12																			36. [AK2]	ROI426			24.35	0.68		13.1	1.27	2.26	13.29
300. [KO2]	ROI932			27.28	0.36		6.17	19.61	1.01	7.01		22.29	1.14		376.1	44.49		0.17	0.12																			37. [AL2]	ROI427			25.04	0.48		9.95	22.45	1.66	10.38
301. [KP2]	ROI933			27.02	0.91		5.83	19.17	3.16	6.56		21.58	3.56		196.1	92.99		0.6	0.5																			38. [AM2]	ROI428	IGNORED		23.19	0.35		16.5	4.08	1.63	15.94
302. [KQ2]	ROI934	IGNORED		97.48	9.8		11.97	9.01	2.3	48.61		36.61	9.33		343.6	88.05		0.61	0.25																			39. [AN2]	ROI443			30.49	0.79		10.22	0.78	2.16	12.99
303. [KR2]	ROI935	IGNORED		122.2	12.67		7.74	5.38	2.3	39.4		27.4	11.7		269	63.19		1	0.23																			40. [AO2]	ROI444			27.47	0.28		16.43	5.94	0.86	18.8
304. [KS2]	ROI936			26.67	0.44		6.05	19.25	1.36	6.72		21.39	1.51		158.8	43.13		0.61	0.27																			41. [AP2]	ROI445			28.53	0.91		10.39	0.29	2.49	12.35
305. [KT2]	ROI948			32.72	0.86		4.71	19.91	1.72	6.42		27.14	2.34		56.17	20.14		0.71	0.39																			42. [AQ2]	ROI446			27.46	1.36		15.21	4.72	4.58	17.4
306. [KU2]	ROI949			25.3	0.43		10.94	23.55	1.57	11.53		24.83	1.65		266.3	69.98		0.74	0.28																			43. [AR2]	ROI447	IGNORED		49.05	3.18		0.68	18.81	1.34	1.39
307. [KV2]	ROI950			25.64	0.34		9.17	21.94	1.28	9.8		23.44	1.37		392.9	68.41		0.54	0.18																			44. [AS2]	ROI448			26.04	2.08		9.55	22.49	5.22	10.36
308. [KW2]	ROI951			26.49	0.62		6.98	20.1	1.69	7.7		22.19	1.87		382.3	78.55		0.59	0.24																			45. [AT2]	ROI449	IGNORED		38.24	1.72		21.15	13.62	3.31	33.7
309. [KX2]	ROI952			26.28	0.52		7.58	20.62	1.6	8.3		22.58	1.75		372	87.96		0.58	0.29																			46. [AU2]	ROI450			25.65	0.46		9.61	22.38	1.62	10.27
310. [KY2]	ROI953			26.51	0.31		8.06	21.19	0.79	8.9		23.41	0.87		651	83.91		0.27	0.14																			47. [AV2]	ROI451			23.85	0.47		14.54	2.47	1.94	14.45
311. [KZ2]	ROI954			26.4	0.23		7.01	20.1	0.69	7.71		22.11	0.76		385.5	58.72		0.35	0.15																			48. [AW2]	ROI452			25.55	0.99		5.25	17.98	4.52	5.59
312. [LA2]	ROI955			26.38	0.44		9.11	22.19	1.29	10.01		24.39	1.42		353.7	77.25		0.49	0.19																			49. [AX2]	ROI467			27.74	0.36		19.06	8.68	1.06	22.03
313. [LB2]	ROI956			27.86	0.78		2.82	16.48	2.49	3.27		19.13	2.89		266.9	86.07		0.53	0.32																			50. [AY2]	ROI468			28.1	0.59		16.11	5.86	1.78	18.86
314. [LC2]	ROI957	IGNORED		22.83	0.15		1.23	12.61	1.08	1.17		12	1.03		400	47.81		0.27	0.11																			51. [AZ2]	ROI469			27.51	0.39		16.19	5.72	1.07	18.56
315. [LD2]	ROI958	IGNORED		23.48	0.51		22.23	9.97	2.21	21.75		9.75	2.16		228.9	62.65		0.69	0.27																			52. [BA2]	ROI470	IGNORED		23.46	0.21		7.15	18.87	0.87	6.99
316. [LE2]	ROI959			28.94	0.89		22.46	12.51	2.13	27.08		15.08	2.57		218.6	65.97		0.54	0.28																			53. [BB2]	ROI471	IGNORED		20.43	0.47		2.69	12.59	2.57	2.29
317. [LF2]	ROI960			29.46	1.25		19.58	9.81	2.28	24.04		12.04	2.8		72.53	23.41		0.68	0.34																			54. [BC2]	ROI472			29.54	0.77		4.84	19.09	2.17	5.96
318. [LG2]	ROI973			31.95	1.77		5.72	20.71	3.72	7.62		27.57	4.95		101.2	47.78		0.61	0.97																			55. [BD2]	ROI473			27.95	0.63		4.23	17.93	2.18	4.93
319. [LH2]	ROI974	IGNORED		26.29	0.7		7.03	20.07	2.14	7.7		21.99	2.34		365.2	73.11		0.55	0.22																			56. [BE2]	ROI474			25.56	0.85		7.08	19.81	2.59	7.54
320. [LI2]	ROI975			32.18	0.64		2	17.05	1.63	2.68		22.86	2.18		243.7	61.65		0.74	0.28																			57. [BF2]	ROI475			26.73	1.88		0.24	13.47	6.04	0.27
321. [LJ2]	ROI976	IGNORED		67.06	2.84		19.5	15.2	1.61	54.48		42.48	4.51		412	80.82		0.95	0.2																			58. [BG2]	ROI476			31.93	1.91		23.69	14.67	4.4	31.52
322. [LK2]	ROI977			25.73	0.35		11.4	0.21	1.23	12.22		0.22	1.32		414.7	73.59		0.51	0.18																			59. [BH2]	ROI477	IGNORED		23.42	0.89		13.62	1.32	3.83	13.29
323. [LL2]	ROI978	IGNORED		25.28	0.49		10.1	22.71	2.05	10.64		23.92	2.16		295.9	75.27		0.45	0.23																			60. [BI2]	ROI490			28	1.59		20.12	9.83	4	23.47
324. [LM2]	ROI979	IGNORED		25.27	0.55		12.38	0.98	1.87	13.03		1.03	1.96		317.9	94.05		0.6	0.3																			61. [BJ2]	ROI491			27.83	0.35		19.83	9.49	1.24	23
325. [LN2]	ROI980			25.64	0.38		10.46	23.22	1.34	11.17		24.81	1.43		361.5	63.19		0.57	0.17																			62. [BK2]	ROI492			25.72	0.47		0.55	13.35	1.78	0.59
326. [LO2]	ROI981	IGNORED		24.89	0.52		12.98	1.41	1.38	13.46		1.46	1.44		264.5	77.64		0.76	0.31																			63. [BL2]	ROI493	IGNORED		19.45	0.25		8.93	18.13	1.51	7.24
327. [LP2]	ROI982			26.08	0.26		8.55	21.51	0.95	9.29		23.37	1.03		267.4	46.1		0.34	0.17																			64. [BM2]	ROI494	IGNORED		51.64	2.27		0.93	19.36	1.77	2.01
328. [LQ2]	ROI983			28.76	0.92		20.03	10.01	2.41	24		12	2.89		122.9	33.4		0.55	0.3																			65. [BN2]	ROI495			26.27	0.53		2.29	15.33	1.65	2.51
329. [LR2]	ROI984			29.23	0.77		18.27	8.42	2.77	22.25		10.25	3.37		36.9	7.316		0.53	0.22																			66. [BO2]	ROI496	IGNORED		19.36	0.3		7.38	16.5	1.66	5.95
330. [LS2]	ROI998			25.8	0.52		7.06	19.9	1.4	7.59		21.39	1.51		60.24	13.63		0.48	0.25																			67. [BP2]	ROI497			24.13	0.45		21.86	9.93	1.7	21.98
331. [LT2]	ROI999			27.87	0.59		4.96	18.63	1.86	5.76		21.63	2.16		119	34.27		1	0.29																			68. [BQ2]	ROI498	IGNORED		16.88	0.33		22.73	5.67	2.65	15.99
332. [LU2]	ROI1000			28.35	0.55		5.08	18.92	1.16	6		22.35	1.37		217	58.99		0.86	0.31																			69. [BR2]	ROI499			26.19	0.42		19.25	8.26	1.48	21.01
333. [LV2]	ROI1001			27.11	0.25		7.88	21.26	0.81	8.9		24.01	0.92		429.5	59.99		0.54	0.15																			70. [BS2]	ROI500			27.6	0.58		12.84	2.41	1.66	14.77
334. [LW2]	ROI1002			25.34	0.39		13.39	2.03	1.43	14.14		2.14	1.51		326	62.4		0.35	0.18																			71. [BT2]	ROI501	IGNORED		46.09	2.87		11.03	4.79	3.31	21.19
335. [LX2]	ROI1003			26.67	0.18		7.28	20.48	0.67	8.09		22.76	0.75		315.1	26.79		0.13	0.08																			72. [BU2]	ROI514			34.2	0.62		23.09	14.67	1.32	32.91
336. [LY2]	ROI1004			25.25	0.31		9.97	22.56	2.06	10.49		23.74	2.17		307.9	41.22		0.3	0.13																			73. [BV2]	ROI515			26.06	1.15		3.7	16.65	3.57	4.02
337. [LZ2]	ROI1005			25.64	0.31		10.97	23.74	1.2	11.72		25.36	1.28		255.9	49.7		0.36	0.21																			74. [BW2]	ROI516			28.6	0.62		22.75	12.68	1.75	27.11
338. [MA2]	ROI1006			26.27	0.54		8.19	21.23	1.7	8.97		23.24	1.86		278.2	70.66		0.48	0.25																			75. [BX2]	ROI517			28.17	1.25		23.66	13.44	2.96	27.77
339. [MB2]	ROI1007			29.7	0.82		16.69	6.99	2.14	20.65		8.65	2.64		175.3	42.35		0.52	0.26																			76. [BY2]	ROI518	IGNORED		22.96	0.51		11.57	23.03	2.24	11.07
340. [MC2]	ROI1023			26.89	0.55		7.27	20.56	2.05	8.15		23.04	2.3		19.71	6.384		0.5	0.34																			77. [BZ2]	ROI519			27.31	0.34		1.5	14.96	1.29	1.71
341. [MD2]	ROI1024	IGNORED		119.2	12.61		20.36	17.94	2.45	101.1		89.1	12.17		107.3	27.34		0.74	0.26																			78. [CA2]	ROI520			27.45	0.31		4.94	18.45	0.84	5.65
342. [ME2]	ROI1025			26.87	0.6		9.11	22.39	1.92	10.2		25.07	2.15		117.3	34.33		0.44	0.3																			79. [CB2]	ROI521			27.55	0.35		6.54	20.09	2.84	7.51
343. [MF2]	ROI1026			28.19	0.99		1.51	15.29	2.59	1.77		17.96	3.04		247.3	54.57		0.46	0.27																			80. [CC2]	ROI522			26.76	1.11		11.08	0.31	3.56	12.35
344. [MG2]	ROI1027			27.8	0.51		0.64	14.28	1.64	0.74		16.54	1.9		306.9	39.51		0.22	0.14																			81. [CD2]	ROI523			25.2	0.38		21.02	9.59	1.34	22.07
345. [MH2]	ROI1028			29.81	0.89		14.97	5.31	2.5	18.6		6.6	3.1		190.7	50.69		0.38	0.24																			82. [CE2]	ROI524			27.51	1.19		13.03	2.56	3.42	14.93
346. [MI2]	ROI1029	IGNORED		65.47	2.22		1.62	21.22	1.18	4.42		57.89	3.21		229.9	38.84		0.43	0.19																			83. [CF2]	ROI525	IGNORED		17.37	0.43		19.16	2.58	3.06	13.87
347. [MJ2]	ROI1030	IGNORED		66.16	1.9		23.95	19.6	0.82	66.02		54.02	2.26		221.6	44.7		0.42	0.23																			84. [CG2]	ROI538			28.24	0.44		12.69	2.49	1.26	14.93
348. [MK2]	ROI1031			25.48	0.16		9.27	21.97	0.74	9.84		23.32	0.78		80.25	18.33		0.35	0.2																			85. [CH2]	ROI539	IGNORED		43.26	1.25		14.52	7.87	1.34	26.18
349. [ML2]	ROI1048			31.6	1.36		13.29	4.18	3.33	17.5		5.5	4.39		17.41	7.576		0.66	0.45																			86. [CI2]	ROI540	IGNORED		42.63	2.21		18.57	11.82	3.09	32.99
350. [MM2]	ROI1049			29.91	0.64		18.06	8.43	1.57	22.51		10.51	1.95		63.64	16.97		0.52	0.26																			87. [CJ2]	ROI541	IGNORED		24.1	0.57		5.11	17.16	2.39	5.13
351. [MN2]	ROI1050			28.5	0.77		23.23	13.12	1.83	27.58		15.58	2.18		143.6	34.78		0.43	0.26																			88. [CK2]	ROI542			28.87	1.04		19.94	9.97	2.52	23.99
352. [MO2]	ROI1051			28.34	0.41		23.46	13.3	1.18	27.7		15.7	1.4		238.9	38.31		0.39	0.16																			89. [CL2]	ROI543			26.66	0.47		4.72	17.91	1.64	5.24
353. [MP2]	ROI1052			26.32	0.46		5.8	18.86	1.81	6.36		20.68	1.98		156.7	45.53		0.51	0.29																			90. [CM2]	ROI544			27.35	0.25		6.69	20.16	0.75	7.62
354. [MQ2]	ROI1053			26.14	0.45		6.78	19.76	1.65	7.38		21.52	1.79		107.7	27.48		0.39	0.23																			91. [CN2]	ROI545			25.57	0.39		13.29	2.03	1.43	14.16
355. [MR2]	ROI1054			27.76	0.99		17.32	6.94	2.68	20.03		8.03	3.1		50.35	32.24		0.44	0.66																			92. [CO2]	ROI546			29.53	0.7		0.36	14.6	1.95	0.44
356. [MS2]	ROI1055			27.08	0.65		4.6	17.96	1.82	5.19		20.27	2.06		24.09	8.321		0.66	0.33																			93. [CP2]	ROI547			27.31	0.74		11.19	0.64	2.11	12.73
357. [MT2]	ROI1073			25.64	1.16		8.87	21.64	3.54	9.48		23.12	3.78		0.99	0.502926		0.61	0.49																			94. [CQ2]	ROI548			25.22	0.34		21.76	10.34	1.37	22.87
358. [MU2]	ROI1074			26.32	0.67		5.81	18.87	2.38	6.37		20.69	2.61		20.34	6.875		0.78	0.34																			95. [CR2]	ROI549	IGNORED		18.12	0.25		11.7	19.8	1.58	8.83
359. [MV2]	ROI1075			26.22	0.56		6.36	19.38	2.9	6.95		21.17	3.17		82.09	26.66		0.89	0.34																			96. [CS2]	ROI561			26.14	1.19		19.87	8.85	3.91	21.64
360. [MW2]	ROI1076	IGNORED		65.31	3.76		21.44	17.03	2.12	58.35		46.35	5.78		108.5	31.3		1	0.29																			97. [CT2]	ROI562			29.18	0.55		10.95	1.08	1.62	13.31
361. [MX2]	ROI1077			25.04	0.42		11.67	0.17	1.48	12.18		0.18	1.54		64.38	14.47		0.38	0.18																			98. [CU2]	ROI563			29.02	0.6		12.49	2.56	2.41	15.1
362. [MY2]	ROI1078			28.9	2.23		12.76	2.8	5.87	15.37		3.37	7.07		19.52	9.107		0.42	0.75																			99. [CV2]	ROI564			27.52	0.92		16.9	6.44	2.61	19.38
363. [MZ2]	ROI1472	IGNORED		24.96	0.42		9.88	22.34	1.56	10.27		23.23	1.62		17.91	3.778		0.77	0.21																			100. [CW2]	ROI565			29.73	1.05		18.32	8.64	2.23	22.7
364. [NA2]	ROI1473			25.08	0.39		9.49	22.01	1.28	9.92		23	1.34		50.98	10.17		0.79	0.2																			101. [CX2]	ROI566			31.44	0.38		16.05	6.89	0.74	21.03
365. [NB2]	ROI1474			25.05	0.36		10.05	22.55	6.01	10.49		23.54	6.27		66.63	11.31		0.75	0.17																			102. [CY2]	ROI567			23.81	0.7		4.63	16.53	1.95	4.59
366. [NC2]	ROI1475			26.95	0.42		6.82	20.14	1.24	7.66		22.61	1.39		26.99	5.812		0.71	0.21																			103. [CZ2]	ROI568			24.24	0.35		3.31	15.43	0.8	3.34
367. [ND2]	ROI1494			25.1	0.5		10.79	23.31	1.54	11.28		24.38	1.61		1.02	0.391788		0.68	0.4																			104. [DA2]	ROI569			31.81	1.39		21.82	12.77	1.39	28.92
368. [NE2]	ROI1495			26.03	0.29		7.46	20.39	0.91	8.09		22.12	0.99		60.48	10.96		0.45	0.17																			105. [DB2]	ROI570			26.45	0.66		17.45	6.56	2.05	19.23
369. [NF2]	ROI1496			25.74	0.3		8.02	20.83	0.63	8.6		22.34	0.68		102.6	17.08		0.59	0.16																			106. [DC2]	ROI571			27.64	0.38		14.35	3.93	1.12	16.53
370. [NG2]	ROI1497			24.98	0.32		10.43	22.9	1.22	10.86		23.84	1.26		109.5	19.31		0.77	0.18																			107. [DD2]	ROI572			25.86	0.61		23.68	12.55	2.14	25.52
371. [NH2]	ROI1498			25.77	0.3		9.1	21.92	1.16	9.77		23.54	1.25		202.2	40.81		0.59	0.2																			108. [DE2]	ROI573			30.92	1.79		21.73	12.42	3.07	28
372. [NI2]	ROI1499			27.4	0.5		6.44	19.93	1.22	7.35		22.75	1.39		123.2	28.33		0.59	0.24																			109. [DF2]	ROI574	IGNORED		23.38	0.57		10.72	22.4	2.4	10.44
373. [NJ2]	ROI1500			26.79	0.5		7.26	20.51	1.45	8.1		22.89	1.61		46.42	11.53		0.57	0.26																			110. [DG2]	ROI585			27.53	0.57		12.96	2.5	1.89	14.87
374. [NK2]	ROI1501			30.84	1.01		2.46	17.12	2.74	3.16		22	3.52		0.99	0.336002		0.91	0.34																			111. [DH2]	ROI586			32.12	0.38		2.21	17.25	0.94	2.96
375. [NL2]	ROI1518			25.03	0.42		11.71	0.2	1.4	12.21		0.21	1.46		43.94	6.555		0.49	0.15																			112. [DI2]	ROI587			33.17	0.36		22.46	13.78	0.8	31.04
376. [NM2]	ROI1519			25.92	0.2		8.63	21.52	0.68	9.32		23.24	0.73		296	38.71		0.34	0.13																			113. [DJ2]	ROI588			25.47	0.26		20.65	9.35	0.79	21.92
377. [NN2]	ROI1520			26.15	0.32		7.74	20.72	1.05	8.43		22.58	1.15		419.7	60.5		0.46	0.14																			114. [DK2]	ROI589			28.93	0.42		19.2	9.25	0.94	23.15
378. [NO2]	ROI1521			28.47	0.51		5.13	19.02	0.84	6.09		22.56	1		230	52.78		0.7	0.22																			115. [DL2]	ROI590			24.43	0.42		3.91	16.12	1.78	3.98
379. [NP2]	ROI1522	IGNORED		24.7	0.29		10.93	23.27	1.09	11.25		23.95	1.12		238.6	35.52		0.64	0.15																			116. [DM2]	ROI591			23.66	0.2		5.33	17.15	0.78	5.25
380. [NQ2]	ROI1523			30.11	0.47		4.7	19.14	1.12	5.9		24.01	1.4		239.4	47.93		0.64	0.2																			117. [DN2]	ROI592			26.64	0.33		14.32	3.5	1.02	15.89
381. [NR2]	ROI1524	IGNORED		23.52	0.39		12.91	0.66	1.66	12.65		0.65	1.62		89.27	25.09		0.88	0.28																			118. [DO2]	ROI593			28.15	0.85		4.3	18.07	3	5.04
382. [NS2]	ROI1525			32.76	0.79		1.32	16.53	1.99	1.8		22.56	2.72		33.33	8.733		0.82	0.26																			119. [DP2]	ROI594			29.08	0.75		3.19	17.29	1.8	3.87
383. [NT2]	ROI1542			25.77	0.24		9.5	22.32	0.84	10.2		23.97	0.9		173.2	23.03		0.43	0.13																			120. [DQ2]	ROI595			28.02	0.48		11.61	1.34	1.59	13.56
384. [NU2]	ROI1543			25.12	0.18		10.67	23.21	0.66	11.17		24.29	0.69		489.8	49.05		0.41	0.1																			121. [DR2]	ROI596			32.14	1.91		18.2	9.24	3.65	24.37
385. [NV2]	ROI1544			25.4	0.3		9.8	22.46	1.1	10.37		23.77	1.17		516	79.54		0.66	0.15																			122. [DS2]	ROI597			24.45	0.24		3.17	15.39	1.02	3.23
386. [NW2]	ROI1545			25.75	0.36		8.38	21.19	1.29	8.99		22.74	1.38		360.1	66.16		0.72	0.18																			123. [DT2]	ROI598			31.18	1.25		0.9	15.66	2.61	1.17
387. [NX2]	ROI1546			25.42	0.27		8.36	21.03	0.83	8.85		22.27	0.88		456.2	75.28		0.39	0.17																			124. [DU2]	ROI608			32.33	1.4		21.92	13.01	3.35	29.53
388. [NY2]	ROI1547			25.14	0.39		10.18	22.72	1.45	10.66		23.8	1.52		267	61.66		0.82	0.23																			125. [DV2]	ROI609			30.32	0.56		6.21	20.72	1.45	7.85
389. [NZ2]	ROI1548	IGNORED		24.65	0.36		11.03	23.35	1.37	11.33		23.98	1.4		125.4	25.8		0.77	0.21																			126. [DW2]	ROI610			31.06	0.59		4.37	19.09	1.28	5.65
390. [OA2]	ROI1549	IGNORED		24.42	0.85		12.83	1.03	3.26	13.05		1.05	3.32		69.69	21.24		0.75	0.31																			127. [DX2]	ROI611			31.25	1.64		3.89	18.68	4.23	5.07
391. [OB2]	ROI1550	IGNORED		25.39	0.53		9.25	21.91	3.27	9.79		23.18	3.46		13.23	3.02		0.68	0.23																			128. [DY2]	ROI612	IGNORED		41.07	1.42		16.71	9.69	2.14	28.59
392. [OC2]	ROI1565			25.64	0.29		8.16	20.93	0.85	8.72		22.36	0.91		32.06	6.719		0.46	0.2																			129. [DZ2]	ROI613			30.42	0.85		17.99	8.52	2	22.8
393. [OD2]	ROI1566			25.62	0.2		8.14	20.9	0.69	8.69		22.31	0.73		258.9	32.66		0.35	0.12																			130. [EA2]	ROI614			24.06	0.41		3.34	15.37	1.55	3.35
394. [OE2]	ROI1567			25.29	0.2		8.84	21.45	0.66	9.31		22.6	0.7		512	55.69		0.38	0.11																			131. [EB2]	ROI615			27.88	1.57		6.95	20.62	3.42	8.07
395. [OF2]	ROI1568			25.92	0.25		7.19	20.08	0.79	7.77		21.69	0.85		647	78.41		0.57	0.12																			132. [EC2]	ROI616	IGNORED		36.58	0.92		0.2	16.32	1.59	0.3
396. [OG2]	ROI1569			26.91	0.33		4.52	17.82	1.15	5.07		19.98	1.29		604	98.74		0.69	0.16																			133. [ED2]	ROI617			27.44	0.27		7.31	20.82	0.71	8.36
397. [OH2]	ROI1570			25.97	0.37		7.6	20.51	1.1	8.22		22.19	1.19		489.8	94.99		0.53	0.2																			134. [EE2]	ROI618			30.54	1.34		2.49	17.06	3.62	3.17
398. [OI2]	ROI1571			25.54	0.37		10.17	22.89	1.37	10.82		24.36	1.46		311.9	66.31		0.57	0.23																			135. [EF2]	ROI619			27.42	0.43		13.98	3.47	1.47	15.97
399. [OJ2]	ROI1572	IGNORED		24.62	0.27		13.18	1.48	0.91	13.52		1.52	0.93		155.4	30.36		0.51	0.21																			136. [EG2]	ROI620	IGNORED		23.41	0.49		6.3	18	2.41	6.15
400. [OK2]	ROI1573	IGNORED		22.89	0.26		18.2	5.62	1.22	17.36		5.36	1.17		125.4	21.61		0.57	0.17																			137. [EH2]	ROI621			28.32	0.38		1.58	15.41	0.98	1.86
401. [OL2]	ROI1574			26.05	0.35		8.32	21.26	1.26	9.03		23.08	1.37		35.37	8.136		0.51	0.23																			138. [EI2]	ROI622	IGNORED		24.89	0.62		3.96	16.39	2.03	4.11
402. [OM2]	ROI1589			25.95	0.4		7.69	20.59	1.23	8.31		22.26	1.33		138.1	31.95		0.53	0.22																			139. [EJ2]	ROI632	IGNORED		31.02	0.83		0.6	15.31	2.37	0.77
403. [ON2]	ROI1590			25.44	0.44		7.86	20.54	1.34	8.33		21.77	1.42		265.9	67.11		0.63	0.24																			140. [EK2]	ROI633			29.67	0.39		3.1	17.39	1.19	3.83
404. [OO2]	ROI1591			25.61	0.27		7.4	20.16	0.82	7.9		21.51	0.87		537	64.13		0.33	0.12																			141. [EL2]	ROI634			31.79	0.86		23.68	14.62	2	31.37
405. [OP2]	ROI1592			26.07	0.26		5.55	18.5	0.83	6.03		20.1	0.9		629	73.35		0.55	0.12																			142. [EM2]	ROI635	IGNORED		33.38	0.83		23.47	14.84	1.85	32.64
406. [OQ2]	ROI1593			26.72	0.28		4.54	17.76	1.01	5.05		19.77	1.12		619	82.29		0.6	0.13																			143. [EN2]	ROI636			27.11	1.17		4.26	17.63	3.8	4.81
407. [OR2]	ROI1594			25.7	0.24		8.5	21.29	1.3	9.1		22.8	1.4		520	69.66		0.44	0.14																			144. [EO2]	ROI637			26.1	0.25		11.29	0.26	0.93	12.28
408. [OS2]	ROI1595			25.82	0.25		9.12	21.96	0.84	9.81		23.63	0.91		419.6	55.47		0.3	0.14																			145. [EP2]	ROI638			26.59	0.59		9.58	22.75	2.49	10.61
409. [OT2]	ROI1596			26.41	0.18		8.45	21.55	0.64	9.3		23.71	0.71		254.8	31.93		0.24	0.11																			146. [EQ2]	ROI639	IGNORED		22.96	0.27		4.48	15.94	2.07	4.29
410. [OU2]	ROI1597			26.46	0.4		8.54	21.65	1.41	9.41		23.87	1.55		172.3	35.09		0.66	0.19																			147. [ER2]	ROI640			24.08	0.26		2.98	15.02	1.06	2.99
411. [OV2]	ROI1598			26.6	0.27		7.57	20.74	0.96	8.39		22.99	1.07		63.09	14		0.58	0.18																			148. [ES2]	ROI641	IGNORED		90.3	8.83		14.3	11.11	2	53.8
412. [OW2]	ROI1599	IGNORED		24.81	0.51		12.24	0.63	1.91	12.65		0.65	1.97		7.31	2.261		0.81	0.31																			149. [ET2]	ROI642	IGNORED		21.58	0.41		8.99	19.64	2.15	8.08
413. [OX2]	ROI1612			26.02	0.18		6.44	19.37	0.59	6.98		21	0.64		45.91	7.214		0.32	0.16																			150. [EU2]	ROI643	IGNORED		24.54	0.56		4.28	16.55	2.24	4.38
414. [OY2]	ROI1613			26.24	0.37		6.55	19.57	0.61	7.16		21.4	0.67		247.9	43.08		0.55	0.16																			151. [EV2]	ROI644			25.48	0.63		2.98	15.67	6.57	3.16
415. [OZ2]	ROI1614			25.95	0.26		6.76	19.66	0.86	7.31		21.26	0.93		401.7	56.1		0.36	0.14																			152. [EW2]	ROI645			28.93	0.26		18.74	8.79	1.3	22.59
416. [PA2]	ROI1615			25.33	0.23		8.75	21.38	0.67	9.24		22.57	0.71		526	80.81		0.38	0.16																			153. [EX2]	ROI646			27.15	0.19		23.74	13.14	0.61	26.86
417. [PB2]	ROI1616			25.78	0.21		6.8	19.62	0.61	7.3		21.08	0.66		673	75.18		0.41	0.12																			154. [EY2]	ROI647			27.39	0.3		23.32	12.8	1.01	26.61
418. [PC2]	ROI1617			26.1	0.17		6.3	19.26	0.57	6.85		20.95	0.62		733	71.28		0.39	0.1																			155. [EZ2]	ROI656			31.7	0.75		0.49	15.41	1.73	0.65
419. [PD2]	ROI1618			26.43	0.25		7.06	20.16	0.78	7.77		22.2	0.86		705	86.35		0.57	0.12																			156. [FA2]	ROI657			30.5	0.19		2.57	17.13	0.52	3.27
420. [PE2]	ROI1619			26.04	0.65		8	20.94	1.84	8.68		22.72	1.99		392.7	135.8		0.68	0.37																			157. [FB2]	ROI658			31.49	0.59		1.28	16.13	1.53	1.68
421. [PF2]	ROI1620			27.21	0.55		3.94	17.36	1.93	4.47		19.68	2.18		338.3	99.9		0.71	0.28																			158. [FC2]	ROI659			31.14	0.78		1.71	16.46	1.74	2.22
422. [PG2]	ROI1621			30.11	0.65		23.51	13.94	1.7	29.49		17.49	2.13		217.2	75.82		0.7	0.34																			159. [FD2]	ROI660	IGNORED		67.83	6.16		2.35	22.1	2.99	6.63
423. [PH2]	ROI1622	IGNORED		128.3	8.54		1.87	23.63	1.05	10		126.3	5.6		236.2	36.7		1	0.16																			160. [FE2]	ROI661			28.15	0.82		4.7	18.47	2.47	5.51
424. [PI2]	ROI1623			26.48	0.38		8.26	21.38	1.19	9.11		23.59	1.32		50.96	11.54		0.63	0.22																			161. [FF2]	ROI662			28.87	1.05		1.79	15.81	2.82	2.15
425. [PJ2]	ROI1624			25.31	0.52		8.63	21.25	1.75	9.1		22.41	1.85		1.21	0.501703		0.59	0.39																			162. [FG2]	ROI663	IGNORED		44.94	1.58		11.27	4.87	1.54	21.11
426. [PK2]	ROI1636			25.7	0.61		6.17	18.97	1.84	6.61		20.31	1.97		150.8	27.21		0.39	0.22																			163. [FH2]	ROI664	IGNORED		24.82	0.49		20.62	9.01	1.38	21.32
427. [PL2]	ROI1637			25.73	0.42		6.12	18.93	1.53	6.56		20.29	1.64		262.7	47.5		0.62	0.19																			164. [FI2]	ROI665	IGNORED		37.86	1.25		18.91	11.3	2.1	29.83
428. [PM2]	ROI1638			25.56	0.26		8.83	21.56	0.77	9.4		22.96	0.81		588	77.12		0.3	0.13																			165. [FJ2]	ROI666			29.37	1.39		2.2	16.39	3.74	2.69
429. [PN2]	ROI1639			30.21	2.07		7.94	22.4	5.05	9.99		28.2	6.36		407.6	136.2		0.29	0.52																			166. [FK2]	ROI667			28.73	0.77		22.57	12.55	2.32	27.02
430. [PO2]	ROI1640			24.66	0.27		11.47	23.8	1.04	11.79		24.45	1.07		728	125		0.52	0.17																			167. [FL2]	ROI668			25.21	0.29		1.49	14.07	1.06	1.57
431. [PP2]	ROI1641			25.7	0.56		8.46	21.25	2.94	9.06		22.76	3.14		584	100.3		0.41	0.2																			168. [FM2]	ROI669			26.58	0.45		17.91	7.07	1.12	19.83
432. [PQ2]	ROI1642			30.55	0.63		2.55	17.12	1.24	3.24		21.79	1.57		497.9	125.1		0.64	0.25																			169. [FN2]	ROI670			27.9	0.49		22.98	12.65	1.41	26.71
433. [PR2]	ROI1643			31.4	0.51		0.08	14.91	1.19	0.11		19.51	1.55		570	107.5		0.47	0.18																			170. [FO2]	ROI671			25.74	1		1.85	14.66	3.5	1.98
434. [PS2]	ROI1644			26.48	0.56		5.44	18.56	1.93	6		20.48	2.13		383.3	114.4		0.65	0.28																			171. [FP2]	ROI680			31.7	0.6		1.01	15.93	1.41	1.34
435. [PT2]	ROI1645			27.31	0.62		4.46	17.91	1.96	5.07		20.38	2.23		300.2	68.59		0.51	0.21																			172. [FQ2]	ROI681	IGNORED		35.11	0.8		21.48	13.28	1.59	31.43
436. [PU2]	ROI1646			29.85	0.87		0.98	15.33	2.06	1.22		19.07	2.56		120.5	46.57		0.6	0.34																			173. [FR2]	ROI682			30.35	0.95		19.94	10.45	1.67	25.22
437. [PV2]	ROI1647			30.42	1.43		23.65	14.19	2.59	29.98		17.98	3.29		41.18	16.81		0.56	0.28																			174. [FS2]	ROI683			29.65	1.17		23.44	13.73	2.9	28.96
438. [PW2]	ROI1648			26.45	0.5		7.16	20.27	1.74	7.89		22.34	1.91		23.29	6.004		0.56	0.26																			175. [FT2]	ROI684	IGNORED		39.66	1.18		16.02	8.76	1.63	26.48
439. [PX2]	ROI1659			26.14	0.24		6.5	19.48	0.81	7.08		21.22	0.88		45.61	7.547		0.38	0.16																			176. [FU2]	ROI685	IGNORED		41.15	0.98		14.96	7.96	1.32	25.65
440. [PY2]	ROI1660	IGNORED		25.11	0.26		7.68	20.21	0.98	8.03		21.14	1.02		236.5	31.02		0.21	0.14																			177. [FV2]	ROI686	IGNORED		21.38	0.45		15.39	1.92	2.3	13.71
441. [PZ2]	ROI1661			24.62	0.36		8.73	21.04	1.27	8.96		21.58	1.3		479.4	50.2		0.28	0.1																			178. [FW2]	ROI687			25.01	0.96		23.2	11.69	2.64	24.18
442. [QA2]	ROI1662			25.32	0.48		8.19	20.82	1.53	8.64		21.96	1.61		525	67.03		0.28	0.13																			179. [FX2]	ROI688			25.01	0.61		20.88	9.37	2.45	21.76
443. [QB2]	ROI1663			24.73	0.27		11.42	23.78	0.85	11.77		24.5	0.88		706	117.8		0.39	0.16																			180. [FY2]	ROI689	IGNORED		37.51	1.05		18.54	10.86	1.73	28.97
444. [QC2]	ROI1664	IGNORED		24.73	0.43		12.04	0.4	1.48	12.41		0.41	1.53		709	132.4		0.39	0.21																			181. [FZ2]	ROI690	IGNORED		24.7	0.26		0.75	13.09	0.95	0.77
445. [QD2]	ROI1665	IGNORED		26.41	0.6		8.12	21.21	2.29	8.93		23.34	2.52		615	127.1		0.67	0.21																			182. [GA2]	ROI691	IGNORED		58	2.41		0.76	19.79	1.69	1.83
446. [QE2]	ROI1666			26.88	0.37		7.12	20.4	1.11	7.97		22.85	1.24		547	106.7		0.55	0.2																			183. [GB2]	ROI692			26.08	1.05		4.31	17.26	3.15	4.68
447. [QF2]	ROI1667			26.02	0.25		8.5	21.44	0.76	9.22		23.24	0.82		478.1	84.23		0.32	0.16																			184. [GC2]	ROI693			32.24	3.01		3.87	18.94	3.16	5.2
448. [QG2]	ROI1668	IGNORED		25.68	0.79		9.12	21.91	3.13	9.76		23.44	3.35		340.5	76.75		0.34	0.18																			185. [GD2]	ROI694			25.82	0.59		0.84	13.68	2.12	0.9
449. [QH2]	ROI1669			30.24	0.53		0.74	15.21	1.34	0.93		19.17	1.69		316.4	70.97		0.61	0.22																			186. [GE2]	ROI695	IGNORED		22.15	0.34		7.83	18.83	1.53	7.23
450. [QI2]	ROI1670			25.49	0.75		15.53	4.23	2.67	16.49		4.49	2.84		285.1	47.25		0.39	0.18																			187. [GF2]	ROI696	IGNORED		35.22	1.92		21.51	13.33	3.56	31.56
451. [QJ2]	ROI1671			25.19	0.23		16.11	4.68	2.06	16.91		4.91	2.17		172.9	22.35		0.32	0.13																			188. [GG2]	ROI704			32.42	0.97		1.01	16.13	2.42	1.37
452. [QK2]	ROI1672			26.11	0.69		10.13	23.1	2.07	11.02		25.13	2.26		100.8	32.87		0.55	0.31																			189. [GH2]	ROI705			33.41	0.76		23.5	14.88	1.76	32.72
453. [QL2]	ROI1673			26.74	0.27		6.18	19.4	0.75	6.88		21.62	0.84		12.55	1.958		0.43	0.14																			190. [GI2]	ROI706			25.32	0.53		7.44	20.07	1.73	7.85
454. [QM2]	ROI1683			27.33	0.32		2.96	16.42	0.91	3.37		18.7	1.04		270.1	45.26		0.4	0.17																			191. [GJ2]	ROI707	IGNORED		38.24	0.83		14.71	7.17	1.35	23.43
455. [QN2]	ROI1684			26.78	0.3		5.18	18.43	0.84	5.78		20.56	0.94		589	95.43		0.4	0.15																			192. [GK2]	ROI708			27.13	0.8		21.05	10.43	1.69	23.79
456. [QO2]	ROI1685			26.46	0.23		5.76	18.88	0.79	6.35		20.81	0.87		820	99.75		0.47	0.12																			193. [GL2]	ROI709			26.98	0.48		20.73	10.05	1.67	23.3
457. [QP2]	ROI1686			25.96	0.43		7.33	20.24	1	7.93		21.89	1.08		832	79.14		0.22	0.1																			194. [GM2]	ROI710			30.44	0.82		5.84	20.38	1.99	7.41
458. [QQ2]	ROI1687			26.15	0.18		7.52	20.5	0.6	8.19		22.34	0.66		883	78.22		0.19	0.1																			195. [GN2]	ROI711	IGNORED		23.13	0.33		5.83	17.38	1.49	5.62
459. [QR2]	ROI1688			26.53	0.22		6.78	19.92	0.77	7.49		22.02	0.86		557	78.74		0.2	0.13																			196. [GO2]	ROI712			30.57	1.57		9.37	23.95	3.42	11.93
460. [QS2]	ROI1689			25.64	0.27		9.48	22.25	1.02	10.13		23.77	1.09		705	113.8		0.57	0.16																			197. [GP2]	ROI713	IGNORED		18.31	0.44		10.72	18.99	1.91	8.18
461. [QT2]	ROI1690			26.45	0.32		6.89	20	0.96	7.59		22.04	1.06		564	87.45		0.45	0.16																			198. [GQ2]	ROI714			31.04	0.99		0.05	14.77	2	0.06
462. [QU2]	ROI1691			27.25	0.53		5.02	18.45	1.86	5.7		20.95	2.11		549	126.9		0.6	0.23																			199. [GR2]	ROI715	IGNORED		33.94	0.81		17.81	9.33	1.88	25.19
463. [QV2]	ROI1692			27.22	0.24		5.9	19.32	0.66	6.69		21.91	0.74		799	77.73		0.25	0.09																			200. [GS2]	ROI716			26.08	0.46		1.74	14.7	1.67	1.89
464. [QW2]	ROI1693			29.06	0.29		2.35	16.44	0.99	2.85		19.91	1.2		429.7	64.1		0.42	0.15																			201. [GT2]	ROI717			25.06	0.8		2.36	14.86	2.91	2.46
465. [QX2]	ROI1694			25.1	0.22		15.74	4.26	0.77	16.46		4.46	0.8		360.3	41.19		0.39	0.12																			202. [GU2]	ROI718			27.16	0.91		12.67	2.07	2.77	14.34
466. [QY2]	ROI1695			24.41	0.3		18.24	6.44	1.12	18.55		6.55	1.14		471.8	66.23		0.44	0.14																			203. [GV2]	ROI719			30.23	0.72		5.91	20.39	1.64	7.45
467. [QZ2]	ROI1696			27.05	0.34		4.89	18.24	1.02	5.51		20.56	1.14		200.6	32.24		0.45	0.18																			204. [GW2]	ROI720			32.92	1.4		0.05	15.3	3.38	0.07
468. [RA2]	ROI1697			27.09	0.23		4.66	18.03	0.7	5.26		20.35	0.79		64.44	9.725		0.46	0.14																			205. [GX2]	ROI727			23.56	0.29		10.12	21.89	1.25	9.93
469. [RB2]	ROI1706			26.92	0.28		4.4	17.7	0.91	4.93		19.85	1.03		107.9	16.31		0.42	0.14																			206. [GY2]	ROI728			31.47	1.35		1.37	16.21	3.13	1.79
470. [RC2]	ROI1707			27.56	0.27		2.26	15.81	0.84	2.6		18.16	0.97		586	70.83		0.46	0.12																			207. [GZ2]	ROI729			26.94	1.12		4.26	17.57	3.58	4.78
471. [RD2]	ROI1708			27.32	0.13		3.94	17.39	0.4	4.48		19.8	0.45		762	75.41		0.25	0.1																			208. [HA2]	ROI730			26.49	0.88		7.18	20.3	2.5	7.92
472. [RE2]	ROI1709			25.68	0.14		9.09	21.88	0.42	9.73		23.41	0.45		748	74.34		0.23	0.1																			209. [HB2]	ROI731			33.23	0.43		21.18	12.51	0.65	29.32
473. [RF2]	ROI1710			25.61	0.09		7.97	20.72	0.31	8.5		22.11	0.33		764	38.99		0.1	0.05																			210. [HC2]	ROI732	IGNORED		34.62	0.78		20.45	12.13	1.69	29.5
474. [RG2]	ROI1711			26.77	0.3		5	18.24	1.04	5.58		20.35	1.16		996	128.1		0.63	0.13																			211. [HD2]	ROI733			30.97	0.53		0.17	14.87	1.43	0.22
475. [RH2]	ROI1712			26.47	0.27		5.88	19	0.86	6.49		20.96	0.95		667	111.3		0.51	0.17																			212. [HE2]	ROI734			32.53	0.67		23.53	14.67	1.29	31.89
476. [RI2]	ROI1713			25.72	0.26		9.14	21.94	0.92	9.79		23.51	0.99		705	110.7		0.57	0.16																			213. [HF2]	ROI735			27.84	1		1.92	15.58	2.82	2.23
477. [RJ2]	ROI1714			26.3	0.28		6.77	19.82	0.83	7.42		21.72	0.91		688	116.1		0.6	0.18																			214. [HG2]	ROI736			26.43	0.84		22.25	11.35	2.29	24.5
478. [RK2]	ROI1715			27.24	0.35		5.62	19.05	1.01	6.38		21.62	1.14		799	130.7		0.53	0.17																			215. [HH2]	ROI737			25.54	0.48		0.94	13.66	1.84	1
479. [RL2]	ROI1716			28.06	0.28		5.25	18.99	0.78	6.14		22.2	0.92		794	111.8		0.41	0.14																			216. [HI2]	ROI738	IGNORED		23.03	0.2		9.98	21.48	0.79	9.58
480. [RM2]	ROI1717			27.58	0.26		5.5	19.06	0.85	6.32		21.9	0.98		584	65.84		0.36	0.11																			217. [HJ2]	ROI739			27.32	1.92		20.46	9.92	2.04	23.29
481. [RN2]	ROI1718	IGNORED		25.7	0.38		12.64	1.43	1.36	13.53		1.53	1.46		363.6	60.25		0.36	0.2																			218. [HK2]	ROI740			26.23	0.35		21.91	10.93	1.36	23.95
482. [RO2]	ROI1719			30.83	1.22		11.3	1.95	2.74	14.51		2.51	3.52		222.3	51.39		0.48	0.29																			219. [HL2]	ROI741			31.76	1.28		19.62	10.56	3.18	25.97
483. [RP2]	ROI1720			28.4	0.84		0.07	13.93	2.43	0.08		16.48	2.87		138	34.94		0.59	0.29																			220. [HM2]	ROI742			30.17	1.15		23.04	13.49	3.37	28.96
484. [RQ2]	ROI1721			27.54	0.43		3.69	17.23	1.26	4.23		19.77	1.44		55.73	11.08		0.43	0.22																			221. [HN2]	ROI743			31.47	0.61		1.89	16.74	1.4	2.48
485. [RR2]	ROI1729			26.95	0.61		4.29	17.61	2.13	4.82		19.77	2.39		4.61	1.168		0.86	0.25																			222. [HO2]	ROI744			32.98	0.49		0.91	16.18	1.21	1.25
486. [RS2]	ROI1730			27	0.4		4.45	17.79	1.53	5.01		20.01	1.72		215.2	40.46		0.45	0.19																			223. [HP2]	ROI751			29.71	2.36		3.43	17.73	6.25	4.24
487. [RT2]	ROI1731			27.03	0.24		4.01	17.36	0.88	4.52		19.55	1		480.7	71.93		0.56	0.15																			224. [HQ2]	ROI752			28.98	1.63		3.73	17.79	4.29	4.5
488. [RU2]	ROI1732			27.16	0.17		4.32	17.72	0.52	4.89		20.05	0.59		604	66.99		0.28	0.11																			225. [HR2]	ROI753			27.85	0.46		7.45	21.11	1.5	8.65
489. [RV2]	ROI1733			26.03	0.19		7.96	20.89	0.7	8.63		22.66	0.76		540	64.16		0.31	0.12																			226. [HS2]	ROI754			27.18	0.54		6.64	20.04	1.49	7.52
490. [RW2]	ROI1734			25.69	0.23		8.02	20.81	0.78	8.59		22.28	0.83		561	70.05		0.33	0.13																			227. [HT2]	ROI755			25.97	0.55		9.79	22.7	2.01	10.59
491. [RX2]	ROI1735			26.6	0.24		4.94	18.12	0.85	5.48		20.08	0.94		877	92.72		0.51	0.11																			228. [HU2]	ROI756	IGNORED		23.41	0.39		2.78	14.48	2.58	2.71
492. [RY2]	ROI1736			26.61	0.22		5.94	19.12	0.7	6.59		21.2	0.77		795	77.72		0.48	0.1																			229. [HV2]	ROI757	IGNORED		23.93	0.29		3.93	15.9	1.07	3.92
493. [RZ2]	ROI1737			26.19	0.23		7.68	20.68	0.82	8.38		22.57	0.89		851	91.17		0.52	0.11																			230. [HW2]	ROI758			25.41	0.38		21.2	9.87	1.24	22.45
494. [SA2]	ROI1738			26.76	0.34		5.95	19.18	1.05	6.63		21.39	1.18		611	107.1		0.77	0.18																			231. [HX2]	ROI759			30.6	0.67		0.97	15.56	1.73	1.24
495. [SB2]	ROI1739			27.12	0.54		5.61	18.99	1.59	6.34		21.46	1.8		491	127.2		0.71	0.27																			232. [HY2]	ROI760			27.62	2.02		0.55	14.12	7.54	0.63
496. [SC2]	ROI1740			27.24	0.24		6.58	20.01	0.65	7.47		22.71	0.74		684	88.69		0.35	0.13																			233. [HZ2]	ROI761	IGNORED		35	0.44		16.72	8.5	0.79	24.39
497. [SD2]	ROI1741			27.56	0.29		5.55	19.1	0.82	6.37		21.93	0.94		691	81.27		0.37	0.11																			234. [IA2]	ROI762			31.26	0.72		0.4	15.19	1.64	0.52
498. [SE2]	ROI1742			27.24	0.48		6.3	19.73	1.37	7.15		22.39	1.56		294.5	88.63		0.57	0.26																			235. [IB2]	ROI763			33.74	0.51		19.38	10.85	1.05	27.25
499. [SF2]	ROI1743			31.43	1.04		12.75	3.59	2.19	16.7		4.7	2.86		204.2	68.95		0.53	0.29																			236. [IC2]	ROI764	IGNORED		33.19	0.77		20.44	11.76	1.59	28.26
500. [SG2]	ROI1744			28.14	0.58		1.25	15.02	1.63	1.47		17.61	1.92		349.3	70.46		0.63	0.22																			237. [ID2]	ROI765			28.15	0.61		9.38	23.15	1.5	11
501. [SH2]	ROI1745			26.84	0.33		5.96	19.23	0.97	6.66		21.5	1.09		91.95	17.14		0.5	0.2																			238. [IE2]	ROI766			29.87	0.52		4.14	18.5	1.07	5.15
502. [SI2]	ROI1746			25.99	0.51		8.14	21.05	1.83	8.81		22.8	1.98		11.78	3.283		0.85	0.28																			239. [IF2]	ROI767			30.3	0.6		3.11	17.61	1.64	3.93
503. [SJ2]	ROI1753	IGNORED		22.52	0.41		4.93	16.15	1.99	4.63		15.15	1.86		99.81	24.64		0.85	0.25																			240. [IG2]	ROI768			25.4	0.7		8.23	20.89	2.55	8.71
504. [SK2]	ROI1754			27.8	0.95		22.65	12.29	2.82	26.24		14.24	3.26		188.2	55.76		0.71	0.36																			241. [IH2]	ROI776			32.03	0.53		0.9	15.91	1.12	1.2
505. [SL2]	ROI1755			27.67	0.4		1.19	14.78	1.53	1.37		17.04	1.77		243.7	45.49		0.33	0.18																			242. [II2]	ROI777			29.97	0.37		5.63	20.02	0.82	7.03
506. [SM2]	ROI1756			27.39	0.7		5.51	19	1.8	6.29		21.68	2.06		353.6	58.77		0.37	0.17																			243. [IJ2]	ROI778			31.26	0.48		3.05	17.83	0.98	3.97
507. [SN2]	ROI1757			27.02	0.37		6.06	19.4	1.09	6.82		21.84	1.22		480.3	101.6		0.6	0.2																			244. [IK2]	ROI779			26.93	0.86		9.27	22.57	2.86	10.4
508. [SO2]	ROI1758			26.42	0.25		7.17	20.27	0.82	7.89		22.31	0.91		646	91.73		0.4	0.14																			245. [IL2]	ROI780			23.8	0.2		1.83	13.72	0.88	1.81
509. [SP2]	ROI1759			26.77	0.39		5.32	18.56	1.15	5.93		20.7	1.28		650	78.77		0.42	0.12																			246. [IM2]	ROI781			23.65	0.38		1.79	13.61	2.02	1.76
510. [SQ2]	ROI1760			26.44	0.14		7.17	20.28	0.4	7.9		22.34	0.44		708	55.15		0.19	0.08																			247. [IN2]	ROI782			28.97	0.58		5.81	19.87	1.71	7.01
511. [SR2]	ROI1761			26.23	0.19		7.63	20.65	0.67	8.34		22.57	0.73		869	77.15		0.46	0.09																			248. [IO2]	ROI783			29.43	0.69		4.66	18.88	1.91	5.72
512. [SS2]	ROI1762			26.45	0.26		7.56	20.67	0.82	8.33		22.78	0.9		606	79.04		0.61	0.13																			249. [IP2]	ROI784	IGNORED		35.82	0.84		18.31	10.27	1.61	27.33
513. [ST2]	ROI1763			26.7	0.53		7.16	20.38	1.38	7.97		22.67	1.54		571	79.41		0.51	0.15																			250. [IQ2]	ROI785			27.8	1.92		0.12	13.76	11.21	0.14
514. [SU2]	ROI1764			27.52	0.24		6.19	19.73	0.74	7.1		22.62	0.85		812	86.23		0.39	0.11																			251. [IR2]	ROI786			31.47	2.25		20.42	11.26	5.42	26.77
515. [SV2]	ROI1765			27.72	0.37		5.69	19.3	1.16	6.57		22.29	1.34		838	109.3		0.46	0.13																			252. [IS2]	ROI787			25.79	0.75		20.48	9.32	4.1	22.01
516. [SW2]	ROI1766			27.2	0.3		4.97	18.38	0.91	5.63		20.83	1.03		334.7	48.35		0.48	0.15																			253. [IT2]	ROI788			31.38	0.74		22.42	13.25	1.84	29.32
517. [SX2]	ROI1767			27.82	0.35		1.15	14.8	1.24	1.33		17.15	1.43		178.7	31.08		0.35	0.17																			254. [IU2]	ROI789	IGNORED		30.87	0.8		23.72	14.39	2.17	30.51
518. [SY2]	ROI1768			27.9	0.45		1.77	15.45	1.36	2.06		17.96	1.58		213.9	45.71		0.5	0.21																			255. [IV2]	ROI790			31.54	0.31		22.93	13.8	0.65	30.14
519. [SZ2]	ROI1769			26.13	0.61		7.35	20.33	1.7	8		22.13	1.85		44.7	13.03		0.86	0.29																			256. [IW2]	ROI791			31.24	0.94		23.76	14.54	2.19	30.93
520. [TA2]	ROI1770			32.89	1.75		19.69	10.93	3.82	26.98		14.98	5.24		12.42	8.616		0.69	0.57																			257. [IX2]	ROI792	IGNORED		31.71	0.6		23.95	14.87	1.21	31.65
521. [TB2]	ROI1777			27.99	0.5		23.64	13.35	1.53	27.57		15.57	1.78		288.8	52.45		0.77	0.18																			258. [IY2]	ROI799			31.21	1.18		1.71	16.48	3.3	2.22
522. [TC2]	ROI1778	IGNORED		22.68	0.37		4.2	15.5	1.79	3.97		14.65	1.69		304.3	65.77		0.79	0.22																			259. [IZ2]	ROI800	IGNORED		23.36	0.65		14.88	2.55	2.64	14.48
523. [TD2]	ROI1779			25.1	1		14.97	3.5	3.53	15.66		3.66	3.7		207.6	79.11		0.57	0.39																			260. [JA2]	ROI801			26.57	0.72		19.91	9.07	2.38	22.04
524. [TE2]	ROI1780			26.5	0.28		10.92	0.05	0.95	12.06		0.06	1.05		502	66.09		0.25	0.13																			261. [JB2]	ROI802	IGNORED		39.96	1.06		16.62	9.41	1.44	27.67
525. [TF2]	ROI1781			26.48	0.42		10.69	23.81	1.4	11.79		26.27	1.55		677	124.4		0.72	0.18																			262. [JC2]	ROI803			29.18	0.39		2.83	16.96	1.06	3.44
526. [TG2]	ROI1782			26.96	0.34		6.63	19.95	0.98	7.45		22.41	1.1		482.2	91.2		0.37	0.19																			263. [JD2]	ROI804			31.43	0.93		23.29	14.13	1.69	30.5
527. [TH2]	ROI1783			26.95	0.52		5.44	18.75	1.44	6.11		21.06	1.62		546	84.3		0.41	0.16																			264. [JE2]	ROI805	IGNORED		17.57	0.31		18.86	2.47	2.37	13.81
528. [TI2]	ROI1784			26.44	0.23		6.58	19.69	0.65	7.25		21.69	0.72		848	104.1		0.42	0.13																			265. [JF2]	ROI806			29.69	0.35		6.19	20.49	0.82	7.66
529. [TJ2]	ROI1785			26.41	0.22		6.88	19.97	0.67	7.57		21.98	0.74		919	92.11		0.49	0.1																			266. [JG2]	ROI807	IGNORED		32.79	0.99		22.33	13.55	2.22	30.51
530. [TK2]	ROI1786			26.48	0.24		7.75	20.87	0.74	8.55		23.03	0.82		721	85		0.55	0.12																			267. [JH2]	ROI808			27.29	0.75		19.9	9.35	2.4	22.63
531. [TL2]	ROI1787			26.44	0.19		8.58	21.69	0.5	9.45		23.89	0.55		740	70.59		0.3	0.09																			268. [JI2]	ROI809			26.76	1.25		2.03	15.26	2.05	2.26
532. [TM2]	ROI1788			26.67	0.2		7.5	20.7	0.61	8.33		23	0.68		635	68.33		0.43	0.1																			269. [JJ2]	ROI810			30.59	0.65		23.47	14.06	1.95	29.92
533. [TN2]	ROI1789			27.65	0.19		4.72	18.31	0.61	5.44		21.09	0.7		623	65.15		0.24	0.1																			270. [JK2]	ROI811			25.92	0.45		18.91	7.8	1.7	20.42
534. [TO2]	ROI1790			28.39	0.58		0.93	14.79	1.65	1.1		17.49	1.95		463.6	128.4		0.5	0.27																			271. [JL2]	ROI812			28.67	0.66		8.84	22.79	1.71	10.56
535. [TP2]	ROI1791			28.6	0.34		23.99	13.92	1.15	28.59		16.59	1.36		252.2	35.94		0.32	0.14																			272. [JM2]	ROI813			30.63	0.9		2.8	17.39	2.21	3.57
536. [TQ2]	ROI1792			29.51	0.74		21.56	11.8	1.97	26.51		14.51	2.42		169.3	35.51		0.54	0.23																			273. [JN2]	ROI814			30.73	0.3		0.03	14.66	0.45	0.04
537. [TR2]	ROI1793			27.93	0.55		2.92	16.61	1.5	3.4		19.33	1.74		81.21	19.57		0.51	0.22																			274. [JO2]	ROI815			30.68	0.33		0.51	15.12	0.76	0.65
538. [TS2]	ROI1794			26.69	0.58		6.02	19.23	1.72	6.69		21.38	1.92		31.08	8.848		0.6	0.25																			275. [JP2]	ROI816			31.95	0.93		23.1	14.08	2.14	30.75
539. [TT2]	ROI1801			28.26	0.36		1.25	15.06	0.98	1.47		17.73	1.15		423.5	70.96		0.47	0.16																			276. [JQ2]	ROI823	IGNORED		23.86	0.41		13.73	1.66	1.65	13.65
540. [TU2]	ROI1802			29	0.61		1.46	15.53	1.83	1.77		18.77	2.21		525	72.84		0.26	0.12																			277. [JR2]	ROI824	IGNORED		24.61	0.51		10.33	22.62	2.04	10.59
541. [TV2]	ROI1803			26.58	0.6		7.76	20.92	1.67	8.59		23.17	1.85		496.2	92.87		0.46	0.16																			278. [JS2]	ROI825			30.92	0.81		7.46	22.14	1.99	9.61
542. [TW2]	ROI1804			26.29	0.26		9.43	22.48	0.83	10.33		24.62	0.91		615	82.48		0.5	0.13																			279. [JT2]	ROI826			30.35	0.39		6.61	21.12	1.04	8.36
543. [TX2]	ROI1805			26.97	0.3		7.13	20.45	0.74	8.01		22.98	0.83		695	70.51		0.29	0.11																			280. [JU2]	ROI827			31.24	0.29		2.61	17.39	0.83	3.4
544. [TY2]	ROI1806			28.29	0.59		3.47	17.29	1.82	4.09		20.38	2.14		496.1	97.58		0.47	0.23																			281. [JV2]	ROI828			24.69	0.35		6.78	19.12	1.47	6.98
545. [TZ2]	ROI1807			26.61	0.31		5.82	18.99	0.88	6.45		21.06	0.98		469	90.18		0.51	0.18																			282. [JW2]	ROI829	IGNORED		32.73	0.71		23.97	15.17	2.48	32.69
546. [UA2]	ROI1808			25.98	0.22		7.85	20.77	0.81	8.5		22.48	0.88		691	88.64		0.35	0.13																			283. [JX2]	ROI830			30.17	0.62		9.69	0.14	1.43	12.18
547. [UB2]	ROI1809			26.06	0.2		7.64	20.59	0.66	8.3		22.36	0.71		801	72.9		0.3	0.09																			284. [JY2]	ROI831			31.19	1.23		5.25	20.01	1.43	6.82
548. [UC2]	ROI1810			25.76	0.18		9.08	21.9	0.64	9.75		23.51	0.68		749	77.61		0.41	0.1																			285. [JZ2]	ROI832			31.52	0.76		3.1	17.96	1.5	4.07
549. [UD2]	ROI1811			26.01	0.29		8.61	21.54	1.03	9.33		23.34	1.12		623	104.4		0.57	0.16																			286. [KA2]	ROI833			25.71	0.75		11.79	0.59	2.63	12.63
550. [UE2]	ROI1812			26.22	0.25		8.45	21.46	0.91	9.23		23.45	1		466.8	69.65		0.34	0.14																			287. [KB2]	ROI834			29.12	0.36		6.15	20.26	0.94	7.46
551. [UF2]	ROI1813			27.11	0.32		5.29	18.66	0.98	5.97		21.08	1.11		437.2	70.96		0.42	0.17																			288. [KC2]	ROI835			25.92	0.53		22.11	11	2	23.88
552. [UG2]	ROI1814			28.37	0.34		2.21	16.06	0.94	2.61		18.98	1.12		482	70.78		0.33	0.17																			289. [KD2]	ROI836	IGNORED		16.86	0.31		19.12	2.04	1.96	13.43
553. [UH2]	ROI1815			28.93	0.49		23.97	14.01	1.42	28.89		16.89	1.71		285.9	43.4		0.42	0.16																			290. [KE2]	ROI837			25.92	0.45		3.8	16.69	1.89	4.1
554. [UI2]	ROI1816			27.77	0.68		6.83	20.46	1.87	7.9		23.67	2.16		181.5	44.96		0.8	0.25																			291. [KF2]	ROI838			32.4	0.38		20.25	11.36	0.8	27.34
555. [UJ2]	ROI1817			27.74	0.23		2.6	16.21	0.75	3		18.74	0.87		103.6	14.89		0.19	0.15																			292. [KG2]	ROI839			30.03	0.66		0.66	15.06	1.75	0.82
556. [UK2]	ROI1818			26.85	0.43		3.66	16.94	1.6	4.1		18.95	1.78		66.26	13.84		0.47	0.22																			293. [KH2]	ROI840	IGNORED		33.63	0.6		19.65	11.08	1.15	27.53
557. [UL2]	ROI1825			28.79	0.21		0.83	14.82	0.58	0.99		17.78	0.7		597	56.77		0.28	0.09																			294. [KI2]	ROI847	IGNORED		23.78	0.59		14.61	2.5	2.59	14.48
558. [UM2]	ROI1826			27.39	0.46		4.5	17.99	1.05	5.14		20.53	1.2		463.6	86.57		0.35	0.16																			295. [KJ2]	ROI848	IGNORED		23.94	0.38		13.74	1.71	1.55	13.71
559. [UN2]	ROI1827			25.25	0.63		11.87	0.47	2.09	12.49		0.49	2.19		502	100.9		0.48	0.19																			296. [KK2]	ROI849			31.15	0.83		6.86	21.61	2.15	8.9
560. [UO2]	ROI1828			27.35	0.18		4.77	18.24	0.5	5.44		20.79	0.57		678	60.4		0.23	0.08																			297. [KL2]	ROI850			28.07	0.35		11.76	1.5	0.96	13.76
561. [UP2]	ROI1829			27.05	0.19		5.55	18.91	0.57	6.26		21.31	0.64		898	76.66		0.31	0.09																			298. [KM2]	ROI851			29.02	0.45		9.23	23.31	1.35	11.16
562. [UQ2]	ROI1830			27.87	0.27		2.43	16.09	0.79	2.82		18.69	0.92		589	84.1		0.42	0.14																			299. [KN2]	ROI852	IGNORED		23.96	0.36		13.36	1.34	1.36	13.34
563. [UR2]	ROI1831			27.21	0.25		3.55	16.97	0.91	4.03		19.24	1.03		443.1	74.56		0.36	0.16																			300. [KO2]	ROI853	IGNORED		36.19	0.74		20.6	12.65	1.5	31.07
564. [US2]	ROI1832			26.25	0.32		6.54	19.57	1.5	7.15		21.4	1.64		492.3	72.58		0.32	0.15																			301. [KP2]	ROI854			33.23	0.8		2.77	18.11	1.71	3.84
565. [UT2]	ROI1833			26.02	0.54		7.86	20.79	1.69	8.52		22.54	1.83		382.9	108.6		0.68	0.29																			302. [KQ2]	ROI855			31.12	0.35		6.93	21.68	0.83	8.99
566. [UU2]	ROI1834	IGNORED		87.95	3.53		13.64	10.36	0.99	49.98		37.98	3.62		586	100.1		0.61	0.16																			303. [KR2]	ROI856			29.01	0.32		4.51	18.58	0.87	5.45
567. [UV2]	ROI1835			26.32	0.41		7.06	20.12	1.23	7.74		22.06	1.34		380.9	82.54		0.56	0.22																			304. [KS2]	ROI857	IGNORED		33.64	0.71		23.4	14.84	1.79	32.8
568. [UW2]	ROI1836			26.35	0.37		6.96	20.03	1.12	7.64		21.99	1.23		384.3	82.92		0.48	0.2																			305. [KT2]	ROI858			33.43	0.89		1.68	17.06	1.93	2.34
569. [UX2]	ROI1837			26.39	0.35		8.17	21.25	1.09	8.98		23.37	1.2		590	123.9		0.67	0.22																			306. [KU2]	ROI859	IGNORED		87.03	13.07		18.04	14.73	4.72	65.42
570. [UY2]	ROI1838			27.14	0.35		6.03	19.42	1.12	6.82		21.96	1.26		426.7	75.11		0.51	0.17																			307. [KV2]	ROI860	IGNORED		41.81	0.89		14.91	8.02	1.14	25.97
571. [UZ2]	ROI1839			29.01	0.37		1.17	15.25	1.03	1.42		18.43	1.24		258.6	28.23		0.31	0.12																			308. [KW2]	ROI861			26.55	0.18		2.73	15.88	0.58	3.02
572. [VA2]	ROI1840			28.74	0.56		4.11	18.09	1.46	4.92		21.66	1.75		244.2	46.67		0.61	0.21																			309. [KX2]	ROI862			31.92	1.15		23.08	14.06	2.66	30.7
573. [VB2]	ROI1841			27.91	0.66		2.01	15.69	1.96	2.34		18.25	2.28		105.3	30.22		0.46	0.26																			310. [KY2]	ROI863			27.1	0.62		4.85	18.23	1.86	5.48
574. [VC2]	ROI1842			27.09	0.23		3.07	16.43	0.86	3.46		18.55	0.97		107.7	13.76		0.3	0.13																			311. [KZ2]	ROI864			32.9	1.14		20.01	11.26	2.76	27.43
575. [VD2]	ROI1849			28.06	0.29		2.79	16.52	0.84	3.26		19.32	0.98		477.4	70.73		0.42	0.14																			312. [LA2]	ROI871			32.26	1.43		2.55	17.62	3.53	3.43
576. [VE2]	ROI1850			26.13	0.33		9.83	22.81	1.24	10.7		24.83	1.35		343.1	62.22		0.33	0.16																			313. [LB2]	ROI872	IGNORED		23.05	0.17		17.23	4.74	0.78	16.55
577. [VF2]	ROI1851			26.29	0.29		8.31	21.35	0.87	9.1		23.39	0.95		493.3	68.19		0.5	0.14																			314. [LC2]	ROI873			30.98	0.53		4.88	19.58	1.2	6.3
578. [VG2]	ROI1852			26.9	0.13		6.25	19.55	0.4	7.01		21.91	0.44		864	66.83		0.29	0.08																			315. [LD2]	ROI874			27.35	0.46		8.35	21.82	1.49	9.52
579. [VH2]	ROI1853			27.01	0.1		5.57	18.91	0.32	6.27		21.28	0.36		993	68.3		0.23	0.07																			316. [LE2]	ROI875			29.12	0.69		5.94	20.05	1.69	7.21
580. [VI2]	ROI1854			27.17	0.19		3.63	17.03	0.67	4.11		19.28	0.76		822	71.36		0.22	0.09																			317. [LF2]	ROI876	IGNORED		37.51	0.56		19.91	12.23	1.02	31.12
581. [VJ2]	ROI1855			27.43	0.36		2.36	15.86	1.23	2.7		18.13	1.41		483.2	70.98		0.29	0.15																			318. [LG2]	ROI877			25.51	0.15		7.12	19.83	0.53	7.57
582. [VK2]	ROI1856			26.24	0.37		6.1	19.13	1.18	6.67		20.91	1.29		432.4	88.52		0.5	0.2																			319. [LH2]	ROI878			27.77	0.36		20.53	10.16	1.18	23.76
583. [VL2]	ROI1857			25.96	0.33		7.78	20.68	1.14	8.41		22.37	1.23		402	78.87		0.46	0.2																			320. [LI2]	ROI879			29.52	0.86		10.08	0.33	1.88	12.4
584. [VM2]	ROI1858			25.47	0.54		9.06	21.75	4.06	9.61		23.08	4.31		311.8	100.1		0.51	0.34																			321. [LJ2]	ROI880			30.42	0.27		2.79	17.32	0.78	3.53
585. [VN2]	ROI1859			27.3	0.39		3.94	17.39	1.17	4.48		19.78	1.33		501	90.21		0.44	0.18																			322. [LK2]	ROI881			31.82	0.3		2.26	17.21	0.64	3
586. [VO2]	ROI1860			27.29	0.39		4.48	17.92	1.3	5.09		20.38	1.48		518	110.3		0.56	0.22																			323. [LL2]	ROI882	IGNORED		35.51	0.83		21.24	13.13	1.61	31.42
587. [VP2]	ROI1861			26.66	0.38		6.8	19.99	1.11	7.55		22.21	1.23		629	118.2		0.5	0.19																			324. [LM2]	ROI883			24.22	0.43		9.23	21.33	1.43	9.31
588. [VQ2]	ROI1862			27.9	0.51		4.89	18.57	1.62	5.69		21.59	1.89		298.7	77.71		0.66	0.25																			325. [LN2]	ROI884			28.66	0.2		2.64	16.59	0.51	3.15
589. [VR2]	ROI1863			29.55	0.42		22.42	12.67	1.11	27.6		15.6	1.37		235.8	39.87		0.62	0.16																			326. [LO2]	ROI885			26.69	0.39		5.64	18.85	1.31	6.27
590. [VS2]	ROI1864			29.13	0.38		23.45	13.56	1.07	28.46		16.46	1.3		193.1	28.75		0.26	0.14																			327. [LP2]	ROI886			30.72	0.35		1.35	15.98	0.89	1.73
591. [VT2]	ROI1865	IGNORED		115.8	14.89		8.89	6.4	2.85	42.9		30.9	13.77		100.7	28.96		0.79	0.3																			328. [LQ2]	ROI887	IGNORED		32.57	1.4		19.9	11.06	2.79	27.01
592. [VU2]	ROI1866			25.51	0.55		8.98	21.69	1.95	9.54		23.05	2.08		28.55	10.85		0.54	0.34																			329. [LR2]	ROI888	IGNORED		17.65	0.33		16.22	23.9	2.41	11.93
593. [VV2]	ROI1873			27.33	0.55		3.78	17.24	1.63	4.3		19.63	1.86		474.9	124.9		0.68	0.26																			330. [LS2]	ROI896	IGNORED		23.18	0.41		16.73	4.31	1.75	16.16
594. [VW2]	ROI1874			25.5	0.64		9.42	22.13	2.31	10.01		23.51	2.45		303	95.64		0.7	0.33																			331. [LT2]	ROI897			29.99	0.91		5.6	20	1.99	7
595. [VX2]	ROI1875			25.88	0.65		8.26	21.13	2.31	8.91		22.79	2.49		237.9	89.19		0.69	0.3																			332. [LU2]	ROI898			30.55	1.17		4.47	19.04	2.43	5.69
596. [VY2]	ROI1876			25.81	0.39		9.43	22.27	1.06	10.14		23.95	1.14		544	58.02		0.3	0.1																			333. [LV2]	ROI899			30.96	0.6		5.08	19.78	1.38	6.55
597. [VZ2]	ROI1877			25.99	0.4		8.64	21.56	1.16	9.36		23.35	1.26		725	68.5		0.24	0.09																			334. [LW2]	ROI900	IGNORED		33.56	0.91		3.34	18.76	2.12	4.67
598. [WA2]	ROI1878			26.49	0.23		5.25	18.37	0.87	5.79		20.28	0.96		823	98.77		0.43	0.12																			335. [LX2]	ROI901			28.69	0.33		6.08	20.04	0.8	7.27
599. [WB2]	ROI1879			26.59	0.26		5.36	18.53	0.91	5.94		20.53	1.01		606	78.94		0.34	0.13																			336. [LY2]	ROI902			29.57	0.46		9.99	0.25	1.09	12.31
600. [WC2]	ROI1880			25.76	0.51		7.2	20.02	1.77	7.73		21.49	1.9		374	91.93		0.45	0.26																			337. [LZ2]	ROI903			29.84	0.34		6.23	20.57	0.8	7.74
601. [WD2]	ROI1881			27.35	0.32		0.58	14.05	0.93	0.66		16.01	1.06		309.7	52.69		0.42	0.18																			338. [MA2]	ROI904			29.45	0.38		5.16	19.38	0.93	6.33
602. [WE2]	ROI1882			29.32	0.48		19.38	9.55	1.07	23.67		11.67	1.31		332.1	79.97		0.42	0.22																			339. [MB2]	ROI905			29.32	0.25		3.04	17.21	0.6	3.71
603. [WF2]	ROI1883			29.34	0.62		21.31	11.49	1.51	26.05		14.05	1.84		419.8	83.22		0.42	0.18																			340. [MC2]	ROI906			28.45	0.68		3.94	17.82	1.6	4.67
604. [WG2]	ROI1884			27.08	0.58		3.31	16.68	1.91	3.74		18.82	2.16		523	77.52		0.37	0.14																			341. [MD2]	ROI907			27.33	0.9		6.66	20.12	3.19	7.58
605. [WH2]	ROI1885			27.37	0.34		3.11	16.59	1.21	3.55		18.92	1.38		420.3	45		0.23	0.1																			342. [ME2]	ROI908			29.66	0.48		1.02	15.31	1.27	1.26
606. [WI2]	ROI1886			31.11	0.68		20.94	11.68	1.77	27.14		15.14	2.29		288.7	83.37		0.63	0.3																			343. [MF2]	ROI909			29.46	0.25		3.29	17.52	0.35	4.04
607. [WJ2]	ROI1887			29.27	0.76		0.21	14.37	2.21	0.26		17.53	2.69		150	46.84		0.49	0.27																			344. [MG2]	ROI910			29.58	0.15		3.68	17.94	0.43	4.53
608. [WK2]	ROI1888			29.15	0.55		22.11	12.23	1.61	26.85		14.85	1.96		156.9	44.43		0.42	0.25																			345. [MH2]	ROI911			29.85	0.31		3.71	18.06	0.91	4.61
609. [WL2]	ROI1889			26.65	0.59		5.57	18.76	2.05	6.18		20.83	2.28		127.3	42.11		0.54	0.33																			346. [MI2]	ROI912			29.85	0.69		5.34	19.69	1.53	6.64
610. [WM2]	ROI1890			29.23	1.49		21.05	11.2	4.62	25.64		13.64	5.63		45.74	15.1		0.46	0.27																			347. [MJ2]	ROI920	IGNORED		23.07	0.34		17.08	4.6	1.46	16.42
611. [WN2]	ROI1897			26.05	0.67		7.91	20.86	2.34	8.59		22.64	2.54		329.3	97.65		0.64	0.3																			348. [MK2]	ROI921	IGNORED		23.14	0.33		17.15	4.71	1.5	16.54
612. [WO2]	ROI1898			25.39	0.27		9.15	21.81	1.12	9.68		23.07	1.18		379.5	63.88		0.51	0.16																			349. [ML2]	ROI922			27.85	0.87		18.23	7.89	2.72	21.16
613. [WP2]	ROI1899			26.66	0.38		5.42	18.62	1.36	6.02		20.68	1.51		639	110.2		0.49	0.18																			350. [MM2]	ROI923	IGNORED		34.4	1.37		20.9	12.53	3.28	29.96
614. [WQ2]	ROI1900			26.75	0.28		5.57	18.81	0.75	6.21		20.96	0.83		487.8	48.87		0.24	0.09																			351. [MN2]	ROI924			32.96	0.67		2.83	18.09	1.45	3.89
615. [WR2]	ROI1901			26.86	0.52		4.98	18.25	1.68	5.57		20.43	1.88		580	140.8		0.57	0.23																			352. [MO2]	ROI925			32.33	0.37		3.33	18.42	0.8	4.48
616. [WS2]	ROI1902			25.88	0.3		6.44	19.31	0.92	6.94		20.82	0.99		734	105.5		0.54	0.15																			353. [MP2]	ROI926			31.31	0.67		2.65	17.45	1.38	3.46
617. [WT2]	ROI1903			26.77	0.25		3.1	16.34	1.04	3.46		18.23	1.16		735	104.6		0.41	0.14																			354. [MQ2]	ROI927			30.02	0.31		6.18	20.59	0.72	7.73
618. [WU2]	ROI1904			26.9	0.3		2.76	16.05	1.33	3.09		17.99	1.49		529	73.02		0.38	0.14																			355. [MR2]	ROI928			28.49	0.91		8.7	22.59	2.67	10.33
619. [WV2]	ROI1905			27.47	0.43		0.12	13.64	1.19	0.14		15.61	1.37		317	40.17		0.26	0.15																			356. [MS2]	ROI929			27.1	0.38		6.34	19.71	1.25	7.16
620. [WW2]	ROI1906			28.37	0.45		21.49	11.34	1.31	25.4		13.4	1.55		327.1	62.34		0.43	0.19																			357. [MT2]	ROI930			27.86	0.72		4.24	17.9	2.43	4.92
621. [WX2]	ROI1907			30.42	0.3		17.25	7.79	1.3	21.87		9.87	1.65		299.7	70.94		0.56	0.23																			358. [MU2]	ROI931			28.41	0.33		5.14	19	0.88	6.08
622. [WY2]	ROI1908			26.22	0.52		5.14	18.15	2.06	5.61		19.83	2.25		246.1	58.48		0.51	0.22																			359. [MV2]	ROI932			30.73	0.68		23.78	14.41	1.56	30.45
623. [WZ2]	ROI1909			31.21	1.55		18.74	9.51	3.5	24.37		12.37	4.54		102.9	56.54		0.47	0.41																			360. [MW2]	ROI933			30.59	0.15		1.87	16.45	0.48	2.38
624. [XA2]	ROI1910			32.37	0.7		15.61	6.71	1.22	21.05		9.05	1.64		259.4	68.77		0.37	0.24																			361. [MX2]	ROI934			30.1	0.23		2.97	17.41	0.7	3.73
625. [XB2]	ROI1911	IGNORED		44.63	1.52		7.03	0.58	1.93	13.07		1.07	3.59		275	65.81		0.77	0.25																			362. [MY2]	ROI935			32.69	0.6		20.04	11.23	1.4	27.3
626. [XC2]	ROI1912			27.96	0.38		20.39	10.09	0.95	23.75		11.75	1.11		228.3	55.73		0.4	0.25																			363. [MZ2]	ROI936			32.05	0.5		20.94	11.95	1.24	27.96
627. [XD2]	ROI1913	IGNORED		66.22	3.16		0.49	20.14	1.69	1.35		55.57	4.68		136.2	45.78		0.55	0.33																			364. [NA2]	ROI944	IGNORED		22.57	0.86		18.79	6.03	4.2	17.67
628. [XE2]	ROI1914	IGNORED		24.18	0.46		13.87	1.96	1.81	13.97		1.97	1.82		89.35	18.34		0.61	0.21																			365. [NB2]	ROI945			32.09	1.58		2.74	17.76	3.88	3.66
629. [XF2]	ROI1921			26.21	0.4		7.68	20.69	1.27	8.39		22.6	1.38		325.6	79.32		0.58	0.24																			366. [NC2]	ROI946	IGNORED		35.38	0.98		20.55	12.41	1.82	30.3
630. [XG2]	ROI1922			26.54	0.35		7.04	20.19	1.08	7.79		22.33	1.19		577	113.9		0.55	0.19																			367. [ND2]	ROI947	IGNORED		39.74	1.44		13.4	6.15	2.08	22.18
631. [XH2]	ROI1923			26.91	0.35		5.14	18.43	1.1	5.76		20.67	1.24		768	127.1		0.52	0.17																			368. [NE2]	ROI948			32.57	0.61		1.52	16.68	1.41	2.06
632. [XI2]	ROI1924			27.14	0.3		3.79	17.18	1.09	4.29		19.43	1.23		724	122.5		0.53	0.17																			369. [NF2]	ROI949			32.38	0.61		2.57	17.68	1.2	3.47
633. [XJ2]	ROI1925			26.87	0.37		4.37	17.65	1.24	4.89		19.76	1.39		649	129.9		0.52	0.19																			370. [NG2]	ROI950			31.2	0.93		5.92	20.68	2.11	7.69
634. [XK2]	ROI1926			26.2	0.51		5.57	18.58	1.64	6.08		20.28	1.79		563	117.3		0.55	0.21																			371. [NH2]	ROI951			31.77	0.71		5.54	20.48	1.71	7.34
635. [XL2]	ROI1927			26.45	0.21		4.19	17.3	0.77	4.62		19.07	0.85		881	109.9		0.27	0.13																			372. [NI2]	ROI952	IGNORED		23.28	0.44		16.47	4.1	2.12	15.98
636. [XM2]	ROI1928			27.15	0.23		3.2	16.59	0.77	3.62		18.77	0.87		811	83.75		0.32	0.1																			373. [NJ2]	ROI953			23.99	0.42		12.67	0.66	1.67	12.66
637. [XN2]	ROI1929			27.59	0.3		1.81	15.37	0.9	2.08		17.67	1.04		473.7	62.29		0.36	0.13																			374. [NK2]	ROI954			31.18	1.98		21.67	12.43	4.74	28.15
638. [XO2]	ROI1930			28.03	0.42		0.28	14.01	1.34	0.33		16.36	1.56		375.5	59.15		0.41	0.15																			375. [NL2]	ROI955			31.1	0.63		23.53	14.27	1.46	30.49
639. [XP2]	ROI1931			27.23	0.58		1.72	15.14	2.1	1.95		17.18	2.39		493.5	126.6		0.61	0.25																			376. [NM2]	ROI956			30.71	0.45		2.11	16.73	1.1	2.7
640. [XQ2]	ROI1932			27.43	0.39		0.69	14.19	1.23	0.79		16.22	1.4		449.7	87.26		0.61	0.2																			377. [NN2]	ROI957			31.53	0.32		0.5	15.37	0.78	0.66
641. [XR2]	ROI1933	IGNORED		36.11	1.24		12.83	4.85	1.31	19.3		7.3	1.97		316.8	109.6		0.67	0.34																			378. [NO2]	ROI958			31.37	0.29		0.57	15.39	0.65	0.74
642. [XS2]	ROI1934	IGNORED		43.96	1.8		6.45	23.9	2.42	11.82		43.78	4.43		311.2	94.71		0.91	0.3																			379. [NP2]	ROI959			32.32	0.53		22.02	13.11	1.14	29.66
643. [XT2]	ROI1935	IGNORED		23.04	0.34		4.72	16.22	1.58	4.53		15.57	1.52		178.8	54.8		0.6	0.31																			380. [NQ2]	ROI960			31.05	0.51		0.29	15.01	1.3	0.37
644. [XU2]	ROI1936			27.76	0.38		21.28	10.9	1.2	24.61		12.61	1.39		248	50		0.36	0.18																			381. [NR2]	ROI969	IGNORED		23.42	0.55		15.48	3.19	2.4	15.11
645. [XV2]	ROI1937			25.66	0.61		6.29	19.06	1.93	6.72		20.38	2.06		96.38	36.71		0.51	0.33																			382. [NS2]	ROI970			31.62	1.45		21.61	12.5	2.54	28.47
646. [XW2]	ROI1938	IGNORED		24.93	0.38		9.4	21.84	1.46	9.76		22.69	1.52		47.84	10.96		0.64	0.22																			383. [NT2]	ROI971	IGNORED		23.57	0.24		15.13	2.91	1.02	14.86
647. [XX2]	ROI1945			26.79	0.36		4.85	18.1	1.31	5.41		20.2	1.46		451.7	81.21		0.62	0.18																			384. [NU2]	ROI972			30.32	1.23		6.2	20.7	3.1	7.83
648. [XY2]	ROI1946			26.93	0.29		5	18.31	0.87	5.61		20.54	0.98		621	72.27		0.34	0.11																			385. [NV2]	ROI973			32.31	0.39		1.99	17.08	0.92	2.68
649. [XZ2]	ROI1947			27.19	0.24		3.71	17.12	0.84	4.2		19.39	0.95		743	118		0.45	0.16																			386. [NW2]	ROI974	IGNORED		23.31	0.24		16.25	3.89	1.1	15.78
650. [YA2]	ROI1948			27.44	0.44		2.52	16.02	1.55	2.88		18.32	1.77		767	139.1		0.39	0.18																			387. [NX2]	ROI975	IGNORED		22.88	0.21		17.59	5	0.95	16.77
651. [YB2]	ROI1949			27.61	0.32		2.96	16.52	0.9	3.4		19.01	1.03		791	110		0.43	0.13																			388. [NY2]	ROI976			32.44	1.14		0.21	15.34	2.25	0.29
652. [YC2]	ROI1950			26.39	0.35		6.34	19.43	1.04	6.97		21.36	1.15		544	77.73		0.42	0.15																			389. [NZ2]	ROI977			30.2	1.77		2.87	17.33	4.97	3.61
653. [YD2]	ROI1951			26.17	0.24		6.39	19.39	0.85	6.97		21.14	0.92		823	90.85		0.44	0.11																			390. [OA2]	ROI978	IGNORED		33.64	1.38		21.34	12.78	2.7	29.91
654. [YE2]	ROI1952			26.52	0.34		6.05	19.19	0.93	6.68		21.2	1.03		1037	167.4		0.53	0.17																			391. [OB2]	ROI979			30.61	2.27		1.43	16.02	6.66	1.82
655. [YF2]	ROI1953			27.49	0.29		2.65	16.18	1	3.04		18.53	1.15		634	86.51		0.38	0.13																			392. [OC2]	ROI980			31.58	0.97		21.4	12.28	2.16	28.16
656. [YG2]	ROI1954			27.02	0.43		3.49	16.83	1.5	3.93		18.95	1.69		380.8	83.75		0.66	0.22																			393. [OD2]	ROI981			30.43	1.16		0.95	15.49	2.98	1.21
657. [YH2]	ROI1955			28.12	0.5		22.69	12.44	1.3	26.58		14.58	1.52		309.6	76.35		0.39	0.23																			394. [OE2]	ROI982	IGNORED		24.14	0.35		12.67	0.74	1.5	12.74
658. [YI2]	ROI1956			27.9	1.1		0.11	13.79	3.24	0.13		16.03	3.77		227.2	91.06		0.58	0.46																			395. [OF2]	ROI983	IGNORED		24.23	0.37		12.16	0.28	1.53	12.28
659. [YJ2]	ROI1957	IGNORED		22.49	0.26		8.87	20.06	1.4	8.31		18.8	1.31		384.6	109.5		0.57	0.27																			396. [OG2]	ROI984	IGNORED		24	0.3		12.39	0.39	1.17	12.39
660. [YK2]	ROI1958			24.85	0.29		0.98	13.39	1.13	1.01		13.86	1.17		454.4	74.26		0.46	0.17																			397. [OH2]	ROI994	IGNORED		24.2	0.71		13.03	1.13	2.57	13.14
661. [YL2]	ROI1959			31.29	0.93		19.97	10.77	2.36	26.04		14.04	3.08		237.6	66.65		0.66	0.35																			398. [OI2]	ROI995	IGNORED		23.33	0.41		15.54	3.2	1.92	15.11
662. [YM2]	ROI1960			27.84	0.42		23.15	12.8	1.17	26.85		14.85	1.36		250.3	53.38		0.5	0.22																			399. [OJ2]	ROI996	IGNORED		23.77	0.24		14.56	2.44	1.01	14.42
663. [YN2]	ROI1961	IGNORED		24.41	0.3		8.25	20.45	1.23	8.39		20.8	1.25		126	37.56		0.52	0.26																			400. [OK2]	ROI997			23.8	0.22		14.47	2.37	0.83	14.35
664. [YO2]	ROI1962	IGNORED		23.58	0.24		9.46	21.24	1.05	9.29		20.87	1.03		63.03	13.75		0.43	0.21																			401. [OL2]	ROI998	IGNORED		23.55	0.46		16.13	3.9	1.77	15.83
665. [YP2]	ROI1969			26.35	0.21		6.49	19.56	0.89	7.13		21.48	0.98		349.5	85.65		0.67	0.24																			402. [OM2]	ROI999			23.74	0.21		14.42	2.28	0.78	14.26
666. [YQ2]	ROI1970			26.78	0.3		6.44	19.69	0.91	7.19		21.97	1.01		597	83.73		0.46	0.14																			403. [ON2]	ROI1000			32.03	1.48		1.74	16.75	3.24	2.32
667. [YR2]	ROI1971			27.03	0.28		5.58	18.92	0.94	6.28		21.31	1.06		684	97.4		0.4	0.14																			404. [OO2]	ROI1001			31.16	1.12		1.23	15.99	2.66	1.6
668. [YS2]	ROI1972			26.75	0.36		6.02	19.25	1.28	6.71		21.46	1.43		552	128.8		0.4	0.2																			405. [OP2]	ROI1002	IGNORED		23.28	0.45		17.3	4.93	2.16	16.78
669. [YT2]	ROI1973			27.07	0.19		5.44	18.8	0.68	6.14		21.21	0.76		769	72.14		0.23	0.09																			406. [OQ2]	ROI1003			24.87	0.44		10.34	22.76	1.61	10.72
670. [YU2]	ROI1974			27.12	0.28		4.55	17.93	0.76	5.14		20.26	0.86		505	83.9		0.39	0.15																			407. [OR2]	ROI1004			26.1	0.29		6.62	19.59	0.89	7.2
671. [YV2]	ROI1975			26.54	0.21		5.55	18.7	0.77	6.14		20.68	0.85		656	68.32		0.34	0.1																			408. [OS2]	ROI1005			25.94	0.41		7.75	20.65	1.82	8.38
672. [YW2]	ROI1976			26.91	0.27		4.78	18.08	0.92	5.36		20.27	1.03		1166	151.7		0.49	0.13																			409. [OT2]	ROI1006	IGNORED		24.38	0.39		12.34	0.53	1.59	12.54
673. [YX2]	ROI1977			26.95	0.28		4.41	17.72	1.01	4.95		19.9	1.14		1082	160.2		0.55	0.16																			410. [OU2]	ROI1007	IGNORED		34.3	0.5		18.31	9.91	0.89	26.17
674. [YY2]	ROI1978			27.67	0.67		2.26	15.86	2.13	2.61		18.28	2.45		491.2	122		0.66	0.26																			411. [OV2]	ROI1008			32.79	1.01		21.64	12.85	2.05	29.56
675. [YZ2]	ROI1979	IGNORED		31.63	0.79		11.05	1.94	1.9	14.56		2.56	2.5		249.5	76.64		0.56	0.27																			412. [OW2]	ROI1020			24.4	0.29		11.14	23.34	1.15	11.33
676. [ZA2]	ROI1980			26.29	0.66		7.08	20.13	1.79	7.76		22.05	1.96		254.7	107.2		0.83	0.43																			413. [OX2]	ROI1021	IGNORED		24.27	0.34		12.47	0.6	1.26	12.61
677. [ZB2]	ROI1981			29.73	1.03		1.45	15.77	2.55	1.8		19.53	3.16		325.4	121.1		0.59	0.38																			414. [OY2]	ROI1022	IGNORED		24.2	0.28		12.28	0.38	1.22	12.38
678. [ZC2]	ROI1982			32.08	0.89		18.5	9.52	1.83	24.73		12.73	2.45		240.6	70.43		0.69	0.31																			415. [OZ2]	ROI1023	IGNORED		24.59	0.28		11.19	23.47	1.11	11.46
679. [ZD2]	ROI1983	IGNORED		41.17	1.17		10.33	3.33	1.6	17.72		5.72	2.74		239.4	50.69		0.44	0.2																			416. [PA2]	ROI1024	IGNORED		23.74	0.35		15.01	2.88	1.68	14.85
680. [ZE2]	ROI1984	IGNORED		115.2	8.85		8.25	5.75	1.85	39.6		27.6	8.88		255.1	56.67		0.59	0.23																			417. [PB2]	ROI1025			32.71	1.44		17.01	8.21	3.3	23.19
681. [ZF2]	ROI1985			25.43	0.46		5.74	18.41	1.41	6.08		19.51	1.5		90.94	32.81		0.59	0.29																			418. [PC2]	ROI1026	IGNORED		23.55	0.4		16.02	3.79	1.86	15.72
682. [ZG2]	ROI1986	IGNORED		24.07	0.52		8.83	20.87	2.23	8.86		20.93	2.24		15.26	5.598		0.53	0.35																			419. [PD2]	ROI1027			25.13	0.23		9.1	21.64	0.77	9.53
683. [ZH2]	ROI1993			26.6	0.28		6.5	19.67	0.87	7.2		21.8	0.97		349.8	56.27		0.52	0.16																			420. [PE2]	ROI1028			24.66	0.27		11.31	23.63	1.06	11.62
684. [ZI2]	ROI1994			27.14	0.39		5.16	18.54	1.18	5.83		20.97	1.34		502	85.24		0.41	0.17																			421. [PF2]	ROI1029			25.05	0.27		10.82	23.32	0.98	11.29
685. [ZJ2]	ROI1995			26.15	0.21		8.25	21.24	0.78	8.99		23.14	0.85		623	87.98		0.48	0.14																			422. [PG2]	ROI1030			24.47	0.35		12.15	0.38	1.35	12.39
686. [ZK2]	ROI1996			25.2	0.11		12.28	0.85	0.49	12.89		0.89	0.51		821	110		0.32	0.13																			423. [PH2]	ROI1049	IGNORED		23.56	0.45		14.42	2.2	2.04	14.16
687. [ZL2]	ROI1997			27.13	0.27		5.74	19.13	0.9	6.49		21.62	1.01		845	133.2		0.4	0.14																			424. [PI2]	ROI1050			30.53	1.58		2.74	17.3	3.82	3.48
688. [ZM2]	ROI1998			27.56	0.38		3.68	17.23	1.11	4.23		19.79	1.28		665	134.9		0.58	0.19																			425. [PJ2]	ROI1331			23.83	0.4		12.51	0.42	1.61	12.42
689. [ZN2]	ROI1999			26.55	0.43		5.27	18.42	1.5	5.83		20.38	1.65		512	107.1		0.61	0.2																			426. [PK2]	ROI1332			30.45	0.64		7.61	22.15	1.67	9.65
690. [ZO2]	ROI2000			26.68	0.28		5.42	18.63	1.06	6.03		20.71	1.18		756	118.4		0.39	0.15																			427. [PL2]	ROI1353			23.61	0.28		16.22	4.03	1.24	15.96
691. [ZP2]	ROI2001			26.89	0.25		4.9	18.19	0.76	5.49		20.38	0.85		748	113.6		0.6	0.15																			428. [PM2]	ROI1354			23.27	0.34		16.18	3.81	1.56	15.69
692. [ZQ2]	ROI2002			27.3	0.21		3.4	16.85	0.67	3.87		19.17	0.76		562	53.31		0.28	0.09																			429. [PN2]	ROI1355			23.58	0.37		13.3	1.09	1.52	13.07
693. [ZR2]	ROI2003			26.31	0.26		5.3	18.35	0.83	5.81		20.12	0.9		463.7	58.53		0.49	0.13																			430. [PO2]	ROI1356			23.59	0.32		14.67	2.46	1.33	14.42
694. [ZS2]	ROI2004			25.2	0.39		10.58	23.15	1.38	11.11		24.31	1.44		540	100.8		0.44	0.19																			431. [PP2]	ROI1357			29.88	1.19		12.63	3	2.44	15.73
695. [ZT2]	ROI2005			26.16	0.36		6.5	19.5	1.19	7.09		21.25	1.3		245.3	63.74		0.38	0.24																			432. [PQ2]	ROI1358			31.16	1.07		7.06	21.81	2.82	9.16
696. [ZU2]	ROI2006			25.8	0.51		5.23	18.07	1.68	5.62		19.42	1.8		149.9	53.66		0.89	0.33																			433. [PR2]	ROI1375			30.33	1.09		8.88	23.38	2.95	11.22
697. [ZV2]	ROI2007	IGNORED		41.49	1.57		9.16	2.22	2.22	15.83		3.83	3.84		101	41.87		0.68	0.39																			434. [PS2]	ROI1376			28.99	1.62		12.57	2.63	4.26	15.18
698. [ZW2]	ROI2008	IGNORED		121	14.85		5.99	3.61	2.99	30.2		18.2	15.06		168.8	40.58		0.63	0.23																			435. [PT2]	ROI1377			28.79	1.4		13.02	3.02	3.29	15.62
699. [ZX2]	ROI2009	IGNORED		159.4	46.81		0.96	23.16	28.23	6.4		153.8	187.5		104.6	27.77		0.66	0.27																			436. [PU2]	ROI1378			23.47	0.37		15.58	3.31	1.67	15.24
700. [ZY2]	ROI2017			27.19	0.43		3.72	17.13	1.3	4.22		19.41	1.47		319.4	64.2		0.55	0.19																			437. [PV2]	ROI1379	IGNORED		23.11	0.29		16.8	4.34	1.53	16.18
701. [ZZ2]	ROI2018			25.99	0.3		8.81	21.73	0.93	9.54		23.53	1.01		436.2	74.5		0.39	0.18																			438. [PW2]	ROI1380			29	0.45		14.9	4.97	1.18	18.01
702. [AAA2]	ROI2019			25.65	0.43		9.85	22.62	1.52	10.53		24.18	1.62		533	89.02		0.43	0.16																			439. [PX2]	ROI1381			29.88	0.71		12.9	3.26	1.79	16.06
703. [AAB2]	ROI2020			30.04	1.04		20.64	11.05	2.43	25.83		13.83	3.04		283.7	103.1		0.42	0.28																			440. [PY2]	ROI1382			23.86	0.29		14.34	2.27	1.19	14.26
704. [AAC2]	ROI2021			27.14	0.64		4.85	18.24	2.22	5.49		20.63	2.51		471.3	147.6		0.62	0.29																			441. [PZ2]	ROI1383			23.78	0.24		14.57	2.46	0.94	14.44
705. [AAD2]	ROI2022			26.79	0.43		5.32	18.57	1.41	5.94		20.73	1.57		416	97.34		0.5	0.21																			442. [QA2]	ROI1398	IGNORED		23.33	0.55		12.68	0.34	2.16	12.33
706. [AAE2]	ROI2023			26.04	0.52		6.94	19.88	1.53	7.53		21.57	1.66		342	64.82		0.39	0.17																			443. [QB2]	ROI1399	IGNORED		23.11	0.62		15.89	3.43	1.53	15.3
707. [AAF2]	ROI2024			26.66	0.4		6.47	19.67	1.24	7.19		21.85	1.37		466.3	91.01		0.58	0.19																			444. [QC2]	ROI1400			28.98	1.74		12.34	2.4	4.64	14.9
708. [AAG2]	ROI2025			26.67	0.27		5.98	19.18	0.8	6.64		21.31	0.89		592	88.12		0.54	0.14																			445. [QD2]	ROI1401			29.95	0.96		7.07	21.45	2.21	8.82
709. [AAH2]	ROI2026			26.6	0.3		4.96	18.14	0.98	5.5		20.1	1.09		567	95.67		0.38	0.15																			446. [QE2]	ROI1402	IGNORED		52.99	1.76		0.53	19.1	1.29	1.18
710. [AAI2]	ROI2027			26.37	0.32		4.2	17.27	1.11	4.61		18.98	1.22		498.1	57.84		0.27	0.12																			447. [QF2]	ROI1403			30.51	0.73		8.43	22.99	1.89	10.72
711. [AAJ2]	ROI2028			25.54	0.5		8.99	21.72	1.5	9.57		23.11	1.59		223.4	58.08		0.36	0.23																			448. [QG2]	ROI1404			29.9	0.33		9.59	23.96	0.85	11.95
712. [AAK2]	ROI2029	IGNORED		41.91	0.96		9	2.12	1.35	15.71		3.71	2.36		192.8	40.76		0.39	0.2																			449. [QH2]	ROI1405			28.01	0.58		17.15	6.87	1.77	20.02
713. [AAL2]	ROI2030			27.03	0.43		2.35	15.7	1.41	2.65		17.68	1.59		92.49	18.68		0.39	0.19																			450. [QI2]	ROI1406			23.5	0.55		14.96	2.71	2.53	14.65
714. [AAM2]	ROI2031			26.82	0.67		4.04	17.3	2.18	4.51		19.33	2.44		62.16	25.37		0.53	0.39																			451. [QJ2]	ROI1407			32.84	1.63		23.47	14.7	3.48	32.12
715. [AAN2]	ROI2032			27.23	0.68		1.4	14.82	2.68	1.59		16.82	3.04		86.33	40.48		0.6	0.43																			452. [QK2]	ROI1422			32.16	2.48		9.57	0.61	3.64	12.82
716. [AAO2]	ROI2033			26.82	0.25		2.68	15.95	0.85	3		17.82	0.95		11.85	2.412		0.4	0.19																			453. [QL2]	ROI1423	IGNORED		37.13	1.36		3.59	19.83	2.02	5.55
717. [AAP2]	ROI2041			26.44	0.52		7.09	20.2	1.84	7.81		22.25	2.02		201.1	45.87		0.56	0.22																			454. [QM2]	ROI1424	IGNORED		22.9	0.38		14.97	2.39	1.6	14.28
718. [AAQ2]	ROI2042			25.78	0.21		8.68	21.51	0.77	9.32		23.1	0.83		613	49.96		0.25	0.08																			455. [QN2]	ROI1425			28.63	0.27		8.25	22.19	0.83	9.84
719. [AAR2]	ROI2043			25.07	0.33		11.61	0.12	1.15	12.13		0.13	1.2		447	51.06		0.22	0.11																			456. [QO2]	ROI1426	IGNORED		54.65	3.18		21.73	16.46	2.61	49.48
720. [AAS2]	ROI2044	IGNORED		25.96	1.05		6.88	19.78	2.63	7.44		21.4	2.84		312.3	105.5		0.53	0.33																			457. [QP2]	ROI1427			30.28	0.76		9.96	0.44	2.16	12.56
721. [AAT2]	ROI2045			26.03	0.23		7.19	20.13	1.41	7.8		21.83	1.53		530	71.35		0.33	0.14																			458. [QQ2]	ROI1428			27.95	1.65		16.87	6.57	4.74	19.65
722. [AAU2]	ROI2046			25.81	0.52		7.55	20.39	1.66	8.12		21.93	1.79		453.3	125.2		0.89	0.28																			459. [QR2]	ROI1429	IGNORED		24.13	0.6		7.79	19.85	2.26	7.83
723. [AAV2]	ROI2047			26.17	0.54		6.13	19.12	1.6	6.68		20.85	1.74		390.8	86.63		0.54	0.23																			460. [QS2]	ROI1430	IGNORED		38.46	0.8		8.68	1.19	1.19	13.91
724. [AAW2]	ROI2048			25.95	0.32		7.66	20.56	0.76	8.28		22.23	0.82		484.4	78.03		0.44	0.16																			461. [QT2]	ROI1431			24.6	0.33		9.29	21.58	1.32	9.52
725. [AAX2]	ROI2049			26.11	0.21		7.17	20.14	0.76	7.8		21.91	0.83		748	76.97		0.36	0.1																			462. [QU2]	ROI1432			23.9	0.44		12.55	0.5	1.78	12.5
726. [AAY2]	ROI2050			26.18	0.52		5.69	18.69	1.82	6.21		20.39	1.98		698	210.9		0.63	0.29																			463. [QV2]	ROI1433	IGNORED		56.7	3.63		19.55	14.47	2.87	46.18
727. [AAZ2]	ROI2051			27.23	0.5		3.23	16.66	1.6	3.67		18.9	1.82		433.4	116.5		0.53	0.28																			464. [QW2]	ROI1445			28.12	0.88		19.71	9.47	2.68	23.09
728. [ABA2]	ROI2052	IGNORED		36.93	0.83		16.05	8.25	1.52	24.7		12.7	2.34		299.7	74.39		0.62	0.22																			465. [QX2]	ROI1446			25.96	0.66		5.55	18.45	2.04	6
729. [ABB2]	ROI2053	IGNORED		40.34	1		12.65	5.51	1.3	21.26		9.26	2.19		123.6	37.23		0.54	0.27																			466. [QY2]	ROI1447	IGNORED		35.11	0.8		5.24	21.03	1.43	7.66
730. [ABC2]	ROI2054			26.21	0.29		0.94	13.95	0.93	1.03		15.24	1.01		123.9	19.96		0.29	0.15																			467. [QZ2]	ROI1448			28.15	0.37		11.86	1.63	1.12	13.91
731. [ABD2]	ROI2055			25.35	0.13		3.29	15.92	0.44	3.47		16.82	0.47		163.9	18.31		0.26	0.1																			468. [RA2]	ROI1449			27.74	0.38		11.01	0.63	1.16	12.73
732. [ABE2]	ROI2056			27.65	0.36		2.24	15.82	1.14	2.58		18.23	1.32		32.97	12.34		0.53	0.29																			469. [RB2]	ROI1450			28.05	0.38		14.26	4	1.09	16.67
733. [ABF2]	ROI2065			25.66	0.26		10.21	22.99	0.97	10.92		24.58	1.04		271.1	31.04		0.45	0.12																			470. [RC2]	ROI1451			24.6	0.18		7	19.3	0.62	7.18
734. [ABG2]	ROI2066			26.02	0.19		8.15	21.09	0.61	8.84		22.86	0.67		447.1	42.82		0.37	0.1																			471. [RD2]	ROI1452	IGNORED		33.94	0.5		4.02	19.54	0.95	5.69
735. [ABH2]	ROI2067			25.99	0.15		7.58	20.5	0.75	8.21		22.2	0.82		440.6	51.01		0.27	0.12																			472. [RE2]	ROI1453			27.49	1.08		19.59	9.11	3.7	22.44
736. [ABI2]	ROI2068	IGNORED		25.97	0.51		4.93	17.84	1.4	5.33		19.3	1.52		367.8	44.7		0.24	0.12																			473. [RF2]	ROI1454	IGNORED		23.59	0.52		13.8	1.59	30.14	13.56
737. [ABJ2]	ROI2069			25.69	0.18		8.83	21.62	0.58	9.45		23.14	0.62		421.6	54.53		0.29	0.12																			474. [RG2]	ROI1455			24.81	0.3		7.54	19.93	1.07	7.79
738. [ABK2]	ROI2070			26.53	0.57		4.6	17.74	1.92	5.08		19.61	2.12		321.8	95.56		0.69	0.29																			475. [RH2]	ROI1456	IGNORED		23.36	0.52		14.87	2.54	1.44	14.47
739. [ABL2]	ROI2071			26.12	0.39		4.32	17.29	1.25	4.7		18.82	1.36		338.5	84.11		0.45	0.27																			476. [RI2]	ROI1457	IGNORED		23.63	0.45		14.1	1.91	1.89	13.88
740. [ABM2]	ROI2072			25.8	0.21		6.44	19.27	0.59	6.92		20.72	0.63		516	68.95		0.37	0.13																			477. [RJ2]	ROI1458	IGNORED		24.19	0.56		12.25	0.35	2.18	12.35
741. [ABN2]	ROI2073			26.14	0.2		6.9	19.88	0.69	7.51		21.65	0.75		739	88.56		0.39	0.12																			478. [RK2]	ROI1469			31.67	0.77		7.69	22.6	1.72	10.15
742. [ABO2]	ROI2074			26.03	0.79		7.29	20.23	3.11	7.91		21.94	3.37		1172	494.8		0.87	0.42																			479. [RL2]	ROI1470			28.79	1.76		16.27	6.27	4.01	19.52
743. [ABP2]	ROI2075	IGNORED		24.77	1.3		13.21	1.58	4.33	13.63		1.63	4.47		466.9	278.8		0.76	0.59																			480. [RM2]	ROI1471			32.98	1.08		8.76	0.03	2.07	12.04
744. [ABQ2]	ROI2076			32.4	1.09		3.99	19.1	2.38	5.39		25.79	3.22		439.9	147.4		0.83	0.35																			481. [RN2]	ROI1472			31.1	0.39		5.28	20.02	0.54	6.84
745. [ABR2]	ROI2077			25.68	0.69		7.66	20.45	2.11	8.2		21.88	2.25		173.8	73.84		0.76	0.42																			482. [RO2]	ROI1473			29.35	1.32		11.49	1.68	3.58	14.05
746. [ABS2]	ROI2078			26.68	1		2.37	15.58	3.02	2.64		17.32	3.35		125.1	40.92		0.52	0.35																			483. [RP2]	ROI1474			25.75	0.31		0.68	13.5	1.1	0.73
747. [ABT2]	ROI2079			25.67	0.47		4.27	17.05	1.84	4.57		18.24	1.96		90.52	18.25		0.52	0.2																			484. [RQ2]	ROI1475	IGNORED		23.95	0.21		8.71	20.68	0.76	8.69
748. [ABU2]	ROI2080			27.13	1.24		8.61	21.99	3.74	9.73		24.86	4.23		0.76	0.659694		0.64	0.84																			485. [RR2]	ROI1476			31.67	0.7		2.78	17.69	1.64	3.67
749. [ABV2]	ROI2089			25.92	0.35		9.22	22.11	1.26	9.96		23.88	1.36		116.7	17.59		0.67	0.15																			486. [RS2]	ROI1477			30.67	1.27		4.07	18.68	2.61	5.2
750. [ABW2]	ROI2090			26.58	0.17		6.05	19.21	0.52	6.7		21.28	0.58		236.5	23.66		0.26	0.1																			487. [RT2]	ROI1478			31	1.12		3.2	17.91	2.46	4.13
751. [ABX2]	ROI2091			27.13	0.31		5.07	18.45	0.97	5.73		20.86	1.1		302.5	34.66		0.25	0.1																			488. [RU2]	ROI1479	IGNORED		23.58	0.52		13.34	1.13	2.17	13.11
752. [ABY2]	ROI2092			29.74	1.25		21.6	11.91	2.46	26.76		14.76	3.05		178.2	42.92		0.29	0.18																			489. [RV2]	ROI1480	IGNORED		24.18	0.66		11.61	23.7	2.76	11.7
753. [ABZ2]	ROI2093			27.18	0.32		1.43	14.83	1.92	1.62		16.8	2.17		285.2	48.96		0.27	0.16																			490. [RW2]	ROI1481	IGNORED		24.17	0.55		11.89	23.97	2.25	11.97
754. [ACA2]	ROI2094	IGNORED		26.83	0.41		1.15	14.42	1.54	1.29		16.12	1.72		398.9	64.67		0.46	0.16																			491. [RX2]	ROI1482	IGNORED		36.54	1.14		4.46	20.58	2.33	6.79
755. [ACB2]	ROI2095			27.14	0.7		1.8	15.18	1	2.03		17.17	1.14		351.5	82.52		0.56	0.24																			492. [RY2]	ROI1492	IGNORED		22.98	0.26		16.4	3.86	0.71	15.7
756. [ACC2]	ROI2096			26.64	0.28		4.14	17.33	1.09	4.6		19.24	1.2		665	102		0.44	0.15																			493. [RZ2]	ROI1493			31.56	0.8		4.7	19.57	1.71	6.18
757. [ACD2]	ROI2097			26.53	0.19		5.08	18.23	0.63	5.62		20.15	0.7		983	123.8		0.36	0.12																			494. [SA2]	ROI1494			23.33	0.15		14.28	1.93	0.62	13.88
758. [ACE2]	ROI2098			26.48	0.22		5.74	18.86	0.81	6.33		20.81	0.89		814	96.77		0.41	0.12																			495. [SB2]	ROI1495			23.95	0.21		10.82	22.8	0.84	10.8
759. [ACF2]	ROI2099			26.61	0.62		8.39	21.56	1.8	9.3		23.91	1.99		251.3	67.08		0.63	0.26																			496. [SC2]	ROI1496			24.43	0.35		7.88	20.09	1.36	8.02
760. [ACG2]	ROI2100			30.78	0.64		10.12	0.76	1.58	12.98		0.98	2.03		203.9	47.4		0.61	0.25																			497. [SD2]	ROI1497			28.24	0.45		15.39	5.19	1.38	18.11
761. [ACH2]	ROI2101			25.26	0.55		8.28	20.87	1.66	8.71		21.97	1.75		210.2	34.37		0.43	0.17																			498. [SE2]	ROI1498			25.81	0.3		22.05	10.89	1.03	23.71
762. [ACI2]	ROI2102			26.68	0.38		3.78	16.98	1.15	4.2		18.88	1.28		163.9	35.6		0.43	0.24																			499. [SF2]	ROI1499	IGNORED		20.91	0.41		10.53	20.75	2	9.17
763. [ACJ2]	ROI2103			25.35	1.14		9.03	21.67	3.16	9.54		22.89	3.34		12.32	6.932		0.73	0.6																			500. [SG2]	ROI1500	IGNORED		23.96	0.21		10.92	22.9	0.81	10.9
764. [ACK2]	ROI2114			26.05	0.45		7.26	20.2	1.7	7.88		21.93	1.85		66.64	18.92		0.74	0.27																			501. [SH2]	ROI1501			26.89	1.99		13.8	3.09	5.81	15.46
765. [ACL2]	ROI2115			25.83	0.41		8.26	21.11	1.84	8.89		22.72	1.98		163.3	36.62		0.67	0.23																			502. [SI2]	ROI1502	IGNORED		25.76	0.83		23.17	11.99	2.58	24.87
766. [ACM2]	ROI2116			26.66	0.4		6.56	19.76	1.19	7.29		21.95	1.32		224.5	51.01		0.72	0.23																			503. [SJ2]	ROI1503	IGNORED		94.43	8.51		16.46	13.41	2.86	64.76
767. [ACN2]	ROI2117			28.08	0.48		22.4	12.15	1.51	26.21		14.21	1.76		343.2	52.96		0.31	0.16																			504. [SK2]	ROI1504			28.19	0.62		17.17	6.96	1.45	20.17
768. [ACO2]	ROI2118			27.96	0.3		22.56	12.26	0.93	26.28		14.28	1.08		474.1	60.5		0.51	0.12																			505. [SL2]	ROI1505	IGNORED		23.5	0.43		15.95	3.7	1.96	15.62
769. [ACP2]	ROI2119			26.97	0.43		3.3	16.62	1.39	3.71		18.68	1.56		540	54.11		0.31	0.1																			506. [SM2]	ROI1506			25.06	0.34		8.77	21.28	1.34	9.16
770. [ACQ2]	ROI2120			26.96	0.22		4.14	17.46	0.77	4.65		19.61	0.86		849	109.4		0.43	0.13																			507. [SN2]	ROI1516	IGNORED		23.33	0.16		16.42	4.07	0.69	15.96
771. [ACR2]	ROI2121			26.05	0.17		6.43	19.38	0.45	6.98		21.03	0.49		585	48.8		0.18	0.08																			508. [SO2]	ROI1517			29.52	0.74		11.09	1.33	1.81	13.64
772. [ACS2]	ROI2122			25.98	0.15		7.34	20.26	0.46	7.95		21.93	0.5		332	32.68		0.18	0.1																			509. [SP2]	ROI1518			26.43	0.22		20.46	9.56	0.84	22.53
773. [ACT2]	ROI2123	IGNORED		25.51	0.4		9.65	22.36	1.76	10.26		23.77	1.87		183.3	36.73		0.45	0.2																			510. [SQ2]	ROI1519	IGNORED		23.56	0.59		16.14	3.91	2.75	15.84
774. [ACU2]	ROI2124			25.68	0.63		9.02	21.8	2.2	9.65		23.33	2.36		117.5	38.63		0.69	0.35																			511. [SR2]	ROI1520	IGNORED		23.09	0.63		16.14	3.67	1.87	15.53
775. [ACV2]	ROI2125			25.6	0.27		7.32	20.07	0.85	7.81		21.41	0.91		170.4	27.46		0.57	0.16																			512. [SS2]	ROI1521			25.87	0.7		23.69	12.56	2.65	25.54
776. [ACW2]	ROI2126			25.14	0.27		7.26	19.81	0.78	7.61		20.75	0.81		67.59	11.82		0.48	0.19																			513. [ST2]	ROI1522			29.01	0.82		11.73	1.8	2.15	14.18
777. [ACX2]	ROI2139			25.85	0.39		6.25	19.11	1.26	6.73		20.58	1.35		108.8	15.7		0.25	0.12																			514. [SU2]	ROI1523			26.65	0.45		0.86	14.06	1.47	0.96
778. [ACY2]	ROI2140			29.8	0.84		19.68	10.02	1.97	24.44		12.44	2.45		165.7	52.68		0.77	0.3																			515. [SV2]	ROI1524			31.65	0.49		6.58	21.48	1.19	8.68
779. [ACZ2]	ROI2141			28	0.42		0.61	14.32	1.32	0.71		16.71	1.54		230.1	44.34		0.5	0.19																			516. [SW2]	ROI1525	IGNORED		23.18	0.43		12.88	0.46	1.81	12.44
780. [ADA2]	ROI2142			28.18	0.3		22.99	12.77	0.76	26.99		14.99	0.89		289.8	40.61		0.4	0.14																			517. [SX2]	ROI1526	IGNORED		18.04	0.23		13.8	21.83	1.6	10.37
781. [ADB2]	ROI2143			26.96	0.39		4.02	17.34	1.28	4.52		19.48	1.43		248.6	42.7		0.51	0.17																			518. [SY2]	ROI1527	IGNORED		44.69	2.45		19.02	12.58	2.89	35.42
782. [ADC2]	ROI2144			26.17	0.3		6.58	19.57	1.06	7.17		21.34	1.16		292.6	54.01		0.45	0.19																			519. [SZ2]	ROI1528			27.71	0.57		20.04	9.65	1.41	23.14
783. [ADD2]	ROI2145			26.91	0.42		4.32	17.61	1.45	4.84		19.75	1.63		238.8	49.24		0.63	0.2																			520. [TA2]	ROI1529			29.47	0.79		15.99	6.21	2.26	19.63
784. [ADE2]	ROI2146	IGNORED		84.7	5.59		15.25	11.85	1.6	53.82		41.82	5.65		144.7	38.75		0.63	0.25																			521. [TB2]	ROI1530	IGNORED		24.46	0.55		11.79	0.02	2.02	12.02
785. [ADF2]	ROI2147			26.41	0.26		5.95	19.05	0.96	6.55		20.96	1.06		120	19.16		0.37	0.16																			522. [TC2]	ROI1531	IGNORED		23.04	0.49		18.82	6.32	2.23	18.07
786. [ADG2]	ROI2148			25.49	0.38		9.25	21.95	1.43	9.82		23.31	1.52		83.81	24.05		0.62	0.29																			523. [TD2]	ROI1539			32.4	1.39		5.23	20.34	3.13	7.06
787. [ADH2]	ROI2149	IGNORED		24.67	0.66		10.02	22.35	2.54	10.3		22.97	2.61		30.34	13.56		0.83	0.49																			524. [TE2]	ROI1540	IGNORED		48.84	1.4		1.63	19.73	8	3.32
788. [ADI2]	ROI2163	IGNORED		115.3	20.62		17.53	15.03	2.21	84.2		72.2	10.63		6.91	1.836		0.76	0.26																			525. [TF2]	ROI1541			30.47	0.61		5.59	20.14	1.42	7.1
789. [ADJ2]	ROI2164			27.08	0.44		3.15	16.51	1.58	3.55		18.63	1.78		83.8	16.98		0.42	0.22																			526. [TG2]	ROI1542	IGNORED		53.21	1.69		0.86	19.44	1.46	1.9
790. [ADK2]	ROI2165			27.46	0.46		3.1	16.61	1.48	3.55		19.01	1.69		162.5	35.23		0.57	0.22																			527. [TH2]	ROI1543			29.62	0.46		4.43	18.71	1.24	5.47
791. [ADL2]	ROI2166			26.81	0.39		4.27	17.53	1.36	4.77		19.58	1.52		132.7	27.98		0.71	0.21																			528. [TI2]	ROI1544	IGNORED		21.88	0.32		19.74	6.58	1.52	18
792. [ADM2]	ROI2167			26.13	0.31		8.38	21.35	1.06	9.12		23.25	1.15		154.6	25.84		0.36	0.16																			529. [TJ2]	ROI1545			23.63	0.34		9.16	20.97	1.5	9.02
793. [ADN2]	ROI2168			25.43	0.34		11.46	0.13	1.28	12.14		0.14	1.36		108	19.48		0.38	0.18																			530. [TK2]	ROI1546			29.51	0.69		9.04	23.28	1.89	11.11
794. [ADO2]	ROI2169			25.14	0.51		12.64	1.18	1.82	13.24		1.24	1.91		29.49	7.683		0.62	0.25																			531. [TL2]	ROI1547			29.63	0.7		1.37	15.65	2.16	1.69
795. [ADP2]	ROI2170			26.36	0.42		6.96	20.03	1.36	7.64		22	1.5		1.81	0.499465		0.4	0.27																			532. [TM2]	ROI1548			25.35	0.19		5.84	18.48	0.78	6.17
796. [ADQ2]	ROI2188			30.16	1.07		20.94	11.39	2.76	26.31		14.31	3.47		3.35	1.335		0.56	0.36																			533. [TN2]	ROI1549	IGNORED		22.57	0.35		13.59	0.83	1.49	12.78
797. [ADR2]	ROI2189			27.65	0.54		2.82	16.41	1.48	3.25		18.9	1.7		56.02	12.1		0.41	0.22																			534. [TO2]	ROI1550			27.73	0.72		6.94	20.56	1.95	8.02
798. [ADS2]	ROI2190			27.88	0.64		1.88	15.55	1.77	2.18		18.06	2.06		56.81	11.39		0.34	0.22																			535. [TP2]	ROI1551			32.94	0.97		21.95	13.2	2.24	30.12
799. [ADT2]	ROI2191			25.42	0.48		5.82	18.49	1.95	6.16		19.58	2.06		36.73	13.03		0.53	0.35																			536. [TQ2]	ROI1552			32.9	1.22		21.9	13.15	2.47	30.02
800. [ADU2]	ROI2192	IGNORED		85.59	5.96		12.95	9.59	1.62	46.2		34.2	5.76		1.92	0.575336		0.61	0.29																			537. [TR2]	ROI1553			30.23	1.05		12.43	2.91	2.71	15.66
																																						538. [TS2]	ROI1554			31.63	0.97		8.21	23.1	3.04	10.82
																																						539. [TT2]	ROI1555			31.35	0.99		8.67	23.49	2.58	11.33
																																						540. [TU2]	ROI1563	IGNORED		18.14	0.28		12.42	20.55	2.1	9.39
																																						541. [TV2]	ROI1564	IGNORED		50.96	2.44		23.02	17.37	2.15	48.88
																																						542. [TW2]	ROI1565			31	0.76		0.94	15.65	2.05	1.22
																																						543. [TX2]	ROI1566			29.55	0.37		4.32	18.57	0.86	5.32
																																						544. [TY2]	ROI1567			29.64	0.29		3.8	18.08	0.86	4.69
																																						545. [TZ2]	ROI1568			30.05	0.34		3.03	17.44	0.94	3.79
																																						546. [UA2]	ROI1569	IGNORED		22.8	0.22		11.67	23.04	1.03	11.09
																																						547. [UB2]	ROI1570	IGNORED		21.82	0.47		17.38	4.18	2.07	15.8
																																						548. [UC2]	ROI1571			32.2	0.6		20.38	11.43	1.25	27.34
																																						549. [UD2]	ROI1572	IGNORED		24.35	0.59		3.14	15.32	2.19	3.19
																																						550. [UE2]	ROI1573	IGNORED		23.35	0.65		6.58	18.24	2.6	6.4
																																						551. [UF2]	ROI1574			28.23	0.52		3.77	17.57	1.54	4.44
																																						552. [UG2]	ROI1575			25.13	0.62		9.62	22.16	2.54	10.07
																																						553. [UH2]	ROI1576			29.95	1.22		5.15	19.54	3.02	6.43
																																						554. [UI2]	ROI1577			29.19	0.6		9.36	23.5	1.64	11.39
																																						555. [UJ2]	ROI1578			33	1.6		3.32	18.59	3.39	4.56
																																						556. [UK2]	ROI1579			24.35	0.34		12.88	1.05	1.35	13.07
																																						557. [UL2]	ROI1580			25.31	0.54		7.67	20.29	2.03	8.09
																																						558. [UM2]	ROI1587			25.42	0.64		14.85	3.52	2.18	15.73
																																						559. [UN2]	ROI1588			25.92	0.44		7.42	20.31	1.73	8.01
																																						560. [UO2]	ROI1589	IGNORED		23.62	0.45		13.49	1.3	1.88	13.28
																																						561. [UP2]	ROI1590			28.98	0.52		4.05	18.11	1.46	4.89
																																						562. [UQ2]	ROI1591			26.31	0.45		9.85	22.91	1.39	10.8
																																						563. [UR2]	ROI1592			27.71	0.51		13.1	2.7	1.48	15.12
																																						564. [US2]	ROI1593			30.82	0.85		3.45	18.11	1.89	4.43
																																						565. [UT2]	ROI1594			26.97	0.55		15.51	4.83	1.63	17.43
																																						566. [UU2]	ROI1595			26.69	0.5		16.01	5.22	1.67	17.8
																																						567. [UV2]	ROI1596			29.36	0.42		7.15	21.34	1.01	8.75
																																						568. [UW2]	ROI1597			29.42	0.5		3.61	17.82	2.27	4.43
																																						569. [UX2]	ROI1598			32.41	0.78		15.4	6.51	1.55	20.79
																																						570. [UY2]	ROI1599			26.08	0.38		4.67	17.63	1.26	5.08
																																						571. [UZ2]	ROI1600			30.07	1.51		7.15	21.57	3.83	8.96
																																						572. [VA2]	ROI1601	IGNORED		99.52	6.72		14.78	11.89	2.15	61.3
																																						573. [VB2]	ROI1602			26.25	0.31		8.82	21.85	0.93	9.65
																																						574. [VC2]	ROI1603			24.87	0.34		10.98	23.4	1.27	11.38
																																						575. [VD2]	ROI1604			30.25	0.7		13.19	3.67	16.79	16.63
																																						576. [VE2]	ROI1610	IGNORED		46.24	2		23.82	17.6	2.16	45.9
																																						577. [VF2]	ROI1611			27.08	0.6		14.88	4.25	1.87	16.79
																																						578. [VG2]	ROI1612			31.55	1.01		20.37	11.24	2.5	26.78
																																						579. [VH2]	ROI1613	IGNORED		23.5	0.3		10.96	22.7	1.27	10.73
																																						580. [VI2]	ROI1614			28.68	0.57		7.01	20.97	1.42	8.38
																																						581. [VJ2]	ROI1615	IGNORED		47.22	2.57		13.21	7.12	2.68	26
																																						582. [VK2]	ROI1616			30.17	1.51		1.47	15.93	3.85	1.85
																																						583. [VL2]	ROI1617			29.67	0.47		5.33	19.62	1.23	6.59
																																						584. [VM2]	ROI1618			28.81	0.59		9.16	23.16	1.64	10.99
																																						585. [VN2]	ROI1619			29.9	0.55		4.66	19.03	1.62	5.81
																																						586. [VO2]	ROI1620			28.64	0.62		8.54	22.48	1.78	10.19
																																						587. [VP2]	ROI1621	IGNORED		40.71	2.51		20.14	13.06	3.01	34.16
																																						588. [VQ2]	ROI1622			28.96	0.78		19.55	9.6	2	23.59
																																						589. [VR2]	ROI1623			32.17	0.45		10.21	1.25	1.07	13.68
																																						590. [VS2]	ROI1624			28.13	0.62		23.06	12.82	2.11	27.03
																																						591. [VT2]	ROI1625			31.75	1.42		12.14	3.07	3.25	16.06
																																						592. [VU2]	ROI1626	IGNORED		22.03	0.23		1.39	12.32	1.01	1.28
																																						593. [VV2]	ROI1627	IGNORED		22.81	0.41		20.63	8.01	1.7	19.61
																																						594. [VW2]	ROI1628	IGNORED		24.25	0.48		12.96	1.09	1.96	13.1
																																						595. [VX2]	ROI1634	IGNORED		22.15	0.28		15.75	2.75	1.27	14.54
																																						596. [VY2]	ROI1635			30.78	0.67		0.9	15.54	1.79	1.15
																																						597. [VZ2]	ROI1636	IGNORED		22.38	0.2		13.54	0.68	0.83	12.63
																																						598. [WA2]	ROI1637			29.01	0.76		21.03	11.1	1.93	25.42
																																						599. [WB2]	ROI1638			30.87	1.4		0.82	15.49	2.99	1.05
																																						600. [WC2]	ROI1639	IGNORED		12.99	0.22		0.09	1.92	2.95	0.05
																																						601. [WD2]	ROI1640			29	1.29		6.71	20.78	1.43	8.11
																																						602. [WE2]	ROI1641			29.6	0.39		6.38	20.65	0.98	7.87
																																						603. [WF2]	ROI1642			28.22	0.51		9.93	23.73	1.59	11.68
																																						604. [WG2]	ROI1643			26.29	0.56		16.46	5.5	1.74	18.03
																																						605. [WH2]	ROI1644			27.92	0.35		9.5	23.18	1.06	11.05
																																						606. [WI2]	ROI1645	IGNORED		101.4	5.26		14.22	11.38	1.06	60.1
																																						607. [WJ2]	ROI1646			29.71	0.8		18.35	8.65	1.93	22.71
																																						608. [WK2]	ROI1647			34.02	0.74		7.35	22.89	1.45	10.42
																																						609. [WL2]	ROI1648			29.38	0.57		20.21	10.41	1.46	24.74
																																						610. [WM2]	ROI1649			25.87	0.4		7.65	20.52	0.91	8.25
																																						611. [WN2]	ROI1650	IGNORED		23.06	0.44		18.74	6.25	2	18.01
																																						612. [WO2]	ROI1651			29.55	0.89		13.01	3.26	2.05	16.02
																																						613. [WP2]	ROI1652	IGNORED		23.34	0.46		16.43	4.09	2.22	15.98
																																						614. [WQ2]	ROI1657	IGNORED		24.03	0.36		7.93	19.95	1.27	7.94
																																						615. [WR2]	ROI1658			23.86	0.24		8.12	20.05	0.93	8.07
																																						616. [WS2]	ROI1659			28.5	0.99		6.13	20.03	3.01	7.28
																																						617. [WT2]	ROI1660			25.96	0.68		16.65	5.56	1.78	18.01
																																						618. [WU2]	ROI1661	IGNORED		20.68	0.29		22.29	8.37	1.62	19.21
																																						619. [WV2]	ROI1662			28.95	0.6		4.8	18.85	1.76	5.79
																																						620. [WW2]	ROI1663			27.47	0.58		7.85	21.36	1.37	8.98
																																						621. [WX2]	ROI1664			28.24	0.77		6.06	19.86	2.07	7.13
																																						622. [WY2]	ROI1665			29.97	0.96		0.28	14.67	2.51	0.35
																																						623. [WZ2]	ROI1666			28.04	0.68		8.52	22.25	2.14	9.96
																																						624. [XA2]	ROI1667	IGNORED		24.78	0.39		22.28	10.65	1.23	23
																																						625. [XB2]	ROI1668			26.63	1.3		15.37	4.55	3.99	17.05
																																						626. [XC2]	ROI1669			29.09	0.36		5.4	19.5	0.89	6.55
																																						627. [XD2]	ROI1670			26.89	0.47		8.89	22.18	1.61	9.96
																																						628. [XE2]	ROI1671			27.5	0.83		6.37	19.9	1.8	7.3
																																						629. [XF2]	ROI1672			30.31	0.39		17.82	8.31	0.69	22.5
																																						630. [XG2]	ROI1673			25.63	0.37		10.35	23.11	1.44	11.05
																																						631. [XH2]	ROI1674			25.9	0.82		8.65	21.54	2.62	9.34
																																						632. [XI2]	ROI1675			30.43	0.94		12.34	2.87	1.63	15.64
																																						633. [XJ2]	ROI1676	IGNORED		23.16	0.47		16.08	3.65	2.24	15.52
																																						634. [XK2]	ROI1677	IGNORED		22.92	0.42		17.4	4.84	1.98	16.62
																																						635. [XL2]	ROI1681			31.82	0.8		1.68	16.63	1.13	2.23
																																						636. [XM2]	ROI1682	IGNORED		25.18	0.54		0.01	12.57	2.27	0.01
																																						637. [XN2]	ROI1683	IGNORED		18.15	0.28		9.6	17.73	1.86	7.26
																																						638. [XO2]	ROI1684	IGNORED		20.26	0.32		19.56	5.34	1.5	16.51
																																						639. [XP2]	ROI1685			29.13	0.56		9.84	23.95	2.4	11.94
																																						640. [XQ2]	ROI1686	IGNORED		20.47	0.42		21.37	7.3	2.15	18.23
																																						641. [XR2]	ROI1687			30.41	1.47		2.81	17.34	3.93	3.56
																																						642. [XS2]	ROI1688			30.26	0.6		3.16	17.65	1.68	3.99
																																						643. [XT2]	ROI1689			29.78	0.34		3.14	17.47	0.97	3.9
																																						644. [XU2]	ROI1690			28.21	0.7		7.76	21.55	2.03	9.12
																																						645. [XV2]	ROI1691			27.26	0.53		9.52	22.95	1.65	10.81
																																						646. [XW2]	ROI1692			30.23	1.25		22.57	13.04	3.43	28.43
																																						647. [XX2]	ROI1693	IGNORED		105.2	8.52		14.58	11.84	1.62	63.9
																																						648. [XY2]	ROI1694			27.26	0.39		9.98	23.42	1.03	11.34
																																						649. [XZ2]	ROI1695			27.24	0.39		5.41	18.84	1.14	6.14
																																						650. [YA2]	ROI1696			32.21	1.16		11.24	2.29	2.46	15.08
																																						651. [YB2]	ROI1697			25.77	1.07		12	0.82	3.87	12.88
																																						652. [YC2]	ROI1698			32.83	0.29		7.96	23.19	0.55	10.89
																																						653. [YD2]	ROI1699			31.68	0.54		8.92	23.83	1.3	11.78
																																						654. [YE2]	ROI1700			30.91	0.52		8.89	23.57	1.35	11.45
																																						655. [YF2]	ROI1701	IGNORED		24.18	0.68		12.14	0.23	2.64	12.23
																																						656. [YG2]	ROI1705			30.11	0.49		5.22	19.66	1.04	6.55
																																						657. [YH2]	ROI1706			27	0.39		18	7.33	1.16	20.25
																																						658. [YI2]	ROI1707	IGNORED		18.46	0.28		5.9	14.3	1.84	4.54
																																						659. [YJ2]	ROI1708			29.4	1.5		22.23	12.43	3.88	27.23
																																						660. [YK2]	ROI1709			28.55	0.51		7.12	21.03	1.28	8.47
																																						661. [YL2]	ROI1710			28.59	0.51		4.76	18.69	1.35	5.67
																																						662. [YM2]	ROI1711			29.99	0.63		3.73	18.13	1.58	4.66
																																						663. [YN2]	ROI1712			30.42	0.34		3.12	17.66	0.74	3.96
																																						664. [YO2]	ROI1713			30.61	0.62		2.88	17.47	1.53	3.67
																																						665. [YP2]	ROI1714			29	0.44		6.3	20.37	1.14	7.61
																																						666. [YQ2]	ROI1715			29.08	0.33		7.09	21.19	0.85	8.59
																																						667. [YR2]	ROI1716			30.98	0.49		21.67	12.37	1.04	27.97
																																						668. [YS2]	ROI1717	IGNORED		18.16	0.31		13.74	21.89	2.15	10.4
																																						669. [YT2]	ROI1718			27.49	0.5		9.49	23.01	1.54	10.87
																																						670. [YU2]	ROI1719			28.21	0.96		20.04	9.83	2.23	23.55
																																						671. [YV2]	ROI1720			29.6	0.44		15.79	6.06	1.34	19.48
																																						672. [YW2]	ROI1721			28.59	0.99		20.7	10.63	2.23	24.66
																																						673. [YX2]	ROI1722			25.21	0.35		6.78	19.35	1.23	7.12
																																						674. [YY2]	ROI1723			32.2	1.52		8.97	0.03	3.08	12.04
																																						675. [YZ2]	ROI1724			33.25	1.43		9.87	1.21	2.92	13.68
																																						676. [ZA2]	ROI1725	IGNORED		24.31	0.28		12.15	0.31	1.15	12.31
																																						677. [ZB2]	ROI1729			32.48	0.92		0.45	15.58	1.96	0.61
																																						678. [ZC2]	ROI1730	IGNORED		23.15	0.5		2.94	14.5	2.8	2.84
																																						679. [ZD2]	ROI1731			25.33	0.88		0.43	13.06	2.97	0.45
																																						680. [ZE2]	ROI1732			32.83	1.53		14.28	5.5	3.65	19.53
																																						681. [ZF2]	ROI1733	IGNORED		42.24	1.36		21.99	15.17	1.88	38.7
																																						682. [ZG2]	ROI1734			28.32	0.65		11.65	1.48	1.52	13.75
																																						683. [ZH2]	ROI1735			32.77	1.02		21.67	12.88	2.35	29.59
																																						684. [ZI2]	ROI1736			30.26	0.26		3.39	17.87	0.6	4.27
																																						685. [ZJ2]	ROI1737			29.74	0.4		5.21	19.52	0.97	6.45
																																						686. [ZK2]	ROI1738			27.22	0.7		13.43	2.85	2.18	15.23
																																						687. [ZL2]	ROI1739			28.66	0.33		9.7	23.65	0.97	11.58
																																						688. [ZM2]	ROI1740			25.8	0.47		15.29	4.13	1.56	16.44
																																						689. [ZN2]	ROI1741			29.05	1.07		2.43	16.51	2.96	2.94
																																						690. [ZO2]	ROI1742			27.59	1		5.11	18.67	2.97	5.87
																																						691. [ZP2]	ROI1743			31.37	0.48		12.29	3.11	1.08	16.07
																																						692. [ZQ2]	ROI1744			30.31	0.5		12.76	3.25	1.23	16.11
																																						693. [ZR2]	ROI1745	IGNORED		24.61	0.34		7.5	19.8	1.19	7.69
																																						694. [ZS2]	ROI1746			32.5	0.76		16.28	7.42	1.39	22.05
																																						695. [ZT2]	ROI1747			30.55	1.47		12.54	3.11	4.27	15.96
																																						696. [ZU2]	ROI1748	IGNORED		24.83	0.67		7.79	20.19	2.24	8.06
																																						697. [ZV2]	ROI1749	IGNORED		23.14	0.48		18.95	6.5	2.07	18.27
																																						698. [ZW2]	ROI1750			25.98	0.39		7.55	20.46	1.11	8.17
																																						699. [ZX2]	ROI1753	IGNORED		52.71	4.36		23.08	17.62	3.49	50.7
																																						700. [ZY2]	ROI1754	IGNORED		25.37	0.28		21.78	10.42	1.25	23.02
																																						701. [ZZ2]	ROI1755			24.73	0.21		22.83	11.18	0.63	23.52
																																						702. [AAA2]	ROI1756			25.19	0.55		22.38	10.95	2.07	23.49
																																						703. [AAB2]	ROI1757	IGNORED		45.84	1.93		19.24	12.96	2.41	36.75
																																						704. [AAC2]	ROI1758			30.99	1.36		3.39	18.1	3.37	4.38
																																						705. [AAD2]	ROI1759			32.45	0.27		21.03	12.15	0.56	28.43
																																						706. [AAE2]	ROI1760			29.64	0.5		4.62	18.9	1.41	5.7
																																						707. [AAF2]	ROI1761			27.56	0.83		10.1	23.65	2.31	11.6
																																						708. [AAG2]	ROI1762	IGNORED		22.65	0.38		21.5	8.78	1.84	20.29
																																						709. [AAH2]	ROI1763			28.69	1.11		5.01	18.97	2.44	5.99
																																						710. [AAI2]	ROI1764			30.87	0.47		19.53	10.2	1.02	25.12
																																						711. [AAJ2]	ROI1765			30.06	0.38		20.5	10.92	1.02	25.68
																																						712. [AAK2]	ROI1766	FAILED Could not estimate Exceeded max times round while loop. Please report.
																																						713. [AAL2]	ROI1767			26.81	1.31		9.09	22.34	4.09	10.15
																																						714. [AAM2]	ROI1768			32.01	2.29		13.95	4.96	4.75	18.61
																																						715. [AAN2]	ROI1769			23.92	0.29		9.1	21.06	0.96	9.07
																																						716. [AAO2]	ROI1770			24.4	0.19		10.21	22.41	0.74	10.38
																																						717. [AAP2]	ROI1771			31.2	1		3.38	18.15	2.28	4.4
																																						718. [AAQ2]	ROI1772			25.69	0.64		8.5	21.29	2.76	9.1
																																						719. [AAR2]	ROI1773			31.24	1.13		18.89	9.67	2.31	24.59
																																						720. [AAS2]	ROI1774	IGNORED		24.76	0.36		11.35	23.72	1.41	11.71
																																						721. [AAT2]	ROI1777			29.11	1.06		3.52	17.63	2.91	4.27
																																						722. [AAU2]	ROI1778			30.65	1.78		3.49	18.1	3.32	4.46
																																						723. [AAV2]	ROI1779			29.78	0.75		10.55	0.88	1.98	13.09
																																						724. [AAW2]	ROI1780			30.22	1.08		5.98	20.45	2.88	7.53
																																						725. [AAX2]	ROI1781			32.55	1.68		20.77	11.92	4.03	28.17
																																						726. [AAY2]	ROI1782			31.8	1.84		1.03	15.98	4.66	1.37
																																						727. [AAZ2]	ROI1783			30.01	0.91		4.73	19.13	2.27	5.91
																																						728. [ABA2]	ROI1784			29.54	0.55		5.87	20.12	1.32	7.22
																																						729. [ABB2]	ROI1785			29.64	1.08		7.52	21.81	2.35	9.29
																																						730. [ABC2]	ROI1786			32.76	0.93		20.98	12.19	1.95	28.64
																																						731. [ABD2]	ROI1787			30.64	0.87		22.71	13.31	2.23	28.99
																																						732. [ABE2]	ROI1788			27.31	1.7		9.21	22.66	4.71	10.48
																																						733. [ABF2]	ROI1789			26.2	0.97		21.11	10.12	3.12	23.05
																																						734. [ABG2]	ROI1790			30.56	0.93		19.71	10.29	2.43	25.1
																																						735. [ABH2]	ROI1791			31.36	0.47		17.49	8.3	0.98	22.85
																																						736. [ABI2]	ROI1792			31.12	0.4		19.01	9.76	0.85	24.65
																																						737. [ABJ2]	ROI1793	IGNORED		23.98	0.26		12.23	0.22	1.02	12.22
																																						738. [ABK2]	ROI1794			23.91	0.24		12.79	0.74	0.96	12.74
																																						739. [ABL2]	ROI1795	IGNORED		19	0.28		7.65	16.5	1.92	6.06
																																						740. [ABM2]	ROI1796			31.64	0.24		7.19	22.09	0.58	9.48
																																						741. [ABN2]	ROI1797			28.77	2.04		6.08	20.07	4.14	7.29
																																						742. [ABO2]	ROI1798			32.59	3.64		17.29	8.45	5.73	23.48
																																						743. [ABP2]	ROI1801			31.51	0.55		3.07	17.93	1.5	4.03
																																						744. [ABQ2]	ROI1802	IGNORED		33.47	1.18		22.69	14.09	20.83	31.65
																																						745. [ABR2]	ROI1803			30.33	0.59		9.86	0.36	1.42	12.46
																																						746. [ABS2]	ROI1804	IGNORED		18.5	0.22		10.2	18.63	1.58	7.86
																																						747. [ABT2]	ROI1805			31.12	0.81		0.83	15.58	2.02	1.08
																																						748. [ABU2]	ROI1806			31.35	1.1		2.94	17.75	2.42	3.84
																																						749. [ABV2]	ROI1807			31.31	0.8		1.74	16.54	1.58	2.27
																																						750. [ABW2]	ROI1808	IGNORED		43.6	1.28		21.22	14.61	1.72	38.55
																																						751. [ABX2]	ROI1809			31.3	0.54		4.38	19.18	1.43	5.71
																																						752. [ABY2]	ROI1810	IGNORED		101.8	11.72		14.66	11.83	2.42	62.2
																																						753. [ABZ2]	ROI1811	IGNORED		21.27	0.32		3.63	14.09	1.65	3.22
																																						754. [ACA2]	ROI1812			29.51	1.44		10.25	0.49	3.71	12.6
																																						755. [ACB2]	ROI1813			26.55	0.29		18.35	7.5	0.85	20.3
																																						756. [ACC2]	ROI1814			26.81	1.13		18.72	7.98	3.48	20.91
																																						757. [ACD2]	ROI1815			31.47	0.59		15.98	6.83	1.5	20.95
																																						758. [ACE2]	ROI1816			30.46	0.4		20.71	11.25	1.08	26.28
																																						759. [ACF2]	ROI1817			29.14	0.62		6.75	20.87	1.29	8.2
																																						760. [ACG2]	ROI1818			29.55	0.67		4.85	19.1	1.89	5.97
																																						761. [ACH2]	ROI1819	IGNORED		50.96	1.88		1.96	20.31	1.62	4.17
																																						762. [ACI2]	ROI1820			29.34	1.82		4.22	18.4	4.64	5.16
																																						763. [ACJ2]	ROI1821			30.38	1		22.3	12.82	2.77	28.23
																																						764. [ACK2]	ROI1822	IGNORED		24.19	0.49		16	4.1	2.29	16.13
																																						765. [ACL2]	ROI1823			25.69	0.43		8.64	21.43	1.89	9.25
																																						766. [ACM2]	ROI1825			32.07	0.89		2.21	17.23	1.86	2.95
																																						767. [ACN2]	ROI1826	IGNORED		33.64	0.65		23.32	14.76	1.46	32.69
																																						768. [ACO2]	ROI1827			31.51	0.37		5.96	20.82	0.8	7.83
																																						769. [ACP2]	ROI1828			32.51	0.54		22.55	13.69	1.24	30.54
																																						770. [ACQ2]	ROI1829			32.35	0.45		22.61	13.71	0.97	30.48
																																						771. [ACR2]	ROI1830			31.4	1.2		0.52	15.35	3.01	0.68
																																						772. [ACS2]	ROI1831			29.57	0.42		5.34	19.6	1.06	6.58
																																						773. [ACT2]	ROI1832			25.45	0.24		11.37	0.06	0.87	12.06
																																						774. [ACU2]	ROI1833			25.21	0.43		11.94	0.51	1.49	12.54
																																						775. [ACV2]	ROI1834	IGNORED		24.12	0.33		15.53	3.59	1.22	15.61
																																						776. [ACW2]	ROI1835	IGNORED		21.89	0.33		0.48	11.33	1.62	0.44
																																						777. [ACX2]	ROI1836			27.99	0.66		11.42	1.13	2.1	13.32
																																						778. [ACY2]	ROI1837			26.68	0.4		15.63	4.84	1.4	17.38
																																						779. [ACZ2]	ROI1838			27.73	0.88		19.66	9.27	2.11	22.71
																																						780. [ADA2]	ROI1839			31.18	1.27		15.43	6.2	1.95	20.05
																																						781. [ADB2]	ROI1840	IGNORED		54.21	3.22		1.21	19.9	2.45	2.73
																																						782. [ADC2]	ROI1841			30.61	0.3		3.54	18.14	0.72	4.52
																																						783. [ADD2]	ROI1842			32.84	1.02		17.31	8.54	2.32	23.68
																																						784. [ADE2]	ROI1843			25.2	0.32		15.31	3.89	1.35	16.08
																																						785. [ADF2]	ROI1844			25.7	0.62		10.13	22.93	2.23	10.85
																																						786. [ADG2]	ROI1845			25.91	0.39		9.38	22.27	1.48	10.13
																																						787. [ADH2]	ROI1846			25.66	0.27		8.36	21.14	0.98	8.94
																																						788. [ADI2]	ROI1847			24.84	0.32		11.2	23.6	1.17	11.59
																																						789. [ADJ2]	ROI1849			31.55	0.89		0.52	15.4	2.03	0.69
																																						790. [ADK2]	ROI1850			31.97	0.55		23.3	14.29	1.26	31.04
																																						791. [ADL2]	ROI1851			25.7	0.57		10.28	23.08	2	11.01
																																						792. [ADM2]	ROI1852			32.06	0.72		22.93	13.95	1.28	30.63
																																						793. [ADN2]	ROI1853			28.23	0.79		3.64	17.44	2.44	4.28
																																						794. [ADO2]	ROI1854			25.3	0.55		8.51	21.13	1.46	8.97
																																						795. [ADP2]	ROI1855			29.97	0.47		3.22	17.61	1.29	4.02
																																						796. [ADQ2]	ROI1856			30.49	0.75		2.08	16.63	1.69	2.64
																																						797. [ADR2]	ROI1857			25.05	0.65		12.42	0.92	1.6	12.96
																																						798. [ADS2]	ROI1858	IGNORED		24.67	0.45		12.41	0.74	1.72	12.76
																																						799. [ADT2]	ROI1859			31.21	1.08		22.85	13.63	1.91	29.72
																																						800. [ADU2]	ROI1860			26.52	0.71		11.5	0.64	2.41	12.71
																																						801. [ADV2]	ROI1861			25.88	0.53		14.05	2.92	1.78	15.15
																																						802. [ADW2]	ROI1862			26.66	1.14		3.47	16.66	2.91	3.85
																																						803. [ADX2]	ROI1863	IGNORED		20.98	0.54		0.56	10.83	2.44	0.49
																																						804. [ADY2]	ROI1864	IGNORED		37.43	1.16		2.86	19.17	1.9	4.46
																																						805. [ADZ2]	ROI1865	IGNORED		37.5	0.83		23.65	15.97	1.43	36.96
																																						806. [AEA2]	ROI1866			25.88	0.52		14.02	2.89	1.78	15.12
																																						807. [AEB2]	ROI1867			28.22	0.38		8.66	22.45	1.68	10.18
																																						808. [AEC2]	ROI1868			27.43	1.04		12.08	1.58	3	13.81
																																						809. [AED2]	ROI1869	IGNORED		36.79	0.79		5.56	21.74	1.19	8.53
																																						810. [AEE2]	ROI1870	IGNORED		35.61	0.94		7.84	23.75	1.4	11.63
																																						811. [AEF2]	ROI1871	IGNORED		34.39	1.03		13.58	5.21	2.36	19.46
																																						812. [AEG2]	ROI1873			30.25	0.56		3.32	17.8	1.33	4.19
																																						813. [AEH2]	ROI1874			26.19	1.03		7.09	20.1	3.64	7.74
																																						814. [AEI2]	ROI1875			28.06	0.87		3.39	17.12	2.49	3.96
																																						815. [AEJ2]	ROI1876			26.22	0.54		6.66	19.68	2.45	7.28
																																						816. [AEK2]	ROI1877			26.51	0.63		3.13	16.27	1.53	3.46
																																						817. [AEL2]	ROI1878			25.99	0.84		5.99	18.91	2.62	6.49
																																						818. [AEM2]	ROI1879	IGNORED		31.9	0.75		1.32	16.29	1.93	1.75
																																						819. [AEN2]	ROI1880			29.84	0.53		4.85	19.2	1.16	6.03
																																						820. [AEO2]	ROI1881			30.98	0.94		23.71	14.42	2.15	30.61
																																						821. [AEP2]	ROI1882			26.78	0.56		6.09	19.33	1.78	6.79
																																						822. [AEQ2]	ROI1883			30.17	1.43		0.08	14.53	3.54	0.1
																																						823. [AER2]	ROI1884			25.12	0.44		12.42	0.96	1.87	13
																																						824. [AES2]	ROI1885	IGNORED		49.16	1.23		2.46	20.6	1.11	5.04
																																						825. [AET2]	ROI1886			29.49	0.7		5.07	19.3	5.97	6.23
																																						826. [AEU2]	ROI1887			29.47	0.56		21.43	11.65	1.34	26.31
																																						827. [AEV2]	ROI1888	IGNORED		38.76	1.49		19.86	12.43	2.52	32.08
																																						828. [AEW2]	ROI1889			26.92	1.17		15.03	4.33	3.93	16.86
																																						829. [AEX2]	ROI1890			28.93	0.56		8.17	22.22	2	9.85
																																						830. [AEY2]	ROI1891			31.48	1.47		20.98	11.83	3.85	27.52
																																						831. [AEZ2]	ROI1892	IGNORED		55.67	2.13		19.72	14.55	1.88	45.74
																																						832. [AFA2]	ROI1893	IGNORED		55.36	2.48		19.51	14.31	1.85	45
																																						833. [AFB2]	ROI1894	IGNORED		56.17	2.99		18.21	13.08	2.31	42.62
																																						834. [AFC2]	ROI1895	IGNORED		24.13	0.45		11.81	23.87	1.9	11.87
																																						835. [AFD2]	ROI1897			30.08	1.22		3.25	17.67	3.24	4.07
																																						836. [AFE2]	ROI1898			28.67	0.47		5.78	19.74	1.23	6.91
																																						837. [AFF2]	ROI1899			30.44	1.83		1.09	15.63	7.92	1.38
																																						838. [AFG2]	ROI1900			29.15	1		5.75	19.87	2.66	6.98
																																						839. [AFH2]	ROI1901	IGNORED		93.22	6.25		10.84	7.75	0.95	42.11
																																						840. [AFI2]	ROI1902			29.81	1.05		7.12	21.46	2.25	8.84
																																						841. [AFJ2]	ROI1903			29.78	0.21		5.26	19.59	0.51	6.53
																																						842. [AFK2]	ROI1904			32.41	1.66		23.1	14.21	3.44	31.19
																																						843. [AFL2]	ROI1905			25.57	0.52		9.31	22.05	1.53	9.92
																																						844. [AFM2]	ROI1906			27.06	0.22		5.63	18.99	0.65	6.35
																																						845. [AFN2]	ROI1907			26.09	0.33		8.78	21.75	1.11	9.55
																																						846. [AFO2]	ROI1908	IGNORED		24.28	0.41		14.18	2.32	1.54	14.35
																																						847. [AFP2]	ROI1909	IGNORED		46.95	1.7		4.78	22.65	1.66	9.35
																																						848. [AFQ2]	ROI1910			30.7	0.87		0.3	14.92	2.52	0.38
																																						849. [AFR2]	ROI1911			31.68	0.32		20.02	10.93	2.3	26.43
																																						850. [AFS2]	ROI1912			28.62	0.49		5.73	19.66	1.31	6.83
																																						851. [AFT2]	ROI1913			27.45	0.41		10.82	0.33	1.3	12.38
																																						852. [AFU2]	ROI1914	IGNORED		34.56	1.37		9.88	1.55	2.78	14.23
																																						853. [AFV2]	ROI1915			25.56	0.59		0.11	12.85	2.16	0.12
																																						854. [AFW2]	ROI1916			28.33	0.77		10.31	0.14	2.22	12.17
																																						855. [AFX2]	ROI1917	IGNORED		55.54	2.15		18.21	13.03	1.33	42.15
																																						856. [AFY2]	ROI1918			31.46	0.92		22.21	13.06	2.46	29.12
																																						857. [AFZ2]	ROI1919	IGNORED		24.6	0.63		10.23	22.53	2.54	10.49
																																						858. [AGA2]	ROI1920	IGNORED		24.3	0.32		11.14	23.29	1.28	11.28
																																						859. [AGB2]	ROI1921			31.25	0.63		23.22	14	1.65	30.23
																																						860. [AGC2]	ROI1922			31.8	1		20.91	11.85	2.21	27.7
																																						861. [AGD2]	ROI1923			29.49	0.96		4.75	18.99	2.67	5.84
																																						862. [AGE2]	ROI1924			31.07	0.53		1.23	15.96	1.46	1.59
																																						863. [AGF2]	ROI1925	IGNORED		79.49	4.28		14.95	11.33	2.04	49.51
																																						864. [AGG2]	ROI1926			27.24	0.78		7.49	20.92	2.52	8.5
																																						865. [AGH2]	ROI1927			30.31	0.63		1.81	16.31	1.82	2.29
																																						866. [AGI2]	ROI1928			29.86	0.95		2.02	16.37	2.39	2.51
																																						867. [AGJ2]	ROI1929			28.67	0.81		3.03	16.99	2.4	3.62
																																						868. [AGK2]	ROI1930			25.56	0.61		8.79	21.52	4.99	9.36
																																						869. [AGL2]	ROI1931			27.22	0.46		6.02	19.44	1.45	6.83
																																						870. [AGM2]	ROI1932			27.01	0.85		4.88	18.22	3.04	5.49
																																						871. [AGN2]	ROI1933			27.58	0.69		4.64	18.2	2.23	5.33
																																						872. [AGO2]	ROI1934			30.26	0.44		1.64	16.12	1.1	2.07
																																						873. [AGP2]	ROI1935			31.53	0.67		20.57	11.43	0.99	27.02
																																						874. [AGQ2]	ROI1936			26.19	0.47		17.23	6.23	1.68	18.8
																																						875. [AGR2]	ROI1937			28.46	0.69		9.28	23.16	2.07	11
																																						876. [AGS2]	ROI1938			26.99	0.32		18.1	7.43	0.96	20.36
																																						877. [AGT2]	ROI1939			26.96	0.48		18.51	7.82	1.33	20.79
																																						878. [AGU2]	ROI1940	IGNORED		35.56	0.88		12.24	4.14	1.37	18.13
																																						879. [AGV2]	ROI1941			27.99	1.46		14.03	3.74	1.91	16.36
																																						880. [AGW2]	ROI1942			32.54	0.98		15.03	6.18	2.02	20.38
																																						881. [AGX2]	ROI1943			31.82	1.27		18.3	9.25	2.28	24.26
																																						882. [AGY2]	ROI1944	IGNORED		24.35	0.4		10.64	22.82	1.62	10.8
																																						883. [AGZ2]	ROI1945			31.46	0.71		0.57	15.42	1.67	0.75
																																						884. [AHA2]	ROI1946			30.26	1.01		5.73	20.22	1.96	7.23
																																						885. [AHB2]	ROI1947			31.63	0.64		0.81	15.71	1.48	1.07
																																						886. [AHC2]	ROI1948			31.01	0.4		1.52	16.24	0.88	1.97
																																						887. [AHD2]	ROI1949			31.26	0.78		23.78	14.56	2.22	30.97
																																						888. [AHE2]	ROI1950			29.22	0.71		3.13	17.27	1.83	3.81
																																						889. [AHF2]	ROI1951			31.74	0.62		20.65	11.58	1.49	27.31
																																						890. [AHG2]	ROI1952			31.88	1.02		20.23	11.19	2.4	26.87
																																						891. [AHH2]	ROI1953			30.24	0.49		23.07	13.55	1.29	29.07
																																						892. [AHI2]	ROI1954			29.4	0.41		1.69	15.89	1.04	2.07
																																						893. [AHJ2]	ROI1955			28.7	0.29		4.7	18.66	0.8	5.62
																																						894. [AHK2]	ROI1956			28.3	0.21		7.23	21.06	0.57	8.53
																																						895. [AHL2]	ROI1957			29.38	0.31		4.81	19.01	0.67	5.89
																																						896. [AHM2]	ROI1958			29.44	0.65		4.25	18.46	1.93	5.21
																																						897. [AHN2]	ROI1959			31.69	1.13		23.24	14.15	2.3	30.68
																																						898. [AHO2]	ROI1960			27.13	0.22		16.83	6.21	0.64	19.02
																																						899. [AHP2]	ROI1961			27.47	0.32		14.37	3.89	1.04	16.45
																																						900. [AHQ2]	ROI1962			28.25	0.46		14.59	4.39	3.35	17.17
																																						901. [AHR2]	ROI1963			29.31	0.66		11.35	1.52	6.29	13.86
																																						902. [AHS2]	ROI1964			23.79	0.17		12.54	0.43	0.67	12.43
																																						903. [AHT2]	ROI1965	IGNORED		57.69	1.86		15.52	10.53	1.23	37.3
																																						904. [AHU2]	ROI1966			30.97	0.25		22.07	12.77	0.64	28.48
																																						905. [AHV2]	ROI1967			32.05	0.42		17.61	8.63	0.95	23.52
																																						906. [AHW2]	ROI1968			27.23	0.46		3.19	16.61	1.53	3.62
																																						907. [AHX2]	ROI1969			31.57	1.36		23.32	14.19	2.96	30.67
																																						908. [AHY2]	ROI1970			29.59	0.65		5.9	20.16	1.53	7.27
																																						909. [AHZ2]	ROI1971			29.92	1.45		7.4	21.77	3.19	9.22
																																						910. [AIA2]	ROI1972			29.42	0.86		4.23	18.44	2.86	5.19
																																						911. [AIB2]	ROI1973			32.17	0.49		20.51	11.56	1.07	27.49
																																						912. [AIC2]	ROI1974			31.88	0.26		21.24	12.2	0.67	28.21
																																						913. [AID2]	ROI1975			32.18	0.33		19.54	10.59	0.81	26.2
																																						914. [AIE2]	ROI1976			32.76	0.48		19.23	10.44	1.09	26.25
																																						915. [AIF2]	ROI1977			33.78	0.37		18.39	9.87	0.81	25.89
																																						916. [AIG2]	ROI1978			32.03	0.97		20.01	11.01	2.34	26.7
																																						917. [AIH2]	ROI1979			28.63	0.43		4.11	18.05	1.04	4.9
																																						918. [AII2]	ROI1980			29.93	0.52		3.78	18.15	1.59	4.71
																																						919. [AIJ2]	ROI1981			32.46	0.52		23.62	14.75	1.28	31.95
																																						920. [AIK2]	ROI1982			31.71	0.75		22.59	13.51	1.83	29.85
																																						921. [AIL2]	ROI1983			32.67	1		23.56	14.74	2.03	32.07
																																						922. [AIM2]	ROI1984			30.1	1.25		5.88	20.31	2.65	7.37
																																						923. [AIN2]	ROI1985			30.27	0.7		3.95	18.43	1.47	4.98
[truncated: 140 more rows]
[truncated: 285 more columns]
