# Supplementary material for: Single‐cell transcriptomics of suprachiasmatic nuclei reveal a Prokineticin‐driven circadian network
Source: EMBO J. 2021 Sep 6;40(20):e108614. doi: 10.15252/embj.2021108614 (PMC8521297; doi:10.15252/embj.2021108614)
Supplement: Supplementary file 3 — Source Data for Expanded View and Appendix [file EMBJ-40-e108614-s009.zip › Appendix_and_EV_Figure_Source_Data/EMBOJ-2021-108614R1-Figure_EV4_Source_Data-sd.xlsx]

## Sheet: Suppl. Fig. 7
	Cry1-/- SCN slices															Cry1,2-/- SCN slices
		PK2.Cre #1	PK2.Cre #2	PK2.Cre #3	PK2.Cre #4	PK2.Cre #5		PKR2.Cre #1	PKR2.Cre #2	PKR2.Cre #3	PKR2.Cre #4	PKR2.Cre #5	PKR2.Cre #6				Time	CDKO 1	CDKO 2	CDKO 3	CDKO 4	CDKO 5	CDKO 6	CDKO 7	CDKO 8	CDKO 9	CDKO 10	CDKO 11	CDKO 12	CDKO 13	CDKO 14	CDKO 15	CDKO 16
		829.1c	829.4c	829.5b	829.7b	927.3b (14)		829.8a	830.1b	829.6c	830.3a	913.3a	913.3e				0	6566.1	2408.16	5302.1	1654.76	664.52	981.38	7875.73	4102.06	1147.84	2082.36	1892.37	268.16	849.93	838.71	649.72	485.94
	0	1575.26	2233.23	2505.9	3751.53	4020.28		1556.3	1729.59	1288.87	5958.9	495.13	2147.53				0	6576.01	2400.11	5266.33	1646.37	667.77	983.11	7858.81	3988.38	1147.84	2082.36	1892.37	268.21	849.04	839.31	650.44	486.54
	0.1	1550.47	2302.83	2626.57	3860.53	4100.42		1584.8	1741.94	1301.48	6115.94	499.24	2198.37				0.00416667	6574.28	2394.3	5235.18	1649.32	668.57	980.86	7824.97	3868.33	1053.46	1868.76	1877.89	268.58	847.29	832.56	649.57	483.69
	0.2	1526.1	2372.89	2751	3967.86	4178.11		1617.16	1755.48	1314.9	6265.23	504.99	2246.39				0.00833333	6577.26	2381.82	5207.14	1642.43	672.33	981.1	7814.34	3746.06	1050.6	1857.98	1878.01	266.79	851.14	830.39	647.63	484.61
	0.3	1500.38	2441.99	2890.06	4082.21	4251.64		1650.13	1770.53	1329.64	6420.06	510.08	2299.7				0.0125	6589.16	2374.13	5163.69	1648.39	672.1	981	7789.68	3646.83	1047.97	1858.91	1873.37	271.68	849.17	831.31	654.38	485.67
	0.4	1473.37	2510.08	3021.31	4188.76	4345.99		1680.64	1778.08	1340.59	6590.93	513.14	2346.79				0.0166667	6577.77	2367.14	5138.26	1652.9	675.14	981.9	7772.27	3576.28	1047.9	1857.87	1882.13	271.4	852.4	828.04	650.54	484.13
	0.5	1453.97	2574.49	3174.42	4295.77	4414.48		1713.31	1786.17	1357.39	6746.21	518.42	2391.17				0.0208333	6582.86	2357.87	5121.32	1642.79	678.61	980.76	7762.02	3552.34	1049.24	1856.48	1881.13	269.83	855.96	823.67	649.56	482.77
	0.6	1433.11	2646.03	3324.3	4401.9	4505.38		1742.74	1806.3	1368.98	6886.3	523.83	2441.7				0.025	6577.31	2355.92	5093.9	1646.96	679.99	983.61	7739.28	3574.57	1048.3	1854.6	1877.83	269.6	856.64	827.39	653.87	481.41
	0.7	1408.33	2711.09	3488.06	4509.58	4578.34		1769.91	1818.57	1384.86	7046.06	528.39	2487.26				0.0291667	6574.8	2342.58	5069.12	1645.62	681.26	985.51	7703.77	3637.49	1045.07	1853.16	1880.86	269.52	852.49	822.18	649.97	483.2
	0.8	1388.53	2785.23	3651.57	4614.72	4655.03		1797.59	1835	1400.47	7208.14	533.11	2531.39				0.0333333	6571.54	2342.19	5045.84	1643.39	686.07	983.83	7677.51	3734.29	1045.6	1849.53	1879.86	271.7	856.84	818.89	652.24	481.96
	0.9	1363.59	2843.54	3811.58	4723.62	4730.3		1823.2	1851.28	1412.94	7355	539.71	2573.95				0.0375	6581.37	2336.73	5035.21	1651.66	687.21	987.59	7662.74	3855.74	1045.24	1852.06	1884.74	269.76	853.54	819.42	648.22	485.43
	1	1340.82	2912.78	3984.61	4828.31	4809.27		1858.38	1859.09	1426.62	7518.36	545.27	2619.5				0.0416667	6571.18	2326.4	5020.24	1644.49	689.08	986.94	7645.94	4004	1044	1853.39	1880.16	269.42	857.22	813.36	648.86	485.9
	1.1	1320.88	2973.93	4165.3	4929.47	4877.03		1886.93	1876.41	1439.71	7647	548.22	2660.31				0.0458333	6553.33	2328.92	5007.17	1652.4	691.58	988.22	7626.3	4154.96	1044.59	1846.29	1888.87	269.89	861.61	814.59	651.32	486.46
	1.2	1305.79	3041.27	4331.11	5031.44	4956.26		1912.43	1896.87	1453.09	7807.88	554.26	2710.87				0.05	6543.53	2318.41	4989.14	1651.92	694.92	987.2	7617.14	4315.35	1042	1851.13	1885.31	270.88	857.51	811.94	645.28	484.43
	1.3	1290.52	3103.43	4507.97	5133.02	5036.62		1933.09	1907.36	1463.23	7949.13	564.36	2758.83				0.0541667	6539.74	2319.64	4996.4	1649.9	693.72	989.14	7588.11	4487.86	1043.19	1841.48	1885.5	274.34	860.53	809.4	644.22	487.24
	1.4	1273.19	3167.47	4689.36	5237.48	5118.08		1963.31	1915.94	1477.58	8085.77	567.62	2797.18				0.0583333	6528.7	2320.1	4985.84	1660.89	695.66	992.11	7559.21	4655.15	1042.92	1842.19	1888.75	271.22	857.29	809.89	646.82	487.89
	1.5	1248.84	3225.41	4854.8	5337.23	5186.31		1984.71	1927.68	1488.9	8235.34	573.02	2841.91				0.0625	6514.86	2313.43	4977.71	1660.94	700.84	994.7	7556.29	4814.23	1038.19	1843.79	1891.59	270.4	859.33	808.06	647.68	490.91
	1.6	1238.02	3286.63	5037.93	5433.71	5248.4		2006.62	1937.92	1506.31	8357.76	579.89	2889.72				0.0666667	6507.06	2316.36	4980.67	1654.61	697.46	991.68	7506.51	4977.33	1036	1844.02	1890.88	271.42	862.93	806.61	644.3	490.61
	1.7	1215.41	3341.68	5203.79	5526.27	5310.36		2030.33	1951.08	1520.32	8479.64	584.02	2936.48				0.0708333	6479.76	2310.09	4980.16	1660.21	703.49	991.5	7490.68	5127.5	1039.26	1848.7	1889.76	272.34	861.21	804.3	642.44	489.96
	1.8	1203.78	3399.73	5375.46	5621.84	5383.24		2047.31	1969.09	1529.58	8616.22	593.34	2977.08				0.075	6465.03	2311.58	4976.62	1658.27	704.79	994.47	7443.41	5276.63	1038.44	1843.69	1893.1	276.56	861	801.16	644.41	491.23
	1.9	1184.46	3448.8	5552.19	5725.18	5432.16		2071.24	1974.07	1543.24	8741.16	597.77	3015.33				0.0791667	6449.07	2316.09	4978.62	1669.13	704.84	993.28	7405.86	5413.08	1036.37	1842.08	1893.6	274.22	858.99	803.01	642.44	489.44
	2	1172.09	3504.64	5722.34	5811.59	5488.93		2089.08	1978.07	1553	8851.8	602.36	3055.2				0.0833333	6429.58	2309.77	4976.39	1662.46	705.77	993.91	7375.54	5537.38	1035.81	1840.61	1892.2	273.74	857.74	801.93	645.51	491.33
	2.1	1152.51	3554.73	5895.41	5902.24	5549.97		2104.59	1991.66	1568.23	8972.03	607.47	3091.56				0.0875	6405.14	2314.23	4995.77	1660.88	709.91	999.21	7357.34	5658.27	1033.95	1842.56	1889.01	272.88	860.53	799.21	645.48	492.31
	2.2	1137.37	3604.64	6073.14	5990.69	5596.13		2116.26	1997.6	1578.52	9092.12	616.12	3135				0.0916667	6391.14	2314.07	5007.27	1662.9	710	993.12	7346.07	5774.83	1032.26	1838.09	1890.94	273.28	861.88	799.63	644.68	494.2
	2.3	1130.47	3656.54	6274.12	6076.11	5656.88		2131.82	2007.6	1590.4	9185.46	623.5	3166.72				0.0958333	6359.78	2312.96	5011.62	1662.58	706.92	992.37	7335.06	5869.21	1033.39	1838.87	1888.6	275.34	860.13	795.71	641.16	494.31
	2.4	1110.52	3713.03	6472.37	6169.98	5701.29		2148.38	2016.53	1598.51	9296.28	629.54	3209.54				0.1	6353.01	2319.92	5037.13	1666.92	712.03	996.21	7324.36	5958.5	1032.99	1840.87	1890.06	273.87	859.33	795.32	637.27	495.27
	2.5	1094.7	3744.28	6647.82	6254.93	5749.46		2160.01	2019.4	1609.66	9398.83	634.81	3241.84				0.104167	6327.44	2319.66	5037.33	1664.93	708.64	995.91	7317.78	1982.65	1031.53	1837.56	1889.84	273.3	860.4	796.6	638.67	497.78
	2.6	1084.66	3795.54	6845.51	6339	5793.64		2172.14	2026.96	1617.52	9490.68	639.87	3279.42				0.108333	6303.89	2321.77	5065.41	1666.33	709.99	992.64	7312.5	1973.96	1030.64	1840.07	1885.58	273.37	865.12	796.86	638.22	499.04
	2.7	1074.4	3842.21	7004.9	6411.47	5845.42		2176.71	2027.76	1629.34	9587.61	647.9	3315.61				0.1125	6284.02	2327.92	5078.77	1664.6	711.4	990.63	7303.39	1969.82	1028.73	1837.04	1888.18	273.06	861.17	794.19	638.66	499.26
	2.8	1062.23	3880.04	7173.24	6494.57	5888.76		2188.19	2037.54	1637.72	9667.97	654.42	3349.76				0.116667	6252.53	2329.24	5098.51	1667.1	713.98	989.41	7293.38	1967.49	1031.04	1832.71	1882.13	274.23	860.82	792.57	639.38	503.58
	2.9	1047.46	3916.38	7338.19	6574.97	5925.23		2189.78	2039.5	1643.76	9758.11	658.61	3385.68				0.120833	6231.49	2335.52	5109.37	1676.17	712.27	990.63	7290.57	1972.3	1030.36	1837.83	1877.03	271.61	862.16	792.3	637.44	501.74
	3	1037.18	3951.4	7485.06	6647.8	5947.14		2198.01	2035.51	1653.59	9839.77	662.68	3419.93				0.125	6199.34	2343.5	5134.93	1663.9	709.91	990.62	7288.52	1968.57	1029.07	1833.64	1878.28	272.74	861.88	791.86	634.73	503.83
	3.1	1024.12	3988.1	7628.32	6729.43	5979.59		2200.36	2045.1	1665.12	9907.79	669.27	3443.45				0.129167	6177.22	2342.34	5158.86	1658.93	714.11	990.28	7282.02	1968.68	1029.14	1826.95	1877.62	271.79	867.21	788.33	632.72	506.6
	3.2	1014.73	4017.3	7774.78	6789.09	6003.69		2202.3	2042.54	1670.09	9977.07	674.98	3479.63				0.133333	6148.62	2342.33	5185.41	1662.32	713.09	987.62	7291.39	1967.15	1025.57	1835.08	1876.1	273.15	867.38	787.16	634.46	505.91
	3.3	1006.27	4048.56	7912.99	6861.79	6029.9		2206.72	2047.08	1679.63	10051.8	685.37	3508.48				0.1375	6131.63	2356.57	5197.13	1656.07	715.12	991.43	7284.93	1969.94	1027.4	1830.78	1876.48	275.2	866.73	786.92	631.06	506.63
	3.4	994.04	4084.59	8042.53	6930.38	6048.27		2203.58	2043.69	1685.41	10144.7	683.01	3532.37				0.141667	6104.16	2357.21	5216.6	1667.67	714.69	989.51	7291.02	1964.41	1028.14	1833.38	1877.5	271.61	864.61	786.6	635	507.39
	3.5	986.94	4105.38	8170.64	6991.76	6078.24		2203.34	2045.07	1693.57	10255.6	691.28	3560.69				0.145833	6063.81	2356.32	5236.12	1655.12	713.64	984.16	7283.94	1962.11	1030.39	1829.93	1869.98	273	864.42	785.92	630.99	508.5
	3.6	976.03	4129.96	8313.58	7050.77	6088.78		2205.78	2042.92	1701.88	10325.2	694.29	3587.76				0.15	6032.16	2352.3	5251.18	1654.11	716.62	988.5	7281.87	1964.18	1030.58	1828.66	1871.64	272.82	870.96	784.56	629.91	510.66
	3.7	965.07	4156.89	8434.44	7113.13	6117.01		2204.26	2042.39	1707.66	10403.4	699.4	3611.69				0.154167	6005.69	2363.32	5264.81	1651.43	714.62	990.72	7284.69	1958.93	1024.34	1828.02	1866.83	272.59	868.1	783.76	627.94	512.86
	3.8	959.19	4179.68	8548.29	7177.11	6127.97		2200.03	2048.04	1712.19	10452.3	700.52	3635.33				0.158333	5971.12	2363.32	5291.01	1652.81	713.48	988.23	7288.12	1958.67	1024.61	1828.22	1866.78	275.48	873.72	783.24	627.23	512.63
	3.9	951.57	4212.88	8664.88	7242.6	6146.83		2198.7	2040.77	1713.4	10528.6	706.57	3659.4				0.1625	5957.21	2360.94	5313.13	1658.26	712.81	988.91	7294.46	1959.73	1024.72	1824.78	1868.41	270.34	872.43	781.32	627.37	512.41
	4	942.73	4243.21	8780.13	7327.18	6144.21		2195.59	2044.76	1718.71	10543.2	705.83	3671.52				0.166667	5929.7	2361.99	5336.89	1648.1	716.7	984.81	7279.51	1954.99	1023.94	1826.8	1863.37	271.83	872.17	781.12	628.47	512.73
	4.1	937.11	4277.03	8900.17	7393.57	6140.7		2189.13	2043.3	1719.38	10561	707.14	3698.22				0.170833	5904.64	2363.98	5358.98	1653.57	714.87	988.19	7278.2	1954.48	1023.48	1827.26	1864.28	271.02	882.53	779.39	621.83	510.73
	4.2	931.39	4294.69	9001.26	7447.97	6136.16		2180.76	2037.46	1717.61	10577.7	708.61	3717.39				0.175	5879.16	2362.77	5384.71	1644.54	712.08	982.42	7293.37	1957.05	1021.94	1823.5	1866.87	272.66	875.78	777.41	623.21	512.83
	4.3	924.33	4314.91	9100.08	7501.34	6119.98		2170.58	2038.07	1723.01	10595.6	714.59	3732.53				0.179167	5860.56	2359.7	5407.49	1649.24	714.11	980.93	7314.03	1953.52	1022.29	1826.6	1862.07	274.41	877.4	777.38	622.73	513.84
	4.4	915.96	4336.98	9199.7	7549.04	6105.7		2160.52	2030.32	1722.02	10609.5	717.36	3745.93				0.183333	5842.61	2361.57	5427.8	1655.96	709.96	980.22	7327.66	1957.77	1021.21	1822.18	1859.24	272.47	879.22	773.66	622.23	514.76
	4.5	911.23	4331.82	9287.39	7584.04	6068.61		2153.59	2031.43	1723.52	10598.3	717.42	3764.24				0.1875	5817.31	2358.33	5443.26	1646.92	711.79	979.7	7341.69	1952.21	1022.47	1821.82	1855.5	271.83	884.81	776.31	619.21	514.34
	4.6	907.02	4332.68	9380.29	7626.43	6057.07		2138.49	2030.59	1719.32	10599.2	716.07	3781.32				0.191667	5802.39	2360.01	5467.09	1649.41	712.47	976.67	7346.79	1953.94	1021.86	1825.87	1851.93	274.3	885.72	775.82	618.33	513.59
	4.7	902.88	4350.92	9458.67	7643.18	6045.62		2117.88	2022.27	1716.92	10613.2	718.93	3802.97				0.195833	5792.87	2352.9	5482.36	1647.48	710.79	985.17	7368.16	1952.13	1018.6	1821.4	1848.63	274.06	882.81	772.21	617.93	512.68
	4.8	895.82	4348.21	9539.19	7670.02	6020.69		2104.07	2026.73	1713.79	10599	720.37	3808.87				0.2	5768.44	2357.82	5494.61	1645.57	708.4	979.69	7390.27	1950.24	1017.78	1819.96	1849.99	275.21	886.3	774.06	616.48	514.68
	4.9	888.06	4340.23	9624.7	7695.26	5989.7		2088.07	2018.26	1710.16	10593.8	717.29	3818.98				0.204167	5760.64	2355.76	5516.23	1653.49	708.77	977.91	7402.1	1952.07	1020.43	1825.33	1845.42	272.56	886.87	772.36	614.23	513.29
	5	885.71	4328.17	9710.08	7717.49	5951.82		2072.62	2016.36	1711.29	10566.6	717.62	3830.08				0.208333	5739.37	2352.34	5523.09	1648.28	705.84	976.23	7428.73	1947.91	1016.56	1822.11	1844.22	273.18	888.6	770.51	615.5	513.22
	5.1	876.16	4327.8	9772.69	7732.37	5932.54		2049.63	2011.88	1701.97	10565.2	718.18	3838.43				0.2125	5727.92	2346.18	5538.27	1651.83	707.39	979.38	7441.59	1946.53	1020.7	1819.99	1836.6	271.78	890.52	771	615.81	512.47
	5.2	874.9	4321.64	9842.39	7749.52	5903.37		2031.14	2015.41	1701.83	10540.5	714.81	3853.46				0.216667	5718.12	2350.11	5560.24	1654.81	703.32	973.67	7461.47	1943.99	1020.07	1817.6	1836.21	270.71	888.03	772.29	614.99	514.23
	5.3	874.97	4311.16	9899.34	7754.71	5858.79		2009.44	2014.99	1693.32	10492.5	715.81	3859.83				0.220833	5706.82	2346.27	5564.58	1656.11	702.8	973.56	7473.38	1944.71	1017.85	1823.01	1834.33	273.74	891.82	775.72	615.18	515
	5.4	864.29	4295.38	9963.83	7770.42	5828.28		1991.8	2010.66	1696.47	10462.4	712.92	3871.1				0.225	5693.79	2342.24	5574.01	1661.96	701.31	972.2	7508.23	1947.52	1017.85	1823.01	1834.33	272.14	889.02	775.23	612.39	511.48
	5.5	863.43	4287.76	10015.6	7773.1	5775.59		1974.41	2011.46	1690.08	10422.3	714.44	3874.51				0.229167	5678.53	2346.5	5587.14	1659.62	700	970.34	7525.1	1942.56	1017.85	1823.01	1834.33	272.3	892.51	777.68	613.48	515.3
	5.6	857.24	4272.76	10067.7	7786.46	5724.87		1951.46	2012.94	1690.77	10357	711.79	3879.03				0.233333	5674.12	2342.9	5593.94	1660.1	699.96	968.69	7585.62	1941.32	1017.85	1823.01	1834.33	271.23	898.63	771.61	613.08	512.46
	5.7	855.61	4258.36	10113.4	7784.82	5667.23		1934.13	2013.5	1683.6	10278.7	707.33	3891.43				0.2375	5663.24	2340.73	5595.26	1660.54	698.14	965.85	7637.42	1942.79	1143.26	2091.37	1912.32	271.25	892.44	775	609.68	516.17
	5.8	856.96	4241.71	10151.4	7779.04	5610.21		1909.87	2015.74	1671.79	10208.1	709.05	3896.53				0.241667	5658.2	2341.04	5608.24	1672.9	694.34	966.89	7701.37	1934.12	1028.89	1962.89	1852.35	275.17	895.19	773.6	608.86	508.32
	5.9	849.81	4219.84	10195.2	7784.64	5552.76		1886.14	2008.82	1668.18	10116.1	703.53	3896.51				0.245833	5651.52	2343.76	5608.89	1682.24	694.72	962.87	7761.49	1940.89	973.05	1896.17	1817.63	272.9	893.22	772.29	607.24	510.88
	6	847.87	4208.98	10221.7	7783.37	5477.08		1860.32	2006.01	1655.4	10032.3	699.09	3907.24				0.25	5642.26	2331.9	5622.56	1676.68	691.99	964.26	7807.18	1940.4	930.59	1864.09	1787.2	269.93	895.69	773.31	608.94	513.62
	6.1	843.44	4188.42	10256.6	7772.89	5407.78		1832.5	2008.02	1645.46	9935.61	693.49	3903.93				0.254167	5630.31	2330.63	5623.83	1683.01	687.78	963.21	7840.62	1940.76	896.26	1839.8	1768.88	271.45	901.36	772.26	608.11	512.5
	6.2	845.07	4163.82	10279.3	7764.04	5333.43		1800.73	1995.89	1635.76	9832.58	686.34	3920.41				0.258333	5618.22	2336.72	5622.64	1686.58	690.51	954.36	7869.01	1941.82	878.13	1824.43	1755.18	270.8	899.21	772.67	607.54	510.79
	6.3	845.46	4129.23	10295.9	7748.71	5253.33		1775.22	1988.18	1623.99	9710.28	684.39	3909.84				0.2625	5606.89	2329.23	5618.47	1688.01	689.16	958.19	7901.94	1941.87	859.08	1809.04	1741.36	274.52	902.63	773	606.39	509.64
	6.4	844.34	4103.01	10306.1	7744.52	5171.1		1747.86	1978.98	1609.96	9582.81	677.41	3907.11				0.266667	5608.4	2325.61	5625.56	1699	687.4	960.72	7919.76	1938.56	848.96	1800.49	1731.93	271.06	897.51	773.83	608.94	509.78
	6.5	841.7	4073.02	10326.7	7719.76	5087.79		1723.17	1969.52	1594.98	9454.4	674.79	3904.23				0.270833	5594.19	2310.93	5617.59	1690.51	682.86	953.79	7959.71	1938.53	839.66	1796.2	1721.68	270.47	898.36	775.44	608.01	509.53
	6.6	839.92	4046.98	10316.3	7701.34	4998.48		1691.03	1962.86	1582.24	9333.82	668.47	3900.93				0.275	5586.29	2306.97	5604.92	1699.73	681.07	955.61	7963.68	1939.38	839.36	1796.51	1720.5	270.55	904.37	774.76	605.37	509.5
	6.7	840.09	4014.6	10303.1	7679.33	4910.48		1664.91	1955.22	1561.21	9182.37	661.33	3897.93				0.279167	5574.79	2306.87	5598.22	1696.82	678.2	949.38	7984.38	1941.97	840.72	1799.6	1728	271.57	903.73	774.04	603.93	507.21
	6.8	841.69	3975.13	10319.2	7657.79	4820.32		1636.77	1943.91	1554.72	9038.52	657.13	3884.18				0.283333	5568.72	2295.29	5579.28	1695.99	678.14	950.43	8003.41	1936.4	854.34	1809.1	1740.19	274.86	906.53	774.94	607.01	508.53
	6.9	839.14	3929.97	10305	7625.56	4734.64		1605.03	1931.68	1537.67	8910.98	648.48	3869.25				0.2875	5563.24	2291.09	5568.39	1708.6	673.38	949.34	8012.36	1935.73	870.23	1835.89	1749.67	270.95	904.19	776.24	604.09	508.31
	7	845.5	3890.3	10278.7	7615.5	4644.51		1586.9	1925.08	1524.88	8758.42	645.05	3860.42				0.291667	5547.91	2282.7	5544.96	1706.94	672.59	950.44	8038.87	1931.65	888.34	1873.97	1774.11	269.78	903.37	774.49	608.36	506.69
	7.1	844.97	3846.07	10257.1	7585.72	4545.23		1552.7	1908.28	1507.17	8586.57	640.48	3854.56				0.295833	5541.14	2271.64	5528.19	1703.73	669.68	944.94	8062.39	1933.99	912.22	1896.83	1804.19	271.15	909.77	776.19	607.58	505.01
	7.2	845.5	3798.89	10244	7561.51	4461.38		1537.92	1900.06	1492.09	8442.33	633.47	3842.38				0.3	5534.87	2271.49	5504.79	1707.61	666.08	941.33	8082.64	1939.68	935.31	1941.61	1840.5	270.45	910.53	773.71	605.51	508.1
	7.3	849.96	3749.52	10221.9	7530.32	4378.21		1506.02	1892.38	1472.03	8285.97	631.03	3824.12				0.304167	5526.68	2256.8	5483.41	1699.94	661.62	945.59	8097.23	1935.18	963.18	1980.48	1871.07	275.57	911.44	776.62	602.14	506.84
	7.4	850.79	3691.61	10190.8	7502.67	4297.6		1475.04	1878.32	1456.13	8121	623.63	3805.94				0.308333	5520.69	2250.49	5458.72	1714.69	660.88	938.46	8114.72	1935.08	988.98	2030.44	1903.06	272.21	912.53	779.28	603.33	505.51
	7.5	851.54	3633.16	10180.6	7459.84	4201.62		1454.21	1867.64	1437.33	7966.04	615.31	3791.46				0.3125	5508.3	2242.26	5416.19	1707.57	657.68	940.59	8113.24	1929.24	1016.47	2071.01	1939.37	270.82	910.42	777.92	604.72	503.06
	7.6	857.68	3583.36	10159.5	7433.13	4111.7		1431.54	1851.53	1423.73	7816.81	611.94	3772.67				0.316667	5498.4	2227.47	5393.77	1701.16	657.13	938.64	8120.11	1928.95	1044.33	2110.83	1980.27	271.77	914.13	780.2	602.47	506.51
	7.7	857.88	3521.16	10131.5	7389.88	4034.2		1410.42	1841.87	1404.78	7653.62	605.08	3757.77				0.320833	5487.12	2222.44	5363.12	1699.88	651.03	937.76	8129.17	1930.16	1070.79	2160.83	2021.82	270.64	915.01	778.76	604.87	503.23
	7.8	864.81	3461.31	10108.2	7346.33	3951.61		1386.36	1831.12	1392.08	7504.28	598.67	3743.29				0.325	5483.13	2209.08	5322.76	1700.11	645.02	933.67	8130.17	1928.25	1098.93	2193.13	2059.63	273.44	915.38	779.69	602.29	502.66
	7.9	868.98	3402.01	10074.6	7296.8	3868.49		1366.33	1815.73	1377.57	7344.91	593.7	3724.4				0.329167	5481.86	2195.53	5282.72	1706.97	643.14	936.86	8135.64	1927.08	1121.72	2242.75	2097.92	269.53	915.22	783.4	604.24	502.89
	8	872	3340.59	10047	7259.44	3783.26		1341.83	1803.08	1355.39	7181.04	587.17	3699.61				0.333333	5474.8	2184.34	5246.61	1695.59	642.1	932.9	8133.86	1923.2	1144.99	2280.07	2134.94	272.18	919.82	782.88	604.69	503.13
	8.1	877.54	3267.94	10008.1	7194.49	3718.02		1318.19	1793.11	1340.18	7047.11	580.59	3671				0.3375	5462.22	2171.53	5198.89	1690.52	638.22	936.27	8126.68	1923.13	1168.44	2312.07	2166.03	272.1	925.16	782.17	603.83	501.93
	8.2	884.12	3208.06	9983.04	7144.17	3633.68		1301.17	1780.08	1327.48	6893.71	574.22	3646.83				0.341667	5455.71	2163.81	5155.21	1693.2	634.67	934.84	8119.74	1921.84	1190.76	2346.28	2200.35	272.09	923.3	787.98	603.79	500.26
	8.3	896.79	3138.71	9940.28	7085.17	3566.17		1282.7	1771.14	1311.26	6749.26	569.91	3619.12				0.345833	5451.32	2149.23	5113.92	1688.22	629.81	935.23	8086.01	1918.47	1211.92	2371.94	2228.14	273.37	926.13	785.79	601.7	499.22
	8.4	895.68	3070.11	9891.59	7013.73	3505.41		1258.11	1753.81	1295.33	6612.6	563.11	3587.29				0.35	5461.84	2140.9	5066.66	1693.32	625.91	930.42	8057.04	1915.91	1227.13	2400.03	2252.33	272.14	928.7	789.59	604.83	499.88
	8.5	904.82	3010.64	9848.38	6955.39	3426.03		1237.69	1741.39	1280.38	6477.71	554.75	3558.79				0.354167	5445.88	2122.14	5026.13	1688.16	624.22	935.39	8007.9	1918.04	1246.23	2427.98	2277.4	272.32	929.41	791.93	604.9	498.37
	8.6	915.82	2954.18	9800.68	6885.38	3368.46		1218.16	1729.63	1267.63	6351.72	548.13	3521.6				0.358333	5450.9	2113.5	4978.06	1686.62	625.43	936.56	7973.84	1913.71	1254.95	2439.03	2295.67	269.43	935.06	791.88	602.66	498.9
	8.7	925.23	2884.51	9748.93	6809.8	3302.61		1203.98	1718.34	1253.66	6244.96	544.35	3488.67				0.3625	5443.48	2098.94	4918.6	1680.91	618.32	932.77	7935.2	1918.29	1269.18	2464.52	2319.91	271.47	931.84	794.28	600.89	500.74
	8.8	933.21	2824.89	9689.37	6732.29	3237.57		1187.68	1710.63	1238.52	6101.97	537.27	3453.71				0.366667	5431.93	2084.94	4872.33	1675.8	616.67	937.62	7914.61	1919.38	1269.18	2464.52	2319.91	273.6	934.52	798.92	604.62	498.91
	8.9	943.78	2765.47	9641.91	6636.96	3195.76		1172.11	1694.48	1225.59	5991.46	528.44	3416.88				0.370833	5434.78	2074.53	4820.7	1678.24	614.2	936.3	7890.07	1913.86	1269.18	2464.52	2319.91	272.38	936.16	802.37	604.06	498.31
	9	957.07	2704	9575.36	6546.22	3129.09		1155.1	1682.09	1210.4	5885.76	524.1	3377.93				0.375	5417.91	2051.72	4756.48	1665.31	609.5	938.49	7867.29	1913.47	1302.78	2497.34	2360.77	272.61	937.08	805.11	603.92	494.6
	9.1	968.72	2644.59	9503.94	6450.56	3078.16		1140.52	1670.83	1204.12	5771.69	520.46	3338.18				0.379167	5400.07	2032.7	4689.08	1659.1	607.64	941.48	7838.29	1917.72	1303.8	2498.03	2370.75	271.03	941.16	804.7	602.72	495.07
	9.2	982.28	2587.6	9428.79	6346.16	3023.86		1123.1	1659.59	1190.13	5665.44	510.82	3293				0.383333	5362.5	2016.52	4625.47	1653.9	606.98	938.96	7816.38	1917.23	1300.97	2487.15	2371.3	271.62	939.96	807.31	603.13	495.16
	9.3	995.3	2523.93	9372.69	6229.16	2976.63		1111.14	1648.14	1178.9	5579.07	507.36	3248.39				0.3875	5335.67	1996.8	4552.76	1642.64	603.03	939.69	7784.73	1921.89	1299.44	2492.99	2365.8	274.51	944.47	815.83	604.26	493.38
	9.4	1010.8	2462.62	9314.52	6133.5	2929.79		1096.23	1635.08	1166.14	5474.13	502.41	3205.52				0.391667	5332.34	1973.39	4490.88	1642.74	601.87	943.29	7755.82	1924.59	1292.48	2492.09	2365.27	271.78	941.74	817.86	601.4	495.42
	9.5	1026.22	2405.24	9243.92	6006.93	2885.69		1077.56	1624.62	1157.17	5385.67	496.42	3149.26				0.395833	5326.41	1963.19	4441.11	1631.49	599.34	942.89	7722.27	1928.13	1289.38	2480.08	2354.62	270.58	941.42	819.47	602.88	492.79
	9.6	1045.19	2359.4	9160.54	5892.08	2848.77		1061.68	1611.69	1141.98	5282.58	488.61	3100.3				0.4	5311.16	1954.6	4405.02	1629.83	597.62	942.86	7691.23	1924.89	1285.12	2473.59	2351.63	270.38	947.81	821.07	602.36	494.17
	9.7	1061.78	2305.98	9042.36	5779.09	2807.72		1051.76	1600.68	1132.97	5198.89	482.21	3052.99				0.404167	5317.6	1946.5	4363.77	1622.24	592.3	947.04	7641.79	1925.67	1282.77	2459.05	2350.08	271.43	943.29	827.51	602.21	489.81
	9.8	1084.99	2247.38	8940.62	5649.28	2767.27		1042.07	1595.64	1119.67	5123.87	480.57	2993.23				0.408333	5304.82	1934.67	4324.31	1622.49	591.9	946.91	7603.36	1933.39	1272.3	2447.58	2335.61	274.59	945.44	828.24	601.28	489.56
	9.9	1105.91	2196.58	8814.43	5521.62	2737.34		1030.43	1578.54	1111.83	5026.82	470.9	2938.03				0.4125	5300.98	1919.87	4280.18	1628.01	591.77	947.53	7578.76	1926.17	1269.68	2436	2332.04	269.44	944.07	832.12	603.47	489.97
	10	1124.6	2143.69	8675.16	5398.43	2701.48		1017.82	1570.77	1101.22	4955	468.52	2880.89				0.416667	5293.51	1904.53	4249.11	1615.16	591.82	948.82	7540.42	1929.03	1255.72	2424.06	2316.88	270.57	942.3	836.12	602.84	490.28
	10.1	1145.1	2094.81	8529.94	5265.14	2673.67		1002.06	1556.62	1090.84	4873	464.35	2829.43				0.420833	5281.78	1896.13	4203.24	1608.76	588.72	949.98	7491.68	1928.37	1250.27	2407.11	2303.78	269.62	948.67	837.2	602.07	490.71
	10.2	1167.08	2046.82	8376.69	5152.32	2637.09		1000.32	1546.73	1081.73	4802.12	455.53	2770.16				0.425	5262.41	1877.26	4169.5	1611.38	588.16	950.19	7462.9	1925.74	1243.79	2391.14	2290.36	272.32	943.32	842.36	606.48	486.44
	10.3	1198.42	2003.43	8215.01	5025.34	2607.58		981.62	1541.96	1070.44	4726.91	453.67	2701.87				0.429167	5258.59	1862.57	4136.09	1606.86	589.17	950.06	7420.96	1926.66	1233.3	2370.17	2275.32	273.98	941.98	844.87	604.21	484.36
	10.4	1220.62	1957.93	8056.53	4908.21	2586.18		974.64	1530	1058.52	4665	447.34	2641.97				0.433333	5252.22	1853.57	4112.16	1608.07	583.5	954.28	7371.69	1930.64	1224.31	2363.53	2267.34	271.11	944.33	848.24	601.93	486.2
	10.5	1248.06	1914.48	7888.8	4793.1	2549.1		961.02	1520.17	1049.36	4604.94	441.89	2589.58				0.4375	5240.51	1840.93	4079.73	1591.68	585.93	953.84	7326.5	1927	1210.18	2346.53	2248.66	269.76	946.66	853.4	605.48	484.9
	10.6	1276.26	1874.4	7724.11	4664.29	2525.62		950.2	1513.66	1037.97	4557.91	439.52	2524.93				0.441667	5225.73	1829.57	4047.6	1591.68	584.11	956.97	7273.41	1934.29	1198.9	2325.4	2231.2	271.12	948.08	856.72	602.69	484.52
	10.7	1302.36	1833.27	7543.43	4545.32	2494.31		946.74	1504.89	1030.66	4506.29	436.31	2467.44				0.445833	5206.16	1812.01	4022.62	1583.08	582.29	956.76	7228.52	1925.99	1185.22	2305.1	2213.3	269.03	941.88	858.69	601.47	483.51
	10.8	1329.44	1798.06	7362.52	4431.69	2476		937.53	1501.58	1019.47	4456.39	432.83	2404.88				0.45	5207.77	1807.19	3997.1	1584.96	581.09	959.19	7180.03	1925.27	1175.62	2288.21	2191.99	271.61	942.69	860.58	603.27	482.4
	10.9	1360.49	1761.5	7184.73	4316.92	2451.61		921.72	1486.01	1013.21	4391.7	426.37	2341.38				0.454167	5188.71	1794.43	3977.18	1594.48	579.66	959.8	7139.17	1926.71	1163.47	2266.06	2178.7	269.17	942.19	859.3	603.81	480.04
	11	1391.86	1721.3	6995.82	4199.53	2426.32		914.66	1481.92	999.74	4339.09	423.48	2285.8				0.458333	5179.26	1784.24	3942.46	1573.27	579.04	961.53	7111.82	1923.7	1150.82	2254.57	2158.77	269.52	941.36	866.62	605.22	478.01
	11.1	1422.67	1682.34	6824.28	4077.77	2409.4		908.2	1474.13	991.09	4279.51	418.72	2224.44				0.4625	5156.93	1771.99	3920.06	1571.74	579.97	958.31	7067.21	1925.09	1142.83	2237.1	2147.41	270.01	943.76	867.7	604.79	479.89
	11.2	1454.82	1645.96	6634.34	3968.33	2383.2		902.56	1468.38	988.76	4240.46	414.71	2163.74				0.466667	5144.91	1767.41	3892.01	1564.33	578.24	966.12	7019.67	1918.57	1127.83	2221.17	2124.04	270.19	939.04	866.04	606.21	478.8
	11.3	1489.9	1607.3	6466.14	3855.91	2367.98		890.23	1464.88	979.87	4191.1	413.86	2111.08				0.470833	5127.21	1756.28	3862.94	1564.3	577.48	965.5	6976.5	1918.67	1116.26	2208.67	2103.33	271.84	937.89	869.39	606.3	477.73
	11.4	1520.38	1567.02	6290.58	3737.99	2346.32		885.87	1459.28	973.46	4139.43	409.84	2053.03				0.475	5124.19	1748.54	3845.51	1570.12	577.62	969.96	6942.13	1919.64	1106.75	2185.65	2091.71	269.31	937.77	872.6	606.62	479.16
	11.5	1552.14	1536.77	6118.51	3631.89	2328.61		874.96	1450.66	967.32	4099.97	405.36	1994.82				0.479167	5106.01	1738.16	3830.58	1562.39	577.49	970.93	6904.17	1918.75	1092.46	2173.27	2072.7	269.89	933.31	873.53	609.18	473.69
	11.6	1583.98	1506.77	5952.53	3534.02	2310.57		865.81	1447.01	960.98	4055.04	401.63	1945.85				0.483333	5106.78	1729.16	3815.18	1563.3	575.74	968.72	6855.59	1913.3	1080.71	2150.77	2063.39	269.07	937.36	875.84	609.67	477.89
	11.7	1617.94	1472.83	5785.2	3431.38	2292.27		860.61	1439.82	953.96	4008.91	399.02	1899.09				0.4875	5091.24	1728.29	3789.79	1560.86	576.88	974.22	6818.01	1916.03	1072.91	2144.8	2051.94	268.86	931.36	876.36	610.32	473.61
	11.8	1653.19	1440.64	5621.67	3331.96	2283.91		850.91	1438.68	954.04	3970.33	397.83	1841.68				0.491667	5076.92	1720.81	3774.08	1560.06	573.91	973.36	6777.6	1914.31	1060.78	2130.04	2032.99	270.74	928.52	875.38	610.48	476.01
	11.9	1685.29	1408.76	5469.93	3238.96	2273.68		849.26	1425.49	944.3	3941.19	391.8	1792.72				0.495833	5083.49	1718.61	3766.01	1570.23	578.42	976.04	6742.82	1912.95	1055.02	2119.62	2023.03	270.99	920.29	878.39	608.38	472.84
	12	1719.6	1380.19	5318.52	3143.26	2250.61		834.97	1424.31	938.88	3889.39	391.14	1743.82				0.5	5066.3	1711.23	3754.59	1564.58	575.63	975.13	6703.34	1911.21	1046.24	2102.12	2007.68	267.42	922.84	879.18	610.57	473.16
	12.1	1750.43	1355.41	5174.51	3058.84	2234.46		830.18	1414.72	935.06	3863.87	387.47	1695.32				0.504167	5054.08	1704.73	3738.97	1565.28	576.8	977.09	6667.71	1913.94	1037.41	2093.19	1999.51	268.82	922.04	875.07	610.46	472.69
	12.2	1781.93	1323.27	5019.91	2973.64	2225.82		825.84	1413.29	930.8	3827.32	385.48	1653.08				0.508333	5059.68	1705.14	3735.73	1571.18	572.61	977.06	6632.84	1911.3	1026.14	2078.28	1984.45	267.97	914.69	876.09	614.02	472.28
	12.3	1821.24	1298.57	4872.77	2890.46	2209.98		818.93	1413.72	922.79	3801.72	384.17	1602.88				0.5125	5065.76	1707.97	3747.23	1576.02	573.36	976.4	6599.92	1911.84	1019.27	2067.02	1970.59	269.59	912.42	877.07	611.91	470.44
	12.4	1852.53	1274.1	4733.48	2814.37	2200.42		811.18	1409.47	921.78	3759.71	379.77	1563.41				0.516667	5078.61	1714.81	3757.18	1594.63	575.42	975.92	6556.98	1909.62	1008.16	2057.42	1955.24	267.11	907	872.76	614.1	469.58
	12.5	1883.43	1246.49	4596.98	2735.28	2182.03		807.56	1400.93	918.23	3732.19	376.82	1516.75				0.520833	5091.53	1714.57	3761.03	1596.18	574.08	980.58	6521.48	1905.09	999.36	2045.2	1949.72	268.19	909.18	879.59	615.46	470.62
	12.6	1910.51	1223.03	4464.84	2672.66	2174.33		798.91	1398.98	909.87	3707.22	377.2	1474.76				0.525	5092.97	1714.87	3772.08	1600.39	573.88	982.64	6494.21	1909.2	991.7	2032.13	1931.65	268.08	909.32	873.68	617.38	470.22
	12.7	1948.47	1199.21	4337.66	2609	2165.07		793.59	1397.92	904.68	3678.84	373.36	1441.4				0.529167	5104.03	1712.07	3778.46	1608.88	575.47	979.49	6462.26	1907.98	985.07	2026.66	1924.2	264.92	900.99	873.69	616.46	466.64
	12.8	1977.72	1177.2	4213.89	2540.43	2156.52		787.57	1394.62	904.69	3651.29	373.36	1396.25				0.533333	5106.96	1713.93	3784.44	1616.24	574.33	981.87	6445.84	1907.02	975.57	2015.74	1914.7	271.46	896.38	874.8	616.29	468.13
	12.9	2011.52	1152.98	4093.79	2478.68	2142.66		784.07	1390.38	898.87	3622.86	367.66	1363.2				0.5375	5111.99	1711.39	3793.51	1622.74	572.24	987.36	6444.8	1907.89	970.46	2014.68	1906.4	266.76	893.3	875.53	614.67	464.22
	13	2042.1	1135.37	3981.33	2414.74	2136.5		781.56	1385.11	894	3602.43	367.98	1325.83				0.541667	5108.61	1711.38	3798.16	1621.44	575.49	985.12	6434.08	1908.55	964.98	1999.82	1895.43	267.54	888.27	875.79	618.76	465.19
	13.1	2076.47	1115.99	3865.63	2361.96	2126.53		774.56	1381.93	894.32	3589.32	368.56	1295.94				0.545833	5110.07	1712.08	3811.72	1625.3	576.03	985.19	6431.41	1905.75	956.73	1993.04	1888	267.61	890.31	871.68	616.76	464.36
	13.2	2110.44	1096.4	3755.37	2307.24	2119.81		770.34	1377.48	891.43	3556.84	366.97	1263.53				0.55	5109.29	1709.81	3825.44	1628.37	573.22	987.28	6433.63	1903.18	953.81	1985.3	1875.49	266.95	885.08	868.46	617.6	463.23
	13.3	2140	1080.31	3650.8	2253.06	2118.83		765.73	1375.43	887.66	3533.76	365.87	1227.97				0.554167	5099.92	1708.26	3827.13	1632.38	573.47	988.7	6428.18	1905.44	943.58	1978.07	1872.89	268.27	878.66	868.82	617.88	466.39
	13.4	2169.71	1060.98	3552.18	2201.63	2107.17		761.22	1365.22	881.94	3515.44	362.64	1199.46				0.558333	5103	1708.63	3838.88	1645	574.2	989.04	6407.69	1907.93	938.63	1977.02	1866.74	267.18	873.73	868.16	619.99	462.03
	13.5	2194.88	1042.58	3447.24	2148.43	2106.9		756.57	1361.93	880.6	3498.44	360.13	1166.62				0.5625	5104.77	1710.44	3857.43	1634.32	571.82	991.8	6408.19	1908.04	933.46	1969.59	1857.89	268.19	873.36	865.54	616.59	461.64
	13.6	2230.2	1027.67	3367.04	2103.86	2100.63		753.9	1358.62	873.9	3487.5	359.07	1143.2				0.566667	5097.46	1710.79	3865.43	1639.8	575.7	992.6	6388.1	1905.81	929.48	1958.26	1850.84	267.19	869.26	862.52	616.48	461.86
	13.7	2251.13	1015.04	3268.49	2059.51	2095.41		749.2	1350.51	869.39	3464.5	358.89	1116.53				0.570833	5098.29	1711.24	3880.13	1637.6	577.5	989.68	6378.76	1904.07	923.62	1958.82	1839.96	267.43	862.99	866.06	615.77	460.5
	13.8	2278.5	997.32	3182.07	2016.76	2092.61		746.09	1354.91	868.86	3444.86	358.39	1088.38				0.575	5093	1705.54	3901.74	1639.77	574.98	989.32	6368.96	1906.12	917.54	1953.04	1830.44	268.98	863.39	859.96	617.01	461.27
	13.9	2301.77	985.17	3099.54	1977.82	2092.72		739.87	1341.42	863.49	3435.77	355.65	1058.99				0.579167	5087.79	1705.89	3906.39	1649.72	578.16	992.59	6345.92	1907.2	914.59	1948.41	1821.43	268.14	856.1	858.98	616.81	458.07
	14	2332.34	966.47	3019.91	1934.98	2083.82		738.89	1335.12	860.86	3405.49	353.26	1035.81				0.583333	5081.38	1704.41	3918.44	1638.08	574.27	992.84	6318.56	1901.17	911.43	1944.96	1816.57	267.27	853.93	857.21	619.24	459.07
	14.1	2350.08	951.61	2952.19	1894.73	2081.4		738.09	1332.7	857.54	3397.5	353.58	1017.27				0.5875	5082.67	1712.4	3941.93	1638.07	576.23	989.66	6300.23	1906.49	905.2	1941.21	1812.92	265.89	854.51	855.63	615.57	457.87
	14.2	2373.77	941.63	2880.57	1856.94	2076.42		730.62	1330.99	853.72	3378.38	352.73	994.16				0.591667	5079.01	1708.29	3957.18	1643.24	578.67	988.86	6287.58	1906.86	900.04	1932.23	1808.66	266.33	849.44	856.59	617.4	458.28
	14.3	2403.43	929.31	2810.6	1818.22	2075.97		730.76	1328.61	850.29	3355.34	350.59	968.2				0.595833	5075.48	1709.56	3966.89	1640.93	578.04	988.66	6267.64	1905.04	894.43	1934.92	1801.47	269.37	842.8	852.8	616.42	457.44
	14.4	2418.52	916.52	2751.22	1786.21	2082.78		724.32	1323.41	848.69	3336.78	349.46	948.78				0.6	5084.76	1710.97	3994.82	1654.1	578.43	992.02	6262.47	1911.09	896.62	1933.61	1787.75	267.29	843.53	849.34	616.79	458.99
	14.5	2444.64	902.58	2679.87	1749.79	2076.47		723.38	1324.02	846.63	3322.44	347.54	928.91				0.604167	5072.64	1705.57	4017.29	1646.5	578.86	990.39	6256.98	1909.39	890.11	1925.01	1788.68	267.23	837.54	846.77	617.97	455.58
	14.6	2458.31	892.16	2615.67	1716.87	2078		719.41	1318.48	846.83	3310.6	347.25	911.41				0.608333	5059.89	1704.57	4034.22	1643.58	579.08	988.47	6241.23	1907.48	888.27	1922.55	1778.56	267.93	838.9	841.37	619.7	455.38
	14.7	2476.81	884.32	2560.23	1688.42	2080.98		720.56	1311.79	844.38	3293.8	344.99	894.37				0.6125	5057.18	1700.12	4046	1656.66	579.93	990.07	6232.38	1908.64	886.34	1918.94	1775.24	266.69	836.77	843.13	617.42	455.38
	14.8	2493.08	873.68	2502.34	1655.42	2066.69		712.49	1314.57	839.84	3278.9	347.04	876.39				0.616667	5044.3	1698.67	4067.76	1653.46	579.87	987.71	6228.97	1908.22	879.38	1914.68	1764.46	269.94	830.76	841.02	614.84	453.43
	14.9	2507.93	864.51	2444.08	1628.84	2078.88		711.64	1306.87	838.26	3266.48	344.51	858.06				0.620833	5040.99	1700.79	4084.9	1660.27	580.58	987.18	6221.79	1904.42	877.35	1918.29	1756.52	268.72	828.21	838.26	618.77	453.08
	15	2528.76	850.43	2397.84	1591.7	2073.46		713.37	1304.72	838.78	3252.21	342.11	840.82				0.625	5034.68	1692.72	4102.91	1659.27	582.07	987.63	6208.83	1909.04	876.01	1909.87	1755.92	269.89	826.23	838.01	620.72	451.96
	15.1	2544.12	842.09	2344.06	1563.9	2073.23		710.13	1303.3	830.37	3234.97	343.52	829.27				0.629167	5017.3	1693.59	4127.86	1665.43	581.98	984.09	6195.74	1909	874.2	1908.72	1747.57	268.89	828.96	835.76	617.1	453.93
	15.2	2560.93	836.41	2292.49	1538.74	2081.82		709.5	1299.7	833.81	3221.87	342.31	819.06				0.633333	5013.09	1691.54	4134.63	1670.89	579.9	983.56	6189.94	1912.24	870.28	1911.53	1742.88	268.14	822.31	831.63	620.83	451.76
	15.3	2571.89	826.53	2246.38	1511.58	2083.11		705.5	1301.91	830.78	3202.07	341.75	799.23				0.6375	5004.67	1688.73	4158.08	1670.2	579.93	983.73	6185.02	1909.78	871.89	1901.97	1736.23	271.65	820.29	830.79	622.76	450.74
	15.4	2582.61	818.06	2201.39	1486.97	2092.6		703.39	1293.51	830.98	3190.34	340.19	789.1				0.641667	4992.84	1684.84	4168.93	1684.04	580.93	982.38	6190.18	1911.36	870	1904.74	1733.27	267.86	819.37	827.48	616.84	451.71
	15.5	2588.1	807.18	2157.83	1464.18	2084.76		704.53	1292.19	828.33	3185.42	340.44	771.86				0.645833	4990.49	1681.12	4181.1	1678.76	580.88	982.71	6175.82	1910.4	867.5	1898.22	1728.89	269.6	818.89	826.88	618.97	454.48
	15.6	2593.18	800.54	2122.08	1436.66	2064.21		700.54	1292.16	824.24	3162.7	340.89	760.2				0.65	4979.18	1670.22	4205.74	1680.62	580.84	979.14	6182.53	1910.97	865.24	1901.19	1718.27	268.98	819.19	822.66	617.82	448.78
	15.7	2610.48	795.56	2077.18	1413.17	2102.73		704.04	1285.33	827.28	3142.39	338.82	753.63				0.654167	4966.07	1663.89	4222.18	1680.86	580.67	978.34	6179.84	1902.91	864.25	1896.63	1715.74	268.56	814.91	821.78	618.53	449.74
	15.8	2616.99	784.58	2040.73	1394.6	2103.9		702.1	1292.5	825.08	3132.4	339.86	736.89				0.658333	4951.98	1652.1	4238.6	1684.27	581.77	978.68	6165.28	1908.16	861.86	1900.14	1709.21	272.99	815.48	822.99	620.5	447.81
	15.9	2619.99	778.92	2004.82	1372.22	2101.93		701.92	1286.72	822.17	3121.59	339.3	728.71				0.6625	4954.58	1652.66	4249.3	1693.82	580.62	975.93	6163.23	1907.21	861.2	1894.92	1706.54	269.31	812.66	821.46	618.83	448.37
	16	2624	775.68	1970.38	1347.64	2113.72		701.68	1283.16	820.76	3115.7	338.69	712.51				0.666667	4932.33	1642.59	4266.32	1686.61	581.89	972.37	6140.32	1909.87	861.48	1890.06	1702.01	266.57	811.08	814.32	617.94	450.24
	16.1	2632.93	768.31	1936.9	1334.08	2114.52		703.08	1283.08	820.29	3100.64	338.67	707.01				0.670833	4927.77	1629.94	4283.37	1690.13	582.73	974.62	6148.86	1908.2	858.27	1892.47	1696.55	266.95	813.72	814.07	616.82	446.1
	16.2	2633.3	764.19	1899.39	1314.76	2098.88		701.37	1288.2	819.2	3081.84	337.49	700.82				0.675	4911.22	1621.47	4295.98	1687.44	579.7	971.52	6136.94	1903.37	858.29	1888.99	1693.15	267.3	806.89	811.9	618.88	446.37
	16.3	2637.54	758.73	1872.54	1296.1	2103.52		703.93	1288.71	819.86	3076.87	341.12	686.35				0.679167	4905.91	1616.22	4312.27	1687.29	581.04	969.08	6148.48	1913.17	855.69	1891.21	1690.57	268.7	809	810.02	621.46	445.87
	16.4	2636.43	752.52	1841.09	1279.71	2123.64		701.4	1283.18	818.49	3066.52	337.43	678.28				0.683333	4900.26	1608.18	4329.01	1696.92	580.88	968.14	6131.6	1909.51	856.49	1890.32	1686.43	269.19	808.39	806.78	620.76	448.06
	16.5	2634.18	748.36	1815.3	1260.99	2142.8		702.28	1286.91	819.12	3067.03	339.57	670.08				0.6875	4882.56	1597.96	4339.07	1689.39	578.51	964.87	6127.07	1900.58	855.83	1888.95	1682.97	267.92	812.07	807.47	619.76	446
	16.6	2635.22	744.86	1790.51	1249.34	2140.28		702.94	1283.07	815.69	3044.84	337.71	662.35				0.691667	4860.76	1582.87	4349.6	1685.02	579.41	961.97	6113.61	1905.53	856.87	1888.1	1676.83	266.48	810.9	802.53	616.16	447.12
	16.7	2632.19	740.92	1761.24	1233.3	2140.23		703.08	1282.87	816.53	3031.13	338.54	657.64				0.695833	4847.72	1569.47	4370.74	1685.38	576.53	956.81	6119.53	1902.16	854.62	1890.45	1675.58	268.21	804.09	803.97	618.24	446.91
	16.8	2632.4	736.5	1736.28	1218.21	2133.96		703.47	1286.79	817.2	3017.74	340.06	649.24				0.7	4829.87	1557.22	4381.76	1687.54	577.06	958.01	6111.74	1903.62	852.8	1885.35	1666.24	269.37	809.1	798.47	617.24	447.12
	16.9	2621.14	731.4	1713.24	1205.49	2152.53		708.03	1284.71	817.84	3014.97	338.83	642.37				0.704167	4825.26	1546.22	4393.56	1692.43	578.39	955	6108.86	1901.87	851.68	1890.26	1665.29	267.33	809.4	798.28	618.3	444.31
	17	2617.12	727.99	1691.66	1190.26	2176.62		710.36	1287.31	816.69	3002.49	340.03	636.06				0.708333	4802.02	1537.51	4405.97	1687.78	573.86	955.08	6086.79	1899.14	850.74	1886.73	1663.44	264.71	806.29	795.42	618.49	445.5
	17.1	2612.14	728.37	1673.78	1176.43	2200.32		710.02	1291.66	819.87	3003.13	340.11	634.09				0.7125	4792.18	1527.3	4415.28	1685.99	576.74	953.84	6083.32	1901.81	852.41	1886.71	1655.7	266.64	808.24	795.72	620.12	445.07
	17.2	2606.69	726.23	1649.49	1167.4	2205.16		713.88	1290.27	816.6	3003.56	340.81	630.98				0.716667	4774.78	1513.56	4426.58	1685.99	574.3	950.38	6080.06	1896.87	854.46	1885.94	1653.88	268.3	802.63	794.6	619.04	446.58
	17.3	2600.66	723.02	1629.52	1155	2214.04		711.68	1296.38	815.58	2994.26	342.26	626.85				0.720833	4746.06	1502.67	4433.59	1683.1	573.38	951.84	6062.88	1899.17	853.47	1885.8	1651.45	269.66	804.02	791.17	617.5	443.94
	17.4	2587.81	717.59	1610.42	1147.59	2227.26		709.73	1290.84	811.63	2996.7	342.67	625.09				0.725	4733.4	1500.38	4440.51	1686	575.07	945.88	6064.58	1898.73	852.26	1890.48	1651.5	267.76	802.54	793.99	615.51	445.88
	17.5	2571.49	718.31	1589.21	1133	2240.51		713.87	1292.38	813.51	2991.2	341.96	627.26				0.729167	4718.93	1482.79	4446.87	1682.46	572.98	944.42	6048.81	1901	853.57	1886.98	1643.46	264.89	802.13	790.71	620.11	447.73
	17.6	2562.43	716.13	1579.03	1129.29	2218.94		712.98	1299.91	814.28	2996.69	342.67	625.81				0.733333	4696.37	1477.88	4454.09	1685.08	574.4	942.3	6049.62	1898.08	853.52	1887.9	1638.48	264.23	805.87	786.4	617.78	445.12
	17.7	2548.06	720.1	1562.8	1119.56	2266.46		719.24	1299.14	818.19	2991.84	344.44	627.68				0.7375	4685.77	1469.48	4466.86	1679.42	573.74	943.3	6040.53	1894.72	853.71	1889.82	1632.33	266.14	803.67	787.33	617.23	443.62
	17.8	2527.42	718.3	1539.28	1111.6	2304.58		721.34	1306.13	817.44	2994.93	344.94	629.76				0.741667	4672.37	1455.23	4472.9	1677.67	573.99	939.04	6030.13	1889.69	854.86	1887.24	1634.88	269.14	804.21	784.29	615.78	445.59
	17.9	2509.04	714.81	1524.63	1103.06	2335.07		723.11	1306.11	819.41	2997.39	343.5	635.72				0.745833	4650.78	1451.74	4470.81	1683.6	573.17	933.5	6017.62	1890.84	854.3	1891.72	1631.71	266.23	801.53	781.97	617.09	445.1
	18	2490.41	716.73	1514.68	1097.2	2344.47		729.6	1301.8	823.39	2995.33	346.84	641.71				0.75	4631.62	1437.42	4473.67	1668.74	572.09	937.14	6026.53	1890.78	854.71	1884.76	1624.43	266.13	803.19	780.94	619.53	445.61
	18.1	2471.6	718.99	1502.09	1092.48	2364.69		729.14	1309.37	825.81	3009.6	346.62	648.17				0.754167	4610.19	1428.91	4479.44	1667.4	572.63	933.3	6016.41	1888.26	853.37	1887	1623.3	265.42	805.88	778.47	618.2	446.93
	18.2	2443.89	720.02	1485.22	1087.77	2377.81		736.92	1310.84	827.91	3019	347.88	658.28				0.758333	4601.03	1419.98	4480.29	1661.79	572.06	933.06	5989.48	1888.96	852.02	1883.6	1616.71	266.61	806.32	775.51	616.19	446.28
	18.3	2422.17	725.34	1475.89	1082.73	2395.86		737.26	1315.58	830.29	3027.44	350.77	671.67				0.7625	4583.66	1414.04	4483.86	1661.58	571.01	929.74	6002.84	1887.14	853.66	1881.02	1616.38	268.91	803.27	771.43	614.79	444.12
	18.4	2391.82	724.7	1465.82	1077.67	2418.44		741.28	1313.14	833.33	3037.7	349.58	678.66				0.766667	4574.34	1406.12	4487.63	1659.03	569.54	926.72	5982.4	1887.81	857.6	1884.7	1614.78	266.93	807.98	772.7	613.06	445.3
	18.5	2363.41	728.11	1452.49	1080.04	2440.51		749.17	1315.88	838.99	3057	351.39	695.09				0.770833	4553.63	1401.27	4486.98	1652.4	567.8	924.46	5974.33	1886.21	856.11	1885.21	1612.11	265.34	808.02	773	615.43	445.24
	18.6	2332.68	731.37	1445.84	1077.04	2457.64		753.12	1321.37	841.26	3063.33	351.18	708.46				0.775	4533.6	1394.11	4485.56	1644.72	571.43	924.03	5953.26	1878.39	855	1883.36	1612.7	265.83	812.32	768.36	615.26	446.03
	18.7	2307.1	735.76	1433.64	1080.61	2491.42		757.59	1324.74	841.83	3095	353.24	726.32				0.779167	4515.03	1383.5	4495.7	1636.2	564.48	925.83	5954.3	1884.89	857.58	1880.52	1612.99	264.92	810.11	768.09	616.36	446.07
	18.8	2277.48	742.18	1428.13	1085.38	2508.19		764.28	1337.5	845.12	3107.29	356.95	740.88				0.783333	4504.94	1377.6	4485.88	1628.97	564.19	921.87	5941.52	1885.45	855.99	1874.46	1606.98	267.38	815.31	767.91	616.52	444.72
	18.9	2245.3	744.32	1422.19	1089.41	2545.06		769.12	1331.14	851.42	3127.22	356.04	757.59				0.7875	4485.82	1373.07	4488.92	1634.61	563.24	918.6	5946.77	1882.36	855.25	1878.5	1607.6	263.8	814.7	765.66	615.09	443.38
	19	2219.3	752.94	1414.86	1093.57	2562.43		779.5	1334.93	851.33	3153.83	357.94	780.47				0.791667	4472.36	1368.97	4488.39	1622.29	563	917.56	5937.11	1885.21	857.61	1875.89	1604.56	263.83	822.11	760.59	617.3	447.31
	19.1	2186.56	760.5	1410.31	1106.9	2598.09		781.58	1338.6	857.66	3184.84	359.06	803.51				0.795833	4456.5	1362.5	4485.8	1615.44	563.08	916.78	5924.72	1888.18	855.1	1869.99	1597.64	264.33	825.04	761.44	615.81	445.69
	19.2	2148.58	772.23	1402.73	1122.44	2625.92		789.8	1343.26	866.29	3222.72	360.77	826.87				0.8	4436.68	1352.93	4484.32	1611.91	562.63	916.76	5921.04	1887.51	856.53	1872.44	1601.49	264.55	827.12	761.47	614.89	448.21
	19.3	2119.4	777.07	1398.19	1134.12	2665.7		797.47	1351.92	873.27	3264.76	362.74	847.59				0.804167	4422.97	1346.49	4488.19	1608.81	557.86	914.58	5912.89	1889.98	854.97	1869.93	1602.88	265.98	827.51	759.04	616.22	447.36
	19.4	2081.14	793.31	1397.84	1153.48	2725.53		805.96	1350.31	881.1	3297.63	364.48	874.66				0.808333	4415.68	1345.97	4488.39	1610	558.91	915.22	5903.74	1891.01	854.58	1870.06	1601.33	262.02	832.16	757.59	615.47	444.31
	19.5	2053.98	804.57	1394.88	1176.01	2760.48		813.67	1359.28	889.18	3349.86	365.26	897				0.8125	4400.43	1339.64	4487.19	1593.74	558.3	910.28	5901.67	1888.19	856.89	1871.86	1595.83	262.52	835.24	755.04	616.33	446.24
	19.6	2025.76	819.42	1392.63	1212.84	2763.01		825.12	1361.26	897.99	3397.57	366.08	926.24				0.816667	4390.46	1332.27	4485.98	1591.78	556.33	914.07	5885.34	1892.7	854.65	1871.54	1596.74	263.22	844	755.61	611.07	446.06
	19.7	1987.92	835.68	1393.04	1246.93	2829.64		833.03	1368.18	905.08	3457.06	370.29	959.29				0.820833	4375.42	1325.4	4492.01	1589.33	554.29	908.74	5894.4	1893.09	854.5	1863.63	1597.17	262.24	841.88	752.59	612.26	446.84
	19.8	1961.26	854.49	1390.39	1287.17	2899.48		843.18	1377.14	917.47	3527.32	371.03	983.5				0.825	4357.5	1318.91	4485.48	1585.98	551.62	911.89	5882.81	1894.9	855.02	1862.47	1591.68	265.88	848.47	755.03	613.9	448.81
	19.9	1931.1	875.1	1394.84	1327.11	2954.54		854.09	1378.66	925.14	3590.02	374.17	1009.07				0.829167	4354.94	1316.22	4489.22	1585.73	552.06	907.73	5879.83	1897.43	858.99	1860.92	1595.35	263.59	852.23	753.26	613.29	448.18
	20	1898.49	900.83	1393.36	1372.84	2987.26		869.54	1386.32	941.62	3669.57	379	1040.48				0.833333	4336.86	1308.94	4491.97	1576.66	552.96	905.09	5882.68	1892.86	855.32	1857.54	1595.47	263.67	855.03	751.32	613.43	447.11
	20.1	1869.81	928.69	1399.8	1430.08	3025.61		878.49	1394.72	949.98	3753.41	378.24	1070.54				0.8375	4324.17	1305.32	4494.87	1570.37	554.74	906.61	5886.82	1902.93	855.49	1856.62	1600.14	262.11	862.8	752.32	613.99	447.59
	20.2	1841.02	956.53	1400.84	1482.98	3074.86		899.68	1405.47	964.46	3851.21	381.19	1103.62				0.841667	4314.33	1303.36	4497.92	1566.62	550.68	903.96	5864.81	1895.38	855.8	1852.39	1598.82	260.88	861.72	752.31	614.7	447.96
	20.3	1814.57	994.52	1406.13	1543.73	3121.82		914.38	1419.49	977.98	3936.71	385.98	1132.74				0.845833	4307.97	1295.63	4502.91	1564.69	551.16	906.29	5878.52	1893.63	853.83	1853.99	1600.08	265.37	867.39	750.72	613.22	449.64
	20.4	1778.34	1021.58	1411.31	1605.92	3173.69		928.01	1426.39	990.88	4031.08	385.84	1165.54				0.85	4296.54	1293.64	4501.64	1566.22	549	902.87	5859.69	1894.03	853.11	1854.5	1596.26	260.08	872.86	749.56	614.38	452.67
	20.5	1750.34	1062.21	1425.93	1675.06	3200.3		949.7	1436.59	1009.59	4132.39	389.7	1200.31				0.854167	4291.96	1285.7	4505.11	1557.42	547.21	902.17	5861.51	1899.32	852.95	1848.78	1601.3	261.31	874.33	749.19	613.69	450.06
	20.6	1723.91	1102.48	1439.06	1742.39	3277.58		969.39	1445.88	1023.38	4236.88	393.97	1233.57				0.858333	4287.27	1283.16	4512.06	1555.76	547.18	901.11	5863.88	1895.17	852.13	1849.1	1602.51	260.71	881.9	747.31	613.82	450.4
	20.7	1696.41	1143.08	1453.22	1813.8	3345.17		991.62	1463.68	1038.14	4339.83	394.6	1272.1				0.8625	4262.79	1281.11	4503.96	1549.71	546.88	896.48	5843.99	1889.28	854.17	1843.67	1603.78	261.2	881.62	750.88	612.88	453.13
	20.8	1664.37	1185.77	1466.18	1887.31	3392.83		1010.74	1481.48	1055.09	4467	401.27	1305.36				0.866667	4254.61	1276.3	4500.8	1546.37	545.12	895.94	5833.89	1884.91	852.47	1842.54	1606.43	263.5	882.18	746	614.93	452.96
	20.9	1636.74	1230.61	1485.9	1965.17	3435.86		1032.43	1486.64	1070.32	4571.04	401.74	1341.73				0.870833	4266.87	1277.28	4509.86	1555.12	542.29	898.3	5842.2	1882.04	853.46	1843.2	1604.5	262.78	886.9	748.1	611.51	451.73
	21	1612.37	1281.39	1502.46	2039.92	3507.4		1055.76	1501.7	1088.2	4701.18	407.36	1384.16				0.875	4242.72	1266.82	4503.91	1543.82	542.74	895.97	5837.22	1881.74	851.16	1838.74	1611.41	263.21	890.77	747.36	613.73	452.8
	21.1	1581.93	1333.53	1528.29	2122.84	3595.97		1078.9	1513.9	1109.03	4822.58	405.91	1415.42				0.879167	4233.14	1264.69	4506.13	1538.09	543.06	898.32	5848.17	1874.28	851.68	1837.14	1608.09	260.85	901.93	747.77	611.06	455.43
	21.2	1551.92	1387.07	1553.36	2205.76	3678.66		1107.74	1534.12	1124.78	4951.63	412.83	1456.97				0.883333	4224.48	1256.67	4490.33	1536.42	542.11	897.18	5839.09	1874.96	852.86	1836.43	1612.42	260.48	899.34	747.12	613.72	453.56
	21.3	1528.83	1436.13	1584.26	2284.93	3735.66		1127.41	1552.8	1140.5	5089.43	413.66	1495.66				0.8875	4218.5	1258.03	4495.41	1542.17	543.77	893.82	5835.5	1875.47	852.58	1833.43	1616.97	263.88	902	749.83	608.93	455.46
	21.4	1498.97	1487.16	1625.41	2372.58	3798.53		1158.08	1566.9	1158.83	5229.13	418.07	1536.2				0.891667	4209.82	1248.53	4484.21	1546.21	543.39	895.74	5831.16	1873	855.17	1834.83	1617.53	260.26	905.51	748.51	609.32	453.42
	21.5	1478.82	1554.1	1673.48	2458.67	3839.76		1180.9	1581.93	1178.89	5350.68	423.82	1575.83				0.895833	4208.04	1243.86	4490.67	1543.31	541.53	893.19	5825.22	1866.88	856.31	1824.52	1620.96	259.07	907.48	749.9	610.38	453.26
	21.6	1450.68	1609.62	1731.86	2547.87	3908.72		1207.23	1604.24	1194.33	5506.8	424.5	1612.92				0.9	4208.72	1247.54	4493.38	1542.71	541.13	891.49	5823.12	1861.9	855.14	1822.59	1615.8	260.17	916.41	749.43	610.63	454.24
	21.7	1429.08	1669.34	1785.43	2631.48	3983.57		1236.61	1617.99	1214.42	5659.81	430.09	1652.23				0.904167	4204.06	1244.94	4488.54	1542.16	539.17	896.59	5821.48	1862.31	854.6	1823.92	1622.26	259.2	917.62	751.26	608.47	454.83
	21.8	1407.57	1724.11	1856.63	2725.57	4070.16		1257.24	1647.09	1233.73	5804.17	435.02	1691.11				0.908333	4205.09	1237.89	4474.32	1542.93	541.9	896.39	5819.38	1861.2	853.94	1828.38	1625.76	263.13	919.72	751.27	606.49	454.04
	21.9	1384.26	1777.59	1931.57	2810.26	4130.99		1286.12	1664.03	1250.93	5953.6	440.01	1728.78				0.9125	4199.37	1233.94	4475.71	1546.71	538.68	895.19	5817.18	1852.93	855.94	1826.63	1624.39	259.48	919.61	751.5	608.71	456.77
	22	1367.73	1836.77	2012.94	2892.76	4178.72		1312.74	1688.06	1266.36	6095.6	442.79	1767.34				0.916667	4194.41	1226.46	4464.57	1538.84	541.76	898.38	5812.64	1850.53	855.21	1817.81	1623.18	259.3	924.69	754.22	611.22	457.68
	22.1	1339.79	1890.66	2100.64	2986.39	4238.7		1337.99	1711.78	1284.83	6251.07	446.51	1805.54				0.920833	4186.62	1228.57	4462.69	1536.28	543.63	896.59	5801.16	1846.84	852.22	1812.8	1629.46	259.36	930.28	756.12	608.09	456.11
	22.2	1323.8	1948.24	2197.24	3068.59	4291.89		1358.44	1737.23	1300.42	6377.07	451	1845.36				0.925	4188.72	1225.3	4445.12	1538.37	539.87	895.89	5799.43	1838.15	852.26	1811.31	1635.43	261.79	926.33	754.7	607.69	457.58
	22.3	1307.54	2005.68	2295.96	3154.88	4396.26		1388.08	1760.68	1323.5	6520.99	458.25	1887.8				0.929167	4184.86	1221.01	4442.14	1541.79	541.38	900.93	5784.53	1839.1	854.8	1808.96	1637.09	264.38	929.56	755.66	605.98	457.9
	22.4	1288.1	2058.76	2397.7	3228.63	4461.1		1411.98	1778.24	1345.1	6659.76	463.47	1925.49				0.933333	4183.83	1217.87	4425.9	1543.29	540.73	900.09	5777.74	1835.7	852.66	1809.83	1638.7	261.2	935.09	756.52	610.17	458.91
	22.5	1267.01	2112.61	2502.56	3325.2	4487.59		1436.69	1801.99	1369.67	6783.7	466.43	1965.69				0.9375	4173.39	1214.16	4422.69	1536.58	542.84	897.37	5776.38	1834.68	855.03	1806.98	1639.42	261.51	933.97	756.57	608.69	457.03
	22.6	1248.98	2166.06	2624.44	3416.29	4586.71		1460.52	1829.41	1386.61	6933.51	472.61	2007				0.941667	4173.33	1210.61	4403.38	1538.38	542.28	902.14	5771.88	1828.64	854.31	1800.96	1644.29	260.67	941.57	759.61	604.29	458.46
	22.7	1230.07	2223.5	2744.53	3507.52	4652.66		1490.88	1855.2	1409.93	7082.51	475.57	2050.31				0.945833	4169.4	1205.18	4393.69	1533.28	544.34	902.69	5762.23	1822.04	853.03	1801.45	1646.22	259.56	939.02	764.49	606.98	458.69
	22.8	1218.53	2275.68	2866.88	3605.83	4718.8		1513.59	1882.52	1430.4	7235.39	484.3	2087.57				0.95	4169.31	1201.69	4378.28	1533.03	545.41	902.51	5750.67	1820.83	856.14	1796.63	1653.23	262.64	936.63	763.33	607.56	458.34
	22.9	1201.09	2330.9	2997.07	3686.19	4762.64		1537.69	1903.12	1443.84	7369.79	486.2	2125.48				0.954167	4166.48	1203.08	4366.09	1537.13	546.59	902.28	5747.73	1815.7	853.51	1792.72	1654.39	260.49	938.63	766.84	604.07	458
	23	1183.13	2391.43	3134.98	3782.7	4825.2		1569.92	1926.69	1466.23	7525.28	494.31	2165.53				0.958333	4153.66	1198.21	4341.3	1530	544.26	904.73	5737.81	1812.36	854.93	1795.27	1657.86	259.61	942.99	768.31	603.38	458.89
	23.1	1168.67	2446.49	3267.26	3877.23	4881.1		1596.43	1956.28	1480.81	7655.36	497.78	2205.91				0.9625	4157.39	1193.91	4325.61	1528.07	547.64	906.79	5741.36	1808.96	856.78	1790.98	1664.91	260.11	944.27	767.38	604.01	460.47
	23.2	1150.11	2498.02	3400.83	3964.54	4957.32		1623.22	1978.68	1495.22	7820.32	505.41	2242.46				0.966667	4152.37	1193.79	4310.46	1526.71	545.57	906.52	5720.53	1805.81	854.4	1789.5	1671.57	260.54	942.06	772.89	600.8	459.08
	23.3	1135.59	2554.58	3547.2	4050.74	5007.88		1645.27	2002.78	1504.8	7943.13	512.65	2277.72				0.970833	4147.93	1193.16	4295.9	1528.13	548.78	905.84	5718.57	1802.43	855.59	1788.76	1666.33	262.12	938.71	774.06	598.13	459.69
	23.4	1119.61	2599.99	3692.74	4140.97	5054.69		1674.5	2027.07	1516.87	8066.71	516.11	2318.99				0.975	4148.4	1192.89	4285.61	1531.12	546.91	907.42	5699.71	1800.6	854.59	1791.5	1671.24	260.22	942.92	775.47	598.13	459.33
	23.5	1105.79	2653.99	3838.41	4214.28	5114.34		1689.28	2051.13	1535.88	8167.24	523.76	2352.5				0.979167	4141.69	1188.83	4257.8	1525.58	551.13	908.16	5701.8	1798.23	855.21	1785.31	1678.94	259.32	942.47	778.56	602.37	461.51
	23.6	1092.56	2695.07	3987.23	4306.49	5159.13		1719.19	2075.87	1544.24	8310.8	527.6	2392.55				0.983333	4133.22	1190.92	4251.62	1519.7	552.04	910.24	5693.11	1793.17	858.04	1785.39	1686.77	258.5	939.86	781.89	596.79	462.72
	23.7	1078.98	2746.82	4129.46	4388.3	5214.34		1733.83	2096.7	1564.9	8424.47	533.97	2428.63				0.9875	4131.11	1192.04	4226.98	1523.21	552.3	911.02	5670.62	1788.09	855.77	1779.89	1686.74	259.82	939.4	783.27	595.44	461.62
	23.8	1062.26	2796.79	4277.78	4477.53	5249.66		1754.54	2127.06	1576.73	8551.94	544.57	2463.75				0.991667	4123.93	1189.06	4209.33	1522.12	552.38	913.73	5657.79	1785.13	856.02	1778.85	1689.39	262.69	942.16	783.72	599.01	461.34
	23.9	1048	2842.51	4420.06	4553.02	5317.92		1775.34	2144.26	1588.38	8658.73	548.37	2494.93				0.995833	4127	1193.23	4194.99	1531.31	555.14	912.62	5661.82	1787.92	858.89	1781.1	1700.33	260.03	937.13	787.23	596.24	462.89
	24	1035.39	2892.32	4572.08	4637.3	5349.1		1784.43	2163.76	1596.11	8769.33	553.84	2530.69				1	4117.21	1192.13	4169.92	1518.18	555.89	918.69	5650.36	1781.94	856.99	1776.92	1700.03	259.52	935.13	790.5	594.53	465.74
	24.1	1019.78	2937.26	4718.46	4728.97	5379.87		1807.04	2184.68	1605.68	8885.33	563.39	2567.92				1.00417	4113.34	1191.02	4158.11	1517.64	560.86	912.48	5639.4	1786.05	856.96	1774.22	1705.14	259.01	943.32	793.36	595.27	462.21
	24.2	1009.97	2984.41	4862.99	4806.31	5376.81		1822.42	2204.34	1618.5	8997.59	568.39	2602.46				1.00833	4097.1	1196.38	4144.82	1515.51	557.94	914.07	5631.98	1780.97	859.93	1774.86	1712.41	259.92	937.57	796.01	592.71	465.13
	24.3	997.18	3028.17	5001.56	4873.84	5461.27		1838.01	2220.96	1625.58	9070.28	579.08	2632.59				1.0125	4087.74	1198.3	4117.61	1515.98	559.7	916.66	5621.33	1779.45	857.84	1772.67	1714.71	263.31	931.27	794.48	592.44	465.24
	24.4	985.46	3069.96	5146.69	4958.92	5478.39		1850.71	2234.57	1636.5	9157.59	581.57	2664.68				1.01667	4092.16	1196.81	4098.52	1523.73	561.17	919.04	5612.9	1776.96	860.12	1772.37	1717.5	259.23	928.96	798.77	590.79	465.72
	24.5	973.16	3109.04	5286.33	5029.79	5515.14		1860.94	2246.5	1644.52	9261.43	587.39	2701.26				1.02083	4077.23	1194.29	4085.68	1512.87	560.89	922.11	5616.22	1775.29	858.73	1771.42	1724.72	260.16	926.07	797.28	590.41	466.13
	24.6	960.99	3151.11	5421.87	5104.93	5548.02		1873.97	2263.57	1654.58	9342.73	596.23	2729.59				1.025	4070.62	1194.06	4069.2	1512.67	561.84	921.93	5599.74	1772.81	860.04	1767.49	1724.11	259.96	932.03	800.07	587.61	464.71
	24.7	950.94	3183.6	5566.57	5178.09	5567.86		1889.38	2283.39	1657.61	9428.43	600.02	2762.95				1.02917	4062.97	1193.29	4044.18	1514.82	565.18	917.91	5588.18	1771.61	859.32	1766.44	1730.47	260.94	925.74	799.42	588.67	463.71
	24.8	940.61	3223.86	5701.26	5252.58	5563.56		1896.32	2298.49	1666.51	9488.43	609.12	2788.99				1.03333	4061.47	1193.84	4038.78	1513.02	565.91	923.62	5587.27	1770.65	858.61	1764.38	1734.56	261.79	919.97	801.78	588.23	467.69
	24.9	929.42	3255.47	5842.76	5325.36	5583.69		1906.49	2308.61	1674.4	9539.83	610.92	2828.1				1.0375	4052.2	1193.16	4019.88	1520.9	566.04	923.33	5582.61	1772.66	860.91	1762.17	1737.13	262.54	921.71	803.99	586.98	466.78
	25	922.04	3293.53	5970.24	5390.86	5609.11		1921.38	2329.5	1680.33	9612.99	620.58	2860.27				1.04167	4038.59	1192.82	3986.02	1507.87	566.52	922.39	5576.04	1771.39	862.3	1761.99	1739.12	258.49	917.1	800.91	588.41	467.17
	25.1	909.31	3322.92	6103.98	5458.37	5612.54		1916.5	2337.38	1680.22	9676.33	624.98	2889.14				1.04583	4029.92	1194.87	3972.54	1511.6	568.72	924.69	5567.91	1773.37	862.91	1763.22	1738.36	260.54	919.62	803.29	585.11	470.28
	25.2	899.24	3358.02	6230.37	5526.99	5618.84		1932.86	2346.2	1689.23	9727.6	629.02	2915.86				1.05	4020.19	1191.67	3953.24	1510.57	570.68	926.6	5563.19	1772.12	863.18	1756.31	1745.16	260.32	913.38	802.32	586.52	465.53
	25.3	895.07	3393.31	6358.5	5594.3	5619.62		1928.79	2365.38	1691.52	9774.09	633.89	2933.76				1.05417	4012.7	1190.41	3931.13	1509.12	569.94	926.1	5541.34	1775.58	863.78	1754.98	1750.64	262.82	910.44	805.01	588.06	467.36
	25.4	884.59	3419.09	6476.67	5666.39	5651.62		1942.17	2372.49	1697.42	9800.9	636.31	2962.24				1.05833	4009.09	1192.21	3908.37	1519.87	570.7	927.97	5529.79	1774.85	865.2	1758.17	1755.72	259.68	909.14	803.06	583.28	469.27
	25.5	877.8	3450.09	6604.04	5715.23	5638.61		1948.02	2373.82	1699.42	9859.39	641.64	2988.87				1.0625	3998.24	1181.46	3891.18	1510.21	569.78	925.6	5531.46	1773.31	866.38	1754.77	1754.58	258.56	904.03	803.51	582.58	468.11
	25.6	869.81	3477.67	6729.48	5781.76	5617.67		1945.76	2375.46	1704.87	9849.06	647	3013.53				1.06667	3990.4	1181.71	3863.14	1507.44	571.86	925.06	5524.46	1775.9	864.98	1751.45	1760.11	258.68	903.36	804.37	583.87	467.68
	25.7	861.8	3500.84	6851.5	5832.61	5622.18		1950.61	2379.68	1705.37	9875.66	651.39	3039.14				1.07083	3979.49	1182.7	3852.84	1509.42	571.62	927.18	5505.23	1770.63	866.93	1749.08	1763.92	258.71	898.1	805.52	584.57	468.5
	25.8	854.5	3524.34	6969.68	5883	5608.26		1953.2	2385.7	1702.81	9918.62	655.42	3057.16				1.075	3976.14	1178.68	3835.62	1514.61	571.92	926.67	5494.98	1774.5	866.84	1750.97	1767.46	262.46	896.87	803.13	583.16	468.5
	25.9	847.77	3546.67	7076.88	5935.68	5582.23		1951.34	2389.12	1706.99	9911.98	659.47	3083.22				1.07917	3970.29	1180.02	3813.78	1518.13	576.4	926.7	5479.86	1779.71	869.84	1751.89	1771.84	259.51	891.84	807.68	582.22	469.21
	26	837.41	3567.84	7193.02	5987.21	5567.13		1952.8	2384.29	1701.89	9909.7	660.34	3106.39				1.08333	3958.41	1176.4	3793.84	1513.56	572.71	928.96	5480.12	1782.21	867.19	1746.18	1777.83	259.31	886.3	804.48	584.33	468.81
	26.1	830.99	3579.33	7292.06	6039.46	5567.37		1953.64	2385.76	1702.93	9944.93	662.67	3124.24				1.0875	3948.97	1175.19	3775.94	1520.87	575.46	928.39	5465.46	1782.37	871.02	1746.43	1778.19	260.49	885.24	803.89	581.42	468.82
	26.2	828.93	3598.44	7391.94	6079.72	5578.32		1947.33	2380.16	1700.54	9922.3	666.23	3148.47				1.09167	3945.93	1172.73	3755.87	1519.34	575.7	926.41	5470.5	1780.04	870.74	1743.93	1783.47	259.34	881.99	802.72	582.81	469.31
	26.3	822.92	3611.19	7503.44	6127.43	5553.7		1948.84	2383.52	1699.78	9917.84	668.86	3174.91				1.09583	3924.81	1168.21	3728.76	1517.51	576.69	925.1	5458.59	1781.48	869.78	1742.9	1788.26	262.88	876.6	803.48	582.31	470.43
	26.4	815.58	3629.7	7596	6168.19	5536.42		1944.13	2365.96	1696.79	9914.41	669.36	3191				1.1	3918.84	1164.69	3703.38	1531.99	577.88	925.46	5465.08	1781.1	870.23	1743.22	1784.61	260.63	873.63	801.62	581.69	470.57
	26.5	807.92	3644.46	7693.01	6204.72	5510.94		1938.18	2369.2	1692.89	9899.17	670.26	3205.5				1.10417	3912.2	1168.39	3686.24	1521.9	577.13	925.8	5459.17	1781.1	870.01	1738.63	1792.72	258.18	870.24	801.38	584.03	468.98
	26.6	803.36	3652.42	7784.79	6257.77	5480.18		1933.73	2361.11	1692.29	9882.93	669.4	3219.78				1.10833	3901.06	1165.41	3662.04	1525.22	579.54	926.23	5462.08	1781.1	870.98	1737.5	1796.9	261.31	869.18	801	581.42	468.2
	26.7	798.41	3662.94	7877	6293.43	5439.76		1930.79	2348.18	1684.43	9874.43	671.32	3234.9				1.1125	3895.09	1161.73	3646.83	1521.76	578.89	930.12	5450.33	1809.09	869.88	1740.21	1797.07	258.96	862.32	799.33	580.71	467.64
	26.8	795.1	3671.68	7988.27	6320.3	5446.08		1917.21	2346.69	1679.22	9848.68	671.82	3249.68				1.11667	3882.87	1163	3618.04	1520.98	579.92	926.47	5465.61	1807.59	871.2	1738.44	1806.14	263.11	859.9	799.78	577.79	468.48
	26.9	792.27	3675.93	8108	6359.6	5432.68		1906.23	2325.9	1674.16	9839.81	673.71	3259.39				1.12083	3885.58	1164.78	3602.8	1530.61	580.14	927.1	5463.4	1804.51	872.4	1734.39	1809.87	259.88	854.81	799.39	580.3	468.98
	27	784.5	3687.49	8208.8	6390.73	5390.33		1900.78	2313.1	1661.98	9794.98	673.89	3275.06				1.125	3879.64	1159.19	3580.85	1517.4	580.5	926.7	5471.29	1795.93	872.28	1735.68	1814.98	261.39	853.4	798.38	581.01	467.66
	27.1	784.63	3685.1	8303.14	6411.09	5340.47		1888.67	2299.08	1654.26	9773.52	675.42	3285.23				1.12917	3863.51	1154.69	3557.87	1522.4	584.97	924.56	5463.24	1795.89	871.17	1730.92	1816.08	260.73	851.81	799.07	580.76	467.91
	27.2	778.9	3689.94	8381.31	6430.83	5268.01		1872.74	2281.64	1649.87	9717.99	674.66	3304.2				1.13333	3853.17	1156.3	3542.84	1518.48	585.13	924.8	5460.24	1792.88	871.27	1730.28	1817.15	261.49	848.43	796.54	580.51	468.17
	27.3	774.86	3690.5	8456.33	6458.44	5246.98		1852.84	2265.62	1636.67	9679.81	675.52	3312.6				1.1375	3842.31	1150.84	3518.9	1512.13	582.17	925.78	5453.96	1789.59	871.86	1732.2	1821.4	262.01	841.52	799.74	577.79	468.7
	27.4	770.98	3693.3	8514.82	6484.54	5215.86		1841.41	2245.53	1627.68	9634.5	671.6	3322.32				1.14167	3834.96	1151.64	3497.19	1516.97	586.99	922.49	5436.73	1786.59	876.52	1731.92	1820.59	260.22	839.21	798.57	581.42	471.48
	27.5	768.84	3680.33	8590.28	6500.37	5144.1		1823.91	2231.46	1620.52	9592.19	671.82	3333.72				1.14583	3824.23	1148.03	3480.76	1504.63	587.64	923.48	5441.78	1785.52	877.4	1728.09	1822.71	258.94	835.5	795.56	578.62	470.02
	27.6	767.88	3688.03	8651.76	6517.76	5093.32		1810.26	2211.16	1607.61	9519.98	668.14	3335.1				1.15	3814.9	1147.54	3456.51	1503.42	591.09	923.2	5440.23	1788.02	873.66	1727.96	1826.51	259.2	836.39	795.31	578.02	468.54
	27.7	764.94	3681.46	8680.74	6531.32	5013.84		1786.63	2187.5	1599.48	9451.47	665.56	3347.38				1.15417	3804.03	1140.82	3442.16	1502.76	590.9	921.49	5450.98	1785.93	872.76	1728.01	1829	260.14	828.68	794.18	582.36	468.39
	27.8	764.27	3666.64	8729.74	6537.54	4961.13		1771.04	2171.16	1585.99	9389.52	668.29	3347.03				1.15833	3789.63	1143.83	3425.02	1504.31	589.91	921.99	5437.38	1785.77	876.06	1725.12	1825.11	263.22	825.78	793.44	578.06	468.3
	27.9	758.37	3666.51	8773.41	6557.52	4885.47		1749	2145.53	1575.7	9330.51	661.69	3352.32				1.1625	3791.37	1145.68	3415.49	1508.8	591.16	920.81	5437.82	1785.66	875.42	1726.72	1826.97	258.08	823.94	790.14	576.92	468.63
	28	756.51	3650.93	8813.77	6560.58	4791.61		1728.76	2119.09	1561.68	9266.8	662.46	3344.97				1.16667	3778.24	1146.41	3397.64	1496.71	593.22	919.64	5427.51	1788.23	877.42	1729.72	1828.44	258.67	821.42	790.49	580.27	470.77
	28.1	756.76	3639.14	8830.92	6567.19	4737.92		1706.79	2094.46	1549.59	9213.88	658.67	3353.52				1.17083	3778.02	1143.56	3383.97	1494.96	595.57	921.83	5435.11	1786.34	874.52	1719	1834.06	260.29	819.3	792.18	580.74	470.31
	28.2	756.73	3636.53	8873.51	6578.44	4660.6		1683.62	2074.42	1532.67	9134.48	656.32	3352.22				1.175	3762.57	1142.3	3370.08	1494.28	596.63	918.17	5425.59	1786.6	876.18	1717.74	1834.83	260.07	813.5	788.94	574.43	469.02
	28.3	755.81	3627.22	8902.76	6574.79	4562.84		1663.78	2055.3	1521.28	9032.02	655.74	3353.2				1.17917	3760.73	1145.07	3356.54	1489.94	593.76	918.3	5399.88	1782.93	876.5	1718.4	1833.88	261.27	813.83	790.2	577.09	468.81
	28.4	753.13	3607.42	8930.16	6579.19	4511.32		1637.68	2027.4	1507.82	8938.59	649.01	3356.59				1.18333	3753.42	1142.62	3333.03	1493.64	593.71	919.82	5406.43	1784.6	876.59	1722.41	1838.59	257.81	815.93	790.1	577.29	468.01
	28.5	751.93	3596.26	8946.24	6563.52	4418.93		1616.49	2003.08	1490.09	8819.89	645.16	3353.01				1.1875	3751.64	1140.17	3332.48	1486.49	596.09	920.33	5396.93	1782.61	872.03	1717.81	1833.09	259.88	810.84	790.33	577.09	468.39
	28.6	756.9	3570.68	8958.18	6566.23	4323.2		1591.56	1975.44	1474.32	8699.98	643.59	3352.2				1.19167	3743.73	1137.06	3319.69	1484.73	593.66	921.01	5388.29	1783.67	878.52	1719.07	1834.91	258.25	819.44	786.87	577.13	470.14
	28.7	756.14	3558.89	8974.38	6561.42	4278.28		1567.84	1947.68	1460.26	8585.52	636.97	3355.14				1.19583	3728.74	1136.84	3310.92	1484.57	596.54	914.02	5387.98	1779.8	874.67	1718.72	1830.34	256.87	811.64	789.98	577.79	468.93
	28.8	761.2	3539.71	8996.46	6551.81	4186.36		1539.88	1928.96	1437.63	8435.77	635.22	3338.68				1.2	3732.48	1136.29	3303.4	1481.51	598.06	915.54	5376.3	1780.7	876.22	1718.85	1830.73	262.21	808.76	786.46	579.37	467.24
	28.9	761.06	3505.83	8998.04	6545.39	4086.67		1521.9	1902.13	1425.6	8297.58	630.17	3331.71				1.20417	4055.63	1419.98	3515.83	1644.83	598.49	916.04	5371.71	1777.25	872.28	1716.36	1832.46	255.89	810.8	785.8	578.72	469.41
	29	764.33	3487.57	9001.73	6524.28	4022.9		1492.02	1877.22	1410.87	8171.06	622.75	3333.98				1.20833	4139.78	1342.52	3600.87	1672.74	598.87	915.06	5371.41	1775.33	877.28	1711.43	1834.13	257.77	809.33	785.76	576.96	466.93
	29.1	765.31	3458.68	9008.66	6507.66	3947.09		1468.11	1853.78	1393.29	8015.47	621.14	3329.29				1.2125	3737.19	1139.89	3294.87	1493.11	597.68	913.64	5369.51	1774.2	873.77	1711.55	1827.35	257.68	813.98	783.59	575.42	465.97
	29.2	771.01	3425.71	9002.16	6494.23	3845.99		1449.07	1826.46	1381.72	7880.61	616.72	3326.06				1.21667	3732	1142.58	3282.94	1491.27	599.14	912.8	5365.42	1771.64	872.5	1709.53	1828.33	257.66	813.72	784.96	578.29	464.88
	29.3	772.14	3395.18	9002.62	6473.54	3790.19		1421.47	1809.62	1364.44	7730.21	614.21	3309.69				1.22083	3733.41	1138.14	3278.11	1486.02	596.37	915.31	5351.23	1768.68	874.31	1710.41	1831.98	259.34	810.33	783.92	576.87	466.76
	29.4	776.72	3359.99	8995.3	6461.1	3719.66		1406.5	1780.66	1348.11	7583.24	604.52	3297.45				1.225	3736.53	1136.3	3278.53	1488.09	600.07	912.96	5350.29	1766.64	873.95	1713.3	1825.46	255.74	813.94	782.61	576.3	467.32
	29.5	779.5	3321.87	8984.91	6424.34	3630.33		1384.93	1758.41	1338.07	7433.43	600.23	3287.12				1.22917	3739.19	1136.51	3266.8	1496.37	602.13	913.84	5361.92	1770.42	874.92	1710.04	1828.33	255.52	813.32	780.96	580.26	465.31
	29.6	784.22	3282.36	8961.39	6404.73	3581.56		1361.12	1737.1	1323.79	7292.21	592.38	3274.34				1.23333	3732.49	1135.22	3264.04	1489.17	597.47	911.93	5345.23	1769.22	875.71	1704.59	1822.52	256.21	820.93	780.13	575.89	465.87
	29.7	786.76	3239.83	8951.93	6380.44	3488.53		1351.19	1714.59	1313.64	7135.62	586.04	3263.96				1.2375	3734.38	1134.93	3258.46	1489.91	598.23	909.67	5344.1	1761.12	871.17	1708.11	1820.53	255.88	817.76	778.9	580.54	466.13
	29.8	792.14	3201.2	8942.16	6342.13	3425.32		1323.79	1697.68	1296.41	7003.13	583.33	3246.69				1.24167	3743.23	1132.21	3247.2	1488.51	598.1	910.54	5329.04	1764.21	875.07	1704.34	1818.4	258.42	823.23	775.31	580.22	466.44
	29.9	799.44	3147.16	8907.73	6318.39	3377.49		1304.54	1675.73	1284.69	6855.42	576.2	3230.67				1.24583	3740.86	1131.88	3247.69	1488.16	598.37	907.39	5323.34	1758.21	876.89	1706.98	1820.58	255.19	823.74	775.24	578.48	467.07
	30	803.92	3102.73	8880.69	6288.46	3285.01		1287.46	1659.8	1268.79	6706.47	567.88	3216.74				1.25	3745.89	1132.46	3239.1	1494.71	595.88	907.04	5330.89	1757.66	872.31	1707.07	1818.51	256.04	830.17	777.19	580.21	468.9
	30.1	808.73	3050.02	8864.62	6250.2	3222.08		1267.13	1639.72	1253.7	6566.32	565.28	3193.14				1.25417	3747.27	1129.37	3233.48	1493.51	595.37	908.49	5317.26	1757.68	872.69	1699.93	1816.6	255.97	832.44	770.94	577.4	465.86
	30.2	813.93	3004.39	8823.54	6226.11	3164.88		1245.91	1624.73	1239.57	6436.32	556.97	3188.83				1.25833	3746.72	1129.18	3232.76	1492.38	594.57	904.34	5324.52	1754.56	867.56	1702.31	1813.67	256.06	835.53	775.96	580.92	465.28
	30.3	827.3	2954.72	8788.56	6187.99	3114.29		1224	1609.22	1225.22	6321.48	553.22	3160.4				1.2625	3753.04	1129.02	3235.04	1495.61	593.4	909.01	5324.43	1752.86	868.87	1701.11	1813.06	258.54	837.48	772.3	577.98	463.82
	30.4	829.49	2899.74	8756.09	6150.46	3055.07		1207.1	1588.74	1210.5	6191.23	545.14	3133.36				1.26667	3755.03	1129.64	3236.24	1498.69	591.17	902.81	5320.3	1749.35	866.98	1706.24	1808.84	255.73	840.73	772.2	581.17	464.49
	30.5	833.56	2848.83	8728.88	6110.64	2977.2		1189.57	1573.1	1197.13	6056.04	538.37	3123.62				1.27083	3766.03	1132.29	3226.73	1506.91	592.56	907.01	5316.64	1749.44	867.02	1700.28	1808.16	257.23	848.9	769.94	582.31	464.46
	30.6	844.32	2793.66	8689.76	6064.28	2951.82		1169.21	1555.56	1184.8	5933.62	534.5	3104.47				1.275	3766.07	1129.11	3224.9	1499.08	592.16	899.92	5326.9	1746.94	865.89	1704.49	1806.41	257.14	853.67	769.23	581.29	464.5
	30.7	848.13	2739.84	8644.51	6007.82	2882.17		1154.56	1535.32	1173.03	5817.33	526.5	3085.32				1.27917	3772.57	1133.13	3224.84	1503.27	587.87	901.57	5316.35	1748.08	867.7	1701.09	1802.23	256.27	854.86	771.31	581.42	465.1
	30.8	860.56	2681.31	8602	5960.14	2836.57		1131.27	1527.47	1161.19	5698.84	522.23	3058.92				1.28333	3769.83	1129.11	3227.13	1508.8	586.5	900.73	5306.64	1747.75	864.79	1699.22	1798.46	259.8	860.47	767.82	583.69	465.62
	30.9	871.14	2631.18	8550.26	5896.89	2808.6		1121.96	1506.94	1145.98	5595.76	513.29	3030.69				1.2875	3778.17	1129.24	3226.8	1510.14	587.27	899.86	5312.5	1746.74	865.11	1697.66	1795.96	256.57	862.73	769	585.18	464.37
	31	876.71	2583.53	8497.73	5843.81	2751		1102.13	1490.98	1137.37	5487.33	505.3	3003.22				1.29167	3789.43	1136.9	3233.06	1520.5	583.64	897.46	5300.01	1739.92	863.8	1695.89	1796.22	255.87	864.19	770.1	584.54	465.33
	31.1	891.08	2530.8	8426.93	5778.47	2699.96		1086.18	1470.03	1125.98	5375.72	498.94	2976				1.29583	3790.52	1132.73	3234.07	1514.31	583.64	900.93	5317.71	1741.17	863.39	1695.05	1785.44	255.39	872.04	771.96	585.01	463.57
	31.2	901.91	2476.19	8339.02	5702.61	2670.12		1073.72	1456.74	1111.24	5276.2	495.21	2950.3				1.3	3799.92	1129.92	3233.78	1518.14	581.61	897.93	5301.46	1735.73	859.06	1693.09	1789.83	257.03	876	769.9	584.66	464.79
	31.3	914.29	2421.74	8272.78	5626.3	2611.74		1055.89	1450.41	1101.2	5173.87	489.33	2916.37				1.30417	3812.69	1130.06	3237.17	1516.94	575.76	894.23	5296.28	1737.56	859.94	1691.62	1781.54	259.98	879.62	766.29	585.41	463.26
	31.4	927.69	2373.37	8191.36	5549.23	2589.39		1043.66	1430.56	1092.29	5081.5	481.31	2883.09				1.30833	3808.23	1135.43	3241.32	1523.5	579.87	896.04	5279.64	1731.77	858.54	1693.92	1779.87	257.59	880.61	770.71	585.39	463
	31.5	941.72	2324.22	8104.66	5461.81	2546.62		1029.57	1422.09	1081.7	4995.97	475.1	2848.24				1.3125	3810.8	1137.66	3242.61	1527.93	573.82	896.63	5281.27	1733.51	862.48	1687.37	1775.21	257.59	882.87	768.86	586.86	465.09
	31.6	953.31	2273.22	8019.78	5385.97	2511.57		1012.32	1399.76	1070.02	4894.91	470.08	2815.14				1.31667	3813.18	1132.62	3235.92	1526.24	571.5	894.23	5272.5	1736.56	856.3	1688.89	1778.58	257.88	890.12	765.66	586.88	463.51
	31.7	966.4	2229.37	7915.37	5312.13	2462.29		1003.27	1390.64	1057.88	4820.67	463.63	2775				1.32083	3819.31	1131.96	3247.79	1528.4	567.67	892.08	5270.31	1727.92	855.02	1687.46	1771.54	257.79	890.53	765.44	587.67	465.47
	31.8	985.23	2185.93	7829.33	5234.43	2447.27		986.68	1382.4	1053.16	4738.17	461.07	2735.92				1.325	3821.44	1136.24	3240.03	1529.29	567.76	888.09	5266.11	1726.55	854.67	1683.04	1768.78	261.02	891.03	764.97	587.12	465.12
	31.9	997.58	2146.92	7704.22	5133.87	2411.61		977.77	1367.29	1042.41	4652.68	454.28	2694.44				1.32917	3814.09	1134.71	3255.42	1531.82	564.67	890.23	5264.91	1731.15	855.44	1688.42	1759.62	259.94	895.99	767.47	586.43	464.64
	32	1013.96	2097.62	7585.64	5039.26	2374.24		970.5	1356.44	1036.18	4581.99	449.63	2656.64				1.33333	3834.09	1139.12	3256.41	1542.08	563.34	887.07	5255.28	1727.25	853.37	1685.5	1757.23	258.76	898.69	764.33	591.1	465.83
	32.1	1029.14	2050.54	7458.08	4944.42	2356.62		950.17	1342.94	1027.31	4506.94	445.74	2612.53				1.3375	3821.36	1135.77	3259.54	1537.07	561.34	885.5	5240.32	1731.52	853.78	1684.46	1754.71	258.47	901.08	766.7	589.53	465.23
	32.2	1049.49	2012.71	7328.67	4847.04	2318.49		948.62	1328.79	1019.98	4428.83	438.48	2581.35				1.34167	3837.39	1136.12	3262.5	1539.46	556.94	884.26	5235	1728.49	852.85	1683.07	1755.91	259.15	902.43	762.38	590.5	467.4
	32.3	1072.03	1963.73	7190.92	4746.09	2293.27		931.49	1323.21	1007.71	4360.23	434.5	2531.69				1.34583	3822.43	1130.07	3264.61	1540.06	555.98	884.33	5215.89	1728.7	854.44	1682.92	1747.37	262.5	905.94	760.62	589.84	465.4
	32.4	1085.92	1919.37	7047.69	4645.19	2271.69		922.33	1309.67	998.2	4289.92	428.23	2485.97				1.35	3831.27	1135.37	3263.44	1541.97	553.38	883.24	5187.61	1728.59	852.59	1686.07	1749.28	260.07	912.44	762.07	589.3	466.43
	32.5	1104.23	1876.68	6912.74	4533.41	2249.69		906.93	1302.4	989.46	4235.54	423.25	2435.91				1.35417	3830.06	1134	3268.77	1551.98	552.17	878.84	5163.01	1729.28	852.07	1677.09	1747.36	260.19	909.42	762.13	591.52	467.86
	32.6	1129.32	1832.26	6777.77	4423.26	2224.17		908.16	1291.53	983.38	4176.27	419.99	2393.28				1.35833	3822.87	1129.67	3276.86	1543.01	552.16	877.17	5142.87	1730.44	850.51	1682.82	1744.36	258.07	916.59	760.2	588.63	470.44
	32.7	1149.88	1790.06	6614.47	4324.52	2184.73		899.13	1281.92	980.26	4115.88	414.05	2345.55				1.3625	3820.51	1126.14	3281.47	1545.82	544.58	880.63	5133.28	1732.84	848.84	1675.24	1740.71	260.72	916.07	759.82	593.61	467.01
	32.8	1178.59	1750.71	6465.22	4215.37	2179.81		884.48	1274.79	968.98	4055.06	412.68	2295.99				1.36667	3820.57	1126.26	3280.28	1545.44	543.17	876.8	5121.03	1730.22	849.1	1677.08	1735.53	264.47	916.7	758.1	593.21	468.53
	32.9	1199.08	1713.93	6319	4105.63	2161.54		865.47	1264.06	963.13	4002.29	405.5	2242.89				1.37083	3807.71	1124.78	3277.52	1547.36	543.2	876.71	5119.58	1734.01	849.94	1678.3	1735.3	260.09	917.07	757.78	592.74	467.82
	33	1224.23	1675.59	6173.96	4005.59	2123.82		870.77	1251.16	953.67	3948.88	399.47	2200.18				1.375	3799.79	1122.7	3279.68	1554.09	539.83	875.09	5119.04	1736.58	847.63	1677.5	1733.81	259.73	920.71	761.9	595.3	469.82
	33.1	1249.51	1639.13	6025.82	3900.94	2111.69		863.63	1243.08	945.31	3889.73	399.21	2152.18				1.37917	3785.92	1114.43	3264.6	1540.78	540.86	869.67	5104.07	1738.22	847.9	1676.67	1726.76	262.61	924.96	758.1	595.27	471.39
	33.2	1272.59	1601.83	5877.4	3800.9	2096.59		843.89	1231.34	940.56	3850.08	394.4	2099.75				1.38333	3752.21	1111.82	3257.66	1534.67	538.47	874.21	5112.59	1738.43	847.45	1674.36	1725.79	261.13	922.09	755.14	595.96	471.19
	33.3	1305.81	1564.88	5737.84	3706.39	2075.08		846.94	1229.92	929.6	3793.78	391.7	2054.04				1.3875	3748.63	1105.37	3251.97	1534.44	535.12	871.03	5076.71	1741.33	842.34	1673.76	1724.27	263.5	924.18	757.32	594.24	470.39
	33.4	1328.04	1532.86	5598.71	3607.76	2041.36		828.88	1216.74	923.97	3749.1	385.79	2009.03				1.39167	3736.33	1102.57	3248.59	1532.7	536.47	870.61	5080.72	1742.83	843.08	1675.73	1722.06	260.11	922.71	757.22	595.01	470.33
	33.5	1354.42	1497.31	5464.3	3517.91	2040.52		826.17	1205.33	917.9	3697.36	381.53	1959.5				1.39583	3743.27	1102.14	3249.13	1540.8	534.92	869.22	5065.71	1742.16	843.2	1670.81	1722.08	261.29	925.96	756.24	601.17	470.79
	33.6	1385.01	1468.93	5340.8	3418.6	2029.38		828.43	1199.13	913.56	3648.4	380.62	1915.52				1.4	3726.07	1099.59	3244.09	1536.07	536.42	865.22	5059.02	1745.81	842.89	1673.47	1716.1	260.85	930.7	755.41	599.48	471.39
	33.7	1410.04	1436.07	5202.13	3334.39	2006.69		817.84	1190.48	907.08	3604.87	375.86	1869.82				1.40417	3717.42	1096.22	3245.37	1528.44	533.46	865.39	5046.22	1750.44	839.24	1672.73	1708.61	261.96	922.83	755.38	596.86	473.71
	33.8	1443.86	1402.67	5070.03	3245.34	1987.9		797.52	1190.79	901.48	3563.61	373.89	1821.22				1.40833	3704.02	1090.54	3241.83	1530.63	532.83	867.36	5048.9	1748.74	838.87	1668.94	1705.74	265.4	921.64	754.62	596.92	471.31
	33.9	1471.52	1378.49	4928.13	3156.69	1989.98		809.71	1173.47	894.2	3510.91	367.77	1785.44				1.4125	3696.5	1092.23	3235.99	1527.17	532.92	864.4	5037.5	1752.24	842.8	1673.3	1707.34	263.2	925.94	754.51	596.33	472.43
	34	1499.39	1348.07	4803.21	3070.99	1953.21		795.39	1169.6	889.07	3470.4	364.79	1736.88				1.41667	3694.18	1086.08	3237.72	1530.03	533.14	868.88	5022.84	1755.01	839.88	1671.17	1702.02	260.81	923.49	754.54	599.97	470.78
	34.1	1524.26	1319.84	4678.19	2995.41	1953.92		783.49	1162.06	882.9	3424.41	360.5	1694.11				1.42083	3677.6	1085.99	3236.97	1522.82	533.96	868.39	5019.32	1759.17	841.92	1671.49	1697.31	262.43	927.22	751.78	600.44	475.31
	34.2	1558.87	1295.78	4539.81	2915.29	1939.87		792.8	1155.57	877.51	3391.58	358.69	1656.55				1.425	3678.63	1082.71	3239.6	1527.51	534.87	871.41	5009.41	1760.14	840.51	1667.07	1697.22	260.57	922.72	752.21	599.38	471.27
	34.3	1587.77	1267.54	4416.64	2843.1	1911.22		782.76	1151.44	872.16	3355.39	357.21	1609.68				1.42917	3669.63	1088.46	3248.43	1529.67	538.13	874.34	5017.2	1766.76	838.31	1666.91	1691.47	264.08	917.43	748.79	599.41	473.09
	34.4	1608.07	1241	4295.77	2768.2	1920.31		766.77	1141.09	867.04	3322.79	352.56	1570.39				1.43333	3670.73	1086.59	3256.08	1529.71	537.74	874.92	4990.11	1768.06	840.88	1667.73	1684.02	261.56	918.96	748.49	599.66	471.73
	34.5	1636.01	1219.18	4165.54	2698.61	1891.79		777.01	1135.64	864.21	3287.58	349.87	1529.97				1.4375	3678.21	1090.4	3265.93	1536.46	539.91	873.88	5011.4	1771.18	835.06	1663.02	1684.21	259.48	919.07	747.3	600.99	473.86
	34.6	1664.99	1192.24	4056.48	2628.38	1882.09		760.73	1131.77	855.46	3250.6	348.59	1490.37				1.44167	3668.84	1090.46	3265.83	1531.5	540.19	876.92	5024.14	1771.26	837.29	1664.79	1681.54	259.97	920.23	745	603.23	473.02
	34.7	1687.98	1175.31	3943.2	2567.87	1886.28		763.46	1129.38	853.01	3220.69	344.49	1458.36				1.44583	3664.56	1089.26	3267.09	1529.11	540.67	876.03	5032.73	1768.85	833.98	1669.68	1672.04	260.49	914.94	746.28	598.71	473.41
	34.8	1719.54	1151.3	3831.41	2503.82	1860.03		751.52	1126.12	847.77	3192.4	345.23	1418.21				1.45	3660.69	1091.8	3262.21	1530.62	540.44	877.8	5035.62	1776.31	833.97	1662.29	1673.8	264.59	910.13	745.83	597.51	472.92
	34.9	1747.62	1134.34	3721.94	2452.5	1860.63		753.54	1118.23	839.79	3161.34	342.74	1384.71				1.45417	3657.4	1086.46	3258.92	1529.2	542.47	877.42	5048.94	1771.74	837.14	1669.39	1668.84	261.45	909.67	745	597.61	475.44
	35	1775.5	1113.29	3621.49	2386.91	1844.34		745.46	1114.5	834.4	3134.03	339.79	1345.02				1.45833	3642.72	1089.44	3269.61	1537.06	543.01	880.44	5051.03	1779.52	831.59	1660.7	1667.68	261.19	910.42	745.46	599.47	474.67
	35.1	1798.83	1090.09	3529.64	2330.7	1836.41		741.99	1105.27	829.96	3111.76	335.93	1313.3				1.4625	3638.7	1088.19	3262.56	1529.59	544.63	877.87	5043.73	1782.19	831.98	1661.7	1661.15	260.64	911.86	743.43	599.44	473.9
	35.2	1825.02	1073.36	3425.37	2279.14	1813.8		727.18	1109.19	830.11	3076.94	335.79	1284.71				1.46667	3628.6	1090.27	3258.16	1528.19	544.07	880.22	5053.33	1775.56	832.85	1657.57	1650.52	260.96	906.8	740.72	597.56	473.39
	35.3	1854.9	1054.6	3342.94	2223.04	1816.32		739	1107.39	824.82	3048.76	335.07	1252.3				1.47083	3621.41	1089.81	3250.92	1532.78	545.19	877.9	5043.58	1780.98	831.02	1657.82	1649.81	264.52	905.6	742.63	597.81	472.39
	35.4	1877.67	1030.27	3245.02	2170.13	1815.61		732.03	1097.77	819.47	3022.46	331.5	1218.56				1.475	3610.01	1091.4	3260.33	1529.57	544.26	878.79	5049.51	1779.1	829.91	1656.77	1646.21	261.88	903.72	740.36	599.33	473.31
	35.5	1898.23	1015.4	3161.91	2117.44	1801.56		729.91	1095.37	816.67	2991.49	330.14	1187.58				1.47917	3603.1	1094.33	3252.67	1538.84	547.97	880.78	5055.93	1780.46	826.27	1655.38	1643.31	260.91	899.04	735.1	600.92	474.69
	35.6	1923.13	999.44	3085.58	2072.74	1783.87		721.71	1092.49	810.41	2966.32	328.9	1161.93				1.48333	3596.09	1095.5	3249.33	1525.94	549.17	877.99	5056.11	1780.61	827.76	1653.92	1637.33	262.24	902.24	735.53	598.32	474.84
	35.7	1948.27	985.56	3000.34	2028.77	1790.4		728.74	1086.9	807.11	2947.33	327.26	1138.18				1.4875	3586.16	1097.59	3247.3	1528.7	548.47	881.17	5040.13	1781.66	825.2	1647.87	1635.12	259.09	897.21	739.06	597.6	472.54
	35.8	1977.26	968.26	2931.69	1983.72	1782.02		712.36	1086.94	804.58	2914.84	325.97	1109.29				1.49167	3575.98	1103.77	3238.63	1530.94	545.81	880.51	5052.71	1779.25	824.24	1645.94	1627.61	263.14	898.27	735.11	599.19	473.66
	35.9	1987.53	950.01	2853.4	1936.54	1778.71		722.63	1083.27	802.09	2897.26	324.24	1083.42				1.49583	3566.83	1106.62	3237.09	1526.91	551.41	880.74	5038.54	1780.38	824.76	1648.93	1628.22	259.99	895.28	738.54	599.22	474.47
	36	2008.79	939.14	2792.88	1892.48	1771.73		709.4	1076.54	797.09	2871.28	322.82	1060				1.5	3561.7	1110.73	3223.77	1539.21	551.37	883.36	5043.67	1784.28	823.53	1643.88	1625.66	261.3	890.34	735.44	601.37	472.57
	36.1	2033.58	920.88	2726.38	1848.87	1766.7		718.08	1077.64	796.4	2852.34	321.92	1036.77				1.50417	3548.46	1110.84	3221.56	1528.6	553.4	881.28	5056.58	1784.07	821.96	1642.8	1622.93	259.81	892.91	737.14	596.84	475.78
	36.2	2047.76	906.78	2659.28	1813.92	1771.19		711.07	1075.28	792.33	2827.4	320.08	1015.44				1.50833	3548.12	1119.61	3216.79	1529.71	553.37	882.02	5055.86	1781.16	819.52	1644.06	1618.91	260.33	891.46	733.48	601.76	474.51
	36.3	2066.77	893.29	2596.41	1772.99	1759.34		697.42	1076.57	788.08	2797.12	317.29	992.48				1.5125	3543.93	1124.44	3213.04	1531.8	553.1	884.83	5062.97	1779.93	821.61	1641.93	1612.4	262.26	887.78	732.31	602.21	474.97
	36.4	2086.04	878.96	2537.16	1737.87	1754.61		710.82	1069.78	789.74	2784.23	316.11	974.21				1.51667	3541.73	1129.79	3206.3	1533.67	554.43	881.54	5059.4	1782.12	819.11	1636.57	1612.81	258.28	884.24	733.77	599.91	475.58
	36.5	2100.6	867.06	2478.98	1703.19	1762.06		698.68	1066.23	785.6	2761.11	314.41	949.63				1.52083	3536.08	1140.21	3204.12	1539.87	554.37	883.88	5055.21	1780.19	818.07	1633.57	1610.89	255.41	882.9	732.73	598	475.63
	36.6	2117.81	855.8	2422.66	1666.39	1752.16		699.62	1068.99	778.07	2745.46	315.78	925.19				1.525	3528.77	1139.53	3196.27	1534.09	557.83	885.96	5058.28	1779.1	814.68	1632.43	1607.61	258.19	887.28	730.37	598.11	474.94
	36.7	2129.42	842.5	2369.16	1633.84	1762.42		703.14	1066.51	781.12	2730.32	312.93	912.2				1.52917	3519.42	1148.83	3193.39	1533.57	556.28	883.21	5056.03	1777.4	812.72	1630.53	1607.16	256.12	882.9	729.84	597.41	476.68
	36.8	2145.32	831.38	2315.41	1605.27	1754.79		686.07	1069.46	779.14	2711.16	313.14	887.57				1.53333	3514.66	1158.82	3178.52	1539.03	556.71	884.96	5062.96	1775.84	810.91	1630.55	1601.87	260.49	881.98	729.19	595.11	475.36
	36.9	2157	825.23	2271.73	1566.07	1748.71		699.9	1067.9	774.71	2691.44	312.22	871.02				1.5375	3499.82	1165.66	3174.94	1542.13	554.9	884.83	5059.91	1773.42	808.7	1630.96	1596.69	257.9	879.56	730.9	595.5	476.21
	37	2169.3	812.76	2221.97	1536.78	1747.17		693.28	1067.22	775.2	2682.73	310.92	851.3				1.54167	3501.47	1173.26	3171	1546.53	559.62	884.31	5066.33	1776.74	811.32	1627.89	1596.68	258.02	879.58	729.06	597.13	476.86
	37.1	2182.1	800	2176.08	1507.8	1749.52		682.26	1062.66	770.56	2662.83	307.86	836.29				1.54583	3493.16	1180.1	3165.94	1539.23	563.69	884.82	5051.96	1778.23	809.74	1624.36	1596.32	255.86	881.68	729.96	598.6	475.79
	37.2	2186.79	789.26	2135.29	1481.46	1746.16		691.27	1061.66	771.48	2657.3	309.33	825.03				1.55	3491.58	1191.54	3154.97	1535.76	560.3	885.71	5048.4	1773	808.31	1622.17	1593.84	256.13	877.11	730.5	596.12	474.97
	37.3	2196.77	780.04	2085.43	1454.38	1748.63		682.14	1066.09	767.14	2645.31	310.02	803.34				1.55417	3481.49	1198.74	3141.27	1541.23	560.87	886.8	5046.94	1765.61	805.73	1620.7	1590	259.32	873.99	731.01	596.24	476.5
	37.4	2209.09	769.71	2045.33	1427.11	1748.72		694.76	1057.99	769.13	2626.13	310.14	790.7				1.55833	3465.41	1208.64	3138.87	1537.09	562.03	885.77	5055.82	1769.56	809.87	1623.51	1587.81	258.97	876.58	730.18	595.46	473.83
	37.5	2212.77	763.53	2005.16	1399.7	1744.69		678.02	1062.51	769.09	2616.87	307.58	776.71				1.5625	3469.44	1220.77	3125.6	1549.8	561.04	890.27	5036.07	1768.12	801.26	1618.24	1584.79	255.63	871.98	730.18	595.48	475.79
	37.6	2223.42	753.9	1967.98	1374.74	1750.44		688.07	1058	764.44	2606.96	306.64	764.5				1.56667	3461.49	1233.76	3121.72	1538.48	564.07	889.87	5035.66	1768.09	801.81	1623.8	1581.72	255.59	876.78	731.59	594.72	474.62
	37.7	2227.8	745.46	1927.71	1349.87	1746.23		681.19	1060.53	764.27	2604.46	308.19	757.75				1.57083	3452.47	1242.59	3110.69	1541.58	565.14	888.12	5019.52	1762.92	801.82	1621.39	1578.47	257.04	869.32	726.07	594.62	472.42
	37.8	2233.74	738.86	1894.18	1327.89	1750.27		687.8	1063.01	761.23	2585.3	306.34	740.23				1.575	3443.34	1255.16	3102.18	1542.17	564.37	888.96	5012.69	1760.09	798.44	1622.5	1576.11	258.71	874.01	727.09	591.93	475.83
	37.9	2235.26	731.26	1854.79	1305.8	1750.22		673.9	1061.66	762.56	2581.38	307.38	726.56				1.57917	3443.86	1261.74	3092.23	1542.66	565.13	893.06	5013.22	1764.4	800.73	1619.57	1576.39	255.98	873.89	728.01	595.31	473.16
	38	2234.84	723.07	1823.7	1286.1	1744.44		684.76	1056.1	763.49	2575.9	306.49	716.42				1.58333	3441.38	1278.26	3092.89	1550.98	564.78	890.26	5005.2	1758.64	797.62	1614.74	1569.23	256.49	875.04	726.32	594.98	472.52
	38.1	2244.54	719.23	1792.11	1266.58	1748.17		680.46	1061.26	761.83	2561.76	305.36	705.11				1.5875	3426.04	1288.33	3077	1547.88	566.16	892.4	5002.96	1756.48	793.32	1617.16	1568.83	254	879.69	726.67	595.38	471.44
	38.2	2243.19	713.51	1762.27	1249.41	1750.51		692.73	1060.31	761.71	2562.04	306.64	695.74				1.59167	3417.18	1301.91	3067.89	1545.19	565.47	892.09	4997.3	1751.4	793.34	1613.04	1565.41	255.2	879.5	726.56	590.49	472.61
	38.3	2249.06	702.38	1729.58	1230.48	1747.93		692.51	1063.94	760.31	2553.87	308.72	681.41				1.59583	3408.07	1315.78	3063.74	1552.52	567.87	891.63	5000.81	1749.03	792.49	1609.5	1563.14	259.27	879.17	722.67	593.87	471.82
	38.4	2241.99	696.44	1704.53	1211.01	1751.11		672.13	1057	758.61	2541.18	307.53	672.65				1.6	3405.33	1327.49	3052.74	1551.09	570.08	888.37	4987.64	1746.76	793.97	1618.57	1558.48	255.13	882.24	723.57	592.6	469.84
	38.5	2244.41	693.13	1670.36	1194.16	1759.28		695.9	1059.19	760	2539.91	306.04	665.26				1.60417	3398.98	1347.33	3047.64	1557.8	569.44	889.48	4991.1	1741.92	790.46	1619.56	1558.23	255.94	880.71	721.2	596.28	470.87
	38.6	2240.32	687.6	1650.1	1178.97	1753.62		688.7	1062.48	758.47	2540.74	308.02	655.82				1.60833	3389.5	1360.96	3031.28	1548.06	571.37	890.08	4970.58	1743.37	787.16	1616.58	1551.27	256.32	884.39	721.37	592.64	469.58
	38.7	2233.56	683.17	1621.1	1163.72	1755.1		684.39	1062.57	761.98	2545.29	307.13	650.08				1.6125	3388.72	1372.72	3030.42	1547.68	567.31	889.76	4973.66	1734.2	785.24	1611.69	1550.03	254.74	881.91	722.26	591.44	468.44
	38.8	2230.92	676.5	1598.09	1146.24	1751.81		693.8	1067.1	759.38	2521.49	307.09	639.67				1.61667	3383.76	1388.26	3023	1541.91	570.94	892.48	4967.19	1737.72	786.54	1610.27	1549.7	256.34	885.91	721.59	591.91	468.84
	38.9	2214.2	673.97	1570.29	1135.34	1763.81		684.34	1063.9	761.07	2524.39	306.18	628.87				1.62083	3379.08	1405.07	3017.13	1549.5	567.61	887.92	4956.38	1737.59	786.24	1612.43	1540.99	254.5	886.57	721.14	591.79	469.3
	39	2214.23	668.5	1554.19	1119.47	1764.97		697.13	1063.09	763.44	2526.82	306.83	621.6				1.625	3380.54	1426.52	3004.97	1550.87	568.78	886.24	4958.21	1730.37	782.04	1611.96	1542.01	254.1	887.71	718.64	591.86	465.82
	39.1	2203.72	666.9	1533.98	1108.81	1767.19		688.76	1063.52	759.83	2520.18	308.22	618.73				1.62917	3373.52	1439.5	3002.88	1549.38	571.66	889.84	4952.03	1728.79	780.47	1608.72	1538.5	255.5	892.2	718.84	589.4	467.9
	39.2	2196.26	665.48	1509.09	1094.01	1763.82		702.7	1068.13	765.93	2520.02	308.14	613.03				1.63333	3368.22	1455.54	2992.81	1543.98	569.74	889.86	4937.56	1726.18	777.72	1607.86	1535	253.37	889.04	719.6	594.23	464.84
	39.3	2180.21	658.32	1488.62	1080.61	1774.13		685.91	1073.16	765.46	2513.74	308.41	605.24				1.6375	3369.14	1475.94	2986.77	1539.97	569.32	889.33	4938.76	1716.85	779.5	1606.43	1533.5	256.13	892.14	720.02	593.3	466.07
	39.4	2164.49	655.66	1469.51	1070.11	1773.5		706.2	1073.83	771.31	2514.61	307.62	598.84				1.64167	3360.06	1490.4	2980.52	1543.26	568.98	888.52	4931.66	1719.72	779.59	1607.3	1530.24	253.49	891.47	717.8	591.5	465.62
	39.5	2154.19	657.8	1456.18	1060.51	1786.44		691.97	1075.76	768.8	2511.88	307.49	597.67				1.64583	3365.94	1506.29	2975.23	1545.97	572.51	887.2	4931.58	1713.65	776.46	1604.1	1528.29	252.37	896.1	720.17	589.73	464.59
	39.6	2129.89	652.59	1440.46	1046.5	1783.23		702.59	1079.44	769.7	2509.87	309.74	592.78				1.65	3353.01	1518.1	2963.82	1535.07	569.36	891.57	4918.48	1715.59	774.27	1603.27	1524.73	253.17	900.52	715.34	590.33	462.03
	39.7	2119.54	652.5	1415.31	1038.96	1790.06		704.38	1080.46	771.83	2513.46	310	589.87				1.65417	3352.44	1540.74	2955.67	1531.26	568.33	889.19	4928.23	1713.82	775.14	1601.17	1521.71	251.96	899.03	717.49	588.97	464.33
	39.8	2102.61	651.72	1406.12	1029.59	1800.76		700.81	1089.72	777.44	2521.78	312.71	587.02				1.65833	3344.17	1558.06	2951.48	1534.32	566.99	890.84	4923.69	1706.3	770.52	1600.58	1522.93	254.28	896.61	716.98	590.44	462.06
	39.9	2080.18	649.81	1386.66	1019.09	1813.17		714.14	1088.28	775.33	2522.71	312.07	584.03				1.6625	3344.07	1569.91	2943.98	1533.92	564.27	890.56	4909.71	1700.95	774.93	1602	1524.04	252.68	900.61	717.46	586	461.99
	40	2062.22	649.16	1374.51	1016.4	1829.2		703	1094.22	780.59	2530.58	312.93	584.78				1.66667	3345.21	1589.5	2935.18	1539.36	567.92	891.47	4921.24	1701.08	771.9	1599.86	1521.86	251.59	900.32	717.78	588.23	463.33
	40.1	2039.14	649.42	1359.84	1005.58	1830.14		715.4	1095.41	787.81	2534.84	312.35	582.24				1.67083	3333.17	1600.87	2923.99	1528.11	564.44	890.53	4911.63	1702.69	769.5	1598.8	1514.48	252.76	907.24	716.57	589.66	461.98
	40.2	2020.96	651.78	1347.47	1003.76	1856.11		711.52	1100.54	783.8	2556.92	312.87	589.56				1.675	3331.1	1613.46	2910.21	1524.87	564.61	891.88	4904.69	1695.66	768.58	1597.82	1518.69	250.8	903.01	714.53	586.59	458.67
	40.3	1997.53	651.87	1333.74	992.38	1865.74		714.18	1107.22	788.13	2559.37	316.41	587.74				1.67917	3333.5	1630.61	2906.13	1527.43	563.92	889.36	4908.83	1695.3	768.13	1601.74	1512.06	257.31	901.91	718.73	586.08	460.87
	40.4	1972.02	653.48	1320.31	988.51	1886.97		716.44	1110.9	794.41	2577.63	317.67	591.58				1.68333	3328.8	1642.46	2905.36	1526.16	561.06	890.58	4910.71	1689.98	770.07	1601.68	1519.47	251.77	907.73	714.62	589.62	462.09
	40.5	1949.81	655.4	1310.27	985.84	1907.41		715.5	1110.9	797.43	2583.94	315.77	602.66				1.6875	3330.84	1652.96	2896.3	1534.82	562.92	891.98	4916.02	1689.15	768.41	1598.18	1515.38	253.39	906.44	715.72	584.26	459.26
	40.6	1922.79	657.14	1302.62	980.03	1930.73		720.94	1120.29	801.14	2610.79	319.22	605.77				1.69167	3332.57	1659.79	2886.49	1525.38	558.8	893.88	4905.19	1691.97	769.54	1594.21	1512.83	252.29	911.92	722.41	586.02	459.19
	40.7	1900.42	661.96	1285.76	978.38	1960.59		728.28	1122.41	805.71	2620.9	321.07	618.92				1.69583	3324.11	1669.23	2879.54	1522.17	559.07	896.47	4906.04	1680.79	769.68	1597.81	1515.68	251.84	906.49	721.88	585.93	460.17
	40.8	1875.57	664.79	1277.07	971.32	1976.83		734.19	1134.97	812.57	2634.59	322.83	624.71				1.7	3328.73	1683.31	2870.14	1522.94	556.13	890.77	4908.9	1686.84	767.2	1601.39	1510.34	255.84	913.28	722.08	584.67	460.43
	40.9	1852.4	667.41	1272.52	972.38	2025.04		726.99	1135.63	816.47	2658.98	321.13	636.47				1.70417	3327.48	1691.94	2859.69	1519.04	555.32	894.94	4913.21	1680.32	768.97	1601.37	1507.92	253.19	906.56	720.1	583.33	457.53
	41	1828.96	670.99	1263.42	974.12	2060.2		736.88	1141.49	823.44	2682.5	323.78	648.2				1.70833	3337.38	1697.19	2851.78	1524.04	556.72	893.97	4908.73	1680.81	768.42	1595.69	1506.77	251.37	912.59	722.93	583.82	460.06
	41.1	1803.64	679.36	1257.47	971.43	2095.44		733.91	1146.87	827.67	2713.63	325.6	661.68				1.7125	3329.91	1697.71	2845.17	1518.98	554.27	895.74	4913.34	1680.17	764.71	1593.7	1506.59	250.44	918.31	729.69	582.57	459.46
	41.2	1775.53	684.56	1245.73	979.84	2138.17		739.12	1151.53	834.11	2738.38	324.1	676.66				1.71667	3330.24	1707.49	2838.42	1519.92	551.38	896.88	4911.76	1676.08	768.14	1593.79	1503.62	253.4	916.53	731.24	581.13	462.06
	41.3	1751.23	690.16	1240.34	985.38	2185.32		742.08	1167.37	841.84	2772.18	329.91	691.76				1.72083	3327.6	1714.13	2832.34	1517.31	548.86	897.64	4911.61	1675.71	765.57	1596.08	1502.81	254.3	913.26	732.76	579.67	455.89
	41.4	1724.09	700.41	1235.04	989.22	2247.04		749.93	1169.8	845.2	2812.69	328.6	708.3				1.725	3324.53	1719	2821.71	1521.52	550.33	896.87	4902.84	1676.92	769.14	1595.42	1503.1	251.54	911.76	734.84	580.16	458.99
	41.5	1698.01	712.49	1229.31	999.64	2288.32		745.63	1180.64	852.14	2844.3	331.32	728.02				1.72917	3328.04	1720.52	2819.41	1528.2	549.23	897.91	4891.39	1673.21	764.87	1592.01	1504.12	252.17	915.52	736.06	579.84	459.84
	41.6	1675.69	719.67	1229.74	1010.92	2337.26		758.13	1189.87	864.16	2891.18	335.07	749.34				1.73333	3331.62	1719.87	2817.52	1519.07	546.2	901.51	4901.64	1677.08	767.76	1595.98	1500.24	252.33	922.08	735.17	577.17	459.1
	41.7	1648.13	731.46	1219.12	1026.36	2399.4		764.3	1200.83	872.44	2940.97	335.41	770.21				1.7375	3327.68	1725.93	2809.39	1521.61	545.23	899.1	4891.78	1669.27	767	1592.56	1500.02	250.87	912.58	741.83	577.66	458.28
	41.8	1626.13	743.62	1221.08	1043.44	2457.78		765.43	1211.84	885.6	2998.67	337.48	790.37				1.74167	3326.79	1725.18	2813.39	1522.8	543.08	901.18	4891.53	1671.25	769.2	1592.96	1497.94	255.96	920.07	745.06	577.13	459.94
	41.9	1602.3	760.98	1215.27	1063.41	2525.32		773.77	1219.56	896.44	3055.69	340.24	812.76				1.74583	3334.84	1728.87	2803.44	1518.8	543.91	902.56	4891.92	1667.81	770.78	1596.44	1495.44	252.58	915.44	746.27	572.48	459.8
	42	1574.21	773.78	1218.23	1090.02	2579.87		788.21	1229.53	904.79	3111.51	342.52	839.53				1.75	3334.07	1724.93	2801.59	1526.04	540.66	900.9	4881.2	1666.65	770.64	1595.61	1501.24	252.12	914.43	746.5	573.8	461.51
	42.1	1557.18	791.43	1226.06	1118.9	2648.67		788.58	1240.24	915.07	3183.74	343.17	862.47				1.75417	3336.38	1727.72	2798.69	1524.76	542.78	903.9	4884.18	1672.85	770.67	1595.48	1494.09	251.52	923.87	749.77	573.04	456.24
	42.2	1534.48	812.59	1223.51	1149.16	2705.13		802.22	1251.91	932.19	3257.33	346.06	887.64				1.75833	3333.6	1724.66	2801.24	1525.14	537.98	906.18	4877.41	1665.84	771.08	1596.37	1493.45	251.22	919.88	749.24	577.77	460.34
	42.3	1510.28	833.51	1226.7	1187.23	2771.42		803.71	1267.53	943.19	3328.77	350.71	914.93				1.7625	3338.88	1718.24	2790.49	1521.99	537.61	905.48	4875.61	1665.25	771.41	1593.26	1496.23	255.52	917.93	751.61	572.43	458.59
	42.4	1485.39	857.74	1231.54	1220.79	2841.87		819.84	1278	955.5	3415.32	349.94	947.3				1.76667	3343.96	1716.48	2788.78	1520.96	538.8	905.5	4873.3	1667.74	769.84	1596.26	1494.38	252.58	918.72	753.11	571.59	458.94
	42.5	1462.5	880.84	1237.94	1264.21	2907.38		821.22	1291.52	969.66	3506.61	353.24	973.18				1.77083	3340.79	1716.27	2789.14	1533.58	539.61	902.96	4873.13	1662.14	774.73	1598.29	1493.29	253.69	920.91	752.62	570.76	461.86
	42.6	1443.28	911.54	1254.61	1309.82	2980.14		839.7	1307.48	980.9	3595.84	358.07	1003.32				1.775	3332.52	1713.42	2786.12	1521.59	536.28	907.49	4860.91	1663.91	772.45	1594.91	1490.36	250.73	923.83	750.76	569.18	457.71
	42.7	1417.48	943.64	1259.23	1360.96	3034.02		851.11	1318.31	996.4	3688.52	357.22	1040.02				1.77917	3341.09	1708.62	2788.36	1526.51	536.27	906	4863.16	1656.14	771.1	1598.54	1491.72	250.01	921.36	755.9	567.7	459.74
	42.8	1399.64	978.7	1281.53	1407.91	3106.63		860.72	1333.76	1008.54	3782.6	363.83	1064.14				1.78333	3345.2	1704.64	2780.58	1529.93	534.53	908.4	4857.05	1653.6	773.76	1597.73	1490.06	254.58	920.78	755.1	569.03	461.7
	42.9	1378.31	1009.47	1297.4	1462.51	3176.84		877.86	1344.7	1023.59	3879.16	364.54	1096.17				1.7875	3340.32	1696.95	2773.9	1531.06	535.23	909.92	4860.28	1654.36	775.47	1602.41	1491.82	252.66	919.99	756.81	569.3	462.14
	43	1359.07	1043.22	1320.5	1520.64	3243.01		891.87	1357.42	1040.77	3986.33	368.95	1131.81				1.79167	3343.24	1691.18	2772.41	1534.47	535.01	907.93	4859.76	1651.76	775.79	1601.69	1487.53	251.51	918.43	757.87	568.54	461.84
	43.1	1337.89	1086.58	1352.1	1575.64	3314.87		910.22	1372.71	1054.79	4088.01	369.1	1160.87				1.79583	3336.31	1687.97	2772.26	1534.61	533.7	904.78	4863.29	1649.03	777.91	1598.7	1489.67	252.77	925.7	757.38	566.03	459.36
	43.2	1318.24	1123.01	1380.06	1639.89	3367.64		927.67	1388.38	1072.4	4199.02	373.83	1196.84				1.8	3339.28	1678.13	2771.79	1529.54	531.9	904.39	4854.59	1657.23	779.61	1600.25	1490.28	253.06	918.8	759.5	566.04	462.48
	43.3	1303.81	1165.84	1416.23	1701.74	3437.04		944.41	1407.53	1084.68	4304.17	377.84	1226.09				1.80417	3338.13	1671.23	2765.2	1535.86	530.84	906.61	4856.53	1650.97	778.94	1600.76	1488.61	255.32	919.92	757.48	565.27	460.53
	43.4	1280.52	1210.62	1458.21	1765.8	3500.94		961.02	1422.84	1102.76	4426.47	381.72	1259.02				1.80833	3337.88	1663.67	2765.19	1536.9	529.73	907.92	4839.61	1646.16	776.76	1603.83	1488.91	254.38	917.49	758.89	568.07	461.34
	43.5	1263.39	1250.89	1507.28	1831.58	3561.48		981.68	1431.84	1120.72	4535.2	383.09	1296.41				1.8125	3335.61	1655.07	2766.49	1546.04	530.9	903.88	4846.11	1652.85	778.5	1607.06	1486.35	252.8	920.19	759.02	565.38	462.41
	43.6	1247.94	1291.39	1557.18	1901.94	3623.63		1004.63	1455.22	1137.17	4654.92	387.26	1329.67				1.81667	3334.09	1638.08	2759.69	1535.37	530.32	906.21	4833.28	1652.29	781.34	1605.19	1488.21	251.68	921.3	762.43	563.61	458.47
	43.7	1229.46	1342.44	1615.46	1970.72	3680.72		1019.2	1470.67	1154.22	4763.51	392.76	1370.96				1.82083	3331.94	1636.19	2763.2	1538.54	529.7	903.08	4825.41	1648.79	780.78	1605.63	1485.44	251.4	914.82	761.52	564.31	459.93
	43.8	1211.88	1387.3	1677.66	2041.24	3746.16		1047.06	1487.98	1167.41	4881.72	396.63	1401.32				1.825	3324.07	1618.63	2753.5	1542.9	527.5	904.38	4837.53	1650.95	781.13	1601.76	1488.53	256.08	911.84	760.5	561.06	460.98
	43.9	1194.32	1432.13	1750.27	2112.42	3803.69		1068.46	1497.94	1179.57	5002.08	400.55	1435.58				1.82917	3325.02	1605.28	2761.21	1538.62	525.22	900.93	4828.12	1649.42	781.43	1606.29	1488.07	252.61	912.39	763.11	563.94	460.26
	44	1180.38	1481.97	1823.19	2182.13	3850.41		1086.42	1514.84	1195.57	5113.97	405.21	1472.92				1.83333	3325.27	1595.58	2763.72	1550.47	525.96	900.08	4832.5	1647.82	781.46	1608.31	1483.66	253.33	912.4	761.66	565.39	461.03
	44.1	1159.31	1530.1	1905.12	2252.54	3923.21		1110.96	1537.49	1214.46	5239.73	408.95	1509.76				1.8375	3319.63	1580.87	2761.73	1544.78	525.02	901.12	4824.69	1655.77	779.89	1609.35	1485.53	253.16	916.59	767.21	560.97	460.1
	44.2	1142.92	1581.2	1985.39	2326.11	3963.99		1131.98	1551.13	1224.52	5352.71	413.78	1547.1				1.84167	3316.79	1569.11	2761.06	1544.32	524.07	904.82	4819.42	1650.64	783.3	1604.93	1479.78	253.67	909.28	764.18	562.24	460.52
	44.3	1132.3	1625.43	2076.01	2399.13	4019.12		1158.41	1572.64	1243.13	5469	418.46	1578.33				1.84583	3312.4	1551.54	2758.91	1542.57	523.67	903.42	4810.68	1652.49	781.73	1605.92	1483.46	255.01	906.84	763.17	559.93	461.56
	44.4	1114.04	1676.78	2164.76	2466.9	4069.9		1183.99	1586.64	1257.03	5595.51	422.48	1614.69				1.85	3307.78	1539.21	2757.1	1542.57	522.89	898.29	4800.79	1649.74	788.28	1609.64	1482.83	254.32	905.1	765.54	563.39	460.94
	44.5	1100.93	1721.92	2264.67	2544.82	4120.56		1208.77	1604.7	1269.28	5710.56	429.66	1653.05				1.85417	3314.98	1529.74	2763.33	1552.28	520.08	901.97	4816.06	1648.72	787.74	1607.94	1479.56	252.34	908.36	769.37	561.97	461.72
	44.6	1083.82	1770.36	2363.6	2622.13	4171.48		1228.03	1622.96	1283.72	5827.28	435.31	1687.18				1.85833	3299.44	1511.29	2756.78	1548.19	521.28	900.19	4803.96	1649.95	789.67	1604.64	1481.64	252.82	908.74	767.88	562.17	460.76
	44.7	1069.56	1822.9	2463.51	2697.01	4220.16		1246.83	1643.36	1298.12	5944.02	441.17	1729.48				1.8625	3297.21	1494.16	2756.81	1545.51	517.8	897.57	4797.78	1647.51	786.82	1609.52	1481.46	251.98	902.98	768.16	561.63	461.11
	44.8	1060.8	1865.07	2565.72	2777.01	4266.32		1275.61	1665.78	1311.82	6059.57	448.88	1760.68				1.86667	3294.97	1481.87	2762.2	1549.34	519.57	897.03	4794.27	1650.06	789.48	1608.47	1482.31	254.36	900.39	768.73	560.1	460.99
	44.9	1040.34	1916.46	2673.53	2862.6	4311.63		1297.82	1681.5	1324.11	6164.58	454.64	1793.18				1.87083	3290.54	1464.08	2763.73	1549.08	519.84	901.02	4804.92	1649.06	787.97	1610.61	1484.37	253.58	905.54	770.93	561.66	460.14
	45	1026.91	1959.66	2777.57	2935.42	4348.98		1319.06	1692.5	1344.72	6282.59	460.1	1830.94				1.875	3294.52	1457.96	2765.31	1560.91	517.29	898.36	4800.81	1647.63	788.9	1609.44	1478.01	251.97	901.31	770.38	559.17	461.16
	45.1	1017.14	2008.66	2884.32	3014.19	4407.49		1347.96	1715.13	1351.3	6387.26	468.04	1864.7				1.87917	3280.97	1442.82	2770.29	1554.37	519.61	896.77	4793.63	1642.53	791.4	1606.26	1476.91	252.84	902.73	774.63	562.07	461.13
	45.2	1002.46	2055.37	2985.17	3090.08	4435.19		1354.98	1737.1	1365.28	6493.97	475.48	1901.19				1.88333	3276.63	1428.79	2765.82	1552.51	518.67	897.6	4806.76	1644.51	790.58	1607.22	1481.2	252.11	897.23	775.44	561.1	462.42
	45.3	994.56	2098.83	3090.74	3167.81	4467.8		1377.57	1757.41	1376.67	6605.77	482.44	1930.15				1.8875	3279.08	1412.18	2773	1555.63	514.27	898.08	4783.6	1642.72	786.73	1607.83	1473.06	254.81	893.42	779.58	559.1	463.71
	45.4	979.42	2137.54	3203.51	3251	4510.99		1405.06	1771	1388.82	6710.3	486.23	1969.26				1.89167	3270.61	1403.94	2778.09	1555.34	513.07	897.99	4785.62	1645.78	790.99	1604.06	1472.92	251.6	891.7	780.38	562.09	462.08
	45.5	968.37	2186.47	3315.4	3328.81	4548.31		1424.13	1787.39	1400.23	6808.27	494.16	2008.27				1.89583	3275.72	1395.24	2786.31	1562.86	513.23	897.78	4788.76	1644.98	791.83	1605.2	1471.52	252.29	888.11	781.08	559.34	459.72
	45.6	957.63	2230.59	3434.52	3404.77	4577.52		1434.16	1803.82	1410.4	6911.23	502.44	2039.28				1.9	3270.23	1387.37	2788.44	1558.52	511.87	896.76	4773.37	1646.19	792.64	1608.24	1471.11	252.18	893.32	785.69	560.17	462.29
	45.7	944.93	2273.38	3547.38	3486.97	4611.58		1456.8	1821.6	1419.14	7003.12	510.33	2073.09				1.90417	3270.71	1372.27	2794.33	1561.64	512.77	897.39	4775.74	1644.37	792.55	1607.23	1477.11	250.6	889.28	784.2	562.22	461.5
	45.8	937.24	2314.11	3672.12	3564.71	4642.8		1477.89	1849.3	1431.43	7083.46	518.63	2106.17				1.90833	3260.51	1362.62	2797.36	1557.77	511.93	892.16	4764.28	1643.75	794.72	1605.79	1472.31	254.58	885.37	786.13	557.61	461.16
	45.9	925.46	2355.09	3787.33	3641.73	4669.16		1486.09	1859.32	1446.18	7176.4	524.99	2137.56				1.9125	3267.61	1356.41	2803.52	1561.74	508.73	894.7	4765.62	1643.5	792.79	1608.3	1472.9	249.83	883.73	787.12	561.24	460.7
	46	911.79	2391.44	3904.03	3716.68	4694.73		1508.47	1876.1	1452.34	7262.78	533.24	2172.69				1.91667	3267.97	1344.46	2803.52	1563.52	508.58	892.87	4743.7	1642.28	797.61	1606.63	1469.98	251.13	881.07	793.2	559.88	464.74
	46.1	905.44	2434.09	4021.78	3791.02	4730.58		1520.18	1901.78	1459.94	7341.88	535.39	2208.02				1.92083	3252.86	1335.02	2810.13	1558.11	510.52	892.14	4742.08	1647.52	792.24	1606.91	1471.73	250.64	886.57	793.72	560.21	463.87
	46.2	897.41	2463.19	4125.58	3851.44	4739.69		1539.76	1912.61	1468.54	7407.26	545.17	2240.03				1.925	3254.07	1328.78	2813.94	1556.62	508.06	892.49	4728.4	1645.55	794.11	1605.71	1471.4	251.41	879.16	793.21	560.76	462.82
	46.3	888.39	2499.72	4240.48	3916.48	4763.47		1552.49	1935.83	1476.64	7467.1	551.96	2270.97				1.92917	3249.36	1318.89	2810.6	1550.62	505.23	890.36	4719.26	1641.95	797	1608.79	1465.79	253.3	876.1	799.71	560.04	465.12
	46.4	875.87	2525.09	4350.1	3985.46	4791.34		1564.29	1948.86	1482.08	7526.18	556.5	2297.91				1.93333	3248.74	1314.98	2813.69	1549.24	504.56	889.83	4703.16	1644.45	795.36	1610.28	1469.31	252.58	876.68	797.72	561.33	463.58
	46.5	871.09	2566.14	4465.57	4047.23	4803.79		1578.58	1967.48	1491.01	7586.89	564	2332.2				1.9375	3247.73	1306.03	2818.9	1556.97	505.3	888.03	4704.97	1644.6	795.2	1602.72	1463.74	250.6	868.43	798.91	560.14	466.26
	46.6	863.88	2597.74	4581.17	4124.76	4811.33		1589.78	1981	1494.23	7643.78	571	2367				1.94167	3240.31	1300.46	2822.24	1547.64	507.31	888.41	4696.81	1645.47	790.84	1598.02	1464.8	252.39	874.21	803.61	558.89	464.06
	46.7	858.3	2628.23	4681.12	4198.96	4834.01		1607.08	1997.93	1499.02	7711.07	576.47	2405.52				1.94583	3240.36	1298.19	2827.51	1541.76	502.08	885.63	4677.73	1642.88	791.79	1603.88	1463.08	251.6	868.47	803.11	558.47	466
	46.8	849.7	2660.88	4784.38	4264.07	4836.76		1612.63	2019.37	1507.73	7772.24	581.53	2430.37				1.95	3231.21	1291.62	2830.91	1541.44	503.76	884.19	4667.27	1640.27	790.57	1600.52	1464.04	251.44	863.6	805.06	559.67	465.53
	46.9	839.39	2691.94	4897.66	4330.5	4844.84		1631.12	2029.86	1517.49	7830.34	588.53	2455.38				1.95417	3228.2	1286.07	2839.2	1540.53	504.14	885.82	4651.51	1637.81	793.81	1602.56	1465.94	250.62	859.07	807.58	558.33	467.7
	47	828.98	2718.79	5003.82	4387.18	4847.27		1631.53	2042.74	1530.2	7867.46	594.33	2483.59				1.95833	3224.53	1286.72	2845.39	1542.51	502.38	879.83	4630.9	1643.73	791.74	1601.11	1461.76	249.06	860.06	807.93	564.38	467.12
	47.1	826.19	2748.02	5111.96	4451.97	4846.81		1644.57	2057.84	1539.89	7932.86	597.1	2513.52				1.9625	3218.67	1283.38	2845.11	1532.06	503.91	880.29	4613.09	1644.72	796.98	1598.72	1463.13	250.25	860.03	807.4	562.72	469.33
	47.2	816	2784.56	5213.49	4526.42	4840.76		1659.62	2069.31	1540.84	7971.76	601.33	2541.42				1.96667	3223.79	1277.48	2849.31	1526.92	503.98	877.7	4613.61	1644.66	793.7	1597.54	1460.44	249.68	853.38	809.7	562.3	467.81
	47.3	809.77	2807.37	5322.61	4585.14	4843.84		1665.72	2084.54	1543.18	8003.12	605.07	2571.71				1.97083	3223.86	1277.18	2853.77	1525.73	505.04	879.3	4593.96	1643.49	792.7	1598.81	1461.59	251.48	850.14	814.04	563.13	470.3
	47.4	802.09	2833.11	5421.89	4646.07	4833.31		1675.2	2095.47	1548.56	8047.29	611.76	2592.83				1.975	3213.69	1273.33	2856.61	1518.1	501.56	875.66	4586.8	1642.26	793.47	1598.74	1455.13	250.04	849.88	813.41	563.74	471.42
	47.5	797.01	2862.91	5519.06	4705.44	4824.43		1677.66	2103.66	1550.37	8087.6	615.02	2617.46				1.97917	3216.06	1274.19	2861.11	1527.43	502.16	875.58	4568.93	1644.37	795.13	1594.97	1455.84	250.48	847.78	816.78	562.56	471.4
	47.6	790.22	2887.59	5616.06	4760.16	4819.51		1687.03	2106.12	1552.48	8100.94	619.12	2644.81				1.98333	3208.72	1267.3	2860.77	1509.9	503.94	872.22	4560.36	1643.92	794.04	1593.11	1453	250.6	850.2	815.53	563.09	473.7
	47.7	784.7	2915.27	5724.39	4831.04	4795.1		1692.01	2116.59	1553.17	8126.6	619.09	2674.98				1.9875	3201.11	1261.26	2869.53	1510.21	501.67	870.74	4542.19	1641.66	792.52	1591.56	1459.56	249.3	842.97	814.59	564.24	472.02
	47.8	782.62	2929.08	5812.11	4870.27	4792		1701.17	2120.96	1549.97	8147.5	624.67	2695.43				1.99167	3193.68	1258.47	2870.58	1508.13	504.64	870.54	4521.86	1642.24	797.95	1596.97	1454.54	252.69	840.61	816.53	560.56	474.02
	47.9	774.16	2952.98	5905.38	4923.6	4785.08		1698.81	2121.37	1547.62	8155.48	624.63	2713.87				1.99583	3196.08	1257.33	2872.5	1505.23	503.6	864.74	4504.97	1638.99	796.09	1592.82	1453.23	249.31	837.91	813.66	561.24	476.29
	48	768.8	2979.21	5996.69	4976.23	4776.93		1704.16	2127.29	1545.99	8167.32	629.02	2742.89				2	3192.73	1256.2	2874.14	1505.34	503.9	859.28	4481.9	1640.59	794.81	1593.43	1449.81	252.03	834.09	814.56	564.59	476.47
	48.1	765.93	2989.69	6093.96	5024.58	4762.2		1710.29	2127.7	1543.22	8172.56	627.69	2761.27				2.00417	3183.19	1250.29	2881.04	1494.19	505.88	861.6	4466.28	1642.2	794.71	1593.13	1452.67	251.68	836.01	816.88	563	475.53
	48.2	761.04	3009.13	6178.7	5065.24	4754.6		1707.83	2126.9	1541.17	8198.8	630.1	2788.23				2.00833	3183.14	1247.89	2880.86	1491.32	503.7	859.12	4456.27	1641.01	795.77	1587.7	1454.31	250.73	828.28	813.34	562.98	476.53
	48.3	758.36	3022.68	6264.62	5111.81	4730.32		1704.78	2129.82	1535.78	8188.71	637.63	2806.87				2.0125	3179.16	1243.69	2884.41	1490.97	503.78	854.21	4433.23	1636.08	796.75	1591.37	1455.86	253.04	825.09	812.56	563.03	478.2
	48.4	753.23	3046.66	6347.49	5157.53	4710.01		1702.3	2122.53	1531.98	8188.04	634.9	2828.36				2.01667	3169.33	1236.57	2890.66	1489.88	505.71	852.81	4429.08	1637.28	796.07	1594.89	1452.45	251.29	825.14	812.97	562.04	478.76
	48.5	746.73	3053.68	6420.88	5207.39	4685.1		1709.97	2114.91	1523.32	8171.68	637.97	2843.19				2.02083	3166.48	1237.07	2882.13	1491.99	505.37	850.39	4410.87	1637.6	796.11	1590.62	1450.64	250.38	821.79	816.81	564.66	478.53
	48.6	744.14	3075.74	6503.47	5241.17	4662.31		1706.63	2110.29	1520.61	8157.49	639.83	2865.3				2.025	3158.08	1233.71	2892.66	1478.56	510.06	848.11	4402.71	1642.42	795.67	1585.62	1448.89	253.54	822.23	814.49	566	478.52
	48.7	743.59	3082.39	6572.61	5292.17	4638.32		1701.54	2105.57	1515.77	8158.64	638.97	2888.44				2.02917	3148.03	1226.88	2887.23	1479.81	509	841.3	4375	1633.01	794.57	1583.27	1452.41	251.61	811.44	815.78	565.73	480.52
	48.8	739.32	3095.33	6641.49	5322.28	4602.43		1698.24	2102.96	1512.67	8143.89	642.35	2899.22				2.03333	3142.38	1220.42	2891.98	1472.87	507.58	846.18	4339.69	1631.41	795.68	1585.75	1449.94	257.33	811.8	815.09	566.61	483.59
	48.9	735.47	3107.07	6713.33	5371.84	4561.21		1703.98	2095.52	1500.74	8138.01	638.74	2912.14				2.0375	3137.17	1216.3	2895.99	1467.16	509.54	841.97	4348.37	1634.99	797.04	1594.13	1445.44	250.54	809.09	816.73	563.7	481.44
	49	732.64	3115.29	6777.02	5396.41	4514.71		1694.16	2083.01	1495.68	8138.29	637.55	2926.44				2.04167	3128.22	1213.71	2898.6	1479.91	510.3	840.68	4320.54	1632.58	794.16	1587.16	1448.89	252.01	807	812.19	565.6	483.77
	49.1	729.9	3119	6839.84	5433.17	4468.2		1693.14	2078.22	1483.26	8113.46	637.77	2939.86				2.04583	3118.46	1210.62	2902.17	1462.7	513.06	836.7	4307.12	1631.38	796.81	1582.31	1446.71	252.19	810.02	811.31	563.4	484.76
	49.2	728.12	3125.2	6900.54	5456.88	4423.44		1685.21	2064.29	1476.07	8084.62	638.36	2957.19				2.05	3113.62	1203.53	2898.96	1461.89	511.51	832.1	4279.39	1633.68	795.67	1579.42	1443.62	252.3	804.52	812.86	562.72	485.74
	49.3	726.98	3129.72	6964.52	5489.39	4356.62		1684.38	2060.5	1463.5	8057.3	640.47	2967.24				2.05417	3108.97	1200.38	2903.93	1460.09	510.78	833.29	4280.22	1631.32	797.8	1584.31	1444.87	255.54	802.27	809.04	564.03	485.44
	49.4	724.98	3131.02	7015.09	5512.59	4311.1		1671.9	2038.61	1452.82	8028.77	637.47	2979.69				2.05833	3107.28	1194.83	2897.62	1454.41	511.39	831.23	4264.53	1628.13	800.24	1583.09	1444.12	250.91	800.29	811.56	563.78	486.29
	49.5	723.63	3131.52	7056.26	5537.87	4241.7		1668.98	2031.72	1441.47	8000.31	633.38	2988.8				2.0625	3108.68	1190.59	2911.81	1461.44	514.31	825.11	4258.7	1627.67	795.8	1578.1	1442.36	252.62	800.97	806.64	564.77	487.11
	49.6	721.34	3133.46	7107.49	5555.93	4179.08		1650.07	2014.14	1434.87	7963.67	630.69	3001.84				2.06667	3105.33	1188.62	2893.56	1446.76	513.67	823.37	4238.07	1629.68	795.55	1578.18	1441.73	252.44	804.48	808.64	563.72	488.33
	49.7	720.42	3130.09	7153.41	5578.89	4108.53		1647.62	1993.5	1422.38	7927.11	626.06	3013.48				2.07083	3102.08	1186.88	2903.06	1448.34	513.59	819.01	4231.89	1622.29	795.2	1576.32	1439.59	251.93	797.59	807.58	567.08	486.89
	49.8	722.19	3120.7	7192.98	5601.3	4045.84		1630.38	1974.49	1416.2	7862.24	627.31	3018.5				2.075	3107.22	1180.67	2904.29	1446.78	510.17	817.8	4219.64	1623.94	795.76	1576.54	1436.3	254.44	793.78	807.1	565.67	490.4
	49.9	718.94	3122.61	7233.76	5616.49	3969.19		1618.98	1954.64	1400.22	7807.74	624.6	3031.73				2.07917	3101.2	1179.29	2902.47	1439.34	516.87	819.74	4203.93	1627.09	795.25	1576.82	1437.25	251.72	797.42	801.69	563.26	489.24
	50	718.3	3117.39	7263.09	5629.53	3902.3		1616.31	1929.7	1386.9	7742.32	624.47	3033.16				2.08333	3102.12	1173.07	2907.61	1448.26	513.86	816.73	4202.09	1628.66	795.6	1576.22	1435.82	251.67	796.69	802.24	567.01	489.74
	50.1	718.71	3119.46	7302.57	5646.2	3824.76		1595.99	1914.27	1375.31	7684.48	619.02	3039.69				2.0875	3103.51	1168.77	2906.6	1436.74	516.83	813.36	4197.5	1627.22	794.56	1571.72	1433.65	253.04	798.11	802.3	563.7	491.87
	50.2	720.44	3110.86	7328.73	5656.41	3753.62		1585.08	1895.31	1363.37	7596.5	616.06	3052.29				2.09167	3109.67	1170.01	2903.5	1433.29	517.31	811.51	4181.29	1624.06	794.49	1573.3	1430.5	250.4	794.38	798.93	566.61	489.86
	50.3	720.61	3099.44	7352.54	5656.63	3676.27		1576.9	1879.14	1347.91	7517.6	615.29	3047.86				2.09583	3108.24	1167.57	2903.37	1428.56	516.67	804.33	4180.21	1626.06	794.99	1571.56	1435.66	254	795.91	799.86	564.4	491.38
	50.4	722.46	3093.04	7387.1	5675.74	3615.07		1556.01	1850.76	1333.82	7426.02	610.48	3050.56				2.1	3104.76	1161.8	2901.94	1429.33	517.91	808.64	4180.46	1627.74	793.36	1570.07	1430.72	248.67	796.56	799.22	565.37	491.8
	50.5	720.51	3084.13	7395.07	5674.17	3528.81		1541.97	1828.84	1320.81	7342.98	604.81	3053.52				2.10417	3112.66	1162.52	2903.22	1431.29	517.46	804.81	4185.49	1627.36	791.89	1567.04	1431.71	251	793.68	794.42	567.68	491.59
	50.6	720.11	3080.32	7407.16	5680.94	3452.71		1517.93	1804.26	1306.33	7251.42	603.14	3050.18				2.10833	3109.98	1157.48	2902.6	1421.16	522.42	803.11	4162.48	1627.94	792.61	1564.77	1425.23	250.58	803.4	793.42	565.59	491.44
	50.7	720.59	3063.16	7426.91	5678.48	3385.47		1516.16	1783.47	1289.69	7153.52	601.36	3049.88				2.1125	3112.9	1155.81	2904.6	1414.36	520.17	799.6	4152.28	1626.14	793.76	1566.18	1429.83	251.06	796.8	788.67	565.3	492.12
	50.8	724.11	3050.29	7435.24	5676.02	3319.86		1502.04	1760.71	1277.36	7043.29	595.69	3050.96				2.11667	3116.01	1152.17	2893.59	1414.59	519.24	798.38	4156.23	1623.87	792.73	1563.22	1427.59	252.6	800.66	786.79	566.18	492.66
	50.9	726.41	3040.6	7436.27	5668.03	3249.41		1475.49	1736.74	1266.44	6944.83	592.17	3047.14				2.12083	3112.62	1144.5	2897.61	1409.1	521.26	797.42	4146.69	1626.62	791.57	1567.67	1430.23	250.48	798.21	784.84	565.78	492.79
	51	728.88	3018.07	7452.37	5668.82	3169.31		1463.11	1710.93	1249.87	6846.03	588.39	3050.05				2.125	3129.32	1145.31	2887.32	1418.09	520	796.23	4131.97	1624.24	792.42	1564.7	1421.87	249.06	797.19	779.51	565.88	493.38
	51.1	729.67	3006.08	7451.82	5662.68	3107.2		1449.28	1692.24	1233.36	6726.11	583.67	3050.02				2.12917	3124.97	1138.01	2888.84	1405.08	523.17	795.48	4148.74	1628.9	794.31	1563.66	1420.76	249.42	804.31	778.94	565.37	494.31
	51.2	733.62	2991.96	7449.8	5646.82	3041.82		1419.66	1667	1220.96	6625.34	580.98	3050.47				2.13333	3132.2	1135.81	2887.6	1404.36	525.28	793.23	4148.11	1621.13	793.84	1561.07	1420.2	250.22	800.53	778.67	563.26	492.52
	51.3	740	2966.08	7449.96	5638.43	2978.13		1409.52	1651.82	1207.04	6504.43	578.84	3041.52				2.1375	3128.73	1127.01	2885.33	1401.39	527.24	791.96	4139.56	1621.37	794.32	1562.3	1419.51	252.51	801.76	777.08	565.42	491.13
	51.4	740.31	2945.07	7435.06	5628.8	2914.89		1392.89	1629.8	1188.79	6407.17	570.25	3043.58				2.14167	3136.49	1126.73	2876.82	1399.21	523.57	791.63	4129.37	1628	793.17	1564.29	1422.23	249.01	801.94	773.42	567.86	493.39
	51.5	747.57	2917.51	7430.34	5609.7	2848.58		1360.78	1603.96	1171.9	6292.02	567.03	3035				2.14583	3138.88	1128.02	2877.44	1406.36	524	792.24	4151.32	1626.32	792.52	1555.23	1424.19	248.58	802.63	768.39	567.76	494.29
	51.6	747.68	2900.84	7424.01	5598.77	2796.38		1355.74	1583.92	1162.78	6185.7	560.12	3033.77				2.15	3142.42	1119.9	2869.87	1396.6	524.97	791.98	4134.53	1625.76	792.35	1557.03	1418.49	249.24	806.87	765.94	563.29	491.9
	51.7	751.58	2870.84	7409.72	5581.79	2735.44		1328.29	1567.14	1146.6	6078.79	556.82	3031.41				2.15417	3147.69	1121.98	2867.7	1394.53	526.57	787.81	4134.42	1621.94	796	1558.12	1419.04	249.63	804.04	765.68	566.34	491.86
	51.8	759.21	2849.06	7394.3	5563.94	2679.32		1310.22	1546.3	1133.54	5976.56	551.39	3020.4				2.15833	3152.2	1117.8	2866.46	1392.72	524.87	790.62	4130.72	1624.41	793.2	1553.07	1415.01	249.89	808.98	758.81	567.11	491.31
	51.9	764.04	2815.67	7384.08	5547.18	2631		1285.44	1522.37	1124.44	5866.64	543.9	3007.17				2.1625	3155.06	1116.11	2858.18	1394.78	527.64	788.67	4130.46	1622.23	792.03	1557.81	1414.6	248.8	807.2	758.69	563.2	489.4
	52	769.79	2784.23	7357.16	5519.68	2576.17		1271.4	1502.06	1109.63	5749.29	538.9	3000.33				2.16667	3165.48	1110.29	2853.08	1396.14	528.87	791.12	4135.88	1626.14	792.78	1554.8	1417.71	248.04	809.49	756.79	567.93	489.56
	52.1	772.49	2755.3	7333.34	5492.99	2525.51		1252.23	1481.93	1097.83	5648.83	534.2	2985.7				2.17083	3166.42	1106.67	2857.32	1390.76	530.06	789.42	4143.9	1626.36	795.48	1549.89	1418.7	248.27	811.67	753.6	561.76	490.02
	52.2	780.88	2730.32	7306.49	5473.2	2474.16		1235.52	1466.21	1087.26	5555.81	532.39	2974.55				2.175	3166	1107.39	2852.07	1383.71	526.81	790.51	4144.56	1627.42	791.1	1553.5	1419.1	249.13	813.87	752.67	562.89	490.9
	52.3	790.31	2694.09	7281.78	5441.58	2432.98		1218.53	1448.53	1073.97	5458.91	530.19	2956.96				2.17917	3177.54	1104.87	2849.13	1384.34	532.18	789.78	4142.06	1624.13	791.89	1548.93	1417.95	249.64	815.21	748.28	561.86	493.66
	52.4	794.13	2657.09	7266.49	5426.37	2385.1		1195.34	1430.3	1058.54	5361.02	518.77	2940.73				2.18333	3175.98	1101.18	2836.96	1380.02	528.29	791.88	4149.11	1626.93	793.24	1558.41	1418.3	248.26	814.86	742.89	563.39	492.27
	52.5	804.06	2623.58	7243.37	5399.16	2346.59		1182.22	1410.3	1050.12	5262.34	511.28	2929.16				2.1875	3180.91	1099.21	2838.72	1387.03	528.43	792.88	4147.01	1624.94	790.77	1549.44	1419.48	249.52	817.97	744.66	564.31	492.38
	52.6	808.22	2585.89	7206.13	5361.18	2303.78		1167.48	1393.81	1037.77	5164.89	507.17	2904.02				2.19167	3175.28	1092.26	2834.79	1375.78	532.61	793.9	4149.37	1625.01	791.68	1548.94	1416.27	249.32	828.8	738.56	561.78	491.11
	52.7	819.91	2546.43	7174.84	5330.38	2256.11		1148.87	1379.43	1028.22	5068.53	501.58	2892.7				2.19583	3180	1091.12	2832.62	1376.31	529.89	792.14	4163.04	1621.34	792.72	1551.41	1418.56	247.88	824.29	735.91	565.3	488.02
	52.8	829.28	2509.41	7136.09	5302.73	2220.2		1128.23	1368.22	1017.13	4977.18	497.74	2862.16				2.2	3177.98	1086.99	2828.63	1370.69	530.53	794.89	4161.46	1624.34	791.54	1548.43	1418.68	251.23	826.14	734.37	563.84	490.14
	52.9	838.3	2469.32	7101.57	5267.49	2183.42		1112.81	1345.92	1004.14	4888.32	490.27	2842.76				2.20417	3187	1083.84	2824.07	1370.09	532.22	793.02	4157.27	1617.57	790.06	1547.64	1417.28	247.71	828.46	734.18	562.96	488.4
	53	848.76	2428.57	7053.5	5231.88	2144.91		1099.36	1332.47	997.03	4808.24	483.64	2823.46				2.20833	3188.32	1084.93	2821.7	1377.18	533.77	794.92	4167.34	1616.64	788.07	1545.39	1418.97	248.33	834.84	731.61	563.74	486.82
	53.1	861.17	2387.08	6996.24	5195.09	2105.23		1086.11	1313.31	982.59	4727.48	477.57	2798.21				2.2125	3185.06	1078.12	2819.13	1368.09	535.81	795.83	4159.26	1611.8	791.39	1546.61	1420.56	250.56	836.83	725.07	561.23	486.38
	53.2	870.2	2345.22	6937.41	5154.24	2080.16		1069.22	1302.37	975.31	4639.06	472.79	2765.78				2.21667	3188.41	1075.36	2812.74	1366.63	534.13	797.23	4170.51	1613.4	788	1546.66	1418.01	251.54	831.52	723.99	560.57	485.28
	53.3	885.06	2310.74	6865.69	5108.29	2037.69		1057.71	1292.34	961.11	4565.06	467.66	2741.63				2.22083	3181.11	1071.13	2813.8	1363.5	536.89	796.62	4166.5	1609.59	787.81	1549.42	1421.79	252.81	836.33	722.27	561.4	484.61
	53.4	892.8	2264.38	6807.56	5052.33	2010.01		1042.17	1275.08	955.93	4476.61	459.31	2714.34				2.225	3185.38	1067.29	2810.47	1356.33	535.76	799.31	4176.63	1609.69	789.37	1545.92	1418.52	249.22	836.86	721.13	562.3	484.58
	53.5	911.43	2222.66	6743.37	4994.98	1973.93		1034.47	1264.98	948.59	4422.67	454.51	2689.53				2.22917	3190.88	1066.89	2805.76	1365.1	533.47	798.92	4181.39	1607.37	786.43	1544.71	1418.84	249.93	838.12	719.59	561.99	482.91
	53.6	921.12	2179.41	6663.86	4940.48	1950.11		1014.73	1248.64	936.5	4333.73	450.51	2651.37				2.23333	3185.56	1060.48	2806.21	1354.39	536.41	800.25	4198.79	1605.12	786.07	1537.34	1414.43	250.01	845.64	715.98	562.04	482.94
	53.7	937.93	2135.68	6578.74	4884.47	1918.38		1006.67	1240.02	930.12	4265.44	444.54	2626.89				2.2375	3185.42	1056.69	2806.02	1355.08	536.03	802.96	4174.1	1601.47	787.87	1542.3	1421.13	248.68	843.87	713.97	562.44	480.27
	53.8	957.08	2099.33	6479.31	4819	1890.49		996.43	1232.11	924.24	4211.39	439.79	2595.83				2.24167	3183.51	1055.62	2796.94	1347.9	537.77	800.87	4195.68	1597.91	785.49	1542.11	1417.93	255.11	846.43	713.01	563.06	481.39
	53.9	967.67	2058.87	6383.83	4760.19	1866.05		982.32	1216.53	914.81	4130.94	435.01	2568.85				2.24583	3178.79	1054.22	2799.23	1342.76	536.81	800	4199.86	1593.53	788.93	1541.17	1418.98	249.73	845.84	710.78	564.13	478.06
	54	987.21	2017.33	6285.88	4677.47	1839.5		972.02	1205.97	906.11	4075.98	427.67	2526.62				2.25	3179.21	1051.7	2796.12	1347.47	538.49	800	4209.61	1591.93	788.69	1538.89	1420.1	252.09	843.64	705.71	560.88	477.76
	54.1	1003.91	1973.12	6183.27	4607.8	1810.01		960.34	1195.48	898	4019.4	424.24	2486.22				2.25417	3178.46	1048.41	2781.23	1338.13	537.22	804.91	4204.82	1593.52	786.54	1536.84	1418.59	253.1	852.39	700.21	561.28	477.39
	54.2	1023.71	1941.38	6067.77	4531.39	1794.47		951.06	1184.29	892.63	3960.61	417.06	2450.84				2.25833	3176.87	1046.58	2789.02	1337.91	535.33	806.31	4210.26	1590.53	785.56	1534.22	1417.74	249.19	850.28	700.67	560.93	475.73
	54.3	1048	1897.06	5958.13	4449.28	1768.96		938.39	1182.48	884.83	3912.72	415.31	2409.38				2.2625	3172.33	1045.23	2785.19	1338.08	536.68	807.51	4210.23	1581.33	785.78	1532.3	1420.53	253.28	848.51	702.14	561.86	472.5
	54.4	1068.6	1863.28	5837.08	4368.28	1750.86		931.71	1168.74	878.51	3866.54	409.28	2372.13				2.26667	3173.13	1042.36	2783.92	1331.38	536.52	808.57	4217.66	1581.34	786.63	1536.18	1421.27	250.76	850.08	698.81	564.7	473.63
	54.5	1083.72	1824.01	5740.94	4284.88	1723.32		918.97	1155.09	868.93	3813.98	404.09	2330.24				2.27083	3173.28	1038.67	2780.2	1336.49	534.82	809.17	4215.21	1583.58	783.87	1531.17	1423.6	250.38	849.99	698.88	562.98	470.69
	54.6	1110.38	1783.71	5643.5	4199.17	1707.52		912.42	1152.14	861.33	3770.21	398.7	2288.82				2.275	3167.46	1035.96	2770.66	1331.09	533.86	812.18	4212.59	1580.9	784.03	1530.1	1420.67	250.72	851.09	696.54	561.29	472.56
	54.7	1130.68	1750.34	5538.01	4115.58	1683.89		900.56	1139.48	852.32	3730.89	395.46	2246.82				2.27917	3168.09	1036.9	2768.32	1330.12	534.33	812.72	4194.02	1572.1	782.43	1532.46	1423.13	252.14	848.17	700.22	564.74	469
	54.8	1151.99	1713.81	5431.72	4032.29	1668.94		887.2	1136.61	847.86	3687.38	391.28	2203.13				2.28333	3155.28	1033.13	2759.99	1323.45	533.83	814.77	4208.06	1572.97	782.52	1529.82	1422.8	254.6	850.91	693.76	567.59	468.44
	54.9	1176.81	1676.69	5322.88	3930.81	1647.57		886.01	1122	840.39	3656.23	384.59	2162.74				2.2875	3150.47	1029.59	2760.18	1319.2	532.72	817.99	4206.07	1567.12	781.49	1534.37	1424.68	251.8	847.24	696.34	564.09	468.04
	55	1195.98	1644.87	5215.42	3846.23	1630.02		869.94	1117.01	831.31	3617.24	380.62	2111.8				2.29167	3145.08	1027.01	2748.72	1329.78	532.61	817.59	4226.29	1567.46	780.99	1529.79	1422.56	251.99	845.68	695.81	566.82	466.27
	55.1	1217.56	1608.88	5107.14	3758.07	1616.13		862.59	1108.49	826.48	3582.67	375.5	2068.84				2.29583	3144.21	1023.28	2743.42	1321.52	532.26	821.5	4207.22	1566.37	778.96	1531.12	1420.84	249.2	852.02	693.82	565.36	464.5
	55.2	1243.37	1578.6	4995.23	3665.91	1603.33		851.78	1101	820.01	3537.84	374.83	2029.48				2.3	3129.24	1022.59	2739.38	1323.44	533.23	822.62	4210.28	1563.72	778.69	1530.9	1427.17	251.89	845.61	693.56	566.36	460.6
	55.3	1271.18	1542.39	4879.59	3580.48	1583.78		845.46	1096.77	812.78	3510.24	369.72	1981.83				2.30417	3118.14	1018.51	2733.03	1313.78	531.72	825.31	4216.58	1566.43	777.11	1528.89	1425.63	254.99	845.92	692.58	567.19	463.04
	55.4	1290.93	1512.44	4768.59	3493.52	1576.11		839.89	1083.68	809.82	3488.07	364.02	1932.25				2.30833	3109.56	1017.21	2727.49	1313.77	531.5	826.86	4207.29	1564.21	774.33	1532.61	1422.85	251.12	844.86	692.98	567.44	463.73
	55.5	1313.64	1480.51	4660.66	3410.64	1556.53		827.51	1078.72	800.47	3453.18	362.97	1889.84				2.3125	3114.61	1016.16	2721.97	1316.93	529.74	828.54	4217.2	1559.81	776.12	1529.93	1425.92	250.34	839.2	693.04	567.14	461.04
	55.6	1341.64	1452.64	4545.8	3322.57	1541.66		820.42	1072.72	796.93	3428.08	357.54	1848.07				2.31667	3099.08	1012.72	2711.09	1311.79	532.03	830.69	4216.33	1556.28	771.97	1524.52	1423.38	251.86	844.87	692.72	567.86	460.67
	55.7	1365.94	1424.68	4431.01	3244.4	1533.27		816.82	1064.89	793.61	3406.12	355.63	1812.49				2.32083	3088.62	1010.42	2711.91	1310.87	529.88	828.69	4207.26	1555.81	770.2	1523.58	1428.31	251.92	837.17	692.89	568.7	457.46
	55.8	1393.96	1389.92	4329.81	3159.72	1520.78		806.99	1063.44	788.38	3378.89	353.38	1768.92				2.325	3083.16	1008.66	2710.19	1302.51	528.26	834.2	4207.77	1553.83	769.96	1523	1433.37	253.43	835.72	691.4	568.16	457.44
	55.9	1409.93	1364.23	4222	3079.73	1510.64		796.99	1052.41	782.81	3360.93	349.81	1727.33				2.32917	3084.51	1007.11	2701.91	1308.26	528.32	836.54	4215.67	1551.48	768.17	1524.23	1429.97	249.94	835.51	694.3	569.04	453.58
	56	1439.97	1333.49	4121.53	3007.6	1495.7		789.76	1045.8	776.08	3339.91	347.81	1685.74				2.33333	3080.34	1006.71	2695.59	1316.91	527.42	840.12	4214.92	1548.32	769.42	1523.32	1435.81	249.49	831.89	693.74	569.7	456.1
	56.1	1466.22	1310.16	4022.61	2923.11	1483.06		783.3	1039.59	773.93	3326.67	342.91	1643.66				2.3375	3068.86	1003.92	2695.07	1301.33	524.77	836.12	4219.11	1550.63	768.8	1520.31	1430.44	249.56	833.42	695.01	569.42	452.93
	56.2	1489.21	1283.49	3913.7	2846.43	1473.2		781.4	1034.24	768.77	3297.7	341.27	1610.4				2.34167	3068.2	995.88	2690.71	1304.59	526.89	835.4	4210.09	1543.11	764.5	1520.86	1436.91	250.14	829.08	696.18	571.18	453.09
	56.3	1508.82	1257.87	3812.17	2775.79	1460.32		766.9	1031.3	766.88	3279.79	339.41	1565.13				2.34583	3057.02	997.56	2689.73	1305.16	524.24	839.64	4209.17	1547.37	762.02	1516.19	1431.82	252.96	825.4	694.79	570.42	452.16
	56.4	1533.27	1233.18	3725.83	2705.73	1450.04		762.5	1026.02	764.68	3257.41	336.09	1525.92				2.35	3049.66	997.9	2683.7	1305.64	523.13	840.38	4202	1544.3	762.37	1520.12	1436.2	248.95	823.41	697.88	570.57	452.77
	56.5	1559	1207.46	3633.88	2639.47	1441.6		756.97	1018.68	755.27	3226.08	331	1485.34				2.35417	3057.33	997.54	2689.71	1309.19	520.97	839.19	4180.11	1541.69	756.33	1518.13	1431.2	248.89	820.61	697.91	573.97	448.71
	56.6	1572.48	1186.84	3539.58	2574.14	1432.54		749.26	1012.04	754.51	3219.57	329.56	1452.54				2.35833	3048.54	993.48	2678.73	1303.6	520.54	843.92	4171.39	1539.83	757.88	1519.36	1438.3	249.12	823.73	696.93	572.36	446.59
	56.7	1600.17	1162.68	3451.16	2513.88	1424.79		747.02	1007.57	751.42	3186.48	327.01	1416.13				2.3625	3040.23	996.23	2675.8	1302.27	517.61	839.77	4158.61	1536.22	758.18	1511.44	1432.18	248.06	814.79	699.44	571.66	450.2
	56.8	1619.13	1140.81	3365.86	2446.6	1413.71		736.01	1006.29	746.74	3175.14	328.1	1377.33				2.36667	3045.16	993.79	2677.76	1299.72	516.12	841.53	4148.01	1541.83	753.74	1512.18	1433.36	250.43	812.32	700.72	574.12	447.97
	56.9	1636.64	1118.13	3277.3	2390.87	1409.56		735.46	998.63	742.63	3153.12	320.33	1343.4				2.37083	3039.9	992.53	2674.41	1302.93	516.37	841.74	4146.66	1539.62	757.63	1516.06	1434.08	248.42	803.7	699.66	570.98	445.67
	57	1659.33	1098.56	3191.29	2326.67	1399.82		726.72	991.81	738.64	3122.27	319.96	1312.86				2.375	3031.27	994.29	2665.11	1309.06	515.34	841.86	4161.36	1543.32	753.69	1510.14	1432.63	248.7	804.72	700.82	573.44	447.61
	57.1	1683.38	1079.73	3118.46	2272.83	1393.63		722.16	989.36	735.77	3108.58	317.85	1278.2				2.37917	3017.24	989.36	2662.8	1297.08	514.93	847.51	4149.04	1545.48	754.17	1508.07	1431.27	247.94	805.34	701.24	572.89	444.47
	57.2	1695.36	1060.03	3037.84	2216.24	1387.8		717	981.71	732.89	3067.79	316.91	1250.67				2.38333	3017.79	989.07	2655.58	1294.62	514.51	847.14	4146.26	1537.19	754.5	1509.29	1434.99	246.87	802.97	705.24	569.28	443.44
	57.3	1717.79	1039.59	2956.17	2160.56	1385.79		712.46	982.32	727.14	3078.2	313.62	1217.32				2.3875	3010.36	991.4	2652.14	1298.3	513.42	850.67	4138.39	1538.14	749.09	1505.97	1435.02	251.01	795.71	704.81	572.93	445.59
	57.4	1734.22	1020.24	2884.26	2113.28	1386.26		704.91	972.68	725.84	3047.52	310.13	1189.03				2.39167	3007.19	989.47	2649.92	1291.58	511.74	853.16	4129.52	1537.04	751.78	1511.43	1429.52	247.42	796.31	708.26	574.94	445.22
	57.5	1745.48	1001.98	2816.53	2057.48	1373.14		702.61	967.94	721.49	3031.5	309.23	1158.22				2.39583	3009.99	993.52	2648.38	1300.31	512.03	858.03	4120.91	1531.17	749.66	1504.4	1432.03	247.72	793.74	708.54	575.23	444.5
	57.6	1768.02	988.66	2751.34	2012.83	1371.49		698.71	968.76	716.87	3016.83	308.26	1134.61				2.4	3000.09	992.32	2649.98	1289.81	513.23	857	4116.48	1534.92	746.08	1502.12	1432.19	245.54	794.22	711.46	574.73	441.81
	57.7	1784.39	973.14	2691.86	1966.23	1371.04		696.33	962.74	716.98	3000.8	306.44	1108.9				2.40417	3003.37	989.74	2647.2	1294.74	511.98	859.53	4116.17	1534.94	748.65	1497.28	1431.49	245.09	791.1	715.04	574.52	443.04
	57.8	1803.11	953.6	2625.38	1922.26	1366.94		687.8	966.5	715.46	2961.34	306.23	1085.88				2.40833	2999.69	995.7	2640.59	1292.22	509.54	861.4	4109.13	1530.11	745.06	1499.34	1426.41	250.19	786.02	718.02	574.56	441.24
	57.9	1811.86	935.7	2560.31	1876.6	1371.57		687.43	959.21	709.27	2959.83	303.92	1061.13				2.4125	2996.41	994.69	2639.79	1297.93	509.19	857.42	4112.48	1531.67	747.86	1505.74	1429.57	247.94	782.97	719.53	571.61	440.29
	58	1828.68	925.08	2500.59	1839.7	1361.38		685.74	956.18	706.4	2939.88	300.84	1036.4				2.41667	2999.77	1000.67	2643.42	1302.73	508.11	858.52	4112.51	1531.74	743.39	1502.5	1432.93	245.68	775.97	723.99	572.91	440.57
	58.1	1842.16	913.5	2446.18	1800.17	1361.08		676.38	953.3	704.86	2935.36	302.33	1012.85				2.42083	2990.43	997.63	2640.12	1292.71	509.67	862.88	4092.63	1526.86	743.19	1502.01	1434.38	244.08	781.5	728.02	574.44	440.18
	58.2	1855.6	895.33	2385.89	1767.43	1361.37		673.99	953.89	702.49	2910.52	298.2	994.5				2.425	2996.24	1003.64	2641.82	1293.64	505.58	863.77	4089.97	1527.48	743.91	1499.04	1432.94	246.6	776.13	728.18	571.9	441.61
	58.3	1862.83	883.5	2339.1	1728.59	1354.14		670.81	953.42	699.84	2891.66	296.98	966.99				2.42917	2993.88	1002.27	2643.93	1297.2	506.34	858.59	4095.93	1530.02	737.8	1499.69	1429.27	247.91	773.57	729.66	576.38	439.43
	58.4	1874.42	871.69	2282.93	1693.37	1362.2		666.12	950.39	698.09	2880.98	296.78	953.32				2.43333	2988.56	1009.32	2645.92	1297.28	505.98	860.92	4080.09	1527.57	741.34	1496.81	1431.07	246.09	768.78	737.63	573.77	439.16
	58.5	1886.48	859.42	2231.37	1656.16	1355.68		666.4	945.61	696.14	2851.52	293.69	928.1				2.4375	2996.64	1014.31	2643.64	1303.67	505.06	861.86	4084.19	1526.49	737.09	1496.54	1430.52	245.6	767.5	740.3	575.1	439.76
	58.6	1898.21	850.33	2184.63	1624.94	1359.49		659.27	944.58	694.53	2868.47	292.62	908.72				2.44167	2984.89	1015.68	2647.92	1298.87	509.68	861.96	4070.23	1526.93	736.88	1493.49	1429.33	245.58	773.53	739.18	573.34	439.37
	58.7	1910.94	833.17	2136.59	1591.62	1353.13		655.21	943.56	694.11	2821.3	292.71	898.14				2.44583	2994.84	1018.69	2652.79	1297.23	505.83	861.1	4073.8	1526.77	738.78	1496.99	1429.6	243.97	761.49	742.98	571.2	438.33
	58.8	1919.14	824.06	2088.41	1557.42	1354.56		653.54	944.36	692	2830.19	293.14	873.5				2.45	2994.24	1023.42	2654.46	1296.16	506.16	862.37	4059.21	1527.24	735.87	1493.17	1429.35	248.34	763.76	748.97	572.19	440.92
	58.9	1925.99	812.36	2047.29	1522.4	1358.92		647.29	938.96	691.16	2812.72	290.52	856.71				2.45417	2993.29	1025.86	2661.21	1299.16	508	859	4068.8	1522.8	736.19	1495.3	1432.36	243.76	759.58	749.2	572.63	438.84
	59	1935.5	801.02	2002.07	1497.47	1356.5		646.94	936.49	691.49	2811.44	289.13	841.32				2.45833	3001.31	1035.78	2671.07	1304.88	509	859.3	4067.09	1523.53	733.97	1494.89	1432.69	247.94	755.08	753.1	571.74	438.83
	59.1	1946.23	789.68	1964.62	1470.81	1363.52		642.71	936.64	687.22	2797.38	288.78	828.31				2.4625	3003.96	1039.66	2673.96	1302.26	508.29	860.24	4064.24	1519.77	729.71	1494.03	1429.37	245.86	760.99	757.54	573.38	439.82
	59.2	1951.71	779.87	1925.56	1442.29	1358.81		645.3	933.71	688.83	2789.46	288.58	813.12				2.46667	3010.59	1048.66	2686.36	1303.73	508.29	860.94	4067.52	1517.56	731.19	1491.37	1428.6	245.29	757.61	761	568.72	438.89
	59.3	1960.98	768.67	1880.41	1419.28	1365.62		635.11	938.98	682.62	2777.28	288.02	796.97				2.47083	3021.51	1057.48	2703.67	1305.98	509.66	860.32	4063.11	1518.63	732.16	1492.41	1431.9	249.87	756.49	764.13	571.46	439
	59.4	1966.88	761.74	1849.13	1390.6	1371.89		640.04	933.08	683.61	2759.8	286.55	781.22				2.475	3027.97	1062.09	2712.99	1307.13	511.23	857.39	4068.7	1520.18	729.26	1490.56	1430.12	246.33	756.61	767.08	569.82	440.93
	59.5	1970.06	752.62	1810.16	1365.14	1363.28		632.14	931.11	682.81	2759.98	287.24	769.43				2.47917	3035.4	1072.9	2718.38	1312.26	509.42	862.23	4092.72	1519.09	725.7	1491.01	1432.42	246.46	749.41	768.99	570.66	439.73
	59.6	1969.44	740.6	1774.76	1342.51	1368.17		625.8	933.22	681.07	2748.28	286.91	752.83				2.48333	3038.39	1075.03	2728.43	1314.3	512.34	862.1	4087.98	1518.74	727.08	1490	1427.82	244.53	759.93	776.09	571.39	440.43
	59.7	1972.76	737.2	1742.33	1315.72	1370.12		631.11	928.77	681.96	2738.68	285.04	743.71				2.4875	3042.67	1082.73	2741.97	1315.32	509.92	860.26	4099.77	1513.89	725.17	1491.59	1429.46	247.19	754.03	774.66	569.7	440.08
	59.8	1975.53	726.02	1706.52	1289.16	1377.58		625.21	935.3	679.99	2727.28	285.79	727.72				2.49167	3061.29	1090.61	2744.3	1314.97	511.53	859.52	4094.56	1513.04	725.24	1487.7	1430.02	248.53	753.29	776.94	571.44	442.39
	59.9	1971.22	718.82	1673.06	1271.01	1384.02		628.19	930.52	681.56	2723.3	283.72	716.59				2.49583	3059.47	1093.34	2749.86	1314.56	510.88	859.14	4102.04	1513.03	724.33	1491.23	1432.04	245.23	751.42	779.71	568.59	443
	60	1973.31	708.44	1646.79	1245.33	1380.64		620.58	930.13	679.12	2707.48	283.61	706.36				2.5	3067.46	1104.11	2754.96	1323.03	511.29	858.06	4119.99	1515.34	725.2	1485.29	1426.64	245.91	753.96	780.2	570.78	441.69
	60.1	1981.1	704.66	1624.74	1228.79	1387.09		620.67	927.68	680.12	2698.31	284.27	693.09				2.50417	3071.64	1108.97	2761.01	1312.77	511.97	858.77	4121.13	1514.19	724.52	1485.71	1427.47	247.07	757.39	785.03	569.34	440.78
	60.2	1974.54	698.29	1591.56	1209.58	1391.7		622.27	925.61	680.84	2697.87	284.41	686.4				2.50833	3065.36	1116.53	2758.2	1316.27	512.58	857.53	4135.18	1516.08	721.19	1483.84	1425.75	246.43	750.27	786.28	568.84	442.02
	60.3	1977.94	691.53	1563.01	1192.07	1400.7		615.73	933.84	679.2	2683.17	285.12	671.97				2.5125	3063.78	1122.71	2757.67	1314.54	511.43	856.84	4140.56	1513.24	721.13	1484.09	1424.94	248.59	751.36	787.49	566.1	444.8
	60.4	1972.21	686.4	1534.01	1173.51	1407.88		621.63	930.87	680.38	2675.56	283.69	659.2				2.51667	3067.93	1126.98	2762.67	1317.57	511.67	854.79	4154.64	1513.18	718.7	1485.96	1427.46	246.2	754.16	791.27	566.76	443.74
	60.5	1966.82	678.16	1512.59	1156.72	1413.91		616.9	929.51	679.7	2672.87	283.59	654.31				2.52083	3076.79	1134.37	2763.16	1320.98	511.53	855.31	4171.77	1514.07	719.26	1483.32	1424.93	245.68	749.91	793.9	569.06	446.38
	60.6	1966.51	669.9	1489.99	1136.78	1419.6		611.84	930.79	678.56	2677.22	282.53	646.74				2.525	3072.07	1139.24	2769.4	1315.82	515.52	854.18	4190.69	1515.92	716.62	1485.4	1427.3	246.04	755.21	795.12	567.67	447.03
	60.7	1959.72	670.49	1463.84	1116.94	1431.37		617.47	929.1	680.77	2659.53	282.77	639.34				2.52917	3065.26	1150.31	2768.27	1312.29	513.49	854.38	4227.91	1516.83	718.27	1481.02	1423.11	246.61	749.73	795.37	567.53	448.84
	60.8	1952.06	663.81	1438.87	1105.81	1434.32		617	933.62	681.51	2653.98	284.84	630.68				2.53333	3066.14	1154.54	2770.78	1315.56	510.53	851.27	4249.48	1516.62	717.41	1480.27	1427.12	250.9	752.82	799.59	566.68	448.69
	60.9	1952.42	657.23	1418.59	1090.12	1452.27		613.51	934.14	680.56	2655.6	283.07	622.71				2.5375	3072.32	1161.94	2780.11	1314.96	513.33	850.14	4281.56	1514.68	715.12	1483.98	1426.43	246.36	756.27	803.01	565.84	449.66
	61	1936.47	652.84	1399.62	1076.63	1462.71		615.14	932.07	685.09	2664.49	284.01	617.39				2.54167	3072.4	1173.19	2775.4	1324.56	513.62	850.17	4305.78	1511.59	715.08	1480.26	1426.93	245.92	758.31	805.4	567.39	451.66
	61.1	1937.76	649.01	1379.44	1059.11	1469.13		616.46	935.51	682.56	2661.19	284.56	609.38				2.54583	3075.47	1177.16	2780.61	1319.4	516.56	850.08	4312.54	1517.81	712.73	1478.9	1424.74	245.21	760.41	805.13	566.87	452.32
	61.2	1928.52	645.92	1361.66	1047.62	1479.47		611.39	936.54	688.54	2630.68	285.07	605.63				2.55	3078.39	1184.78	2784.21	1320.94	514.44	847.42	4328.41	1518.14	713.37	1480.37	1419.49	246.37	758.94	807.12	565.28	452.24
	61.3	1921.6	643.59	1340.84	1038.37	1494.67		612.04	944.49	687.74	2647.48	285.91	595.46				2.55417	3077.24	1194.64	2791.52	1319.92	515.73	848.34	4337.82	1513.17	710.9	1477.04	1424.41	250.64	760.98	807.57	566.2	453.92
	61.4	1910.63	636.47	1325.1	1025.39	1511.78		613.86	939.04	689.17	2623.2	283.93	587.27				2.55833	3080.44	1194.02	2789.69	1320.7	516.01	846.98	4348.64	1517.38	711.04	1476.59	1424.89	244.75	762.28	812.21	566.23	456.66
	61.5	1893.78	635.08	1305.98	1011.46	1520.07		614.73	941.76	692.12	2644.23	284.86	584.28				2.5625	3081.93	1205.5	2794.73	1333.54	512.83	845.68	4373.72	1516.83	709.68	1474.58	1423.06	244.85	767.77	813.46	567.63	457.79
	61.6	1885.42	629.32	1293.33	1002.68	1539.41		614.16	943.14	695.96	2645.39	285.65	574.85				2.56667	3078.91	1213.64	2793.24	1328.18	517.94	847.26	4368.01	1522.59	708.12	1478.16	1422.14	246.31	771.53	814.14	565.43	459.96
	61.7	1869.17	627.17	1277.18	992.32	1555.63		618.11	942.49	695.17	2640.28	284.56	578.08				2.57083	3084.82	1216.62	2795.21	1329.9	516.03	847.02	4382.37	1517.13	708.73	1480.68	1416.3	246.1	770.97	820.49	565.12	460.38
	61.8	1861.59	625.61	1266.09	981.04	1577.29		617.12	949.61	700	2652.7	286.06	569.99				2.575	3078.74	1221.09	2797.63	1330.21	515.54	842.97	4388.29	1518.06	708.1	1474.74	1420.23	248.3	774.69	817.94	565.86	462.01
	61.9	1839.31	619.72	1250.9	973.09	1603.03		616.26	950.68	701.23	2639.92	288.27	566.16				2.57917	3073.29	1226.31	2796.23	1331.3	517.26	845.07	4389.26	1521.52	707.23	1475.32	1420.35	245.2	774.32	817.56	566.74	463.62
	62	1825.18	619.19	1234.3	964.38	1621.11		618.71	955.61	706.57	2636.86	287.55	561.08				2.58333	3071.8	1235.71	2802.89	1340.89	516.93	842.18	4387.23	1517.2	707.23	1476.69	1417.12	246.33	776.47	821.07	565.74	464.64
	62.1	1808.23	616.02	1228.5	956.12	1648.76		619.8	960.84	711.18	2655.9	287.4	563.3				2.5875	3067.82	1235.73	2801.56	1331.74	515.37	845.58	4391.42	1522.37	706.61	1473.89	1414.19	246.36	782.98	821.48	563.42	464.79
	62.2	1792.19	614.22	1212.5	948.82	1668.92		622.67	964.42	715.97	2656.58	288.21	562.46				2.59167	3070.44	1238.67	2801.79	1335.6	515.11	840.12	4390.69	1515.84	706.07	1470.37	1415.28	246.13	782.13	823.82	563.18	465.63
	62.3	1770.86	611.99	1197.52	944.21	1704.76		623.64	979.98	719.23	2669.72	294.12	562.9				2.59583	3073.54	1242.11	2805.94	1333.02	514.4	841.09	4398.18	1518.34	708.53	1471.48	1416	249.58	784.98	823.46	564.61	467.74
	62.4	1749.8	609.89	1189.61	935.3	1741.79		622.88	977.34	723.31	2675.23	291.54	561.77				2.6	3069.32	1242.44	2804.59	1335.78	514.38	838.06	4400.77	1518.26	708.14	1473.88	1412.81	246.56	791.49	825.03	566.98	469.4
	62.5	1736.72	610.87	1180.78	928.2	1771.53		625.19	984.07	725.94	2671.68	291.94	563.65				2.60417	3074.71	1245.87	2799.66	1343.51	517.61	840.49	4410.71	1520.24	708.61	1474.08	1413.08	245.92	790.37	824.69	564.16	471.33
	62.6	1711.08	610.97	1170.98	925.34	1813.33		629.79	995.63	730.88	2697.39	291.91	565.66				2.60833	3065.74	1245.66	2798.24	1337.06	517.62	842.01	4397.54	1521.67	705.63	1470.23	1410.96	246.13	797.99	824.86	561.78	469.21
	62.7	1686.73	611.12	1160.86	920.84	1853.07		628.74	1005.19	737.49	2714.86	294.52	574.36				2.6125	3063.74	1243.53	2798.02	1338.33	515.21	839.87	4404.09	1522.64	708.96	1474.12	1407.87	245.59	797.34	823.19	562.54	470.88
	62.8	1670.24	611.39	1152.81	912.77	1890.99		632.37	1018.27	745.9	2733.98	296.49	576.95				2.61667	3067.76	1240.93	2795.2	1339.68	513.42	841.43	4400.42	1521.02	707.19	1473.47	1409.73	249.44	801.74	821.78	564.64	470.42
	62.9	1645.43	615.19	1144.49	908.9	1940.26		636.66	1024.38	752.77	2740.88	298.42	582.24				2.62083	3059.61	1241.01	2796.54	1340.11	514.21	838.64	4398.97	1523.47	711.67	1467.99	1408.82	244.42	806.58	826.27	561.77	471.24
	63	1624.73	614.86	1138.73	905.36	1979.93		642.06	1031.9	762.83	2758.42	295.57	589.97				2.625	3068.92	1240.68	2798.38	1343.32	516.96	839.23	4390.38	1523.22	708.53	1469.81	1407.91	246.48	809.41	824.38	562.47	470.57
	63.1	1606.21	616.53	1138.29	903.66	2025.04		636.28	1045	770.52	2778.78	296.33	598.7				2.62917	3058.38	1234.27	2790.31	1335.13	516.54	838.63	4398.68	1527.52	708.13	1472.76	1407.04	246.24	819.29	823.44	560.02	473.71
	63.2	1579.48	618.69	1126.61	901.41	2072.68		642.76	1059.38	779.3	2823.09	299.08	612.57				2.63333	3065.66	1229.79	2787.98	1333.84	514.84	837.42	4392.72	1525.96	707.93	1474.13	1402.77	246.93	818.68	825.12	564.2	474.81
	63.3	1560.81	622.68	1120.61	902.51	2123.44		647.87	1074.98	787.77	2835.34	301.81	618.98				2.6375	3049.63	1231.81	2787.66	1332.06	515.37	836.78	4375.97	1526.33	707.5	1469.44	1400.69	248.79	822.36	822.76	562.61	472.77
	63.4	1537.06	625.94	1120.68	902.96	2170.77		649.97	1081.09	796.13	2876.6	302.46	629.4				2.64167	3051.86	1226.56	2781.91	1328.01	514.06	837.6	4375.94	1529.51	706.81	1471.77	1405.46	247.08	832.06	820.71	561.56	474.64
	63.5	1517.31	628.56	1116.01	905.02	2222.99		657.16	1092.68	805.79	2919.8	304.12	641.66				2.64583	3050.36	1225.87	2776.88	1335.7	512.23	833.36	4363.53	1525.76	709.28	1471.42	1402.26	246.07	835.49	819.27	562.06	474.13
	63.6	1495.31	634.52	1114.04	908.9	2266.56		651.99	1104.04	814.34	2958.22	305.47	656.55				2.65	3039.18	1220.76	2762.9	1331.91	513.53	831.59	4355.29	1527.63	711.34	1473	1396.28	246.51	845.57	820.31	561.74	473.81
	63.7	1471.28	638.28	1109.62	910.37	2322.39		671.83	1116.96	824.8	2994.67	308.08	673.94				2.65417	3032.41	1214.68	2755.66	1326.72	512.57	832.51	4356.82	1528.81	710.07	1471.98	1398.67	247.3	842.66	818.06	561.06	474.24
	63.8	1458.71	646.88	1108.67	919.62	2378.83		663.7	1134.39	834.49	3032.99	310.56	688.45				2.65833	3031.5	1209.87	2752.44	1324.3	509.72	828.58	4344.12	1523.74	710.14	1472.84	1402.6	249.94	848.1	821.03	563.64	475.92
	63.9	1436.74	656.96	1107.37	927.66	2432.26		671.39	1138.72	846.51	3068.38	311.52	704.88				2.6625	3021.63	1204.61	2747.88	1322.64	510.37	830.03	4331.34	1524.6	712.01	1469.87	1398.86	246.85	851.78	819.24	562.89	476.1
	64	1412.61	662.17	1106.99	940.62	2486.06		676.84	1153.59	858.07	3135.16	312.35	723.21				2.66667	3022.98	1204.94	2744.4	1329.85	512.72	830.48	4323.88	1526.23	712.88	1467.39	1399.53	246	856.72	816.54	563.86	474.78
	64.1	1394.66	670.11	1114.86	953.33	2538.3		679.16	1168.7	871.29	3200.41	315.87	742.84				2.67083	3015.81	1194.96	2734.59	1322.3	513.36	827.38	4304.36	1524.58	710.98	1471.1	1396.01	246.38	868.79	810.93	559.47	472.97
	64.2	1374.52	683.48	1111.58	971.93	2587.86		690.39	1183.02	879.1	3259.82	315.01	769.68				2.675	3012.79	1190.29	2731.82	1321.13	510.1	828.38	4299.9	1520.62	709.32	1465.68	1394.58	245.62	869.88	814.27	560	476.39
	64.3	1359.87	693.01	1112.8	991.13	2636.29		694.69	1197.78	889.36	3319.08	318.72	782.28				2.67917	3007.97	1183.73	2721.09	1320.47	511.38	827.39	4276.53	1522.18	708.07	1470.96	1396.87	250.13	870.39	811.97	562.04	475.39
	64.4	1338.03	707.34	1119.48	1013.89	2697.74		703.43	1208.94	905.87	3382.59	320.6	805.59				2.68333	3004.48	1180.51	2710.33	1313.79	510	827.94	4262.53	1525.19	711.25	1471.81	1398.61	247.65	878.94	812.06	561.99	473.5
	64.5	1320.96	727.83	1126.4	1039.97	2751.26		707.4	1220.6	920.61	3443.21	322.52	828.97				2.6875	3002.96	1176.44	2705.02	1318.94	512.78	826.39	4250.07	1521.91	712.1	1468.02	1401.45	245.51	883.38	808.07	561.16	473.08
	64.6	1300.56	746.52	1137.5	1062.53	2794.73		717.48	1230.66	930.96	3517.38	326.16	856				2.69167	2987.09	1170.6	2694.26	1308	510.96	824.91	4217.52	1520.8	715.35	1466.82	1398.13	247.53	887.69	804.64	560.76	472.8
	64.7	1280.42	764.93	1142.12	1098.03	2847.09		727.74	1245.54	943.14	3580.01	325.67	880.42				2.69583	2982.77	1166.2	2686.49	1310.18	511.26	827.97	4208.63	1517.93	712.12	1467.68	1399.05	247.71	886.91	804.57	560.59	471.26
	64.8	1265.73	786.02	1157.1	1127.86	2893.58		736.31	1263.51	956.73	3659.37	331.77	902.05				2.7	2975.6	1158.17	2676.93	1306.24	509.81	824.03	4198.83	1519.79	712.51	1468.83	1399.41	250	892.46	801.57	560.11	473.13
	64.9	1248.74	808.84	1170.82	1162.52	2941.61		743.03	1271.13	968.52	3726.84	331.31	931.98				2.70417	2969.43	1151.94	2666.57	1306.13	510.2	823.08	4179.2	1517.8	713.96	1470.5	1394.08	246.61	894.94	799.84	560.39	470.68
	65	1228.88	835.77	1187.56	1202.04	2989.99		753.6	1287.1	977.86	3803.79	334.64	954.78				2.70833	2964.08	1148.23	2663.91	1310.77	509.98	824.7	4177.56	1516.73	715.93	1467.68	1397.39	246.04	897.1	794.42	562.41	468.91
	65.1	1212.23	861.52	1210.73	1240.18	3036.3		762.53	1296	992.91	3881.27	338.62	984.13				2.7125	2959.78	1143.54	2646.64	1300.81	510.19	825.04	4146.46	1520.47	714.86	1466.37	1395.66	247.33	902.21	791.78	557.43	471.33
	65.2	1194.67	894.69	1229.16	1280.23	3084.71		772.59	1312.86	1004.37	3963.88	339.04	1011.29				2.71667	2952.95	1137.81	2639.13	1300.99	507.73	822.68	4127.09	1521.37	714.09	1469.78	1398.19	245.91	903.5	789.72	557.99	468.9
	65.3	1183.39	918.57	1257.48	1325.28	3130.12		785.08	1332.28	1013.69	4042.56	344.81	1039.26				2.72083	2951.54	1130.06	2627.4	1299.11	508.92	821.93	4104.54	1523.37	714.37	1471.12	1396.29	249.64	905.03	788.21	560.81	471.08
	65.4	1163.56	951.84	1287.87	1370.81	3186.83		797.96	1346.99	1021.67	4125.76	346.67	1064.88				2.725	2941.21	1127.32	2627.32	1292.82	510.03	823.08	4086.16	1513.9	716.18	1470.68	1400.08	245.31	909.89	786.74	561.28	469.33
	65.5	1147.84	983.2	1318.44	1418.94	3225.02		804.66	1358.34	1035.76	4203.8	348.23	1094.83				2.72917	2937.84	1122.63	2612.96	1301.82	511.91	821.37	4078.16	1516.28	717.63	1467.42	1399.73	245.55	911.52	779.51	562.79	468.02
	65.6	1129.22	1022.2	1363.64	1470.97	3266.88		822.29	1375.6	1047.63	4291.17	352.08	1126.41				2.73333	2931.52	1112.71	2606.34	1297.94	511.21	821.61	4061.54	1515.23	717.22	1468.84	1399.91	245.25	911.8	778.79	559.61	467.73
	65.7	1117.79	1059.77	1406.14	1525.44	3304.76		835.37	1395.74	1057.86	4374.19	354.16	1158.89				2.7375	2926.22	1107.11	2599.42	1291.24	506.82	821.39	4045.17	1519.37	717.52	1473.04	1398.44	245.17	913.17	775.23	561.58	467.57
	65.8	1104.2	1091.08	1452.66	1574.03	3354.1		849.63	1414.14	1071.12	4456.1	359.09	1189.18				2.74167	2925.46	1103.83	2593.48	1295.04	506.5	822.52	4029.62	1518.6	718.72	1473.48	1395.96	248.08	908.57	775.53	558.93	467.12
	65.9	1083.51	1126.7	1506.19	1632.61	3396.7		869.82	1427.6	1084.12	4534.22	362.76	1218.93				2.74583	2912.64	1097.07	2581.86	1285.38	508.67	820.78	4009.43	1521.77	719.5	1471.02	1397.21	244.97	914.48	770.59	559.06	469.39
	66	1073.11	1172.14	1566.76	1688.12	3431.2		883.12	1449.56	1099.16	4616.74	364.39	1246.5				2.75	2914.83	1091.26	2572.78	1292.18	507.64	819.14	3986.9	1522.56	720.32	1471.29	1402.28	244.84	915.21	769.8	559.33	466.14
	66.1	1057.76	1211.92	1630.58	1750.43	3477.76		900.19	1470.86	1111.81	4702.33	369.63	1278.73				2.75417	2905.08	1089.84	2573.82	1284.49	508.99	819.54	3968.63	1520.82	719.56	1470.22	1395.72	244.72	922.52	768.68	559.74	466.63
	66.2	1043.28	1257.47	1689.58	1814.8	3508.6		918.34	1493.59	1122.14	4775.67	370.02	1317.76				2.75833	2897.27	1079.37	2559.43	1285.49	507.3	821.43	3950.03	1519.58	723.31	1470.63	1396.07	242.56	915.14	759.81	559.39	466.09
	66.3	1032.57	1294.13	1766.72	1878.94	3550.6		933.76	1519.69	1134.22	4852.4	378.71	1340.12				2.7625	2897.37	1075.28	2552.17	1285.06	507.77	820.3	3927.92	1523.9	719.91	1469.95	1400.48	246.4	912.39	760.79	556.76	465.03
	66.4	1017.77	1334.61	1841.37	1937.46	3585		957.18	1534.11	1143.38	4932.83	381.44	1372.71				2.76667	2897.11	1070.52	2546.61	1284.24	507.53	822.07	3914.64	1521.42	719.35	1468.74	1394.02	243.21	913.77	752.7	553.79	466.87
	66.5	1000.97	1378.77	1916.96	2001.73	3620.67		971.59	1557.11	1155.48	5009.98	384.82	1402.77				2.77083	2893.56	1066.34	2544.92	1291.5	505.54	821.3	3917.2	1522.84	721.19	1471.47	1397.03	244.36	911.01	755.11	555.36	464.21
	66.6	987.3	1418.78	2001.51	2060.88	3653.56		988.39	1575.06	1168.39	5081.29	390.43	1438.5				2.775	2882.01	1053.92	2534.63	1277.66	508.79	822.91	3889.58	1523.07	721.09	1470.47	1396.29	242.61	914.96	751.23	556.43	465.11
	66.7	977.27	1464.26	2080.6	2126.18	3687.84		1009.88	1599.23	1182.53	5169.2	393.37	1469.59				2.77917	2873.77	1052.36	2530.82	1278.9	501.52	819.46	3875.27	1526.67	722.12	1471.38	1396.16	242.13	909.14	747.23	554.44	463.44
	66.8	964.68	1501.32	2161.28	2187.2	3713.16		1028.46	1629.43	1187.9	5241.24	399.69	1499.86				2.78333	2867.04	1048.68	2522.48	1281.86	505.38	817.71	3855.77	1522.72	721.78	1469.16	1392.18	244.3	906.38	745.06	556.74	465.09
	66.9	949.72	1542.54	2257.78	2247.58	3748.39		1042.64	1643.71	1200.58	5306	402.17	1533.02				2.7875	2857.28	1041.1	2518.14	1275.21	501.83	820.61	3838.58	1526.21	722.21	1469.96	1393.97	239.53	905.19	739.98	556.16	462.41
	67	939.26	1580.67	2346.91	2317.02	3767.71		1064.98	1667.17	1209.86	5375.71	408.94	1563.14				2.79167	2855.19	1035.29	2512.82	1282.14	505.49	819.02	3839.97	1526.23	720.52	1470.4	1397.52	243.06	903.61	741.22	559.53	465.23
	67.1	931.24	1622.9	2440.99	2375.87	3797.23		1084.17	1690.98	1221.62	5450.13	414.72	1589.03				2.79583	2845.67	1030.47	2509.47	1269.87	505.04	818.07	3827.27	1525.84	720.3	1466.9	1394.13	241.33	905.68	736.56	555.78	462.19
	67.2	918.78	1665.79	2529.92	2446.34	3829.79		1104.29	1707.29	1226.66	5521.23	420.37	1629.81				2.8	2843.03	1023.5	2497.69	1269.19	504.49	815.97	3810.46	1525.56	720.61	1468.74	1395.23	241.45	902.72	735.7	556.79	463.43
	67.3	911.22	1704.19	2626.72	2512.19	3850.13		1123.22	1733.9	1239.32	5595.14	426.58	1654.62				2.80417	2833.93	1022.62	2495.16	1265.06	502.4	818.78	3799.59	1528.62	717.94	1467.62	1392.48	243.27	901.66	733.6	557.34	462.04
	67.4	895.46	1742.42	2724.13	2576.82	3873.69		1137.49	1749.07	1246.88	5664.51	429.29	1690.66				2.80833	2831.3	1021.91	2491.22	1265.31	502.36	815.93	3797.24	1528.18	722.28	1469.72	1395.6	240.97	895.26	728.36	557.26	463.4
	67.5	881.74	1784.51	2823.9	2639.49	3896.98		1157.83	1774.92	1259.12	5718.7	437.33	1722.41				2.8125	2827.51	1014.53	2487.78	1270.43	500.1	815.99	3781.5	1525.09	718.72	1465.6	1395.03	239.86	895.08	727.14	554.94	462.06
	67.6	878.51	1823.77	2927.98	2714.72	3908.34		1174.34	1791.8	1264.72	5796.13	442.49	1754.12				2.81667	2818.14	1009.58	2486.77	1265	503.61	815.94	3775.93	1532.91	719.73	1469.09	1396.53	241.19	896.54	727.54	556.7	463.28
	67.7	866.63	1866.29	3026.36	2775.64	3934.32		1190.93	1804.73	1275.22	5856.33	448.11	1788.92				2.82083	2813.06	1003.64	2477.84	1256.16	503.69	818.26	3770.33	1529.99	717.97	1470.17	1395.7	239.67	892.41	724.11	553.21	464.5
	67.8	856.12	1903.21	3123.88	2843.86	3940.99		1208.99	1831.37	1281.57	5916.81	456.3	1814.37				2.825	2802.97	1004.99	2482.08	1260.36	502.69	815.5	3761.34	1525.81	717.21	1471.22	1391.6	242.51	894.01	724.18	553.88	462.16
	67.9	848.44	1942.69	3229.67	2909.86	3956.56		1223.56	1843.34	1287.77	5968.01	458.09	1842.47				2.82917	2794.34	997.03	2482.69	1256.74	501.57	813.79	3754.01	1527.43	720.69	1471.42	1389.64	239.72	888.91	722.39	553.28	463.32
	68	837.36	1982.04	3335.16	2975.96	3959.33		1244.73	1858.68	1296.06	6029.44	463.92	1875.39				2.83333	2791.41	1000.71	2475.14	1260.77	504.64	812.98	3750.13	1529.38	719.67	1472	1391.94	239.52	889.82	717.91	556.78	462.28
	68.1	832.71	2016.57	3440.81	3044.33	3970.72		1255.16	1875.61	1304.1	6097.12	472.63	1905.44				2.8375	2787.26	994.52	2474.92	1243.96	504.88	813.58	3736.98	1531.87	719.58	1464.17	1392.1	1270.36	891.91	719.92	556.16	464.39
	68.2	824.01	2053.16	3536.26	3106.28	3977.44		1276.27	1886.17	1309.73	6141.14	478.76	1938.16				2.84167	2774.9	988.1	2475.63	1244.87	503.42	811.53	3723.8	1526.59	720.99	1469.52	1392.87	239.39	883.69	717.24	555.11	461.83
	68.3	816.6	2089.58	3639.9	3175.31	3981.36		1293.13	1897.73	1317.29	6207.47	484.62	1965.47				2.84583	2777.58	984	2481.62	1246.62	501.67	811.69	3734.84	1527.79	718.6	1469.21	1396.7	240.04	883.32	716.79	555.13	463.97
	68.4	805.79	2128.44	3739.68	3235.62	3994.46		1305.82	1909.51	1327.36	6256.06	491.84	1996.73				2.85	2765.33	983.54	2482.47	1244.5	502.9	810.93	3726.22	1526.77	718.24	1468.82	1394.93	1516.88	879.01	714.17	553.68	463.01
	68.5	799.63	2164.3	3839.63	3306.36	3994.28		1319.66	1914.96	1330.23	6294.2	495.15	2028.33				2.85417	2761.66	985.37	2482.43	1251.08	503.46	807.94	3713.77	1530.59	717.87	1465.84	1391.47	238.43	874.81	711.47	553.98	463.42
	68.6	792.82	2198.91	3936.77	3370.92	3988.18		1338.08	1926.82	1336.44	6340	503.67	2052.01				2.85833	2750.44	980.73	2482.02	1241.39	503.84	807.54	3719	1534.29	718.08	1470.15	1392.28	239.37	877.42	710.11	553.82	462.4
	68.7	785.96	2230.93	4039.72	3435.53	3987.27		1347.23	1935.71	1342.63	6391.07	506.72	2084.45				2.8625	2747.93	977.59	2481.64	1239.32	503.47	806.78	3705.58	1533.77	719.29	1465.47	1393.52	238.94	868.97	712.42	551.98	463.46
	68.8	781.48	2263.86	4132.08	3500.76	3988.07		1363.88	1940.12	1346.19	6452.69	513.51	2117.94				2.86667	2739.94	976.74	2484.08	1239.7	504.72	806.4	3723.43	1535.19	718.48	1466.46	1394.21	242.19	869.94	711.27	551.84	462.09
	68.9	773.07	2294.77	4220.08	3556.89	3980.08		1370	1943.11	1348.62	6482.11	517.62	2137.6				2.87083	2734.71	976.71	2496.21	1240.58	505.99	804.6	3718.97	1537.57	717.37	1467.45	1391.56	238.33	867.81	709.89	552.02	462.84
	69	764.31	2321.26	4318.67	3623.92	3969.3		1386.56	1952.63	1348.7	6523.33	524.02	2161.74				2.875	2741.08	979.91	2489.31	1243.04	506.63	805.84	3743.52	1543.92	718.74	1467.12	1396.47	236.22	864.99	708.92	554.91	463.2
	69.1	758.56	2353.56	4405.92	3690.72	3963.68		1390.78	1954	1353.91	6567.19	527.1	2192.19				2.87917	2729.18	971.49	2494.67	1239.27	506.03	807.63	3742.76	1540.52	719.58	1465.09	1396.88	238.4	863.32	705.46	552.02	463.17
	69.2	752.79	2381.94	4488.21	3747.41	3947.44		1409.17	1956.77	1350.93	6588.97	534.72	2220.57				2.88333	2722	975.99	2499.69	1237.63	506.32	803.7	3745.53	1537.52	719.94	1464.11	1397.48	237.47	861.44	709.81	552.84	466.1
	69.3	748.83	2415.97	4562.52	3809.33	3942.82		1418.78	1962.41	1353.72	6635.53	536.88	2243.34				2.8875	2716.14	974.49	2497.12	1239.28	507.59	803.71	3731.67	1542.86	716.65	1461.87	1396.19	238.66	862.74	706.88	550.17	463.46
	69.4	739.59	2436.31	4655.37	3867.56	3936.22		1429.22	1960.43	1356.33	6660.72	542.96	2267.61				2.89167	2714.24	971.88	2504.02	1238.67	506.86	804.02	3732	1540.56	715.72	1463.86	1394.04	235.73	855.47	704.52	554.5	467.36
	69.5	734.57	2460.17	4740.69	3923.01	3922.14		1433.77	1959.77	1359.97	6686.41	546.94	2297.67				2.89583	2715.27	975.78	2511.91	1243.23	507.29	800.6	3740.24	1543.63	715.12	1457.09	1394.03	236.59	852.64	705.52	552.3	466.37
	69.6	730.99	2489.04	4833.11	3976.32	3911.82		1443.23	1955.59	1356.06	6709.86	551.9	2320.24				2.9	2706.41	978.96	2511.77	1237.49	507.97	803.29	3735.76	1544.26	714.35	1457.6	1394.83	236.82	851.11	705.21	554.01	467.56
	69.7	727.16	2515.91	4925.57	4028.66	3890.2		1457.33	1954.64	1359	6738.27	563.43	2348.83				2.90417	2706.18	977.84	2515.48	1240.4	509.08	802.34	3741.04	1539.24	715.97	1459.79	1395.13	237.12	843.79	706.81	555.53	466.28
	69.8	721.4	2532.38	4992.37	4076.18	3883.66		1452.17	1966.31	1355.21	6768.07	562.52	2375.84				2.90833	2703.94	979.33	2515.99	1239.09	509.01	799.69	3741.59	1539.54	715.1	1459.32	1395.21	239.94	843.26	708.49	552.63	464.66
	69.9	712.96	2558.97	5078.01	4128.84	3863.14		1457.73	1954.71	1359.17	6778.01	560.21	2401.52				2.9125	2703.5	979.19	2521.73	1238.66	508.91	800.67	3748.67	1541.62	716.68	1463.29	1397.59	235.56	837.13	703.43	554.49	467.1
	70	709.76	2576.73	5154.3	4181.27	3841.68		1468.04	1949.29	1355.02	6779.29	559.54	2429.01				2.91667	2704.48	983.41	2515.9	1245.24	508.14	799.2	3744.47	1537.97	716.09	1455.7	1398.22	234.62	837.36	706.57	553.09	466.93
	70.1	707	2593.96	5243.49	4213.91	3823.26		1469.02	1943.66	1354.5	6781.22	563.69	2447.06				2.92083	2697.27	981.73	2514.72	1237.1	510.63	799.21	3736.39	1540.69	714.46	1455	1394.01	235.67	838.73	704.88	552.67	468.67
	70.2	702.16	2600.9	5317.28	4250.22	3793.94		1472.44	1940.35	1349.83	6779.28	565.91	2477.24				2.925	2695.93	978.13	2517.16	1233.17	508.82	800.13	3734.87	1538.47	714.58	1455	1395.92	235.02	831.1	705.21	555.09	467.77
	70.3	699.94	2617.23	5396.48	4291.97	3762.17		1482.63	1937.12	1349.37	6769.31	574.01	2494.42				2.92917	2699.63	981.76	2517.51	1237.06	509.73	799.23	3727.6	1535.08	713.95	1453.01	1394.71	237.94	830.99	708.06	556.53	467.69
	70.4	695.32	2635.28	5468.63	4333.82	3743.74		1481.94	1922.97	1343.88	6748.32	572.39	2516.4				2.93333	2700.38	983.59	2510.76	1235.24	510.66	797.53	3722.3	1536.07	711.56	1455.37	1398.5	234.47	830.38	708.49	554.02	466.24
	70.5	687.72	2645.63	5539.98	4382.37	3698.47		1479.53	1920.59	1342.42	6758.93	571.35	2537.88				2.9375	2700.87	985.52	2511.89	1242.67	511.69	797.56	3730.56	1536.84	712.77	1450.04	1396.48	233.62	827.61	705.62	555.88	467.3
	70.6	689	2665.87	5613.93	4423.04	3659.87		1481.64	1907.56	1337.29	6744.3	573.37	2547.24				2.94167	2694.4	987.42	2508.37	1229.68	510.61	797.31	3726.01	1536.23	710.28	1452.53	1389.29	232.65	827.61	704.43	550.5	465.01
	70.7	683.58	2680.91	5673.41	4456.58	3615.67		1484.57	1898.12	1332.34	6748.8	577.23	2574.74				2.94583	2701.29	986.27	2506.94	1229.21	510.6	796.94	3711.06	1535.59	713.74	1445.58	1396.96	234.65	827.61	703.99	549.29	466.74
	70.8	682.98	2692.8	5726.44	4493.66	3572.4		1483.62	1894.47	1327.26	6722.23	574.42	2581.56				2.95	2695.21	988.98	2505.98	1225.72	509.62	796.98	3713.51	1533.96	714.44	1449.53	1395.79	238.38	827.61	703.6	549.02	465.48
	70.9	675.89	2709.84	5789.53	4532.16	3534.18		1490.82	1882.3	1322.07	6719.04	574.46	2599.67				2.95417	2691.51	990.27	2501.01	1226.61	511.1	794.48	3698.66	1533.2	712.87	1451.58	1397.63	234.62	827.61	704.6	551.32	467.81
	71	677.68	2719.84	5855.83	4564.04	3479.77		1481.58	1871.71	1313.79	6696.26	576.7	2615.68				2.95833	2693.56	995.1	2500.56	1229.08	512.37	794.91	3703.17	1528.76	714.56	1447.78	1390.46	234.43	827.61	710.22	553.3	466.93
	71.1	673.17	2725.81	5919.04	4599.2	3420.23		1483.83	1856.66	1308	6686.24	579.08	2630.88				2.9625	2686.8	994.66	2494.16	1220.58	509.64	797.26	3694.98	1531.68	712.33	1444.88	1396.81	234.37	827.61	707.04	551.49	466.56
	71.2	670.76	2732.46	5963.04	4635.66	3367.97		1482.69	1840.63	1298.1	6668.17	577.16	2647.88				2.96667	2686.13	998.12	2490.02	1215.24	509.79	795.98	3694.7	1530.3	707.55	1444.53	1395.24	234.83	5667.06	706.72	550.26	465.93
	71.3	668.77	2743.3	6014.43	4665.09	3319.04		1476.16	1830.62	1294.89	6651.5	579.17	2660.01				2.97083	2681.51	997.08	2495.46	1214.49	507.69	795.32	3685.42	1529.7	709.49	1442.9	1396	234.24	4947.09	710.3	549.13	466.6
	71.4	667.73	2751.52	6068.31	4700.03	3261.89		1477.62	1816.86	1281.27	6627.99	576.71	2667.09				2.975	2682.91	996.04	2484.77	1216.02	509.23	795.06	3682.01	1525.68	709.3	1444.4	1392.16	233.6	4489.98	707.22	547.66	466.37
	71.5	666.32	2757.92	6117.2	4715.18	3204.67		1478.06	1801.1	1275.32	6607.48	578.89	2679.3				2.97917	2680.5	1004.51	2480.89	1217.56	508.62	795.6	3670.17	1525.34	708.58	1440.3	1390.42	232.93	4165.84	710.3	550.47	466.02
	71.6	664.42	2758.51	6160.28	4740.21	3147.64		1461.06	1780.52	1265.92	6555	576.08	2683.82				2.98333	2671.86	997.97	2475.02	1210.16	511.27	793.61	3655.23	1522.77	711.3	1454.07	1392.88	234.23	3893.13	712.94	546.89	466.44
	71.7	661.31	2763.03	6208.24	4767.74	3080.41		1465.02	1763.18	1258.88	6521.78	577.09	2700.69				2.9875	2675.03	999.08	2473.6	1208.74	509.24	795.11	3662.53	1521.07	708.31	1451.29	1390.28	234.01	3670.77	710.14	549.36	466
	71.8	663.27	2760.49	6250.88	4789.2	3023.88		1450.23	1752.1	1247.06	6482.68	578.63	2703.07				2.99167	2674.86	1001.62	2473.76	1204.59	507.99	794.2	3639.43	1518.59	709.22	1454.22	1390.6	237.32	3481.58	713.66	549.34	466.44
	71.9	656.64	2766.86	6278.06	4809.64	2976.73		1444.93	1728.44	1235.98	6435.66	572.63	2716.24				2.99583	2675.38	1002.39	2460.44	1202.24	510.27	791.99	3640.42	1518.19	709.01	1451.53	1390.18	235.41	3321.48	711.43	547.9	464.94
	72	658.68	2767.9	6320.2	4825.9	2902.11		1438.56	1714.26	1226.14	6401.74	570.07	2722.2				3	2667.67	1001.36	2456.78	1208.81	507.94	792.71	3641.44	1512.9	707.4	1452.67	1386.83	233.19	3191.08	717.81	547.59	464.61
	72.1	659.49	2768.37	6342.08	4831.56	2848.86		1426.76	1693.79	1216.02	6348.73	568.86	2730.68				3.00417	2669.16	1003.3	2455.57	1195.48	509.3	792.57	3629.23	1517.43	707.11	1448.77	1388.33	234.87	3088.68	718.91	547.63	465.77
	72.2	657.24	2766.28	6372.54	4852.91	2787.77		1424.48	1673.26	1202.62	6293.56	568.16	2737.83				3.00833	2663.06	999.2	2448.29	1196.21	508.24	791.03	3615.5	1509.03	706.38	1449.27	1393.63	234.23	3032.53	715.94	547.13	463.9
	72.3	660.53	2765.36	6408.23	4864.3	2736.6		1409.51	1649.54	1190.43	6226.06	567.64	2739.2				3.0125	2662.14	1002.34	2446.17	1193.59	506.82	792.44	3617.22	1511.36	702.92	1434.73	1390.93	237.61	3003.41	719.03	545.34	467.08
	72.4	660.09	2760.99	6419.39	4877.89	2678.17		1393.24	1627.58	1181.37	6157.87	564.47	2744.43				3.01667	2658.16	1000.12	2443.29	1191.93	508.09	792.89	3604.63	1511.32	703.42	1430.75	1392.75	234.12	3002.07	720.38	544.13	464.14
	72.5	659.89	2756.97	6445.4	4890.26	2621.53		1387.51	1608.9	1168.56	6098.97	561.4	2747.28				3.02083	2666.13	1003.1	2434.84	1198.9	506.73	792.79	3602.92	1507.04	701.94	1429.31	1393.46	235.09	3041.3	724.02	545.49	464.09
	72.6	659.29	2749.87	6474.52	4883.66	2569.86		1370.77	1587.57	1158.34	6026.91	559.27	2747.13				3.025	2653.1	997.39	2429.2	1187.94	508.62	792.51	3596.2	1510.64	699.74	1432.62	1391.67	233.88	3098.33	726.02	546.11	462.69
	72.7	663.51	2748.47	6479.04	4893.72	2508.44		1359.99	1569.54	1145.79	5963.32	556.48	2749.84				3.02917	2645.84	994.57	2424.3	1186.94	507.86	789.94	3594.42	1501.83	697.52	1429.28	1391.8	236.06	3172.09	724.5	540.97	463.23
	72.8	667.12	2742.01	6495.54	4913.91	2456.73		1349.22	1552.84	1136.24	5887.96	558.02	2753.01				3.03333	2645.13	994.71	2426.58	1182.54	507.14	790.1	3582.69	1495.77	696.06	1429.44	1397.2	239.81	3248.19	725.79	539.98	463.43
	72.9	664.93	2739.56	6501.4	4914.44	2411.47		1334.97	1533.34	1119.33	5810.99	552.52	2749.97				3.0375	2648.91	995.26	2420.91	1180.49	508.53	792.56	3586.88	1498.48	697.23	1435.66	1395.07	234.74	3341.02	730.16	542.38	462.96
	73	666.43	2728.06	6508.83	4905.24	2361.59		1317.32	1511.98	1108.82	5731.8	549.37	2750.07				3.04167	2649.82	997.4	2417.33	1185.76	507.37	794.67	3572.77	1496.51	695.45	1427.32	1393.27	235.37	3445.56	729.1	543.07	462.1
	73.1	669.23	2726.9	6512.39	4918.31	2313.42		1308.71	1489.73	1094.06	5654.3	548.04	2752.09				3.04583	2639.82	992.78	2415.13	1180.86	508.87	793.04	3566.9	1496.38	699.58	1438.46	1395.77	234.71	3539.32	730.96	540.56	463.07
	73.2	668.1	2713.81	6508.37	4914.98	2264.12		1289.92	1469.88	1086.89	5561.42	543.88	2745.79				3.05	2648.83	993.01	2409.53	1178.36	506.34	791.84	3563.02	1486.3	699.38	1443.94	1388.97	235.7	3642.61	733.92	538.92	458.73
	73.3	677.07	2700.84	6515.66	4905.91	2217.9		1271.08	1454.54	1071.51	5480.6	542.17	2735.83				3.05417	2646.94	987.48	2408.21	1172.94	506.18	794.27	3568.36	1485.1	698.95	1445.49	1393.35	237.22	3738.3	735.02	540.29	458.46
	73.4	678.79	2693.8	6508.01	4900.34	2173.52		1263.99	1431.03	1061.86	5400.36	539.91	2735.69				3.05833	2643.62	990.1	2403.29	1174.33	503.73	793.97	3565.39	1483.58	696.08	1425.18	1390.16	235.28	3839.2	733.63	540.57	459.06
	73.5	681.09	2676	6505.41	4895.81	2128.89		1245.9	1418.32	1048.28	5322.69	536.06	2732.12				3.0625	2644.71	989.76	2399.33	1175.56	506.99	795.1	3548.59	1479.57	695.29	1428.64	1390.61	234.19	3944.13	738.69	539.6	456.63
	73.6	680.9	2666.9	6500.58	4879.9	2081.67		1225.27	1398.14	1036.61	5238.13	529.02	2720.3				3.06667	2648.83	985.8	2389.67	1167.02	506.7	795.9	3544.26	1473.44	691.59	1428.51	1390.69	235.42	4040.09	737.44	537.53	456.71
	73.7	689.57	2659.4	6477.06	4876.09	2043.96		1215.47	1383.11	1027.32	5151.14	527.82	2722.16				3.07083	2650.42	982.32	2386.74	1163.28	507.37	796.23	3536.64	1473.61	694.81	1427.53	1392.7	235.48	4132.5	744.03	534.08	455.92
	73.8	694.72	2641.7	6464.49	4867.24	2008.81		1201.18	1369.82	1014.57	5063.46	526.39	2705.23				3.075	2646.02	979.1	2387.29	1163.79	479.62	795.57	3522.27	1467.99	695.67	1425.18	1388.29	239.28	4222.23	743.87	535.36	453.97
	73.9	697.08	2628.16	6457.13	4849.27	1976.26		1176.3	1344.18	1005.53	4986.44	518.97	2701.06				3.07917	2651.38	978.01	2383.27	1163.2	479.87	794.99	3507.62	1471.56	694.4	1424.41	1383.81	236.41	4290.48	748.72	535.64	456
	74	703.9	2613.58	6439.81	4849.41	1934.22		1165.07	1326.73	996.13	4903.84	515.83	2684.69				3.08333	2660.06	979.8	2382.99	1167.7	479.33	796.64	3492.16	1463.44	693.44	1429.44	1386.07	234.75	4360.43	747.74	536.92	451.5
	74.1	709.03	2599.36	6426.73	4823.83	1894.12		1150.2	1316.06	983.33	4817.23	511	2677.93				3.0875	2660.64	975.31	2375.68	1159.7	476.49	795.23	3466.13	1462.86	693.69	1431.52	1385.79	235.69	4427.41	747.58	536.26	452.82
	74.2	716.96	2575.56	6399.71	4802.54	1861.6		1142.13	1295.18	971.46	4737.69	506.1	2661.54				3.09167	2660.43	975.86	2373.18	1161.2	473.57	798.5	3453.04	1459.35	695.81	1428.44	1387.14	236.48	4471.28	751.58	538.42	453.1
	74.3	727.17	2564.01	6383.8	4783.21	1828.54		1118.36	1285.43	966.36	4663.66	500.83	2653.02				3.09583	2660.68	968.38	2370.38	1156.08	470.17	800.37	3430.91	1458.61	693.84	1427.57	1384.87	239.21	4502.32	754.54	537.68	450.98
	74.4	730.47	2543.34	6359.86	4767.39	1794.73		1106.49	1265.59	953.61	4573.79	500.86	2632.17				3.1	2667.68	967.97	2362.87	1154.87	471.41	802.47	3420.06	1458.81	695.89	1430.8	1383.08	236.31	4536.6	752.41	535.54	453.28
	74.5	740.84	2524.87	6330.24	4744.83	1759.87		1091.27	1250.09	946.63	4495.52	855456	2617.62				3.10417	2671.42	964.88	2354.39	1158.4	471.91	800.17	3406.06	1450.6	696.27	1425.39	1388.14	236.13	4560.52	756.69	537.2	451.66
	74.6	747.02	2502.92	6311.26	4726.82	1728.31		1084.66	1234.42	937.48	4435.87	24.03	2605.51				3.10833	2659.57	961.83	2345.83	1148.71	471.1	801.46	3387.44	1455.08	696.79	1425.89	1382.46	237.21	4566.26	753.57	536.84	449.34
	74.7	760.5	2488.4	6273.14	4699.37	1699.5		1060.4	1217.91	928.99	4357.97	33.18	2586.21				3.1125	2660.84	959.49	2341.47	1144.38	2711.12	802.06	3370.34	1451.98	695.99	1428.86	1383.17	235.11	4565.34	758	537.33	446.88
	74.8	770.14	2459.19	6234.21	4668.24	1668.54		1051.48	1211.36	923.49	4278.37	56.6	2562.01				3.11667	2660.36	960.3	2336.23	1144.92	2632.8	803.68	3371.73	1454.7	693.95	1427.32	1380.42	238.71	4550.97	760.49	536.39	446.94
	74.9	776.47	2430.8	6192.07	4643.2	1649.42		1032.8	1192.28	911.86	4209.34	381931	2548.01				3.12083	2654.83	954.41	2340.59	1141.73	2520.34	803.69	3351.31	1453.21	697.1	1432.82	1381.38	234.6	4534.28	759.47	539.86	449.09
	75	788.66	2408.28	6144.2	4615.34	1616.08		1020.53	1184.4	907.59	4145.3	639.61	2518.76				3.125	2662.51	955.69	2331.22	1147.2	2420.49	803.94	3346.89	1455.57	694.94	1428.06	1379.08	235.59	4506.76	762.2	541.87	448.04
	75.1	799.64	2382.69	6101.58	4577.72	1592.23		1004.74	1167.98	898.92	4075.04	443.8	2499.49				3.12917	2660.83	952.93	2324.99	1138.72	2316.32	801.91	1097.93	1454.47	698.45	1431.22	1380.8	237.51	4473.44	760.21	537.83	447.94
	75.2	814.18	2350.91	6039.69	4553.9	1565.18		995.51	1158.39	886.71	4014.03	417.41	2477.94				3.13333	2659.23	951.6	2333.99	1134.02	2218.16	805.62	1097.93	1451.44	700.27	1434.52	1377.7	236.89	4441.16	763.52	538.17	443.68
	75.3	826.66	2324.13	5981.09	4520.73	1539.97		989.73	1151.99	880.91	3950.32	383.94	2448.49				3.1375	2657.81	953.08	2323.57	1135.4	2137.54	803.76	1097.93	1455.32	699.44	1425.62	1379.58	239.91	4399.13	764.06	538.39	443.49
	75.4	834.04	2296.68	5922.54	4483.28	1524.3		971.57	1131.13	869.38	3887.81	350.01	2422.61				3.14167	2661.64	948.67	2323.88	1132.71	2056.22	804.5	1097.93	1455.32	701.31	1430.97	1377.99	237.41	4354.53	762.21	535.67	439.3
	75.5	850.31	2272.44	5856.21	4437.38	1491.14		955.07	1127.7	862.7	3826.39	329.51	2400.61				3.14583	2667.64	949.18	2320.56	1136.77	1994.54	802.11	1097.93	1457.96	703.54	1428.19	1376.84	238.78	4301.31	762.73	540.82	441.88
	75.6	865.37	2236.67	5785.48	4401.26	1476.78		952.98	1112.29	852.57	3767.5	315.78	2369.51				3.15	2665.43	948.7	2327.02	1134.02	1932.92	804.31	1097.93	1454.56	701.91	1426.43	1376.59	238.2	4248.37	763.81	535.52	441.43
	75.7	879.69	2207.39	5704.42	4360.79	1452.04		939.07	1101.63	845.58	3700.38	309.37	2342.05				3.15417	2668.41	949.89	2320.91	1129.03	1898.79	802.5	1097.93	1452.29	702.11	1424.69	1373.29	239.66	4199.67	765.71	538.5	441.69
	75.8	899.53	2172.07	5627.88	4299.23	1433.84		921.99	1095.64	838	3650.14	300.23	2310.5				3.15833	2660.69	949.22	2321.74	1129.41	1886.18	804.79	1077.67	1456.4	703.6	1428.97	1369.24	241.57	4141.2	762.06	536.91	439.3
	75.9	911.46	2136.81	5534.79	4245.67	2127.58		909.76	1079.4	831.47	3595.56	295.55	2283.32				3.1625	2664.62	944.48	2318.51	1127.87	1886.96	800.94	1076.51	1458.16	703.29	1433.08	1367.23	239.12	4080.54	764.77	537.87	439.94
	76	928.14	2109.19	5459.53	4199.67	1412.46		902.32	1072.66	824.54	3547.11	285.4	2249.39				3.16667	2669.86	949.64	2316.53	1132.72	1904.26	802.29	1070.64	1453.92	703.34	1429.5	1369.01	239.12	4030.76	765.8	537.6	438.11
	76.1	944.83	2073.31	5371.47	4133.23	2051.83		895.66	1062.77	814.82	3491.72	283.1	2219.73				3.17083	2668.1	948.32	2319.19	1123.2	1935.71	803.02	1067.09	1459.31	703.42	1427.32	1365.22	237.24	3972.04	764.92	538.56	438.49
	76.2	964.23	2035.41	5280.33	4067.74	1396.72		879.02	1052.77	807.91	3440.79	279.82	2184.58				3.175	2664.48	949.44	2316.27	1125.93	1974.63	802.21	1076.33	1458.38	704.27	1427.83	1371.86	238.69	3918.21	762.32	537.2	437.66
	76.3	982.64	1996.62	5179.93	4008.49	1372.6		874.32	1049.93	800.59	3392.37	276.32	2143.19				3.17917	2666.06	951.82	2315.46	1124.87	2028.1	798.53	1060.49	1465.21	705.95	1432.32	1365.39	243.82	3856.78	761.66	539.06	439.56
	76.4	999.18	1964.42	5086.71	3947.46	1352.47		863.42	1038.71	793.58	3345.64	282.32	2106.02				3.18333	2666.48	952.32	2314.64	1119.68	2077.66	800.03	1061.24	1464.9	706.32	1431.29	1363.84	237.65	3811.37	759.76	538.96	437.83
	76.5	1020.48	1924.61	4984.54	3873.98	1328.71		851.03	1027.3	785.77	3299.07	277.6	2070.24				3.1875	2673.41	954.7	2315.16	1127.91	2133.96	799.21	1048.5	1472.68	702.56	1428.47	1361.84	239.3	3762.49	760.57	538.5	438.81
	76.6	1039.23	1888.42	4888.48	3809.87	1313.51		845.04	1021.7	779.79	3254.41	277.03	2032.07				3.19167	2672.23	952.06	2316.43	1119.81	2183.78	801.78	1049.72	1479.19	705.89	1427.15	1362.27	242.22	3703.94	762.91	536.5	439.1
	76.7	1054.28	1857.11	4794.9	3740.44	1294.02		831.69	1011.23	774.21	3213.93	278.52	1999.1				3.19583	2676.14	954.91	2312.54	1123.8	2245.11	799.5	1039.06	1477.96	704.77	1427.94	1358.01	240.12	3669.4	761.9	537.94	436.87
	76.8	1077.9	1818.23	4689.92	3669.78	1283.06		821.7	1008.3	767.16	3174.44	280.56	1955.06				3.2	2668.12	955.56	2315.13	1122.4	2297.82	803.8	1039.06	1481.98	705.69	1425.71	1360.66	243.02	3628.01	761.71	538.93	439.86
	76.9	1094.21	1784.59	4583.26	3605.23	1270.02		817.09	997.49	760.21	3134.54	285.11	1910.89				3.20417	2671.94	960.9	2310.11	1120.72	2346.56	800.69	1039.06	1484.84	705.41	1431.57	1359.34	240.11	3587.52	762.28	537.64	438.52
	77	1116.72	1745.62	4485.06	3533	1253.96		805.43	988.43	752.57	3096.53	285.11	1875.3				3.20833	2679.61	962.5	2312.67	1129.54	2390.77	803.56	1039.06	1492.91	706.03	1431.69	1359.4	241.76	3546.18	755.26	540.43	437.53
	77.1	1137.19	1714.21	4390.92	3460.13	1247.02		801.27	984.97	749.1	3057.83	291.46	1835.28				3.2125	2680.56	962.68	2318.83	1121.79	2437.97	803.11	744.29	1498.93	704.96	1429.54	1356.13	242.37	3512.49	761.27	539.47	440.03
	77.2	1157.42	1678.76	4297.78	3379.58	1228.66		796.83	975.86	744.08	3019.57	294.09	1798.46				3.21667	2686.42	967.89	2313.33	1124.07	2465.1	802.54	7544.06	1494.36	707.69	1428.41	1356.26	241.54	3491.69	759.94	539.78	440.23
	77.3	1175.48	1649.49	4187.96	3303.51	1220.11		784.49	972.39	737.29	2979.3	299.88	1758.11				3.22083	2681.92	967.16	2310.89	1124.24	2495.67	800.52	7899.74	1502.34	707.37	1428.68	1355.03	243.49	3461.07	760.91	540.84	440.03
	77.4	1194.98	1609.09	4100.18	3235.13	1208.06		781.58	963.84	731.46	2945.82	302.79	1716.18				3.225	2689.29	971.32	2312.39	1126.96	2515.29	802.1	8176.09	1501.43	705.5	1437.11	1352.17	240.84	3444.12	760.37	542.17	438.89
	77.5	1213.77	1580.14	3995.31	3168.24	1198.02		773.89	956.2	725.37	2912.57	305.5	1682.62				3.22917	2690.68	971.9	2314.11	1133.26	2536.78	801.06	8089.54	1503.87	704.67	1430.7	1351.7	241.29	3432.86	758.34	541.5	439.39
	77.6	1231.13	1544.64	3911.76	3092.18	1193.17		766.28	949.03	718.31	2886.74	309.48	1645.12				3.23333	2694.29	970.07	2312.51	1128.58	2546.02	805.17	7861.83	1512.17	704.89	1428.02	1349.06	241.92	3416.97	759.08	539.41	438.49
	77.7	1256.12	1518.86	3816.34	3022.61	1177.88		755.5	942.02	717.04	2851.69	313.37	1607.62				3.2375	2693.06	973.9	2312.57	1127.37	2555.97	805.13	7570.76	1507.42	706.27	1434.82	1350.19	241.83	3407.03	757.61	538.8	443.84
	77.8	1274.51	1484.93	3723.21	2954.5	1165.44		755.28	943.37	712.33	2826.66	315.26	1563.83				3.24167	2699.68	974.39	2310.98	1129.71	2545.36	804.22	7262.79	1506.29	705.48	1432.7	1349.75	244.08	3399.68	757.68	541.62	442.86
	77.9	1293.12	1453.58	3628.89	2879.48	1160.32		749.52	931.21	709.28	2778.98	318.44	1531.91				3.24583	2695.22	974.87	2313.03	1134.28	2545.27	802.76	6960.92	1506.84	705.14	1433.72	1348.03	240.72	3401.24	756.76	541.09	441.68
	78	1311.63	1425.8	3543.54	2806.09	1152.9		740.39	925.97	701.69	2759.07	321.51	1491.62				3.25	2705	979.99	2320.43	1141.11	2530.16	803.87	6687.43	1503.45	705.26	1431.64	1347.77	241.97	3406.71	757.09	541.74	443.94
	78.1	1323.08	1396.33	3460.23	2746.44	1146.43		735.24	921.31	697.07	2729.71	322.47	1457.89				3.25417	2698.82	981.5	2311.89	1134.42	2518.02	804.82	6434.92	1507.3	702.06	1432.71	1348.43	240.23	3413.57	752.33	540.96	446.83
	78.2	1341.98	1364.02	3369.18	2682.9	1135.61		730.36	917.07	692.89	2700.57	324.86	1426.99				3.25833	2700.77	983.47	2313.62	1139.47	2493.97	806.4	6216.22	1508.47	703.2	1437.82	1343.34	242.02	3423.09	755.43	539.61	447.4
	78.3	1366.42	1339.79	3278.57	2615.41	1132.24		727.47	916.42	688.32	2675.8	326.17	1392.02				3.2625	2702.09	987.59	2317.74	1139.97	2471.82	802.46	6016.04	1503.61	704.6	1430.04	1342.9	244.48	3431.52	754.26	541.2	448.36
	78.4	1379.61	1307.14	3200.31	2557.16	1125.5		716.78	908.7	685.82	2645.07	327.64	1361.11				3.26667	2713.69	992.14	2327.94	1143.78	2450.38	804.22	5851.38	1505.76	705.52	1432.74	1343.88	242.4	3454.48	755.43	542.12	449.19
	78.5	1399.24	1286.88	3124.1	2499.59	1117.57		713.33	899.72	676.92	2627.73	327.97	1328.48				3.27083	2731.14	998.44	2339.64	1157.37	2416.94	802.21	5718.46	1508.94	705.74	1431.41	1341.73	241.59	3471.9	753.29	542.51	451.84
	78.6	1416.22	1260.93	3046.99	2441.72	1114.37		704.4	896.11	676.32	2600.96	327.61	1291.62				3.275	2737.73	1005.12	2354.83	1152.26	2381.79	806.1	5610.43	1514.44	703.67	1431.01	1338.6	240.71	3493.87	754.88	543.58	452.62
	78.7	1431.81	1237.52	2969.06	2381.79	1103.12		706.47	893.67	672.72	2577.47	325.52	1267.54				3.27917	2739.66	1007.23	2365.56	1156.87	2347.38	803.94	5502.77	1514.69	706.79	1431.43	1337.82	241.93	3522.83	748.52	542.89	452.78
	78.8	1452.06	1215.26	2901.92	2330.07	1098.08		697.61	895.2	667.77	2551.36	325.5	1238.26				3.28333	2747.08	1012.6	2359.88	1158.69	2318.26	805.43	5410.97	1511.92	702.88	1432.8	1335.73	242.48	3539.19	751.59	541.04	455.96
	78.9	1462.71	1191.02	2829.64	2267.96	1091		691.96	888.89	665.09	2529.19	323.8	1204.04				3.2875	2746.27	1015.23	2372.04	1163.86	2279.02	806.54	5328.66	1517.47	705.98	1434.81	1337.72	240.49	3570.87	752.88	544.1	458.23
	79	1480.44	1167.83	2762.99	2219.6	1089.51		687.86	881.36	661.07	2507.16	325.89	1177.09				3.29167	2759.03	1020.19	2375.5	1173.51	2237.28	805.38	5253.06	1516.32	703.14	1430.83	1334.63	240.54	3599.46	748.9	541.29	464.66
	79.1	1492.07	1145.46	2700.69	2169.32	1090.6		681.57	878.83	655.31	2489.2	321.34	1150.45				3.29583	2758.68	1021.91	2380.21	1166.41	2203.3	809.63	5194.9	1515.27	705.41	1434.57	1334.12	241.9	3625.26	749.26	543.02	463.2
	79.2	1510.61	1121.84	2636.26	2112.62	1079.56		680.74	873.88	653.22	2460.77	321.09	1127.56				3.3	2755.73	1026.41	2384.98	1167.86	2169.51	809.71	5136.4	1515.67	701.96	1426.38	1333.66	239.79	3662.59	746.52	541.27	466.14
	79.3	1526.13	1096.57	2572.11	2068.73	1077.79		677.51	877.46	651.97	2446.14	318.09	1099.37				3.30417	2759	1027.94	2389.46	1166.38	2125.39	807.82	5071.49	1516.48	703.37	1429.86	1334.04	242.89	3695.48	745.8	541.87	467.9
	79.4	1538.12	1080.38	2510.74	2017.7	1073.82		676.92	868.86	646.88	2432.47	315.23	1072.44				3.30833	2768.11	1035.46	2390.4	1171.89	2092.28	807.94	5015.12	1509.92	702.54	1434.31	1333.3	241.23	3727.54	747.63	542.29	468.48
	79.5	1556.4	1059.49	2460.01	1972.5	1072.73		666.27	865.4	646.03	2412.37	315.68	1053.12				3.3125	2768.99	1036.36	2395.11	1181.12	2055.63	811.2	4971.7	1512.53	702.11	1432.83	1330.26	240.72	3761.34	747.58	546.02	474.28
	79.6	1565.38	1037.66	2400.14	1932.53	1072.46		662.32	864.71	640.6	2396.48	310.33	1025.72				3.31667	2766.71	1039.08	2402.9	1169.34	2019.7	809.67	4916.29	1512.2	701.19	1428.01	1327.54	238.92	3798.96	746.88	539.46	474.31
	79.7	1580.82	1020.03	2340.14	1882.66	1067.29		657.43	859.39	635.93	2379.93	306.45	1011.29				3.32083	2769.72	1045.43	2402.92	1175.62	1984.67	810.6	4867.21	1512.09	700.99	1430.8	1327.74	241.06	3829.21	744.99	542.62	477.74
	79.8	1594.88	1000.56	2288.08	1843.98	1066.12		660.53	859.86	635.94	2356.96	302.71	982.89				3.325	2765.31	1044.01	2408.47	1176.7	1943.89	813.34	4818.9	1512.76	700.48	1431.03	1327.01	244.74	3858.13	747.57	540.21	480.18
	79.9	1606.06	982.74	2237.3	1798.19	1060.7		653.2	854.62	633.2	2345.49	297.89	961.83				3.32917	2766.33	1046.37	2410.06	1175.71	1909.03	814.13	4766.96	1509.57	704.12	1431.17	1326.9	241.3	3888.73	747.26	543.74	484.84
	80	1618.61	967.53	2187.62	1763.02	1439.26		654.29	852.68	631.34	2329.58	296.6	942.4				3.33333	2779.57	1054.01	2416.48	1180.08	1887.21	811.61	4711.48	1509.03	700.37	1426.38	1322.59	241.24	3915.99	743.93	541.63	487.78
	80.1	1629.5	952.39	2138.98	1723.89	1067.74		644.62	850.97	629.12	2313.67	291.78	921.4				3.3375	2777.66	1056.03	2423.22	1181.41	1854.04	812.63	4664.94	1507.78	700.89	1428.24	1324.6	240.17	3942.46	741.19	542.8	490.02
	80.2	1640.7	937.97	2091.56	1693.64	1611.63		640	849.27	627.48	2294.93	285.83	908.07				3.34167	2776.13	1058.32	2425.68	1179.62	1829.02	813.77	4607.29	1502.17	701.84	1425.42	1326.19	240.31	3969.92	745.08	545.69	496.41
	80.3	1650.92	924.07	2044.84	1653.84	1072.16		641.61	850.27	626.03	2285.86	283.86	887.83				3.34583	2778.87	1057.22	2426.03	1181.67	1796.39	815.03	4540.68	1503.25	702.3	1425.19	1323.14	241.92	3997.63	741.61	543.61	494.13
	80.4	1662.57	907.54	1998.14	1628.61	1072.79		636.14	842.21	621.58	2268.37	280.83	867.9				3.35	2779.69	1055.47	2430.42	1181.74	1770.06	818.63	4461.76	1498.87	696.52	1427.21	1322.54	238.81	4011.51	742.91	542.63	495.01
	80.5	1664.42	889.28	1957.21	1587.67	1067.62		633.73	841.79	622.7	2255.89	276.73	851.49				3.35417	2783.88	1059.96	2430.74	1187.52	1746.31	818.92	4382.04	1504.59	698.56	1427.41	1317.93	240.36	4033.7	742.74	545.59	500.26
	80.6	1677.04	880.94	1919.01	1556.06	1068.48		629.4	837.57	620.19	2243.61	273.11	835.26				3.35833	2782.03	1063.82	2436.46	1181.41	1725.01	819.28	4327.89	1503.73	699.81	1421.01	1319.55	239.18	4055.24	741.18	543.39	501.72
	80.7	1680.9	864.63	1875.92	1525.34	1067.46		629.78	839.53	619.8	2232.53	268.26	822.5				3.3625	2772.21	1061.41	2435.43	1186.64	1701.11	820.26	4254.28	1501.54	696.89	1425.08	1318.95	239.92	4065.37	736.9	542.33	502.86
	80.8	1697.31	850.26	1836.59	1491.98	1068.78		622.2	842.88	620.38	2221.77	262.77	801.85				3.36667	2776.97	1066.78	2443.51	1183.83	1684.13	822.7	4171.93	1497.04	696.16	1420.89	1315.93	240.13	4069.99	741.79	542.01	503.78
	80.9	1699.91	835.07	1802.22	1460.73	1067.67		620.4	836.06	618.2	2210.6	259.22	788.28				3.37083	2779.66	1062.74	2440.82	1183.42	1661.51	823.06	4098.69	1497.4	697.17	1423.22	1315.86	240.57	4087.5	736.84	544.77	508.11
	81	1707.8	825.18	1768.33	1432.82	1068.24		621	833.56	616.99	2197.61	256.45	774.22				3.375	2779.69	1070.56	2438.37	1192.73	1649.48	824.79	4035.19	1498.12	693.43	1420.43	1318.21	238.96	4097.03	734.48	547.61	509.4
	81.1	1716.13	809.74	1739.12	1404.14	1074.34		613.11	832.04	615.2	2190.34	250.73	760.44				3.37917	2762.86	1063.53	2430.86	1182.02	1630.19	824.16	3966.44	1496.02	692.64	1422.27	1313.98	238.34	4102.67	736.14	546.12	511.98
	81.2	1723.89	799.13	1702.46	1372.73	1077.79		617.06	832.31	617.49	2175.17	249.47	746.4				3.38333	2753.38	1061.48	2421.82	1180.43	1609.37	828.9	3919.19	1493.75	690.63	1418.14	1318.27	239.13	4103.37	734.78	546.42	511.91
	81.3	1729.92	788.36	1672.72	1348.18	1081.97		606.64	835.23	614.84	2173.28	244.97	731.81				3.3875	2743.98	1057.47	2418.57	1175.91	1601.11	829.69	3870.78	1494.34	689.37	1419.37	1312.65	241.73	4109.62	738.38	546.3	517.17
	81.4	1728.58	774.58	1641	1322.57	1078.98		609.37	826.52	616.97	2155.68	241.83	720.53				3.39167	2739.2	1060.42	2418.57	1172.81	1587.46	827.76	3825.87	1489.22	689.6	1422.04	1317.99	239.23	4108.39	737.11	547.24	515.46
	81.5	1735.2	765.38	1614.7	1297.96	1082.67		606.21	830.66	613.81	2145.07	241.56	706.71				3.39583	2735.28	1058.99	2412.77	1182.24	1579.31	829.13	3794.06	1491.15	691.05	1419.48	1316.1	238.46	4107.56	732.43	549.84	519.33
	81.6	1733.4	753.51	1587.8	1274.73	1088.4		603.38	831.24	611.41	2137.57	236.31	698.33				3.4	2729.03	1060.51	2416.5	1170.5	1565.43	827.69	3748.14	1490.19	689.62	1419.8	1315.64	238.16	4099.52	733.69	545.49	520.93
	81.7	1736.56	746.1	1555.56	1248.5	1096.98		599.94	829.53	614.8	2131.6	233	687.16				3.40417	2727.01	1059.71	2410.73	1169.7	1554.77	828.24	3722.87	1485.78	686.26	1421.5	1314.94	239.16	4100.27	731.19	545.88	519.6
	81.8	1740.71	736.36	1527.72	1226.47	1099.56		599.12	834.94	613.96	2122.34	229.66	676.07				3.40833	2725.38	1058.06	2409.48	1168.6	1544.71	828.69	3699.06	1478.42	688.02	1416.74	1312.84	242.39	4092.19	732.3	546.34	520.9
	81.9	1736.8	723.64	1500.12	1204.34	1103.91		598.21	831.21	614.48	2118.78	226.28	663.22				3.4125	2720.18	1063.24	2409.48	1165.77	1534.61	830.27	3684.84	1480.54	686.78	1419.43	1311.6	240.04	4075.18	729.18	545.12	525.03
	82	1740.98	717.44	1473.68	1185.46	1109.96		596.84	829.12	612.28	2108.08	226	655.17				3.41667	2720.41	1065.79	2408.79	1174.44	1523.68	830.2	3674.91	1481.7	687.4	1415.84	1311.12	240.41	4071.9	732.11	547.82	525.1
	82.1	1735.76	705.54	1454.57	1161.59	1115.16		592.89	833.48	613.16	2106.3	223.09	643.21				3.42083	2710.26	1061.01	2405.72	1164.78	1521.78	831.88	3666.46	1477.32	682.9	1416.96	1311.83	239.26	4058.16	731.91	548.36	528.32
	82.2	1732.4	701.38	1425.73	1144.16	1122.97		593.24	834.71	615.18	2104.24	220.14	637.66				3.425	2710.51	1064.64	2402.68	1162.86	1510	832.26	3653.56	1472.87	683.31	1418.79	1311.81	238.5	4049.31	726.51	549.47	527.33
	82.3	1735.28	688.99	1405.36	1124.84	1130.21		586.97	837.73	613.96	2099.37	219.23	627.21				3.42917	2700.24	1064.83	2399.36	1161.34	1506.49	829.52	3642.88	1472.02	682.02	1417.92	1313.42	241.93	4034.28	729.48	543.48	529.02
	82.4	1725.1	684.99	1379.54	1107.38	1138.27		589	832.96	616.67	2100.51	216.1	618.27				3.43333	2700.31	1063.41	2396.29	1161.11	1501.62	829.62	3647.69	1472.35	680.61	1419	1307.98	241.26	4016.58	729.07	546.72	530.37
	82.5	1723.81	676.51	1358.93	1088.72	1145.48		584.4	835.96	617.82	2102.29	215.94	610.3				3.4375	2695.71	1060.97	2398.97	1165.33	1490.54	827.08	3655.76	1469.1	681.7	1421.36	1306.33	241.14	3995.66	730.27	544.24	529.07
	82.6	1715.88	669.23	1343.99	1071.96	1154.2		584.29	839.6	619.18	2099.47	211.3	600.12				3.44167	2687.5	1064.62	2390.56	1160.14	1487.4	831.27	3670.89	1465.7	679.39	1417.41	1310.93	240.2	3989.53	729.71	545.67	533.37
	82.7	1714.53	663.12	1317.3	1057.27	1165.77		585.83	837.64	621.16	2092.99	211.42	595.48				3.44583	2687.59	1067.42	2396.57	1161.1	1478.61	826.99	3693.39	1461.96	679.63	1418.84	1309.11	240.35	3963.91	727.8	545.47	531.77
	82.8	1709.63	654.23	1297.84	1045.2	1181.37		577.57	844.91	618.2	2096.58	208.54	587.18				3.45	2689.98	1074.41	2395.59	1155.67	1483.66	824.9	3723.58	1460.33	676.07	1418.4	1310.05	244.23	3943.09	725.74	544.27	531.87
	82.9	1703.68	651.07	1274.38	1028.48	1191.78		576	840.27	621.83	2092.78	205.61	579.54				3.45417	2691.87	1075.68	2399.26	1154.33	1471.33	827.8	3761.96	1459.75	678.67	1420.13	1303.91	241.92	3925.21	724.42	545.11	533.51
	83	1697.29	642.94	1259.69	1018.08	1207.16		578.92	842.41	624.16	2094.21	206.46	574.08				3.45833	2689.7	1078.67	2395.06	1168.01	1465.06	823.16	3783.77	1457.6	676.3	1420.32	1309.39	241.68	3897.49	726.68	545.31	532.14
	83.1	1693.41	638.04	1242.26	1003.24	1221.92		578.11	844.89	625.22	2089.36	203.78	566.24				3.4625	2677.36	1080.74	2400.83	1159.59	1465.97	820.26	3818.63	1455.51	669.66	1415.73	1307.57	240.55	3875.08	723.57	542.87	532.89
	83.2	1686.74	634.39	1225.36	988.36	1245.49		569.03	848.92	628.62	2095.09	201.26	566.67				3.46667	2681.66	1082.51	2398.11	1159.66	1458.44	821.6	3859.94	1456.36	673.42	1414.64	1305.36	242.97	3858.34	722.59	541.17	534.64
	83.3	1678.74	628.12	1206.39	976.47	1256.12		574.47	858.12	630.71	2091.38	199.59	555.28				3.47083	2676.98	1084.76	2389.97	1159.24	1452.7	819	3879.69	1448.77	672.2	1415.55	1307.21	244.61	3829.98	723.94	541.2	529.75
	83.4	1664.86	622.28	1193.9	962.31	1276.64		571.23	855.74	631.29	2086.8	200.39	553.43				3.475	2666.23	1084.11	2387.21	1157.53	1445.04	816.84	3923.41	1444.77	670.31	1417.53	1309.78	242.3	3801.7	719.02	542.7	532.43
	83.5	1659.81	616.02	1179.68	952.6	1299.22		574.33	860.07	633.16	2091.78	200.27	552.2				3.47917	2671.66	1087.48	2385.01	1166.81	1444.6	815.71	3966.56	1447.26	668.99	1419.38	1307.69	243.01	3774.63	721.57	541.8	532.98
	83.6	1642.18	615.17	1166.31	940.71	1326.19		568.46	863.66	640.68	2099.58	197.34	567.93				3.48333	2668.91	1086.11	2387.76	1154.63	1437.23	817.7	4004.67	1443.99	667.08	1412.08	1309.34	244.44	3748.63	716	541.66	531.61
	83.7	1633.79	609.18	1149.2	927.56	1350.96		569.88	868.29	643.14	2104.33	193.76	546.49				3.4875	2663.67	1090.86	2380.59	1157.24	1424.8	812.3	4042.71	1437.25	667.51	1413.07	1312.64	242.57	3720.94	720.61	539.5	530.52
	83.8	1617.07	603.79	1135.61	920.26	1382.8		569.17	874.62	643.37	2101.56	192.63	536.75				3.49167	2660.42	1089.86	2380.12	1153.79	1418.66	807.37	4094.27	1441.29	668.84	1414.35	1309.39	247.94	3702.13	717.3	540.12	530.41
	83.9	1601.78	600.89	1124.18	909.28	1412.35		571.14	873.21	650.4	2106.01	191.59	530.76				3.49583	2651.63	1090.56	2371.07	1156.14	1412.02	807.86	4132.3	1435.28	666.9	1421.51	1314.89	243.43	3667.42	716.2	539.24	529.86
	84	1586.2	598.3	1111	900.38	1445.2		569.21	880.29	651.1	2115.59	192.17	530.74				3.5	2651.26	1092.42	2371.1	1161.7	1406.5	804.72	4171.87	1431.72	668.52	1410.72	1312.08	245.88	3635.67	714.51	540.99	529.53
	84.1	1573.84	595.64	1102.67	893.49	1483.68		569.41	883.66	655.1	2122.57	191.02	527.41				3.50417	2641.23	1093.66	2366.57	1153.1	1396.8	804.83	4201.59	1429.81	666.94	1413.14	1311.59	243.99	3604.23	715.47	538.23	527.46
	84.2	1558.69	591.12	1090.08	885.82	1524.87		568	890.38	660.17	2130.48	187.6	540.96				3.50833	2635.21	1090.52	2367.08	1151.48	1388.71	800.78	4251.13	1425.29	664.85	1408.62	1312.09	244.32	3577.32	712.97	539.89	526.48
	84.3	1547.63	588.01	1080.34	874.26	1560.63		567.84	901.3	662.2	2140.59	188.73	533.4				3.5125	2629.28	1097.22	2359.03	1147.08	1383.52	800.49	4297.56	1425.75	663.08	1411.7	1314.89	246.73	3546.06	713.12	539.11	527.59
	84.4	1525.78	585.16	1070	867.26	1602.46		569.01	902.03	669.22	2160.3	185.46	519.81				3.51667	2624.53	1094.53	2356.51	1151.16	1377.3	796.24	4328.63	1423.82	665.31	1413.15	1315.39	245.42	3517.4	710.66	537.81	525.81
	84.5	1510.69	584.82	1059.99	865.89	1649.01		569.22	909.39	670.77	2159.73	186.7	532.42				3.52083	2619.21	1098.04	2361.06	1161.12	1367.19	794.81	4357.24	1420.87	664.34	1408.35	1319.2	244.61	3487.91	709.67	539.34	525.91
	84.6	1492.94	582.17	1055.71	856.82	1695.72		568.52	912.32	677.17	2175.39	186.76	537.61				3.525	2618.77	1102.14	2353.18	1154.24	1366.01	791.88	4383.7	1420.37	665	1409.19	1316.7	245.89	3455.43	709.79	538.46	523.41
	84.7	1475.96	582.46	1049.34	854.54	1747.91		570.98	925.57	682.12	2189.98	184.18	526.69				3.52917	2605.71	1095.92	2351.31	1150.04	1353.36	786.94	4441.18	1419.04	664.74	1410.96	1315.96	246.55	3433.98	710.39	538.93	522.51
	84.8	1459.27	582.92	1038.26	847.23	1787.48		569.61	933.09	686.7	2206.22	182.93	525.47				3.53333	2602.82	1093.14	2347.04	1149.67	1346.08	784.86	4502.83	1411.96	666.8	1412.11	1318.18	246.57	3398.73	707.51	537.52	520.39
	84.9	1439.7	576.97	1031.3	844.23	1836.51		571.63	934.73	692.12	2212.39	181.87	529.03				3.5375	2594	1098.76	2346.07	1145.01	1337.34	782.88	4552.36	1414.3	663.94	1412.9	1316.7	244.39	3365.31	709.6	536.97	517.28
	85	1426.6	577.76	1024.43	839.82	1888.87		576.71	944.98	697.97	2243.43	183.18	533.01				3.54167	2594.44	1104.53	2345.23	1151.77	1333.81	781.82	4592.64	1412.09	663.55	1409.6	1319.54	246.3	3338.97	704.77	538.93	515.39
	85.1	1406.34	578	1020.02	833.48	1935.71		578.49	953.54	708.96	2258.46	181.42	535.96				3.54583	2585.59	1100.33	2347.82	1143.34	1327.6	780.53	4637.69	1411.72	664.3	1407.94	1325.2	243.81	3299.54	707.5	537.58	514.1
	85.2	1393.42	580.52	1015.14	834.3	1987.92		580.5	957.54	709.8	2281.88	179.93	545.83				3.55	2576.12	1099.63	2339.77	1145.37	1321.31	778.88	4682.27	1406.33	664.32	1412.63	1323.53	245.21	3280.17	703.67	534.97	515.26
	85.3	1376.19	576.72	1007.64	831.89	2036.86		585.48	969.61	717.25	2300.26	179.97	553.17				3.55417	2571.76	1099.94	2339.21	1141.14	1316.24	771.74	4708.94	1404.69	663.09	1406.59	1324.86	247.15	3241.41	704.64	535.12	512.69
	85.4	1358.06	577.96	1005.74	830.32	2082.84		587.07	972.96	724.36	2334.04	179.83	560.4				3.55833	2565.89	1097.01	2339.38	1142.37	1308.18	772.74	4755.5	1402.4	664.49	1405.72	1327.61	243.6	3215.3	706.63	536	508.37
	85.5	1337.96	579.4	998.31	831.84	2132.97		587.14	982.86	733.97	2354.84	180.32	569.86				3.5625	2561.33	1098.44	2334.69	1148.98	1297.49	768.34	4772.64	1403.81	662.33	1404.52	1327.38	241.71	3180.24	704.72	534.68	509.43
	85.6	1320	580.72	1007.5	829.23	2188.76		589.71	989.87	741.62	2391.22	177	580.31				3.56667	2548.48	1095.43	2330.76	1138.73	1290.16	764.99	4806.88	1398.62	666.06	1406.67	1327.1	243.02	3155.83	704.39	535.4	505.59
	85.7	1307.4	583.13	998.91	835.02	2236.29		591.77	1001.16	747.37	2424.84	177.29	597.78				3.57083	2546.98	1093.84	2329.57	1136.62	1286.08	763.59	4831.46	1401.34	665.94	1405.6	1329.75	243.22	3123.97	704.28	532.11	503.69
	85.8	1291.28	586.36	1000.52	837.59	2282.31		597.22	1000.72	757.11	2454.47	177.67	605.8				3.575	2534.78	1094.89	2328.5	1141.41	1277.5	762.98	4855.76	1401.06	661.29	1403.99	1331.21	246.41	3087.98	700.24	533.4	503.93
	85.9	1273.46	587.82	997.84	838.16	2329.77		602.94	1006.43	765.5	2496.38	177.5	619.7				3.57917	2538.2	1095.53	2319.06	1140.81	1270.6	759.66	4861.81	1395.71	665.94	1407.34	1333.93	243.32	3058.3	705	534.36	499.67
	86	1256.62	592.13	998.07	847.74	2377.3		605.73	1013.17	775.27	2537.77	176.61	633.72				3.58333	2534.68	1098.1	2319.4	1146	1264.63	757.3	4877.5	1392.91	662.96	1403.05	1335.06	242.16	3034	703.74	533.46	500.61
	86.1	1237.12	597.09	1004.97	854.42	2424.39		607.69	1024.86	786.14	2580.59	175.54	651.12				3.5875	2528.71	1088	2318.36	1139.61	1258.6	755.98	4904.81	1399.82	664.9	1403.96	1333.4	242.58	3002.51	705.49	531.53	493.31
	86.2	1222.94	603.86	1003.29	863.47	2474.5		615.43	1025.04	794.34	2626.37	174.7	670.52				3.59167	2525.17	1090.7	2321.03	1136.81	1255.1	753.32	4904.26	1392.78	663.08	1400	1338.86	242.18	2977.2	701.44	534.51	491.76
	86.3	1211.13	608.37	1005.44	875.03	2514.74		618.09	1037.26	802.61	2673.84	175.11	685.68				3.59583	2515.99	1085.08	2313.68	1133.39	1248.87	751.52	4916.42	1390.11	665.78	1400.59	1338.03	242.04	2944.24	701.91	531.72	491.07
	86.4	1189.24	616.51	1008.07	889.67	2559.82		622.73	1042.71	813.41	2725.99	173.33	704.6				3.6	2507.21	1085.28	2310.24	1135.43	1241.99	751.52	4912.81	1389.4	663.7	1404.33	1339.45	241.17	2917.78	704.63	531.37	490.8
	86.5	1171.74	625.91	1019.26	901.78	2608.39		630.93	1046.19	817.71	2778.23	176.08	724.02				3.60417	2513.36	1085.26	2304.81	1142.47	1232.93	749.08	4917.11	1387.84	662.92	1402.26	1334.53	239.3	2885.73	700.86	530.4	490.03
	86.6	1162.37	632.83	1027.11	918.26	2648.29		639.98	1054.72	820.7	2835.07	174.09	745.94				3.60833	2507.02	1077.6	2300.71	1134.61	1228.72	745.71	4921.69	1388.34	664.66	1397.57	1342.46	239.61	2861.87	703.71	533.27	486.49
	86.7	1144.34	645.06	1034.81	943.37	2698.16		640.6	1059.76	834.37	2890.32	174.93	770.58				3.6125	2501.42	1077.63	2298.8	1136.34	1222.23	743.27	4917.07	1386.44	666.06	1394.68	1337.34	239.82	2831.38	703	533.1	483.87
	86.8	1128.63	652.38	1043.69	966.74	2736.18		647.14	1067.12	834.11	2965.24	175.13	790.37				3.61667	2495.02	1071.06	2297.84	1135.09	1214.12	743.54	4899.52	1385.95	663.17	1397.62	1338.06	243.24	2802.94	702.14	533.33	483.08
	86.9	1116.07	670.68	1057.33	987.6	2774.2		650.66	1071.69	842.62	3026.01	173.82	815.31				3.62083	2489.27	1067.22	2292.96	1135.86	1211.32	742.09	4896.77	1385.46	664.19	1400.43	1341.78	238.27	2772.71	698.09	531.44	479.31
	87	1097.77	684.22	1069.91	1017.11	2820.31		659.84	1078.11	849.29	3086.68	175.34	838.39				3.625	2489.24	1069.51	2288.24	1138.12	1204.93	743.71	4894.81	1383.97	661.72	1391.14	1343	237.5	2738.03	700.09	532.3	479.37
	87.1	1085.38	701	1095.22	1047.77	2852.96		663.59	1090.84	858.2	3150.01	175.53	862.67				3.62917	2486.39	1060.24	2285.09	1135.77	1196.39	742.87	4877.03	1384.14	661.96	1393.68	1341.56	237.57	2715.2	698.62	530.66	478.14
	87.2	1068.5	720.27	1108.19	1077.43	2893.84		672.71	1089.39	865.94	3217.68	174.52	890.7				3.63333	2480.76	1056.92	2282.64	1130.91	1189.97	739.53	4867.76	1384.06	661.86	1394.56	1340.38	239.05	2681.17	698.6	531.48	472.71
	87.3	1055.78	737.1	1130.77	1114.04	2926.69		681.49	1097.58	871.12	3285.82	174.27	911.74				3.6375	2478.64	1053.51	2274.22	1130.36	1185.53	736.61	4851.59	1380.14	659.28	1390.72	1338.54	241.64	2652.26	702.1	531.87	473.36
	87.4	1041.78	758.52	1159.96	1148.2	2967.08		687.02	1107.17	872.77	3350.73	175.87	942.3				3.64167	2476.28	1053.14	2270.1	1132.3	1178.19	736.98	4829.38	1380.07	662.23	1395.84	1341.39	236.18	2626.37	701.33	532.38	469.04
	87.5	1029.32	778.87	1187.07	1188.56	2999.16		693.36	1111.96	883.59	3422.54	175.97	969.94				3.64583	2475.87	1050.26	2267.96	1137.34	1166.63	739.18	4820.37	1382.06	661.97	1388.13	1341.14	238.14	2590.52	699.81	532	469.07
	87.6	1014.24	804.78	1221.96	1227.6	3035.29		705.97	1125.19	886.24	3494.68	175.06	996.59				3.65	2471.97	1045.01	2261.34	1130.33	1163.12	739.63	4801.44	1382.6	661.1	1387.7	1344.26	237.44	2570.99	697.76	530.6	468.93
	87.7	1007.64	833.71	1254.78	1268.06	3072.69		710.17	1128.99	896.91	3554.28	174.98	1028.77				3.65417	2471.13	1041.16	2260.34	1128.78	1157.23	738.62	4775.11	1380.16	657.58	1389.02	1344.17	237.03	2536.4	702.64	532.71	466.73
	87.8	989.28	854.79	1299.49	1317.12	3094.43		718.38	1137.14	898.41	3625.29	176.8	1054.07				3.65833	2467.79	1038.51	2252.99	1125.81	1147.62	737.63	4760.41	1382.33	659.97	1387.14	1343.5	240.92	2511.86	701.78	532.83	464.78
	87.9	977.61	880.91	1344.59	1358.91	3123.53		730.91	1142.78	905.78	3694.44	177.41	1084.08				3.6625	2465.08	1035.01	2249.43	1127.49	1144.02	736.54	4722.42	1379.24	659.08	1387.5	1344.64	237.15	2475.47	700.47	533.91	462.8
	88	966.14	909.39	1393.31	1404.27	3153.47		737.3	1152.83	913.11	3764.84	178.9	1115.92				3.66667	2465.91	1034.79	2245.78	1135.27	1132.71	736.02	4705.87	1380.88	659.75	1388.99	1342.42	236.63	2454.86	703.24	533.98	464.76
	88.1	953.61	940.14	1447.33	1452.5	3181.91		751.51	1165.99	918.62	3830.94	177.79	1141.9				3.67083	2461.78	1025.51	2239.71	1129.8	1127.74	736.44	4684.12	1382.25	658.56	1385.88	1346.68	236.58	2421.83	702.56	530.18	460.02
	88.2	944.31	971.11	1499.27	1497.32	3219.39		761.49	1168.28	925.99	3904.49	178.36	1171.79				3.675	2460.59	1023.19	2228.44	1127.03	1120.3	736.83	4655.66	1379.33	659.78	1386.66	1343.25	236.07	2402.31	704.77	530.86	457.57
	88.3	927.37	1001.5	1563.06	1547.09	3239.16		770.26	1181.26	934.07	3967.26	177.63	1206.79				3.67917	2459.27	1018.12	2234.2	1128.39	1115.57	734.22	4618.62	1382.87	658.7	1379.3	1345.05	237.96	2374.24	709.54	530.04	458.07
	88.4	914.78	1032.19	1622.53	1594.59	3258.49		781.61	1186.66	938.4	4037.99	179.86	85815.5				3.68333	2465.09	1016.51	2227.32	1131.32	1109.11	737.83	4598.32	1377.98	661.76	1384.56	1340.88	236.02	2350.8	709.51	531.72	455.82
	88.5	902.56	1064.9	1687.48	1647.52	3279.02		795.04	1199.82	946.69	4070.14	180.99	29.37				3.6875	2469.69	1014.69	2223.49	1139.33	1103.09	736.62	4569.31	1380.83	658.46	1385.43	1344.93	235.68	2320.66	707.13	530.78	456.71
	88.6	888.63	1098.24	1762.59	1697.57	3300.54		808.78	1210.9	949.84	4141.06	180.39	77.19				3.69167	2453.78	1011.83	2219.23	1131.77	1095.48	737.34	4543.47	1383.14	659.96	1383.08	1345.3	234.39	2292.71	707.81	528.62	456.48
	88.7	879.16	1134.63	1831.01	1753.88	3331.13		800.9	1218.96	951.78	4218.56	183.61	197.17				3.69583	2458.82	1006.56	2217.76	1132.1	1091.17	737.51	4505.86	1384.4	658.24	1381.45	1347.4	232.88	2267.83	714.82	528.76	454.47
	88.8	865.54	1164.13	1909.27	1804.93	3344.46		811.77	1228.2	960.07	4277.49	182.57	1313.65				3.7	2457.04	1004.56	2209.99	1131.48	1084.1	739.18	4490.13	1386.14	661.31	1380.17	1346.68	239.39	2240.08	713.19	528.56	454.57
	88.9	850.7	1200.09	1990.27	1861.06	3362.94		825.7	1235.6	968.34	4363.61	185.31	2046.28				3.70417	2453.8	1000.82	2208.41	1134.72	1079.98	739.1	4469.11	1381.47	661.11	1383.6	1342.41	236.09	2216.88	715.16	530.12	450.89
	89	841.56	1233.6	2073.98	1813.32	3375.61		837.83	1243.11	971.51	4425.17	187.82	1599.99				3.70833	2457.22	1003.86	2203.52	1136.74	1070.49	741.57	4437.69	1385.64	657.2	1378.99	1341.14	233.08	2192.74	715.33	529.03	453.71
	89.1	826.56	1269.33	2161.74	1838.41	3396.92		851.78	1258.47	979.89	4510.02	187.27	1574.7				3.7125	2445.59	997.13	2196.72	1132.11	1065.39	742.12	4407.42	1391.42	660.83	1381.86	1344.25	234.84	2164.5	716.51	528.18	451.49
	89.2	818.83	1301.78	2241.07	1868.23	3409.68		863.89	1262.74	986.88	4573.2	188.53	1581.42				3.71667	2446.98	989.56	2191.32	1131.98	1061.78	738.11	4371.31	1382.81	657.83	1377.11	1343.69	233.53	2146.28	715.2	529.46	449.07
	89.3	802.73	1338.13	2323.03	1896.6	3418.1		877.82	1273.19	993.22	4648.94	188.91	1517.8				3.72083	2441.22	988.07	2191.09	1132.4	1054.67	744.08	4348.79	1389.24	659.05	1378.82	1345.86	236.98	2117.21	718.19	527.99	451.99
	89.4	790.84	1367.04	2413.88	1922.42	3429.61		888.73	1280.53	995.59	4723.63	191.36	1532.86				3.725	2442.77	983.1	2185.37	1133.91	1048.76	744.9	4324.61	1390.09	660.33	1380.24	1345.48	232.8	2095.42	716.76	525.34	446.26
	89.5	777.67	1405.83	2496.6	1957.89	3434.24		899.38	1288.77	1001.86	4798.77	193.86	1548				3.72917	2443.74	986.53	2182.46	1139.31	1042.14	742.12	4302	1387.71	661.19	1375.28	1340.69	232.4	2073.82	717.27	527.3	449.44
	89.6	767.33	1436.3	2589.62	1976.32	3445.48		909.67	1299.53	1005.66	4874.69	194.33	1562.98				3.73333	2433.8	984.53	2180.69	1132.01	1038.48	742.7	4264.44	1391.11	659.88	1377.74	1347.88	233.68	2053.89	720.39	529.81	446.37
	89.7	758.53	1470.42	2675.27	2010.74	3451.8		922.46	1305.94	1009.52	4942.64	196.34	1589.23				3.7375	2435	980.86	2172.03	1132.51	1028.67	743.69	4246.04	1392.61	659.07	1377.84	1346.55	234.62	2041.62	718.61	532.68	449.93
	89.8	745.17	1502.36	2756.22	2040.23	3460.88		930.86	1315.14	1015	5015.22	197.3	1614.34				3.74167	2425.89	982.84	2174.26	1135.13	1023.89	746.88	4210.97	1394.41	658.51	1379.31	1344.91	236.17	2009.67	718.46	530.23	449.57
	89.9	733.87	1538.5	2852.98	2074.59	3462.44		943.63	1320.78	1021.9	5090.26	201.82	1642.4				3.74583	2422.58	980.44	2164.56	1136.42	1019.56	743.57	4177.01	1392.62	657.62	1378.61	1341.67	233.18	1999.83	719.78	529.78	447.22
	90	723.16	1570.88	2938.78	2104.86	3460.37		958.24	1332.66	1023.53	5167.49	204.49	1678.08				3.75	2418.88	976.5	2171.66	1140.08	1015.71	746.56	4150.72	1394.03	658.53	1380.71	1347.38	232.69	1979.61	715.19	528.69	449.63
	90.1	710.43	1607.16	3037.74	2136.39	3464.67		967.74	1342.91	1026.28	5229.11	205.46	1711.49				3.75417	2408.16	975.69	2168.38	1132.77	1011.24	745.76	4111.99	1396.91	658.78	1378.29	1345.99	232.01	1964.58	717.62	528.87	445.87
	90.2	703.91	1642.58	3122.83	2161.33	3456		971.26	1343.49	1034.08	5294.68	208.21	1752.27				3.75833	2404.83	973.32	2162.9	1131.17	1008.27	745.66	4096.72	1398.23	658.97	1380.44	1343.87	232.21	1953.51	714.91	529.94	448.77
	90.3	690.27	1672.62	3203.16	2195.29	3448.78		982.43	1351.14	1037.02	5366.43	210.43	1823.98				3.7625	2401.53	971.5	2160.54	1133.97	999.5	745.24	4071.38	1395.93	658.55	1373.5	1348.22	235.28	1934.26	714.44	529.46	450.72
	90.4	682.67	1705.84	3300.38	2234.8	3449.61		996.12	1358.77	1037.68	5437.3	212.41	1826.88				3.76667	2401.18	972.51	2157.38	1134.7	995.64	744.11	4026.23	1398.21	661.88	1380.17	1348.45	232.31	1914.31	716.64	530.77	447.48
	90.5	669.14	1737.82	3386.74	2253.93	3435.13		1007.26	1370.01	1044.02	5498.04	216.64	1868.73				3.77083	2399.34	975.23	2158.28	1137.93	997.81	744.99	4001.43	1404.64	660.88	1375.59	1344.31	231.61	1896.04	713.66	533.69	449.8
	90.6	662.09	1768.87	3476.6	2287.88	3424.19		1014.52	1379.06	1046.47	5574.7	217.83	1906.77				3.775	2394.72	969.87	2159.97	1128.68	991.59	745.42	3977.13	1402.66	661.89	1376.59	1349.09	232.3	1882.31	714.17	528.13	448.71
	90.7	655.53	1806.6	3558.49	2306.87	3426.96		1020.39	1385.97	1051.57	5624.64	220.06	1941.99				3.77917	2392.86	972.66	2155.4	1132.26	988.41	743.08	3942.7	1404.11	660.57	1377.11	1343.08	232.67	1867.18	711.22	530.06	451.14
	90.8	641.86	1833.97	3641.77	2339.9	3415.7		1028.13	1398.58	1055.42	5693.2	222.28	1985.05				3.78333	2386.63	970.39	2154.83	1131.83	984.22	747.41	3929.38	1406.25	659.39	1377.44	1351.58	233.92	1854.51	710.69	528.96	449.6
	90.9	630.21	1860.83	3726.3	2357.99	3408.74		1036.88	1408.83	1058.49	5741.53	225.51	1985.05				3.7875	2382.12	969.69	2150.34	1132.22	979.76	746.54	3893.79	1405.04	661.59	1377.99	1345.95	229.29	1838.87	706.38	530.26	451.77
	91	623.87	1883.13	3815.31	2389.13	3393.92		1047.79	1419.47	1062.44	5804.19	230.74	2070.48				3.79167	2386.78	974.04	2150.92	1136.72	980.96	747.59	3879	1409.52	662.81	1373.12	1348.12	230.1	1826.89	708.66	533.17	450.92
	91.1	615.71	1922.14	3898.08	2403.51	3387.09		1050.28	1433.01	1062.28	5857.32	231.88	2109.68				3.79583	2374.01	971.46	2142.57	1130.58	976.88	746.11	3837.58	1414.57	665.06	1377.09	1347.24	230.93	1811.21	702.69	530.32	454.23
	91.2	609.31	1955.9	3974.02	2423.54	3376.73		1060.44	1438.43	1068.74	5911.89	233.88	2138.22				3.8	2374.88	972.61	2142.39	1126.61	976.09	744.14	3814.61	1409.59	661.12	1377.42	1345.1	230.68	1804.28	703.43	530.36	453.71
	91.3	599.77	1978.97	4072.83	2443.92	3365.78		1065.33	1449.32	1069.22	5968.37	235.59	2167.02				3.80417	2376.43	972.04	2139.87	1128.8	971.66	746.56	3790.63	1409.65	662.47	1375.17	1346.92	233.61	1787.49	704.34	530.44	455.38
	91.4	590.87	2011.56	4163.26	2469.33	3349.06		1073.7	1456.49	1070.44	6009.96	237.79	2192.18				3.80833	2372.1	976.5	2142.74	1129.46	969.93	744.81	3759.01	1410.87	664.87	1375.06	1346.86	231.42	1776.83	700.48	534.79	455.11
	91.5	582.51	2049.08	4252.4	2495.43	3331.18		1076.58	1463.33	1073.48	6048.16	243.81	2216.64				3.8125	2374.16	977.18	2141.73	1134.91	967.66	743.54	3733	1412.1	663.18	1374.02	1346.54	230.09	1772.57	699	534.44	456.66
	91.6	575.29	2081.36	4335.8	2516.54	3308.71		1083.77	1478.89	1072.28	6101.11	244.44	2244.5				3.81667	2366.3	976.44	2136.97	1126.51	964.66	742.64	3710.38	1412.95	663.01	1376.44	1343.19	230.56	1760.13	698.62	533.94	456.31
	91.7	569.48	2115.14	4429.21	2535.33	3288.27		1088.89	1482.46	1077.71	6141.34	246.98	2272.28				3.82083	2367.24	976.43	2137.79	1123.89	961.21	744.13	3691.97	1415.79	665.09	1374.37	1345.73	229.97	1759.03	698.54	532.53	456.08
	91.8	557.89	2143.46	4506.89	2554.93	3263.7		1090.88	1492.88	1077.74	6183.33	247.28	2294.72				3.825	2364.59	980.76	2136.22	1125.93	957.98	745.77	3662.77	1411.48	663.52	1374.4	1346.38	231.23	1740.52	697.21	535.69	459.61
	91.9	549.89	2178.8	4586.24	2574.12	3240.41		1096.87	1501.04	1077.83	6227.52	251.24	2326.8				3.82917	2366.42	981.54	2131.52	1126.39	956.88	741.02	3638.78	1414.15	665.82	1377.5	1341.7	230.38	1735.04	695.16	535.14	462.03
	92	544.47	2205.63	4672.48	2600.09	3200.86		1097.98	1513.62	1081.72	6259.7	255.97	2346.9				3.83333	2367.4	988.5	2132.32	1133.66	958.11	742.44	3613.4	1415.71	665.59	1371.36	1342.87	229.6	1727.31	694.63	535.92	463.7
	92.1	537.57	2239.58	4751.66	2616.38	3169.51		1104.59	1527.54	1080.16	6290.3	256.34	2367.49				3.8375	2361.9	990.49	2128.16	1127.27	957.44	743.21	3584.06	1411.23	665.1	1373.92	1345.79	229.58	1718.76	693.32	535.97	465.19
	92.2	533.29	2264.2	4828.22	2633.76	3137.62		1103.92	1526.8	1083.86	6324.88	259.27	2387.9				3.84167	2357.84	990.13	2123.86	1122.04	951.29	740.79	3572.1	1411	666.2	1374.71	1340.55	231.52	1711.26	692.14	532.3	466.6
	92.3	525.56	2297.41	4900.06	2648.74	3098.41		1107.43	1538.51	1080.4	6350.31	258.25	2408.32				3.84583	2362.43	993.81	2124.86	1124.6	954	740.71	3535.93	1412.2	663.23	1373.16	1339.71	231.94	1708.21	691.5	533.29	467.74
	92.4	519.33	2324.33	4974.02	2668.81	3053.3		1109.28	1541.11	1080.86	6374.79	263.22	2425.93				3.85	2366.31	993.67	2126.77	1125.69	951.79	741.22	3516.61	1413.53	668.16	1373.07	1338.07	229.37	1700.77	687.19	532.93	468.3
	92.5	513.92	2347.37	5051.48	2683.99	3018.52		1113	1550.07	1082.99	6396.01	265.57	2443.44				3.85417	2370.29	997.8	2129.88	1131.64	949.84	740.22	3490.2	1410.12	664.89	1371.07	1336.29	229.16	1696.94	689.48	538.23	470.89
	92.6	508.39	2372.76	5116.06	2700.08	2967.66		1109.52	1560.2	1083.34	6422.9	265.89	2460.14				3.85833	2364.41	1001.21	2128.04	1124.69	949.73	738.43	3466.6	1416.14	663.98	1370.12	1335.83	229.93	1692.79	690.57	533.27	471.73
	92.7	502.28	2401.37	5196.04	2717.89	2927.06		1116.64	1558.04	1084.58	6446.03	267.8	2474.4				3.8625	2362.53	1002.03	2122.03	1122.76	951.17	741.49	3455.19	1414.49	663.37	1367.62	1335.22	227.8	1685.91	688.02	536.01	474.01
	92.8	498.53	2425.18	5261.48	2727.24	2884.11		1111.4	1569.14	1079.81	6464.83	272.43	2488.26				3.86667	2369.46	1005.61	2125.56	1117.57	947.38	739.16	3415.28	1413.53	667.01	1369.3	1332.69	231.8	1677.83	684.36	534.32	476.56
	92.9	493.41	2455.5	5327.46	2742.41	2836		1114.02	1570.87	1082.36	6477.1	272.02	2506.56				3.87083	2371.83	1006.41	2126.16	1118.28	945.96	737.23	3401.36	1416.51	667	1371.81	1332.48	227.65	1673.74	686.53	537.02	478.42
	93	489.18	2479.31	5396.61	2759.76	2789.58		1111.99	1571.26	1078.97	6502.84	275.45	2519.79				3.875	2367.42	1007.27	2127.93	1122.79	946.01	736.87	3380.2	1417.92	665.83	1367.81	1330.18	229.49	1667.83	684.5	540.8	480.79
	93.1	481.87	2501.41	5457.57	2773.88	2740.62		1113.18	1577.88	1076.64	6502.97	274.64	2540.53				3.87917	2370.11	1015.7	2126.48	1114.36	945.13	742.16	3353.53	1416.45	664.56	1366.98	1333.25	229.77	1665.41	681.4	536.09	482.56
	93.2	481.43	2521.58	5515.62	2781.96	2691.52		1105.84	1577.41	1072.92	6511.1	276.66	2551.78				3.88333	2373.33	1015.69	2126.63	1111.77	943.77	739.12	3325.78	1410.87	665.03	1361.41	1330.73	229.21	1660.88	685.8	534.21	484.43
	93.3	474.3	2548.83	5572.18	2793.88	2641.77		1112.03	1579.56	1073.34	6525.72	277.61	2563.82				3.8875	2370.29	1021.23	2125.88	1110.46	942.38	735.59	3307.71	1412.65	664.21	1364.59	1329.34	232.56	1655.58	683.31	536.83	486.16
	93.4	469.87	2566.18	5624.83	2798.41	2591.84		1106.91	1581.28	1070.32	6529.91	278.5	2577.72				3.89167	2376.62	1021.48	2130.28	1111.32	944.71	739.49	3285.39	1415.49	667.3	1365.2	1334.06	228.95	1653.05	683.26	538.43	488.59
	93.5	465.23	2583.34	5665.53	2815.43	2542.92		1106.32	1577.59	1067.79	6529.67	282.76	2579.62				3.89583	2382.33	1027.79	2132.03	1116.02	942.21	737.58	3255.5	1413.37	667.38	1364.95	1332.18	228.03	1646.52	686.07	538.08	490.81
	93.6	462.27	2609.04	5726.19	2820.44	2499.4		1102.59	1577.93	1061.02	6526.58	281.07	2589.09				3.9	2381.17	1029.61	2134.78	1111.44	937.08	736.63	3241.36	1411.17	665.32	1362.91	1329.08	229.28	1641.03	682.8	535.88	492.26
	93.7	461	2622.99	5768.9	2832.62	2460.57		1096.63	1575.6	1059.67	6531.73	281.96	2596.29				3.90417	2392.71	1036.28	2137.92	1107.34	937.14	735.08	3225.39	1408.32	665.39	1364.04	1322.36	227.8	1646.52	683.34	538.76	492.6
	93.8	456.7	2644.17	5827.36	2839.1	2398.92		1092.28	1574.43	1057.31	6510.7	282.81	2605.11				3.90833	2390.11	1041	2139.9	1107.73	935.57	734.06	3200.54	1408.13	665	1360.68	1328.56	231.93	1642.5	683.77	536.48	496.53
	93.9	453.39	2656.54	5864.46	2843.99	2352.37		1090.4	1578.53	1053.13	6508.37	283.1	2604.33				3.9125	2395.86	1043.33	2146.4	1106.33	934.62	738.04	3194.53	1408.53	663.64	1367.01	1331.18	228.67	1636.5	683.73	539.62	498.48
	94	449.92	2682.6	5902.28	2849.69	2306.13		1089.04	1572.88	1046.99	6497.36	285.4	2612.67				3.91667	2398.58	1051.61	2146.64	1113.07	935.3	732.24	3171.73	1405.05	662.92	1361.08	1327.13	228.59	1635.23	683.96	535.41	499.92
	94.1	444.49	2692.16	5948.89	2860.18	2265.07		1080.57	1571.03	1041.96	6477.99	283.66	2617.62				3.92083	2398.84	1051.17	2144.94	1109.14	931.28	734.31	3169.97	1406.5	663.14	1359.3	1325.03	228.45	1633.9	683.08	539.03	500.92
	94.2	446.37	2708.44	5989.19	2859.44	2219.6		1074.6	1567.29	1039.97	6467.41	288.37	2623.64				3.925	2403.39	1057.14	2150.43	1106.88	926.92	732.78	3147.83	1400.75	663.39	1358.76	1325.2	228.9	1635.14	682.23	538.08	501.94
	94.3	440.18	2728.97	6006.74	2872.23	2173.13		1072.23	1567.63	1035.91	6445.5	286.34	2623.05				3.92917	2412.32	1062.4	2155.3	1108.48	926.76	730.2	3139.07	1405.88	665.48	1360.98	1323.56	231.97	1631.51	682.84	536.42	503.19
	94.4	438.42	2745.68	6053.67	2874.81	2127.46		1066.24	1557.6	1028.73	6439.2	288.39	2631.82				3.93333	2409.46	1067.52	2155.88	1106.03	926.89	727.68	3129.86	1401.32	663.97	1359.78	1326.16	228.57	1629.12	684.5	537.52	504.93
	94.5	434.28	2759.27	6084.41	2875.74	2091.82		1061.89	1558.47	1022.68	6404.82	288.96	2631.91				3.9375	2415.96	1071.91	2153.8	1111.66	924.83	725.77	3117.69	1401.57	659.61	1359.55	1321.38	226.73	1626.17	682.83	539.51	505.54
	94.6	431.3	2769.81	6114.67	2875.78	2044.73		1057.49	1554.36	1018.96	6379.33	288.28	2632.76				3.94167	2414.22	1074.17	2164.47	1102.88	924.86	725.77	3114.22	1404.95	661.21	1355.71	1322.57	228.85	1623.22	681.49	539.04	503.32
	94.7	431.17	2784.83	6151.79	2879.02	2016.8		1050.88	1549.78	1013.51	6344.62	286.82	2625.43				3.94583	2409.33	1078.58	2154.16	1100.06	922.44	725.77	3104.66	1400.92	657.03	1355.96	1327.29	227.36	1623.61	683.38	536.98	505.34
	94.8	428.62	2788.82	6178.69	2874.39	1969.81		1042.92	1538.87	1006.78	6328.8	288.66	2626.6				3.95	2411.53	1081.98	2152.43	1098.32	919.42	2849.34	3114.26	1404.22	657.74	1350.18	1322.34	232.48	1620.99	683.07	538.09	508.41
	94.9	427.59	2809.49	6196.69	2874.3	1931.62		1039.73	1534.34	1002.77	6293.07	286.7	2622.72				3.95417	2416.99	1087.83	2156.19	1101.6	919.78	3455.32	3106.87	1404.27	660.69	1354.35	1320.11	229.99	1623.37	687.57	536.24	505.78
	95	426.03	2823.57	6213.7	2873.74	1902.31		1032.28	1529.21	996.51	6259.19	288.79	2621.31				3.95833	2418.41	1093.24	2159.08	1106.27	919.16	3181.91	3100.61	1400.99	658.4	1352.17	1317.84	228.57	1620.22	683.98	538.4	507.63
	95.1	425.86	2824.77	6237.27	2874.26	1860.84		1022.71	1528.11	990.04	6216.26	288.72	2617.01				3.9625	2417.33	1099.11	2162.29	1102.31	921.09	2915.51	3091.82	1405.01	656.64	1353.04	1319.33	229.07	1620.58	685.51	537.42	503.8
	95.2	428.06	2842.46	6249.26	2870.97	1826.49		1016.51	1519.22	982.77	6181.22	288.31	2614.45				3.96667	2417.69	1101.3	2162.68	1100.86	919	2766.3	3084.99	1403.61	654.74	1348.32	1321.2	228.67	1624.3	686.82	537.63	504.7
	95.3	420.69	2841.02	6264.74	2864.99	1792.3		1009.86	1514.1	974.64	6147.99	288	2605.52				3.97083	2422.91	1105.86	2160.07	1100.14	921.24	2668.43	3086.31	1401.71	651.24	1349.07	1316.18	231.07	1626.98	689.63	536.33	505.22
	95.4	420.77	2850.02	6279.66	2860.24	1756.02		999.6	1508.2	970.23	6095.18	286.68	2609.11				3.975	2419.18	1106.59	2159.49	1097.03	919.88	2600.07	3078.83	1403.51	654.59	1351.33	1317.43	227.97	1621.16	688.31	537.88	506.18
	95.5	420.23	2860.21	6289.54	2858.61	1722.09		993.26	1500.74	962.98	6054.02	286.16	2600.5				3.97917	2426.98	1116.42	2162.93	1106.12	917.54	2544.39	3073.77	1403.48	653.69	1345.73	1318.32	228.84	1621.94	691.72	537.26	506.04
	95.6	419.49	2866.17	6300.67	2856.4	1689.51		981.92	1498.92	955.41	6007.08	284.27	2595.33				3.98333	2424.06	1119.16	2163.13	1097.18	920.16	2496.83	3069.88	1404.37	653.09	1346.17	1319.97	230.11	1622.68	691.08	536.01	505.76
	95.7	421.46	2865.44	6299.84	2848.68	1662.46		975.91	1485.37	947.11	5963.28	281.51	2591.62				3.9875	2427.49	1118.69	2161.89	1092.2	915.91	2457.54	3073.53	1402.9	650.14	1346.41	1318.69	229.21	1630.68	689.53	535.89	504.09
	95.8	417.87	2867.53	6309.33	2839.32	1637.16		966.99	1480.97	942.13	5915.23	284	2588.08				3.99167	2422.03	1124.99	2160.96	1095.84	917.73	2440.81	3054.42	1405.14	651.4	1343.79	1316.87	231.34	1629.37	693.72	534.72	501.21
	95.9	419.8	2877.04	6296.84	2835.42	1594.77		956.67	1470.43	936.41	5865.41	283.1	2578.39				3.99583	2425.91	1127.9	2156.97	1094.13	919.5	2440.3	3059.21	1405.4	651.12	1347.23	1318.67	230.02	1628.97	693.04	537.21	503.4
	96	416.63	2876.46	6302.91	2829.36	1573.99		950.84	1464.78	930.72	5803.78	281.42	2568.48				4	2422.39	1131.86	2158.31	1097.4	920.72	2450.16	3046.36	1403.63	649.63	1342.14	1319.84	229.11	1626.94	693.76	538.23	501.81
	96.1	417.18	2888.12	6299.68	2822.7	1548.53		939.82	1459.1	920.04	5754.61	278.41	2565.07				4.00417	2424.49	1132.43	2157.99	1089.68	918.26	2481	3048.63	1408.31	649.33	1344.64	1318.5	229.16	1633.14	698.39	538.34	501.31
	96.2	419	2891.17	6296.69	2810.1	1522.51		934.03	1446.67	915.67	5698.56	278.43	2550.14				4.00833	2425.14	1131.33	2152.52	1088.94	918.21	2520.73	3048.56	1401.98	649.47	1342.27	1317.06	228.17	1642.33	698.37	535.21	498.26
	96.3	415.51	2881.97	6278.66	2800	1496.42		920.34	1435.43	907.21	5646.48	275.73	2544.91				4.0125	2424	1140.82	2151.43	1088.4	915.51	2574.68	3044.14	1403.99	644.82	1341.56	1319.87	232.29	1641.44	698.77	535.34	499.46
	96.4	417.73	2888.07	6278.12	2797.62	1475.9		910.99	1426.36	896.89	5599.24	275.29	2531.66				4.01667	2417.26	1136.4	2149.04	1088.11	918.09	2633.5	3040.52	1401.71	647.79	1338.21	1314.74	230.39	1642.02	696.88	536.84	499.19
	96.5	416.44	2886.7	6256.82	2783.12	1449.39		906.18	1420.49	891.13	5551.51	275.82	2522.62				4.02083	2423.37	1142.16	2146.6	1093.79	915.16	2703.77	3039.21	1406.07	640.48	1339.24	1317	229.76	1644.96	702.91	538.09	499.2
	96.6	416.14	2884.42	6248.77	2767.78	1430.27		890.86	1413.97	881.09	5492.39	274.2	2507.53				4.025	2418.82	1142.77	2135.34	1084.41	916.81	2771.34	3040.71	1405.8	643.31	1339.52	1317.3	229.91	1649.41	702.48	536.69	496.51
	96.7	419.19	2882.87	6231.04	2764.14	1409.34		882.98	1398.89	879.91	5438.33	271.46	2503.25				4.02917	2409.48	1139.71	2136.53	1083.46	914.01	2838.9	3035.82	1405.76	641.28	1337.68	1317.99	230.66	1657.22	704.62	536.26	493.89
	96.8	418.9	2882.77	6208.44	2744.31	1381.04		873.3	1388.06	873.19	5366.38	270.61	2489.64				4.03333	2415.61	1138.07	2129.09	1080.34	919.67	2917.47	3036.52	1402.43	639.87	1335.33	1310.6	234.12	1662.92	704.81	537.82	493.82
	96.9	417.79	2876.16	6171.77	2734.67	1361.87		862.08	1378.1	864.51	5307.83	268.2	2482.39				4.0375	2414.27	1143.18	2127.02	1077.11	914.8	2993.1	3031.18	1404.55	641.01	1336.68	1313.13	230.06	1666.51	704.64	534.46	494.07
	97	420.51	2876.11	6147.39	2716.07	1341.78		856.37	1370.13	857.8	5239.26	267.9	2460.91				4.04167	2410.02	1141.8	2123.58	1086.12	917.18	3061.79	3024.3	1399.42	637.14	1332.38	1311.49	231.73	1672.26	709.77	535.93	493.11
	97.1	420.19	2877.6	6125.79	2706.98	1325.37		843.57	1359.61	848.84	5172.32	264.46	2450.34				4.04583	2404.46	1138.64	2118.69	1075.72	915.93	3128.31	3039.62	1404.14	638.98	1332.2	1313.59	231.72	1677.19	710.04	533.54	490.54
	97.2	424.89	2867.16	6089.24	2683.26	1310.08		834.78	1351.37	843.3	5102.2	262.63	2438.59				4.05	2402.23	1138.21	2116.99	1074.43	919.74	3196.99	3027.74	1401.4	638.04	1331.11	1316.27	230.15	1681.76	712.72	536.62	488.49
	97.3	422.96	2863.91	6051.97	2671.28	1289.17		824.24	1343.47	836.84	5048.28	259.68	2413.76				4.05417	2407.44	1138.83	2114.34	1073.87	917.27	3250.92	3017.38	1398.17	637.29	1331.7	1312.91	234.12	1689.18	713.27	536.23	489.33
	97.4	427.52	2853.38	6020.78	2649.74	1274.66		814.57	1331.72	830.63	4969.38	258.39	2401.47				4.05833	2406.47	1137.56	2117.54	1076.34	916.36	3309.74	3010.98	1398.67	636.17	1331.24	1314.18	232.73	1695.24	715.76	535.67	485.69
	97.5	426.87	2846.2	5978.72	2634.32	1259.8		803.28	1321.37	816.71	4905.99	260.7	2376.43				4.0625	2407.87	1140.34	2109.77	1082.14	915.72	3359.14	3006.46	1395.76	638.77	1330.12	1313.88	231.74	1692.56	718.13	532.41	485.33
	97.6	429.02	2837.54	5939.52	2615.83	1244.49		793.9	1317.39	814.54	4831.63	255.43	2359.43				4.06667	2408.37	1134.29	2111.12	1071.94	919.3	3409.52	3002.09	1388.19	635.82	1329.88	1308.8	231.48	1700.62	720.98	534.86	485.31
	97.7	432.96	2824.89	5899.94	2593.28	1229.13		785.27	1302.26	802.43	4763.34	253.63	2334.81				4.07083	2404.17	1133.37	2102.87	1073.31	920.03	3454.3	3000.83	1389.1	633.78	1328.8	1311.14	234.7	1703.29	720.23	532.22	482.34
	97.8	433.77	2822.88	5854.06	2570.2	1212.2		776.34	1293.49	797.89	4697.94	250.42	2307.75				4.075	2394.24	1130.53	2102.46	1070.1	918.49	3483.81	2989.57	1392.41	631.94	1328.9	1311.87	235.5	1709.73	726.44	533.87	482.74
	97.9	434.01	2824.68	5798.46	2559.08	1197.92		767.38	1285.86	793.28	4622.83	251.02	2291.97				4.07917	2401.18	1129.02	2097.9	1072.18	922.41	3520.74	2979.3	1386.26	635.82	1330.68	1311.12	233.19	1715.26	723.74	534.67	481.73
	98	436.88	2818.16	5752.36	2534.13	1185.66		755.48	1277.04	789.47	4552.64	249.76	2259.6				4.08333	2401.6	1130.62	2096.01	1081.01	920.82	3538.36	2963.48	1390.64	631.6	1329	1312.32	232.77	1718.2	727.1	533.6	478.07
	98.1	440.29	2807.87	5705.9	2515.69	1169.2		747.9	1269.39	782.49	4484.6	246.84	2234.91				4.0875	2396.18	1122.39	2088.08	1073.1	923.21	3556.43	2952.14	1390.74	634.81	1327.07	1312.64	233.14	1719.07	729.32	534.13	476.2
	98.2	446.72	2789.39	5645.59	2492.31	1160.76		737.06	1258.89	777.81	4419.09	246.52	2206.63				4.09167	2393.39	1123.32	2087.4	1070.88	927.63	3571.49	2937.91	1389.85	632.12	1326.53	1310.24	234.8	1723.98	732.25	535.87	475.9
	98.3	446.49	2784.79	5589.02	2475.79	1148		727.33	1253.21	771.27	4342.6	243.38	2175.72				4.09583	2388.48	1115.28	2084.62	1071.28	927.92	3572.73	2918.83	1382.02	632.16	1327.58	1308.41	237.04	1728.63	732.9	532.4	474.82
	98.4	448.58	2766.88	5525.87	2449.39	1134.04		720.84	1240.52	765.37	4283.21	241.48	2137.27				4.1	2381.57	1108.21	2078.34	1068.32	926.06	3570.4	2918.63	1750.19	633.99	1328.81	1309.31	233.65	1726.47	736.34	532.72	474.67
	98.5	453.13	2756.74	5475.71	2428.33	1126.8		711.22	1232.91	758.66	4225.8	241.6	2111.51				4.10417	2380.66	1110.02	2075.99	1074.84	929.59	3575.19	2903.08	1750.19	633.29	1323.6	1314.88	233.95	1732.64	736.81	534.73	471.84
	98.6	455.24	2744.54	5400.84	2402.38	1114.24		703.72	1225.9	753.68	4159.89	239.34	2075.63				4.10833	2369.32	1102.86	2066.7	1068.87	929.51	3559.46	2877.87	1750.19	634.18	1322.18	1309.57	234.13	1729.28	741.38	532.08	471.2
	98.7	465.5	2733.09	5334.09	2381.68	1109.3		691.77	1212.06	748.5	4101.76	235.16	2037.13				4.1125	2371.67	1100.63	2062.31	1067.73	935.2	3549.56	2871.98	1750.19	632.1	1322.66	1311.37	231.82	1741.27	742.43	534.93	468.32
	98.8	466.38	2712.83	5258.4	2352.36	1095.69		687.11	1206.71	742.23	4039.68	235.41	2009.53				4.11667	2368.98	1094.92	2060.81	1069.23	935.97	3520.33	2861.59	1750.19	632.72	1320.17	1307.94	236.03	1743.36	742.91	529.86	464.71
	98.9	471.52	2697.07	5183.07	2325.2	1081.94		678.13	1195.53	737.77	3973.13	233.89	1971.7				4.12083	2366.22	1093.43	2060.93	1068.8	937.34	3512.01	2838.36	1750.19	634.09	1322.88	1312.54	231.34	1741.88	748.7	532.17	463.47
	99	476.21	2684.88	5100.94	2305.56	1074.48		672.47	1182.32	731.21	3925.5	232.3	1928.96				4.125	2366.61	1092.03	2056.32	1075.33	938.39	3483.13	2818.37	1750.19	632.3	1323.52	1307.93	232.88	1744.54	747.96	530.38	463.69
	99.1	481.99	2665.13	5020.9	2275.7	1065.53		659.74	1178.6	731.64	3860.93	230.21	1891.49				4.12917	2362.56	1086.98	2059.27	1071.29	940.76	3458.64	2804.63	1750.19	633.76	1317.05	1313.33	232.13	1743.62	750.04	530.29	461.44
	99.2	491.33	2657.6	4934.54	2253.6	1063.24		652	1165.78	723.68	3804	228.44	1854.61				4.13333	2357.52	1082.14	2048.83	1070.3	941.86	3419.2	2788.58	1750.19	632.59	1318.44	1308.03	233.98	1748.28	750.44	527.88	461.28
	99.3	493.92	2635.12	4853.04	2220.31	1051.12		648.61	1153.72	718.97	3739.87	227.79	1813.09				4.1375	2355.94	1081.26	2046.64	1071.39	944.92	3384.98	2784.48	1750.19	632.63	1320.59	1309.23	235.72	1746.14	757.59	528.47	458.78
	99.4	502.31	2618.76	4764.74	2197.24	1041.1		638.54	1143.6	710.42	3693.44	223.43	1782.92				4.14167	2350.88	1075.36	2050.04	1070.63	949.72	3357.51	2763.76	3889.24	632.02	1324.58	1307.2	231.82	1744.06	757.78	530.11	456.33
	99.5	508.8	2603.53	4671.59	2169.64	1034.33		633.01	1131.54	707.17	3651.23	225.12	1736.9				4.14583	2351.81	1075.97	2050.31	1078.78	947.21	3315.73	2747.16	3735.27	634.5	1320.81	1313.15	232.35	1749.63	758.61	531.2	457.07
	99.6	513.51	2585.5	4581.44	2141.77	1026.26		623.29	1130.44	705.03	3596.8	221.52	1702.61				4.15	2345.89	1073.67	2040.49	1070.43	949.96	3284.04	2734.68	3599.53	632.13	1318.47	1313.28	232.78	1748.47	763.91	532.74	453.13
	99.7	522.59	2564.47	4507.03	2111.88	1027.04		617.02	1111.68	697.09	3550.51	220.61	1665.09				4.15417	2347.12	1069.94	2042.06	1071.73	951.39	3255.07	2726.16	3505.78	633.34	1317.94	1310.24	232.28	1747.06	762.7	530.81	453.01
	99.8	526.98	2546.2	4417.01	2090.26	1018.01		609.6	1107.44	697.04	3501.29	217.89	1629.71				4.15833	2345.97	1063.52	2037.79	1070.62	952.86	3217.38	2704.4	3437.47	631.1	1315.88	1313.81	234.71	1754.61	766.13	529.92	449.47
	99.9	532.29	2518.29	4326.2	2056.46	1007.9		603.69	1095.88	688.38	3452.23	214.68	1593.69				4.1625	2343.1	1061	2038.2	1074.56	955.42	3173.86	2695.09	3392.89	633.94	1321.34	1314.13	232.78	1753.89	765.56	529.22	448.73
	100	542.43	2494.54	4230.26	2030.22	1006.32		598.07	1088.93	684.8	3409.76	215.92	1556.72				4.16667	2340.34	1058.49	2041.09	1079.21	957.56	3136.37	2682.24	3374.18	632.42	1319.21	1311.89	232.29	1753.44	767.71	529.98	447.49
	100.1	549.74	2481.44	4140.56	1999.96	1003.2		589.69	1079.54	679.59	3364.29	213.92	1518.46				4.17083	2328.04	1053.49	2031.57	1069.34	956.67	3109.67	2671.78	3371.53	632.52	1317.04	1308.97	232.75	1758.04	770.48	531.34	445.91
	100.2	563.59	2450.24	4060.47	1967.52	999.66		583.46	1066.72	678.36	3326.02	212.43	1482.64				4.175	2328.2	1051.66	2030.54	1071.51	962.67	3077.07	2662.08	3395.54	633.28	1315.99	1309.76	231.6	1759.33	767.68	527.3	445.08
	100.3	568.46	2435.93	3968.29	1942.97	988.33		575.7	1056.84	672.57	3274.33	212.41	1455.53				4.17917	2326.01	1045.88	2027.19	1072.2	964.36	3041.33	2651.1	3426.96	631.97	1315.13	1310.42	234.42	1756.42	771.52	527.37	443.19
	100.4	579.16	2417.92	3880.08	1909.77	989.39		569.82	1047.46	668.42	3247.73	210.07	1423.62				4.18333	2319.29	1043.74	2025.8	1069.57	963.5	3015.4	2633.7	3469.13	635.2	1317.64	1309.22	230.22	1757.97	772.04	530.56	443.11
	100.5	590.46	2396.82	3790.11	1884.78	985.19		565.5	1041.62	665.97	3207.21	208.97	1389.34				4.1875	2320.69	1040.19	2027.4	1077.99	968.44	2984.44	2633.34	3512.64	630.94	1316.71	1310.11	232.48	1758.13	770.34	531.14	440.01
	100.6	598.13	2379.79	3711.36	1854.89	980.49		557.18	1035.8	663.41	3171.53	208.43	1355.33				4.19167	2316.87	1034.99	2023.86	1070.29	968.36	2953.07	2617.89	3558.74	633.3	1314.25	1311.35	231.93	1760.58	770.38	527.93	439.53
	100.7	610.49	2345.11	3625.04	1821.97	975.19		551.44	1024.38	660.96	3141.73	205.37	1323.53				4.19583	2312.99	1030.83	2021.32	1069.74	971.57	2938.97	2612.66	3598.8	632.1	1314.74	1309.06	232.53	1761.41	773.7	529.7	437.09
	100.8	621.38	2327.27	3540.32	1790.87	972.82		544.97	1016.01	656.77	3110.27	203.74	1290.23				4.2	2308.46	1029	2019.83	1066.9	974.64	2916.37	2601.48	3651.19	634.07	1312.32	1308.99	235.02	1754.67	775.62	530.79	437.53
	100.9	629.02	2298.16	3448.4	1762.29	970.28		539.49	1006.02	653.48	3079.84	203.82	1263.69				4.20417	2303.41	1024.71	2018.29	1069.43	977.42	2889.57	2598.59	3696.82	630.6	1315.71	1309.03	231.3	1753.2	775.41	530.69	435.6
	101	642.34	2275.27	3379.41	1733.27	967.88		534.51	999.82	646.92	3051.87	203.82	1229.96				4.20833	2312.01	1025.49	2021.14	1073.56	974.6	2864.2	2595.64	3734.61	632.69	1312.2	1312.84	233.28	1750.27	771.72	531.76	434.29
	101.1	652	2252.52	3300.51	1705.18	964.69		528.54	996.4	647.17	3016.64	200.63	1203.69				4.2125	2301.81	1022.31	2018.44	1068.72	980.34	2845.83	2596.96	3761.85	631.17	1311.71	1312	231.58	1753.6	774.16	530.58	432.62
	101.2	669.66	2222.72	3222.02	1672.81	967.59		523.94	987.02	644.92	2985.54	200.09	1175.67				4.21667	2298.57	1018.08	2016.14	1067.67	979.23	2834.34	2589.59	3797.14	632.26	1310.68	1313.24	231.69	1762.69	773.82	529.24	432.67
	101.3	679.74	2200.31	3143.83	1644.76	959.94		517.69	979.57	642	2959.37	196.9	1147.94				4.22083	2294.71	1016.51	2014.98	1067.02	979.61	2807.46	2581.78	3814.1	629.42	1314.36	1309.76	233.35	1755.39	777.41	530.71	429.86
	101.4	690.09	2168.79	3064.93	1615.83	959.77		515.83	974.26	642.04	2920.08	195.7	1124.78				4.225	2291.9	1014.08	2022.36	1065.97	985.11	2786.06	2584.6	3826.76	632.94	1312.31	1313.64	231.43	1751.22	775.52	532.22	431.61
	101.5	702.03	2139.84	2996.97	1593.17	957.42		508.47	964.5	640.9	2886.2	196.88	1095.04				4.22917	2298.48	1016.04	2018.11	1074.78	985.13	2767.78	2570.07	3828.64	627.37	1307.88	1313.31	232.64	1751.64	776.89	530.08	428.18
	101.6	713	2125.61	2928.93	1555.88	957.29		502.19	960.94	640.86	2855.06	193.28	1072.51				4.23333	2291.87	1016.98	2018.44	1066.42	987.69	2750.79	2567.7	3824.85	632.92	1305.46	1311.32	232.33	1747.09	773.13	529.71	430.49
	101.7	730.19	2099.08	2851.12	1532.11	962.49		497.56	952.3	637.28	2827.89	192.21	1046.93				4.2375	2290.6	1013.22	2021.18	1067.27	985.8	2740.22	2577.9	3824.92	632.4	1306.34	1309.15	232.3	1749.46	772.6	528.99	428.23
	101.8	741.51	2069.28	2786.01	1502.58	953.2		493.21	945.94	636.29	2802.14	190.41	1023.81				4.24167	2285.11	1013.11	2017.71	1065.19	992.42	2724.61	2564.38	3807.83	631.22	1309.09	1309.48	236.24	1752.26	772.73	531.33	426.87
	101.9	750.89	2042.74	2719.19	1479.63	956.07		488.42	943.63	637.66	2782.38	191.5	1005.17				4.24583	2280.92	1011.34	2026.62	1063.29	994	2708.26	2560.97	3780.29	629.15	1308.96	1318.13	233.51	1749.59	773.12	530.81	426.6
	102	765.09	2016.89	2661.99	1450.39	957.83		486.73	936.38	633.59	2757.04	191.23	979.01				4.25	2292.34	1014.58	2027.84	1074.33	995.32	2695.01	2555.23	3749	628.48	1305.99	1309.72	234.47	1746.89	775.31	532.59	424.56
	102.1	780.67	1999.17	2595.32	1422.84	958.12		479.43	930.07	630.83	2725.59	187.88	957.48				4.25417	2281.97	1016.81	2027.72	1067.13	1002.97	2683.2	2561.22	3708.98	631.19	1301.51	1309.89	232.59	1746.16	771.79	531.1	425.04
	102.2	794.6	1968.39	2534.33	1401.9	962.5		475.46	921.79	629.41	2699.17	188.02	935.31				4.25833	2285.42	1011.78	2032.22	1062.13	1003.24	2662.42	2558.68	3669.95	628.68	1305.48	1309.5	232.24	1742.59	768.58	530.1	423.33
	102.3	803.6	1956.44	2464.08	1372.89	956.39		471.82	917.28	628.17	2671.01	186.81	918.75				4.2625	2287.04	1020.07	2044.78	1065.4	1006.83	2649.4	2553.87	3623.21	630.14	1306.41	1311.67	235.58	1738.1	771.27	534.28	421.8
	102.4	815.84	1922.14	2407.49	1349.32	957.59		467.87	915.99	627.76	2656.48	183.39	899.38				4.26667	2292.41	1021.68	2051.79	1072.86	1009.38	2644.89	2558.96	3574.9	628.85	1307.68	1313.64	233.36	1733.73	765.58	529.28	422.5
	102.5	829.57	1898.3	2353.03	1327	964.86		468.04	905.48	625.83	2636.94	184.3	877.75				4.27083	2307.99	1027.96	2062.4	1080.84	1013.17	2626.27	2561.92	3526.95	627.08	1303.19	1308.42	233.07	1733.48	764.21	533.5	423.38
	102.6	840.51	1878.53	2301.69	1300.73	964.4		460.62	905.89	624.72	2608.31	183.1	859.47				4.275	2311.43	1029.9	2066.61	1077.56	1013.66	2615.48	2560.99	3466.19	626.17	1303.7	1307.07	232.58	1727.92	765.28	531.16	423.27
	102.7	859.33	1853.93	2251.58	1278.02	971.4		459.88	899.16	621.96	2583.83	181.6	844.91				4.27917	2311.83	1035.02	2076.23	1078.24	1014	2601.48	2568.71	3413.88	626.72	1302.77	1309.91	230.82	1725.09	759.59	530.98	421.41
	102.8	867.6	1825.83	2198.93	1252.08	969.44		452.42	889.53	622.67	2557.4	181.2	827.02				4.28333	2316.3	1036.96	2084.51	1074.94	1018.56	2590.79	2559.34	3356.83	627.94	1299.62	1306.41	234.93	1723.59	760.79	529.43	420.58
	102.9	878.01	1802.63	2144.26	1231.2	976.82		451.42	886.1	622.2	2535.6	180.46	810.31				4.2875	2318.46	1042.58	2089.77	1080.03	1018.52	2584.6	2557.34	3299.33	627.68	1308.17	1307.4	231.68	1719.72	762.94	531.11	421.92
	103	891.9	1775.9	2099.46	1216.28	977.91		448.82	880.9	620.27	2516.3	179.83	790.42				4.29167	2330.48	1045.91	2101.47	1088.52	1020.07	2569.89	2558.31	3247.81	625.39	1307.13	1307.41	232.14	1712.92	759.57	528.76	420.07
	103.1	904.44	1753.77	2047.09	1185.28	976.3		442.07	882.02	620.38	2497.42	178.61	778.91				4.29583	2319.93	1044.97	2105.14	1083.3	1024.04	2558.28	2572.82	3188.74	628.43	1299.33	1308.69	233.19	1704.86	751.43	531.96	419.18
	103.2	918.24	1728.24	2005.28	1169.03	986.12		440.23	874.13	620.07	2472.77	178.62	765.89				4.3	2326.92	1049.13	2112.82	1083.32	1022.59	2547.01	2573.21	3132.55	625.29	1300.03	1303.67	232.76	1702.33	752.74	531.36	420.13
	103.3	924.83	1708.83	1961.07	1151.13	986.58		437.32	868.73	620.6	2454.46	177.22	746.11				4.30417	2328.69	1052.97	2120.94	1085.23	1022.38	2534.68	2566.09	3083.05	624.36	1302.53	1302.01	235.7	1693.86	751.94	531.68	419.6
	103.4	946.16	1675.59	1918.11	1127.47	995.61		435.38	866.47	618.24	2433.78	176.46	736.95				4.30833	2334.16	1054.63	2128.88	1088.03	1023.77	2529.23	2573.72	3034.03	624.58	1304.3	1300.07	233.31	1686.4	748.98	532.74	416.51
	103.5	954.42	1649.82	1874.73	1113.66	995.2		433.87	861.12	618.04	2414.19	176.27	721.74				4.3125	2339.01	1062.44	2135.24	1092.09	1025.07	2509.18	2574.09	2984.42	626.42	1302.52	1300.68	232.73	1683.3	744.91	534.73	419.21
	103.6	968.31	1621.94	1838.36	1089.88	1004.67		429.32	860.94	615.48	2398.92	174.09	708.2				4.31667	2337.58	1062.67	2142.29	1087.36	1027.26	2494.92	2573.54	2932.82	622.93	1299	1301.89	231.74	1668.51	743.54	531.87	417.98
	103.7	982.21	1600.39	1800.08	1072.86	1010.63		424.66	851.81	616.08	2368.63	175.39	696.17				4.32083	2341.86	1066.48	2154.29	1086.88	1024.98	2476.03	2586.99	2892.74	627.04	1300.86	1303.57	231.28	1674.16	737.53	528.88	420.16
	103.8	989.66	1579.27	1762.23	1057.03	1017.82		421.33	852.41	617.79	2355.56	174.22	685.86				4.325	2341.33	1069.82	2158.34	1089.77	1024.69	2459.34	2592.83	2847.41	622.22	1297.72	1300.84	234.6	1668.04	735.74	529.87	421.3
	103.9	1001.73	1552.76	1723.54	1037.98	1025.92		419.47	846.92	615.77	2345.1	173.62	675.77				4.32917	2342.64	1072.26	2170.3	1086	1023.72	2443.11	2590.86	2806.01	627.58	1304.58	1303.2	232.07	1653.33	733.08	532.91	419.33
	104	1014.72	1529.39	1685.99	1024.68	1029.25		418.87	844.96	616.02	2327.01	174.41	664.54				4.33333	2342.34	1073.63	2181.22	1096.83	1024.27	2428.13	2596.48	2774.43	624.88	1302.32	1300.36	231.84	1653.19	731.89	531.39	418.76
	104.1	1027.93	1502.23	1652.96	1007.06	1046.53		415.12	842.31	615.73	2312.37	171.77	652.04				4.3375	2342.8	1076.47	2184.7	1089.66	1024.56	2416.74	2600.82	2731.26	621.98	1301.92	1298.72	232.47	1648.22	733.83	532.23	420.74
	104.2	1037.54	1482.21	1619.26	991.41	1056.57		413.67	836.14	616.28	2298.86	171.42	642.76				4.34167	2343.74	1076.39	2197.37	1088.81	1022.08	2398.18	2617.8	2693.21	622.58	1300.72	1297.27	230.79	1644.6	723.08	532.56	421.53
	104.3	1043.34	1454.92	1583.8	977.21	1062.62		411.79	834.67	615.04	2283.37	171.51	632.32				4.34583	2345.14	1076.02	2200.36	1088.73	1022.3	2382.57	2617.28	2662.53	621.99	1304.44	1298.01	233.16	1634.94	726.5	531.26	419.97
	104.4	1058.32	1429.94	1559.27	954.93	1071.12		408.64	834.67	614.89	2262.31	170.01	627.36				4.35	2342.82	1080.64	2207.91	1089.8	1023.91	2368.36	2617.53	2637.79	622.31	1301.17	1300.22	230.59	1623.14	723.94	534.23	422.39
	104.5	1068.7	1407.81	1530.99	947.37	1088.13		410.11	833.23	617.38	2254.81	172.43	614.52				4.35417	2347.22	1082.11	2209.74	1096.2	1022.92	2352.79	2627.47	2608.61	620.21	1303.3	1299.94	229.81	1623.02	720.01	534.13	421.6
	104.6	1081.13	1385.94	1493.87	929.43	1102.58		404.27	832.19	613.67	2244.31	169.19	608.98				4.35833	2344.17	1080.33	2214.41	1086.96	1018.89	2340.92	2634.62	2581.34	620.03	1300.18	1299.19	229.83	1619.72	715.13	532.3	422.39
	104.7	1089.37	1356.09	1473.77	916.83	1122.81		403.4	829.92	616.29	2235.63	168.59	600.38				4.3625	2338.83	1083.43	2220.37	1084.28	1018.48	2327.16	2641.26	2563.52	620.04	1300.18	1303.24	230.79	1610.36	712.92	532.31	424.73
	104.8	1099.21	1334.03	1436.99	904.5	1130.27		400.01	828.68	617.7	2231.97	169.68	592.76				4.36667	2340.8	1079.93	2223.31	1084.63	1016.53	2308.84	2656.99	2542.72	620.03	1306.26	1301.28	234.22	1602.03	709.2	534.47	425.1
	104.9	1104.93	1314.77	1415.36	888.99	1152.21		401.42	824.54	614.12	2222.1	168.27	586.17				4.37083	2338.52	1079.5	2228.96	1084.33	1015.57	2296.99	2659.59	2524.88	624.5	1312.88	1300.51	231.07	1596.63	707.87	531.04	424.5
	105	1113.96	1295.32	1389.79	885.1	1167.3		401.14	827.11	616.5	2203.56	169.49	577.14				4.375	2331.82	1076.39	2228.52	1088.16	1015.58	2278.86	2670.23	2504.29	620.76	1305.86	1296.21	229.61	1594.39	703.46	530.09	425.61
	105.1	1122.21	1275.18	1362.54	867.33	1186.22		397.39	827.46	617.67	2199.87	166.58	571.29				4.37917	2320.57	1074.96	2225.03	1077.41	1011.37	2267.19	2673.71	2487.12	618.31	1306.3	1297.8	230.59	1580.38	698.49	532.42	427.04
	105.2	1132.34	1252.66	1339.04	860.04	1216.01		397.54	825.76	616.87	2187.78	166.77	563.9				4.38333	2309.2	1064.92	2220.71	1078.36	1010.61	2256.96	2683.99	2476.5	616.68	1301.48	1298.29	228.74	1581.62	700.86	533.78	428.73
	105.3	1139.16	1231.68	1316.07	846.53	1230.83		396.43	823.28	620.37	2184.4	167.28	555.99				4.3875	2304.57	1064.71	2222.03	1073.13	1006.79	2241.89	2692.99	2457.36	619.21	1302.54	1300.67	232.61	1573.09	695.44	531.98	427.71
	105.4	1144.14	1213.49	1289.03	835.46	1265.23		395.01	825.29	617.69	2185.04	165.41	552.18				4.39167	2297.94	1063.26	2216.44	1070.8	1003.41	2225.71	2712.02	2446.59	618.61	1300.44	1296.86	229.09	1562.62	692.71	530.81	429.22
	105.5	1152.79	1193.17	1270.14	830.5	1295.28		395.64	825.74	616.82	2185.9	167.97	545.03				4.39583	2296.2	1064.07	2220.66	1080.79	1004.99	2213.42	2721.43	2432.14	617.59	1300.57	1298.98	228.09	1556.44	687.42	534.16	429.32
	105.6	1161.11	1180.16	1249.2	820.38	1322.97		392.56	827.84	619	2179.97	164.37	536.49				4.4	2291.46	1057.46	2216.72	1066.5	998.61	2202.08	2732.92	2419.96	616.78	1303.19	1296.38	228.08	1546.32	686.86	532.52	429.88
	105.7	1170.7	1159.02	1229.26	807.98	1361.64		391.4	824.94	621.79	2174.3	164.37	533.3				4.40417	2282.64	1052.13	2224.4	1068.2	995.92	2185.51	2758.66	2408.26	617.22	1300.29	1294.08	227.51	1543.19	685.8	532.23	432.34
	105.8	1176.14	1136.88	1210.88	798.31	1395.9		389.79	824.69	618.73	2171.3	165.94	527.26				4.40833	2281.66	1052.96	2217.82	1067.86	993.24	2170.97	2772.78	2397.46	616.68	1302.23	1294.26	229.11	1533.22	678.91	533.6	432.29
	105.9	1177.94	1124.77	1194.67	793.09	1431.32		388.62	826.5	623.18	2170.01	165.26	526.34				4.4125	2277.13	1052.58	2222.61	1066.49	990.3	2158.66	2777.61	2385.06	616.51	1302.37	1294.03	228.77	1528.38	676.12	533.99	432.64
	106	1185.97	1104.07	1173.6	785.61	1475.38		391.63	827.39	622.29	2165.64	166.18	520.66				4.41667	2271.37	1050.98	2222.09	1072.78	987.26	2145.68	2789.61	2378.33	615.68	1302.12	1291.78	227.53	1519.48	675.42	532.43	435.28
	106.1	1191.49	1092.61	1158.46	779.92	1511.54		388.71	833.73	622.04	2167.97	162.75	514.67				4.42083	2261.74	1042.2	2220.43	1061.94	984.67	2131.93	2804.06	2370.19	617	1301.85	1298.12	228.17	1510.59	673.06	533.59	437.42
	106.2	1201.98	1073.8	1142.86	773.7	1551.99		390.74	827.66	626.31	2161.93	164.34	513.21				4.425	2257.91	1040.96	2222.93	1060.89	983.74	2115.63	2811.04	2361.74	616.62	1297.14	1294.83	227.44	1507.31	667.26	534.58	435.66
	106.3	1202.66	1060.28	1122.69	764.62	1594.99		388.84	831.27	627.84	2167.13	163.73	510.2				4.42917	2252.54	1039.11	2220.53	1058.1	977.44	2104.4	2819.49	2354.22	617.26	1299.46	1297.29	230.39	1488.74	666.84	532.87	436.51
	106.4	1208.16	1041.91	1112.28	761.58	1631.6		390.93	831.32	626.83	2167.79	162.7	509.26				4.43333	2248.08	1036.18	2222.8	1058.1	975.42	2094.62	2821.53	2352.81	616.42	1300.64	1297	227.67	1485.37	663.62	534.69	439
	106.5	1206.97	1026.56	1096.48	758.86	1678.44		393.32	832.23	630.9	2175.98	165.36	504.22				4.4375	2251.93	1036.62	2216.37	1063.12	978.21	2079.48	2833.94	2345.77	616.09	1303.22	1291.59	227.34	1477.22	661.8	534.02	437.23
	106.6	1210.72	1019.57	1080.11	752.34	1727.34		391.1	841.78	635.48	2170.4	162.42	501.36				4.44167	2235.58	1031.1	2217.26	1051.76	974.89	2066.61	2841.28	2333.38	615.77	1300	1293.99	227.44	1465.32	656.39	531.24	440.19
	106.7	1222.57	999.76	1070.27	747.2	1768.07		393.61	836.26	637.44	2176.82	164.03	501.88				4.44583	2234.16	1029.91	2216.58	1052.22	969.34	2054.94	2865.26	2331.79	618.68	1301.07	1290.73	227.24	1456.61	652.22	532.13	440.16
	106.8	1222.5	984.86	1055.59	743.4	1812.8		391.9	841.2	639.73	2186.57	162.61	498.95				4.45	2226.69	1022.13	2210.29	1054.44	967.41	2038.76	2874.44	2320.28	618.32	1300.01	1292.06	229.36	1451.13	653.19	534.33	441.32
	106.9	1225.31	975.48	1040.34	743.33	1858.18		392.91	840.14	640.98	2189.41	163.28	502.98				4.45417	2222.67	1022.98	2209.49	1052.17	965.11	2027.66	2889.78	2318.23	616.72	1302.98	1292.1	226.38	1440.6	647.03	532.94	443.47
	107	1230.26	963.29	1026.77	741.02	1897.6		396	841.74	646.18	2198.62	164.89	499.53				4.45833	2219.94	1022.26	2210.23	1057.13	960.31	2014.93	2913.08	2317.5	616.04	1299.65	1290.76	226.17	1431.31	648.16	536.09	441.67
	107.1	1226.23	952.49	1015.33	740.72	1947.92		397.23	849.82	649.7	2204.7	161.33	502.08				4.4625	2212.73	1015.39	2207.76	1049.6	959.79	2005.76	2928.52	2310.49	616.44	1299.2	1284.61	227.61	1420.89	646.07	532.59	443.12
	107.2	1230.37	938.81	1006.38	737.13	1989.78		398.32	850.74	653.71	2215.66	161.67	504.98				4.46667	2212	1016.63	2205.36	1048.03	958.17	1993.28	2943.28	2306.16	616.39	1298.34	1283.92	227.02	1417.18	645.37	532.59	444.28
	107.3	1232.08	927.96	997.18	736.97	2028.02		397.51	854.36	654.94	2231.06	161.45	505.82				4.47083	2210.93	1012.56	2204.79	1045.22	955.76	1980.28	2953.29	2301.85	617.51	1297.59	1283.34	229.59	1410.21	641.94	533.61	443.6
	107.4	1236.27	917.03	986.36	739.78	2077.43		402.04	861.67	659.36	2245.19	162.81	515.21				4.475	2196.96	1010.39	2204.34	1044.07	955.12	1964.72	2970.68	2303.26	619.71	1301.33	1285.1	222.79	1401.14	639.17	533.7	446.33
	107.5	1235.5	905.07	975.76	743.2	2113.37		405.44	859.74	664.38	2257.52	161.47	514.46				4.47917	2197.99	1011.77	2209.01	1052.31	947.52	1955	2979.11	2303.75	618.67	1298.36	1283.8	225.47	1390.99	638.6	534.13	447.88
	107.6	1234.71	895.03	968.3	740.41	2158.64		406.28	864.09	665.36	2276.26	161.61	521.4				4.48333	2200.61	1005.3	2203.52	1046.24	951.97	1943.17	3014.91	2298.62	619.42	1299.29	1279.18	224.64	1384.11	635.79	536.61	445.83
	107.7	1235.43	886.3	962.17	742.16	2205.66		407.81	867.59	671.82	2301.96	162.93	526.89				4.4875	2199.22	1007.59	2219.59	1047.47	945.61	1931.62	3017.97	2298.89	618.8	1296.66	1280.22	226.08	1379.41	634.51	534.14	446.82
	107.8	1234.11	879.2	951.7	742.43	2242.69		413.13	870.11	674.83	2317.13	161.68	534.11				4.49167	2199.97	1001.99	2217.73	1044.41	942.97	1918.96	3026.91	2298.86	617.52	1291.59	1279.54	227.92	1369.17	634.18	534.66	448.62
	107.9	1233.76	865.87	942.09	747.93	2284.91		415.17	873.66	679.18	2333.07	160.61	547.01				4.49583	2200.43	1003.76	2226.53	1044.56	939.6	1911.61	3046.58	2300.16	620.92	1295.26	1280.34	225.49	1362.73	635.11	533.06	450.61
	108	1233.46	857.23	938.47	753	2322.61		419.11	878.33	684.84	2361.53	162.68	553.49				4.5	2210.53	1005.43	2228.08	1051.79	937.52	1895.04	3059.4	2306.06	619.27	1292.81	1273.48	225.3	1356.76	633.98	535.47	450.29
	108.1	1233.7	853.56	931.94	753.47	2360.96		422.87	885.8	686.54	2374.57	160.14	563.24				4.50417	2210.68	1000.49	2229.48	1044.19	937.06	1887.7	3081.61	2304.17	618.33	1294.96	1276.6	224.87	1345.58	634.59	536.73	452.67
	108.2	1236.83	846.38	930.49	759.78	2403.74		425.9	884.91	692.82	2400.68	161.06	577.26				4.50833	2211.06	997.37	2234.21	1044.34	935.26	1876.41	3099.99	2305.57	617.14	1294.54	1270.78	225.29	1343.49	630.78	533.81	450.16
	108.3	1233.32	839.38	925.87	766.81	2431.56		433.57	890.1	697.33	2425.53	162.96	588.64				4.5125	2207.51	1001.32	2232.61	1045.66	932.37	1867.04	3120.81	2305.81	617.94	1290.36	1272.04	226.48	1337.58	628.86	536.14	451.47
	108.4	1226.54	828.9	920.48	770.86	2467.86		434.69	893.54	702.03	2458.24	161.72	605.78				4.51667	2205.24	997.59	2232.63	1044.44	931.31	1851.33	3134.79	2308.03	617	1295.36	1270.77	225.28	1329.22	632.03	534.71	451.37
	108.5	1230.61	823.77	915.4	779.53	2505.34		442.18	895.24	709.58	2493.88	162.92	618.88				4.52083	2214.64	995.29	2237.84	1049.49	931.11	1842.26	3159.56	2318.43	617.79	1293.91	1269.86	224.51	1319.72	629.16	534.63	450.27
	108.6	1225.04	822.6	916.62	780.5	2540.48		444.84	907.93	717.69	2529.91	161.46	633.72				4.525	2209.99	990.63	2237.93	1042.47	927.62	1834.43	3174.8	2314.99	619.76	1291.19	1270.77	224.13	1315.97	627.43	533.88	455.02
	108.7	1228.86	812.89	918.23	788.54	2575.06		448.96	910.5	718.37	2560.71	161.61	651.04				4.52917	2204.86	987.5	2233.27	1044.03	927.8	1822.24	3201.78	2315.18	620.94	1291.64	1264.89	224.24	1311.89	629.46	534.83	453.44
	108.8	1222.9	806.26	916.11	798.61	2608.67		457.23	909.7	726.67	2598.63	162.4	667.8				4.53333	2214.37	987.28	2233.26	1044	922.39	1809.24	3220.49	2319.07	620.24	1290.02	1269.65	227.01	1302.99	630.08	533.8	453.56
	108.9	1219.76	804.5	915.03	802.86	2641.87		462.31	915.73	735.46	2641.84	163.3	690.41				4.5375	2204.22	984.68	2232.06	1044.43	920.66	1797	3240.23	2323	620.6	1290.39	1264.45	225.37	1296.37	629.54	536.38	454.74
	109	1222.17	800.76	918.32	816.28	2671.33		470.01	922.02	741.97	2678.12	164.96	705.67				4.54167	2215.07	983.22	2240.51	1047.18	923.61	1788.28	3265.49	2333.13	618.73	1291.97	1264.3	225.17	1292.34	630.89	535.12	451.76
	109.1	1214.54	797.68	921.68	821.11	2700.32		477.04	928.97	748.03	2727.94	163.96	725.81				4.54583	2208.73	977.63	2236.22	1038.43	921.4	1778.53	3289.66	2325.03	622.52	1288.78	1260.19	225.63	1284.11	631.16	534.82	451.93
	109.2	1213.51	797.03	926.63	835.57	2733.58		481.77	930.11	753.99	2780.07	163.68	748.1				4.55	2211.69	975.87	2233.58	1037.82	921.73	1763.39	3305.06	2328.5	618.44	1286.61	1258.99	224.46	1286.23	631.19	534.13	454.47
	109.3	1207.28	791.58	932.06	842.59	2751.59		492.03	934.44	760.94	2824.62	163.46	767.63				4.55417	2206.89	976.61	2234.82	1038.11	917.91	1749.58	3324.98	2340.4	618.54	1286.47	1259.48	228.17	1281.52	636	533.27	454.41
	109.4	1203.39	790.1	941.01	854.07	2785.56		500.31	942.53	764.43	2883.46	162.74	793.61				4.55833	2209.11	973.31	2231.74	1036.84	918.49	1739.52	3356.14	2334.74	618.67	1292.93	1257.82	225.07	1275.82	635.28	532.89	455.4
	109.5	1199.26	788.2	951.26	863.39	2815.96		507.91	941.27	773.93	2927.26	166.53	811.26				4.5625	2218.51	972.16	2234.28	1043.56	916.31	1729.4	3364.07	2337.8	619.01	1282.87	1259.69	223.16	1277.19	637.19	534.11	453.51
	109.6	1192.63	786.58	959.39	871.72	2840.37		514.33	950.51	777.26	2990.16	165.8	834.65				4.56667	2208.52	969.99	2233.78	1039.02	915.54	1718.13	3394.94	2338.01	617.5	1288.11	1254.03	224.41	1276.52	638.82	531.92	455.86
	109.7	1191.69	786.34	980.61	887.46	2867.89		522.71	953.12	785.32	3045.19	164.95	860.96				4.57083	2213.32	968.01	2234.12	1034.7	915.2	1709.07	3407.16	2343.52	618.89	1285.99	1256.64	224.5	1274.42	643.51	532.11	451.63
	109.8	1182.87	784.64	993.8	896.57	2885.49		533.32	959.59	789.26	3100.67	165.86	885.1				4.575	2213.19	966.46	2233.39	1037.36	913.63	1693.4	3439.54	2343.05	616.52	1286.19	1253.2	227.44	1265.74	646.87	532.81	453.04
	109.9	1177.39	785.69	1013.98	913.61	2903.84		542.44	965.84	794.37	3160.69	167.25	911.19				4.57917	2214.38	962.93	2228.16	1035.92	910.23	1684.22	3445.37	2351.05	619.1	1286.52	1255.59	223.86	1268.17	650.34	532.37	454.4
	110	1173.73	785.93	1036.36	928.14	2921.56		551.71	969.42	798.93	3219.9	169.55	932.83				4.58333	2215.14	967.84	2237.02	1039.94	912.77	1674.02	3463.94	2351.19	616.54	1284.64	1255.66	224.37	1265.89	651.57	533.33	453.21
	110.1	1166.91	791.71	1063.36	939.54	2940.69		562.72	980.07	805.17	3286.38	166.58	957.75				4.5875	2210.76	961.47	2227.24	1030.9	913.51	1662.16	3500.93	2350.49	613.56	1281.86	1248.82	225.06	1261.36	658.59	531.04	453.36
	110.2	1165.24	795.88	1085.7	954.16	2965.04		569.7	980.38	809.97	3345.76	167.66	980.37				4.59167	2208.06	960.98	2233.24	1031.7	914.03	1652.67	3516.98	2349.81	615.54	1286.19	1254.13	224.35	1262.97	662.51	534.61	453.52
	110.3	1159.42	800.79	1116.46	967.96	2981.59		576.81	988.22	816.98	3403.71	168.21	1000.5				4.59583	2203.1	960	2232.52	1031.28	916.07	1647.66	3538.24	2348.13	615.39	1280.64	1249.53	226.46	1260.66	668.73	529.28	450.41
	110.4	1150.63	803.06	1147.76	986.3	2990.58		588.19	991.57	819.5	3465.72	169.43	1035.33				4.6	2211.17	959.37	2235.64	1029.02	913.33	1632.07	3564.29	2353.84	614.7	1288.98	1247.12	224.88	1256.73	673.28	530.61	450.83
	110.5	1140.74	808.88	1184.2	1003.71	3011.36		603.02	996.98	824.66	3534.02	171.98	1060.92				4.60417	2207.83	961.37	2234.1	1035.19	913.16	1624.54	3585.49	2349.53	617.22	1281.52	1247.17	223.97	1256.19	673.97	531.31	451.92
	110.6	1134.19	815.59	1219.67	1017.42	3025.39		608.81	1008.21	828.51	3600.37	170.3	1086.07				4.60833	2206.09	958.39	2231.93	1027.51	915.58	1610.44	3599.76	2351.17	615.73	1286.71	1247.68	223.18	1253.08	680.08	532.29	452.04
	110.7	1132.22	824.49	1265.87	1033.96	3042.16		621.06	1009.34	834.86	3670.72	172.82	1115.43				4.6125	2204.61	958.83	2229.78	1023.73	917.49	1604.51	3637.03	2348	615.12	1286.22	1244.36	223.12	1252.5	682.17	531.77	451.19
	110.8	1119.81	834.13	1307.09	1047.57	3044.13		631.97	1015.06	841.18	3736.28	173.5	1139.31				4.61667	2207.12	951.71	2232.46	1023.5	917.6	1594.12	3666.64	2348.82	614.4	1284.51	1242.48	228.83	1248.21	687.28	528.61	449.82
	110.9	1117.71	842.44	1351.31	1065.29	3058.54		640.19	1026.39	843.83	3801.63	173.78	1167.87				4.62083	2200.13	956.94	2228.83	1022.09	916.83	1590.41	3700.19	2345.52	619.44	1289.58	1241.91	224.37	1244.21	691.81	530.53	449.46
	111	1103.17	846.97	1397.51	1086.4	3066.6		650.92	1027.31	849.56	3867.36	176.14	1191.34				4.625	2205.08	958.88	2231.16	1025.23	918.83	1584.23	3722.61	2343.8	615.81	1280.19	1240.03	224.31	1241.84	697.08	529.57	449.88
	111.1	1092.5	858.72	1451.27	1104.38	3083.17		661.12	1035.12	854.11	3935.31	176.66	1196.9				4.62917	2205.58	955.92	2227.66	1020.21	921.71	1574.42	3748.16	2343.43	614.13	1282.04	1237.93	225.81	1235.96	700.51	530.71	447.62
	111.2	1087.28	870.3	1506.04	1121.07	3087.58		671.14	1041.57	858.63	4005.77	177.98	1228.67				4.63333	2202.6	957.63	2227.78	1017.36	922.19	1565.33	3769.46	2345.57	615.28	1282.11	1240.04	224.92	1234.29	708.77	526.46	447.97
	111.3	1078.14	887.31	1558.54	1141.57	3089.99		684.01	1050.89	864.49	4071.32	177.41	1255.27				4.6375	2205.84	955.31	2232	1014.32	922.79	1563.77	3783.71	2336.78	613.97	1282.26	1238.41	228.23	1228.08	707.96	529.29	448.58
	111.4	1069.22	895.91	1616.08	1157.34	3097.49		689.33	1058.14	869.26	4139.49	179.61	1291.46				4.64167	2206.21	960.08	2227.03	1016.11	925.93	1554.28	3808.51	2330.68	612.02	1283.28	1237.83	225.96	1222	711.07	524.48	450.21
	111.5	1057.3	911	1675.81	1182.39	3098.81		705.7	1064.96	873.44	4197.69	183.63	1319.54				4.64583	2205.43	963.59	2226.48	1025.44	926.76	1548.62	3833.16	2333.82	612.04	1280.2	1236.57	225.84	1217.47	716.47	528.42	448.81
	111.6	1047.22	928.12	1737.8	1201.88	3093.32		714.86	1076.94	878.6	4273.01	181.51	1347.62				4.65	2193.48	964.08	2224	1014.4	927.86	1543.73	3847.92	2326.26	611.63	1283.3	1233.48	225.78	1212.06	719.27	525.69	443.98
	111.7	1044.59	942.11	1800.17	1220.42	3098.77		722.22	1083.3	879.66	4341.47	182.88	1373.44				4.65417	2200.4	964.87	2220.27	1012.42	930.42	1539.59	3864.16	2327.34	613.06	1285.02	1237.2	225	1209.73	721.98	529.3	443.72
	111.8	1032.28	960.16	1861.81	1244.2	3099.41		733.42	1091.06	882.56	4405.63	186.49	1405.29				4.65833	2194.4	965.97	2219.3	1011.38	935.44	1526.86	3882.57	2326.73	614.55	1280.29	1235.99	227.9	1203.51	724.7	525.49	443.81
	111.9	1021.62	981.59	1928.93	1265.52	3093.98		745.32	1097.12	883.83	4474.92	187.53	1440.36				4.6625	2195.43	967.89	2213.28	1014.86	939.12	1523.28	3896.29	2316.64	611.78	1286.17	1234.86	225.92	1206.36	727.26	525.27	441.88
	112	1011.8	997.64	1998.2	1288.61	3092.56		755.09	1111.16	889.33	4533.47	189.93	1472.36				4.66667	2193.9	968.82	2209.5	1020.06	942.08	1519.72	3904.19	2317.95	611.76	1276.5	1232.78	17552.6	1201.28	730.16	526.81	444.38
	112.1	1001.23	1016.49	2062.1	1304.44	3081.8		762.5	1121.88	895.12	4602.81	190.02	1493.18				4.67083	2191.12	968.54	2206.64	1013.63	946.84	1509.26	3915.91	2310.2	613.62	1279.27	1233.63	22.93	1196.89	733.74	524.84	444.18
	112.2	995.07	1041.29	2131.6	1326.84	3076.4		771.39	1126.9	896.09	4658.91	192.24	1523.74				4.675	2190.4	973.71	2201.24	1011.27	945.58	1504.46	3934.33	2310.37	611.86	1278.77	1225.51	14810.8	1201.18	732.43	523.89	444.5
	112.3	975.28	1059.4	2202.58	1349.27	3070.09		783.53	1131.73	900.26	4731.64	192.99	1556.16				4.67917	2182.77	973.83	2195.27	1013.7	949.8	1497.54	3941.28	2305.72	611.36	1277.04	1230.13	465.7	1195.83	734.06	522.98	444.7
	112.4	969.41	1081.34	2268.7	1367.32	3064.83		794.39	1141.71	902.93	4793.68	195.6	1584.07				4.68333	2191.24	975.72	2189.61	1014.26	954.88	1494.9	3963.56	2301.28	613.73	1281.79	1231.77	336.98	1191.49	737.86	523.19	441.98
	112.5	959	1102.28	2337.42	1394.1	3052.23		804.86	1153.47	907.41	4865.39	199.69	1608.72				4.6875	2185.4	980.47	2193.9	1023.04	956.8	1488.68	3978.94	2295.81	611.83	1277.86	1230.01	282.72	1189.9	738.69	525.78	441.14
	112.6	947.73	1131.29	2402.84	1412.62	3046.77		812.66	1161.12	911.47	4934.1	200.02	1634.08				4.69167	2179.73	981.36	2181.5	1012.5	961.56	1481.84	3987.81	2289.55	614.71	1280.14	1231.96	257.54	1188.71	739.19	524.63	440.64
	112.7	941.76	1150.44	2472.58	1432.32	3038.49		821.5	1166.98	913.14	5004.59	201.14	1668.19				4.69583	2177.59	979.03	2177.73	1016.06	965.33	1473.56	4002.22	2285.25	613.42	1279.17	1230.81	242.76	1192.54	740.42	527.38	442.59
	112.8	928.63	1175.44	2535.58	1454.32	3022.08		833.17	1177.16	922.32	5068.61	203.22	1688.99				4.7	2176.66	982.01	2168.39	1015.28	969.32	1473.59	4005.63	2280.69	612.77	1274.59	1231.18	231.34	1187.17	740.53	525.53	438.43
	112.9	916.68	1202.6	2613.28	1474.19	3014.6		839.63	1182.22	916.78	5134.38	205.3	1720.33				4.70417	2180.48	986	2165.71	1013.89	969.06	1464.91	4015.07	2278.1	611.64	1281.07	1230.36	224.4	1188.64	741.08	523.64	438.61
	113	907.13	1219.28	2683.62	1498.02	2998.33		852.33	1193.07	922.41	5196.74	209.16	1749.56				4.70833	2176.3	990.73	2164.21	1022.7	973.67	1460.91	4021.63	2275.03	608.7	1276.78	1231.93	219.6	1186.42	742.91	525.91	439.44
	113.1	892.29	1250.74	2757.16	1522.04	2992.33		858.28	1205.1	925.89	5263.23	210.52	1773.02				4.7125	2171.13	988.82	2156.68	1017.08	978.29	1461.41	4033.23	2272.86	611.37	1271.5	1230.18	213.23	1187.54	738.72	523.99	438.39
	113.2	883.56	1276.48	2833.57	1546.23	2980.42		865.06	1208.7	929.28	5324.76	213.39	1797.12				4.71667	2168.04	993.17	2150.09	1016.96	980.06	1455.63	4035.89	2267.16	614.36	1274.37	1235.22	209.53	1187.79	738.96	526.06	437.77
	113.3	870.57	1300.94	2902.79	1567.97	2954.06		874.04	1219.48	933.4	5372.59	214.33	1824.2				4.72083	2166.81	993.83	2146.18	1018.12	981.12	1455.19	4048.13	2260.75	608.09	1271.86	1234.17	210.46	1184.1	739.08	526.83	438.24
	113.4	860.77	1327.61	2983.18	1589.07	2933.42		885.83	1227.93	937.59	5434.94	217.11	1847.67				4.725	2164.62	995.47	2138.83	1018.97	990.34	1445.73	4053.56	2254.17	614.74	1271.51	1231.7	206.16	1184.43	737.23	524.31	435.77
	113.5	846	1353.42	3052.77	1612.39	2915.99		894	1234	933.29	5467.42	220.49	1879.46				4.72917	2166.53	1003.42	2134.94	1027.63	988.49	1447	4046.94	2258.69	612.82	1272.27	1237.85	206.15	1183.68	738.68	526.1	436.88
	113.6	838.2	1381.73	3123.49	1629.79	2886.3		904.28	1246.17	941.38	5518.48	222.16	1898.4				4.73333	2154.99	1003.27	2131.12	1019.78	992.16	1443.86	4051.01	2248.04	611.44	1270.6	1240.71	205.24	1182.43	739.12	524.69	436.8
	113.7	829	1407.79	3200.39	1649.41	2861.9		912.72	1249.57	945.64	5563.61	224.27	1922.06				4.7375	2151.61	1003.18	2126.56	1017.29	996.14	1433.24	4066.12	2245.43	608.88	1270.75	1240.92	203.63	1181.93	735.19	525.03	437.4
	113.8	814.29	1439.63	3273.81	1669.03	2832.24		917.4	1261.08	948.34	5605.48	226.5	1948.86				4.74167	2151.8	1003.14	2119.18	1020.3	1002.38	1432.93	4058.02	2243.55	611.56	1266.52	1232.78	205.16	1183.36	737.67	526.43	435.83
	113.9	804.31	1465.9	3344.46	1695.08	2803.49		921.31	1268.12	948.52	5641.09	228.47	1963.53				4.74583	2151.86	1005.8	2109.71	1022.54	1000.08	1426.32	4053.52	2234.83	610.28	1271.79	1236.52	203.77	1184.51	734.9	524.82	434.09
	114	789.01	1497.1	3419.06	1712.72	2768.06		929.21	1279.38	947.97	5683.52	232.68	1994.59				4.75	2150.21	1010.57	2103.88	1029.52	1005.34	1424.59	4061.81	2233.77	610.66	1271.56	1235.26	206.54	1179.14	733.68	527.6	434.69
	114.1	784.4	1524.83	3490.51	1734.09	2727.96		935.67	1291.53	954.34	5720.87	233.42	2013.71				4.75417	2142.92	1009.62	2100.16	1023.21	1004.83	1425.08	4055.83	2229.34	609.67	1271.41	1236.79	206.83	1181.87	731.93	522.53	435.24
	114.2	776.94	1552.01	3571.3	1754.77	2699.28		945.59	1296.34	956.04	5761.73	238.4	2032.7				4.75833	2140.16	1012.09	2091.68	1022.23	1008.17	1416.48	4067.31	2226.39	609.38	1266.57	1238.79	209.24	1185.38	732.31	525.28	435.18
	114.3	761.89	1585.09	3633.34	1773.86	2661.58		948.12	1307.57	958.07	5792.31	239.88	2049.2				4.7625	2135.06	1011.11	2086.3	1025.04	1012.43	1420.19	4055.64	2218.4	607.79	1263.19	1234.7	210.37	1181.41	726.5	525.61	434.16
	114.4	751.64	1613.77	3703	1798.04	2621.57		953.59	1318.69	958.72	5827.7	240.89	2078.43				4.76667	2132.38	1010.42	2080.71	1021.96	1018.71	1415.69	4045.57	2214.93	611.05	1265.82	1240.79	211.53	1177.44	723.38	523.82	434.24
	114.5	740.08	1634.66	3767.44	1816.32	2576.37		962.14	1327.37	961.02	5864.98	245.78	2093.73				4.77083	2140.63	1016.66	2077.08	1030.69	1019.64	1415.27	4058.23	2209.96	608.74	1267.23	1237.64	211.34	1176.22	722.7	526.3	433.28
	114.6	730.86	1667.69	3842.87	1833.06	2535.03		966.74	1336.93	963.99	5888.87	245.43	2108.56				4.775	2127.74	1015.06	2066.43	1023.43	1028.79	1411.58	4053.02	2206.95	607.68	1261.29	1242.26	212.29	1176.6	721.17	526.38	431.3
	114.7	721.19	1690.3	3917.32	1857.68	2501.87		972.04	1344.17	963.56	5918.72	248.16	2131.32				4.77917	2126.23	1014.73	2059.8	1019.99	1028.82	1410.61	4050.84	2199.91	610.96	1262.32	1243.64	215.3	1178.84	721.13	524.81	433.41
	114.8	707.76	1717.58	3987.57	1875.53	2454.98		976.13	1348.67	963.72	5953.79	249.96	2145.87				4.78333	2121.41	1015.98	2057.23	1024.64	1029.76	1410.98	4054.5	2190.33	606.9	1265.43	1241.94	215.87	1182.33	719.98	525.8	434.97
	114.9	695.63	1748.08	4047.87	1896.34	2402.5		977.68	1358.09	966.59	5966.2	252.46	2161.66				4.7875	2118.77	1015.58	2055.51	1026.16	1033.77	1407.72	4038.84	2185.61	607.86	1267.39	1245.13	215.56	1178.72	718.2	525.44	435.21
	115	687.34	1770.37	4119.31	1918.4	2362.99		986.13	1368.04	965.71	5996.12	256.48	2181.57				4.79167	2121.02	1017.47	2046.07	1026.11	1034.51	1410.59	4042.18	2183.34	608.61	1264.51	1244.25	218.61	1183.74	711.81	525.01	434.46
	115.1	679.04	1797.6	4182.97	1928.99	2325.01		990.73	1379.6	965.71	6012.23	257.19	2193.63				4.79583	2115.61	1012.11	2040.97	1018.9	1035.74	1412.59	4032.44	2171.28	609.03	1257.51	1245.07	218.77	1183.77	711.73	525.24	434.11
	115.2	674.54	1822.32	4246.08	1950.62	2282.03		991.67	1382.13	961.17	6039.41	259.51	2208.28				4.8	2111.79	1013.16	2039.09	1023.7	1044.34	1414.34	4020.08	2167.16	609.55	1261.93	1247.87	219.1	1186.78	708.44	526.24	434.4
	115.3	659.76	1845.81	4305.77	1966.61	2238.6		996.59	1390.41	965.94	6056.3	261.59	2217.03				4.80417	2110.24	1013.23	2033.04	1021.96	1046.83	1411.77	4019.44	2157.67	611.43	1258.61	1247.75	221.46	1189.34	706.84	523.98	433.74
	115.4	653.36	1864.37	4374.36	1984.7	2196.56		1000.56	1398.19	962.91	6065.09	264.43	2232.17				4.80833	2109.02	1010.53	2027.73	1024.31	1048.28	1411.71	4008.41	2152.09	607.63	1261.29	1246.44	220.58	1183.8	706.47	525.19	433.29
	115.5	642.59	1892.16	4426.64	2003.48	2154.11		1003.03	1405.89	962.2	6086.66	267.79	2254.12				4.8125	2110.77	1011.43	2022.64	1028.69	1053.5	1413.92	3995.76	2150.88	607.66	1256.16	1248.34	221.57	1188.53	701.07	525.71	432.11
	115.6	633.16	1924.13	4489.37	2018.84	2116.14		1003.87	1413.08	962.08	6082.23	267.91	2264.2				4.81667	2105.74	1006.79	2013.86	1017.99	1055.42	1414.83	4003.79	2141.99	606.42	1259.67	1249.12	223.54	1188.86	701.24	525.21	432.58
	115.7	626.78	1945.6	4553.52	2035.38	2071.62		1008.14	1424.94	959.13	6092.48	269.05	2279.57				4.82083	2101.08	1006.4	2008.98	1021.12	1053.03	1412.52	3988.4	2131.21	607.07	1259.71	1249.93	221.33	1192.97	698.13	523.3	432.13
	115.8	616.41	1965.73	4600.61	2052.91	2031.14		1010.73	1427.26	960.4	6100.97	271.77	2285.26				4.825	2099.74	1002.39	2008.1	1019.34	1059.02	1416.49	3973.68	2130.4	608.32	1259.6	1249.53	223.03	1191.59	694.16	524.86	432.47
	115.9	606.74	1996.04	4659.11	2067.98	1994.74		1012.32	1435.54	958.49	6104.74	273.25	2299.09				4.82917	2097.63	1004.81	2002.08	1017.21	1058.04	1417.27	3964.88	2122.95	608.07	1263.79	1248.81	222.26	1194.76	694.19	525.2	433.67
	116	601.89	2017.14	4703.17	2086.42	1953.13		1014.71	1440.3	952.21	6104.89	277.03	2307.61				4.83333	2099.41	1002.33	1997.8	1028.63	1061.62	1418.76	3953.93	2116.25	608.76	1257.24	1249.44	222.06	1196.66	691.38	527.59	436.07
	116.1	592.87	2034.74	4755.8	2103.94	1915.02		1011.88	1454.96	953.2	6097.11	275.38	2310.39				4.8375	2093.37	997.6	1991.92	1017.16	1063.83	1415.47	3935.96	2104.32	608.56	1259.37	1247.48	220.98	1197.9	691.26	526.64	434.14
	116.2	587.18	2058.01	4812.51	2118.23	1884.63		1012.9	1454.03	951.04	6091.31	279.26	2322.69				4.84167	2093.08	995.09	1985.19	1016.67	1065	1416.62	3925.93	2106.04	607.39	1255.03	1252.11	221.26	1207.71	688.96	527.51	433.53
	116.3	576.68	2076.94	4855.82	2131.44	1849.3		1013.79	1460.16	947.21	6091.93	279.98	2330.37				4.84583	2086.84	991.77	1985.9	1015.2	1065.58	1417.54	3898.08	2097.62	606.06	1255.42	1254.15	220.11	1202.5	686.08	528.27	432.14
	116.4	568.52	2095.54	4895.22	2145.49	1806.47		1014.98	1463.52	947.5	6079.1	282.86	2330.54				4.85	2088.51	989.97	1979.5	1013.81	1061.34	1414.76	3894.37	2094.34	606.8	1262.83	1254.05	220.07	1203.8	681.88	527.98	432.06
	116.5	561.8	2119.94	4941.29	2158.44	1773.83		1013.3	1468.74	942.2	6065.73	283.47	2339.08				4.85417	2097.38	987.39	1976.17	1022.18	1066.63	1419.32	3873.42	2090.99	608.78	1255.13	1255.33	219.72	1206.84	683.37	525.58	433.56
	116.6	553.46	2141.17	4983.84	2173.3	1735.32		1011.93	1472.96	940.51	6051.96	284.31	2339.62				4.85833	2093.26	982.84	1970.04	1015.73	1062.74	1418.28	3864.82	2088.41	608.6	1252.36	1251.5	219.33	1210.08	682.08	526.48	435.16
	116.7	550.13	2156.42	5037.22	2184.57	1705.08		1012.91	1473.79	939.08	6037.9	284.68	2344.09				4.8625	2093.61	976.62	1970.58	1015.51	1059.63	1415.99	3848.74	2079.81	607.33	1254.74	1256.95	218.4	1212.86	678.64	527.13	432.03
	116.8	540.07	2172.01	5077.49	2196.99	1671.37		1006	1478.07	932.48	6017.14	284.91	2345.47				4.86667	2087.88	973.13	1961.69	1011.27	1064.98	1417.53	3822.07	2077.66	607.16	1253.19	1257.1	218.35	1214.4	676.5	526.61	433.22
	116.9	533.17	2186.18	5137.69	2210.83	1644.67		1008.22	1481.33	933.74	6000.28	286.12	2340.41				4.87083	2090.99	966.98	1962.2	1011.22	1063.06	1421.28	3818.01	2071.46	606.48	1259.08	1254.87	216.5	1214.58	679.94	527.23	437.88
	117	528.07	2204.54	5182.19	2222.17	1610.99		1002.52	1485.72	926.9	5986.18	288.39	2343.53				4.875	2097.27	966.72	1957.06	1019.04	1063.09	1424.71	3799.31	2071.94	607.97	1253.56	1258.1	216.81	1218.38	676.27	528.57	433.53
	117.1	521.83	2228.68	5223.19	2232.69	1580.82		1001.93	1486.64	923.71	5949.5	286.96	2338.83				4.87917	2090.17	963.3	1952.21	1011.06	1065.77	1423.21	3783.14	2065.92	606.59	1252.2	1257.89	216.52	1219.87	676.6	526.39	436.33
	117.2	520.32	2237.51	5266.73	2246.46	1558.5		999.16	1491.7	920.47	5933.98	289.76	2332.81				4.88333	2095.79	959.07	1955.81	1011.41	1061.54	1427.84	3777.17	2061.98	610.51	1252.47	1260.61	213.17	1222.06	676.31	525.69	435.09
	117.3	509.87	2254.36	5293.96	2258.29	1525.03		993.73	1489.07	919.58	5896.3	289.73	2335.17				4.8875	2093.54	959.14	1947.31	1009.02	1059.77	1424.5	3753.37	2056.65	609.08	1255.64	1260.51	213.72	1225.39	674.96	525.53	434.51
	117.4	506.63	2271.11	5336.89	2266.73	1495.64		991.36	1487	914.77	5874.33	289.73	2335.6				4.89167	2094.47	954.88	1948.4	1009.33	1060.08	1435.14	3741.61	2051.91	609.43	1256.57	1261.34	214.07	1232.98	672.27	527.14	435.49
	117.5	498.12	2282.7	5365.63	2274.64	1472.46		983.78	1485.52	905.92	5832.42	290.65	2326.96				4.89583	2098.38	952.62	1947.71	1013.84	1056.1	1429.01	3723.96	2050.05	609.23	1248.83	1261.9	212.07	1229.92	671.67	526.91	433.82
	117.6	492.67	2297.02	5392.21	2280.46	1447.99		980.58	1491.78	902.47	5804.33	290.31	2319.56				4.9	2103.37	950.32	1947.13	1005.49	1057.8	1435.42	3703.84	2045.15	607.5	1246.4	1263.3	212.79	1233.32	670.31	529.54	434.64
	117.7	491.12	2307.88	5414.44	2290.04	1424.11		974.32	1484.86	895.78	5769.44	289.25	2313.88				4.90417	2102.29	946.84	1947.33	1008.16	1057.72	1435.02	3682.28	2043.78	610.15	1248.48	1261.43	211.12	1237.5	668.79	528.66	438.1
	117.8	482.93	2321.36	5447.94	2307.77	1402.6		972.28	1482.18	891.6	5727.1	290.07	2310.24				4.90833	2106.38	944.97	1947.77	1008.13	1059.48	1442.16	3673.64	2045.45	607.91	1247.98	1269.52	210.46	1236.12	668.41	526.9	436.73
	117.9	478.79	2331.32	5466.33	2317.49	1375.98		964.67	1479.74	887.34	5694.72	290.59	2292.51				4.9125	2109.31	939.69	1944.48	1005.83	1053.47	1446	3654.08	2036.81	609.01	1250.07	1266.11	208.25	1243.46	668.6	525.22	436.9
	118	473.41	2347.19	5484.33	2320.34	1355.07		961.61	1478.37	880.34	5650.8	291.96	2283.93				4.91667	2108.66	938.28	1943	1016.03	1053.82	1448.79	3632.37	2042.31	608.26	1247.9	1261.31	207.81	1247.39	666.51	527.61	436.72
	118.1	471.19	2364.66	5500.79	2328.02	1334.26		953.58	1479.33	877.3	5595.96	289.06	2277.99				4.92083	2106.13	934.54	1942.44	1006.36	1055.72	1455.8	3612.22	2038.43	610.63	1243.32	1262.3	207.64	1250.6	663.73	529.89	436.32
	118.2	466.37	2365.16	5526.56	2332.76	1317.29		947.27	1470.68	873.7	5545.69	290.55	2258.78				4.925	2107.97	932.78	1945.73	1011.13	1053.04	1456.11	3598.26	2041.89	610.46	1243.21	1262.04	206.34	1252.71	665.37	528.37	437
	118.3	461.61	2383.6	5536.79	2346.02	1294.38		941.52	1468.43	866.07	5504.73	287.94	2253.03				4.92917	2108.77	928.06	1942.07	1005.06	1051.36	1459.8	3575	2039.41	608.96	1243.49	1262.37	207.79	1259.49	661.84	527.63	438.83
	118.4	453.19	2388.48	5546.42	2349.67	1279.06		935.74	1465.17	860.57	5449.47	288.81	2241.82				4.93333	2109.32	924.87	1945.04	1005.79	1050.74	1464.08	3551.31	2042.49	609.82	1243.6	1260.48	205.81	1258.8	665.88	530.28	437.36
	118.5	452.79	2394.11	5560.83	2356.93	1260.23		927.83	1458.71	854.14	5396.32	289.47	2220.72				4.9375	2111.04	928.78	1942.8	1010.27	1047.92	1469.02	3529.28	2040.28	608.77	1241.25	1257.12	205.72	1266.52	664.04	529.54	437.79
	118.6	446.81	2405.81	5579.68	2360.36	1238.49		921.93	1457.21	844.63	5346.99	287.16	2205.02				4.94167	2106.03	921.48	1933.2	1000.92	1048.38	1472.34	3491.38	2038.22	607.68	1238.09	1262.71	204.3	1268.6	663.46	528.86	436.06
	118.7	446.53	2415.52	5577.01	2371.23	1225.64		909.76	1452.1	841.4	5287.16	286.75	2191.42				4.94583	2107.98	918.73	1939.37	1002.21	1048.24	1476.37	3489.52	2039.62	610.43	1234.86	1258.41	204.96	1281.38	663.49	526.98	436.72
	118.8	437.51	2416.39	5587.61	2367.66	1206.03		902.61	1445.34	835.46	5226.81	286.3	2172.46				4.95	2103.58	916.62	1939.43	998.76	1044.54	1482.69	3464.72	2043.09	611.73	1236.34	1260.74	205.18	1280.51	663.9	528.23	440.4
	118.9	434.6	2429.86	5581	2371.2	1188.14		893.73	1436.68	830.19	5169.44	282.63	2156.51				4.95417	2109.61	913.63	1932.29	999.89	1042.8	1484.73	3448.79	2041.85	611.67	1234.51	1256.58	203.76	1281.68	661.93	527.27	436.33
	119	434.42	2426.11	5590.42	2378.26	1171.43		887.4	1435.11	820.39	5117.67	283.96	2139.32				4.95833	2110.97	916.62	1933.64	1006.64	1040.62	1489.53	3415.97	2044.93	610.92	1233.84	1257.11	202.44	1285.49	659.16	529.68	438.53
	119.1	428.91	2435.41	5594.67	2378.29	1161.6		880.42	1427.44	814.5	5049.07	280.73	2117.03				4.9625	2101.03	910.52	1933.18	995.6	1040.49	1493.92	3401.41	2045.35	608.49	1232.1	1262.88	201.91	1289.2	660.02	528.86	437.71
	119.2	429.49	2435.81	5584.99	2383.86	1150.49		870.44	1417.44	806.11	4982.09	281.12	2095.56				4.96667	2102.74	908.76	1929.96	993.96	1038.53	1494.33	3375.23	2047.77	611.42	1236.36	1258.74	201.82	1299.69	659	531.41	435.38
	119.3	423.43	2447.39	5584.83	2391.08	1127.87		860.72	1409.69	803.71	4926.13	279.53	2071.17				4.97083	2102.54	905.38	1931.44	992.64	1036.94	1500.07	3362.29	2046.99	612.09	1233.07	1258.49	201.37	1296.71	660.1	530.6	437.38
	119.4	420.3	2441.71	5583.13	2388.77	1114.94		853.02	1402.67	793.91	4865.22	278.19	2050.83				4.975	2105.31	903.76	1930.64	990.36	1034.92	1498.82	3332.68	2047.02	614.22	1239.28	1260	201.3	1302.71	660.11	530.59	436.98
	119.5	418.03	2445.19	5576.68	2391.12	1104.73		845.81	1393.4	790.49	4793.87	278.43	2036.16				4.97917	2109.13	904.89	1926.68	998.88	1032.99	1505.7	3302.83	2046.96	614.08	1235.04	1256.22	202.18	1302.36	655.5	528.53	435.86
	119.6	416.23	2448.29	5562.57	2395.99	1094.93		834.36	1392.93	781.63	4739.84	276.23	2003.7				4.98333	2101.17	900.02	1927.84	991.18	1033.31	1509.01	3275.93	2049.67	613.49	1235.05	1260.59	200.82	1302.64	654.83	527.88	434.38
	119.7	418.3	2447.81	5555.08	2392.53	1083.18		824.83	1381.24	777.28	4672.01	275.92	2003.7				4.9875	2100.08	899.7	1923.82	990.2	1026.9	1511.61	3256.32	2049.42	615.61	1238.47	1260.8	201.34	1312.83	656.28	526.07	436.09
	119.8	412.22	2456.79	5541.18	2393.38	1068.47		818.57	1372.73	769.12	4616.24	271.24	2003.7				4.99167	2100.42	897.38	1920.26	986.01	1026.63	1514.3	3218.93	2046.43	615.38	1230.69	1256.54	199.31	1311.2	653.63	527.37	433.56
	119.9	410.6	2459.63	5517.62	2393.47	1059.24		809.34	1368.07	765.71	4546.4	271.02	2003.7				4.99583	2092.3	899.12	1918.12	986.07	1025.88	1519.81	3194.78	2049.8	616.44	1236.24	1257.12	199.51	1318.53	1458.74	1372.32	1108.87
	120	410.3	2456.29	5497.94	2393.94	1052.1		800.41	1356.87	756.2	4478.69	271.54	2003.7				5	2094.07	894.01	1910.97	990.52	1026.97	1526.92	3175.57	2059	615.48	1232.5	1256.43	199.42	1316.22	1446.96	1372.88	1106.41
	120.1	408.83	2463.3	5481.13	2386.73	1039.74		792.17	1352.96	750.77	4412.64	269.26	2003.7				5.00417	2084.88	890.23	1908.77	984.51	1023.76	1535.93	3140.36	2049.78	615.37	1235.83	1254.31	200.4	1319.03	1433.84	1372.16	1104
	120.2	408.47	2457.9	5462.66	2383.83	1031.71		782.1	1341.24	744.78	4348.22	266.73	1843.27				5.00833	2089.29	889.58	1903.74	983.32	1019.58	1536.44	3121.16	2051.96	614.68	1230.68	1252.52	199.5	1330.47	1416.54	1370.33	1101.47
	120.3	404.04	2455.16	5433.68	2381.2	1019.81		774.62	1331.29	739.64	4287.47	263.71	1813.41				5.0125	2086.33	889.68	1904.64	984.48	1020.06	1544.2	3094.14	2054.74	613.51	1233.2	1252.57	198.64	1323.36	1399.72	1369.9	1099.46
	120.4	402.74	2458.54	5402.34	2380.96	1008.46		762.6	1320.2	732.84	4218.91	263.89	1783.52				5.01667	2086.42	882.2	1897.6	980.64	1019.42	1551.88	3071.18	2053.87	613.35	1236.13	1249.83	200.68	1328.87	1389.08	1368.41	1098.59
	120.5	400.72	2446.99	5375.6	2375.41	1002.53		759.4	1313.77	725.37	4151.09	261.73	1754.11				5.02083	2087.01	884	1894.93	988.62	1014.54	1556.07	3044.11	2048.48	612.38	1233.91	1248.94	197.61	1334.26	1367.33	1365.53	1096.53
	120.6	398.57	2456.68	5350.28	2376.74	991.59		743.63	1298.68	722	4100.08	258.02	1715.53				5.025	2079.96	880.8	1889.22	983.98	1017.89	1560.69	3007.57	2052.69	613.31	1233.68	1242.86	198.66	1331.79	1355.62	1365.3	1094.22
	120.7	401.9	2447.24	5313.39	2368.14	988.81		738.8	1292.13	714.39	4034.89	257.61	1687.72				5.02917	2080.34	877.1	1883.6	983.1	1016.93	1562.57	2993.38	2051.37	611.49	1230.52	1242.06	197.43	1336.22	1339.33	1362.16	1098.3
	120.8	397.08	2441.14	5269.71	2363.01	977.29		729.26	1279.71	706.38	3969.18	256.11	1662.2				5.03333	2082.01	877.91	1881.34	980.71	1014.28	1572.5	2964.03	2058.1	612.92	1234.53	1244.42	197.21	1337.78	1323.3	1361.01	1094.59
	120.9	395.31	2441.17	5238.99	2355.86	969.6		719.79	1270.44	701.18	3905.63	252.48	1625.56				5.0375	2077.78	875.19	1879.18	979.92	1018.62	1577.99	2936.37	2053.47	612.68	1242.24	1238.11	197.93	1340.39	1308.91	1358.09	1094.47
	121	396.19	2429.03	5204.59	2353.47	964.02		712.46	1260.12	694.66	3845.7	252.29	1595.49				5.04167	2078.71	872.31	1877.03	985.51	1016.56	1584.59	2910.17	2053.88	610.54	1242.86	1241.71	197.23	1338.47	1294.18	1360.57	1096.28
	121.1	393.09	2436.02	5161.48	2344.59	959.24		702.57	1249.46	691.86	3782.96	249.41	1562.14				5.04583	2081.38	870.59	1870.28	976.2	1013.56	1590.82	2889.86	2056.6	612.74	1247.11	1242.52	197.09	1346.2	1280.23	1364.22	1090.24
	121.2	397.12	2431.26	5119.12	2336.1	954.03		695.72	1239.39	683.23	3720.42	249.84	1529.59				5.05	2076.9	865.73	1869.76	976.2	1017.11	1596.6	2856.64	2051.07	2999.32	8850.01	4908.33	198.17	1354.7	1266.22	1357.13	1094.63
	121.3	393.21	2422.7	5074.06	2323.99	944.67		688.98	1230.17	677.44	3665.21	245.52	1501.24				5.05417	2074.61	864.19	1863.46	975.04	1016.7	1600.61	2840.92	2055.44	2506.7	4661.88	5052.79	197.99	1357.69	1249.54	1357.83	1092.82
	121.4	392.18	2420.5	5033.2	2318.14	939.44		680.03	1218.04	672.57	3607.47	244.47	1471.01				5.05833	2077.38	863.17	1863.13	980.29	1017.57	1606.06	2813.11	2061.75	2916.97	5178.17	5176.66	195.13	1357.5	1240.09	1356.86	1091.86
	121.5	394.56	2413.57	4982.47	2314.37	934.1		670.34	1207.46	669.58	3541.58	244.43	1440.17				5.0625	2079.8	860.71	1861.67	979.11	1015.99	1617.11	2795.37	2064.39	3009.06	5516.82	5345.1	196.11	1361.02	1226.8	1355.93	1094.7
	121.6	391.96	2409.21	4924.74	2302.36	929.83		663.57	1200.7	661.01	3479.81	240.2	1409.42				5.06667	2075.62	860.14	1853.2	972.78	1013.51	1618.54	2772.39	2064.65	3004.97	5610.94	5371.63	197.38	1367.46	1218.64	1355.92	1093.37
	121.7	399.22	2402.83	4872.9	2292.31	925.8		656.81	1187.36	658.06	3425.9	255.34	1377.72				5.07083	2082.4	853.39	1855.14	966.01	1013.84	1622.99	2750.02	2068.07	2945.48	5544.51	5301.84	198.57	1370.61	1203.09	1355.49	1095.99
	121.8	394.37	2389.3	4824.31	2282.62	922.72		648.62	1177.74	650.06	3369.08	254.86	1350.81				5.075	2077.8	855.02	1850.32	968.57	1011.37	1631.84	2725.69	2075.12	2868.84	5440.29	5196.74	196.99	1374.1	1197.62	1356.86	1095.88
	121.9	394.81	2387.36	4755.89	2274.77	916.44		638.41	1166.14	646.47	3307.54	252.46	1316.26				5.07917	2077.14	850.74	1846.67	967.73	1010.83	1637.04	2697.78	2076.3	2778.77	5327.97	5073.04	198.52	1382.06	1181.41	1359.14	1094.02
	122	394.9	2383.71	4688.67	2265.2	908.29		630.53	1155.9	641.97	3260.08	253.83	1293.68				5.08333	2080.22	854.52	1846.27	978.04	1006.72	1640.98	2685.09	2079.06	2697.04	5195.9	4940.55	197.08	1388.36	1177.38	1358.19	1093.61
	122.1	393.78	2380.31	4632.37	2254.69	907.2		624.5	1146.37	635.02	3205.14	250.1	1259.46				5.0875	2077.13	853.6	1846.01	971.39	1009.3	1649.03	2660.7	2083.19	2620.39	5073.52	4808.37	197.75	1387.84	1168.96	1357.17	1094.64
	122.2	398.04	2362.54	4568.67	2241.7	907.58		616.94	1138.11	634.76	3150.23	247.63	1229.1				5.09167	2079.07	848.46	1846.12	968.42	1006.73	1657.68	2648.07	2089.73	2561.91	4995.48	4716.58	199.92	1400.63	1158.99	1357.5	1096.34
	122.3	397.04	2356.52	4497.97	2227.41	901.38		611.23	1123.87	629.96	3103.24	246.59	1205.59				5.09583	2073.17	843.94	1836.91	966.52	1006.49	1661.07	2625.87	2088.03	2524.31	4943.9	4654.52	198.95	1405.99	1149.47	1355.89	1093.01
	122.4	397.36	2350.98	4428.19	2216.44	898.09		602.2	1109.84	623.46	3040	243.98	1178.8				5.1	2076.22	842.49	1834.59	962.39	1008.14	1664.68	2601	2093.03	2519.5	4952.09	4639.86	199.88	1411.28	1145.3	1351.33	1092.34
	122.5	399.24	2341.04	4348.48	2204.9	893.41		595.88	1106.48	621.23	3003.3	243.73	1151.91				5.10417	2079.66	842.48	1833.7	971.1	1001.69	1670.7	2570.88	2097.93	2528.49	4997.77	4658.87	199.08	1418.18	1138.91	1360.61	1095.3
	122.6	399.81	2331.69	4280.27	2190.22	894.42		588.76	1095.12	618.18	2950.81	241.46	1121.08				5.10833	2072.53	842.81	1831.13	963.21	1003.77	1682.36	2560.38	2102.51	2570.64	5088.72	4712.2	201.35	1420.78	1134.77	1357.46	1090.91
	122.7	405.26	2316.7	4210.27	2177.08	895.42		579.76	1078.96	613.94	2914.58	238.73	1097				5.1125	2070.94	836.9	1830.83	961.73	999.99	1684.91	2548.16	2101.8	2625	5220.17	4795.44	200.22	1435.3	1121.2	1349.84	1089.76
	122.8	402.67	2310.1	4123.9	2160.49	889.64		573.81	1072.14	608.48	2861.33	237.67	1072.52				5.11667	2068.04	836.58	1827.67	962.58	995.73	1683.73	2528.69	2109.91	2693.06	5361.86	4897.1	202.44	1441.77	1122.17	1350.02	1090.87
	122.9	407.71	2297.92	4056.21	2140.34	885.93		567.52	1060.22	604.67	2812.28	237.28	1046.23				5.12083	2069.81	834.4	1821.83	959.9	1001.17	1689.11	2503.91	2112.13	2756.5	5523	5007.39	202.33	1445	1113.22	1355.3	1088.74
	123	407.88	2284.68	3978.32	2132.48	883		560.83	1047.09	602.06	2769.63	234.76	1024.43				5.125	2074.54	836.21	1817.87	965.71	997.13	1687.84	2486.09	2120.9	2840.93	5690.66	5139.83	202.14	1452.66	1114.36	1352.13	1086
	123.1	411.01	2275	3896.76	2113.02	887.46		553.69	1045.71	599.62	2733.19	233.12	1000.87				5.12917	2077.31	830.21	1815.07	957.28	997.7	1694.17	2480.77	2124.21	2914.71	5862.89	5266.78	202.65	1460.09	1099.39	1349.53	1089.23
	123.2	415.54	2258.73	3820.93	2100.83	888.77		547.15	1032.17	595.29	2694.02	231.19	977.12				5.13333	2074.94	835.66	1816.71	958.28	993.69	1694.92	2459.58	2124.22	2987.79	6047.23	5391.43	203.18	1471.43	1099.7	1346.67	1085.74
	123.3	413.92	2246.21	3741.18	2082.72	887.62		539.21	1020.52	593.27	2647.72	227.91	954.34				5.1375	2078.7	831.97	1810.79	957.09	988.74	1697.72	2448.73	2127.42	3062.52	6211.02	5513.68	202.73	1471.96	1100.11	1351.8	1081.93
	123.4	418.37	2234.49	3663.32	2064.8	879.62		536.28	1011.27	590.34	2613.22	228.27	933.44				5.14167	2243.1	831.97	1810.79	957.09	987.62	1701.03	2426.82	2131.97	3128.21	6372.5	5628.66	203.2	1481.26	1093.48	1345.04	1079.62
	123.5	421.14	2218.02	3589.94	2046.43	881.87		532.21	1001.32	587.11	2577.27	228.76	914.06				5.14583	2243.1	831.97	1810.79	957.09	986.39	1703.92	2419.37	2139.57	3187.1	6521.33	5739.29	203.72	1487.16	1097.34	1346.56	1083.66
	123.6	423.3	2207.99	3509.86	2029.36	882.88		521.71	998.1	585.49	2545.91	224.26	891.21				5.15	6364.6	831.97	1810.79	957.09	984.24	1706.93	2404.79	2136.39	3253.45	6660.88	5823.94	205.48	1494.89	1095.23	1345.48	1083.28
	123.7	431.46	2191.53	3435.96	2005.42	886.81		517.16	984.32	581.68	2513.02	225.29	870.42				5.15417	6871.16	3333.48	5603.43	3466.62	980.37	1704.51	2399.68	2142.69	3305.07	6775.33	5900.42	206.83	1503.82	1090.74	1349.37	1080.73
	123.8	427.39	2178.89	3357.57	1998.21	887.13		512.4	975.8	577.21	2482.43	223.43	851.83				5.15833	6687.97	2773.16	5594.7	3133.19	977.72	1707.97	2385.14	2149.96	3342.43	6893.43	5970.41	204.28	1512.67	1091.18	1341.71	1080.23
	123.9	433.34	2165.19	3284.69	1974.59	882.63		505.22	968.12	575.79	2445.74	220.03	833.29				5.1625	6559.6	2533.2	5561.91	2906.5	974.77	1705.9	2369.51	2150.44	3385.47	6988.93	6007.77	205.4	1518.87	1089.5	1346.11	1078.87
	124	433.54	2152.78	3210.61	1956.47	885.77		501.17	959.78	570.59	2407.97	220.27	815.89				5.16667	6363.78	2372.72	5444.52	2754.06	972.98	1703.26	2358.7	2150.06	3416.07	7065.23	6033.69	205.12	1518.78	1091.41	1348.51	1075.11
	124.1	439.38	2138.74	3143.23	1937.21	886.89		495.34	956.01	569.14	2379.94	219.01	794.2				5.17083	6159.57	2246.43	5313.96	2642.37	969.93	1701.79	2345.73	2151.89	3426.54	7094.5	6028.79	207.67	1530.14	1086.76	1347.02	1078.86
	124.2	449.5	2118.12	3071.12	1917.31	896.22		489.81	941.7	567.23	2353.91	215.07	777.73				5.175	5951.17	2145.27	5170.99	2539.33	964.21	1703.74	2330.87	2157.39	3439.79	7105.92	6023	206.33	1535.96	1087.3	1346.76	1080.62
	124.3	449.86	2100.12	3000.48	1896.07	896		484.44	935.82	565.13	2323.51	213.3	760.46				5.17917	5756.38	2057.49	5030.96	2447.97	962.64	1703.66	2330.47	2154.19	3435.42	7162.97	5987.61	207.79	1540.2	1088.18	1346.39	1083.66
	124.4	452.82	2089.83	2930.74	1873.11	895.28		478.83	927.11	558.5	2296.48	213.03	740.63				5.18333	5581.5	1981.16	4897.79	2375.07	961.34	1699.86	2309.5	2160.3	3429.9	7147.92	5946.46	207.23	1543.8	1088.94	1345.6	1085.38
	124.5	458.7	2065.42	2862.81	1859.4	897.63		476.03	920.59	559.88	2273.17	214.82	728.94				5.1875	5430.63	1918.36	4786.09	2308.94	958.94	1698.76	2302.67	2159.41	3420.32	7139.48	5893.9	210.04	1550.5	1087.46	1349.78	1085.37
	124.6	461.91	2050.33	2796.66	1833.32	902.39		469.97	916.6	558.39	2253.06	210.03	712.93				5.19167	5321.71	1874.78	4696.37	2281.67	952.06	1697.54	2293.91	2163.97	3400.46	7113.03	5823.22	207.08	1555.14	1088.09	1348.29	1090.9
	124.7	471.78	2031.87	2741.38	1816.79	911.67		467.34	904.83	556.9	2220.78	208.97	697.82				5.19583	5231.47	1843.03	4620.41	2240.02	954.13	1691.46	2280.7	2163.34	3377.04	7047.48	5744.19	207.82	1566.11	1091.84	1343.71	1096.06
	124.8	474.57	2014.71	2672.21	1794.26	909.43		463.07	899.22	554.09	2201.66	207.78	678.71				5.2	5173.39	1815.36	4582.4	2230.52	952.72	1686.91	2279.36	2169.6	3336.32	6998.99	5654.1	209.25	1572.68	1091.74	1348.31	1094.81
	124.9	480.43	1997.54	2611.59	1769.64	913.66		460.44	894.14	550.64	2177.19	206.81	668.17				5.20417	5142.63	1804.36	4573.96	2249.38	949.92	1687.04	2274.98	2169.37	3301.99	6935.64	5573.89	207.68	1577.06	1097.82	1346.77	1097.19
	125	487.92	1982.42	2560.41	1753.06	918.09		456.06	887.93	549.56	2151.64	207.2	658.44				5.20833	5133.48	1805.06	4590.97	2276.19	949.03	1685.6	2273.82	2168.95	3262.9	6851.47	5470.03	208.58	1587.92	1096.32	1352.46	1101.22
	125.1	493.96	1963.88	2504.82	1724.32	925.86		450.32	883.41	546.52	2135.9	204.71	643.6				5.2125	5124.49	1809.17	4626.36	2326.86	945.76	1687.83	2256.57	2175.38	3214.52	6768.32	5373.05	209.23	1591.37	1101.59	1342.94	1101.14
	125.2	503.96	1945.03	2450.21	1707.81	932.73		448.17	873.34	549.42	2115.1	204.81	628.76				5.21667	5129.71	1817.14	4669.11	2372.36	948.4	1679.38	2248.07	2174.26	3162.33	6680.41	5282.73	211.22	1602.11	1102.16	1343.32	1106.4
	125.3	507.88	1927.63	2395.3	1682.93	934.59		442.28	867.11	545.27	2095.01	202.05	614.1				5.22083	5155.48	1828.97	4729.58	2432.62	943.49	1672.07	2246.81	2178.64	3106.41	6574.38	5167.46	210.3	1602.97	1107.41	1344.32	1106
	125.4	516.6	1900.74	2346.89	1659.81	941.5		437.89	864.68	547.36	2081.72	200.68	603.73				5.225	5175.8	1843.77	4799.72	2497.09	943.32	1668.26	2241.69	2180.01	3050.86	6490.92	5071.04	208.89	1608.41	1109.41	1346.49	1106.06
	125.5	525.08	1890.06	2295.26	1641.82	946.6		436.78	855.43	544.97	2062.6	201.7	593.24				5.22917	5197.47	1853	4864.51	2567.01	941.37	1662.69	2235.29	2184.38	2982.19	6390.72	4975.79	209.69	1612.19	1110.1	1344.84	1106.22
	125.6	532.28	1873.69	2242.43	1617.82	956.24		432.03	855.91	543	2049.57	198.62	580.01				5.23333	5222.19	1875.84	4923.77	2648.63	945.34	1660.39	2228.39	2193.07	2919.27	6286.31	4869.4	208.99	1617.89	1114.22	1341.64	1112.09
	125.7	544.03	1848.36	2192.92	1596.99	964.29		427.43	848.22	542.92	2021.99	198.7	567.17				5.2375	5237.86	1879.08	4990.07	2701.26	942.47	1653.69	2217.48	2189.54	2859.01	6193.8	4772.61	210.82	1631.18	1115.72	1339.32	1116.87
	125.8	553.41	1828.8	2145.68	1572.53	973.9		425.03	844.72	539.97	2008.94	198.57	560.69				5.24167	5258.81	1887.32	5045.83	2764.18	941.57	1651.12	2208.99	2187.56	2794.24	6110.31	4677.4	208.8	1636.17	1116.98	1342.48	1116.68
	125.9	559.48	1809.08	2099.12	1552.3	980.82		424.1	839.9	539.99	1999.06	195.6	547.67				5.24583	5268.87	1899.74	5107.1	2820.74	939.96	1646.34	2212.24	2194.04	2733.37	6001.44	4579.23	208.49	1640.33	1121.09	1339.29	1117.87
	126	570.3	1789.99	2053.02	1534.77	989.37		420.58	840.17	539.97	1979.32	189.97	542.19				5.25	5284.09	1902.3	5151.22	2872.88	942.31	1640.88	2207.37	2199.01	2661.92	5916.39	4481.06	208.83	1647.82	1122.07	1343.67	1116.18
	126.1	576.36	1771.12	2007.74	1509.56	1002.31		418.11	838.16	539.53	1966.26	176.84	528.81				5.25417	5282.83	1904.14	5186.46	2935.79	943.99	1637.96	2203.57	2195.8	2592.18	5824.28	4387.51	209.26	1656.77	1124.33	1337.77	1116.3
	126.2	591.62	1748.13	1973.38	1484.48	1018.76		413.98	830.57	538.57	1952.96	175.96	516.77				5.25833	5279.46	1905.96	5234.17	2962.9	944.93	1633.18	2196.1	2203.16	2539.28	5746.43	4300.17	208.93	1662.94	1127.33	1338.13	1118.23
	126.3	599.51	1723.98	1925.83	1462.82	1032.41		412.36	825.02	536.44	1943.07	175.89	509.49				5.2625	5286.44	1915.97	5277.39	3005.11	945.7	1625.99	2183.94	2205.65	2482.12	5657.86	4218.21	208.65	1669.03	1128.09	1334.52	1122.48
	126.4	607.23	1709.98	1893.83	1445.83	1045.16		408.77	824.11	535.5	1928.94	172.19	500.79				5.26667	5276.52	1909.59	5298.12	3036.06	945.2	1618.88	2179.68	2208.29	2420.53	5586.68	4144.74	210.16	1670.57	1129.14	1334.58	1119.21
	126.5	619.87	1689.08	1846.28	1423.76	1059.77		406.41	817.23	538.7	1920.18	174.3	495.06				5.27083	5270.86	1907.9	5307.03	3050.32	945.56	1615.63	2186.69	2216.65	2362.39	5516.4	4058.69	208.88	1680.28	1132.42	1337.49	1123.02
	126.6	632.48	1665.17	1810.81	1397.8	1078.18		405.68	815.76	538.63	1912.11	172.16	484.41				5.275	5249.7	1902.94	5312	3072.28	942.06	1615.03	2184.04	2220.4	2316.43	5447.34	3986.7	209.01	1688.77	1131.07	1333.76	1126.31
	126.7	646.38	1647.17	1778.89	1385.11	1104.99		400.73	808.93	539.12	1901.49	172.47	477.46				5.27917	5207.11	1888.3	5291.93	3064.38	945.91	1606.52	2184.04	2216.51	2259.43	5381.2	3926.1	208.54	1692.27	1136.71	1335.24	1125.73
	126.8	653.5	1624.23	1739.5	1357.72	1120.78		396.29	806.2	536.8	1890.21	171.47	468.32				5.28333	5158.8	1876.9	5285.31	3059.23	944.88	1604.58	2165.06	2222.5	2213.7	5314.97	3858.16	207.93	1692	1135.24	1336.09	1129.81
	126.9	664.37	1603.07	1707.26	1335.78	1139.48		392.99	806.28	536.06	1878.21	169.66	461.86				5.2875	5125.81	1864.54	5267.83	3047.2	946.34	1598.63	2159.51	2226.34	2168.03	5257.34	3804.07	210.12	1699.4	1135.82	1338.71	1125.39
	127	674.03	1588	1670.68	1320.7	1164.7		394.86	802.26	536.82	1872.24	172.07	459.64				5.29167	5073.89	1850.78	5224.56	3020.32	946.28	1592.31	2161.72	2224.86	2127.93	5196	3744.64	208.12	1708.77	1134.86	1335.34	1129.41
	127.1	686.09	1560.76	1639.92	1297.3	1191.03		390.81	800.2	538.53	1870.63	169.45	448.71				5.29583	5025.68	1834.23	5176.31	3017.2	949.37	1592.74	2152.87	2228.3	2091.27	5155.58	3686.1	210.08	1713.91	1135.4	1334.9	1125.21
	127.2	700.66	1537.74	1615.48	1281.3	1221.27		389.26	796.27	538.18	1866.18	169.13	442.31				5.3	4971.82	1817.74	5133.7	2976.93	946.43	1587.73	2151.08	2234.27	2055.93	5107.63	3643.34	208.12	1718.37	1134.09	1335.26	1126.8
	127.3	710.19	1517.59	1579.59	1259.04	1242.87		387.34	791.94	536.88	1854.94	168.52	436.78				5.30417	4908.56	1802.67	5082.07	2936.93	949.04	1586.87	2147.73	2237.21	2017.54	5063.02	3598.24	206.93	1719.86	1133.78	1327.33	1125.61
	127.4	718.93	1495.59	1548.18	1241.97	1275.89		384.18	788.26	541.1	1850.91	167.44	429				5.30833	4842.3	1785.43	5025.83	2910.23	948.37	1585.36	2145.84	2235.77	1987.8	5023.17	3554.24	206.74	1731.11	1132.37	1333.02	1128.84
	127.5	729.9	1473.97	1523.18	1224.29	1306.03		383.68	787.96	540.4	1848.28	168.38	427.39				5.3125	4781.91	1772.58	4969.44	2860.23	945.99	1583.17	2136.09	2241.02	1956.49	4987.93	3516.89	207.15	1734.94	1131.08	1334.83	1126.06
	127.6	743.96	1457.61	1497.28	1201.14	1335.69		2236.64	789.6	538.84	1840.76	167.27	422.54				5.31667	4728.49	1760.23	4911.21	2828.82	945.99	1583.61	2131.39	2242.17	1929.46	4959.24	3474.48	206.15	1738.59	1129.74	1332.28	1127.92
	127.7	754.94	1436.42	1474.81	1187.91	1371		1582.3	787.31	542.24	1831.07	165.24	413.81				5.32083	4656.82	1747.04	4850.28	2776.08	945.99	1581.91	2138.81	2244.31	1904.91	4915.25	3448.33	205.96	1749.17	1125.03	1333.27	1125.04
	127.8	762.94	1415.26	1450.76	1166.4	1403.38		377.62	782.31	541.53	1832.86	165.83	409.89				5.325	4595.03	1738.78	4797.04	2728.06	958.52	1575.19	2126.8	2244.82	1877.55	4899.16	3414.12	205.95	1753.64	1124.83	1335.42	1121.92
	127.9	773.96	1396.16	1420.92	1147.01	1438.91		376.82	780.77	542.73	1837.96	165.73	406.1				5.32917	4543.94	1726.54	4728.14	2677.79	957.06	1580.22	2137.93	2251.67	1852.16	4859.11	3388.5	204.87	1755.89	1121.81	1332.66	1123.26
	128	786.43	1372.87	1395.26	1129.68	1474.69		374.17	775.26	545.1	1831.82	166.38	404.6				5.33333	4489.69	1718.74	4675.56	2631.53	949.82	1574.04	2127.27	2255.75	1835.2	4841.77	3360.49	205.31	1759.56	1113.8	1331.92	1124.73
	128.1	795.87	1356.26	1370.81	1112.09	1512.64		372.22	783.89	545.26	1837.14	163.89	398.2				5.3375	4439.7	1717.38	4624.54	2590.19	951.27	1570.98	2122.58	2251.56	1814.82	4815.22	3333.77	205.03	1760.88	1111.39	1322.87	1121.61
	128.2	812.14	2803.86	1353.16	1099.63	1549.8		372.8	777.19	548.64	1835.66	163.78	395.57				5.34167	4387.98	1708.2	4566.8	2532.13	948.61	1566.14	2116.57	2262.47	1797.19	4802.06	3311.08	204.79	1770.84	1110.32	1323.39	1116.86
	128.3	819.16	2654.99	1325.86	1080.31	1579.71		371.52	778	549.27	1828.18	163.64	391.97				5.34583	4330.58	1700.59	4509.83	2481.57	951.3	1574.19	2108.89	2257.03	1779.49	4780.79	3293.83	202.58	1769.21	1101.42	1326.09	1120.06
	128.4	831.51	1317.39	1300.74	1062.17	1627.21		368.77	775.9	550.69	1827.26	163.34	390.07				5.35	4278.87	1694.5	4448.09	2439.12	948	1569.58	2103.74	2259.64	1765	4762.34	3271.43	200.84	1777.13	1099.58	1326.57	1117.31
	128.5	841.36	1298.66	1278.96	1044.74	1661.51		368.81	780.09	554.93	1829.42	163.7	389.99				5.35417	4237.44	1695.81	4400.53	2390.58	946.74	1570.24	2104.72	2259.79	1749.58	4758.12	3249.38	201.97	1780.83	1097.28	1323.88	1122.72
	128.6	850.1	1281.54	1257.28	1031.16	1702.7		368.81	780.61	555.32	1831.19	162.81	384.77				5.35833	4196.86	1693.83	4339.18	2349.84	947.33	1571.71	2098.71	2259.86	1736.52	4732.71	3238.22	201.07	1787.17	1089.43	1325.03	1120.37
	128.7	863.08	1256.64	1240.16	1017.12	1739.94		369.07	781.74	559.17	1836.76	162.51	382.21				5.3625	4147.22	1701.67	4293.63	2297.79	949.39	1579.09	2097.27	2265.15	1723.86	4734.18	3224.7	200.45	1792.52	1083.49	1322.06	1120.68
	128.8	869.37	1244.33	1220.2	1001.26	1774.7		366.66	778.83	557.48	1841.38	162.2	380.47				5.36667	4106.77	1702.24	4236.49	2257.82	947.07	1572.11	2091.16	2270.73	1706.7	4720.82	3206.3	198.92	1790.21	1077.57	1319.41	1123.7
	128.9	878.24	1225.94	1201.2	991.44	1810.4		365.64	778.84	561.8	1841.9	162.57	381.2				5.37083	4060.22	1698.91	4195.06	2209.49	947.52	1571.52	2086.39	2274.74	1693.17	4710.36	3195.62	200.01	1797.89	1075.62	1315.87	1122.94
	129	887.79	1204.76	1180.81	975.52	1847.64		365.04	782.04	564.94	1848.09	161.76	382.26				5.375	4015.4	1701.81	4135.77	2166.02	947.78	1580.09	2080.3	2282.71	1677.11	4702.17	3185.87	199.19	1798.42	1067.9	1316.96	1125.84
	129.1	896.58	1187.61	1164.79	959.88	1885.06		365.22	786.5	568.92	1855.91	161.99	379.52				5.37917	3975.01	1704.24	4084.23	2132.94	941.08	1580.93	2077.73	2281.28	1664.24	4694.74	3167.93	197.83	1803.7	1061.53	1311.41	1123.42
	129.2	911.6	1172.49	1147.04	946.26	1928.7		366.42	780.11	569.4	1866.43	160.78	378.97				5.38333	3917.67	1710.42	4023.69	2083.96	941.97	1577.04	2071.3	2283.47	1655.83	4684.67	3160.56	198.86	1808.11	1059.21	1319.04	1119.98
	129.3	916.17	1157.61	1130.58	929.02	1958.56		365.52	780.98	575.57	1877.17	161.41	379.99				5.3875	3879.16	1714.6	3984.16	2048.62	941.89	1584.16	2071.91	2286.36	1637.66	4679.18	3146.72	198.17	1807.02	1053.3	1310.9	1124.04
	129.4	925.53	1141.59	1109.12	919.29	1992.1		365.64	783.59	578.19	1881.93	160.57	382.37				5.39167	3847.07	1721.5	3941.59	2016.5	937.4	1587.38	2073.62	2290.79	1635.18	4666.81	3140.47	195.69	1809.3	1047.37	1313.23	1122.91
	129.5	934.46	1125.46	1094.53	908.56	2031.94		365.87	784.1	580.29	1900.26	162.08	386.17				5.39583	3814.59	1728.64	3904.71	1990.04	938.62	1583.02	2062.1	2289.67	1621.77	4662.66	3125.91	193.53	1808.8	1043.29	1310.83	1123.87
	129.6	943.49	1109.49	1083.24	895.69	2044.43		367.28	791.26	583.32	1912.54	160.45	385.02				5.4	3796.66	1744.63	3874.7	1972.09	936.56	1587.26	2063.14	2286.02	1611.56	4662.64	3114.87	196.01	1818.76	1035.87	1307.1	1126.09
	129.7	952.92	1094	1065.42	883.22	2076.42		368.3	788.58	589.43	1927.56	160.04	390.26				5.40417	3759.4	1747.91	3840.96	1937.52	933.77	1593.38	2070.83	2286.41	1609.87	4662.19	3112.74	194.4	1822.09	1029.92	1301.54	1123.11
	129.8	956.09	1079.16	1051.97	871.06	2108.61		368.4	789.79	590.49	1949.8	159.83	393.23				5.40833	3729.71	1757.64	3800.79	1916.33	934.9	1588.6	2064.47	2287.01	1598.96	4648.33	3106.66	194.46	1816.37	1027.97	1304.2	1123.94
	129.9	966.93	1063.4	1038.5	864.22	2132.6		368.98	790.64	595.68	1969.03	159.13	397.37				5.4125	3707.4	1774.16	3769.17	1891.68	931.23	1593.68	2055.68	2289.01	1590.2	4645.59	3095.62	194.38	1819.18	1024.93	1304.43	1124.11
	130	973.59	1046.54	1025.74	855.4	2162.04		369.77	795.11	598	1992.8	160.4	403.9				5.41667	3686.37	1783.3	3746.48	1876.3	927.97	1592.4	2063.13	2285.89	1584.59	4643.57	3092.88	191.74	1817.83	1017.72	1305.61	1126.51
	130.1	982.31	1034.07	1010.52	841.12	2192.87		372.26	797.68	604.53	2017.39	158.93	407.72				5.42083	3657.91	1796.19	3721.98	1863.96	929.01	1592.62	2050.48	2287.6	1578.79	4632.6	3084.85	192.86	1822.7	1014.9	1298.94	1128.83
	130.2	988.06	1023.38	1000.19	832.57	2214.51		372.21	794.24	609.13	2039.26	159.82	414.72				5.425	3638.01	1811.32	3694.54	1840.54	925	1589.93	2054.32	2281.42	1573.67	4631.26	3080.6	192.84	1828.92	1007.32	1293.29	1132.11
	130.3	995.09	1011.82	983.72	824.36	2248.23		374.17	798.86	611.21	2068.07	159.6	422.7				5.42917	3621.49	1829.06	3680.06	1833.28	925.03	1591.4	2044.71	2276.4	1564.88	4618.8	3074.79	191.08	1823.04	1002.63	1302.57	1131.73
	130.4	1003.49	994.18	975.01	813.9	2267.41		376.44	801.19	618.94	2097.51	159.72	428.88				5.43333	3609.52	1834.19	3651.89	1815.82	924.17	1591.6	2028.19	2279.63	1557.98	4618.07	3063.37	191.86	1822.61	1001.17	1295.8	1134.13
	130.5	1010.64	985.07	963.26	809.28	2290.51		378.19	800.23	623.78	2129.04	159.47	440.59				5.4375	3591.27	1845.64	3628.41	1800.67	920.86	1596.51	2040.88	2275.59	1552.56	4608.25	3059.32	191.16	1823.56	998	1291.5	1134.27
	130.6	1017.17	976.11	950.93	798.16	2314.76		381.22	808.27	628.76	2170.62	160.67	447.83				5.44167	3568.96	1863.06	3613.69	1803.57	919.82	1593.91	2036.39	2274.91	1551.91	4597.49	3053.41	188.92	1824.49	990.34	1291.51	1135.29
	130.7	1025.81	964.52	949.09	790.29	2341.74		383.12	808.2	634	2199.39	159.59	458.57				5.44583	3554.1	1868.9	3592.54	1778.06	915.58	1592.64	2036.28	2274.27	1546.82	4581.56	3050.74	189.11	1822.89	981.99	1289.53	1138.52
	130.8	1026.36	954.31	934.1	784.79	2369.4		384	811.58	638.07	2238.88	160.32	471.2				5.45	3539.81	1881.49	3569.8	1770.61	913.4	1588.23	2045.49	2270.01	1545.63	4571.26	3049.66	188.88	1821.74	979.9	1284.12	1133.09
	130.9	1034.61	942.06	925.57	781.56	2387.66		386.68	812.79	645.54	2272.98	161.37	482.83				5.45417	3527.33	1885.72	3552.91	1758.48	914.5	1593.19	2044.54	2269.99	1543.43	4559.36	3040.43	188.5	1817.09	975.4	1279.04	1133.43
	131	1039.32	932.28	922.49	775.61	2413.96		387.93	815.08	650.22	2316.58	162.26	497.26				5.45833	3520.08	1904.27	3544.51	1751.68	912.46	1592.43	2052.66	2272.29	1541.91	4551.28	3032.66	188.93	1815.82	973.44	1278.4	1138.1
	131.1	1044.4	920.06	915.51	769.58	2438.46		393.77	826.59	656.17	2361.71	162.61	508.56				5.4625	3514.94	1910.27	3523.72	1755.2	909.49	1592.89	2062.96	2266.26	1540.46	4530.27	3026.59	188.16	1815.68	966.71	1276.94	1136.27
	131.2	1053.51	908.68	911.37	761.63	2454.22		398.59	824.82	660.97	2402.46	161.23	524.44				5.46667	3494.18	1920.91	3512.1	1735.19	910.53	1587.3	2069.39	2269.57	1534.53	4522.37	3023.86	187.65	1816.86	965.91	1274.36	1135.96
	131.3	1057.66	903.07	1514.64	758.14	2478.32		399.98	825.42	670.31	2448.93	161.43	539.56				5.47083	3489.69	1927.34	3494.21	1725.69	903.94	1587.22	2082.12	2260.38	1535.76	4498.23	3023.43	187.81	1807.83	961.81	1267.39	1133.67
	131.4	1059.53	892.8	1439.12	753.91	2496.96		405.32	827.02	672.39	2496.03	162.23	556.06				5.475	3477.38	1938.03	3486.68	1715.59	903.51	1586.9	2102.39	2266.66	1538.57	4485.74	3019.76	186.61	1811.74	954.87	1264.6	1139.02
	131.5	1062.19	883.13	906.87	753.56	2519.91		406.17	831.44	678.77	2542.83	164.46	573.82				5.47917	3470.09	1941.53	3467.27	1710.63	900.63	1584.54	2110.72	2269.29	1535.14	4469.09	3011.89	184.96	1806.34	954.91	1268.37	1137.33
	131.6	1065.6	874.22	907.01	748.39	2536.72		410.99	838.64	685.98	2590.18	162.72	592.24				5.48333	3469.73	1954.56	3458.26	1713.92	901.91	1583.52	2119.03	2264.84	1534.93	4450.44	3015.66	185.79	1803.02	952.94	1264.06	1134.14
	131.7	1075.9	863.4	902.3	744.76	2554.92		418.21	837	690.98	2642.22	162.03	606				5.4875	3455.03	1960.43	3448.76	1700.36	901.16	1583.67	2138.9	2268.16	1539.33	4431.93	3024	187.23	1802.9	946.49	1256.58	1138.74
	131.8	1075.63	860.93	899.4	743.59	2570.29		420.56	840.49	697.87	2693.47	163.12	626.9				5.49167	3444.62	1967.13	3436.16	1694.33	898.97	1579.4	2141.97	2271.29	1539.13	4419.78	3018.64	185.06	1790.61	946.57	1257.8	1138.58
	131.9	1078.4	848.06	899.33	742.37	2585.43		424.51	846.12	698.91	2746.69	165.26	645.73				5.49583	3437.18	1970.92	3425.64	1691.61	898.49	1576.8	2157.79	2264.64	1534.32	4393.36	3011.34	184.73	1796.97	941.97	1253.98	1137.52
	132	1084.7	847.24	901.21	744.42	2600.53		430.64	849.32	707.19	2787.44	167.48	667.92				5.5	3431.57	1976.99	3403.93	1686.49	895.87	1579.56	2176.56	2267.14	1537.89	4386.12	3014.47	182.5	1783.59	940.59	1250.48	1144.54
	132.1	1085.94	835.79	900.21	737.91	2617.56		436.99	854.98	712.49	2843.57	165.72	686.98				5.50417	3439.06	1979.49	3393.87	1696.69	897.96	1579	2188.96	2266.59	1542.93	4355.92	3013.39	184.86	1786.07	938.92	1249.19	1139.01
	132.2	1092.94	832.04	904	742.07	2628.27		443.73	857.89	720.36	2894.79	166.61	711.67				5.50833	3423.58	1978.57	3382.4	1679.26	898.77	1573.66	2209.62	2264.98	1541.63	4342.03	3011.46	184.85	1780.5	935.62	1241.94	1143.29
	132.3	1093.49	824.3	909.36	746.2	2640.69		449.68	861.92	724.71	2951.49	167.42	734				5.5125	3414.12	1982.28	3386.77	1676.09	896.37	1571.79	2223.88	2259.81	1542.52	4315.06	3006.62	184.96	1775.62	936.3	1242.8	1142.72
	132.4	1093.29	818.77	915.89	742.87	2655.83		455.98	867.28	729.43	3003.84	167.7	755.11				5.51667	3411.22	1989.89	3365.71	1672.77	894.34	1572.76	2236.41	2263.49	1544.73	4292.44	3005.8	183.29	1767.3	936.25	1235.67	1141.07
	132.5	1096.39	817.2	921.54	745.66	2661.09		461.43	869.6	735.21	3066.6	170.9	778.44				5.52083	3411.48	1989.76	3348.2	1668.69	894.71	1569.81	2256.12	2260.27	1547.59	4282.79	2998.37	183.77	1765.97	935.71	1233.48	1140.5
	132.6	1099.59	811.48	933.51	744.07	2675.4		465.62	878.77	741.11	3126.26	170.53	802.34				5.525	3406.71	1991.9	3337.4	1678.23	896.13	1564.49	2266.88	2258.24	1547.67	4259.59	2998.87	183.23	1761.53	934.38	1229.8	1139.4
	132.7	1101.78	806.34	939.37	747.86	2682.98		475.21	877.59	749.97	3181.28	171.2	824.97				5.52917	3399.66	1990.06	3329.66	1670.09	897.48	1561.43	2287.03	2252.1	1550.9	4239.36	2997.44	182.79	1756.07	936.71	1224.63	1142.24
	132.8	1101.01	807.83	954.09	751.61	2690.03		482.09	885.08	752.41	3240.03	171.36	848.5				5.53333	3385.03	1989.92	3316.93	1661.04	897.37	1557.19	2307.83	2250.18	1553.57	4213.57	2996.5	181.52	1753.43	935.7	1224.36	1142.79
	132.9	1102.17	801.96	971.96	755.16	2697.37		486.14	890.68	760.46	3306.34	172.34	874.46				5.5375	3380.04	1992.86	3308.93	1663.84	900.07	1557.07	2337.6	2253.08	1552.22	4200.37	2987.66	181.37	1744.16	940.09	1221.98	1144.12
	133	1103.71	800.54	985.1	758.58	2706.19		492.82	894.81	764.31	3352.9	175.22	903.56				5.54167	3377.54	1991.27	3298.4	1663.83	899.63	1551.03	2350	2251.48	1556.31	4169.64	2983.32	181.41	1744.81	937.76	1219.51	1143.01
	133.1	1104.9	800.36	1003.79	761.33	2701.88		501.69	900	769.36	3416.1	173.67	923.13				5.54583	3373.06	1991.7	3287.93	1670.7	897.83	1554.17	2378.93	2246.37	1558.02	4153.9	2983.58	183.33	1737.06	937.61	1212.82	1142.06
	133.2	1106.48	798.52	1024.42	761.94	2717.41		510.26	905.99	778.32	3479.76	175.36	949.24				5.55	3367.93	1987.06	3266.27	1660.89	903.37	1546.47	2401.58	2245.46	1562.85	4130.3	2972.13	182.39	1730.76	936.86	1214.11	1142.54
	133.3	1111.31	799.06	1050.1	766.91	2722.38		516.13	912.08	782.78	3539.44	176.62	975.59				5.55417	3355.07	1985.51	3258.9	1667.27	901.33	1543.06	2427.28	2243.05	1563.22	4111.45	2964.67	182.1	1723.44	942.53	1207.14	1139.82
	133.4	1106.98	795.44	1073.63	769.24	2716.76		522.16	915.72	785.96	3596.58	178.61	1002.54				5.55833	3353.98	1982.21	3254.53	1666.52	903.89	1547.17	2457.5	2239.2	1558.78	4081.5	2954.77	182.87	1717.34	941.84	1199.96	1141.84
	133.5	1106.58	793.37	1098.97	778.06	2726.96		531.24	920.34	794.93	3662.61	181.59	1029.1				5.5625	3345.82	1978.41	3242.02	1664.46	902.27	1543.89	2472.28	2235.02	1562.22	4060.16	2952.02	181.57	1706.14	944.22	1200.33	1138.56
	133.6	1106.33	796.41	1133.81	780.22	2726.66		538.26	930.1	797.52	3720.53	180.28	1056.19				5.56667	3339.71	1970.44	3240.22	1673.68	907.33	1536.89	2503.92	2236.72	1566.02	4047.58	2949.48	181.74	1700.21	942.38	1197.23	1144.04
	133.7	1107.62	798.98	1164.42	783.97	2723.51		547	933.76	804.49	3776.82	182.48	1082.81				5.57083	3327.81	1968.39	3225.1	1665.56	904.27	1536.82	2530.22	2233.01	1566.42	4027.94	2935.72	182.54	1698.38	947.83	1195.61	1144.49
	133.8	1101.57	801.49	1204.17	794.63	2727.29		554.37	939.54	806.74	3837.43	184.36	1110.68				5.575	3316	1961.76	3217.72	1664.4	904.78	1531.27	2566.03	2233.94	1569.13	3996.37	2928.98	181.79	1686.71	951.36	1191.34	1143.89
	133.9	1103.38	800	1236.14	801.99	2723.32		561.88	946.92	810.83	3894.32	184.23	1134.97				5.57917	3319.77	1960.7	3206	1666.11	905.38	1533.57	2592.23	2224.84	1571.29	3973.06	2913.07	181.66	1675.19	953.34	1188.27	1140.73
	134	1100.5	809.18	1276.81	806.77	2721.94		572.37	952.02	818.78	3964.34	188.86	1165.51				5.58333	3306.82	1952.06	3198.07	1659.64	909.42	1531.47	2625.29	2230.31	1573.39	3962.1	2906.5	181.51	1666.33	955.47	1182.27	1141.04
	134.1	1099.83	814.21	1317.42	814.36	2719.94		578.98	965.7	820.88	4038.5	188.48	1191.5				5.5875	3299	1946.16	3193.07	1671.98	906.62	1525.47	2671.64	2225.41	1575.52	3945.66	2902.59	182.28	1658.24	955.47	1180.1	1136.76
	134.2	1098.97	816.41	1364.69	820.32	2717.77		588.08	967.96	826.72	4094.06	190.07	1218.89				5.59167	3287.1	1938.73	3177.71	1664.01	908.29	1518.83	2698.58	2225.84	1575.48	3925.36	2879.99	183.78	1650.93	960.64	1178.42	1139.17
	134.3	1096.52	823.79	1407.17	827.71	2719.8		595.77	978.44	833.09	4151.96	192.72	1245.72				5.59583	3278.99	1935.66	3170.96	1658.97	905.36	1521.32	2742.42	2218.77	1578.71	3904.61	2880.16	181.68	1638.94	963.59	1177.38	1135.97
	134.4	1087.9	826.8	1456.87	837.03	2710.51		601.68	981.84	835.57	4223.8	192.96	1271				5.6	3269.04	1932.03	3158.31	1658.17	903.91	1523.52	2767.09	2219.16	1581.92	3885.4	2867.2	180.81	1627.76	968.64	1173.83	1135.48
	134.5	1088.21	832.6	1499.84	848.02	2703.8		610.76	989.96	841.34	4284.18	196.61	1304.64				5.60417	3264.31	1919.26	3147.04	1654.91	906.73	1519.77	2787.48	2218.74	1580.72	3867.64	2852.8	180.92	1617.18	971.14	1173.21	1133.24
	134.6	1085.98	840.27	1546.56	856.03	2702.17		622.97	1000.97	844.41	4340.94	196.36	1325.63				5.60833	3250.9	1914.24	3138.98	1659.56	903.91	1522.83	2815.77	2213.19	1583.03	3849.22	2846.87	181.97	1605.62	976.07	1166	1134.02
	134.7	1082.66	849.34	1603.73	865.58	2695.5		631.13	1004.12	852.41	4400.7	198.16	1353.71				5.6125	3253.29	1906.64	3128.12	1650.32	907.26	1518.86	2853.32	2218.27	1585.16	3821.18	2826.91	182.09	1598.71	976.07	1161.43	1134.61
	134.8	1078.53	861.3	1659	873.39	2690.44		639.68	1009.44	851.36	4457.6	200.11	1383.4				5.61667	3250.24	1898.47	3120.28	1646.63	907.43	1516.51	2861.67	2212.66	1587.13	3805.85	2820.39	181.03	1587.09	979.99	1159.03	1134.66
	134.9	1071.46	866.01	1711.49	883.23	2675.79		646.69	1018.38	855.74	4506.31	203.21	1408.64				5.62083	3237.06	1896.22	3114.7	1646.79	907.37	1517.46	2893.01	2215.67	1584.39	3781	2805.37	182.31	1574.12	981.59	1157.43	1129.73
	135	1072.79	873.97	1766.1	898.7	2676.38		654.93	1027.73	857.66	4570.36	207.12	1438.03				5.625	3231.93	1890.93	3108.34	1644.99	909	1517.06	2913.73	2212.31	1589.13	3770.31	2799.02	181.78	1557.73	984.92	1156.06	1126.22
	135.1	1064.43	884.12	1825.26	903.76	2665.46		665.04	1035.9	864.46	4616.98	206.9	1457.62				5.62917	3231.86	1881.18	3107.47	1656.11	909.02	1519.47	2946.2	2208.72	1591.4	3756.17	2790.64	182.54	1546.2	989.1	1151.56	1125.32
	135.2	1064.82	895.28	1884.16	914.27	2652.83		673.54	1042.36	867.34	4676.81	208.41	1490.03				5.63333	3231.24	1879.1	3105.37	1640.31	907.63	1512.52	2963.14	2205.88	1595.73	3746.17	2779.22	181.21	1541.78	994.27	1145.33	1122.11
	135.3	1056.53	911.83	1940.56	926.37	2642.67		681.68	1051.74	874.38	4732.34	211.21	1513.89				5.6375	3229.24	1872.18	3106.53	1643.42	905.89	1520	2979.11	2200.39	1599.53	3719.91	2767.54	182.05	1526.79	999.82	1140.29	1126.12
	135.4	1052.76	916.73	2006.69	935.56	2634.02		691.2	1058.27	874.14	4777.28	214.32	1537.06				5.64167	3238.23	1872.57	3112.77	1646.69	910.53	1515.52	2998.41	2199.46	1597.29	3699.48	2758.53	181.32	1519.71	1002.29	1139.04	1123.69
	135.5	1047.43	930.38	2065.09	953.34	2620.51		699.52	1068	877.31	4822.47	215.37	1564.58				5.64583	3241.56	1866.79	3117.88	1646.78	908.98	1517.72	3023.29	2204.94	1598.21	3689.8	2745.24	182.07	1502.73	1004.44	1139.4	1122.21
	135.6	1041.47	946.64	2130.38	960.83	2615.6		709.56	1075.79	883.29	4874.28	217.5	1586.46				5.65	3246.64	1863.28	3118.26	1656.89	907.3	1521.07	3039.11	2199.62	1602.84	3668.8	2733.56	181.84	1497.36	1009.99	1131.82	1120.29
	135.7	1038.86	959.66	2180.77	970.44	2593.1		716.74	1078.58	887.52	4923.22	219.12	1613.52				5.65417	3245.02	1858.5	3112.79	1648.5	913.21	1521.94	3059.5	2200.02	1604.52	3652.48	2722.47	182.72	1486.7	1011.1	1131.48	1116.26
	135.8	1029.42	973.74	2245.87	988.63	2585.5		723.98	1089.84	892.92	4963.8	221.54	1638.06				5.65833	3243.17	1845.36	3106.04	1645.54	910.27	1524	3077.6	2193.57	1605.03	3637.94	2714.56	181.47	1475.53	1014.41	1131.2	1119.17
	135.9	1025.5	990.37	2319.22	1000.5	2566.9		731.83	1097.07	894.82	5007.27	223.77	1658.48				5.6625	3238.53	1834.94	3108.79	1647.51	908.11	1525.46	3093.02	2199.39	1605.02	3624.52	2708.06	182.83	1459.78	1021.12	1122.86	1114.44
	136	1012.56	1004.78	2373.63	1016.07	2553.18		740.67	1105.19	897.29	5052.17	228.3	1684.27				5.66667	3230.71	1828.31	3097.06	1643.54	910.26	1529.48	3113.88	2195.91	1605.09	3613.74	2693.63	181.66	1451.19	1026.91	1120.16	1110.03
	136.1	1013.24	1024.32	2442.51	1026.67	2539.31		748.13	1112.8	900.79	5100.62	229.98	1705.23				5.67083	3235.79	1820.28	3089.59	1650.86	907	1532.91	3123.09	2193.85	1606.21	3599.44	2682.8	180.59	1440.56	1025.32	1116.08	1108.21
	136.2	1010.62	1043.18	2503.7	1044.37	2525.27		754.53	1119.14	901.29	5139.19	231.58	1732.66				5.675	3225.39	1804.71	3083.57	1638.18	909.22	1533.57	3137.56	2195.37	1602.99	3586.61	2671.67	182.38	1432.33	1032.9	1114.47	1107.99
	136.3	996.39	1063.53	2571.04	1056.79	2508.7		762.81	1125.58	905.68	5180.62	234.64	1753.14				5.67917	3223.79	1795.38	3074.04	1638.04	910.93	1536.42	3164.64	2191.26	1606.24	3587.53	2657.96	181.37	1417.96	1034.31	1114.32	1102.72
	136.4	991.34	1079.94	2634.33	1068.68	2491		770.41	1137.08	906.78	5209.11	236.74	1776.41				5.68333	3220.63	1787.92	3071.02	1633.82	914.43	1540.01	3172.36	2192.35	1603.67	3585.48	2640.51	182.22	1411.03	1043.86	1107.03	1102.12
	136.5	980.31	1096.92	2692.91	1084.51	2471.24		779.38	1140.47	904.4	5247.09	240.14	1795.1				5.6875	3212.83	1775.44	3058.39	1631.73	910.53	1545.29	3185.11	2186.09	1604.72	3577.63	2634.29	180.03	1394.22	1044.37	1107.3	1099.81
	136.6	975.07	1116.72	2753.31	1098.64	2456.11		781.58	1151.38	910.81	5277.82	238.98	1813.58				5.69167	3211.39	1771.33	3054.29	1638.44	911.27	1548.99	3196.11	2185.82	1602.22	3576.79	2628.52	181.6	1383.27	1048.32	1104.31	1094.5
	136.7	971.24	1132.8	2808.09	1113.38	2434.17		792.99	1154.67	911.13	5307.43	242.18	1838.42				5.69583	3208.99	1755.36	3051.87	1629.61	915.2	1550.21	3209	2189.31	1607.02	3573.42	2616.6	181.58	1373.9	1052.94	1100.14	1086.06
	136.8	960.42	1155.04	2867.89	1126.48	2421.93		797.78	1162.84	910.31	5343.04	244.72	1854.76				5.7	3202.41	1746.88	3044.91	1632.23	914.26	1554.03	3221.32	2186.21	1604.7	3563.78	2610.78	181.13	1361.21	1056.7	1099.19	1087.76
	136.9	952.32	1175.47	2929.63	1142.52	2398.4		804.2	1168.12	915.93	5360.31	245.09	1878.18				5.70417	3195.69	1734.76	3039.8	1628.14	917.07	1556.51	3233.5	2190.83	1603.67	3564.46	2597.06	182.2	1354.26	1062.43	1095.91	1088.83
	137	941.26	1195.07	2989.97	1162.22	2378.7		808.92	1176.65	916.11	5380.07	251.52	1890.86				5.70833	3191.67	1726.44	3025.27	1622.6	916.84	1560.16	3252.6	2190.83	1600.95	3557.06	2596.54	181.63	1343.4	1065.02	1091.34	1085.2
	137.1	936.47	1219.36	3054.09	1171.94	2361.94		813.74	1187.73	916.91	5410.57	251.12	1912.06				5.7125	3193.62	1719.34	3021.78	1636.57	916.64	1564.23	3253.96	2186.94	1602.74	3552.7	2589.39	182.56	1333.83	1073.21	1086.7	1082.83
	137.2	930.7	1238.36	3117	1192.21	2339.22		822.18	1190.87	915.57	5432.64	254.01	1927.93				5.71667	3181.96	1708.98	3012.43	1617.34	918.84	1568.06	3263.27	2183.88	1604.27	3545.21	2577.5	182.42	1323.97	1072.69	1084.2	1077.18
	137.3	921.57	1264.62	3178.26	1204.31	2315.31		827.87	1199.6	916.94	5450.13	256.6	1945.51				5.72083	3180.58	1698.77	3002.83	1622.07	916.04	1572.04	3271.32	2188.03	1600.7	3539.31	2574.99	180.89	1311.87	1076.06	1078.99	1077.59
	137.4	911.17	1283.67	3239.72	1218.21	2298.36		831.52	1208.43	916.76	5455.71	258.7	1961.42				5.725	3174.33	1690.31	2995.97	1620.14	921.08	1574.74	3279.82	2179.47	1594.64	3533.26	2565.61	180.63	1302.97	1078.96	1079.86	1069.34
	137.5	898.92	1307.16	3299.07	1236.92	2267.52		838.3	1213.5	917.57	5468.42	262.66	1980.32				5.72917	3173.1	1676.12	2983.67	1616.3	920.72	1578.14	3287.68	2180.32	1592.6	3520.96	2564.18	181.33	1285.79	1085.38	1075.24	1068.88
	137.6	888.92	1322.86	3351.49	1254.78	2241.89		845.36	1224.78	913.02	5487.5	261.16	1990.3				5.73333	3177.66	1667.78	2976.02	1626.77	922.82	1581.94	3288.94	2178.03	1592.3	3516.51	2553.45	181.59	1281.27	1086.86	1073.69	1066.2
	137.7	883.91	1348.63	3410.55	1271.83	2214.28		849.36	1226.9	916.24	5500.93	262.54	2011.11				5.7375	3166.48	1657.89	2961.96	1615.6	923.92	1586.04	3291.91	2180.22	1592.16	3524.68	2548.27	181.34	1267.12	1089.52	1070.48	1061.68
	137.8	875.67	1366.41	3471.39	1293.54	2199.51		855	1235.48	917.41	5501.87	266.23	2020.6				5.74167	3164.51	1648.6	2957.94	1609.2	924.07	1592.38	3306.52	2173.22	1590.26	3505.52	2549.48	180.64	1257.7	1087.17	1064.84	1056.97
	137.9	866.39	1394.16	3532.68	1310.73	2166.44		859.03	1242.16	908.58	5508.91	266.34	2031.28				5.74583	3154.69	1633.14	2938.22	1608.3	922.64	1592.47	3304.1	2171.81	1589.87	3489.42	2539.78	178.64	1244.37	1097.22	1065.7	1057.67
	138	858.39	1411.84	3580.67	1325.53	2144.99		862.17	1247.43	912.69	5503.08	271.29	2049.73				5.75	3161	1628.27	2927.78	1611.47	927.11	1593.66	3301.8	2166.5	1588.6	3487.81	2538.06	181.88	1234.92	1095.56	1060.68	1052.12
	138.1	850.82	1437.03	3633.66	1339.84	2121.77		867.71	1259.98	913.87	5526.46	270.57	2065.36				5.75417	3154.12	1614.81	2917.78	1617.83	922.94	1600.11	3303.43	2165.81	1578.89	3483.32	2528.68	179.99	1225.81	1100.92	1057.04	1048.09
	138.2	841.93	1452.37	3695.48	1359.39	2094.34		871.84	1263.44	910.41	5515.53	272.5	2073.79				5.75833	3155.52	1605.98	2902.06	1603.9	923.81	1604.84	3303.64	2165.54	1579.18	3473.14	2527.88	181.55	1218.2	1102.4	1055.29	1044.49
	138.3	2629.56	1476.13	3744.53	1375.17	2069.64		875.76	1268.96	908.37	5523.78	272.2	2086.49				5.7625	3153.73	1589.43	2889.78	1606.18	928.82	1606.87	3313.31	2161.84	1576.31	3466.09	2526.66	181.4	1201.01	1105.71	1055.66	1039.56
	138.4	2061.58	1494.46	3798.16	1398.06	2042.54		877.46	1274.09	907.41	5528.66	275.51	2094.89				5.76667	3149.5	1579.74	2883.44	1609.56	928.37	1608.76	3311.26	2162.22	1571.53	3454.26	2519.52	178.88	1197.38	1105.18	1052.61	1039.71
	138.5	813.88	1514.98	3845.96	1409.94	2013.34		880.01	1282.32	906.27	5524.06	278.67	2104.82				5.77083	3152.79	1567.3	2871.64	1607.83	929.04	1610.33	3309.64	2150.71	1565.35	3449.99	2514.56	178.46	1187.04	1111.17	1050.86	1039.09
	138.6	809.91	1539.12	3901.98	1423.74	1981.54		883.84	1286.58	902.92	5517.11	277.64	2115.63				5.775	3161.93	1555.53	2856.3	1623.01	927.59	1618.8	3307.79	2151.39	1561.61	3435.49	2514.47	179.16	1177.22	1107.14	1048.97	1032.77
	138.7	801.84	1556.04	3949.28	1443.12	1953.46		886.74	1295.13	902.31	5498.91	278.34	2119.73				5.77917	3151.72	1544.89	2845.08	1618.63	928.7	1616.47	3312.69	2148.23	1558.11	3425.18	2515.77	178.64	1166.91	1115.68	1044.68	1030.14
	138.8	790.19	1576.53	4001.42	1460.31	1924.67		889.16	1301.27	896.96	5495.07	280.98	2124.14				5.78333	3154.78	1528.04	2832.3	1616.07	925.97	1620.04	3313.38	2145.56	1553.64	3419.29	2505.42	179.3	1154.46	1116.04	1041.4	1024.38
	138.9	783.82	1595.33	4057.44	1474.94	1896.22		889.77	1308.42	894.64	5485.61	282.19	2129.59				5.7875	3160.99	1519.87	2819.5	1620.08	924.29	1628.83	3310.83	2140.39	1542.83	3416.96	2503.94	176.17	1148.01	1114.38	1040.51	1020.32
	139	775.53	1611.8	4114.97	1494.53	1866.53		889.93	1311.12	889.48	5468.52	283.94	2135.5				5.79167	3163.43	1506.54	2807.5	1625.24	924.33	1632.39	3303.07	2138.61	1539.45	3409.87	2503.21	175.88	1137.41	1117.24	1039.41	1019.99
	139.1	766.27	1630.72	4163.4	1507.27	1839.14		891.81	1319.12	888.74	5456.39	282.07	2143.94				5.79583	3168.8	1498.34	2804.47	1642	923.24	1636.48	3314.98	2138.4	1535.77	3410.99	2501.77	177.47	1130.61	1117.68	1033.71	1015.02
	139.2	756.94	1649.01	4215.63	1524.12	1805.89		895.2	1316.93	884.54	5436.22	282.42	2148.99				5.8	3165.69	1481.53	2784.81	1630.19	924.82	1642.91	3306.8	2138.17	1530.72	3404.33	2497.54	175.23	1121.96	1117.98	1034	1013.6
	139.3	747.41	1669.68	4263.02	1535.37	1781.09		893.23	1325.46	879.96	5418.49	285.08	2150.98				5.80417	3170.91	1469.41	2771.83	1632.88	926.88	1644.42	3296.94	2130.46	1522.89	3402.86	2494.19	176.54	1110.79	1123.29	1033.23	1008.07
	139.4	742.8	1678.38	4316.36	1551.99	1751.63		893.67	1332.51	875.76	5396.47	283.62	2158.97				5.80833	3170.61	1459.8	2759.98	1634.42	929.19	1644.19	3289.02	2125.99	1516.81	3413.44	2497.19	176.32	1102.28	1121.99	1031.68	1006.72
	139.5	731.63	1703.38	4353.82	1562.92	1722.38		897.59	1337.4	871.7	5373.61	287.3	2166				5.8125	3169.36	1447.83	2749.46	1632.04	925.8	1647.24	3292.08	2125.54	1509.59	3410.86	2490.56	174.43	1093.31	1125.76	1031.28	1001.69
	139.6	722.79	1722.93	4398.12	1581.03	1698.99		892.16	1341.88	865.12	5350.07	286.08	2167.63				5.81667	3184.17	1441.2	2739.32	1650.58	922.83	1650.78	3292.19	2119.94	1500.63	3397.13	2485.37	176.72	1087.41	1125.73	1027.13	1000.1
	139.7	714.79	1738.21	4440.1	1595.48	1667.38		899.73	1342.67	863.29	5321.6	285.6	2166.59				5.82083	3185.93	1423.91	2728.76	1639.9	921.13	1653.23	3282.6	2118.61	1502.47	3401.13	2482.27	176.39	1080.27	1123.34	1025.62	995.82
	139.8	707.3	1753.87	4479.76	1608.54	1643.19		892.62	1348.07	858.16	5282.37	285.86	2164.13				5.825	3184.68	1414.62	2722.33	1637.09	921.36	1658.66	3285.33	2111.74	1492	3401.68	2476.93	175.43	1076.23	1128.27	1023.24	991.43
	139.9	700.9	1769.12	4514.58	1624.99	1614.02		893.64	1351.64	851.87	5261.27	285.63	2163.79				5.82917	3192.9	1405.57	2711.21	1638.36	918.3	1657.59	3279.31	2110.16	1485.24	3400.11	2482.16	175.48	1065.57	1128.63	1021.16	990.19
	140	691.23	1779.36	4561.34	1640.93	1591.26		894.92	1357.2	849.19	5232.91	287.48	2163.1				5.83333	3189.43	1400.52	2701.18	1638.82	915.4	1661.03	3278.32	2100.48	1476.12	3402.13	2475.98	173.73	1058.6	1131.33	1021.61	987.06
	140.1	684.33	1798.3	4585.68	1662.5	1560.97		892.23	1359.21	845.81	5203.24	286.26	2156.36				5.8375	3191.07	1384.82	2690.61	1650.32	915.2	1661.08	3277.28	2096.58	1469.23	3411.56	2471.33	174.34	1053.81	1134.01	1017.43	983.3
	140.2	676.12	1815.86	4615.62	1669.48	1536.89		893.28	1356.71	838.01	5161.41	286.18	2153.82				5.84167	3193.7	1378.32	2675.16	1640.71	912.68	1662.47	3268.19	2092.67	1467.1	3417.81	2473.71	174.69	1046.73	1133.73	1018.27	985.36
	140.3	668.14	1826.61	4649.09	1683.08	1514.66		892.7	1356.49	835.1	5121.46	284.81	2151.3				5.84583	3201.3	1365.56	2672.6	1637.42	913.32	1667.46	3260.39	2089.62	1457.18	3408.81	2468.84	172.89	1039.53	1134.42	1015.53	981.91
	140.4	663.69	1844.81	4683.38	1692.13	1490.57		883.88	1365.36	829.61	5091.62	285.23	2145.67				5.85	3196.96	1362.58	2664.09	1638.77	909.42	1662.84	3258.39	2083.47	1449.02	3405.33	2459.76	173.71	1034.02	1134.04	1009.36	979.14
	140.5	652.06	1856.82	4710.1	1710.37	1462.38		888.71	1364.68	824.94	5054.22	286.5	2141.11				5.85417	3203.58	1353.94	2653.28	1641.86	913	1665.84	3245.37	2076.33	1444.91	3405.88	2459.42	173.57	1028.68	1139.59	1013.12	975.56
	140.6	644.66	1872	4739.58	1724.59	1438.77		885.89	1366.84	822.03	5017.1	285.09	2128.89				5.85833	3212.87	1349.66	2645.17	1650.13	903.4	1667.94	3238.11	2071.46	1437.31	3406.06	2455.65	172.76	1025.51	1141.04	1011.42	973.93
	140.7	635.14	1886.66	4769.93	1735.33	1417.51		883.13	1364.48	815.84	4961.96	284.17	2125.3				5.8625	3205.03	1334.54	2637.89	1638.73	905.31	1666.06	3240.03	2065.68	1430.96	3405.62	2459.47	172.68	1020.26	1143.39	1009.78	973.9
	140.8	628.99	1896.71	4796.48	1750.44	1394.18		882.62	1365.51	812.31	4921.19	282.87	2117.16				5.86667	3211.22	1329.43	2635.1	1643.11	906.93	1666.24	3233.22	2066.06	1427.1	3412.91	2457.98	172.07	1015.9	1146.27	1005.73	972.6
	140.9	624.32	1908.58	4817.7	1759.32	1372.1		878.69	1365.93	804.94	4879.94	282.99	2106.77				5.87083	3207.27	1319.32	2624.38	1649.39	905.17	1661.88	3223.16	2060.6	1416.84	3414.52	2455.06	172.98	1011.46	1142.02	1008.93	968.19
	141	614.16	1922.9	4840.14	1776.99	1345.16		876.33	1365.94	802.6	4830.41	283.82	2101.56				5.875	3214.22	1311.63	2623.11	1652.73	906.73	1664.32	3212.51	2055.7	1411.9	3419.14	2458.23	172.04	1001.53	1151.71	1004.67	966.64
	141.1	606.2	1932.71	4860.04	1785.51	1325.39		873.27	1365.67	794.1	4782.09	281.8	2089.99				5.87917	3220.22	1308.53	2619.97	1662.28	905.7	1657.3	3199.84	2049.84	1410.29	3429.51	2457.64	171.32	1000.54	1150.04	1000.49	962.42
	141.2	599.99	1941.77	4882.03	1792.81	1310.14		874.24	1362.76	787.36	4726.91	280.97	2076.99				5.88333	3219.43	1300.37	2609.36	1654.76	906.08	1657.96	3196.52	2043.08	1404.74	3434.94	2459.44	170.49	998.53	1150.11	1003.38	961.33
	141.3	590.93	1956.54	4906.66	1808.9	1289.54		868.96	1358.74	782.6	4680.44	279.25	2063.86				5.8875	3217.79	1294.1	2596.59	1655.47	904.63	1656.44	3191.33	2039.91	1399.68	3443.11	2458.57	172.73	995.04	1148.83	1001.86	952.94
	141.4	587.87	1961.9	4922.01	1820.93	1266.49		861.73	1357.79	775.37	4619.06	279.71	2049.89				5.89167	3219.81	1290.74	2594.48	1658.02	906.8	1653.31	3171.93	2035.41	1392.58	3456.3	2460.08	170.99	993.38	1154.82	997.18	956.87
	141.5	578.01	1972.97	4929.96	1830.32	1247.83		855.92	1349.09	769.7	4570.76	279.82	2037.16				5.89583	3217.77	1286.46	2595.87	1663.2	906	1650.42	3160.92	2033.25	1392.88	3470.25	2461.16	170.7	990.73	1159.06	1002.38	952.82
	141.6	569.99	1988.73	4947.42	1843.11	1230.07		852.71	1350.21	766.07	4512.07	278.56	2023.44				5.9	3226.81	1280.48	2595.7	1676.23	907.1	1647.82	3155.44	2029.16	1387.44	3481.87	2461.72	169.43	989.27	1159.86	996.08	952.8
	141.7	561.33	1994.63	4960.39	1849.88	1207.84		852.34	1343.18	755	4458.51	275.97	2007.94				5.90417	3217.76	1274.28	2590.72	1674.72	904.67	1648.91	3145.02	2024.13	1386.32	3488.71	2468.42	170.47	990.47	1161.64	994.88	949.86
	141.8	556.98	2010.21	4963.08	1859.67	1192.67		843.44	1339.94	751.9	4402.73	274.79	1991.53				5.90833	3223.6	1273.61	2591.18	1673.94	907.52	1647.52	3139.3	2021.57	1381.06	3502.46	2465.55	169.77	985.81	1158.72	995.56	944.9
	141.9	552.41	2014.57	4973.86	1871.57	1176.19		840.83	1334.09	747.16	4337.18	273.41	1977.54				5.9125	3231.14	1260.73	2593.78	1672.33	903.46	1644.12	3120.01	2019.96	1377.56	3504.22	2466.52	168.56	984.51	1161.19	994.76	943.36
	142	542.3	2023.56	4986.66	1882.64	1158.48		834.34	1327.81	740.47	4282.13	274.29	1960.5				5.91667	3226.11	1257.96	2589.6	1677.77	904.53	1640.16	3102.47	2012.45	1370.59	3520.3	2467.22	168.76	981.97	1164	993.39	941.71
	142.1	535.34	2031.18	4983.19	1892.66	1138.49		829.73	1326.28	732.03	4223.8	271.4	1940.62				5.92083	3223.17	1253.31	2584.56	1686.71	905	1641.31	3094.33	2011.69	1373.08	3525.63	2470.6	167.94	982.2	1166.26	992.36	939.93
	142.2	531.71	2039.17	4987.79	1898.17	1125.89		822.54	1316.83	726.21	4165.02	269.79	1919.78				5.925	3221.78	1250.64	2583.73	1676.72	904.96	1638.23	3085.36	2008.6	1368.76	3534.8	2471.44	169.57	980.76	1165.61	989.53	934.49
	142.3	525.06	2045.51	4987.71	1908.01	1112.62		817.72	1314.08	720.74	4108.43	268.37	1899.24				5.92917	3215.57	1246.24	2579.92	1677.76	899.61	1636.12	3060.89	2003.69	1361.16	3530.05	2473.28	168.77	979.31	1167.83	987.19	937.42
	142.4	521.03	2050.02	4995.52	1910.74	1100.48		810.91	1309.38	714.52	4043.84	267.89	1874.57				5.93333	3212.96	1245.02	2580.33	1678.64	899.07	1631.72	3054.92	1998.16	1358.68	3533.23	2480.01	169.2	980.81	1170.3	983.53	932.74
	142.5	513.38	2059	4985.24	1923.99	1083.78		805.64	1303.14	710.59	3986.34	268.6	1855.34				5.9375	3215.11	1237.87	2580.59	1678.58	905.04	1631.61	3034.38	2000.55	1362.3	3544.98	2473.33	167.94	977.58	1167.61	985.2	929
	142.6	506.97	2066.67	4981.21	1932.13	1073.36		801.62	1299.11	700.33	3928.51	267.44	1831.46				5.94167	3217.7	1233.86	2577.7	1680.5	901.41	1629.94	3027.94	1999.9	1355.46	3556.54	2476.4	167.72	974.96	1172.18	985.44	926.94
	142.7	499.87	2074.52	4980.79	1941.03	1057.92		796.56	1290.39	697.3	3856.12	264.24	1806.46				5.94583	3202.39	1229.96	2580.72	1671.49	895.7	1630.51	3016.61	1991.73	1353.39	3570.98	2489.3	167.4	975.58	1167.03	986.03	924.94
	142.8	495.98	2076.96	4963.22	1946.08	1047.48		789.82	1280.37	689.51	3794.82	262.33	1778.14				5.95	3200.16	1228.91	2579.1	1664.29	896.52	1624.49	3016.27	1989.73	1346.94	3570.23	2485.46	168.49	977.37	1169.78	982.02	922.24
	142.9	493.14	2075.52	4968.8	1956.49	1036.69		781.47	1272.18	684.74	3735.08	261.41	1754.17				5.95417	3194.26	1224.98	2583.43	1660.17	894.71	1618.02	2993.73	1988.25	1350.05	3572.91	2493.66	167.81	975.94	1171.67	981.97	921.01
	143	485.16	2085.83	4940.3	1963.12	1027.71		774.49	1263.72	674.03	3672.93	260.63	1735.24				5.95833	3191.16	1227.1	2572.7	1657.16	895.14	1616.18	2986.8	1986.89	1347.88	3570.89	2506.56	166.73	977.3	1167.11	977.42	923.9
	143.1	480.36	2093.08	4934.24	1968.4	1013.41		768.02	1265.61	673.43	3616.53	257.64	1706.09				5.9625	3192.84	1221.68	2588.22	1664.4	890.89	1619.39	2965.63	1986.99	1341.27	3569.11	2505.94	168.46	977.23	1169.29	979.91	917.48
	143.2	474.89	2092.36	4920	1973.34	1005.33		763.71	1247.21	667.77	3546.64	258.13	1685.66				5.96667	3184.13	1224.11	2583.53	1645.52	886.99	1613.86	2955.21	1982.37	1343.27	3578.48	2509.5	167.61	982.43	1170.2	972.5	912.06
	143.3	470.27	2100.73	4896.18	1979.7	993.32		757.34	1239.26	659.37	3482.2	254.64	1655.78				5.97083	3181.31	1216.69	2580.26	1643.36	892.27	1610.52	2921.47	1985.19	1342.61	3579.77	2520.42	168.22	979.69	1171.73	972.97	909.97
	143.4	468.27	2105.24	4888.86	1985.49	984.78		748.72	1232.24	656.37	3426.4	256.2	1627.52				5.975	3173.31	1217.32	2581.48	1637.27	887.04	1607.37	2920.79	1982.34	1334.71	3585.92	2525	165.81	980.03	1170.63	974.01	908.92
	143.5	460.68	2104.8	4868.18	1991.44	973.41		742.44	1224	649.27	3367.91	258.56	1605.19				5.97917	3168.48	1216.06	2577.64	1626.82	884.94	1606.29	2900.9	1981.06	1333.24	3586.29	2533.44	166.26	985.19	1173.68	973.5	905.77
	143.6	456.84	2112.11	4839.9	1993.7	967.62		736.89	1222.7	642.01	3314.42	260.6	1580.61				5.98333	3162.89	1210.54	2585.21	1630.47	885.12	1599.49	2885.39	1974.95	1329.99	3591.03	2542.83	166.66	991.39	1173.43	971.16	899.12
	143.7	455.19	2114.87	4812.61	2003.84	955.37		729.52	1206.78	638.34	3253.52	249.02	1549.52				5.9875	3159.53	1212.9	2577.94	1613.01	882.64	1598.37	2863.51	1978.15	1329.36	3605.06	2555.33	167.77	992.31	1171.79	967.7	902.4
	143.8	448.18	2122.62	4794.13	2005.41	947.84		719.44	1201.32	632.99	3196.26	247.79	1523.22				5.99167	3157.84	1211.32	2578.93	1606.86	881.47	1590.84	2844.23	1980.83	1328.92	3604.32	2557.34	165.98	997.31	1172	966.48	901.67
	143.9	448.62	2118.52	4766.62	2010.14	938.66		714.5	1189.61	625.32	3140.59	247.53	1495.93				5.99583	3150.49	1211.51	2576.76	1600.96	878.92	1594.77	2830.52	1979.96	1327.99	3614.32	2564.88	166.71	1000.74	1174.08	966.02	898.04
	144	442.01	2122.83	4735.53	2017.01	932.4		707.59	1184.57	622.66	3084.71	244.53	1471.59				6	3147.87	1210.5	2573.72	1598.28	880.89	1587.32	2825.84	1980.33	1325.02	3611.32	2570.56	166.28	1004.17	1173.66	963.68	895.82
	144.1	438.37	2124	4701.32	2013.84	922.72		701.19	1178.4	616.16	3034.3	243.03	1442.82				6.00417	3146.84	1209.67	2577.2	1596.63	880.66	1586.72	2802.23	1978.18	1327.7	3628.77	2580.47	167.96	1009	1170.84	965.54	897.09
	144.2	434.97	2122.83	4667.28	2020.26	917.37		696.34	1162.76	612.98	2976.52	242.08	1412.88				6.00833	3143.48	1206.61	2577.12	1579.87	878.99	1587.82	2775.69	1978.63	1327.96	3649.2	2588.48	166.05	1016.91	1173.19	962.11	892.01
	144.3	430.39	2122.32	4635.78	2024.53	914.07		686.32	1155.74	608.04	2934.39	239.72	1386.31				6.0125	3140.89	1203.53	2575.06	1575.64	878.66	1582.62	2759	1976.21	1327.37	3669.74	2589.33	166.19	1019.68	1172.08	962.61	891.63
	144.4	430.2	2120.43	4600.79	2023.02	903.82		679.66	1152.76	600.93	2878.54	238.99	1358.58				6.01667	3140.98	1204.13	2572.44	1575.93	876.86	1580.88	2735.14	1982.4	1326.09	3673.15	2601	166.76	1024.21	1172.14	957.68	890.01
	144.5	425.29	2126.04	4558.88	2026.99	899.94		674.94	1138.52	597.23	2832.89	236.54	1333.34				6.02083	3128	1204.43	2570.82	1572.7	874.12	1578.73	2720.28	1980.71	1324.52	3685.38	2600.35	166.52	1028.41	1171.01	960.67	889.69
	144.6	421.84	2132.04	4526.22	2026.19	892.67		666.49	1134.22	593.16	2780.07	233.27	1306.77				6.025	3132.71	1202.36	2571.49	1581.29	873.37	1581.89	2705.97	1989.1	1329.11	3690.2	2614.29	165.04	1033.69	1170.84	957.89	885.39
	144.7	418.64	2121.98	4484.2	2036.04	887.46		661.97	1120.28	590.89	2736.67	232.53	1277.92				6.02917	3127.12	1201.57	2567.28	1563.31	869.62	1583.81	2690	1980.19	1328.51	3700.48	2619.58	165.49	1042.98	1169.67	961.26	883.59
	144.8	414.61	2122.52	4435.39	2026.73	881.76		651.13	1112.23	584.77	2701.57	231.25	1249.72				6.03333	3127.1	1202	2568.71	1560.37	873.81	1578.79	2666.3	1981.36	1329.41	3700.68	2629.61	166.12	1048.29	1168.5	956.54	882.53
	144.9	415.1	2123.11	4404.98	2029.42	876.26		643.51	1107.26	579.33	2648.06	229.1	1218.74				6.0375	3125.3	1204.67	2561.36	1558.06	870.76	1574.42	2661.81	1983.29	1330.5	3704.37	2634.66	166.47	1053.43	1170.72	955.93	881.14
	145	408.34	2114.98	4346.88	2032.13	872.69		639.36	1096.07	575.06	2607.18	227.63	1198.37				6.04167	3120.29	1200.28	2559.28	1551.92	867.76	1578.44	2630.07	1988.72	1335.42	3710.34	2647.02	165.37	1057.72	1171.76	957.23	883.4
	145.1	407.94	2122.04	4300.57	2033.59	864.99		634.07	1092.61	572.47	2567.67	226.71	1170.97				6.04583	3123.93	1197.58	2566.24	1563.06	866.96	1576.01	2611.03	1982.16	1337.32	3699.21	2656	165.89	1066.63	1171.04	954.61	881.81
	145.2	405.01	2118.01	4246.87	2032.9	862.21		627.71	1076	569.02	2521.69	224.18	1145.43				6.05	3129.09	1201.19	2561.43	1553.7	868.9	1581.61	2587.76	1986.09	1340.6	3706.16	2662.01	166.48	1078.62	1171.32	953.94	882.78
	145.3	402.29	2114.21	4199.39	2027.86	861.96		619.88	1071.31	564.99	2479.28	222.27	1130.26				6.05417	3129.21	1197.22	2562.09	1542.92	865.49	1575.62	2575.87	1990.04	1343.07	3725.67	2669.62	165.69	1075.94	1169.4	951.1	879.02
	145.4	404.09	2109.47	4146.26	2027.32	859.13		614.17	1061.47	557.7	2447.94	222.97	1115.24				6.05833	3127.38	1199.37	2563.28	1547.03	863.42	1578.59	2565.14	1985.5	1344.97	3747.9	2685.56	165.23	1084.04	1168.51	948.37	881.74
	145.5	399.41	2109.99	4093.01	2027.81	855.49		606.53	1052.78	555.14	2402.49	220.63	1093.34				6.0625	3129.36	1203.39	2567.98	1537.81	862.68	1579.94	2543.14	1986.59	1350.16	3749.67	2692.28	165.37	1091.08	1170.81	950.96	883.81
	145.6	396.71	2099.48	4032.61	2022.83	848.98		603.39	1048.04	553.47	2369.97	219.03	1048.76				6.06667	3136.44	1202.17	2564.88	1547.99	858.67	1583.83	2533.08	1985.59	1353.56	3752.89	2704.44	165.94	1099.49	1169.1	948.08	879.78
	145.7	394.8	2103.98	3967.81	2020.09	844.67		596.63	1034.41	550.12	2340.33	215.67	1028.36				6.07083	3134.73	1204.39	2569.87	1540.32	858.74	1582.61	2522.68	1985.29	1355.36	3768.47	2715.93	165.57	1108.24	1164.98	945.56	881.69
	145.8	393.93	2099.68	3908.7	2019.78	845.46		588.21	1032.9	542.71	2301.82	215.69	1004.12				6.075	3131.71	1204.7	2565.88	1537.26	859.71	1586.38	2494.08	1983.64	1363.14	3766.14	2727.48	165.53	1112.19	1165.37	943.52	882.92
	145.9	393.43	2099.57	3851.32	2019.09	843.33		583.66	1019.24	540	2268.57	212.47	984.51				6.07917	3140.77	1206.84	2572.24	1533.48	856.64	1584.38	2486.61	1978.11	1371.73	3766.96	2744.76	165.93	1124.01	1163.07	942.59	882.1
	146	388.58	2087.24	3788.22	2014.24	839.83		576.63	1012.44	537.86	2232.9	214.57	966.32				6.08333	3143.86	1207.86	2576.89	1527.53	853.48	1589.41	2471.04	1981.09	1370.77	3777.48	2755.54	164.35	1127.21	1163	937.59	881.43
	146.1	387.43	2086.16	3723.01	2012.92	837.21		568.84	1009.72	534.53	2204.51	210.11	936.92				6.0875	3156.09	1211.93	2575.89	1540.9	853.19	1591.08	2455.93	1982.16	1376.26	3790.34	2769.69	163.71	1135.67	1161.94	943.78	883.39
	146.2	387.79	2073.47	3654.18	2008.01	835.56		565.7	997.29	533.71	2173.59	208.59	923.36				6.09167	3159.69	1211.79	2582.5	1531.89	851.57	1592.87	2432.4	1978.02	1383.49	3792.52	2787.42	163.97	1146.61	1162.77	937.26	885.66
	146.3	385.79	2071.91	3587.2	2007.37	836.54		556.79	988.7	531.68	2148.98	206.07	901.29				6.09583	3164.81	1216.66	2584.3	1530.07	848.14	1600.59	2422.08	1975.9	1389.08	3795.17	2804.53	164.04	1151.99	1165.13	936.2	884.76
	146.4	385.71	2068.47	3526.81	1997.4	834.4		554.66	982.4	527.41	2113.78	206.54	879.84				6.1	3159.73	1221.12	2589.1	1530.21	844.72	1597.96	2413.4	1979.47	1390.54	3803.16	2818.01	163.47	1161.66	1156.68	936	887.38
	146.5	382.3	2063.41	3459.86	1997.12	830.77		545.73	973.72	527.1	2092.44	205.88	863.7				6.10417	3174.41	1221.18	2588.63	1527.06	843.9	1604.98	2394.6	1969.5	1395.72	3805.3	2840.18	164.44	1166.62	1158.53	934.03	888.77
	146.6	382.63	2055.86	3392.42	1987.69	828.69		542.1	971.81	520.86	2068.8	203.22	840.58				6.10833	3174.71	1225.48	2597.88	1535.54	841.38	1605.84	2368.41	1971.38	1398.74	3811.74	2854.14	162.93	1174.66	1160.32	931.41	890.63
	146.7	380.56	2044.77	3328.31	1979.16	832.23		534.87	960.63	518.96	2035.9	201.14	824.46				6.1125	3181.16	1226.11	2599.56	1525.49	841.36	1612.06	2357.72	1966.32	1405.98	3822.01	2875.89	163.76	1182.04	1159.46	930.13	888.97
	146.8	380.63	2033.49	3255.94	1975.53	835.88		530.29	954.78	520.43	2013.36	200.65	804.62				6.11667	3198.33	1233.54	2607.33	1530.53	835.02	1613.03	2350.07	1968.78	1407.47	3820.78	2891.96	163.36	1192.69	1153.46	930.34	887.54
	146.9	385.47	2027.57	3198.87	1962.68	832.06		525.3	946.34	515.9	1991.41	198.61	787.17				6.12083	3210.96	1231.77	2612.12	1524.76	830.24	1616.73	2325.66	1961.43	1407.48	3835.24	2908.38	163.52	1194.1	1157.98	927.79	889.76
	147	382.73	2021.83	3136.54	1960.74	834.91		520.57	940.78	516.13	1973.86	199.51	774.1				6.125	3211.37	1233.73	2618.31	1524.22	833.37	1623.83	2309.42	1962.1	1411.88	3828.8	2919.53	162.56	1204.28	1154.74	930.91	889.24
	147.1	381.87	2017.87	3070.02	1950.69	833.88		512.69	936.68	512.17	1947.3	195.73	754.5				6.12917	3218.54	1238.29	2620.7	1537.21	825.59	1622.67	2295.26	1958.41	1416.71	3821.67	2933.76	161.82	1210.1	1155.64	926.92	890.42
	147.2	382.6	2003.87	3007.17	1939.67	838.04		509.82	925.11	513.08	1926.66	194.9	736.47				6.13333	3224.19	1243.64	2631.58	1527.62	823.87	1631.76	2268.89	1954.11	1415	3833.01	2947.46	163.58	1222.36	1156.36	924.33	892.52
	147.3	382.26	1996.6	2946.47	1934.23	844.76		504.12	921.01	510.67	1900.68	194.67	722.01				6.1375	3243.39	1248.58	2634.93	1526.63	821.22	1629.84	2254.04	1946.53	1423.49	3841.7	2961.62	161.96	1227.81	1157.43	920.72	890.71
	147.4	389.6	1989.69	2885.42	1922.17	847.48		498.94	916.72	509.22	1885.71	193.21	707.11				6.14167	3249.72	1248.46	2648.08	1522.68	822.01	1641.09	2236.29	1945.58	1428.86	3858.68	2975.19	161.04	1233.42	1153.24	919.77	885.96
	147.5	384.29	1979.38	2822.18	1916.41	847.38		495.13	906.37	506.39	1868.42	192.18	699.09				6.14583	3254.57	1247.67	2650.48	1526.92	820.12	1640.22	2211.7	1941.05	1432.86	3854.19	2984.17	159.61	1241.77	1145.57	918.17	889.32
	147.6	386.79	1968.34	2757	1902.5	849.06		489.54	906.28	506.71	1846.91	192.18	678.09				6.15	3267.5	1253.54	2659.7	1534.64	821.17	1640.09	2187.21	1937.24	1431.74	3865.7	2997.28	161.4	1252.06	1149.12	914.28	888.79
	147.7	385.44	1965.64	2706.03	1896.91	856.78		486.4	895.21	507.91	1825.72	192.18	664.79				6.15417	3275.37	1255.63	2665.8	1523.59	813.87	2209.71	2162.09	1936.86	1433.27	3860.78	3003.97	159.86	1259.64	1147.94	911.76	888.11
	147.8	387.04	1949.94	2646.27	1882.4	862.01		481.92	889.43	506.12	1813.43	187.11	651.91				6.15833	3285.98	1256.86	2674.91	1522.11	815.8	1859.9	2141.45	1928.18	1440.3	3860.1	3020.43	160.76	1264.12	1150.42	912.11	888.4
	147.9	390.77	1938.32	2588.81	1871.87	864.29		478.26	883.71	501.97	1799.63	186.93	638.62				6.1625	3295.19	1260.73	2683.5	1524.77	812.87	1677.86	2111.41	1921.06	1440.36	3854.63	3023.47	159.48	1269.72	1150.82	909.21	882.57
	148	389.4	1935.63	2533.97	1866.38	870.19		472.72	881.22	503.23	1783.57	185.38	628.72				6.16667	3314.93	1264.07	2692.06	1524.47	812.58	1682.17	2086.7	1919.58	1445.18	3833.99	3037.01	159.32	1282.96	1146.04	906.27	885.42
	148.1	391.44	1917.71	2484.82	1852.17	872.54		469.04	876.93	501.16	1767.16	185.61	613.8				6.17083	3318.49	1266.41	2702.07	1533.74	811.28	1681.42	2080.94	1915.05	1447.19	3835.14	3045.39	159.9	1289.91	1143.18	902.7	886.29
	148.2	393.03	1903.01	2430.16	1840.39	879.99		464.13	870.66	500.81	1750.19	184.7	602.28				6.175	3335.57	1268.51	2717.2	1520.74	810.11	1684.17	2055.14	1907.94	1453.31	3842.6	3051.17	158.77	1300.16	1146.47	895.27	881.34
	148.3	394.4	1898.77	2376.08	1825.87	888.81		458.09	866.1	500.5	1734.07	184.3	588.64				6.17917	3335.21	1268.08	2729.34	1520.19	809.14	1682.12	2034.5	1902.21	1457.18	3853.42	3062.89	159.68	1302.98	1142.79	894.5	884.19
	148.4	400.18	1882.88	2327.3	1813.12	898.36		453.86	861.88	500.24	1723.79	180.72	579.08				6.18333	3352.07	1270.2	2735.68	1518.41	811.53	1685.37	2013.81	1901.33	1454.21	3846.41	3055.48	158.05	1320.82	1137.74	895.08	881.66
	148.5	395.92	1870.58	2278.24	1803.28	904.07		451.58	854.68	498.21	1707.21	181.38	570.4				6.1875	3365.1	1273.24	2749.32	1511.61	809.37	1687.22	1992.86	1896.78	1459.39	3847.58	3061.6	157.79	1328.54	1138.98	893.91	878.8
	148.6	399.82	1870.29	2227.21	1784.44	913.72		448.27	852.53	500.42	1699.33	181.5	556.47				6.19167	3384.62	1274	2760.26	1523.93	811.29	1691.73	1986.04	1896.11	1461.48	3849.83	3078.67	159.21	1332.28	1136.86	888.82	876.68
	148.7	402.14	1856.63	2179.99	1772.07	922.3		445.74	846.57	499.78	1679.51	178.39	547.7				6.19583	3378.96	1277.13	2773.56	1508.53	810.87	1693.41	1962.3	1888.53	1467.3	3842.73	3077.82	157.61	1344.28	1136.3	886.09	874.83
	148.8	403.1	1842.56	2137.99	1761.16	933.32		441.63	840.17	496.74	1666.52	177	536.54				6.2	3395.38	1275.52	2777.66	1508.1	809.82	1699.79	1952.42	1880.79	1473.5	3845.28	3079.63	156.7	1353.11	1135.47	884.07	874.7
	148.9	409.01	1826.01	2095.68	1744.16	943.59		438.82	838.73	498.23	1657.89	175.74	528.16				6.20417	3409.21	1277.11	2787.59	1501.53	808.87	1701.37	1938.39	1877.89	1477.19	3844.73	3075.72	156.32	1361.58	1134.38	884.06	872.11
	149	408.96	1820	2052.34	1723.59	954.62		431.42	836.08	499.11	1642.6	179.06	521.61				6.20833	3417.64	1278.29	2793.9	1505.84	809.79	1709.62	1919.7	1881.67	1476.96	3844.93	3087.48	155.9	1370.1	1135.54	883.43	870.83
	149.1	411.09	1797.14	2013.52	1712.74	966.46		429.99	832.79	501.29	1639.51	177.92	510.97				6.2125	3437.3	1279.32	2809.48	1511.17	811.62	1706.93	1902.41	1875.48	1486.44	3853.93	3078.94	156.03	1379.73	1132.74	878.22	866.94
	149.2	411.84	1786.24	1971.79	1694.79	979.01		427.58	827.71	501.68	1628.08	174.24	501.97				6.21667	3437.58	1279.02	2822.49	1500.31	809.52	1710.66	1889.98	1875.73	1489.44	3846.96	3082.97	155.56	1391.36	1130.58	874.43	866
	149.3	415.59	1773.57	1929.3	1684.69	987.4		423.7	823.59	498.99	1615.3	175.44	493.13				6.22083	3455.76	1277	2830.13	1494.02	809.96	1713.66	1876.6	1869.77	1494.77	3847.3	3077.76	154.67	1398.92	1122.13	872.09	868.13
	149.4	421.22	1763.39	1894.18	1667.69	1002.32		422.54	819.36	501.47	1610.18	173.02	486.38				6.225	3464.61	1279.3	2840.99	1501.01	810.9	1715.74	1859.63	1867.58	1497.14	3849.12	3084.47	155.09	1405.5	1128.01	872.63	859.78
	149.5	424.93	1747.97	1850.16	1650.16	1017.2		415.52	815.71	503.63	1603.96	171.83	481.61				6.22917	3482.94	1284.71	2855.94	1498.27	813.74	1716.01	1844.59	1866.1	1502.92	3851.4	3077.21	154.88	1419.4	1129.13	871.52	859.23
	149.6	427.69	1739.42	1817.88	1639.13	1032.61		414.68	819.58	504.62	1596.31	171.79	469.77				6.23333	3512.5	1280.4	2862.94	1508.2	814.69	1713.76	1827.86	1862.14	1512.44	3859.2	3086.49	153.63	1421.41	1124.59	864.03	857.83
	149.7	431.76	1726.26	1784.16	1621.89	1046.73		414.39	807.92	506.61	1592.01	170.08	462.92				6.2375	3519.86	1279.9	2876.9	1495.77	813.73	1715.96	1811.8	1861.51	1519.12	3846.18	3082.1	153.28	1434.41	1125.69	867.67	855.91
	149.8	435.33	1708.98	1736.73	1604.63	1064.98		409.77	802.34	505.74	1582.06	169.17	455.34				6.24167	3525.49	1282.74	2891.04	1496.71	814.8	1715.96	1798.06	1857.13	1522.82	3847.73	3083.29	152.14	1440.72	1120.94	861.73	853.37
	149.9	441.49	1691.47	1710.73	1590.67	1082.1		407.83	802.34	506.66	1577.04	178.39	448.97				6.24583	3549.49	1284.27	2908.56	1493.81	812.38	1712.7	1793.13	1852.95	1525.17	3859.04	3081.12	152.73	1445.87	1118.92	864.27	851.93
	150	441.6	1676.94	1675.94	1578.4	1099.24		403.9	796.43	508.88	1575.03	168.86	445.94				6.25	3567.53	1282.34	2919.3	1492.7	814.51	1709.43	1774.58	1856.57	1527.17	3872.25	3078.87	150.97	1456.3	1114.49	857.47	847.73
	150.1	447.57	1663.14	1640.87	1557.82	1116.43		399.16	799.86	513.01	1571.22	173.59	437.13				6.25417	3579.7	1282.1	2937.29	1500.59	812.93	1708.4	1764.4	1854.52	1534.82	3888.3	3080.61	152.4	1469.71	1111.43	856.28	846.18
	150.2	452.74	1645.97	1612.56	1542.23	1137.52		399.07	790.76	513.29	1568.4	167.96	430.87				6.25833	3601.78	1280.51	2942.92	1489.16	817.08	1706.57	1759.51	1849.43	1537.24	3882.39	3078.92	151.91	1474.11	1112.61	858.71	842.59
	150.3	461.59	1636.17	1582.68	1522.69	1155.89		394.98	789.37	514.1	1567.2	166.37	425.41				6.2625	3612.06	1281.59	2957.02	1487.4	815.94	1711.31	1729.02	1850.04	1540.59	3887.36	3075.39	151.6	1483.58	1111.13	853.11	842.22
	150.4	470.34	1615.12	1553.19	1508.34	1177.96		392.17	786.1	520.31	1571.02	166.6	420.26				6.26667	3641.01	1281.51	2969.59	1491.31	819.79	1703.92	1727.1	1851.86	1544.56	3884.38	3073.14	151.54	1489.22	1110.19	851.5	837.21
	150.5	474.08	1602.76	1525.72	1497.73	1199.79		391.19	785.39	521.32	1567.16	165.91	416.57				6.27083	3650.53	1280.81	2983.74	1486.11	819.84	1703.09	1717.56	1851.17	1550.59	3877.69	3073.46	152.04	1499.07	1106.39	855.04	838.36
	150.6	479.66	1579.68	1492	1473.3	1225.6		389.19	782.56	522.8	1563.98	166.85	411.11				6.275	3681.67	1281.34	3001.63	1498.33	821.52	1696.4	1711.14	1849.97	1550.47	3874.84	3066.85	149.69	1504.71	1104.77	851.61	831.93
	150.7	485.33	1570.23	1465.26	1454.17	1247.19		389.89	780.47	525.98	1567.63	164.55	407.21				6.27917	3693.83	1277.77	3007.87	1490.89	824.7	1692.79	1706.92	1854.98	1552.67	3881.69	3070.61	150.53	1518.32	1099.23	847.58	830.87
	150.8	490.23	1552.39	1438.18	1439.69	1273.34		385.6	779.18	528.81	1567.87	166.28	400.91				6.28333	3711.47	1277.42	3021.53	1485.53	821.51	1688.74	1706.77	1859.98	1560.13	3867.43	3060.59	150.44	1521.37	1102.62	853.11	827.13
	150.9	500.63	1528.99	1417.58	1417.66	1295.57		382.11	777.2	530.86	1574.36	164.5	397.36				6.2875	3738.4	1281.27	3036.26	1487.4	825.2	1685.01	1715.74	1851.5	1555.92	3869.93	3053.79	149.98	1527.1	1097.26	845.77	827.72
	151	505.52	1516.39	1386.13	1403.22	1324.16		381.7	775.49	531.8	1579.84	164.54	397.53				6.29167	3755.57	1278.39	3039.91	1485.14	826.19	1685.14	1712.72	1856.34	1563.58	3864.82	3052.64	150.21	1537.08	1092.2	848.09	827.08
	151.1	516.68	1499.88	1361.5	1386.28	1345.69		379.49	774.57	537.79	1585.08	166.68	391.76				6.29583	3786.17	1278.97	3055.5	1498	826.42	1677.82	1723.48	1858.14	1560.57	3859.14	3049.53	149.4	1546.97	1086.88	843.88	824.3
	151.2	522.41	1482.07	1341.24	1362.08	1372.87		379.23	771.69	539.02	1595.13	162.84	387.09				6.3	3800.72	1273.44	3069.57	1487.13	827.57	1678.42	1720.48	1853.57	1570.98	3859.83	3045.04	150.87	1550.59	1086.66	845.19	819.63
	151.3	526.88	1465.6	1315.05	1343.93	1403.78		374.93	767.82	542.01	1603.09	163.2	385.69				6.30417	3820.5	1274.66	3076.63	1486.8	829.76	1670.36	1719.7	1855.11	1566.79	3860.23	3046.62	149.51	1559.66	1083.8	840.82	821
	151.4	540.21	1449.27	1297.07	1327.73	1429.7		374.81	769.12	543.91	1616.33	162.68	381.96				6.30833	3837.19	1276.54	3081.53	1489.07	832.79	1666.18	1717.82	1849.75	1570.57	3862.86	3042.19	150	1568.57	1079.01	838.43	816.47
	151.5	545.21	1428.67	1265.59	1308.16	1457.63		372.06	767.93	547.62	1632.33	163.21	384.29				6.3125	3860.84	1274.21	3097.44	1491.9	835.06	1667.03	1719.74	1855.47	1570.19	3860.48	3027.39	149.73	1573.89	1078.53	841.21	817.16
	151.6	553.96	1410.74	1250.66	1293.19	1483.29		371.78	771.44	548.88	1645.5	164.23	379.87				6.31667	3880.02	1277.56	3113.06	1506.06	837.16	1660.16	1714.57	1852.88	1572.44	3863.89	3027.98	147.28	1581.79	1075.66	836.26	811.67
	151.7	563.1	1401.49	1233.37	1271.82	1510.84		372.61	766.47	555.07	1665.09	161.81	378.24				6.32083	3898.98	1276.97	3123.49	1496.22	835.16	1655.37	1714.32	1857.64	1567.03	3864.44	3018.05	148.01	1588.58	1068.98	833.97	812.37
	151.8	573.23	1381.8	1211.96	1254.43	1547.4		368.86	763.78	556.33	1683.86	160.94	378.03				6.325	3926.73	1275.16	3139.71	1497.33	839.28	1654.24	1716.49	1856.73	1570.4	3869.29	3010.85	147.52	1596.72	1065.1	839.54	806.02
	151.9	584.37	1371.7	1192.58	1238.48	1568.49		366	764.97	561.74	1704.09	161.14	375.08				6.32917	3947.22	1277.47	3152	1497.41	839.28	1652.47	1707.67	1853.55	1567.41	3863.96	3012.59	149.03	1599.5	1060.33	833.22	805.03
	152	590.14	1348.16	1170.69	1225.7	1598.69		367.11	765.06	565.79	1728.39	160.44	378.26				6.33333	3968.4	1270.41	3160.29	1499.63	842.78	1648.73	1717.73	1856.99	1571.13	3853.01	3006.61	148.07	1608.17	1056.28	837.24	804.32
	152.1	598.71	1334.1	1154.91	5937.54	1627.5		367.34	767.79	569.22	1751.63	162.21	376.74				6.3375	4000.26	1269.74	3166.48	1516.39	844.27	1647.79	1719.28	1858.71	1569.78	3857.38	2998.58	148.42	1618.82	1059.3	836.47	800.43
	152.2	606.97	1319.42	1134.73	4587.78	1654.01		366.98	763.27	573.41	1776.88	161.48	375				6.34167	4010.24	1265.88	3171.26	1504.63	845.6	1645.46	1722.28	1860.02	1569.31	3851.9	2996.44	148.56	1628.74	1048.59	832.6	802.46
	152.3	614.49	1300.86	1120.99	1188.72	1685.63		363.34	761.81	576.01	1807.92	159.52	375.8				6.34583	4033.83	1268.42	3182.57	1510.93	848.43	1645.56	1721.02	1864.07	1567.44	3849.25	2990.72	147.51	1629.4	1049.88	837.8	799.18
	152.4	623.83	1283.9	1108.83	1174.06	1716		363.08	763.02	579.62	1843.82	159.91	377.43				6.35	4054.03	1266.41	3185.99	1509.74	845.83	1645.28	1725.47	1860.85	1567.29	3839.48	2986.16	147.48	1635	1045.52	836.3	797.83
	152.5	634.76	1275.02	1091.62	1154.98	1742.66		366.66	764.47	586.6	1873.88	159.43	383.83				6.35417	4063.06	1265.72	3205.59	1514.42	850.13	1645.01	1735.32	1861	1566.24	3837.88	2980.47	146.77	1644.57	1042.62	840.83	795.46
	152.6	639.53	1257.42	1074.59	1136.96	1772.09		363.07	765.47	588.52	1905.8	160.66	381.6				6.35833	4092.86	1265.91	3208.73	1527.4	849.99	1648.71	1742.79	1859.88	1565.97	3823	2968.46	147.66	1643.6	1040.06	844.97	797.31
	152.7	649.47	1243.6	1058.37	1118.43	1801.36		366.57	762.56	595.89	1943.93	160.84	384.78				6.3625	4113.42	1262.24	3220.03	1517.63	850.04	1649.86	1739.17	1863.3	1566.1	3816.82	2965.03	147.09	1651.79	1038.94	842.72	797.02
	152.8	659.39	1229.27	1051.34	1101.59	1828.67		363.94	762.74	602	1979.4	160.04	388.46				6.36667	4121.51	1261.5	3230.42	1526	853.11	1641.36	1735.13	1860.74	1564.27	3809.29	2963.08	146.77	1662.26	1028.66	843.72	792.99
	152.9	670.11	1208.24	1038.58	1085.04	1853.44		363.13	764.43	608.41	2016.08	160.24	394.2				6.37083	4137.89	1260.21	3239.37	1522.21	851.4	1643.46	1744.69	1863.5	1565.32	3803.78	2955.71	146.59	1670.17	1024.13	847.39	794.97
	153	676.84	1195.03	1019.91	1071.7	1880.6		364.06	765.18	612.17	2056.04	160.18	401.5				6.375	4150.43	1255.62	3238.57	1524.42	856.43	1645.52	1741.02	1863.96	1563.48	3786.29	2946.93	146.12	1672.04	1023.36	850.39	791.93
	153.1	685.27	1183.86	1007.42	1057.92	1909.11		363.72	771.49	614.82	2100.86	160.94	403.02				6.37917	4162.44	1255.94	3241.74	1536.39	855.43	1645.04	1755.08	1862.22	1560.8	3779.6	2936.84	146.89	1678.82	1021.38	849.9	791.23
	153.2	694.03	1165.12	993.48	1046.63	1931.53		366.86	767.29	623.62	2138.53	160.29	411.47				6.38333	4163.31	1247.79	3237.8	1526.22	859.86	1643.88	1748.24	1868.14	1557.38	3781.4	2928.59	146.93	1685.64	1013.44	850.1	790.1
	153.3	703.2	1157.03	982.83	1032.2	1958.9		365.74	768.5	630.39	2177.27	160.97	416.28				6.3875	4158.47	1244.5	3242.63	1520.79	856.17	1642.62	1764.01	1871.1	1559.87	3752.52	2930.37	144.91	1694.17	1011.73	852.74	791.36
	153.4	713.52	1139.79	976.27	1016.64	1983.69		364.44	773.17	632.48	2221.6	160.27	422.51				6.39167	4176.23	1242.96	3255.98	1521.82	855.38	1644.33	1761.69	1877.49	1560.08	3734.66	2924.48	144.68	1699.13	1007.63	857.16	788.4
	153.5	717.29	1126.34	960.97	1003.09	2003.27		366.06	771.62	637.64	2265.54	160.26	434.98				6.39583	4191.21	1243.68	3268.43	1521.16	857.73	1643.37	1761.7	1884.3	1556.21	3731.31	2911.5	144.6	1711.9	1001.3	855.68	787.47
	153.6	728.62	1113.93	951.52	987.33	2031.07		367.12	778.61	641.46	2308.51	161.32	440.94				6.4	4208.53	1248.04	3278.57	1535.46	855.34	1642.79	1771.46	1887.39	1549.27	3727.89	2900.48	145.22	1713.24	998.46	855.01	788.94
	153.7	737.17	1098.61	942.06	978.87	2057.08		368.21	778.5	647.51	2359.02	161.3	450.69				6.40417	4216.88	1242.72	3287.69	1526.37	859.01	1643.06	1766	1886.87	1554.18	3723.04	2896.28	144.92	1720.01	991.97	853.42	791.46
	153.8	745.81	1089.6	934.76	962.36	2076.21		369.08	781.43	652.31	2410.61	161.01	460.21				6.40833	4226.46	1238.93	3299.62	1520.08	858.96	1639.69	1768.87	1888.11	1548.9	3712.18	2889.31	143.37	1727.56	987.07	856.29	786.82
	153.9	756.89	1076.59	925.68	954.24	2099.5		372.64	779.99	659.32	2459.67	161.77	472.47				6.4125	4230.6	1241.56	3308.93	1517.38	855.32	1638.79	1766.43	1891.78	1545.14	3706.4	2881.91	143.73	1730.28	985.11	858.1	786.48
	154	763.98	1059.92	914.43	939.82	2121.86		372.57	785.57	665.09	2509.47	161.48	488.11				6.41667	4239.86	1242.92	3313.77	1517.76	855.91	1642.09	1776.76	1891.34	1548.86	3691.11	2878.84	143.41	1735.6	981.81	860.78	788.11
	154.1	772.24	1050.11	907.3	927.84	2141.09		371.77	791.14	667.01	2567.8	163.47	495.53				6.42083	4240.56	1241.99	3337.57	1523	859.33	1632.08	1763.94	1893.23	1548.02	3679.7	2871	143.56	1740.58	977.52	858.79	786.9
	154.2	782.74	1040.61	901.04	922.84	2168.03		376.48	792.13	674.79	2606.71	162.29	511.21				6.425	4250.86	1241.17	3338	1512.39	860.86	1629.27	1762.4	1890.26	1543.23	3663.8	2872.03	143.02	1748.47	975.69	856.52	784.14
	154.3	788.38	1032.38	893.72	904.91	2187.28		377.43	794.64	677.6	2661.74	163.89	523.68				6.42917	4254.34	1244.1	3350.43	1507.8	859.92	1635.03	1757.01	1895.68	1543.9	3668.02	2860.91	141.29	1746.62	970.49	856.94	783.32
	154.4	799.58	1020.49	891.44	896.48	2205.56		381.39	798.51	685.02	2717.31	163.8	536.39				6.43333	4259.69	1246.91	3357.72	1505.93	861.99	1630.49	1746.04	1895.35	1538.46	3650.69	2859.81	139.4	1752.23	968.64	856.89	786.51
	154.5	805.3	1008.84	881.91	888.44	2221.96		382.7	800.6	690.86	2768.89	165.39	557.91				6.4375	4263.52	1243.27	3363.18	1496.67	859.9	1631.04	1730.8	1897.73	1536.26	3644.1	2856.39	141.71	1757.26	961.08	860.08	783.76
	154.6	811.64	1003.94	877.71	880.31	2245.09		384.67	806.9	693.26	2825.2	165.11	570.11				6.44167	4271.96	1248.03	3376.23	1503.48	863.12	1633.87	1731.89	1893.8	1542.81	3636.47	2852.82	141.69	1763.33	959.49	860.8	780.21
	154.7	820.16	991.59	873.81	870.78	2261.89		388.14	808.57	697.81	2881.28	166.03	585.89				6.44583	4278.24	1251.81	3380.82	1491.9	865.07	1627.63	1724.81	1898.46	1530.78	3630.31	2844.75	142.48	1771.39	953.67	860.96	784.6
	154.8	827.3	981.53	871.97	858.62	2284.18		389.42	809.58	701.17	2937.89	167	604.29				6.45	4275.71	1253.87	3392.27	1486.92	864.49	1629.12	1732.94	1893.37	1527.54	3624.24	2842.12	141.31	1771.01	953.37	857.96	784.1
	154.9	835.78	974.04	872.74	853.43	2293.98		393.29	814.5	711.02	2998.32	166.75	620.51				6.45417	4275.46	1255.93	3394.41	1481.44	867.02	1625.34	1726.16	1896.03	1523.71	3616.57	2839.48	141.58	1770.89	948.53	859.92	784.74
	155	838.44	965.48	869.51	840.44	2313.76		396.73	819.7	718.09	3055.53	168.03	643.38				6.45833	4284.57	1258.18	3401.3	1474.67	870.02	1629.84	1722.79	1898.09	1521.92	3619.94	2834.3	140.94	1777.92	943.46	858.57	784.58
	155.1	849.4	955.28	869.79	834.74	2322.52		399.98	823.44	717.86	3110.3	168.69	658.51				6.4625	4298.23	1258.01	3415.63	1481.18	868.74	1625	1722.96	1892.19	1519.1	3618.34	2822.7	141.19	1779.61	938.68	853.83	784.27
	155.2	853.67	948.19	868.02	829.22	2340.13		405.08	826.08	724.19	3171.48	169.48	677.14				6.46667	4288.12	1258.82	3422.17	1467.66	869.37	1624.27	1711.49	1893.13	1514.32	3614.3	2820.39	140.07	1784.01	938.42	853.41	780.94
	155.3	862.66	941.93	869.58	817.98	2352.76		407.44	829.9	727.8	3227.1	170.5	696.81				6.47083	4287.36	1256.26	3416.6	1460.18	873.07	1622	1709.18	1885.26	1517.52	3618.81	2813.73	139.52	1779.19	935.76	854.04	783.83
	155.4	872.82	929.32	873.7	811.88	2365.19		408.89	835.51	731.99	3281.22	171.13	714.66				6.475	4291.03	1258.71	3423.19	1459.39	875.34	1616.47	1702.99	1885.87	1513.16	3624.29	2805.54	139.81	1781.31	931.44	853.93	784.94
	155.5	875.63	927.24	874.81	808.54	2380.22		414.8	838.48	742.32	3347.5	171.79	739.3				6.47917	4291.82	1259.18	3433.07	1454.44	874.29	1617.12	1691.21	1892.38	1510.06	3626.32	2802.11	139.87	1782.8	928.49	857.11	785.48
	155.6	882.74	915.54	877.91	798.17	2389.07		420.44	849.8	740.6	3405.56	174.58	761.97				6.48333	4297.7	1259.67	3438.21	1462.91	876.76	1613.7	1698.84	1880.8	1509.02	3622.08	2797.73	139.2	1780	926.36	853.93	781.69
	155.7	886.29	909.23	887.49	794.89	2396.67		424.83	847.67	749.71	3458.49	174.12	781.29				6.4875	4290.31	1259.71	3435.36	1450.03	881.62	1612.57	1705.48	1878.9	1505.54	3625.93	2791.74	139.12	1786.77	920.73	851.06	780.42
	155.8	893.43	906.03	892.57	786.83	2410.42		428.28	854.14	757.09	3514.34	175.49	803.23				6.49167	4285.16	1259.63	3434.77	1443.37	878.3	1617.58	1695.5	1880.81	1502.81	3627.01	2791.8	138.88	1786.9	916.63	849.78	781.03
	155.9	903.76	894.28	905.22	779.74	2417.43		434.07	858.03	756.76	3564.9	177.7	825.93				6.49583	4284.07	1261.18	3439.66	1443.46	881.32	1609.88	1697.18	1878.63	1498.26	3624.64	2786.86	138.21	1785.28	913.72	850.82	781.1
	156	905.11	890.46	916.48	776.66	2422.8		439.28	865.46	759.93	3617.02	178.02	849.6				6.5	4281.1	1260.79	3449.53	1439.28	876.5	1609.47	1697.5	1875.59	1497.09	3620.14	2781.31	137.43	1788.17	911.03	845.01	777.58
	156.1	912.6	884.81	925.3	772.49	2433.23		441.62	869.86	766.83	3663.49	179.58	870.88				6.50417	4286.86	1267.38	3457.21	1452	878.49	1610.68	1694.14	1873.87	1495.74	3611.34	2777.67	138.39	1784.1	908.86	844.09	781.04
	156.2	918.67	877.87	941.9	768.87	2441.54		449.34	875.64	771.3	3716.52	180.04	897.51				6.50833	4280.17	1270.19	3456.2	1439.14	879.48	1602.6	1695.18	1872.8	1494.22	3609.19	2781.21	137.34	1785.19	903	847.16	778.49
	156.3	921.43	877.53	958.72	765.89	2452.54		454.74	879	775.57	3764	181.08	921.12				6.5125	4290.62	1272.52	3470.43	1440.2	874.37	1596.24	1697.71	1871.22	1492.07	3616.52	2782.61	139.34	1787.51	899.93	846.1	780.33
	156.4	927	874.94	979.28	761.37	2455.18		458.97	881.28	784.39	3813.09	182.56	940.58				6.51667	4289.47	1276.67	3476.56	1443.82	876	1599.03	1698.34	1872.18	1494.16	3617.56	2783.98	137.8	1784.9	895.13	841.54	776.11
	156.5	930.79	870.98	999.52	755.53	2462.46		466.81	890.09	787.99	3861.57	182.62	963.87				6.52083	4294.57	1278.3	3485.5	1445.47	874.17	1596.1	1700.23	1862.52	1489.5	3612.88	2786.04	137.91	1791.26	893.92	842.76	779.16
	156.6	935.02	866.63	1016.03	756.77	2461.46		473.07	897.82	791.71	3917.38	187.01	988.32				6.525	4307.87	1281.13	3503.22	1461.78	873.57	1595.52	1709.06	1867.3	1487.4	3610.39	2786.73	137.43	1784.63	889.49	842.01	775.56
	156.7	940.84	862.32	1042.12	751.16	2467.92		478.17	899.36	798.78	3964.71	187.59	1014.61				6.52917	4296.93	1287.5	3502.99	1452.53	870.93	1590.31	1716.56	1859.75	1484.04	3604.1	2794.48	137.18	1786.96	884.42	839.77	775.84
	156.8	942.77	864.71	1071.42	746.84	2472.51		482.53	903.03	801.1	4017.74	186.57	1039.54				6.53333	4299.52	1285.89	3505.81	1456.61	873.69	1584.63	1719.98	1858.32	1480.52	3593.26	2791.43	135.67	1784.51	886.6	840.51	775.91
	156.9	950.84	858.96	1101.61	749.2	2467.02		489.24	909.1	805.29	4060.21	187.7	1063.08				6.5375	4296.89	1295.57	3515.97	1455.49	872.59	1577.54	1725.83	1855.06	1479.02	3583.12	2791.7	135.72	1786.16	883.64	839.13	777.5
	157	950.5	861.97	1129.37	747.28	2473.5		495.13	912.5	810.93	4104.37	190.01	1093.14				6.54167	4294.92	1294.1	3516.46	1454.32	871.16	1572.89	1731.78	1852.37	1478.16	3575.37	2801.7	134.34	1785.78	878.81	836.8	775.44
	157.1	958.03	860.3	1157.63	744.53	2478.3		502.21	916.02	816.13	4148.08	193.37	1112.69				6.54583	4294.66	1296.13	3518.08	1466.33	869.87	1572.12	1731.29	1851.57	1472.3	3566.37	2800.32	135.69	1780.46	874.6	838.06	774.68
	157.2	957.81	861.46	1197.64	746.06	2474.61		510.21	919.16	818.93	4197.3	192.8	1135.83				6.55	4299.39	1292.66	3509.29	1456.21	869.8	1569.07	1746.49	1845.53	1473.23	3552.67	2810.53	135.62	1784.18	872.4	837.77	772.38
	157.3	960.34	859.1	1229.52	744.48	2482.22		513.31	928.17	820.21	4239.74	194.71	1160.47				6.55417	4289.02	1300.57	3511.26	1459.08	866.78	1565.82	1755.18	1845.54	1471.56	3535.93	2813.07	134.44	1777.72	872.53	836.67	772.82
	157.4	966.72	859.79	1272.23	740.99	2479.76		520.74	927.81	824.56	4273.39	196.44	1184.67				6.55833	4285.7	1298.26	3509.3	1457.97	865.79	1558.04	1771.87	1841.24	1468.48	3533.57	2819.44	134.82	1773.71	866.78	833.42	774.61
	157.5	969.41	860.01	1309.54	741.32	2480.41		526.67	939.8	829.04	4317.03	198.04	1209.31				6.5625	4273.5	1298.22	3509.69	1457.89	863.28	1549.94	1780.56	1841.29	1473.72	3527.88	2819.32	135.22	1777.2	866.2	835.88	775.97
	157.6	971.84	859.89	1347.92	738.39	2476.44		532.13	944.14	833.19	4363.4	200.76	1236.47				6.56667	4271.4	1302.39	3505.57	1471.22	863.97	1551.89	1783.88	1836.43	1467.04	3527.6	2828.92	133.69	1771.23	862.03	831.76	771.62
	157.7	971.39	860.96	1397.13	739.26	2475.56		540.11	948.32	835.71	4398.62	201.22	1255.84				6.57083	4261.93	1300.99	3490.08	1458.61	864.71	1541.13	1802.33	1833.51	1474.76	3527.96	2835.22	136.12	1771.86	860.96	828.44	774.1
	157.8	972.12	867.57	1437.09	743.01	2477.69		547.94	955.47	839.04	4429.58	203.66	1281.1				6.575	4251.12	1302.49	3495.51	1461.38	863.61	1538.49	1817.27	1831.03	1475.19	3518.91	2830.53	133.76	1772.09	860.32	829.33	772.84
	157.9	980.84	867.69	1485	740.78	2471.16		554.37	958.12	841.18	4464.31	204.78	1307.74				6.57917	4244.49	1302.74	3491.49	1463.64	861.99	1530.11	1823.39	1832.06	1477.46	3507.46	2831.41	133.1	1767.51	857.69	828.26	772.01
	158	980.73	872.31	1533.07	743.78	2465.52		560.69	961.33	841.81	4495.14	207.94	1336.43				6.58333	4235.46	1302.78	3491.29	1464.13	858.14	1528.92	1836.92	1830.91	1480.37	3505.36	2839.17	135.21	1762.79	855.47	826.99	771.14
	158.1	978.71	874.76	1578.24	745.88	2457.74		566.18	972.61	848.53	4539.18	208.22	1354.74				6.5875	4235.11	1305.11	3493.1	1475.07	857.54	1515.71	1851.29	1825.04	1485.47	3491.16	2835.49	134.41	1753.02	857.16	824.61	773.52
	158.2	980.57	883.22	1630.58	749.53	2455.99		574.5	975.09	849.08	4562.37	210.17	1381.98				6.59167	4226.33	1305.83	3484.1	1472.1	861.69	1512.92	1858.14	1824.81	1483.18	3494.3	2839.14	133.66	1756.53	853.74	825.91	775.43
	158.3	978.81	885.63	1681.01	748.49	2453.51		579.77	979.53	850.23	4595.34	211.65	1402.29				6.59583	4217.54	1303.69	3491.04	1472.51	858.1	1508.94	1893.4	1824.41	1492.13	3480.43	2839.11	133.76	1753.16	854.69	822.37	770.9
	158.4	985.54	890.61	1736.11	756.09	2447.57		584.89	984.5	853.68	4632.86	214.83	1426.06				6.6	4204.31	1305.21	3485.17	1473.42	856.67	1500.14	1912.58	1822.84	1490.54	3475.87	2836.75	131.92	1749.66	851.71	822.92	770.32
	158.5	978.14	892.63	1783.78	757.6	2440.53		593.51	991.56	852.96	4658.24	214.22	1448.56				6.60417	4202.21	1308.62	3480.93	1476.33	854.96	1491.21	1930.79	1825.15	1498.41	3472.63	2829.4	134.03	1744.93	852.52	823.11	772.6
	158.6	981.66	898.53	1836.58	758.81	2433.44		599.07	1001.94	854.77	4688.26	217.4	1471.48				6.60833	4198.74	1306.88	3482.14	1488.01	854.7	1490.49	1957.71	1820.71	1501.19	3467.09	2842.72	133.7	1734.9	849.6	819.43	772.27
	158.7	982.19	906.43	1889.3	766.86	2426.76		607.74	1002.66	858.97	4711.18	220.62	1494.3				6.6125	4182.93	1309.41	3483.61	1480.22	853.27	1482.38	1981.44	1817.82	1501.72	3464.86	2840.24	134.89	1735.28	849.36	816.91	778.34
	158.8	979.61	913	1943.54	764.22	2421.76		613.36	1008.99	857.48	4736.34	221.98	1515.86				6.61667	4178.03	1306.47	3474.21	1478.31	852.23	1471.89	1988.98	1810.83	1509.05	3461.71	2825.06	134.16	1724.19	850.6	815	773.09
	158.9	980.86	919.52	1998.82	771.94	2410.52		621.34	1016.98	861	4753.64	223.93	1536.32				6.62083	4168.17	1310.48	3480.54	1477.38	850.27	1471.94	2009.36	1812.21	1505.92	3451.76	2824.9	131.98	1721.93	846.93	811.89	771.22
	159	979.71	926.94	2046.77	776.37	2399.83		625.09	1019.5	859.27	4773.43	224.23	1555.47				6.625	4155.86	1310.52	3478.99	1477.02	850.56	1466.39	2030.99	1806.74	1511.51	3442.5	2816.82	132.96	1715.66	845.94	812.22	773.67
	159.1	974.41	936.44	2104.02	783.57	2391.56		634.02	1031.57	857.53	4806.9	227.58	1578.64				6.62917	4158.36	1306.4	3473.01	1491.64	849.7	1460.33	2031.49	1808.35	1513.62	3433.41	2817.99	132.72	1706.14	846.94	808.93	769.53
	159.2	975.7	940.91	2160.07	792.22	2383.91		640.22	1036.86	862.02	4821.23	229.33	1596.36				6.63333	4143.58	1305.41	3465.69	1477.22	853.32	1456.98	2056.74	1798.28	1512.73	3447.88	2807	131.89	1702.84	846.09	809.8	770.14
	159.3	973.42	954.54	2217.3	790.7	2373.37		648.5	1038.12	862.58	4834.19	232.38	1617.49				6.6375	4138.32	1308.16	3465.32	1475.88	848.8	1452.37	2068.73	1801.24	1507.52	3449.75	2798.1	131.82	1699.7	843.99	811.57	771.21
	159.4	976.57	963.79	2276.26	796.34	2361.12		652	1044.62	859.82	4844.08	234.71	1635.63				6.64167	4129.71	1303.92	3463.11	1469.91	845.01	1448.36	2084.41	1793.93	1510.34	3442.19	2792.11	132.27	1692.48	843.51	806.2	770.19
	159.5	971.83	971.21	2335.73	802.92	2353.3		658.74	1050.39	861.2	4871.32	237.25	1661.3				6.64583	4118.79	1305.18	3455.78	1472.4	844.9	1442.63	2107.53	1799.42	1512.73	3438.98	2780.11	132.74	1684.47	844.54	807.71	767.27
	159.6	970.19	982.54	2387.94	809.11	2337.58		666.42	1058.5	861.79	4887.1	239.65	1674.66				6.65	4115.61	1305.31	3449.53	1475.69	842.59	1437.73	2116.04	1793.04	1510.48	3433.93	2776.89	131.72	1679.17	839.31	806.3	772.27
	159.7	963.87	993.38	2450.42	819.49	2329.82		671.88	1065.6	860.99	4894.28	239.01	1693.16				6.65417	4091.73	1299.3	3450.23	1468.53	843.08	1428.77	2135.29	1793.09	1510.17	3428.7	2761.97	131.99	1671.66	843.42	798.88	769.78
	159.8	961.37	1008.86	2511.12	827.17	2319.5		679.46	1069.54	859.9	4901.7	242.24	1711.06				6.65833	4086.12	1298.52	3454.93	1465.09	838.18	1430.76	2156.37	1787.3	1512.47	3418.4	2754.12	130.54	1665.46	843.53	802.16	769.04
	159.9	962.14	1016.66	2566.32	836.01	2298.21		686.26	1072.77	860.17	4905.78	245.46	1727.87				6.6625	4078.66	1300.19	3444.6	1460.68	842.42	1427.83	2162.43	1782.39	1508.63	3411.18	2747.23	132.23	1660.23	838.93	804.24	770.58
	160	952.89	1031.68	2630.3	841.88	2291.99		691.03	1079.62	858.22	4910.02	246.14	1749.67				6.66667	4068.51	1296.6	3448.71	1460.4	840.32	1419.27	2176.74	1786.1	1507.56	3404.27	2741.21	131.29	1647.81	842.67	796.19	770.07
	160.1	951.93	1036.89	2673.64	852.48	2275.94		694.2	1089.99	855.76	4920.57	250.06	1762.34				6.67083	4064.07	1293.37	3441.36	1471.48	837.06	1412.54	2191.26	1782.46	1499.97	3397.54	2724.76	131.56	1646.12	842.98	797.43	770.94
	160.2	944.17	1052.73	2732.97	862.42	2260.51		703.3	3066.02	853.31	4936.47	250.08	1780.39				6.675	4049.46	1292.39	3444.6	1453.88	834.19	1408.17	2213.57	1777.87	1501.5	3382.31	2716.13	130.35	1635.12	842.14	798.6	769.5
	160.3	941.94	1067.31	2793.54	871.4	2246.3		705.58	2458.9	854.04	4946.66	253.16	1791.5				6.67917	4037.59	1289.36	3436.91	1452.34	831.08	1404.17	2232.31	1776.28	1497.61	3387.92	2711.84	130.38	1632.31	841.87	794.69	771.96
	160.4	942.26	1077.46	2848.16	878.86	2230.03		713.1	1113.01	849.33	4947.79	254.07	1808.34				6.68333	4029.57	1283.44	3442.04	1452.03	829.56	1399.79	2247.03	1771.1	1496.82	3375.63	2704.88	130.3	1627.73	844.74	793.92	765.27
	160.5	934.92	1088.66	2901.54	889.39	2214.97		720.7	1118.39	848.12	4958.42	258.29	1828.52				6.6875	4009.28	1285.73	3430.42	1443.32	828.02	1398.4	2257.46	1770.71	1496.73	3371.08	2684.82	130.36	1617.93	845.19	790.67	769.89
	160.6	929.16	1105.71	2950.64	898.77	2199.12		723.28	1120.77	845.1	4970.11	259.26	1840.8				6.69167	4010.76	1279.71	3426.37	1453.7	828.14	1396.53	2274.32	1762.72	1490.34	3360.83	2675.37	129.31	1610.34	846.36	792.63	766.74
	160.7	924.43	1116.76	2999.8	908.17	2181.58		729.14	1126.02	844.13	4970.27	260.67	1853.18				6.69583	3985.79	1278.61	3432.98	1441.17	826.02	1393.09	2281.77	1762.59	1490.31	3363.64	2670.65	130.3	1601.39	848.08	786.99	768.19
	160.8	916	1131.94	3053.53	916.24	2166.87		734.69	1130.83	842.81	4961.82	262.3	1868.53				6.7	3979.17	1276.41	3429.61	1440.87	823.29	1388	2294.21	1761.25	1487.2	3352.68	2657.32	129.43	1598.63	847.97	785.11	767.31
	160.9	919.84	1143.84	3100.69	925.16	2144.39		737.92	1133.67	839.97	4947.7	263.72	1880.06				6.70417	3968.1	1270.69	3431.17	1432.72	816.96	1388.53	2308.54	1755.01	1485.81	3345.36	2650.43	129.81	1590.93	847.22	787.41	766.74
	161	908.72	1157.8	3147	939.26	2121.71		743.64	1140.74	837.24	4945.61	264.94	1891.41				6.70833	3954.67	1270.98	3426.28	1437.08	815.41	1388.24	2323.47	1764.07	1478.01	3349.53	2639.09	128.82	1582.29	849.67	785.5	765.69
	161.1	904.56	1174.99	3206.08	944.92	2107.83		748.24	1147.84	830.57	4938.7	267.5	1898.68				6.7125	3948.68	1266.96	3418.61	1445.72	812.54	1388.17	2327.72	1752.6	1473.57	3342.12	2625.35	129.24	1576.41	851.51	784.77	765.51
	161.2	899.02	1188.13	3247.39	959.96	2087.38		754.99	1155.08	831.82	4923.88	267.71	1913.16				6.71667	3932	1263.31	3414.03	1433.33	814.89	1385.21	2338.51	1757.21	1474.22	3328.44	2621.52	129.61	1571.61	855.81	779.4	765.51
	161.3	893.8	1205	3304.91	967.29	2069.59		758.32	1160.61	825.29	4912.26	267.39	1923.99				6.72083	3922.39	1261.58	3413.99	1430.96	811.12	1382.59	2352.13	1754.66	1462.19	3312.47	2620.59	127.72	1561.22	853.11	779.78	763.21
	161.4	887.57	1216.54	3352.64	982.08	2044.58		762.1	1163.6	822.51	4886.03	270.03	1933.7				6.725	3902.24	1258.64	3415.53	1428.58	807.88	1379.91	2368.62	1750.07	1462.66	3314.42	2612.68	128.88	1558.86	857.11	778.04	762.81
	161.5	883.73	1232.07	3390.24	988.89	2028.47		761.61	1167.92	818.48	4872.1	273.86	1946				6.72917	3882.64	1257.49	3410	1427.69	807.79	1379.16	2370.53	1746.87	1459.19	3311.38	2599	128.32	1545.79	859.51	781.6	761.78
	161.6	872.98	1243.22	3439.96	1001.06	2002.3		769.48	1174.19	815.19	4857.26	272.14	1948.27				6.73333	3878.84	1250.69	3406.33	1430.04	806.58	1380.96	2382.58	1746.91	1448.83	3309.43	2590.54	127.62	1538.62	860.11	779.5	760.32
	161.7	867.93	1250.22	3489.17	1017.06	1987.01		773.46	1180.78	812.12	4827.62	273.46	1957.43				6.7375	3852.87	1253.13	3398.98	1420.91	805.13	1376.24	2394.76	1747.49	1445.14	3308.61	2579.46	127.37	1534.78	860.73	780.07	759.9
	161.8	865.53	1268.96	3540.56	1026.98	1970.34		774.47	1184.32	808.54	4807.98	275.66	1965.19				6.74167	3836.49	1245.88	3393.62	1418.29	803.96	1378.77	2405.63	1745.09	1440.18	3302.28	2571.69	127.32	1523.32	865.56	777.39	759.53
	161.9	860.34	1283.42	3576.59	1039.54	1943.93		776.94	1188.33	804.76	4792.26	277.17	1974.9				6.74583	3823.02	1241.22	3387.16	1417.13	798.77	1377.16	2399.96	1747.32	1435.66	3283.06	2573.93	127.22	1512.39	867.77	773.5	762.57
	162	847.82	1298.82	3621.47	1052.87	1927.4		780.03	1192.46	805.1	4756.7	275.47	1980.22				6.75	3798.83	1239.72	3382.37	1412.28	798.46	1376.34	2415.1	1744.9	1430.96	3283.84	2561.47	125.54	1500.92	865.64	774.38	760.59
	162.1	844.62	1318.17	3667.36	1060.66	1899.6		781.26	1201.22	796.06	4729.13	278.55	1981.41				6.75417	3791.51	1234.82	3372.76	1422.49	796.66	1377.6	2431.24	1739	1421.72	3275.14	2560.33	126.63	1501.46	869.01	770.51	761.66
	162.2	838.89	1319.22	3705.48	1077.04	1881.8		787.84	1203.3	793.69	4691.38	278.53	1982.62				6.75833	3766.29	1229.61	3367.96	1411.41	796.63	1377.03	2433.09	1745.01	1421.16	3270.94	2548.23	126.71	1490.11	873.09	769.72	759.9
	162.3	829.72	1337.09	3749.81	1084.24	1861.87		789	1209.14	789.26	4670.09	277.72	1984.89				6.7625	3748.38	1227.41	3354.81	1411.24	797.14	1378.52	2438.49	1741.2	1410.81	3257.26	2542.99	125.53	1477.86	875.38	768.52	758.1
	162.4	825.09	1347.48	3790.19	1095.56	1836.37		790.6	1212.51	783.91	4640.3	279.91	1994.11				6.76667	3726.22	1225.13	3348.36	1411.3	792.79	1376.48	2444.64	1741.46	1408.25	3245.78	2547.72	124.68	1466.9	878.61	770.42	756.87
	162.5	815.83	1362.83	3833.51	1110.28	1813.4		790.03	1215.11	778.69	4598.03	279.08	1998.27				6.77083	3711.44	1215.82	3341.21	1413.42	786.62	1379.52	2454.03	1739.52	1400.42	3234.92	2535.9	125.17	1457.49	880.68	769.4	759.06
	162.6	808.12	1375.01	3882.62	1121.26	1789.8		793.99	1219.47	775.7	4556.57	282.42	1994.11				6.775	3707.38	1215.58	3337.78	1415.51	787.17	1379.11	2458.63	1738.21	1394.99	3230.83	2528.2	125.53	1450.72	884.8	764.88	760.66
	162.7	801.88	1391.3	3930.03	1135	1767.59		795.37	1221.14	769.56	4517.53	282.71	1991.27				6.77917	3676.38	1209.54	3321.43	1406.44	782.08	1376.07	2458.74	1739.43	1390.56	3235.39	2518.15	125.86	1437.17	887.2	767.88	758.16
	162.8	796.13	1401.61	3963.67	1143.47	1748.46		794.39	1230.72	764.18	4486.98	280.41	1996.68				6.78333	3664.56	1206.96	3324.47	1409.61	780.83	1378.62	2462.38	1741.29	1384.03	3227.17	2517.41	124.36	1428.81	887.58	766.43	758.54
	162.9	792.52	1413.79	4007.53	1159.06	1731.08		794.26	1231.44	759.46	4441.56	280.61	1995.71				6.7875	3642.89	1198.49	3305.8	1405.71	778.19	1377.76	2474.32	1737.32	1379.62	3232.89	2507.86	123.91	1420.39	893.12	765.5	758.8
	163	780.06	1421.06	4036.18	1169.13	1703.06		798.01	1234.34	757.13	4399.28	280.35	1997.14				6.79167	3632.11	1193.38	3297.14	1406.17	777.92	1376.37	2470.38	1741.85	1374.45	3227.77	2502.54	124.5	1405.99	893.62	763.09	756.86
	163.1	774.04	1432.62	4064.06	1181.02	1683.66		796.53	1237.92	749.72	4359.06	282.59	1992.68				6.79583	3611.11	1190.67	3287.37	1412.68	775.1	1379.94	2470.63	1731.81	1368.86	3231.97	2495.24	123.86	1392.06	900.31	758.13	759.03
	163.2	764.27	1454.61	4100.8	1199.66	1656.81		798.23	1240.61	744.92	4319.83	279.74	1992.13				6.8	3595.46	1188.67	3278.61	1403.67	773.99	1381.74	2475.6	1734.75	1367.59	3234.17	2487.89	125.4	1387.3	900.97	760.93	760.46
	163.3	759.41	1466.78	4133.49	1207.29	1637.03		795.98	1246.94	736.73	4267.26	279.8	1990.34				6.80417	3578.42	1180.22	3274.73	1405.29	769.8	1380.5	2482.42	1734.17	1360.31	3238.32	2486.11	124.82	1372.18	905.64	761.29	756.68
	163.4	755.07	1477.12	4158.11	1218.43	1608.81		793.27	1243.46	731.21	4217.46	277.94	1985.11				6.80833	3567.66	1173.64	3262.23	1402.71	769.89	1381.12	2477.7	1735.15	1360.93	3247.79	2475.1	123.02	1361.93	910.13	760.41	755.64
	163.5	743.39	1483.38	4189.73	1233.23	1586.87		796.71	1248.96	726.57	4172.4	278.96	1983.21				6.8125	3544.33	1171.5	3252.91	1400.79	767.68	1384.87	2500.53	1731.16	1355.37	3259.61	2471.91	123.24	1356.49	912.69	761.47	758.92
	163.6	733.92	1496.2	4220.82	1245.19	1564.01		796.82	1252.94	718.68	4123.71	281.3	1976.93				6.81667	3533	1166.37	3240.19	1409.27	763.73	1385.1	2492.87	1736.04	1348.93	3260.35	2466.82	123.32	1346.33	917.27	756.68	757.07
	163.7	729.91	1510.73	4238.21	1259.68	1547.06		795.3	1252.29	714.18	4069.08	278.08	1972.62				6.82083	3509.19	1161.46	3233.21	1399.52	763.31	1384.93	2492.23	1731.27	1345.26	3273.71	2462.53	123.41	1336.48	920.53	753.61	755.99
	163.8	720.84	1525.37	4268.33	1272.08	1521.2		796.58	1257.99	707.92	4025.31	277.74	1959.97				6.825	3501.86	1159.1	3223.81	1400.1	762.6	1390.3	2493.36	1725.69	1345.07	3274.15	2455.06	122.7	1315.8	925.11	752	756.18
	163.9	718.17	1529.16	4291.92	1281.93	1500.73		796.21	1257.46	703.71	3970.18	276.78	1956.31				6.82917	3482.48	1153.42	3212.2	1400.62	757.67	1386.89	2501.07	1726.06	1337.89	3291.39	2448.38	123.33	1312.99	929	753.04	755.48
	164	706.38	1540	4318.54	1298.57	1472.71		794.17	1255.88	695.43	3916.16	277.63	1948.64				6.83333	3459.38	1150.63	3197.46	1398.04	754.87	1392.38	2499.51	1725.22	1337.22	3289.5	2452	123.33	1305.24	927.67	755.94	758.36
	164.1	701.18	1549.63	4344.47	1307.32	1452.71		790.79	1258.66	690.02	3862.79	277.88	1941.16				6.8375	3444.28	1146.62	3186.74	1408.61	752.73	1389.84	2503.32	1719.59	1334.36	3300.26	2444.49	122.7	1289.41	933.38	754.39	756.73
	164.2	690.47	1559.4	4363.01	1320.33	1427.87		792.38	1257.63	684.08	3813.74	274.97	1923.37				6.84167	3424.14	1142.62	3175.37	1394.44	752	1394.94	2503.33	1713.16	1331.6	3300.47	2439.89	122.84	1286	939.18	753.48	756.21
	164.3	683.29	1570.74	4370	1331.84	1410.29		788.84	1261.37	678.76	3765.36	273.98	1915.17				6.84583	3406.86	1135.66	3169.3	1398.08	748.93	1396.82	2513.64	1711.06	1329.39	3293.12	2429.96	122.33	1268.79	944.68	751.34	757.6
	164.4	679.66	1583.8	4399.43	1342.71	1384.18		787.01	1258.04	674.69	3713.51	272.96	1903.6				6.85	3392.49	1136.17	3161.74	1396.59	744.54	1396.09	2517.06	1706.27	1325.64	3304.07	2420.78	121.51	1262.9	948.2	752.93	754.97
	164.5	666.26	1587.8	4410.12	1353.6	1365.17		784.23	1255.66	667.14	3658.18	272.56	1892.2				6.85417	3377.49	1131.73	3151.24	1392.56	740.6	1396.79	2521.11	1706.93	1323.72	3311.11	2419.9	121.69	1248.57	954.86	752.47	755.14
	164.6	663.41	1602.68	4422.26	1364.62	1348.11		783.79	1256.18	663.84	3603.72	271.05	1878.09				6.85833	3360.37	1129.39	3143.47	1402.34	744.01	1394.33	2521.53	1703.04	1321.88	3312.31	2414.86	120.88	1241.12	956.91	753.94	758.2
	164.7	658.69	1609.91	4443.74	1378.07	1327.89		782.92	1256.16	655.78	3555.61	269.71	1862.64				6.8625	3337.74	1122.83	3132.54	1396.03	738.1	1393.48	2518.27	1696.76	1320.07	3312.04	2409.55	121.09	1230.7	961.82	754.22	755.42
	164.8	648.74	1624.57	4451	1392.73	1305.87		778.57	1255.63	651.36	3494.44	269.39	1846.12				6.86667	3325.89	1121.64	3123.18	1397.2	737.5	1397.72	2519.43	1687.73	1315.31	3307.13	2410.09	121.5	1223.44	968.34	751.63	758.22
	164.9	646.1	1630.82	4459.67	1402.73	1286.37		773.93	1251.63	644.41	3446.01	269.92	1833.23				6.87083	3303.21	1120.14	3115.72	1392.41	735.98	1400.53	2512.63	1684.11	1312.83	3301.47	2396.28	121.19	1212.22	968.88	749.1	756.07
	165	635.03	1641.84	4464.02	1413.22	1266.97		771.67	1247.11	637.52	3402.04	267.99	1817.96				6.875	3283.28	1118.53	3105.83	1396.12	730.92	1401.31	2514	1687.45	1312.96	3307.58	2397.72	121.39	1202.58	972.44	753.18	758.14
	165.1	626.13	1648.36	4471.32	1423.77	1244.61		768.59	1247.02	633.12	3345.33	268.77	1798.86				6.87917	3275.08	1116.89	3104.78	1403.81	732.24	1399.68	2514.72	1678.06	1308.3	3301.12	2394.81	121.07	1191.14	976.07	754.39	755.41
	165.2	620.7	1661.26	4484.6	1438.97	1230.13		767.43	1247.3	626.86	3286.7	266.02	1782.62				6.88333	3244.97	1113.58	3092.76	1392.63	726.2	1400.47	2521.98	1675.2	1311.16	3304.52	2387.64	121.15	1185.56	983.07	754.14	755.68
	165.3	614.06	1674.3	4490.88	1445.93	1210.27		763.27	1250.59	623.78	3236.32	264.46	1762.6				6.8875	3231.84	1112.52	3085.08	1391.74	727.6	1399.17	2512.98	1670.3	1307.16	3297	2385.89	120.81	1174.57	984.87	752.7	757.4
	165.4	610.77	1675.92	4482.18	1457.51	1195.98		759.71	1242.11	617.73	3186.6	262.24	1745.91				6.89167	3217.5	1107.3	3081.44	1392.77	728.61	1405.26	2513.26	1670.3	1309.43	3293.16	2377.27	120.56	1167.02	988.17	751.62	758.09
	165.5	603.57	1677.84	4490.06	1471.5	1176.61		755.94	1235.62	614.98	3142.57	261.37	1722.3				6.89583	3196.6	1109.18	3080.84	1397.96	729.02	1400.16	2514.11	1670.3	1306.42	3285.46	2373.96	120.47	1156.42	993.71	758.09	759.7
	165.6	593.38	1688.17	4493.68	1475.67	1164.7		751.1	1235.34	606.54	3090.5	260.09	1706				6.9	3190.32	1110	3075.71	1405.08	722.53	1400.77	2514.84	1684.06	1302.9	3280.61	2370.34	120.01	1144.23	996.57	754.76	758.87
	165.7	585.71	1696.5	4486.93	1494.3	1145.22		749.49	1229.69	604.04	3040.63	258.27	1680.12				6.90417	3168.96	1111.59	3067	1397.56	724.36	1402.53	2513.67	1681.73	1301.82	3281.89	2369.69	121.43	1135.19	999.52	756.89	762.26
	165.8	581.03	1705.1	4495.19	1502.29	1130.47		746.91	1226.3	598.13	2991.04	257.46	1656.24				6.90833	3156.8	1109.64	3066.82	1399.51	723.58	1405.74	2512.37	1667.48	1297.7	3273.1	2368.41	120.56	1123.17	1002.71	755.47	756.89
	165.9	577.69	1710.04	4490.82	1509.74	1114.63		740.69	1223.02	588.88	2946.41	255.51	1631.91				6.9125	3135.66	1107.54	3057.5	1398.39	721.71	1408.08	2510.22	1657.05	1296	3265.68	2358.79	120.56	1116.99	1007.67	758.02	759.84
	166	568.29	1719.07	4481.59	1521.61	1096.39		737.14	1213.12	589.52	2901.46	254.63	1612.98				6.91667	3110.79	1106.92	3051.17	1396.58	723.79	1409.18	2509.3	1654.69	1296.16	3259.07	2360.36	120.57	1103.98	1010.5	757.93	765.1
	166.1	562.66	1723.4	4481.22	1531.09	1083.43		730.38	1211.97	581.94	2855.91	255.15	1588.49				6.92083	3105.47	1110.4	3052.51	1406.46	724.17	1405.77	2506.66	1642.06	1288.82	3254.41	2349.82	119.82	1094.74	1015.42	759.67	764.01
	166.2	554.2	1729	4467.77	1545.24	1072.23		734.08	1202.32	578.81	2809.81	251.49	1567.2				6.925	3086.26	1109.83	3043.9	1396.29	725.42	1409.73	2500.69	1632.55	1288.7	3251.9	2345.64	120.98	1089.86	1020.84	759.99	766.07
	166.3	550.96	1734.01	4451.04	1551.43	1058.38		727.71	1203.61	574.5	2762.98	249.87	1535.7				6.92917	3061.39	1107.73	3044.23	1396.6	724.72	1414.59	2497.81	1629.36	1286.78	3245.86	2342.33	119.64	1079.7	1019.62	760.73	766.66
	166.4	544	1738.36	4450.39	1557.7	1041.99		722.51	1194.91	568.3	2718.77	247.44	1518.2				6.93333	3041.84	1107.53	3039.98	1399.34	721.41	1415.18	2510.86	1625.59	1285.18	3239.28	2347.01	120.17	1071.64	1026.36	765.1	768.12
	166.5	535.69	1743.47	4437.31	1569.99	1032.66		716.68	1190.08	565.4	2677.41	244.96	1498.29				6.9375	3025.81	1108.91	3038.56	1396.04	724.44	1409.64	2494.39	1624.88	1282.64	3240.41	2338.19	121.48	1061.43	1030.23	764.12	768.13
	166.6	530.46	1742	4420.41	1579.79	1019.73		713.24	1184.67	559.33	2638.01	245.07	1469.28				6.94167	3020.07	1110.86	3033.14	1408.62	723.7	1416.24	2495.31	1621.18	1281.82	3241.54	2342.14	119.35	1049.89	1034.47	763.21	768.27
	166.7	524.2	1752.04	4403.48	1586.76	1008.99		709.31	1177.8	560.37	2598.34	242.9	1441.44				6.94583	2992.34	1108.1	3025.39	1394.91	725.06	1420.91	2498.94	1616.75	1278.17	3228.71	2334.5	119.62	1049.27	1036.37	764.67	768.81
	166.8	518.41	1763.44	4388.09	1594.41	997.12		704.2	1176.21	552.74	2564.16	240.32	1411.96				6.95	2972.51	1108.28	3023.32	1394.67	724.09	1422.42	2495.71	1609.74	1271.84	3225.9	2332.72	120.37	1040.93	1040.66	764.07	769.52
	166.9	518.3	1761.17	4377.4	1600.84	985.31		700.82	1164.41	549.73	2514.38	237.17	1386.67				6.95417	2957.44	1106.83	3023.02	1391.51	723.67	1420.98	2498.56	1607.65	1271.44	3213.8	2327.39	119.57	1031.56	1045.61	763.6	770.48
	167	507.49	1765.76	4351.51	1614.56	974.59		696.79	1162.31	543.23	2480.39	236.51	1366.97				6.95833	2944.01	1111	3019.24	1391.53	725.98	1421.44	2491.72	1610.08	1271.86	3218.72	2334.42	118.67	1024.26	1046.67	766.26	770.41
	167.1	504.74	1770.55	4327.26	1620.43	961.9		692.41	1155.71	541.69	2440.98	237.08	1333.18				6.9625	2940.86	1110.49	3012.62	1400.84	727.32	1423.27	2487.78	1600.01	1265.76	3207.76	2329.88	119.09	1016.72	1050.63	765.8	770.1
	167.2	497.87	1770.29	4301.4	1627.97	951.81		690.43	1148.99	538.72	2411.06	233.62	1310.12				6.96667	2919.46	1111.81	3012.32	1388.97	726.24	1421.23	2481.04	1596.37	1264.97	3202.59	2329.11	120.39	1014.13	1052.7	769.24	771.41
	167.3	491.52	1776.53	4282.48	1636.6	947.24		684.6	1144.21	537.4	2369.13	232.62	1284.84				6.97083	2903.66	1109.97	3005.14	1390.32	727.14	1423.93	2480.91	1596.19	1261.57	3192.12	2324.47	120.18	998.11	1059.74	767.21	771.21
	167.4	490.54	1779.46	4254.51	1642.88	936.21		677.88	1137.08	531.89	2338.24	229.3	1260.5				6.975	2895.01	1110.72	2999.09	1387.34	727.44	1424.84	2472.68	1592.42	1257.92	3188.07	2329.83	119.91	997.53	1065.42	763.86	774.06
	167.5	483.79	1781.02	4223.71	1651.41	931.99		675.5	1128.73	530.93	2298.24	229.42	1234.47				6.97917	2874.1	1111.41	3004.63	1383.43	729.23	1425.33	2464.51	1593.96	1259.42	3176.51	2324.1	119.67	985.87	1067.02	768.93	770.62
	167.6	478.86	1781.11	4201.72	1656.53	918.2		668.01	1121.22	525.07	2268.12	229	1209.59				6.98333	2871.7	1111.42	2994.99	1395.26	730.69	1423.71	2457.29	1589.94	1257.92	3176.93	2321.77	120.49	980.83	1073.76	770	770.47
	167.7	474.42	1786.3	4161.26	1662.48	913.73		666.34	1114.83	524.42	2231.84	226.18	1186.17				6.9875	2853.51	1107.07	2995.1	1376.61	729.18	1429.18	2459.31	1583.58	1253.76	3160.36	2323.01	119.57	977.6	1075.03	769.4	772.18
	167.8	468.49	1785.5	4136.49	1668.12	908.71		659.62	1105.87	519.36	2203.2	222.66	1162.29				6.99167	2842.82	1112.7	2989.47	1378.82	730.64	1424.47	2453.12	1586.17	1247.98	3152.99	2321.83	120.66	964.61	1080.16	770.84	768.17
	167.9	468.23	1787.33	4114.02	1674.63	897.94		655.84	1102.08	519.4	2169.64	223.16	1140.68				6.99583	2830.33	1110.46	2984.87	1380.69	731.41	1423.74	2449.73	1586.97	1250.22	3145.93	2318.74	120.14	958.21	1086	771.16	767.13
	168	462.07	1793.61	4073.42	1681.54	890.21		649.07	1093.06	514.24	2143.3	220.66	1113.44				7	2820.4	1110.97	2981.71	1376.19	730.16	1430.42	2447.11	1588.2	1248.26	3135.53	2317.93	120.12	948.99	1083.1	773.44	769.88
	168.1	456.93	1791.14	4037.89	1688.51	882.92		647.34	1089.92	511.06	2109.33	221.83	1087.56				7.00417	2810.19	1105.51	2991.14	1381.54	733.13	1429.33	2434.27	1583.65	1244.94	3131.86	2320.9	121.07	943.56	1089.61	774.93	770.61
	168.2	450.7	1787.34	3999.43	1692.47	878.58		644.23	1081.66	511.24	2079.24	215.53	1063.62				7.00833	2796.37	1107.27	2979.58	1369.82	730.62	1424.49	2418.76	1579.03	1245.2	3112.06	2313.17	120.89	937.38	1090.08	772.9	770.34
	168.3	446.62	1795.79	3961.68	1698.99	873.43		634.24	1075.53	510.6	2052.84	215.82	1043.64				7.0125	2784.93	1107.83	2976.61	1367.89	730.54	1429.93	2424.31	1582.79	1241.44	3111.89	2306.38	119.1	935.39	1093.14	776.77	769.04
	168.4	447.67	1794.78	3925.77	1701.91	866.24		628.1	1068.78	507.49	2025.63	213.16	1022.13				7.01667	2774.88	1107.07	2973.6	1369.48	734.29	1426.64	2414.27	1583.57	1239.83	3103.6	2308.46	121.21	925.13	1098.19	774.51	767.61
	168.5	437.59	1787.9	3883.01	1708.52	864.31		625.73	1058.83	502.8	2003.62	211.49	1003.5				7.02083	2764.98	1105.54	2966.69	1366.6	732.83	1429.9	2399.61	1587.09	1240.38	3088.19	2309.28	120.42	921.13	1098.54	779.32	767.2
	168.6	433.1	1790	3829.31	1711.96	855.7		622.18	1054.2	502.3	1976.72	212.38	976.78				7.025	2761.96	1107.84	2971.3	1374.23	733.58	1423.51	2392.9	1581.01	1238.89	3082.43	2306.6	119.91	916.53	1097.89	775.92	767.76
	168.7	430.38	1788.57	3789.52	1718.14	852.94		618.03	1046.78	499.83	1952.02	209.1	955.3				7.02917	2745.11	1102.93	2967.73	1356.63	738.59	1425.54	2386.73	1576.79	1239.07	3079.01	2302.48	121.84	914.53	1102.62	778.53	766.59
	168.8	429.42	1788.41	3738.68	1719.33	850.11		612.41	1041.66	499.7	1923.71	206.94	937.51				7.03333	2738.69	1102.32	2961.47	1359.7	740.7	1424.17	2387.71	1580.82	1240.42	3065.2	2297.57	120.95	902.09	1103.52	779.3	766.93
	168.9	426.3	1788.11	3690.06	1720.49	842.6		607.66	1031.13	493.91	1904.44	206.5	918.48				7.0375	2725.07	1103.94	2955.29	1352.34	742.32	1421.04	2371.52	1580.52	1235.43	3056.76	2297.64	122.5	899.56	1108.14	777.72	765.78
	169	420.56	1785.92	3629.49	1727.7	840.87		600.51	1021.97	498.52	1876.18	204.54	902				7.04167	2718.36	1100.98	2959.08	1349.79	742.83	1422.81	2358.13	1585.33	1237.6	3045.02	2303.6	121.84	899.37	1111.64	782.46	767.13
	169.1	417	1785.57	3582.98	1726.93	836.18		597.92	1017.47	494.26	1854.47	204.19	878.43				7.04583	2715.93	1103.97	2952.21	1363.49	745.04	1422.44	2353.78	1583.02	1235.37	3029.98	2293.61	122.78	892.04	1111.86	783.53	763.04
	169.2	413.29	1788.79	3529.63	1729.1	832.88		591.59	1010.52	494.33	1833.59	202.79	856.62				7.05	2702.31	1098.18	2949.89	1350.99	747.59	1418.98	2332.79	1579.4	1233.46	3027.35	2299.93	122.92	891.7	1108.88	781.96	766.5
	169.3	410.11	1783.94	3470.19	1729.93	833.89		588.26	1006.59	493.39	1814.9	198.44	842.04				7.05417	2693.47	1102.18	2941.83	1345.7	748.86	1420.97	2335.99	1582.95	1238.83	3019.82	2293.61	122.79	883.52	1116.52	784.84	765.77
	169.4	408.53	1786.2	3421.46	1737.02	825.31		583.33	994.22	489.59	1794.76	199.04	822.79				7.05833	2688.31	1105.47	2937.56	1342.4	751.22	1416.7	2327.7	1583.57	1232.84	3012.25	2294.83	123.17	881.09	1113.76	784.6	764.17
	169.5	403.59	1773.66	3362.09	1736.48	828.19		577.63	984.61	491.6	1774.52	197	810.67				7.0625	2685.53	1101.52	2926.7	1345.9	750.43	1418.49	2314.71	1589.18	1235.54	3006.47	2297.66	123.43	879.1	1111.69	786.02	769.17
	169.6	401.78	1776.77	3303.42	1736.02	825.36		573.76	981.92	485.19	1755.14	196.64	787.54				7.06667	2687.23	1104.76	2929.86	1351.33	755.79	1417.21	2308.04	1587.56	1236.42	2996.22	2293.44	124.68	874.2	1116.3	783.48	764.14
	169.7	397.06	1776.78	3242.67	1738.1	822.9		568.71	973.37	488.52	1734.19	193.35	773.13				7.07083	2678.1	1109.06	2922.31	1337.58	757.59	1413.27	2294.57	1589.15	1237.51	2991.43	2298.47	124.53	874.26	1117.81	786.29	763.64
	169.8	392.76	1772.56	3188.84	1744.78	824.3		565.02	969.21	487.43	1717.32	193.2	754.73				7.075	2673.43	1109.17	2919.91	1338.86	760.12	1410.46	2277.12	1590.2	1236.32	2984.62	2302.17	124.56	869.07	1118.48	785.37	766.46
	169.9	393.08	1772.32	3129.49	1746.1	819.63		559.33	960.99	484.86	1702.2	190.8	739.13				7.07917	2677.81	1109.07	2909.58	1332	763.52	1410.24	2265.71	1591.22	1236.7	2974.79	2305.66	124.53	865.83	1116.76	785.67	766
	170	390.66	1770.29	3063.16	1742.7	820.07		555.18	952.59	484.28	1685.6	189.71	727.21				7.08333	2670.09	1112.9	2904.76	1332.97	764.1	1405.12	2249.41	1593.75	1233.01	2973.24	2306.3	124.92	864.49	1119.06	786.72	763.59
	170.1	387.17	1770.76	3010.74	1744.26	820.14		550.58	946.74	483.79	1671.82	189.04	710.82				7.0875	2674.69	1111.99	2900.82	1338.07	766.56	1400	2242.42	1590.94	1235.44	2961.37	2309.38	124.38	864.37	1119.22	790.3	765.87
	170.2	385.94	1770.02	2948.69	1749.33	821.86		549.43	940.04	482.82	1660.66	186.4	694.42				7.09167	2667.31	1116.03	2892.96	1324.56	768.63	1398.33	2231.34	1591.87	1234.17	2960.27	2309.61	125.69	865.82	1122.74	789.32	766.33
	170.3	383.31	1769.4	2894.51	1743.47	823.8		541.08	935.28	481.18	1645.41	185.31	680.63				7.09583	2663.07	1119.74	2888.48	1322.36	771.91	1400.42	2215.13	1595.39	1234.8	2950.38	2312.8	125.96	863.44	1123.06	788.31	767.02
	170.4	382.07	1763.06	2835.98	1746.41	827.86		537.31	925.48	482.67	1629.06	184.69	667.69				7.1	2661.5	1122.64	2884.17	1317.29	776.38	1392.42	2203.81	1597.37	1236.9	2948.39	2317.86	126.01	861.59	1120.96	789.08	760.1
	170.5	380.31	1754.42	2778.76	1743.66	827.73		530.49	920.91	481.8	1616.92	182.09	661.16				7.10417	2661.77	1124.33	2875.01	1316.93	778.63	1391.66	2184.7	1606.07	1237.02	2944.25	2317.94	125.53	862.69	1125.19	793.56	763.04
	170.6	378.07	1747.9	2721.44	1741.73	830.6		525.4	912.57	480.93	1609.01	184	642.81				7.10833	2665	1130.98	2871.84	1327.49	781.43	1386.87	2172.87	1605.58	1236.54	2946.03	2320.71	127.68	860.17	1125.4	793.93	763.17
	170.7	377.32	1752.73	2668.73	1739.89	830.93		525.27	906.27	481.62	1591.96	180.96	632.3				7.1125	2665.97	1133.84	2866.4	1314.19	785.54	1384.03	2155.8	1609.7	1234.02	2950.39	2327.17	126.69	861.37	1123.56	790.83	758.43
	170.8	375.6	1747.72	2603.69	1735.41	832.56		518.73	905.11	7964.67	1581.28	178.86	620.82				7.11667	2662.09	1138.66	2865.64	1308.51	785.06	1376.8	2150.19	1603.91	1232.07	2947.13	2327.2	126.77	861.38	1122.51	792.22	760.67
	170.9	376.73	1738.57	2560.33	1735.17	834.56		512.3	895.13	132717	1571.17	178.55	609.74				7.12083	2657.79	1142.94	2858.97	1310.8	789.94	1378.86	2118.82	1610.43	1232.74	2947.91	2335.91	128.36	862.77	1119.28	791.63	758.62
	171	372.12	1731.37	2503.8	1733.29	839.07		509.86	890.6	1116.71	1555.9	177.92	595.48				7.125	2660.93	1150.28	2854.56	1306.96	792.41	1374.96	2107.17	1616.9	1236.13	2955.51	2342.03	127.66	868.13	1119.44	791.91	756.36
	171.1	369.91	1726.7	2448.77	1731.16	846.14		503.38	883.4	780.23	1548.17	179.28	584.81				7.12917	2669.21	1151.64	2850.64	1318.69	795.53	1370.29	2092.29	1614.67	1234.59	2962.08	2341.89	127.77	866.37	1117.36	794.73	756.49
	171.2	369.69	1723.37	2400.06	1727.57	849.31		502.8	879.03	674.16	1541.8	176.08	570.9				7.13333	2662.33	1155.2	2849.88	1302.26	799.97	1370.64	2074.33	1618.79	1232.53	2960.53	2344.01	127.72	873.54	1116.64	792.84	759.57
	171.3	369	1720.2	2350.13	1721.6	850.58		496.62	875.44	622.66	1531.37	176.25	559.49				7.1375	2660.39	1163.57	2841.39	1303.69	803.73	1367.91	2059.47	1618.12	1234.6	2965.25	2342.74	128.52	872.16	1117.2	793.21	753.6
	171.4	370.93	1710.26	2307.19	1718.04	857.22		491.68	865.79	595.47	1522.69	174.38	551.34				7.14167	2659.94	1171.44	2829.26	1305.26	807.74	1364.76	2052.19	1618.32	1232.87	2962.81	2346.32	128.23	875.06	1117.14	792.32	754.6
	171.5	368.39	1703.33	2256.46	1716.68	865.09		486.56	860.37	579.79	1518.39	174.09	543.16				7.14583	2665.42	1169.32	2831.58	1302.39	808.5	1362.34	2028.98	1624.27	1233.56	2964.11	2348.34	128.71	875.08	1114.89	790.82	752.73
	171.6	368.11	1698.5	2213.9	1710.2	869.64		482.16	857.41	570.33	1510.93	173.66	533.77				7.15	2663.78	1182.03	2823.53	1312.79	811.94	1360.22	2019.83	1626.96	1230.52	2971.05	2351.78	128.94	884.1	1112.01	790.86	754.52
	171.7	368.2	1695.34	2160.3	1709.87	876.22		482.17	852.71	558.16	1504.26	171.89	523.21				7.15417	2660.98	1182.26	2823.32	1299.96	816.73	1360.71	2012.32	1631.18	1232.73	2975.57	2349.56	130.21	888.66	1111.02	791.76	750.01
	171.8	368.58	1689.79	2119.6	1701.92	884.31		475.27	849.58	551.16	1503.52	170.88	512.5				7.15833	2666.11	1187.23	2813.7	1298.53	820.71	1358.3	1994.02	1629.56	1229.1	2972.46	2353.7	129.19	892.24	1109.89	794.33	748.73
	171.9	368.34	1675.77	2079.47	1695.1	888.49		473.37	843.34	549.99	1495.59	169.94	505.29				7.1625	2658.9	1187.44	2808.03	1297.92	823.07	1354.31	1980.13	1626.87	1235.15	2979.19	2355.06	130.12	893.4	1111.68	791.42	750.67
	172	364.57	1668.98	2036.63	1693.92	894.2		469.49	837.56	547.76	1494.41	167.94	498.51				7.16667	2656.32	1195.57	2801.89	1297.26	827.52	1350.26	1960.65	1635.08	1233.76	2981.85	2360.01	131.24	900.77	1111.19	791.74	744.1
	172.1	364.53	1664.88	1996.03	1685.77	902.88		464.79	832.36	547.77	1489.48	169.1	486.27				7.17083	2655.92	1200.93	2804.68	1309.16	830.31	1349.9	1956.61	1632.2	1230.31	2971.7	2353.83	129.82	902	1105.2	793.67	744.64
	172.2	367.04	1655.36	1961.24	1683.02	910.79		462.56	826.2	547.98	1489.03	167.4	477.87				7.175	2649.36	1204.96	2789.99	1297.01	834.71	1348.79	1937.93	1637.19	1235.12	2974.78	2363	132.4	915.79	1103.09	789.19	742.66
	172.3	365.98	1649.11	1916.63	1670.89	922.61		459.21	828.3	551.32	1485.19	167.61	472.78				7.17917	2644.33	1208.16	2794.83	1296.11	834.49	1348.64	1913.76	1636.82	1234.73	2974.78	2362.83	131.39	918.2	1102.46	790.63	739.14
	172.4	368.57	1643.58	1878.04	1664.06	930.03		452.82	820.3	557.66	1488.86	167.43	462.19				7.18333	2649.69	1213.84	2785.13	1294.88	836.87	1344.54	1914.69	1641.33	1236.09	2967.16	2361.22	131.38	921.52	1100.77	791.12	743.87
	172.5	368.41	1630.64	1840.56	1657.18	934.91		450.38	815.19	563.24	1489.42	165.44	460.42				7.1875	2640.77	1215.77	2776.59	1293.4	839.61	1340.44	1892.86	1645.91	1235.99	2976.29	2370.27	131.41	932.46	1098.12	794.19	740.42
	172.6	367.46	1620.53	1800.31	1648.24	946.84		448.56	811.06	569.71	1488.18	166.04	450.16				7.19167	2640.57	1217.93	2775.94	1301.66	842.77	1340.89	1874.7	1646.67	1240.93	2967.21	2367.25	131.41	938.19	1094.8	793.52	741.34
	172.7	367.77	1617.41	1766.5	1642.72	953.39		447.37	809.71	577.58	1493.43	164.41	442.53				7.19583	2636.57	1221.32	2768.7	1291.39	843.18	1339.67	1855.31	1646.25	1240.4	2960.49	2361.73	132.52	949.06	1092.57	790.23	738.77
	172.8	369.13	1608.36	1730.67	1635.72	965.91		441.94	808.91	583.82	1497.76	164.11	434.63				7.2	2630.73	1219.02	2770.53	1291.59	849.28	1337.26	1834.24	1644.12	1243.32	2950.8	2366.61	132.03	951.57	1094.38	793.47	735.92
	172.9	372.68	1598.59	1704.79	1624.96	975.89		438.41	803.81	591.73	1509.51	163.8	432.18				7.20417	2633	1221.16	2763.16	1291.54	849.24	1335.61	1822.18	1645.66	1244.7	2942.93	2364.56	133.4	959.7	1089.3	790.13	739.69
	173	370.21	1588.9	1675.5	1615	986.03		436.8	797.4	599.63	1511.29	161.91	427.29				7.20833	2616.06	1224.72	2756.97	1285.11	849.77	1328.62	1795.69	1651.18	1251.25	2944.82	2361.87	132.88	967.1	1086.68	791.93	736.76
	173.1	370.11	1577.39	1638.38	1607.48	999.78		431.23	795.42	602.71	1517.37	162.67	419.72				7.2125	2622.93	1227.93	2759.66	1299.31	853.5	1337.8	1784.22	1650.78	1250.79	2943.04	2371.78	133	976.69	1085.23	790.09	737.21
	173.2	373.67	1575.44	1608.34	1596.12	1007.52		432.22	792.11	609.63	1529.73	160.49	413.89				7.21667	2612.48	1227.56	2756.98	1286.52	856.98	1332.06	1770.4	1655.41	1251.54	2931.67	2371.58	133.1	989.21	1084.43	785.4	738.08
	173.3	371.59	1563.68	1581.17	1585.43	1022.26		427.21	796.11	618.73	1536.41	160.78	409.59				7.22083	2610.69	1228.83	2745.07	1281.72	858.41	1337.47	1752.54	1654.35	1250.03	2927.59	2372.88	133.62	992.12	1079.98	788.03	737.09
	173.4	381.04	1554.81	1557.04	1578.53	1034.26		426.58	785.28	626.5	1550.74	160.62	405.46				7.225	2610.61	1230.61	2740.56	1283.8	857.37	1332.97	1733.18	1654.89	1251.62	2916.06	2372.62	133.45	1000.87	1082.86	784.38	735.06
	173.5	376.17	1544.01	1526.83	1569.86	1047.06		420.72	784.48	629.92	1562.01	160.11	402.81				7.22917	2597.97	1230.96	2735.2	1281.5	861.18	1329.03	1723.3	1660.66	1253.43	2905.63	2380.41	132.88	1012.31	1079.88	783.63	737.51
	173.6	379.34	1527.46	1500.28	1555.82	1060.28		421.81	780.64	636.77	1583.58	159.99	394.37				7.23333	2599.07	1233.73	2733.34	1288.56	859.43	1331.9	1698.32	1655.78	1253.3	2896.69	2378.7	134.42	1020.92	1074.69	783.46	737.8
	173.7	380.5	1517.87	1471.4	1546.03	1073.49		416.91	776.84	639.91	1594.3	159.05	391.22				7.2375	2593.93	1226.53	2730.86	1276.88	865.69	1325.94	1689.59	1653.87	1257.98	2885.86	2381.11	134.39	1030.91	1074.31	786.67	733.02
	173.8	382.06	1505.17	1446.29	1537.81	1086.61		414.14	775.91	648.88	1614.18	157.61	386.59				7.24167	2590.18	1231.89	2727.76	1271.79	861.8	1327.79	1667.51	1658.66	1258.22	2879.7	2386.66	134.41	1037.54	1069.71	781.66	734.61
	173.9	386.07	1504.11	1423.73	1521.7	1099.38		411.67	771.29	652.8	1633.32	157.07	383.03				7.24583	2583.53	1230.54	2721.11	1273	865.12	1326.26	1653.18	1659.08	1261.99	2879.79	2389.41	134.19	1043.66	1074.54	778.78	733.81
	174	386.98	1494.47	1395.12	1513.57	1117.19		410.63	770.59	655.09	1655.4	157.01	381.92				7.25	2577.48	1222.3	2715.22	1269.6	866.22	1320.23	1630.68	1663.78	1261.46	2865.34	2388.64	135.6	1054.51	1067.59	784.09	734.81
	174.1	389.8	1486.39	1370.82	1496.17	1130.13		406.09	768.61	660.91	1676.52	156.95	376.39				7.25417	2581.78	1229.61	2722.11	1276.09	868.93	1320.97	1615.32	1660.64	1267.39	2855.62	2389.22	135.19	1066.57	1067.78	782.39	735.02
	174.2	391.32	1471.46	1349.04	1489.41	1146.71		406.21	761.36	664.86	1702.46	155.97	376.19				7.25833	2574.57	1223.99	2714.58	1265.76	867.36	1323.7	1604.9	1662.94	1271.84	2851.54	2399.5	135.01	1079.13	1064.27	780.73	732.89
	174.3	391.83	1458.38	1325.9	1481.23	1163		403.93	762.8	669.54	1724.46	156.56	370.9				7.2625	2568	1227.93	2708.83	1264.94	869.21	1321.64	1584.17	1662.8	1268.96	2839.31	2394.64	135.29	1087.59	1062.91	776.23	729.39
	174.4	399.33	1450.49	1308.41	1463.81	1177.69		402.66	762.58	673	1758.8	155.27	369.49				7.26667	2566.03	1222.84	2703.1	1266.03	869.73	1322.14	1571.64	1665	1273.78	2830.93	2393.37	135.59	1096.48	1060.13	775.21	731.42
	174.5	399.88	1434.03	1277.83	1454	1194.9		400.42	757.56	675.17	1781.76	154.81	369.4				7.27083	2560.59	1220.61	2701.79	1266.32	872.43	1320.1	1556.84	1669.7	1277.67	2825.51	2399.05	135.01	1107.3	1061.03	777.23	735.29
	174.6	401.41	1422.07	1261.26	1436.08	1211.18		398.39	758.59	678.47	1812.06	154.7	364.33				7.275	2564.8	1219.97	2701.67	1271.82	869.8	1317.44	1545.51	1668.99	1277.04	2824.22	2402.69	134.71	1117.76	1057.72	775.78	732.43
	174.7	406.97	1414.7	1241.7	1424.82	1229.26		396.24	755.43	678.96	15825.3	155.36	365.51				7.27917	2557.47	1216.34	2698.06	1257.57	873.53	1318.41	1538.72	1665.81	1276.57	2814.67	2406.43	136.12	1130.44	1053.52	774.16	733.61
	174.8	410.06	1400.6	1218.92	1413.48	1251.22		394.34	759.04	684.63	261051	153.08	361.11				7.28333	2555.27	1213.9	2700.1	1256.4	877.86	1314.63	1518.49	1666.66	1276.81	2812.84	2405.26	135.02	1139.63	1049.66	779.61	736.18
	174.9	416.1	1390.03	1198.09	1397.31	1263.52		391.82	753.51	689.88	2821.62	152.32	362.26				7.2875	2556.97	1212.64	2693.81	1256.03	874.79	1315.71	1502.56	1669.94	1279.94	2809.11	2406.18	134.37	1149.16	1049.99	771.13	735.4
	175	416.43	1383.48	1181.3	1381.71	1282.59		392.63	750.12	688.5	2107.28	153.32	365.84				7.29167	2555.97	1206.48	2695.14	1260.28	877.42	1314.18	1489.21	1673.5	1283.49	2799.32	2403.28	136.04	1157.71	1047.58	776.1	733.82
	175.1	424.23	1367.72	1160.37	1369.83	1298.4		391.92	750.08	692.86	2080.01	154.66	361.3				7.29583	2559.44	1205.42	2686.14	1265.32	878.9	1312.71	1479.5	1667.55	1281.87	2797.44	2402.96	136.56	1167.59	1046.67	771.46	731.79
	175.2	426.13	1352.79	1144.93	1361.49	1322.36		391.63	747.07	694.8	2046.28	152.59	362.56				7.3	2558.87	1203.38	2686.67	1254.46	879.46	1312.96	1460.2	1662.22	1280.62	2798.63	2400.4	135.5	1182.21	1048.34	770.99	732.28
	175.3	430.58	1343.39	1126.17	1343.26	1339.92		387.46	748.09	695.64	2015.91	153.51	363.44				7.30417	2560.83	1199.97	2686.04	1252.52	880.07	1311.01	1445.22	1663.44	1281	2797.09	2398.02	135.67	1189.73	1045.63	772.29	730
	175.4	440.04	1330.43	1112.33	1325.39	1355.61		385.81	748.33	701.24	2018.13	152.67	364.99				7.30833	2562.63	1201.41	2677.16	1250.58	878.1	1308.46	1437.11	1664.7	1285.06	2788.09	2404.59	136.76	1205.66	1046.54	771.18	728.66
	175.5	439.77	1318.27	1096.19	1313.44	1379.97		385.18	745.46	701.36	2044.03	152.54	370.07				7.3125	2565.24	1193.62	2681	1252.29	879.06	1307.19	1423.3	1669.11	1280.73	2784.67	2404.17	135.52	1213.91	1044.5	774.82	730.92
	175.6	447.3	1306.84	1076.71	1299.31	1397.63		384.4	743.53	703.69	2085.8	153.34	367.69				7.31667	2563.94	1193.13	2677.78	1258.48	875.48	1306.87	1422.51	1666.07	1277.07	2777.31	2398.92	136.99	1226.66	1041.4	771.58	729.94
	175.7	454.52	1297.97	1061.8	1290.4	1422.59		386.84	746.01	707.28	2124.28	152.68	370.37				7.32083	2558.37	1189.77	2672.57	1247.08	875.91	1309.06	1402.49	1661.72	1280.09	2781.7	2397.97	136.04	1239.68	1040.7	772.21	732.01
	175.8	456.93	1284.84	1044.19	1272.5	1438.24		383.77	747.2	705.2	2161.83	152.98	374.86				7.325	2559.83	1186.33	2670.12	1247.26	876.08	1306.74	1392.42	1663.42	1280.94	2772.99	2396.55	135.7	1251.4	1039.71	771.1	731.92
	175.9	465.83	1272.59	1032.78	1258.89	1458.51		382.88	743.7	709.48	2196.16	153.91	380.38				7.32917	2562.49	1181.41	2669.38	1244.91	873.36	1310.26	1376.24	1657.15	1275.55	2770.2	2396.3	135.59	1263.24	1041.66	771.31	728.03
	176	470.14	1262.91	1017.76	1249.14	1477.68		382.19	743.82	711.48	2240.37	153.87	384.87				7.33333	2568.39	1179.88	2665.86	1245.66	875.1	1306.04	1367.32	1665.64	1276.53	2763.24	2396.63	136.48	1270.94	1037.91	773.02	728.17
	176.1	475.98	1251.29	1002.2	1234.04	1498.4		382.92	741.33	712.53	2271.12	153.83	388.96				7.3375	2575.67	1174.48	2664.39	1253.76	875.08	1307.5	1356.8	1659.41	1275.21	2760.3	2389.44	136.23	1287.74	1041.28	768.66	727.94
	176.2	484.13	1239.81	988.8	1220.96	1520.8		384.6	743.62	709.3	2314.19	153.36	394.47				7.34167	2567.29	1170.77	2667.79	1238.62	873.59	1307.06	1344.32	1655.3	1274.01	2752.97	2386.38	136.1	1300.61	1042.82	769.13	730.49
	176.3	488.03	1228.91	980.37	1203.9	1541.87		381.24	747.58	713.2	2355.7	151.84	399.98				7.34583	2563.68	1166.26	2662.27	1238.31	871.42	1305.46	1329.34	1653.2	1268.92	2745.8	2392.68	136.42	1308.06	1039.53	767.4	724.76
	176.4	496.57	1216.02	966.12	1190.86	1562.94		381.71	747.88	713.04	2389.74	153.92	406.74				7.35	2564.58	1163.83	2668.46	1234.79	869.96	1309.27	1335.54	1652.6	1267.29	2743.94	2383.45	135.87	1317.99	1042.07	767.09	728.61
	176.5	503.33	1208.79	954.12	1178.47	1581.24		380.71	746.32	716.74	2429.73	153.41	414.78				7.35417	2567.91	1162.38	2665.81	1235.02	870.74	1307.33	1323.41	1653.91	1269.54	2733.62	2383.14	135.31	1333.17	1044.64	772.53	724.64
	176.6	509.11	1192.8	943.69	1167.93	1606.06		382.09	748.92	714.7	2469.81	154.46	419.53				7.35833	2570.39	1158.31	2668.3	1242.24	868.58	1304.09	1310.62	1651.81	1268.3	2733.03	2383.91	134.49	1343.86	1038.6	771.56	725.48
	176.7	519.31	1185.94	930.82	1153.37	1620.99		382.18	746.48	714.97	2511.48	154.11	427.88				7.3625	2565.01	1156.63	2669.93	1228.94	869.38	1304.9	1315.86	1654.69	1266.01	2724.9	2381.33	135.87	1358.16	1041.27	770.66	726.64
	176.8	522.78	1177.26	925.29	1139.98	1646.32		380.29	755.18	717.94	2549.44	153.06	436.18				7.36667	2566.67	1152.38	2666.91	1231.07	863.6	1301.53	1295.06	1647.8	1256.11	2713.5	2377.6	135.17	1364.71	1037.96	768.94	723.92
	176.9	533.9	1163.63	916.73	1128.67	1659.82		383.47	750.34	719.46	2588.13	154.11	447.63				7.37083	2562.44	1148.62	2667.8	1228.41	862.43	1301.76	1293.98	1650.8	1258.76	2713.91	2377.42	134.39	1375.61	1040.77	769.36	728.81
	177	539	1153.12	902.67	1112.9	1679.39		381.32	754.67	722.47	2630.64	155.03	458.5				7.375	2555.54	1143.79	2663.41	1224.78	864.02	1302.12	1284.23	1649.18	1254.24	2711.14	2373.39	135.7	1390.59	1035.49	768.11	726.31
	177.1	547.79	1145.81	897.42	1100.48	1703.46		383.3	753.54	725.81	2666.08	156.52	468.18				7.37917	2553.51	1141.27	2659.81	1229.4	864.67	1302.96	1278.64	1647.03	1252.88	2703.58	2371.61	134.69	1402.5	1039.33	769.12	724.44
	177.2	553.34	1130.37	885.46	1091.01	1723.19		383.52	754.56	723.39	2704.91	154.2	479.91				7.38333	2547.64	1134.58	2647.68	1218.99	859.81	1302.83	1268.91	1647.56	1255.6	2702.56	2371.99	134.53	1417.54	1032.63	766.73	726.47
	177.3	560.29	1125.9	881.3	1075.36	1741.77		383.41	759.46	728.73	2736.84	156.78	489.58				7.3875	2542.12	1127.26	2644.41	1215.62	859.88	1302.39	1256.01	1643.93	1253.15	2690.73	2369.71	134.45	1426.56	1034.92	767.3	727.4
	177.4	572.57	1110.47	881.17	1059.03	1762.7		385.21	759.46	728.8	2774.52	156.41	503.62				7.39167	2531.33	1119.62	2643.68	1215.11	858.53	1302.49	1262.63	1642.08	1251.61	2692.39	2372.93	133.73	1442.07	1032.51	766.59	728.47
	177.5	574.97	1097.93	869.32	1053.09	1777.93		385.84	758.71	726.88	2819.97	155.96	520.28				7.39583	2532.4	1122.18	2638.74	1212.58	854.59	1299.42	1253.77	1638.24	1252.21	2684.87	2369.27	134.17	1451.44	1033.38	767.34	727.41
	177.6	585.59	1091.38	863.86	1035.08	1796.1		386.3	765.03	732.58	2863.72	158.29	534.01				7.4	2524.62	1116.88	2638.79	1224.52	852.66	1298.92	1261.24	1642.2	1248	2683.7	2373.3	133.47	1461.83	1027.86	766.83	727.61
	177.7	592.56	1081.94	860.14	1027.99	1816.7		389.72	766	735.01	2890.36	157.83	545.77				7.40417	2521.01	1115.49	2639.76	1210.7	853.23	1302.98	1269.28	1638.13	1247.9	2678.97	2370.08	134.76	1477.31	1028.47	765.47	730.28
	177.8	601.48	1076.64	855.97	1012.29	1835.3		390.93	771.23	734.88	2928.21	157.62	563.94				7.40833	2511.88	1106.31	2640.21	1204.57	845.73	1301.34	1262.62	1637.97	1241.89	2670.09	2367.12	133.57	1486.78	1028.42	766.04	729.18
	177.9	607.86	1066.92	856.34	1005.49	1850.03		391.49	770.92	736.86	2966.79	158.97	580.1				7.4125	2509.52	1102.29	2635.53	1205.56	846.98	1305.66	1260.42	1640.52	1247.73	2665.26	2362.14	133.52	1499.91	1026.27	764.3	733.29
	178	614.48	1050.42	851.76	992.16	1871.42		392.38	770.91	738	3404.52	159.01	596.82				7.41667	2501.81	1099.13	2632.63	1207.4	843.4	1300.47	1265.3	1645.2	1240.48	2667.94	2368.93	133.49	1510.33	1027.19	770.03	731.19
	178.1	622.11	1044.02	846.06	980.34	1886.39		395.04	774.51	739.48	3400.33	161.9	610.3				7.42083	2501.36	1092.36	2625.69	1215.32	841.32	1297.59	1264.81	1637.18	1240.08	2668.18	2369.27	132.57	1520.6	1019.22	767.93	735.72
	178.2	628.81	1034.93	848.62	972.62	1901.39		395.68	774.68	743.21	3184.02	160.79	627.84				7.425	2483.17	1087.98	2626.24	1204.04	840.42	1299.73	1272.92	1639.76	1233.78	2659.8	2369.57	133.32	1534.54	1016.82	766.66	734.21
	178.3	637.2	1025.99	846.96	962.12	1923.9		397.56	781.31	745.63	3239.78	160.64	646.99				7.42917	2490.47	1087.78	2625.3	1204.03	838.4	1300.83	1258.94	1636.93	1232.63	2650.17	2368.28	132.02	1545.8	1018.4	768.74	734.7
	178.4	646.73	1016.46	846.72	953.76	1933.67		399.9	779.46	748.96	3253.37	161.41	665.37				7.43333	2482.62	1081.39	2628.12	1203.37	834.72	1302.17	1256.4	1635	1229.58	2653.14	2372.64	131.73	1556.66	1016.68	771.7	737.94
	178.5	654.87	1009.66	847.78	944.23	1948.48		400.36	784.44	749.14	3252.46	163.1	684.94				7.4375	2477.24	1074.51	2620.52	1201.53	832.08	1300.39	1267.68	1637.77	1227.84	2647.96	2372.59	131.69	1568.58	1013.9	776.99	737.62
	178.6	660.97	1000.24	849.74	931.96	1962.33		402.94	789.02	752.68	3260.12	164.97	704.28				7.44167	2477.51	1071.28	2629.81	1211.9	826.52	1300.66	1254.84	1632.35	1226.03	2646.19	2363.98	132.47	1577.57	1008.36	774.82	740.27
	178.7	667.11	993.64	856.08	924.78	1978.3		405.78	790.9	756.41	3278.86	164.32	725.67				7.44583	2462.09	1066.46	2623.04	1199.58	829.43	1295.23	1270.19	1629	1225.95	2643.66	2368.02	132.68	1591.79	1008.71	777.89	736.77
	178.8	671.58	989.16	860.34	914	1995.64		409.47	798.96	757.08	3305.39	165	743.8				7.45	2465.14	1061.8	2631.28	1199.14	823.22	1296.54	1280.19	1628.21	1221.93	2638.26	2371.11	132.85	1596.59	1007.89	779.32	739.99
	178.9	685.52	974.04	869.32	902.68	2007.41		411.54	800.57	759.19	3337.04	166.87	764.26				7.45417	2463.83	1058.18	2640.79	1198.44	819.97	1299.48	1286.64	1625.55	1219.31	2636.9	2363.51	130.79	1604.78	1003.14	780.91	740.87
	179	689.39	971.67	873.12	897.18	2020.42		414.11	800.24	764.11	3353.66	167.04	789.33				7.45833	2468.39	1060.87	2644.04	1198.36	817.08	1298.33	1283.16	1631.53	1217.7	2630.14	2369.38	132.18	1620.57	1001.03	788.19	741.91
	179.1	694.33	965.18	881.92	887.39	2037.06		417.1	804.04	762.82	3381.6	169.41	807.51				7.4625	2467.29	1056.93	2646.6	1214.82	813.86	1295.78	1285.46	1624.83	1214.48	2625.48	2375.21	131.34	1626.59	999.93	786.31	742.58
	179.2	702.38	956.43	894.04	879.38	2043.44		421.76	809.3	765.59	3404.02	169.44	830.06				7.46667	2458.39	1053.36	2651.2	1202.57	815.83	1294.37	1305.4	1625.93	1216.43	2629.33	2375.5	131.19	1636.91	993.13	789.08	744.96
	179.3	709.4	954.92	903.39	869.84	2055.07		424.24	812.69	765.07	3441.86	169.43	855.19				7.47083	2456.47	1053.84	2653.23	1201.98	811.44	1297.64	1293.86	1627.01	1209.98	2619.7	2375.93	131.9	1644.57	988.12	786.98	744.72
	179.4	716.28	948.79	922.53	863.76	2063.54		430.01	814.79	766.2	3473.22	171.26	875.9				7.475	2456.26	1054.11	2646.93	1201.11	808.34	1290.13	1294.36	1621.78	1211.29	2617.63	2374.06	130.32	1653.87	986.82	791.69	744.56
	179.5	720.88	942.08	934.93	852.02	2073.59		434.5	817.3	769.58	3501.64	172.57	900				7.47917	2453.64	1048.07	2651.82	1199.69	804.48	1298.21	1304.47	1622.91	1208.78	2608.68	2381.91	130.84	1663.46	983.83	790.58	746.02
	179.6	728.26	936.77	956.06	844.84	2081.62		437.62	820.6	771.78	3535.28	175.1	917.63				7.48333	2458.29	1047.5	2652.32	1214.01	804.9	1296.46	1311.09	1626.2	1203.65	2615.19	2389.73	130.58	1669.72	983.24	792.96	747.68
	179.7	736.32	932.12	970.4	840.51	2091.09		442.61	824.5	770.17	3566.52	173.53	945.52				7.4875	2449.57	1043.82	2648.94	1205.3	800.57	1294.32	1308.16	1618.42	1203.33	2611.53	2389.24	129.57	1680.89	975.98	794.94	746.41
	179.8	741.27	922.62	997.51	829.44	2104.22		445.22	830.07	767.98	3586.57	175.22	965.03				7.49167	2448.77	1043.33	2650.79	1203.28	795.5	1296.66	1309.47	1618.17	1199.71	2609.56	2396.46	130.53	1691.98	971.18	794.78	744.79
	179.9	752.39	921.59	1020.58	823.02	2105.31		449.89	834.79	769.38	3615.03	177.09	989.8				7.49583	2454.32	1042.63	2645.9	1204.91	794.18	1298.4	1315.2	1613.24	1201.17	2604.62	2403.17	130.49	1698.5	969.81	797.09	749.52
	180	753.87	916.88	1041.81	812.41	2111.83		454.19	837.49	769.43	3627.63	116.77	1017.14				7.5	2449	1041.32	2645	1204.07	787.36	1292.07	1326.5	1617.82	1198.49	2598.96	2400.48	129.98	1703.54	966.18	797.7	747.44
[truncated: 3,972 more rows]
