# Supplementary material for: Single‐cell transcriptomics of suprachiasmatic nuclei reveal a Prokineticin‐driven circadian network
Source: EMBO J. 2021 Sep 6;40(20):e108614. doi: 10.15252/embj.2021108614 (PMC8521297; doi:10.15252/embj.2021108614)
Supplement: Supplementary file 3 — Source Data for Expanded View and Appendix [file EMBJ-40-e108614-s009.zip › Appendix_and_EV_Figure_Source_Data/EMBOJ-2021-108614R1-Figure_EV1_Source_Data-sd.xlsx]

## Sheet: Suppl. Fig. 2
Supplementary version non-scaled
See modified MatLab script below
x-axis VIPR2	y-axis VIP										x-axis VIPR2	y-axis VIP
Day											Night
	A	B	C	D	E	F	G	H	Σ Vip and Vipr2			A	B	C	D	E	I	J	K	Σ Vip and Vipr2
A	0.33	0.14	0.05	0.16	0.22	0.11	0.28	0.42	689		A	0.33	0.3	0.11	0.26	0.36	0.3	0.23	0.08	216
B	32.95	13.97	4.66	15.76	21.85	10.75	27.58	41.91			B	4.7	4.6	1.6	3.7	5.1	3.9	3.3	1.2
C	27.67	11.73	3.91	13.24	18.35	9.02	23.16	35.19			C	7.3	7.2	2.4	5.7	7.9	6.07	5.1	1.8
D	0.5	0.21	0.07	0.24	0.33	0.16	0.42	0.63			D	1.36	1.3	0.45	1.06	1.5	1.1	0.9	0.34
E	0.32	0.14	0.05	0.15	0.21	0.11	0.27	0.41			E	0.15	0.14	0.05	0.1	0.16	0.12	0.1	0.04
F	0.2	0.08	0.03	0.09	0.13	0.06	0.17	0.26			I	0.1	0.1	0.03	0.08	0.1	0.08	0.07	0.02
G	1.33	0.56	0.19	0.64	0.88	0.44	1.12	1.7			J	0.21	0.2	0.07	0.17	0.23	0.2	0.15	0.05
H	3.72	1.58	0.53	1.78	2.46	1.21	3.11	4.73			K	4	3.9	1.35	3.1	4.4	3.4	2.8	1
x-axis Avpra1a	y-axis Avp										x-axis Avpra1a	y-axis Avp
Day									Σ Avp and Avpr1a		Night									Σ Avp and Avpr1a
	A	B	C	D	E	F	G	H	1636			A	B	C	D	E	I	J	K	441
A	17.6	5.2	4.7	15.6	1	17.6	14.5	13.5			A	0.87	4.4	1.7	1.7	6.4	4.1	2.6	1.2
B	8.9	2.6	2.4	7.9	0.5	8.9	7.4	6.8			B	8.2	3	1.2	1.2	4.4	2.8	1.8	0.8
C	0.9	0.3	0.24	0.8	0.05	0.9	0.76	0.7			C	0.55	0.2	0.08	0.08	0.3	0.19	0.12	0.05
D	51.4	15.1	13.6	45	3	51.4	42.3	39.3			D	13.1	4.8	3.6	3.6	7	3.5	2.9	1.3
E	3	0.9	0.8	2.6	0.2	3	2.5	2.3			E	15.8	5.8	2.3	2.3	8.5	5.8	3.5	1.5
F	39.2	11.5	10.4	34.6	2.3	39.2	32.3	30			I	23.1	8.4	3.4	3.4	12.4	7.9	5.1	2.25
G	11.1	3.3	2.9	9.8	0.7	11.1	9.2	8.5			J	6.44	2.4	0.9	0.9	3.5	2.2	1.4	0.6
H	3.5	1	1	3.1	0.2	3.5	2.9	2.7			K	1.1	0.4	0.16	0.16	0.6	0.36	0.23	0.1
x-axis ProkR2	y-axis Prok2										x-axis ProkR2	y-axis Prok2
Day									Σ Prok2 and ProkR2		Night									Σ Prok2 and ProkR2
	A	B	C	D	E	F	G	H	129			A	B	C	D	E	I	J	K	3
A	0.4	0.76	0.16	0.38	1.33	0.18	1	1.09			A	0.006	0.0175	0.002	0.019	0.0055	0.006	0.011	0.006
B	1.14	2.16	0.45	1.1	3.78	0.5	2.95	3.1			B	0.0072	0.021	0.0024	0.0228	0.0066	0.0072	0.0132	0.0072
C	0.1	0.2	0.04	0.1	0.3	0.04	0.22	0.24			C	0.0012	0.0035	0.0004	0.0038	0.0011	0.0012	0.0022	0.0012
D	1.89	3.6	0.76	1.8	6.3	0.85	4.9	5.1			D	0.0516	0.1505	0.0172	0.1634	0.0473	0.0516	0.0946	0.0516
E	0.04	0.1	0.01	0.04	0.13	0.02	0.1	0.1			E	0.0096	0.028	0.0032	0.03	0.0088	0.0096	0.0176	0.0096
F	0.62	1.2	0.25	0.59	2.1	0.28	1.6	1.7			I	0.048	0.14	0.016	0.152	0.044	0.048	0.088	0.048
G	0.4	0.76	0.16	0.38	1.33	0.18	1.04	1.09			J	0	0	0	0	0	0	0	0
H	0.24	0.46	0.06	0.23	0.8	0.1	0.6	0.6			K	0.0048	0.014	0.0016	0.0152	0.0044	0.0048	0.0088	0.0048
Associated MatLab Code:
%IMPORT DATA									classdef circularGraph_Emma < handle								classdef node < handle
dataset_total = readtable('Topology Analysis.xlsx'); %this imports excel sheet									% CIRCULARGRAPH Plot an interactive circular graph to illustrate connections in a network.								% NODE Helper class for circularGraph. Not intended for direct user manipulation.
dataset_day1 = xlsread('Topology Analysis.xlsx','Sheet2'); %this imports a separate sheet in the excel sheet									%								%%
day1 = table2array(dataset(1:8, 2:9));									%% Syntax								% Copyright 2016 The MathWorks, Inc.
day2 = table2array(dataset(14:21, 2:9));									% circularGraph(X)								properties (Access = public)
day3 = table2array(dataset(27:34, 2:9));									% circularGraph(X,'PropertyName',propertyvalue,...)								Label = ''; % String
day4 = table2array(dataset(40:47, 2:9));									% h = circularGraph(...)								Connection = line(0,0); % Array of lines
day = {day1, day2, day3, day4}; %store all day matrices in cell array									%								Position; % [x,y] coordinates
night1 = table2array(dataset(1:8, 13:20));									%% Description								Color = [0 0 0]; % [r g b]
night2 = table2array(dataset(14:21, 13:20));									% A 'circular graph' is a visualization of a network of nodes and their								Visible = true; % Logical true or false
night3 = table2array(dataset(27:34, 13:20));									% connections. The nodes are laid out along a circle, and the connections								end
night4 = table2array(dataset(40:47, 13:20));									% are drawn within the circle. Click on a node to make the connections that
night = {night1, night2, night3, night4}; %store all day matrices in cell array									% emanate from it more visible or less visible. Click on the 'Show All'								properties (Access = public, Dependent = true)
									% button to make all nodes and their connections visible. Click on the								Extent; % Width of text label
									% 'Hide All' button to make all nodes and their connections less visible.								end
%REORDER DATA									%
% [day1_reordered, day1_indeces, day1_cost] = reorderMAT(day1,100,'line');									% Required input arguments.								properties (Access = private)
% day1_no_Diagonal = day1 - diag(diag(day1));									% X : A symmetric matrix of numeric or logical values.								TextLabel; % Text graphics object
% day1_no_Diagonal_reordered = day1_reordered - diag(diag(day1_reordered));									%								NodeMarker; % Line that makes the node visible
									% Optional properties.								Marker = 'o'; % Marker symbol when the node is 'on'
day_thresholded = zeros(length(day{1}), length(day{1}), length(day));									% Colormap : A N by 3 matrix of [r g b] triples, where N is the								end
for l = 1: length(day)									% length(adjacenyMatrix).
thresholded = zeros(size(day{l}));									% Label : A cell array of N strings.								properties (Access = private, Constant)
for i = 1:length(day{l})									%%								labelOffsetFactor = 1.1;
for j = 1:length(day{l})									% Copyright 2016 The MathWorks, Inc.								end
threshold = day{l}(i,j) - 1 ;									properties
if threshold < 0									Node = node(0,0); % Array of nodes								methods
threshold = 0;									ColorMap; % Colormap								function this = node(x,y)
else									Label; % Cell array of strings								% Constructor
threshold = threshold;									ShowButton; % Turn all nodes on								this.Position = [x,y];
end									HideButton; % Turn all nodes off								this.Connection = line(0,0);
thresholded(i,j) = threshold;									end								makeLine(this);
end																	end
end									methods
day_thresholded(:,:,l) = thresholded;									function this = circularGraph_Emma(adjacencyMatrix,baseline, varargin)								function makeLine(this)
end									% Constructor								% Make the node's line graphic object
night_thresholded = zeros(length(night{1}), length(night{1}), length(night));									p = inputParser;								this.NodeMarker = line(...
for l = 1: length(night)																	this.Position(1),...
thresholded = zeros(size(night{l}));									defaultColorMap = parula(length(adjacencyMatrix));								this.Position(2),...
for i = 1:length(night{l})									defaultLabel = cell(length(adjacencyMatrix));								2,...
for j = 1:length(night{l})									for i = 1:length(defaultLabel)								'Color',this.Color,...
threshold = night{l}(i,j) - 1 ;									defaultLabel{i} = num2str(i);								'Marker',this.Marker,...
if threshold < 0									end								'LineStyle','none',...
threshold = 0;																	'PickableParts','all',...
else									addRequired(p,'adjacencyMatrix',@(x)(isnumeric(x) || islogical(x)));								'ButtonDownFcn',@node.ButtonDownFcn,...
threshold = threshold;									addParameter(p,'ColorMap',defaultColorMap,@(colormap)length(colormap) == length(adjacencyMatrix));								'UserData',this);
end									addParameter(p,'Label' ,defaultLabel ,@iscell);								end
thresholded(i,j) = threshold;
end									parse(p,adjacencyMatrix,varargin{:});								function set.Visible(this,value)
end									this.ColorMap = p.Results.ColorMap;								this.Visible = value;
for h = 1:length(night{l})									this.Label = p.Results.Label;								updateVisible(this);
for g = 1:length(night{l})																	end
scaled(h,g) = 100*((thresholded(h,g) - min(thresholded, [],'all'))./range(day_thresholded(:,:,l), 'all'));									this.ShowButton = uicontrol(...
if isnan(scaled(h,g))									'Style','pushbutton',...								function set.Color(this,value)
scaled(h,g) = 0;									'Position',[0 40 80 40],...								this.Color = value;
else									'String','Show All',...								updateColor(this);
scaled(h,g) = scaled(h,g);									'Callback',@circularGraph.showNodes,...								end
end									'UserData',this);
end																	function set.Label(this,value)
end									this.HideButton = uicontrol(...								this.Label = value;
night_thresholded(:,:,l) = scaled;									'Style','pushbutton',...								updateTextLabel(this);
end									'Position',[0 0 80 40],...								end
									'String','Hide All',...
%PLOT DATA									'Callback',@circularGraph.hideNodes,...								function value = get.Extent(this)
figure();									'UserData',this);								value = this.TextLabel.Extent(3);
subplot(1,2,1);																	end
circularGraph_Emma(day_thresholded(:,:,1), day_thresholded(:,:,1), 'ColorMap', [ 0 0.7000 0.6000									fig = gcf;
0.2039 0.7020 0.6000									set(fig,...								function updateVisible(this)
0.2078 0.7039 0.6000									'UserData',this,...								if this.Visible
0.2118 0.7059 0.6000									'CloseRequestFcn',@circularGraph.CloseRequestFcn);								this.NodeMarker.Marker = 'o';
0.2157 0.7078 0.6000																	set(this.Connection,'Color',this.Color);
0.2196 0.7098 0.6000									% Draw the nodes								for i = 1:length(this.Connection)
0.2235 0.7118 0.6000									delete(this.Node);								this.Connection(i).ZData = ones(size(this.Connection(i).XData));
0.2275 0.7137 0.6000], 'Label', {'A', 'B', 'C', 'D', 'E', 'F', 'G', 'H'})									t = linspace(-pi,pi,length(adjacencyMatrix) + 1).'; % theta for each node								end
hold on									extent = zeros(length(adjacencyMatrix),1);								else
circularGraph_Emma(day_thresholded(:,:,2), day_thresholded(:,:,1), 'ColorMap', [ 0 0.7020 0.9490									for i = 1:length(adjacencyMatrix)								this.NodeMarker.Marker = 'x';
0 0.7059 0.9471									this.Node(i) = node(cos(t(i)),sin(t(i)));								set(this.Connection,'Color',0.9*[1 1 1]);
0 0.7098 0.9451									this.Node(i).Color = this.ColorMap(i,:);								for i = 1:length(this.Connection)
0 0.7137 0.9431									this.Node(i).Label = this.Label{i};								this.Connection(i).ZData = zeros(size(this.Connection(i).XData));
0 0.7176 0.9412									end								end
0 0.7216 0.9392																	end
0 0.7255 0.9373									% Find non-zero values of s and their indices								end
0 0.7294 0.9353], 'Label', {'A', 'B', 'C', 'D', 'E', 'F', 'G', 'H'})									[row,col,v] = find(adjacencyMatrix);
hold on																	function updateColor(this)
circularGraph_Emma(day_thresholded(:,:,3), day_thresholded(:,:,1), 'ColorMap', [0.7647 0.6353 1.0000									% Calculate line widths based on values of s (stored in v).								this.NodeMarker.Color = this.Color;
0.7686 0.6314 1.0000									minLineWidth = 0.5;								set(this.Connection,'Color',this.Color);
0.7725 0.6275 1.0000									lineWidthCoef = 5;								end
0.7765 0.6235 1.0000									lineWidth = v./max(baseline);
0.7804 0.6196 1.0000									if sum(lineWidth) == numel(lineWidth) % all lines are the same width.								function updateTextLabel(this)
0.7843 0.6157 1.0000									lineWidth = repmat(minLineWidth,numel(lineWidth),1);								delete(this.TextLabel);
0.7882 0.6118 1.0000									else % lines of variable width.
0.7922 0.6078 1.0000], 'Label', {'A', 'B', 'C', 'D', 'E', 'F', 'G', 'H'})									lineWidth = lineWidthCoef*lineWidth + minLineWidth;								x = this.Position(1);
hold off									end								y = this.Position(2);
																	t = atan2(y,x);
subplot(1,2,2);									% Draw connections on the Poincare hyperbolic disk.
circularGraph_Emma(night_thresholded(:,:,1), day_thresholded(:,:,1), 'ColorMap', [ 0 0.7000 0.6000									%								this.TextLabel = text(0,0,this.Label);
0.2039 0.7020 0.6000									% Equation of the circles on the disk:
0.2078 0.7039 0.6000									% x^2 + y^2								this.TextLabel.Position = node.labelOffsetFactor*this.Position;
0.2118 0.7059 0.6000									% + 2*(u(2)-v(2))/(u(1)*v(2)-u(2)*v(1))*x								if abs(t) > pi/2
0.2157 0.7078 0.6000									% - 2*(u(1)-v(1))/(u(1)*v(2)-u(2)*v(1))*y + 1 = 0,								this.TextLabel.Rotation = 180*(t/pi + 1);
0.2196 0.7098 0.6000									% where u and v are points on the boundary.								this.TextLabel.HorizontalAlignment = 'right';
0.2235 0.7118 0.6000									%								else
0.2275 0.7137 0.6000], 'Label', {'A', 'B', 'C', 'D', 'E', 'I', 'J', 'K'})									% Standard form of equation of a circle								this.TextLabel.Rotation = t*180/pi;
hold on									% (x - x0)^2 + (y - y0)^2 = r^2								end
circularGraph_Emma(night_thresholded(:,:,2), day_thresholded(:,:,1), 'ColorMap', [ 0 0.7020 0.9490									%								end
0 0.7059 0.9471									% Therefore we can identify
0 0.7098 0.9451									% x0 = -(u(2)-v(2))/(u(1)*v(2)-u(2)*v(1));								function delete(this)
0 0.7137 0.9431									% y0 = (u(1)-v(1))/(u(1)*v(2)-u(2)*v(1));								% Destructor
0 0.7176 0.9412									% r^2 = x0^2 + y0^2 - 1								delete(this.Connection(:))
0 0.7216 0.9392																	delete(this.TextLabel);
0 0.7255 0.9373									for i = 1:length(v)								delete(this.NodeMarker);
0 0.7294 0.9353], 'Label', {'A', 'B', 'C', 'D', 'E', 'I', 'J', 'K'})									if row(i) ~= col(i)								delete(this);
hold on									if abs(row(i) - col(i)) - length(adjacencyMatrix)/2 == 0								end
circularGraph_Emma(night_thresholded(:,:,3), day_thresholded(:,:,1), 'ColorMap', [0.7647 0.6353 1.0000									% points are diametric, so draw a straight line
0.7686 0.6314 1.0000									u = [cos(t(row(i)));sin(t(row(i)))];								end
0.7725 0.6275 1.0000									v = [cos(t(col(i)));sin(t(col(i)))];
0.7765 0.6235 1.0000									this.Node(row(i)).Connection(end+1) = line(...								methods (Static = true)
0.7804 0.6196 1.0000									[u(1);v(1)],...								function ButtonDownFcn(this,~)
0.7843 0.6157 1.0000									[u(2);v(2)],...								n = this.UserData;
0.7882 0.6118 1.0000									'LineWidth', lineWidth(i),...								if n.Visible
0.7922 0.6078 1.0000], 'Label', {'A', 'B', 'C', 'D', 'E', 'I', 'J', 'K'})									'Color', this.ColorMap(row(i),:),...								n.Visible = false;
hold off									'PickableParts','none');								else
									else % points are not diametric, so draw an arc								n.Visible = true;
									u = [cos(t(row(i)));sin(t(row(i)))];								end
									v = [cos(t(col(i)));sin(t(col(i)))];								end
									x0 = -(u(2)-v(2))/(u(1)*v(2)-u(2)*v(1));								end
									y0 = (u(1)-v(1))/(u(1)*v(2)-u(2)*v(1));								end
									r = sqrt(x0^2 + y0^2 - 1);
									thetaLim(1) = atan2(u(2)-y0,u(1)-x0);
									thetaLim(2) = atan2(v(2)-y0,v(1)-x0);
									if u(1) >= 0 && v(1) >= 0
									% ensure the arc is within the unit disk
									theta = [linspace(max(thetaLim),pi,50),...
									linspace(-pi,min(thetaLim),50)].';
									else
									theta = linspace(thetaLim(1),thetaLim(2)).';
									end
									this.Node(row(i)).Connection(end+1) = line(...
									r*cos(theta)+x0,...
									r*sin(theta)+y0,...
									'LineWidth', lineWidth(i),...
									'Color', this.ColorMap(row(i),:),...
									'PickableParts','none');
									end
									end
									end
									axis image;
									ax = gca;
									for i = 1:length(adjacencyMatrix)
									extent(i) = this.Node(i).Extent;
									end
									extent = max(extent(:));
									ax.XLim = ax.XLim + extent*[-1 1];
									fudgeFactor = 1.75;
									ax.YLim = ax.YLim + fudgeFactor*extent*[-1 1];
									ax.Visible = 'off';
									ax.SortMethod = 'depth';
									fig = gcf;
									fig.Color = [1 1 1];
									end
									end
									methods (Static = true)
									function showNodes(this,~)
									% Callback for 'Show All' button
									n = this.UserData.Node;
									for i = 1:length(n)
									n(i).Visible = true;
									end
									end
									function hideNodes(this,~)
									% Callback for 'Hide All' button
									n = this.UserData.Node;
									for i = 1:length(n)
									n(i).Visible = false;
									end
									end
									function CloseRequestFcn(this,~)
									% Callback for figure CloseRequestFcn
									c = this.UserData;
									for i = 1:length(c.Node)
									delete(c.Node(i));
									end
									delete(gcf);
									end
									end
									end
