# Supplementary material for: Single‐cell transcriptomics of suprachiasmatic nuclei reveal a Prokineticin‐driven circadian network
Source: EMBO J. 2021 Sep 6;40(20):e108614. doi: 10.15252/embj.2021108614 (PMC8521297; doi:10.15252/embj.2021108614)
Supplement: Supplementary file 3 — Source Data for Expanded View and Appendix [file EMBJ-40-e108614-s009.zip › Appendix_and_EV_Figure_Source_Data/EMBOJ-2021-108614R1-Figure_EV3_Source_Data-sd.xlsx]

## Sheet: Suppl. Fig. 4
A																							B															C
Time [h]	Prok2 1	Prok2 2	Prok2 3	Prok2 4	Prok2 5	Prok2 6	Prok2 7	Prok2 8	Prok2 9	Prok2 10		ProkR2 1	ProkR2 2	ProkR2 3	ProkR2 4	ProkR2 5	ProkR2 6	ProkR2 7	ProkR2 8	ProkR2 9					Per2::Luc	Syn-jRCaMP1a	Syn-GCaMP6f			Per2::Luc	Syn-jRCaMP1a	Syn-GCaMP6f		PER2::LUC	Syn-jRCaMP1a	Syn-GCaMP6f				pCry1-DIO-Luc	Syn-GCaMP6f			pCry1-DIO-Luc	Syn-jRCaMP1a
0	520.28	828.86	540.74	207.4	207.93	199.1	309.46	659.24	257.77	251.67		832.72	718.67	221.9	215.71	64.62	77.37	151.37	93.5	2821.36				0.5						24.3	24.4	24		12	7.47325	8.95473			PMT62	23.5	23		PMT65	24.0714	23.8571
0.1	494.2	799.44	507.83	200.04	203.72	195.41	272.59	566.02	250.94	245.9		749.09	650.93	212.46	204.38	64.71	76.27	150.02	92.94	1899.24				1	7.29675	3.41064	3.00039			23.9	23.8	23.9		12	6.72803	7.89958			PMT63	23	23.5		PMT66	22.8571	23
0.2	468.87	773.7	480.38	196.28	201.43	194.53	245.49	490.13	245.32	239.79		682.64	599.07	206.5	196.44	64.61	76.21	152.13	92.61	1315.77				1.5	7.05295	3.15798	3.00282			24.625	25	24.75		12	7.1269	7.41929			PMT64	23.3333	23		PMT67	23.0833	23.25
0.3	554.59	757.44	457.79	194.33	195.72	189.5	221.83	440.57	243.7	234.94		632.94	553.97	201.69	192.21	64.01	76.17	154.1	93.21	1023.48				2	7.30139	2.59682	2.38418			24.25	24.625	24.375		12	6.75464	7.74433			PMT15	23.0833	23.1667		PMT 24	23.875	24
0.4	435.13	740.18	434.91	194.4	194.43	188.81	205.13	400.83	240.06	232.61		591.21	518.33	196.11	188.16	65.67	78.43	150.67	92.82	844.82				2.5	7.40848	2.0492	1.74257			24.125	24.125	24.125		12	7.92124	8.12021			PMT21	23.7	23.5		PMT68	23.125	23.75
0.5	419.96	725.08	418.39	188.28	190.87	183.68	191.68	369.9	242.39	228.77		554.08	491.66	194.16	184.82	64.39	76.8	152.07	91.86	723.81				3	7.19506	1.48605	0.967556			24.1	24.5	24.6		12	7.43568	8.6805
0.6	405.34	707.89	404.39	186.04	187.99	181.71	178.3	351.27	233.82	223.7		527.13	468.42	192.16	180.17	64.04	76.02	150.58	92.95	637.13				3.5	6.73826	0.770479	0.582602
0.7	396.99	695.89	391.62	184.18	185.48	179.7	168.33	325.2	229.66	219.34		499.27	442.83	189.23	179.24	64.46	74.91	151.19	93.03	572.54				4	6.13173	-0.0168413	0.144541
0.8	489.83	685.7	378.67	181.12	183.1	177.93	158.42	306.96	228.13	216.41		477.48	425.71	187.92	177.31	65.09	75.83	155.11	93.41	516.93				4.5	5.42221	-0.788021	-0.123129
0.9	377.9	675.88	367.36	184.3	181.57	176.9	150.89	290.79	226.73	215.67		457.49	407.9	185.52	173.96	66.89	79.94	151.91	92.31	481.38				5	4.64966	-1.07737	-0.807709
1	369.9	663.29	355.71	178.08	179.87	173.9	143.58	280.03	228.84	210.2		441.67	393.64	184.27	172.38	66.58	80.17	150.77	91.7	441.21				5.5	3.78407	-1.51549	-1.18423
1.1	361.36	656.73	348.28	174.53	177.6	172.16	138.66	271.39	221.13	208.32		429.32	379.9	182.51	168.44	79.48	94.24	152.49	93.42	410.77				6	2.83269	-1.79879	-1.52614
1.2	356	649.93	337.87	174.91	176.41	169.01	132.89	255.86	220.17	206.76		411.06	369.7	180	168.29	109.92	101.77	152.89	92.42	385.8				6.5	1.72748	-2.31341	-1.74545
1.3	452.79	648.68	333.49	172.61	173.73	168.26	128.1	247.11	219.33	203.7		397.72	356.91	177.13	165.44	68.61	80.64	155.26	93.6	366.5				7	0.481208	-2.34126	-1.60249
1.4	341.73	639.77	324.43	176.01	172.19	167.92	122.34	239.72	217.31	201.17		385.02	348.63	177.69	164.54	67.16	79.42	151.81	92.3	350.82				7.5	-0.841994	-2.60482	-1.72663
1.5	335.81	630.64	319.24	169.69	171.46	166.57	118.51	233.51	218.78	202.51		377.39	340.19	174.62	162.88	64.16	76.38	151.42	92.11	331.14				8	-2.12452	-2.68052	-1.7807
1.6	330.02	627.34	312.27	167.78	170.66	165.52	115.5	232.63	213.14	197.48		370.19	332.54	173.47	162.31	64.13	76.93	152.14	92.99	315.46				8.5	-3.27238	-2.82763	-2.03601
1.7	326.72	622.68	307.77	166.13	167.57	161.9	111.75	221.34	211.24	194.71		361.04	325.23	172.48	161.73	64.36	76.58	150.8	91.28	299.84				9	-4.22909	-2.91707	-1.97435
1.8	426.29	619.19	301.91	164.5	167.33	161.76	109.44	216.78	210.27	195.94		353.91	316.32	172.17	160.33	65.02	76.42	154.36	92.81	290.22				9.5	-4.98204	-3.00337	-1.80134
1.9	317.78	614.49	296.68	167.43	165.82	162.1	105.96	211.22	207.58	191.71		345.4	312.26	171.54	158	67.45	78.87	151.1	92.26	283.74				10	-5.54578	-3.07752	-1.86332
2	314.87	608.69	293.59	163.77	163.93	159.39	103.53	208.89	209.74	190.79		340.47	304.5	170.52	156.14	64.04	76.02	151.77	93.29	270.6				10.5	-5.96278	-3.03587	-1.64939
2.1	311.31	607.69	290.7	162.06	163.42	157.38	101.79	210.48	205.93	187.8		336.99	301.31	169.81	154.31	64.23	76.1	149.98	92.39	262.52				11	-6.25253	-2.64704	-1.78681
2.2	308.81	604.68	285.26	161.01	161.82	156.79	99.63	200.88	204.12	186.69		326.49	294.86	167.89	154.54	64.95	76.17	149.21	93.01	256.33				11.5	-6.44853	-2.51508	-1.64003
2.3	408.72	599.07	282.76	160.87	161.22	156.04	98.03	198.06	202.88	185.66		321.66	289.54	168.04	152.66	64.74	76.88	154.2	93.11	247.48				12	-6.56673	-2.10805	-1.39517
2.4	306.57	596.07	278.58	165.23	160.19	154.78	95.31	195.57	203.87	184.29		317.5	284.32	165.04	151.98	67.29	79.03	151.37	92.69	244.09				12.5	-6.64624	-2.34263	-1.18385
2.5	303.76	593.44	273.81	161.04	156.88	152.9	93.07	190.14	205.88	182.96		312.24	281.01	164.54	151.13	63.04	76.78	150.3	92.84	235.92				13	-6.68567	-2.25645	-1.04635
2.6	302.23	594.35	270.92	160.67	158.51	151.8	92.63	194.77	200.64	181.19		310.42	278.12	164.38	150.31	64.47	76.48	152.21	93.02	226.7				13.5	-6.70039	-2.37073	-1.45968
2.7	298.08	584.2	268.99	159.49	157.88	151.2	89.83	187.19	197.98	180.26		302.39	275.6	163.59	148.92	64.89	76.58	150.9	92.57	223				14	-6.68562	-2.13948	-1.51291
2.8	400.1	586.14	267.1	157.82	156.81	151.22	89.46	183.78	200.03	178.16		297.84	270.84	163.21	147.96	64.59	76.4	153.84	92.76	216.91				14.5	-6.6531	-1.93239	-1.66681
2.9	291.97	580.44	263.91	159.78	156.29	150.12	88.21	182.01	197.89	178.43		294.23	266.34	164.12	145.67	66.6	79.5	151.29	92.56	217.57				15	-6.59692	-1.51571	-1.56234
3	288.01	577.93	262.72	155.67	154.07	148.1	86.42	179.38	201.67	178.67		290.8	264.16	163.6	146.4	64.41	77.14	152	92.8	210.41				15.5	-6.52476	-1.20739	-1.62274
3.1	284.33	568.73	258.1	151.84	153.91	148.09	84.94	184.94	195.1	174.06		289.12	261.26	161.46	147.36	64.19	76.27	151.17	93.32	206.22				16	-6.4512	-0.711425	-1.30264
3.2	282.8	566.34	254.57	152.13	152.2	146.52	83.46	176.88	194.39	175.31		284.97	259.39	158.72	145.71	64.94	76.87	151.44	92.34	201.77				16.5	-6.4217	-0.563391	-1.63618
3.3	384.78	560.94	253.18	150.88	153.19	146.19	83.92	173.87	193.5	172.27		282.31	255.81	159.68	144.38	64.93	76.88	155.73	93.59	196.62				17	-6.35314	-0.0829637	-1.61032
3.4	278.48	557.8	248.79	153.22	153.29	145.84	82.67	173.26	194.73	174.12		278.41	252.32	160.17	142.71	66.97	79.89	150.96	91.8	198.66				17.5	-6.25615	0.38905	-1.7755
3.5	274.58	555.94	245.74	151.93	152.11	143.84	81.53	171.7	195.7	171.72		273.42	248.79	157.22	142.5	63.37	76.83	150.82	93.34	192.19				18	-6.07114	0.985144	-1.29293
3.6	274.36	552.27	244.01	150.77	149.46	144.62	81.64	175.84	191.94	170.37		273.78	247.16	155.63	143.3	64.31	76.39	150.6	93.58	187.34				18.5	-5.85889	1.51108	-0.855196
3.7	272.43	547.77	242.7	150.1	148.27	142.63	80.21	168.11	190.92	170.62		268.44	242.72	156.29	142.2	64.44	76.58	152.43	92.93	185.84				19	-5.55962	2.00227	-0.231507
3.8	373.61	549.21	241.9	149.79	148.09	141.58	79.41	166.98	189.64	168		264.54	240.72	155.41	140.39	64.08	76.46	152.9	92.74	181.92				19.5	-5.15171	2.57756	0.418571
3.9	269.41	549.11	238.72	152	148.7	141.44	78.86	164.66	188.87	167		262.36	239.16	154.79	140.11	67.62	78.7	150.7	92.62	185.06				20	-4.58415	3.03277	1.1355
4	266.31	546.27	236.82	148.27	147.78	139.89	77.86	165.06	193.47	166.77		258.49	235.9	153.8	138.49	63.91	76.61	149.91	92.68	178.7				20.5	-3.86229	3.57159	1.73399
4.1	266.53	546.87	234.87	148.17	146.33	138.86	77.7	167.48	189.17	166.13		260.87	236.63	155.29	137.26	64.23	75.79	150.42	92.28	177.84				21	-2.95536	4.0512	2.30922
4.2	266.34	546.03	235.93	147.52	146.08	138.72	76.23	162.03	188.82	164.34		254.76	231.97	155.5	138.63	64.11	77.14	151.03	92.39	173.44				21.5	-1.8875	4.79762	3.06981
4.3	367.2	545.86	234.08	145.72	145.28	137.7	76.86	160.49	187.43	163.67		252.78	231.24	154.43	137.04	64.31	75.88	154.4	92.89	173.03				22	-0.669121	4.67889	3.70975
4.4	264.17	548.37	233.06	148.83	143.62	138.82	75.42	158.69	187.19	164.52		251.13	229.01	153.24	138.02	66.61	79.5	151.34	92.01	175.09				22.5	0.627706	4.69491	4.25787
4.5	263.11	541.23	231.89	145.21	144.27	135.42	75.67	159.59	191.42	164.92		249.33	229.2	154.33	135.74	64.4	76.18	149.68	92.89	170.08				23	1.92306	4.2205	4.41663
4.6	262.82	542.42	232.44	145.36	143.3	135.16	75.28	162.17	186.13	162.54		251.9	227.99	152.63	135.94	64.53	75.98	150.69	92.47	168.3				23.5	3.15247	4.35279	4.60484
4.7	261.04	543.42	229.37	145.57	143.49	135.01	73.74	156.68	185.34	161.58		245.5	227.49	150.81	135.53	64.23	76.65	150.3	93.31	167.32				24	4.26559	4.20258	4.4058
4.8	365.94	541.59	230.31	144.44	143.01	136.32	73.3	156.28	184.41	162.61		246.09	225.43	150.28	135.88	65.16	76.18	154.59	93.48	163.39				24.5	5.24501	4.14612	4.60816
4.9	260.56	538.42	227.93	147.63	142.11	136.44	73.87	154.32	184.61	159.29		244.26	223.61	151.17	135.16	66.76	78.84	150.54	92.48	166.64				25	6.06278	3.8742	4.03057
5	259.83	539.66	227.61	152.74	141.44	134.37	73.67	153.63	187.04	161.46		243.79	221.79	151.26	133.82	64.98	77.63	150.07	91.42	162.69				25.5	6.7195	3.63516	3.69132
5.1	260.9	537.78	225.11	221.19	142.03	135.84	73.49	158.13	184.09	158.97		244.77	222.66	150.53	133.32	64.79	76.97	150.07	93.54	162.02				26	7.19418	2.91428	2.75127
5.2	261.53	540.43	227.5	141.29	140.47	131.92	72.36	153.54	184.82	160.11		241.29	222.16	149.13	133.48	64.07	75.92	151.73	91.8	159.34				26.5	7.49149	2.54572	2.51823
5.3	363.02	543.17	227.02	138.4	138.78	133.32	71.96	152.18	182.34	157.38		240.32	219.54	148.09	131.66	64.06	77.08	153.72	92.19	158.38				27	7.60534	1.77495	2.51339
5.4	259.23	540.32	223.81	142.87	138.59	131.77	71.78	150.22	183.88	155.92		239.09	220.61	148.72	132.21	66.43	78.83	152.74	92.66	160.47				27.5	7.54824	1.31695	1.72656
5.5	257.19	537.1	222.83	138.5	138.93	131.22	71.86	150.41	186.78	158		239.23	219.96	147.01	131.06	64.8	76.86	149.98	91.36	156.71				28	7.36508	0.253988	0.916796
5.6	255.89	539.52	222.38	136.57	138.34	130.89	70.92	153.98	180.84	155.31		239.66	219.42	146.54	130.36	64.43	76.86	152.23	93.86	153.56				28.5	7.04231	-0.488679	-0.227902
5.7	254.82	536.01	219.8	138.93	139.57	131.23	70.38	147.58	182.13	153.92		234.69	217.72	145.61	131.69	64.51	75.22	151.06	93.36	155.38				29	6.60563	-1.45186	-0.715501
5.8	359.43	537.69	219.73	136.42	138.1	130.41	70.7	149.06	181.94	155.97		235.62	216.72	145.83	130.13	64.43	76.01	155.2	92.3	152.86				29.5	6.04396	-2.10249	-1.4024
5.9	254.91	537.91	218.7	141.3	136.91	131.18	70.23	145.54	183.07	155.21		234.12	214.89	146.58	130.29	67.75	79.4	150.44	91.48	155.87				30	5.36815	-2.90592	-1.87317
6	255.9	534.44	217.73	139.38	138.37	129.14	70	145.31	183.89	155.42		231.59	214.76	144.96	129.97	64.47	76.71	150.17	93.63	150.83				30.5	4.53079	-3.35734	-2.11425
6.1	255.1	531.48	218.87	137.79	138.2	128.37	69.33	153.03	181.06	153.07		233.73	214.34	144.6	129.7	64.41	75.9	150.01	92.6	150.83				31	3.51712	-3.57591	-2.17663
6.2	252.03	533.1	217.93	137.17	137.42	128.1	69.48	145.29	179.82	154.54		230.28	212	142.86	130.71	64.13	76.28	151.56	92.07	149.77				31.5	2.3595	-3.65042	-2.26478
6.3	355.87	532.28	216.19	138	135.63	128.6	68.79	145.77	181.37	152.91		227.5	211.59	143.93	128.07	64.99	75.06	153.53	93.02	148.93				32	1.15891	-3.70683	-2.32271
6.4	251.99	527.56	216.72	140.02	134.28	128.11	68.62	143.69	180.48	151.44		227.5	212.28	145.53	129.3	66.2	79.57	151.49	93.12	151.69				32.5	0.00152582	-3.97746	-2.38745
6.5	250.47	528.31	216.72	134.3	135.04	127.21	68.74	144.89	183.81	151.5		227.56	210	143.4	127.39	63.97	76.69	150.69	92.06	147.4				33	-1.03125	-4.06333	-2.4615
6.6	249.4	529.84	214.3	135.21	134.64	126.56	68.16	148.82	178.56	152.5		229.8	208.89	141.41	126.94	64.57	76.67	150.47	92.48	147.74				33.5	-1.89665	-4.04354	-2.58756
6.7	250.13	527.03	213.67	133.59	133.82	127.03	68.87	142.11	179.69	149.56		225.1	209.13	144.08	127.02	64.17	77.3	149.44	92.51	146.31				34	-2.58653	-3.89097	-2.5281
6.8	353.88	531.17	213.9	132.86	132.99	127.37	68.23	141.79	180.28	150.66		224.13	208.36	144.24	126.27	64.71	76.39	153.71	91.13	145.73				34.5	-3.11495	-3.8643	-2.49608
6.9	248.21	528.06	213.33	136.21	133.39	125.94	67.93	143.13	177.84	149.59		222.12	208.59	143.76	127.31	66.58	78.63	150.11	91.87	148.74				35	-3.51024	-3.90105	-2.47002
7	250.16	529.87	212.41	132.63	132.56	125.19	67.18	141.9	182.38	151.2		223.29	206.81	143.28	124.64	63.72	76.23	150.92	91.38	144.28				35.5	-3.80262	-3.93428	-2.60124
7.1	248.14	523.08	211.5	131.69	133.39	124.84	67.84	146.76	177.2	148.48		223.58	206.86	143.24	126.11	64.11	75.98	149.59	91.42	144.39				36	-4.01326	-4.00675	-2.61101
7.2	247.93	524.38	211.77	132.18	133.69	124.89	66.94	140.47	178.01	147.92		220.79	206.93	141.56	125.97	64.94	76.99	149.64	92.29	143.74				36.5	-4.16229	-3.68731	-2.42436
7.3	352.79	527.56	211.14	132.97	132.66	125.08	66.51	139.42	176.7	148.7		220.11	206.1	140.57	124.26	65.19	76.04	154.42	91.02	141.36				37	-4.26549	-3.40783	-2.36783
7.4	248.38	524.47	209.76	138.92	131.97	123.73	65.98	139.52	177.72	147.68		220.18	205.6	141.72	124.63	66.43	79.32	150.12	92.54	146.22				37.5	-4.33137	-3.04592	-2.3689
7.5	246.7	524.48	209.34	134.29	132.6	122.79	66.73	140.98	179.86	148.43		217.89	204.32	141.77	125.46	64.72	77.17	149.06	92.54	140.69				38	-4.37998	-2.94255	-2.31581
7.6	245.83	526.01	209.11	134.39	131.6	123.28	66.42	145.28	176.89	147.69		219.51	205.77	140.51	124.62	64.89	75.58	150.13	91.13	140.07				38.5	-4.40298	-2.7302	-2.22596
7.7	245.39	526.87	210.02	133.19	131.57	122.7	66.52	138.96	175.03	147.31		217.34	204.2	140.54	122.88	64.54	76.49	150.24	92.02	139.06				39	-4.40998	-2.564	-2.21279
7.8	350.93	530.37	209.37	131.17	131.37	123.38	66.06	137.9	175.11	146.33		218.38	203.88	140.4	124.34	65.03	76.52	153.21	91.87	139.31				39.5	-4.39448	-2.23603	-2.22638
7.9	245.83	527.94	206.96	133.34	131.63	122.47	65.8	138.74	175.06	147.91		215.97	204.71	139.9	123.26	66.23	79.1	150.86	90.81	142.79				40	-4.3677	-1.68934	-2.2824
8	245.86	525.98	207.37	130.56	131.3	122.94	64.99	138.71	179.94	147.38		215.76	203.84	139.6	123.18	64.19	76.33	150.92	91.9	138.17				40.5	-4.37375	-0.919585	-2.32952
8.1	245.48	527.34	207.29	129.58	131.3	122.49	64.79	141.4	174.34	145.22		217.84	202.42	140.46	122.47	65.2	76.83	148.24	91.56	139.24				41	-4.33727	-0.322051	-2.34939
8.2	243.51	518.49	205.13	129.74	130.2	121.59	64.61	136.72	174.87	144.42		214.57	202.79	139.19	122.89	64.63	76.12	149.63	92.72	137.81				41.5	-4.27338	0.127024	-1.87693
8.3	345.89	522.09	207.18	129.73	130.12	121.68	65.44	136.78	174.78	144.6		214.02	203.1	139.62	121.83	64.96	76.36	153.2	92.22	136.72				42	-4.13148	0.665699	-1.39754
8.4	243.31	524.02	206.2	133.43	129	121.02	65.99	136.92	174.82	145.61		214.53	201.63	139.99	121.98	67.69	78.58	150.2	92.26	140.51				42.5	-4.02919	1.45037	-0.789281
8.5	245.28	523.81	204.01	128.6	128.21	120.44	64.79	135.82	179.12	144.89		213.16	200.41	139.63	121.83	64.5	76.83	150.33	92.23	136.44				43	-3.88688	2.31529	-0.472489
8.6	243.39	520.66	204.69	128.72	129.22	120.24	65.79	140.57	173.95	144.89		215.11	202.37	139.02	121.82	64.57	77	149.7	90.98	136.04				43.5	-3.66993	3.11256	0.461901
8.7	243.29	523.61	205	127.99	128.41	120.18	65.32	135.9	174.77	144.69		212.33	202.89	138.69	120.86	64.57	75.96	149.84	92.43	136.07				44	-3.28912	3.94486	1.14619
8.8	348.91	524.27	205.94	127.92	129.46	119.17	64.62	135.3	173.79	142.53		210.76	202.56	138.22	120.99	65.33	75.82	152.66	92.11	135.79				44.5	-2.74892	4.57307	2.06127
8.9	243.54	519.1	206.13	132.81	128.44	119.69	64.74	135.01	173.57	141.81		209.02	202.02	138.32	120.71	67.04	79.51	150.44	92	138.12				45	-2.03061	5.19236	2.61558
9	243.21	515.92	203.9	127.11	128.12	119.47	64.8	135.06	177.01	143.96		209.61	200.43	138.51	120.58	64.37	76.83	149.47	93.2	134.84				45.5	-1.14005	5.27594	3.35952
9.1	242.24	516.84	203.56	128.17	129.33	118.92	64.13	140.72	172.94	141.41		210.77	199.84	137.61	120.6	65.19	76.38	149.18	91.76	134.17				46	-0.120056	5.38792	3.93354
9.2	242.58	517.66	203.62	128.46	128.17	118.58	63.57	135.36	171.54	140.76		210.12	198.68	136.51	120.92	64.85	77.08	150.94	92.52	134.66				46.5	0.994403	5.42358	4.57903
9.3	346.28	523.84	203.48	126.76	127.49	119.6	63.09	134.97	172.16	142.49		208.4	198.76	136.49	120.67	64.97	76.62	153.61	91.86	133.83				47	2.12343	5.60283	5.1732
9.4	240.5	520.82	201.63	130.17	127.41	119.41	63.82	133.39	173.51	141.44		209.99	198.13	134.98	120.37	66.49	79.5	149.58	91.2	136.1				47.5	3.24191	5.77841	5.47913
9.5	241.62	517.52	203.7	125.11	126.11	117.93	63.65	132.01	176.7	142.08		208.41	198.06	136.24	119.63	64.92	76.28	149.72	91.67	131.57				48	4.28141	5.73506	5.62071
9.6	242.24	517.72	202.63	126.78	126.26	117.39	63.67	139.76	174.29	140.78		209.58	196.97	134.88	119.67	65.5	76.77	149.89	92.16	133				48.5	5.24446	5.50099	5.63978
9.7	240.14	518.24	202.91	125.92	127.03	117.01	63.82	132.83	172.69	141.41		207.24	194.97	137.22	119.3	64.82	75.74	150.32	91.14	132.77				49	6.08461	5.20568	5.57737
9.8	346.28	519.98	203.49	126.66	126.36	117.24	63.17	133.59	172.42	139.97		206.9	195.67	135.8	118.08	64.9	77.28	154.72	93.22	130.91				49.5	6.77352	4.93503	5.29584
9.9	240.54	518.97	201.28	129.2	125.56	118.1	63.28	131.2	171.04	139.42		207.24	195.61	134.89	119.11	67.06	79.51	150.18	92.41	134.9				50	7.27572	4.36581	5.03126
10	240.12	521.43	200.28	126.17	125.28	116.44	63.27	132.11	174.66	140.9		207.02	195.64	134.19	119.17	65.04	77.06	150.54	93.04	132.39				50.5	7.60729	4.02362	4.68869
10.1	240.27	519.08	199.98	125.91	127.33	118.92	62.97	137.46	170.19	139.49		208.76	194.67	133.44	118.76	64.61	76.28	148.96	92.83	130.94				51	7.77571	3.38871	4.15714
10.2	240.93	516.23	201.54	125.26	126.72	116.39	63.32	130.82	169.41	139.6		206.92	194.89	134.57	118.32	64.01	76.98	149.01	92.8	130.2				51.5	7.79386	3.15279	3.1175
10.3	344.38	520.11	201.39	126.4	125.89	117.17	62.96	131.73	170.23	139.91		206.9	192.99	135.33	117.04	64.89	76.99	153.06	92.38	129.9				52	7.68548	2.53644	2.30353
10.4	240.71	517.89	200.2	129.92	127.2	116.88	63.19	132.18	169.98	139.77		206.47	194.33	133.79	117.79	67.45	79.58	149.11	91.57	133.46				52.5	7.4215	1.92109	1.80168
10.5	241.07	516.53	199.31	125.16	125.91	115.92	62.88	132.29	174.07	139.61		205.28	190.73	135.8	118.48	65.36	77.03	149.72	92.08	128.39				53	7.04026	0.903259	0.99373
10.6	240.37	516.42	199.24	124.72	125.53	117.01	62.72	137.02	169.63	137.42		207.28	191.72	134.19	118.16	64.43	76.17	149.92	92.59	130.38				53.5	6.51804	-0.276273	0.166358
10.7	239.47	519.24	199.76	124.44	125.98	115.33	62.5	130.18	169.98	138.77		203.79	191.39	134.16	118.97	64.86	77.4	149.07	91.66	130.39				54	5.92985	-1.45421	-0.940242
10.8	342.76	517.28	200.47	124.47	124.41	115.76	63.36	130.94	171.06	138.6		204.47	191.61	135.26	117.29	65.46	75.66	153.17	92.7	127.83				54.5	5.24551	-2.31339	-1.4478
10.9	239.06	517.44	199.27	128.46	125.63	115.96	62.34	130.5	169.64	138.09		202.57	190.49	134.09	117.83	67.02	79.21	149.66	92.23	132.32				55	4.44074	-2.82537	-2.08096
11	238.53	514.17	199.81	124.32	125.04	116.42	62.2	130.2	174.21	139.8		202.53	191.14	134.34	116.79	65.61	76.68	149.11	92.35	127.58				55.5	3.48547	-2.84283	-2.30095
11.1	241.21	516.23	197.79	124.3	124.36	114.84	63.44	136.14	171.1	138.2		203.1	190.06	135.19	117.71	65.36	77.2	149.56	92.71	128.06				56	2.42486	-2.70233	-2.55481
11.2	239.31	514.57	198.34	123.47	124.34	113.99	63.61	131.17	170.7	138.42		202.42	190.67	134.72	116.4	64.94	76.93	149.78	92.47	128.01				56.5	1.33539	-2.56914	-2.2592
11.3	345.22	514.8	198.28	124.11	124.21	114.98	62.71	130.53	169.62	139.26		202.68	189.66	133.22	115.89	64.67	76.67	152.4	93.38	128.61				57	0.308878	-2.99702	-2.47699
11.4	238.64	517.09	197.57	127.52	124.23	115.22	61.85	129.26	169.07	136.91		201.77	189.76	133.97	116.64	66.7	78.36	149.74	92.34	130.49				57.5	-0.601503	-3.10357	-2.37564
11.5	238.6	514.1	198.32	123.97	124.22	114.7	62.28	128.07	173.36	139.11		201.61	190.1	133.62	116.09	64.08	77.46	150.24	92.48	128.92				58	-1.36481	-3.61905	-2.65424
11.6	238.68	513.83	198.03	122.06	123.81	111.94	62.35	135.19	169.43	137.12		204.4	189.49	132.49	115.99	65.66	76.24	149.78	92.7	127.41				58.5	-1.97578	-3.57052	-2.64804
11.7	239.09	513.3	197.42	123.16	123.3	113.89	61.7	129.59	169.04	137.36		201.61	187.54	131.92	115.49	64.63	76.62	149.7	91.96	125.1				59	-2.46027	-3.70845	-2.72981
11.8	343.79	516.77	198.62	123.36	123.79	114.13	61.82	129.21	167.71	136.67		201.03	187.84	130.77	114.53	64.42	76.8	152.77	91.3	127.03				59.5	-2.83654	-3.26502	-2.69183
11.9	238.49	510.99	198.01	127.28	123.3	114.48	61.31	129.86	167.83	136.77		201.1	187.8	132.68	115	66.66	79.7	150.72	92.21	130.89				60	-3.12539	-3.11722	-2.65528
12	237.99	514.32	197.31	122.91	123.69	113.64	61.81	129.31	171.13	137.13		201.04	188.78	132.16	114.41	64.77	77.58	150.77	92.47	126.09				60.5	-3.33963	-2.79519	-2.72032
12.1	238.29	514.74	197.64	122.72	122.78	112.83	61.2	133.91	169.02	137.04		202.12	187.63	132.07	115.18	64.43	77.44	149.42	92.7	126.71				61	-3.49234	-2.87352	-2.81269
12.2	238.82	512.18	197.28	122.87	123.19	112.93	60.97	127.78	168.19	135.63		198.9	188.41	133.66	114.34	64.58	76.92	149.41	92.76	126.48				61.5	-3.61174	-2.52554	-2.62878
12.3	342.76	513.48	198.28	123.38	122.02	113.41	61.99	127.31	168.3	137.68		200.97	188.14	131.78	114.06	65.01	76.2	154.16	92.8	124.73				62	-3.69798	-2.53268	-2.61318
12.4	238.64	508.26	197.03	126.59	123.38	113.16	61.48	128.1	168.12	137.12		198.87	187.84	131.04	115.49	67.13	79.29	150.04	93.02	129.41				62.5	-3.76134	-1.84488	-2.54057
12.5	238.14	508.42	195.68	121.43	122.12	113.27	60.88	127.64	172.86	137.63		199.06	187.31	131.91	113.9	65.51	77.1	150.01	92.61	125.96				63	-3.80407	-1.76265	-2.5994
12.6	237.66	512.61	197.03	121.49	123.58	114.04	62.21	132.86	168.28	136.82		201.81	186.3	132.06	114.03	65.51	76.91	149.41	92.04	126.28				63.5	-3.8307	-1.55636	-2.53941
12.7	238.37	509.29	195.78	122.42	122.53	113.22	61.19	128.91	169.16	136.37		198.99	185.47	132.38	115.36	64.69	76.43	149.68	91.42	124.28				64	-3.8461	-1.23229	-2.45071
12.8	339.17	510.06	195.96	122.28	121.92	111.96	60.54	127.76	168.94	135.26		197.78	187.06	131.78	113.7	64.72	76.37	153.71	92.24	124.56				64.5	-3.90141	-0.702544	-2.78653
12.9	238.95	509.29	195.39	125.11	122.03	112.7	61.49	126.98	167.84	136.48		197.21	187.01	131.39	113.82	67.41	79.3	149.28	93.2	129.08				65	-3.9062	-0.143993	-2.6755
13	237.01	511.39	195.62	122.44	121.4	111.08	60.09	128.46	172.36	137.81		199.04	186.12	129.43	114.12	65.11	77.19	150.28	92.43	124.41				65.5	-3.87457	0.307154	-2.37403
13.1	237.69	511.23	195.67	121.59	120.34	112.37	60.81	132.71	167.19	135.2		200.88	188.5	131.26	113.3	65.33	76.03	149.46	92.66	124.08				66	-3.76365	0.793589	-1.67732
13.2	237.71	510.99	195.5	121.12	121.37	112.1	60.86	127.28	168.98	136.06		195.59	186.7	131.84	114.86	64.94	76.27	149.39	92.57	123.88				66.5	-3.67398	1.41671	-1.00949
13.3	341.96	512.17	195.93	122.21	120.91	112.81	61.34	127.57	170.17	136.26		196.89	185.41	131.31	115.27	63.76	76.94	153.88	92.99	122.99				67	-3.58525	1.97553	-0.310024
13.4	237.62	515.83	193.68	125.43	121.86	113.03	61.24	127.16	168.41	136.23		196.26	185.62	133.31	112.67	67.63	78.1	150.03	93.4	127.41				67.5	-3.44113	3.01432	0.631217
13.5	237.64	515.54	196.59	121.09	121.91	112.16	61.27	126.83	172.34	136.84		196.59	187.11	131.24	111.94	64.99	76.54	149.18	93.03	123.48				68	-3.18406	3.89147	1.67586
13.6	238.31	511.39	193.64	120.57	119.58	111.21	61.93	132.74	166.89	135.83		198.84	186.01	130.88	113.06	65.27	77.28	148.62	93.82	123.68				68.5	-2.78323	4.56677	2.51358
13.7	234.8	511.22	195.39	121.53	122.23	111.79	60.64	125.9	168.01	135.88		196.74	184.73	131.22	113.77	64.74	77.23	149.54	93.79	124.3				69	-2.22866	4.90308	3.27597
13.8	342.33	515.17	194.56	119.5	120.18	110.74	60.84	127.62	167.1	134.27		196.31	185.79	130.68	111.42	65.45	76.28	152.06	92.77	122.68				69.5	-1.53706	5.40174	3.90986
13.9	236.54	512.26	194.44	125.46	122.34	112	60.71	125.5	167.66	135.67		196.74	184.52	130.63	113.23	67.07	78.69	150.13	93.06	127.54				70	-0.697586	5.53422	4.68718
14	237.7	512.21	195.28	120.89	121.27	109.94	60.11	126.86	173.99	135.22		196.31	185.63	130.88	112.44	64.77	76.86	149.89	93.02	123.27				70.5	0.246707	5.71296	5.75664
14.1	237.38	517.93	195.61	121.22	121.29	110.09	61.3	132.33	167.96	135.74		198.53	185.59	129.49	113.46	64.61	76.74	149.46	93.51	123.38				71	1.22242	5.79025	6.20446
14.2	238.04	517.08	194.81	120.71	120.39	111.21	61.2	127.1	167.83	136.18		196.43	183.84	130.96	112.72	65.4	76.89	149.46	93.57	122.6				71.5	2.22297	5.85911	6.53998
14.3	341.92	516.58	195.44	119.54	120.88	111.23	60.01	124.97	167.36	136.56		195.36	183.67	130.59	110.82	65.32	77.33	153.79	92.86	123.6				72	3.19378	5.82358	6.61299
14.4	237.29	512.74	195.13	124.02	120.14	110.42	59.79	126.34	168.23	135.6		194.87	185.11	130.28	112.5	67.36	78.93	149.08	94.37	126.73				72.5	4.11506	5.6172	6.74817
14.5	235.87	512.97	195.88	120.17	120.21	110.81	60.92	126.24	172.42	136.57		194.62	182.79	129.24	110.94	65.93	77.14	151.67	93.36	122.92				73	4.93179	5.22819	6.66621
14.6	236.93	513.46	193.9	120.08	120.41	110.63	60.78	133.18	168.49	136.59		195.9	185.63	129.54	111.4	64.97	77.48	150.04	93.3	122.68				73.5	5.61697	4.68128	6.35437
14.7	237.88	514.84	194.04	120.52	121.44	111.03	61.16	125.26	168.09	135.27		195.27	183.41	129.21	111.37	65.44	77.54	149.7	93.86	122.74				74	6.16684	4.39295	5.92089
14.8	341.13	517.27	194.09	119.79	119.49	110.31	60.92	124.96	167.34	135.51		194.37	184.62	128.43	111.14	64.59	76.4	153.96	92.49	122.84				74.5	6.56528	3.82742	5.2686
14.9	238.08	512.92	193.69	124.58	122.5	110.83	59.7	126.7	168.86	134.92		193.92	183.98	128.5	112.04	67.58	78.48	149.71	94.01	125.81				75	6.79775	3.25994	4.5794
15	236.43	509.98	193.67	120.02	121.7	110.69	60.3	125.39	169.16	136.47		196.32	183.77	127.09	110.99	64.71	76.19	150.13	93.03	121.43				75.5	6.8935	2.28882	3.51582
15.1	235.78	511.27	193.53	119.7	121.17	109.57	60.69	130.48	166.8	134.44		197.5	184.46	128.92	111.74	65.27	76.8	148.03	92.88	122.39				76	6.86966	1.50581	2.7071
15.2	235.68	512.94	194.18	119.09	121.54	109.61	60.2	125.17	166.81	135.16		193.86	184.5	130.87	111.47	64.87	77.43	148.5	92.76	121.92				76.5	6.71401	0.629437	1.48869
15.3	340.41	511.56	195.11	119.87	120.52	109.64	60.33	125.63	167.17	135.22		195.77	181.33	130.88	110.91	66.12	77.72	152.17	92.63	121.91				77	6.42651	-0.411907	0.442198
15.4	236.53	510	194.47	122.87	120.78	110.18	60.25	125.06	165.76	135.01		195.67	184.36	130.99	112.37	67.24	79.57	148.93	93.19	124.87				77.5	5.99552	-1.31863	-0.746309
15.5	236.47	511.21	193.01	120.42	121.03	108.78	59.58	125.37	171.9	134.86		194.51	182.6	130.37	111.07	65.86	76.59	148.38	93.64	121.43				78	5.49833	-2.4077	-1.7626
15.6	236.98	510.99	193.27	119.48	119.04	109.22	59.9	130.48	166.91	135.03		195.41	184.08	130.83	111.82	65.52	77.26	150.17	93.79	121.2				78.5	4.92988	-3.06716	-2.49848
15.7	237.44	508.66	194.68	119.16	119.88	110.41	60.27	125.56	167.11	135		193.72	183.83	130.1	110.64	65.28	77.23	148.97	93.3	121.54				79	4.29195	-3.93046	-3.22898
15.8	340.76	513.36	193.6	120.01	120.46	109.81	59.66	124.76	166.74	133.51		192.33	183.48	129.23	111.26	65.87	77.37	153.53	92.89	120.72				79.5	3.53964	-4.40516	-3.7178
15.9	234.29	513.79	193.97	122.76	119.48	110.89	59.28	124.11	166.86	134.51		193.09	183.23	129.52	111.63	68.26	80.79	150.22	93.03	124.06				80	2.6733	-4.98785	-3.83021
16	237.39	508.67	194.12	118.09	119.14	110.21	60.1	124.36	170.54	135.59		193.33	182.58	129.98	109.92	65.66	77.93	150.09	93.69	121.9				80.5	1.72879	-5.06875	-3.96528
16.1	236.19	510.52	192.38	118.7	119.48	108.13	59.89	130.06	166.86	134.81		194.69	183.66	130.23	111.56	65.16	77.36	150.51	94.06	121.06				81	0.778381	-5.23928	-3.80267
16.2	235.41	514.57	192.28	119.21	118.91	109.37	60.13	124.41	167.47	135.02		192.42	184.08	129.72	111	65.28	76.27	149.76	94.05	121.37				81.5	-0.102712	-5.38851	-3.38016
16.3	340.38	514.94	194.94	118.56	119.09	108.86	59.89	124.81	167.08	133.61		191.67	182.61	131.58	111.52	65.54	78.12	152.17	92.88	120.11				82	-0.89242	-5.48769	-3.12274
16.4	235.92	512.86	191.68	122.91	118.34	109.38	59.77	125.31	165.38	133.22		192.33	183.34	129.68	110.97	67.6	79.56	149.59	92.99	124.56				82.5	-1.5711	-5.44138	-3.20851
16.5	237.52	511.24	192.76	118.57	119.76	108.52	59.38	124.82	169.93	135.32		191.83	181.47	131.93	112.1	64.91	77.54	149.3	92.68	121.23				83	-2.13242	-5.07406	-3.64319
16.6	236.97	508.58	192.32	119.68	118.69	108.59	60.8	130.94	165.37	133.13		194.1	182.5	131.23	109.1	64.88	77.92	149.61	93.69	120.11				83.5	-2.58634	-4.94667	-3.76269
16.7	233.46	510.6	192.91	118.71	117.54	107.96	60.12	125.31	166.11	134.52		192.93	183.24	130.59	110.09	65.41	77.25	149.36	93.67	120.91				84	-2.93535	-4.64615	-3.69203
16.8	339.71	510.97	193.33	118.14	119.08	108.47	60.32	122.63	165.37	134.39		192.59	181.72	130.87	109.19	65.38	77.54	152.18	93.37	121.84				84.5	-3.21641	-4.82601	-3.8909
16.9	237.84	506.41	191.84	122.21	119.79	109.11	59.62	123.27	165.26	133.22		191.73	180.23	129.84	110.07	67.67	79.41	150.37	93.88	124.79				85	-3.43075	-4.53242	-4.00521
17	236.87	510.47	191.68	117.89	119.03	108.59	59.22	124.61	168.92	134.01		192.58	179.48	130.37	109.42	65.77	77.16	148.79	93.66	121.72				85.5	-3.60343	-4.49569	-4.23412
17.1	236.68	506.77	193	118.76	118.26	108.39	59.77	130.42	167.06	135.27		193.88	182.41	130.49	111.58	65.39	76.29	149.78	93.06	120.24				86	-3.73065	-4.10103	-4.14027
17.2	235.32	509.53	193.43	118.74	118.46	108.22	59.94	124.68	166.28	134.12		192.17	182.63	130.43	110.94	65.3	77.05	149.4	92.5	120.39				86.5	-3.83409	-3.82264	-3.82589
17.3	340.07	513.61	193.09	117.27	118.39	108.83	59.66	124.6	165.49	133.07		191.84	181.47	129.68	109.74	65.09	77.1	153.02	92.46	119.66				87	-3.88729	-3.8902	-3.71198
17.4	235.79	509.11	192.39	122.07	117.92	109.94	59.46	122.84	166.14	133.1		192.66	181.97	127.92	110.57	68.16	79.52	150.74	92.85	123.79				87.5	-3.93051	-3.86124	-3.66011
17.5	237.52	511.93	191.98	117.43	118.72	107.79	59.59	124.34	169.91	133.81		191.59	181.47	127.93	109.62	66.12	78.57	150.02	93.52	120.86				88	-3.97007	-3.61325	-4.00145
17.6	237.94	509.3	192.47	117.7	117.81	108.82	59.26	129.58	165.23	133.03		193.56	182.96	129.89	109.2	65.22	77.07	150.37	92.89	119.39				88.5	-4.07171	-2.67983	-4.04631
17.7	238.67	507.09	191.98	118.58	119.43	108.68	59.31	124.57	166.38	133.92		192.38	181.51	128.99	110.54	65.26	77.02	150.1	91.84	120.57				89	-4.12371	-1.87425	-3.76877
17.8	343.86	509.73	191.22	118.6	118.47	108.98	59.74	124.02	165.18	133.44		190.44	179.3	127.62	109.42	65.87	78.14	151.98	93.36	119.22				89.5	-4.13107	-1.20082	-3.34148
17.9	239.47	505.72	189.9	121.78	117.93	109.01	59.66	123.64	166.21	132.26		189.3	180.74	128.66	110.89	68.19	79.08	150.4	94.2	123.22				90	-4.05155	-0.463045	-2.8791
18	237.9	504.76	191.4	117.84	118.81	108.68	58.93	124.44	169.31	133.37		190.14	180.12	128.46	109.39	65.94	77.09	149.86	93.07	120.54				90.5	-3.97724	0.41673	-2.35241
18.1	236.06	504.24	190.24	118.79	117.82	107.32	59.72	129.08	165.81	132.86		193.2	181.77	129.02	109.29	65.38	76.63	150.14	92.96	120.36				91	-3.88408	1.17893	-1.51113
18.2	234.9	503.21	191.17	118.26	119.22	107.84	59.64	124.39	165.93	131.81		191.22	180.7	130.13	108.97	66.33	76.97	149.32	94.04	117.94				91.5	-3.79745	1.98849	-0.495968
18.3	340.36	508.6	191.77	118.7	118.2	108.19	59.2	123.06	163.61	133.11		190.42	180.96	131.49	108.59	65.92	77.63	152.82	93.62	120.11				92	-3.63019	2.4383	0.433741
18.4	234.96	504.89	191.41	121.51	117.83	107.88	58.72	124.24	165.83	132.86		191.77	180.82	129.71	109.83	67.53	79.69	150.1	92.54	123.44				92.5	-3.35832	2.97031	1.253
18.5	235.6	503.79	190.59	116.56	117.81	107.53	58.44	122.96	167.68	134.83		188.33	181.58	129.07	108.36	66.17	77.53	149.72	93.51	119.47				93	-2.93377	3.32968	2.17713
18.6	234.78	504.2	191.23	117.14	117.47	108.46	58.91	128.52	164.72	132.74		191.28	181.23	131.72	109.62	65.56	77.57	150.98	93.6	119.09				93.5	-2.43456	4.40455	3.11041
18.7	233	507.8	191.77	117.73	117.88	107.2	58.89	124.33	163.83	133.64		191.19	179.5	129.09	109.17	65.39	76.58	150.94	93.65	118.34				94	-1.81083	4.87618	4.10804
18.8	339.07	507.91	191.76	118.23	116.5	107.78	59.21	122.6	164.22	133.18		190.22	180.57	129.67	109.24	65.21	76.97	153.64	93.66	119.96				94.5	-1.05583	5.21534	4.9864
18.9	234.1	504.48	189.81	121.47	116.99	108.46	58.97	123.6	164.98	132.9		189.18	181.49	129.63	108.31	68.02	79.48	150.63	93.15	122.6				95	-0.149828	5.04698	5.89068
19	235.04	509.09	192.01	117.96	117.63	107.44	59.67	123.69	168.91	131.96		189.37	180.13	128.17	109.23	65.96	77.5	150.5	92.44	118.52				95.5	0.811886	5.04385	6.64429
19.1	234.02	507.54	193.57	117.1	119.3	107.7	60	128.92	165.3	133.64		191.77	180.1	129.87	108.18	65.44	77.96	149.58	94.33	119.53				96	1.73925	5.10747	7.11264
19.2	234.4	506.4	190.46	117.14	117.9	108.2	58.73	122.17	165.47	133.16		189.6	179.49	129.01	108.63	64.97	77.74	150.03	94.36	118.56				96.5	2.6141	4.59081	7.55716
19.3	338.22	504.11	191.49	118.07	118.38	107.26	72.06	123.27	163.22	131.84		189.93	180.63	128.41	108.39	65.09	76.38	154.02	93.32	118.37				97	3.40152	4.36696	7.58546
19.4	236.24	508.87	192.22	120.92	117.49	108.41	72.61	122.99	164.46	131.82		188.84	181.8	129.14	109.09	68.36	79.41	150.28	93.74	122.79				97.5	4.10626	3.74874	7.38192
19.5	235.84	509.72	191	118.08	116.71	107.36	71.79	124.16	167.24	132.29		190.29	180.69	130.26	109.06	69.41	86.98	149.64	93.46	118.58				98	4.69722	3.49415	6.85834
19.6	237.19	514.23	190.48	117.98	116.74	107.8	72.33	127.94	163.93	131.66		192.12	182.36	130.01	109.13	66.7	77.77	150.27	93.93	119.08				98.5	5.15332	3.19461	5.94454
19.7	237.12	509.43	191.9	117.76	118.02	107.02	72.41	123.17	165.19	130.08		190.93	181.04	128.47	110.02	65.13	77.77	150.01	93.34	118.27				99	5.47831	2.43602	4.9782
19.8	342.19	510.23	192.52	117.61	116.59	106.08	73.16	122.37	165.39	131.81		191.87	182.2	128.49	108.59	66.19	77.72	153.8	93.2	118.74				99.5	5.65112	1.70257	3.67685
19.9	237.38	512.09	191.2	122.12	116.09	107.01	72.79	123.04	164.48	131.24		190.68	180.47	130.19	108.61	68.27	79.8	151.1	93.37	122.17				100	5.71809	0.699055	2.6185
20	235.73	507.07	193.48	117.6	117.81	108.02	71.84	123.58	168.79	132.11		190.98	180.74	128.94	108.21	65.22	77.61	150.34	93.84	117.57				100.5	5.64801	0.250361	1.69215
20.1	236.03	508.6	192.43	117.24	118.44	106.34	72.38	127.71	165.34	131.27		192.22	180.77	127.28	108.79	65.63	76.84	150.2	92.96	118.51				101	5.45393	-0.425348	0.50105
20.2	235.29	508.13	191.87	116.14	117.04	106.63	71.62	121.6	166.13	132.58		191.56	179.89	128.21	108.09	65.88	77.59	149.46	93.48	118.16				101.5	5.11989	-1.55948	-0.54332
20.3	340.81	509.47	192.48	117.08	116.41	106.68	72.28	123.28	166.43	132.13		191.71	181.31	128.42	109.02	65.27	76.67	153.87	92.99	117.83				102	4.70538	-2.81624	-2.04203
20.4	235.41	505.98	192.12	121.4	116.29	107.22	71.94	122.67	163.52	131.54		189.73	180.31	129.02	108.79	68.69	80.44	150.22	93.4	120.7				102.5	4.2368	-4.15744	-2.76255
20.5	236	507.57	191.5	116.98	117.6	106.97	72.26	123.43	168.32	132.6		192.01	180.37	128.82	108.68	64.91	77.21	151.23	94.09	117.89				103	3.71034	-4.97559	-3.76786
20.6	235.68	504.88	191.72	117.73	117.37	106.39	72.2	128.66	163.99	130		193.31	181.48	128.36	108.56	65.08	76.73	150.4	93.03	118.96				103.5	3.10406	-5.65332	-4.2737
20.7	235.77	509.97	192.24	117.33	116.77	107.82	71.93	123.19	164.54	131.42		190.32	180.62	127.66	108.6	65.49	77.88	150.62	93.26	118.59				104	2.37616	-5.94871	-4.6374
20.8	337.54	506.73	192.5	116.76	115.93	106.81	71.64	122.28	163.69	131.3		190.97	179.77	126.96	107.28	65.66	78.16	153.7	93.84	118.32				104.5	1.57744	-5.96299	-4.64131
20.9	236.19	502.09	193.78	118.84	116.5	107.48	72.29	123.2	163.01	130.63		191.07	180.5	127.93	108.63	68.53	79.13	150.52	92.43	121.79				105	0.741309	-5.92555	-4.4807
21	235.68	501.6	193.02	116.08	117.06	107.49	71.46	121.62	167.13	132.09		191.36	180.53	127.99	107.53	65.62	77.59	150.51	93.34	117.66				105.5	-0.0575601	-6.05123	-4.77241
21.1	235.74	504.19	192.3	117.02	116.98	106.98	71.97	128.1	162.39	131.5		192.57	180.64	127.62	108.22	65.52	77.82	150.69	93.63	117.49				106	-0.806995	-6.42062	-5.01967
21.2	237.7	504.28	191.59	118.04	117.59	106.3	72.1	122.66	163.9	131.91		189.83	181.26	126.86	108.42	65.82	76.96	149.99	93.48	117.97				106.5	-1.46692	-6.45782	-5.27289
21.3	339.26	503.81	192.44	117.69	117.5	106.04	71.59	123.39	164.83	132.34		191.03	180.69	128.12	108.61	65.33	78.63	154.29	93.5	118.82				107	-2.03804	-6.30371	-5.00236
21.4	236.52	503.96	191.06	120.29	117.54	107.83	71.23	121.49	164.02	130.41		188.88	179.37	126.82	107.54	67.6	79.21	150.17	93.71	120.43				107.5	-2.51893	-5.86571	-4.77181
21.5	236.83	501.38	190.83	116.37	115.47	106.87	70.92	122.24	167.48	131.38		189.31	180.53	127.52	108.08	66.02	77.82	150.09	93.51	117.54				108	-2.9175	-5.67176	-4.51263
21.6	234.57	504.93	191.7	115.73	117.01	106.49	72.24	128.1	163.3	130.13		191.61	180.88	129	108.18	66.62	76.67	149.78	93.04	117.38				108.5	-3.23491	-5.37	-4.7122
21.7	237.4	507.41	192.18	116.84	116.53	106.23	71.31	122.71	162.88	130.58		188.96	180.73	128.93	108.14	66.61	77.02	150.5	92.87	117.03				109	-3.48505	-5.16151	-4.7497
21.8	338.36	505.12	191	117.74	117.13	105.99	70.83	121.34	163.59	130.32		190.87	179.74	127.11	108.24	65.38	77.62	153.24	92.84	118.06				109.5	-3.68778	-5.04072	-4.9338
21.9	235.9	503.03	191.76	120.04	115.84	107.31	72.09	120.91	163.38	131.26		188.6	180.27	128.07	107.59	68.91	80.23	151.26	92.84	120.58				110	-3.84776	-5.00351	-4.97132
22	234.99	504.72	193.29	116.03	115.98	106.52	71.22	122.06	165.79	131.16		189.8	180.36	129.36	107.38	66.62	77.48	150.6	93.33	118.13				110.5	-3.97215	-4.63862	-4.9939
22.1	235.03	504.61	191.33	116.34	116.49	106.28	70.93	127.88	162.39	130.2		191.03	180.41	128.02	107.28	65.84	77.19	151.26	93.34	117.9				111	-4.06119	-4.06396	-4.63019
22.2	236.37	503.31	191.3	117.23	116.98	106.7	70.97	122.53	164.44	131.72		190.32	180.19	127.73	108.03	65.68	77.36	150.41	92.57	116.58				111.5	-4.13006	-3.49029	-4.49673
22.3	236.37	503.31	191.3	116.54	116.81	106.39	71.41	121.32	162.89	131.19		188.82	178.49	128.14	107.8	65.68	78.02	153.98	92.96	117.24				112	-4.17905	-3.245	-4.47795
22.4	235.04	503.33	191.79	120.46	116.97	107.18	71.88	121.73	163.24	131.5		187.71	179.16	125.9	107.7	69.43	80.13	150.97	92.81	122.67				112.5	-4.2585	-2.75819	-4.9204
22.5	235.04	503.33	191.79	116.23	117.34	106.98	71.72	122.52	167.72	131.54		187.07	178.96	125.33	108.24	66.51	77.09	149.94	94.6	117.19				113	-4.30144	-2.10124	-4.71201
22.6	112.18	327.12	61.71	116.48	116.73	106.73	71.22	127.8	162.96	130.02		187.07	178.96	127.49	108.23	65.93	77.43	149.37	93.56	118.1				113.5	-4.31095	-1.27832	-4.2117
22.7	112.18	327.12	61.71	117.06	117.03	106.7	70.59	122.16	162.89	129.26		188.23	178.29	128.27	108.01	65.47	77.79	150.5	93.25	117.51				114	-4.25473	-0.532828	-3.49823
22.8	112.18	327.12	61.71	116.48	117.53	106.18	70.47	122.23	163.4	129.93		188.23	178.29	126.7	107.36	65.69	76.27	153	93.37	118.67				114.5	-4.19345	0.238784	-2.85762
22.9	112.18	327.12	61.71	120.02	116.5	107.64	72.11	121.31	163.14	130.63		72.59	54.76	128.79	107.98	69.23	79.96	150.42	93.36	121.53				115	-4.12099	1.05768	-1.75803
23	529.18	833.8	558.93	116.13	117.19	107.27	70.9	121.84	165.91	130.37		72.59	54.76	128.5	107.67	65.37	77.23	151.6	93.64	116.8				115.5	-4.04212	2.18528	-0.621307
23.1	430.82	725.92	444.19	117.93	117.66	107.82	72.56	126.84	162.57	130.27		72.59	54.76	127.28	107.48	66.07	77.62	149.24	93.08	117.52				116	-3.90893	3.19809	0.529304
23.2	384.27	667.02	382.76	116.83	116.97	107.01	71.72	121.13	162.82	130.8		72.59	54.76	127.2	107.81	64.66	78.37	149.73	92.31	115.93				116.5	-3.70048	4.04099	1.44384
23.3	364.98	635.94	346.41	116.66	115.58	106.34	71.34	120.7	163.53	129.08		466.07	481.11	128.47	108.33	64.88	77.74	154.17	92.69	116.7				117	-3.36404	4.64614	2.67519
23.4	337.41	608.19	321.07	119.69	116.46	108.48	70.97	121.98	162.49	131.36		383.44	384.96	128.06	107.36	69.42	79.91	150.22	93.13	119.67				117.5	-2.91822	5.15214	3.71647
23.5	321.51	597.28	302.4	116.46	116.64	107.26	71.55	121.24	166.29	130.49		334.92	337.16	128.98	107.29	66.42	77.16	150.71	93.46	116.88				118	-2.34573	5.51901	4.8775
23.6	312.22	585.74	289.53	117.39	116.69	107.23	71.12	128.96	162.91	128.98		309.18	306.4	128.71	107.82	65.57	77.4	150.16	92.72	117.09				118.5	-1.65136	5.67735	5.83414
23.7	306.04	571.31	279.86	117.4	116.52	106.5	71.24	122.08	161.56	130.38		287.49	286.6	129.06	107.27	65.92	75.62	149.23	92.73	116.97				119	-0.8587	5.80151	6.90201
23.8	309.56	569.72	270.64	117.98	116.68	107.17	71.84	121.23	161.77	129.52		272.64	271.76	128.97	107.61	66.26	76.86	154.28	93.21	117.62				119.5	-0.04058	5.81316	7.44925
23.9	293.84	559.32	261.44	123.21	116.68	106.31	71.1	121.61	162.03	129.23		259.28	260.14	127.24	108.03	67.33	80.41	149.81	92.29	119.44				120	0.790839	5.86249	7.94475
24	290.29	555.07	256.3	118.93	115.39	106.87	70.83	121.38	164.64	129.69		254.14	251.09	126.41	107.54	66.63	78.07	150.27	93.09	117.61				120.5	1.58963	5.84171	8.10868
24.1	286.67	552.91	251.49	118.17	116.58	107.2	71.91	126.83	163.2	130.74		248.68	246.39	127.39	108.91	66.86	77.66	150.18	93.13	117.32				121	2.35597	5.87127	8.2448
24.2	283.37	552.37	249.23	118.92	117.53	106.63	71.31	120.76	162.98	128.96		240.5	238.56	125.56	106.8	66.19	77.96	150.33	93.65	116.71				121.5	3.03888	5.48525	8.4334
24.3	287.69	544.89	246.79	118.29	116.36	106.36	70.66	121.06	163.89	130.46		234.29	235.57	127.39	106.58	65.72	77.34	152.23	92.35	116.31				122	3.61126	4.99175	8.03817
24.4	278.39	541.01	241.23	119.53	116.12	108.56	69.23	122.12	164.28	130.89		231.13	232.13	128.07	107.73	68.22	80.67	150.27	93.14	119.23				122.5	4.07693	4.62282	7.39368
24.5	273.36	537.4	239.2	116.38	117.47	106.44	71.19	122.01	167.47	130.38		228.23	227.78	126.34	107.78	66.15	78.32	149.91	93.49	117.1				123	4.42594	4.05819	6.47574
24.6	271.91	536.39	235.77	117.03	116.53	106.02	71.35	126.48	163.76	129.69		225.6	225.44	126.7	106.57	67.28	78.02	150.2	92.68	117.37				123.5	4.67575	3.72026	5.5732
24.7	271.17	538.29	231.56	115.68	115.98	106.36	70.68	121.61	164.56	128.88		222.18	224	127.76	107.37	65.89	78.03	150.64	91.88	116.38				124	4.82817	2.84694	4.50413
24.8	279.53	536.04	232.62	116.34	115.33	106.84	71.06	122.06	162.43	130.59		220.27	222.14	128.46	107.28	66.56	77.66	152.28	93.34	115.47				124.5	4.83249	2.12174	3.02696
24.9	267.67	529.1	231.22	119.1	115.03	107.28	70.46	122.02	161.82	130.56		217.48	218.62	127.97	108.36	68.19	80.09	148.93	92.92	119.21				125	4.72305	1.00254	1.4476
25	267.01	529.81	228.58	116.36	117.14	107	70.46	121.06	166.32	130.69		215.74	216.64	127.19	106.08	65.7	77.31	151.76	93.96	115.28				125.5	4.47679	0.0129101	0.0258718
25.1	265.2	527.47	223.81	115.19	117.36	105.74	59.19	127.27	162.9	129.31		215.3	214.9	126.59	108.08	65.09	77.78	150.31	93.51	116.13				126	4.16759	-1.20376	-1.48189
25.2	263.98	526.98	225.98	116.76	115.18	105.93	57.01	119.93	163.59	129.24		212.61	212.54	127.31	107.28	65.83	76.84	149.87	94.14	116.57				126.5	3.79524	-2.41752	-2.74572
25.3	271.81	533.51	222.79	115.2	116.49	106.32	56.76	122.23	163.66	128.38		211.39	212.79	125.5	107.08	65.56	76.93	153.16	92.96	116.17				127	3.37323	-3.4197	-3.88285
25.4	261.83	524.68	223.93	119.69	116.4	107.13	57.11	121.26	163.02	128.18		211.44	210.83	125.01	106.93	68.61	79.77	150.27	93.56	120.13				127.5	2.89238	-4.19195	-4.54745
25.5	261.31	529.02	220.71	118.07	115.7	107.07	57.02	120.48	165.83	130.53		209.12	208.11	124.53	106.21	65.38	78.11	150.79	93.67	117.07				128	2.32272	-4.65463	-4.83066
25.6	261.92	521.78	216.89	118.13	116.01	106.47	57.63	125.01	162.53	129.63		209.62	208.57	124.43	106.5	66.37	77.7	150.86	92.59	115.96				128.5	1.6745	-4.70933	-4.84147
25.7	260.29	522.49	218.6	118.16	117.24	106.38	57.01	120.48	163.2	128.21		209.42	207.47	125.97	106.18	66.41	78.41	151.13	93.02	116.04				129	0.962945	-4.57244	-4.88226
25.8	269.24	526.96	219.23	118.92	116.42	106.21	56.88	120.7	162.11	131.13		207.7	206.54	126.11	106.38	66.39	77.73	152.8	91.93	116.12				129.5	0.235769	-4.52698	-4.95446
25.9	258.42	521.51	216.9	121.79	117.12	107.14	56.53	120.77	161.96	129.69		206.97	204.72	126.79	105.91	68.2	80.23	149.93	93.5	120.07				130	-0.468689	-4.62232	-5.206
26	256.7	521.27	216.63	116.37	115.07	107.17	57.83	121.04	166.09	128.97		205.71	204.46	124.92	107.04	66.08	77.58	151.4	92.9	115.37				130.5	-1.10972	-4.45003	-5.10855
26.1	255.06	518.71	215.48	115.89	116.12	106.73	57.46	126.86	162.77	127.71		208.79	204.22	125.8	106.48	65.33	78.01	150.11	92.83	116.3				131	-1.66863	-4.21012	-5.11521
26.2	254.63	518.06	213.93	115.88	116.32	106.09	57.04	121.59	161.91	130.03		205.08	202.36	124.39	106.8	66.04	78.06	150.66	92.02	116.56				131.5	-2.13727	-3.91061	-4.79871
26.3	264.76	517.97	216.4	116.49	116.38	107.41	57.58	120.3	161.88	129.12		204.76	202.33	126.98	106.94	65.79	78.73	154.02	93.34	116.12				132	-2.5293	-3.83629	-4.8521
26.4	255.22	515.21	213.94	120.34	116.6	106.61	57.34	120.98	161.46	129.47		202.99	202.37	125.92	107.02	68.39	80.5	149.08	93.03	118.76				132.5	-2.85238	-3.69877	-4.59714
26.5	254.42	514.44	211.44	115.33	116.76	106.33	58.27	120.47	165.82	130.53		201.52	199.97	125.68	107.27	65.78	77.06	148.62	93.89	115.06				133	-3.10695	-3.61066	-4.67923
26.6	254.08	513.62	210.3	116.41	116.68	107.51	56.4	126.38	160.76	129.29		203.8	200.4	125.7	107.08	64.77	76.97	150.71	93.13	116.04				133.5	-3.30229	-3.31306	-4.6161
26.7	250.42	510.96	211.03	115.72	115.44	106.09	56.88	120.76	161.99	129.82		203.06	200.59	124.94	106.73	65.38	77.94	150.04	93.46	116.42				134	-3.45257	-3.01553	-4.49353
26.8	260.64	511.47	210.74	115.11	115.88	106.28	57.42	120.76	161.42	128.31		201.32	199.98	125.22	106.42	66.2	77.49	153.74	93.65	117.07				134.5	-3.57604	-2.72746	-4.51214
26.9	249.58	508.81	209.26	118.73	116	106.26	56.83	119.24	161.76	129.01		200.39	198.9	124.51	107.58	68.81	80.62	149.44	93.5	118.88				135	-3.67273	-2.43623	-4.48377
27	246.56	508.34	206.5	115.89	115.9	105.41	57.12	118.92	165.52	129.08		198.97	197.32	126.29	107.11	65.93	77.24	150.34	93.38	115.38				135.5	-3.73935	-1.95344	-4.60103
27.1	246.59	501.52	206.11	115.54	115.28	106.67	57.37	127.09	161.62	128.71		200.18	196.91	127.41	106.69	66.85	78.54	148.5	93.07	116.2				136	-3.78598	-1.39341	-4.41361
27.2	245.67	507.9	204.97	115.63	116.49	107	57.93	121.17	161.79	128.81		198.38	195.94	127.06	106.43	65.77	78.37	149.44	92.94	115.89				136.5	-3.82944	-0.860669	-4.39345
27.3	254.9	504.33	205.34	115.74	116.3	107.24	56.42	120.1	161.02	129.28		194.86	194.68	125.76	105.78	65.18	77.14	153.17	94.93	115.67				137	-3.84474	-0.265364	-4.17545
27.4	247.86	505.11	204.23	119.6	115.62	107.89	56.98	120.71	161.14	128.06		195.98	195.17	125.39	106.76	68.36	80.68	150.58	92.79	119				137.5	-3.83274	0.283133	-3.94651
27.5	245.79	503.48	203.17	114.81	115.89	107.98	56.8	120.64	164.46	129.38		194.61	194.12	125.8	107.11	65.92	78.22	148.92	93.3	115.82				138	-3.78612	0.950615	-3.04
27.6	245	501.14	201.44	115.82	114.12	106.72	57.89	126.43	161.81	128.99		196.18	194.5	125.42	105.7	65.78	76.31	150.44	93.48	116.61				138.5	-3.72352	1.53121	-2.23678
27.7	245.88	499.83	201.93	115.72	114.69	105.92	56.68	121.22	161.9	129.07		193.97	192.22	125.13	104.84	66.52	77.91	149.83	93.73	115.22				139	-3.6704	2.5686	-0.963035
27.8	253.91	500.38	202.71	114.87	115.93	106.69	57.22	120.69	160.97	129.41		194.94	194	123.26	106.16	65.62	77.86	152.19	92.54	116.28				139.5	-3.58478	3.64766	-0.152451
27.9	243.42	500.44	202.59	118.62	115.21	106.53	57.17	120.2	161.79	127.51		194.23	192.83	124.32	106.5	68.68	79.82	149.46	92.82	118.68				140	-3.45909	4.78965	0.965766
28	241.79	498.81	202.31	115.3	116.51	107.19	56.99	120.78	165.09	130.41		194.1	192.87	124.68	105.69	65.52	77.49	149.51	92.48	114.09				140.5	-3.243	5.78711	2.06458
28.1	243.11	497.02	202.96	116.11	115.32	106.86	57.92	124.4	160.62	129.93		194.82	192.19	124.62	106.39	66.18	77.06	149.93	92.63	115				141	-2.92102	6.53392	3.49249
28.2	242.72	497.97	201.99	115.34	117.12	107.56	56.96	121.28	161.07	127.68		192.56	191.96	124.93	106.24	66.5	77.61	149.06	92.34	115.36				141.5	-2.50913	7.10369	4.92054
28.3	253.23	494.91	202.27	115.57	116.07	107.34	56.81	120.12	160.19	129.17		195.03	191.14	124.81	106.66	66.21	77.72	152.52	92.97	115.26				142	-1.97945	7.27326	6.05217
28.4	243.5	494.89	201.14	119.79	115.99	106.72	57.31	120.59	161.61	127.97		193.51	191.16	124.72	106.27	67.74	79.38	148.12	92.79	117.21				142.5	-1.365	7.57258	7.50641
28.5	242.22	498.82	200.59	114.51	116.77	106.81	56.26	120.26	164.73	129.44		192.82	189.54	123.78	106.8	65.78	77.44	150.36	92.78	116.28				143	-0.666609	8.00665	8.78126
28.6	244.64	497.23	201.02	116.73	115.84	106.36	56.22	125.62	159.7	128.23		195.28	193	126.13	105.78	66.31	77.39	149.3	92.47	115.76				143.5	0.084987	8.25969	10.0691
28.7	243.26	496.83	202.13	114.83	115.61	107.94	55.9	120.27	161.22	129.16		192.06	192.36	125.32	105.42	65.48	77.73	149.2	92.59	115.5				144	0.855998	8.17396	10.7612
28.8	252.08	498.7	202.16	115.1	116.18	106.06	56.87	119.91	161.81	128.74		192.69	190.42	124.98	105.66	65.33	76.45	152.53	93.64	116.04				144.5	1.6267	7.99616	11.399
28.9	243.59	497.79	201.82	119.16	116.39	107.22	56.59	120.9	160.07	127.3		192.83	189.98	124.99	105.54	68.91	79.01	148.49	92	118.67				145	2.33889	7.7418	11.1995
29	244.97	497.5	201.32	115.16	116.11	107.74	56.87	120.17	165.26	129.42		191.11	190.93	125.44	105.19	66.33	77.02	150	92.23	115				145.5	2.99795	7.60096	10.76
29.1	243.7	500.33	201.13	115.04	115.63	107.22	56.84	125.46	160.63	128.4		194.86	190.38	124.39	105.84	66.57	77.35	150.23	94.29	115.03				146	3.57335	7.28335	9.77715
29.2	243.91	498.93	200.42	115.3	114.61	106.81	56.83	119.6	161.22	128.61		192.4	190.27	123.52	105.74	65.67	77.43	150.52	93.53	114.48				146.5	4.06946	6.57328	9.40262
29.3	253.32	505.19	204.1	115.93	114.66	106.8	57.32	121.19	160.57	127.7		192.04	189.62	123.27	106.09	66.77	78.02	153.72	93.1	115.78				147	4.45325	5.79009	8.47077
29.4	244.46	504.59	201.68	120.69	114.56	108.81	56.89	120.62	159.4	128.88		192.8	190.48	124.27	105.59	68.45	79.81	148.97	91.88	120.51				147.5	4.74597	5.29561	8.04581
29.5	244.07	502.7	202.56	118.46	116.2	106.86	56.22	120.83	163.23	128.89		193.42	190.81	124.68	104.41	65.68	77.5	149.16	93.3	115.31				148	4.96022	4.64038	6.86583
29.6	245.28	508.12	203.27	116.89	116.21	107.48	57.43	125.13	160.63	128.62		195.62	191.88	125.03	105.94	65.68	77.07	149.09	92.98	115.22				148.5	5.0508	3.63045	5.64375
29.7	245.78	504.46	201.41	118.28	115.94	106.86	56.61	118.96	161.06	127.67		195.3	192.13	125.12	107.01	66.6	77.66	149.88	93.17	115.17				149	5.03505	2.36984	3.5391
29.8	256.12	503.37	203.09	118.3	116.96	107.52	57.49	120.32	162.12	129.19		193.77	192.22	123.52	106.32	64.96	78.36	151.92	92.01	114.27				149.5	4.89389	1.16479	1.72511
29.9	244.12	504.71	201.89	121.66	115.77	107.16	57.53	119.07	162.08	129.63		193.5	190.2	124.87	105.17	69.27	79.64	148.68	92.78	117.38				150	4.68488	-0.0575229	0.00783975
30	245.09	506.39	200.99	117.94	115	106.53	56.64	118.99	166.56	129.72		193.4	190.69	124.07	106.14	65.93	77.64	149.57	92.78	114.13				150.5	4.39159	-1.52713	-1.17486
30.1	245.32	503.87	201.93	115.86	115.98	107.06	57.13	125.41	161.28	128.77		196.35	190.38	123.98	106.42	66.26	77.07	149.69	92.52	115.2				151	4.04693	-2.59637	-2.15285
30.2	245.9	506.58	201.8	115.68	114.92	106.88	56.89	121.3	160.07	128.58		195.87	190.86	125.16	105.03	66.32	77.58	149.54	94.07	115.06				151.5	3.65891	-2.96662	-2.82014
30.3	255.29	506.32	202.71	114.04	116.1	108.04	56.47	119.29	161.57	128.2		194.07	191.06	124.57	105.52	66.31	77.72	152.32	93.07	115.66				152	3.21301	-3.75325	-3.43095
30.4	245.7	506.89	200.66	118.72	116.6	108.09	57.08	120.19	160.09	127.46		193.61	191.6	125.32	106.22	67.94	79.77	146.66	92.99	117.17				152.5	2.68788	-4.0472	-3.8027
30.5	245.67	503.41	201.29	115.64	115.73	106.43	57.14	120.99	164.11	128.84		194.53	191.2	124.92	106.61	65.38	77.01	148.91	93	114.94				153	2.09284	-4.63766	-3.86821
30.6	245.29	505.59	199.5	114.5	115.26	106.62	56.47	124.88	161.62	127.78		195.9	191.54	124.94	105.02	65.97	77.68	149.77	92.23	115.02				153.5	1.46706	-4.00612	-3.88002
30.7	245.46	508.7	200.6	116	116.42	107.11	56.56	118.51	163.73	128.02		193.58	189.86	124.13	106.06	66.12	77.64	149.42	91.87	115.84				154	0.848949	-4.01306	-3.8565
30.8	253.28	508.8	201.18	115.57	116.06	106.73	57.63	119.88	161.27	127.12		193.66	189.66	123.99	106.68	65.76	77.62	152.38	92.38	115.8				154.5	0.28041	-3.94838	-3.84631
30.9	245.4	506.01	198.32	119.23	117.8	108.36	56.67	118.91	161.44	128.26		193.6	190.74	124.82	105.37	67.29	79.98	149.08	91.89	118.83				155	-0.226951	-4.47	-3.77392
31	244.1	500.62	198.35	115.82	115.76	107.4	56.13	119.77	165.84	127.84		194.27	189.46	125.72	105.66	65.95	77.84	148.48	92.89	115.21				155.5	-0.660095	-4.43465	-3.75034
31.1	241.99	496.43	198.07	114.71	115.79	107.74	56.49	124.16	163.14	127.48		196.62	191.92	126.26	104.61	66.28	77.11	148.52	94.07	114.21				156	-1.02435	-4.26564	-3.57853
31.2	241.47	498.59	198.38	116.42	116.97	107.04	56.51	118.76	162.02	128.36		191.93	190.33	125.42	105.04	66.42	76.3	148.88	92.45	113.37				156.5	-1.32411	-3.98292	-2.65013
31.3	250.38	499.41	196.91	117.91	116.13	108.12	57.08	119.66	160.92	128.41		193.28	189.24	125.47	105.53	66.5	77.21	151.87	93.28	114.29				157	-1.56703	-3.73558	-2.58687
31.4	239.73	501.64	197.74	121.14	115.37	107.26	56.47	118.24	162.24	128.02		190.63	187.91	126.79	105.61	68.27	80.29	150.89	92.25	118.72				157.5	-1.76631	-3.69257	-2.39129
31.5	241.54	499.3	197.06	118.88	117.04	108.29	56.7	119.89	165.18	128.9		191.44	188.51	126.33	105.76	65.62	77.26	148.06	93.04	114.98				158	-1.91925	-3.50943	-3.00228
31.6	240.62	496.97	196.77	120.12	115.76	107.07	55.96	125.02	162.36	127.04		192.97	187.44	125.12	105.4	66.13	77.17	149.04	93.27	115.11				158.5	-2.02986	-3.10201	-2.80105
31.7	240.79	497.03	196.53	118.04	115.64	106.6	57.56	119.34	161.99	127		191.69	188.3	124.92	105.03	66.26	76.13	148.8	93.72	115.54				159	-2.10648	-2.28163	-2.21873
31.8	250.24	502.42	197.42	117.08	115.74	107.47	56.99	119.38	163.61	128.66		191.68	187.79	124.22	105.64	66.04	77.62	152.39	91.71	112.76				159.5	-2.15008	-1.73125	-2.20506
31.9	239.17	499.01	198.2	121.79	116.37	107.89	57.1	118.9	162.81	128.17		190.01	188.1	125.27	105.83	67.58	79.29	148.73	93.43	117.63				160	-2.17997	-1.60386	-2.16427
32	239.62	501.2	195.98	114.82	115.59	107.02	56.52	118.47	164.62	128.58		190.44	186.54	125.53	104.6	65.44	76.78	148.79	93.33	114.38				160.5	-2.21054	-1.50544	-2.66333
32.1	240.52	497.29	197.67	115.03	116.1	106.42	56.64	124.66	162.36	127.96		192.5	186.49	124.58	105.93	65.63	77.56	149.6	93.31	114.3				161	2.95506	6.16313
32.2	239.3	496.13	196.09	116.28	116.37	108.1	56.28	120.32	160.38	126.24		190.3	186.84	125.57	105.24	66.37	77.22	149.54	93.51	114.31				161.5	3.14713	5.80099
32.3	248.53	497.96	197.2	115.89	116.29	106.24	55.66	120.67	160.5	127.48		189.73	187.09	125.97	104.89	66.51	77.59	150.32	93.02	114.7				162	3.31425	5.36884
32.4	240.43	498.94	197.67	119.29	116.74	108.18	55.92	120.19	162.28	127.3		190.98	185.68	125.89	104.96	67.8	79.83	147.48	94.76	117.58				162.5	3.45885	4.81785
32.5	240.48	497.84	196.4	113.8	116.6	107.82	56.84	119.14	164.92	128.38		189.69	187.48	125.39	106.13	66.51	77.1	148.34	94.26	112.47				163	3.60181	4.23731
32.6	240.03	495.97	196.28	116.28	117.29	107.52	57.04	124	160.62	128.17		192.3	185.86	126.29	104.86	66.32	77.13	148.12	93.2	115.27				163.5	3.68507	3.47395
32.7	241.3	497.98	197.43	115.01	115.74	108.86	56.14	120.02	161.92	128.31		190.49	186.11	126.78	104.86	65.46	76.71	148.83	93.34	113.81				164	3.71555	2.71345
32.8	248.96	501.29	196.73	114.72	115.83	107.66	56.39	118.71	160.64	127.24		190.81	187.08	125.3	105.17	65.59	78.16	152.59	92.16	114.08				164.5	3.6769	1.75121
32.9	239.81	499.52	195.63	117.69	115.91	107.27	55.84	118.72	161.68	127.69		191.04	187.6	125.02	106.03	68.77	79.73	149.83	92.88	117.92				165	3.53193	0.912755
33	240.67	499.9	196.32	114.81	115.32	106.99	55.9	119.18	164.58	128.66		190.16	185.67	124.64	104.69	66	78.29	148.97	93.67	113.44				165.5	3.33702	-0.754953
33.1	240.39	495.07	196.04	116.8	115.78	107.83	56.85	124.26	160.41	127.13		192.26	188.46	124.54	105.08	66.42	77.6	148.51	92.44	113.79				166	2.94039	-2.41862
33.2	238.88	496.69	197	114.96	115.84	108.5	55.54	119.16	160.82	127.88		190.07	186.96	124.41	105.88	65.95	77.54	148.7	93.33	114.34				166.5	2.55582	-4.4567
33.3	248.72	498.74	195.91	114.2	115.54	107.12	56.3	120.51	160.86	127.96		190.43	185.38	124.82	105.52	66.36	77.66	150.79	94.2	115.52				167	2.05682	-5.62368
33.4	239.47	499.89	196.41	118.63	116.46	109.69	55.96	119.08	160.51	127.08		189.52	186.73	125.37	105.6	68.46	79.61	148.06	93.18	117.33				167.5	1.57739	-6.91332
33.5	240.56	502.74	195.36	114.62	115.77	106.73	56.31	118.54	163.67	128.73		190.11	185.13	126.12	104.88	66.25	77.95	146.93	93.13	114.34				168	1.19905	-7.63635
33.6	239.5	496.19	195.61	115.23	116.88	107.82	57.16	123.67	161.48	126.97		192.26	185.82	124.88	104.9	66.26	77.71	149.32	93.77	114.7				168.5	0.891967	-8.07502
33.7	240.66	497.83	194.96	115.69	117.41	106.39	56.75	118.32	160.48	126.22		188.84	186.37	123.69	105.72	66.33	77.55	149.62	92.94	113.73				169	0.670627	-8.01795
33.8	250.97	502.1	194.41	115.14	115.57	108.2	56.81	119.64	160.68	126.59		189.48	185.91	125.42	104.67	65.44	77.02	152.33	93.11	113.78				169.5	0.440923	-7.95454
33.9	240.22	496.06	195.61	118.46	115.76	109.2	56.53	119.4	161.74	127.73		190.01	187.27	125.02	104.91	69.22	79.34	149.46	93.38	116.56				170	0.28045	-7.78188
34	240.92	495.54	196.09	115.56	116.77	108.09	56.3	118.24	163.19	129.63		189.66	187	126.38	104.88	66.16	78.44	149.63	93.16	113.42				170.5	0.160067	-7.70799
34.1	237.21	495.91	194.66	114.12	117.29	107.07	56.59	124.39	161.43	128.16		190.73	185.38	126.68	105.62	66.06	78.05	148.17	93.31	112.43				171	0.0463654	-7.35164
34.2	239.99	496.79	196.59	114.84	116.37	107.7	56.86	118.34	160.59	126.99		189.36	184.49	126.66	105.08	65.83	77.6	147.6	93.04	114.5				171.5	-0.0437947	-7.03966
34.3	249.78	500.38	196.6	115.26	115.28	107.53	56.76	118.94	161.41	128.42		189.1	184.73	126.38	105.08	65.98	78.3	152.4	93.26	113.69				172	-0.0774876	-6.60004
34.4	239.73	498.32	195.31	118.24	115.42	107.77	55.74	118.86	161.69	127.62		189.38	185.18	125.47	105.19	68.88	79.43	148.88	93.44	117.42				172.5	-0.182321	-6.23871
34.5	240.39	494.6	195.5	115.29	116.74	108.64	55.12	118.57	163.83	128.86		190.5	185.19	124.52	104.68	66.15	76.75	148.27	94.17	113.28				173	-0.367701	-5.86175
34.6	239.98	495.19	195.19	114.54	115.94	108.22	55.63	124.26	159.17	126.98		192.69	186.52	125.43	105.03	66.28	77.36	147.71	92.7	113.6				173.5	-0.680837	-5.359
34.7	239.27	495.07	194.24	113.99	115.91	107.73	56.27	118.31	159.84	127.77		189.93	186.89	123.96	104.23	66.26	77.64	148.74	93.69	112.86				174	-1.01407	-4.85116
34.8	248.52	499.21	194.27	114.9	115.03	107.73	55.76	119.32	160.99	126.96		189.72	183.68	125.21	104.69	67.34	77.71	151.28	92.59	113.48				174.5	-1.28867	-4.32972
34.9	237.53	497.14	195.52	119.22	116.81	108.53	56.62	117.89	159.41	126.86		187.71	185.08	125.66	104.63	69.09	79.01	147.29	94.83	118.6				175	-1.55068	-3.7177
35	239.61	495.16	193.52	114.84	115.46	108.23	55.51	118.73	164.1	128.39		189.3	184.78	123.94	104.99	66.34	77.11	149.29	93.85	113.74				175.5	-1.74914	-2.99956
35.1	237.91	495.88	193.7	114.31	115.12	107.66	56.91	123.34	161.87	127.04		191.1	185.97	125.28	104.5	65.59	77.67	148.04	92.9	112.54				176	-2.01767	-2.14263
35.2	238.93	495.64	195.16	114.92	116.24	108.06	56.89	118.31	160.23	126.27		190.17	185.12	125.4	103.93	67.11	78.02	148.11	93.69	113.38				176.5	-2.22499	-1.32166
35.3	250.1	495.67	195.58	114.41	116.37	107.42	56.17	119.3	160.47	128.66		189.49	185.28	125.83	103.96	66.04	77.79	151.43	93.61	113.13				177	-2.52775	0.138019
35.4	240.54	494.14	194.29	118.69	115.93	107.79	56.62	119.87	160.64	128.06		188.76	184.04	124.74	105.04	68.48	81.06	147.79	92.73	115.63				177.5	-2.64549	1.14456
35.5	241.34	495.22	195.03	114.66	115.22	108.06	55.87	118.91	162.92	127.71		188.91	185.91	123.73	104.18	66.18	77.46	148.02	92.13	113.74				178	-2.70272	2.13656
35.6	239.01	492.29	195.12	113.59	115.4	106.94	56.07	124.78	161.91	126.79		190.13	184.57	124.79	103.96	66.08	77.46	148.13	93.62	112.93				178.5	-2.62131	2.49561
35.7	238.41	494.14	195.09	114.66	115.8	108	55.97	119.92	159.71	127.67		190.17	185.8	126	104.49	66.06	77.77	147.94	93.29	114.78				179	-2.63931	3.16033
35.8	248.12	494.81	196.1	114.4	114.5	107.63	55.5	119.27	160.44	127.38		189.8	184.33	125.16	104.64	66.28	77.82	151.88	93.3	113.68				179.5	-2.61081	3.62319
35.9	240.07	497.53	195.11	117.79	115.91	108.43	55.88	118.38	161.03	127.86		189.02	183.44	126.31	105.48	68.98	80.37	149.59	92.9	117.21				180	-2.5943	3.92721
36	238.67	496.57	193.23	114.99	116.13	107.43	56.49	119.26	164.27	127.34		188.9	185.94	126.41	105.64	66.42	78.31	148.68	93.47	113.59				180.5	-2.46485	4.29375
36.1	237.91	495.36	194.06	114.42	115.61	107.13	56.51	123.34	161.41	126.93		190.94	185.08	125.82	103.99	65.82	78.03	148.57	93.07	113.92				181	-2.37907	4.72389
36.2	238.13	499.94	193.26	114.77	115.6	108.41	55.88	118.27	160.6	127.42		188.61	182.98	126.53	105.12	65.76	79.44	149.09	92.56	114.37				181.5	-2.12252	4.95878
36.3	247.9	496.13	194.81	113.82	114.5	107.88	55.69	118.72	162.04	126.96		189.69	185.26	126.06	104.2	65.52	77.02	151.81	93.53	112.94				182	-1.94173	5.05369
36.4	238.14	492.73	194.48	117.76	116	109.07	56.4	118.18	161.83	128.22		189.78	185.49	125.74	104.72	68.7	80.41	148.94	91.42	115.82				182.5	-1.70242	5.01583
36.5	239.5	493.64	193.49	115.24	115.02	108.79	56.62	118.49	164.63	128.33		187.96	184.44	124.8	104.39	67.27	77.27	148.92	93.02	112.26				183	-1.44694	4.97045
36.6	238.96	491.23	193.79	114.22	115.08	107.88	56.3	122.73	162.27	127.7		190.07	185.42	124.6	104.79	66.08	77.07	149.68	92.64	113.59				183.5	-1.20526	4.87881
36.7	237.68	497.7	193.27	114.02	114.97	106.27	56.18	118.18	162.47	127.04		188.88	184.61	124.31	103.08	65.82	78.46	148.59	91.97	113.68				184	-0.984128	4.6561
36.8	247.83	501.11	195.99	115.07	115.01	107.49	55.94	119.01	161.33	127.61		189.01	184.4	124.48	104.07	66	78.4	152.49	93.74	113.44				184.5	-0.881546	4.22645
36.9	237.19	500.14	193.12	118.09	115.63	109.38	56.17	118.18	160.57	126.29		190.4	184.21	124.71	104.02	67.99	79.37	148.3	92.3	117.49				185	-0.770156	3.60849
37	238.2	497.84	194.56	114.32	116	108.54	55.12	118.56	164.39	128.2		189.94	183.78	125.3	103.54	66.8	78.41	150.26	92.6	113.27				185.5	-0.641865	3.04257
37.1	238.7	496.58	193.36	114.3	116.17	108.22	55.82	124.06	159.09	126.81		190.81	185.6	126.04	103.78	66.9	78.54	149.68	92.21	113.19				186	-0.485181	2.47268
37.2	237.08	494.96	194.74	114.88	116.52	106.19	56.32	119.38	159.2	126.68		188.94	183.77	126.06	103.26	66.2	78.04	148.48	92.84	113.11				186.5	-0.385212	1.84166
37.3	248.74	501.57	193.81	112.93	116.94	107.79	55.66	119.01	160.39	126.86		186.84	184.31	125.48	104.02	66.4	77.36	150.58	92.07	112.97				187	-0.35103	0.948327
37.4	239.13	498.64	195.03	117.34	116.37	108.88	56.39	118.96	160.33	125.04		187.62	184.29	125.09	103.81	68.72	80.22	147.89	92.92	117.38				187.5	-0.468211	0.0197395
37.5	237.43	496.56	194.56	114.06	115.84	108.18	56.82	118.94	164.04	128.71		188.92	183.19	125.09	104.11	67.16	77.53	148.68	94.12	113.23				188	-0.637995	-0.947442
37.6	236.56	493.9	194.87	113.98	115.52	107.47	55.64	122.96	160.62	127.88		189.97	184.72	124.63	103.61	66.36	77.6	149.83	92.37	112.18				188.5	-0.949822	-1.86402
37.7	237.64	496.36	191.82	114.33	116.49	107.11	55.61	118.23	160.01	126.69		190.22	182.23	125.57	104.02	66.3	77.08	149.06	93.47	113.97				189	-1.3199	-2.90125
37.8	248.52	494.83	195.16	115.34	114.46	107.1	56.16	117.94	159.7	126.97		188.7	183.06	125.86	104.16	66.01	78.3	151.3	93.08	112.76				189.5	-1.7143	-4.71662
37.9	237.42	492.77	193.91	117.51	115.32	107.99	56	118.18	161.26	126.49		187.57	182.97	125.83	103.42	69.3	79.75	149.82	92.8	116.5				190
38	238.17	492.59	193.71	115.1	115.21	108.74	55.99	118.82	163	128.42		188.41	184.72	124.93	103.49	66.89	77.73	149.52	91.97	113.64
38.1	238.23	497.28	193.31	113.79	115.93	107.5	56.02	124.53	159.24	127.8		190.78	185.16	124.24	104.08	66.4	78.67	148.34	92.21	112.27
38.2	235.73	493.34	192.8	114.77	115.11	107.26	55.77	119.06	159.56	127.56		189.99	183.5	123.26	102.87	66	77.76	146.81	93.13	113.02
38.3	247.16	500.93	193.58	114.84	115.32	106.51	55.62	119.08	161.47	127.31		187.51	183.5	124.47	103.56	66.59	77.69	152.71	92.09	114.31
38.4	238.92	498.6	194.4	117.96	114.91	109.57	55.82	119.11	159.64	127.72		188.93	183.02	126.33	104.84	69.64	79.82	148.99	91.3	116.44
38.5	238.12	496.49	192.12	113.67	116.57	108.32	55.19	118.99	163.5	128.39		186.17	183.41	125.32	104.04	67.41	77.87	148.38	93.33	113.89
38.6	238.21	498.24	193.83	113.69	115.58	108.31	55.87	123.08	159.19	126.77		190.11	183.33	124.81	104.16	67.38	77.37	147.96	93.89	113.97
38.7	238.22	495.39	193.26	115.08	117.61	108.47	55.91	118.77	160.22	127.51		188.26	182.7	126.89	104.01	67.32	77.88	148.18	92.91	113.74
38.8	248.32	497.88	192.7	113.74	115.99	108.56	56.32	118.44	158.94	126.43		189.09	181.97	125.24	104.37	67.74	78.23	152.04	91.67	112.27
38.9	236.36	497.97	194.17	117.86	116.64	108.73	56.03	117.82	160.12	128.1		187.91	183.24	124.43	102.93	68.33	79.7	147.8	93.36	116.6
39	238.29	495.92	193.22	114.19	116.37	108.79	56.13	118.28	164.33	128.29		187.31	184.9	125.47	104.19	67.31	77.49	148.18	93.1	112.31
39.1	236.21	498.9	192.32	114.6	115.38	108.23	55.63	123.3	160.57	126.26		189.78	182.77	124.72	103.68	66.58	77.84	148.83	93.02	113.6
39.2	239.79	491.97	192.53	115.37	116.17	108.53	55.65	118.26	159.04	128.48		187.56	182.73	125.69	102.97	66.75	78.24	149.21	92.33	112.64
39.3	248.64	497.63	192.86	114.6	116.43	108.14	56.71	118.26	159.62	128.04		189.73	183.27	125.5	102.79	66.08	78.17	152.33	92.93	115.03
39.4	235.52	494.19	195.09	116.83	116.46	107.74	55.97	118.34	158.99	126.28		187.97	182.79	125.32	103.94	68.77	81.44	148.53	93.86	117.22
39.5	238.22	496.47	193.98	113.41	115.99	109	55.89	117.52	162.58	128.46		188.03	182.17	125.79	102.97	66.94	78.19	150	92.64	113.07
39.6	236.6	494.24	194.11	114.58	116.65	108.33	56.24	123	159.18	126.57		190.42	183.89	124.2	103.13	66.65	78.7	149.92	93.37	112.37
39.7	236.66	495.4	192.67	114.8	116.59	109.06	55.06	118.43	159.18	126.57		186.18	184.04	124.66	104.66	66.64	77.9	150	93.21	113.63
39.8	247.77	493.18	193.97	114.5	116.72	108.78	55.54	118.92	157.92	125.49		187.52	182.8	124.6	102.62	66.45	78.45	151.41	93.62	113.19
39.9	238.63	492.28	193.56	117.09	116.3	109.1	55.9	118.12	157.19	126.46		188.49	181.84	125.08	103.71	68.98	81.38	615.08	93.6	115.97
40	237.43	493.17	192.31	114.93	116.17	108.83	56.49	117.5	157.19	126.46		187.97	182.9	124.77	103.19	67.62	79.37	147.39	93.25	113.93
40.1	237.89	492.11	192.41	113.8	117.59	107.98	56.39	123.28	157.19	126.46		188.72	184.18	124.36	103.41	68.63	80.28	146.82	93.46	113.22
40.2	237.17	493.3	192.21	114.74	116.23	107.98	55.93	118.73	157.19	126.46		188.46	182.82	123.98	103.31	68.83	80.18	148.14	92.93	112.56
40.3	247.19	493.51	194.12	114.02	116.01	109.02	55.82	117.74	157.19	126.46		187.53	181.74	124.29	102.22	67.77	79.55	148.37	93.43	112.39
40.4	239.53	495.06	193.72	118.93	115.92	109.7	55.49	118.8	157.19	126.46		187.91	182.68	124.89	103.57	69.94	81.6	149.89	93.93	115.27
40.5	240	495.62	192.39	113.8	116.2	108.39	55.41	118.23	157.19	126.46		186.71	183.28	123.56	102.27	68.09	79	148.29	93.78	113.71
40.6	236.21	493.87	191.68	114.66	116.37	107.96	56.03	124.62	157.19	126.46		187.96	184.13	125.47	102.29	67.03	78.58	149.19	93.67	114.06
40.7	236.91	496.6	192.26	113.64	116.33	109.72	55.73	119.02	157.19	126.46		188.59	182.56	125.98	102.93	66.67	78.89	147.63	92.66	112.9
40.8	247.07	500.76	193.41	115.26	116.39	107.7	54.9	119.29	157.19	126.46		187.74	181.52	127.22	103.48	66.62	77.39	149.57	93.72	114
40.9	237.86	495.99	192.91	117.14	115.44	109.11	55.92	117.56	157.19	126.46		187.77	182.86	125.01	103.1	69.97	81.44	152.58	93.7	115.68
41	237.03	493.87	193.09	113.73	115.53	107.81	56.2	118.7	157.19	126.46		188.12	182.68	126.3	103.47	66.51	78.37	148.94	93.37	112.99
41.1	239.31	492.64	191.22	113.67	117.01	108.02	55.36	123.48	157.19	126.46		188.78	181.73	124.69	104.28	66.83	78.47	148.79	93.94	112.03
41.2	238.41	496.18	191.54	115.23	116.06	109.12	56.3	119.28	157.19	126.46		185.67	182.48	123.82	103.57	66.79	77.63	148.79	92.13	113.97
41.3	246.31	496.96	193.68	113.66	115.4	107.8	55.71	117.28	157.19	126.46		187.08	182.46	124.63	102.67	66.49	78.08	148.79	351.86	114.37
41.4	237.1	493.91	191.14	116.67	116.32	109.81	55.52	119.63	157.19	126.46		188.26	182.76	125.12	103.73	68.43	81.48	148.79	36.57	116.33
41.5	237.33	491.79	191.31	114.1	117.03	108.36	55.8	118.81	157.19	126.46		187.68	183.13	124.89	102.31	66.89	78.36	148.79	33.48	112.82
41.6	237.7	493.62	191	113.71	116.08	108.53	55.62	123.23	157.19	126.46		188.86	183.08	125.21	103.54	66.19	78.04	148.79	1706.77	113.32
41.7	236.53	497.17	192.87	113.94	115.68	108.52	55.72	118.68	157.19	126.46		187.27	181.46	125.89	103.88	67.36	77.8	148.79	636.32	114.33
41.8	246.99	495.42	192.01	115.13	115.31	107.97	55.71	118.68	253.44	259.03		186.66	182.29	124.73	102.64	66.66	77.91	148.79	394.06	112.87
41.9	235.62	491.73	191.94	117.87	116.32	107.76	55.21	116.83	247.17	250.67		185.9	181.24	126.11	103.88	68.69	80.31	148.79	295.09	116.99
42	237.18	494.36	192.86	114.56	116.36	108.72	55.05	116.88	239.04	240.23		185.46	180.78	125.82	102.86	67.53	78.89	148.79	248.31	112.28
42.1	236.27	492.64	190.77	113.78	116.12	109.78	56.08	116.88	236.87	233.59		188.1	181.87	126.07	103.33	67.04	78.41	148.79	218.74	112.28
42.2	236.84	496.57	191.06	114.48	116.28	109.06	55.25	116.88	228.51	224.76		185.86	182.44	125.71	102.33	67.06	78.12	291.13	199.82	113.16
42.3	247.2	495.7	192.11	113.7	115.76	108.26	54.75	116.88	223.14	218.31		185.77	180.61	126.21	103.92	67.68	78.76	272.31	184.77	112.43
42.4	236.24	491.22	192.14	118.46	116.92	109.72	54.66	116.88	218.24	214.68		184.92	181.06	125.86	103.58	69.33	79.84	256.2	174.27	112.43
42.5	236.84	491.9	190.17	115.44	115.96	110.23	55.42	116.88	216.69	210.14		186.9	181.32	125.47	103.09	67	77.93	250.26	166.29	112.43
42.6	235.81	491.16	191.73	114.14	115.27	108.22	55.72	116.88	216.56	206.56		189.12	182.03	124.5	102.92	66.87	77.84	237.38	159.28	112.43
42.7	236.06	490.19	192.44	114.12	115.08	109.63	55.73	116.88	208.74	199.84		186.93	180.17	125.58	103.21	66.53	78.53	228.97	154.63	112.43
42.8	245.32	494.27	192.04	113.53	116.6	108.71	54.52	116.88	206.56	196.28		184.4	180.98	124.81	104.59	67.11	77.35	224.89	150.3	112.43
42.9	234.77	490.3	190.47	117.02	115.38	109.08	55.51	116.88	204.32	194.26		185.84	181.97	125.67	102.38	68.7	79.81	218.26	145.89	112.43
43	235.58	494.04	191.39	114.37	114.98	109.18	55.02	116.88	202.72	190.7		186.54	180.97	125.79	102.23	67.24	77.96	216	142.81	112.43
43.1	235.7	492.21	191.18	114.31	116.61	108.41	55.54	116.88	202.87	190.12		188.28	182.3	125.02	103.2	67.43	78.66	207.59	140.61	112.43
43.2	235.32	493.39	192.22	113.82	116.51	109.62	55.66	116.88	199.33	185.43		186.14	182.43	125.06	103.03	66.32	78.64	204.01	138.15	112.43
43.3	246.44	494.71	193.2	114.12	114.78	109.27	55.43	116.88	198.2	182.62		186.27	180.77	126.26	103.34	103.08	163.96	200.34	135.39	112.43
43.4	236.96	492.38	192.1	116.13	117.42	108.9	56.01	258.71	196.13	182.02		186.43	181.26	126.71	102.22	68.23	80.9	197.07	130.66	112.43
43.5	237.59	495.19	193.14	113.88	115.42	109.23	55.09	245.06	195.47	178.39		186.38	181.68	126.64	104.43	66.89	79.29	199.51	129.89	112.43
43.6	237.98	493.63	192.56	113.11	116.92	109.63	55.16	232.93	198.33	179.29		188.31	180.89	126.97	102.5	66.53	78.04	192.96	127.55	112.43
43.7	239.02	492.29	192.61	113.9	116.12	109.2	55.28	230.64	194.22	175.68		188.19	181.22	126.98	103.61	66.79	78.92	188.14	126.29	112.43
43.8	248.28	501.2	192.7	113.57	116.59	108.41	55.49	214.67	190.9	172.88		187.52	182.71	126.49	102.86	66.97	77.96	187.44	124.53	112.43
43.9	237.37	495.43	192.76	117.19	116.07	109.26	56.47	206.5	190.54	172.69		186.2	183.19	126.39	103.16	69.13	79	186.86	124.44	284.17
44	238.11	495.47	193.34	113.9	116.38	109.32	55.93	200	190.26	171.44		186.84	182.38	126.82	103.53	95.17	142.73	187.52	123.56	269.48
44.1	238.11	496.97	191.27	114.51	116.04	108.06	57.57	194.4	195.37	170.44		189.02	183.07	125.89	101.44	66.6	78.66	183.21	122.81	253.82
44.2	237.82	493.66	191.28	114.44	115.59	109.67	55.5	195.12	189.59	168.83		187.12	181.7	126.46	102.44	82.8	114.09	181.39	121.25	242.79
44.3	245.56	497.06	192.69	114.34	115.53	109.02	55.97	184.52	188.34	165.49		186.53	181.82	127.18	102.67	66.39	78.06	179.51	119.6	232.4
44.4	237.39	496.11	192.76	117.52	116.21	109.2	56.28	180.02	187.96	165.37		187.88	181.41	126.36	103.77	69.69	80.85	178.73	119.62	223.91
44.5	236.86	495.14	192.53	113.52	117.49	108.42	55.99	174.48	185.73	163.99		187.04	183.16	127.61	102.07	66.76	78.46	180.93	117.72	216.53
44.6	238.27	498.53	192.49	113.6	116.1	108.28	55.79	174.68	190.37	165.21		189.06	182.73	126.71	104.71	66.9	78.36	176.48	116.9	209.34
44.7	238.23	490.33	192.07	113.94	116.78	108.31	56.51	174.97	184.59	161.12		186.97	181.87	125.62	102.98	67.04	78.71	175.82	117.62	203.24
44.8	247.29	498.27	194.03	113.91	115.76	108.63	55.9	166.98	184.39	161.51		185.94	181.81	126.58	102.33	82.1	115.34	174.76	116.13	198.44
44.9	239.09	494.84	191.3	117.29	116.29	108.73	54.94	166.36	182.99	160.39		187.56	181.11	125.07	103.31	69.26	82.3	174.03	115.33	192.72
45	237.22	501.48	190.94	113.61	116.6	107.91	56.62	163.93	182.67	160.29		187.17	181.26	126.53	102.43	66.43	79.3	175.96	115.12	190.02
45.1	237.77	496.64	191.33	114.07	115.59	109.87	56	160.63	185.33	160.87		186.49	183.64	125.02	103.18	66.6	78.32	172.38	114.07	185.9
45.2	235.37	494.4	191.64	113.99	116.32	108.54	54.96	164.27	180.88	158.93		187.24	181.13	126.98	103.51	67.06	79.46	172.36	112.94	182.7
45.3	248.32	497.12	193.26	113.88	115.58	110.38	55.8	156.98	179.18	156.1		186.91	181.56	125.42	101.89	66.92	78.79	170	111.94	178.47
45.4	237.26	495.14	194.08	118.58	116.52	110.4	55.59	154.3	178.71	156.44		186.53	182.31	125.11	102.13	69.3	80.28	169.69	112.23	173.79
45.5	237.48	494.2	191.04	113.66	116.33	110.63	55.58	155.57	176.94	155.12		186.98	180.78	125.3	102.96	67.18	79.27	169.69	112.26	174.57
45.6	237.13	495.32	191.93	112.52	115.79	109.2	55.99	153.38	180.19	157.93		187.46	183.07	126.63	102.53	67.58	78.32	169.49	112.26	169.33
45.7	237.46	495.73	192	113.84	115.78	109.67	57.03	156.67	177.57	155.76		186.22	182.24	126.69	102.91	67.58	78.32	168.06	112.18	165.91
45.8	249.23	493.5	193.11	113.97	115.56	109.36	56.21	149.23	177.76	154.14		187.39	181.37	126.93	102.86	54.01	151.07	169.28	110.84	165.64
45.9	238.08	494.51	191.97	118.23	116.1	110.59	55.47	149.18	177.07	154.19		189.06	181.56	126.08	102.9	51.02	148.72	167.77	110.11	164.03
46	238.5	492.93	191.01	113.43	115.66	109.12	55.94	149.09	176.17	152.1		187.4	181.04	125.89	104.11	50.48	149.02	167.77	110.42	162.78
46.1	237.42	493.42	193.43	113.72	116.24	108.9	55.61	146.37	178.67	153.84		187.84	182.08	126.4	101.99	50.15	149.73	167.77	110.42	160.33
46.2	238.09	496.02	192.34	114.22	116.78	109.73	55.78	153.32	175.6	151.57		186.39	182.91	125.83	102.89	50.15	149.73	167.77	110.42	157.67
46.3	247.8	499.14	191.36	113.31	115.98	109.36	55.29	146.32	174.93	150.02		186.36	181.11	125.97	103.08	50.15	149.73	167.77	110.42	156.5
46.4	238.46	496.72	191.88	117.88	116.14	109.29	56.62	145.88	174.48	150.98		186.7	181.88	127.76	102.47	50.15	149.73	167.77	110.42	155.47
46.5	237.5	494.46	192.83	114.01	115.66	109.66	55.41	145.83	174.32	149.77		187.8	182.29	127.48	102.44	50.15	149.73	167.77	110.42	155.32
46.6	236.62	494.29	192.77	114.33	117.32	109.51	56.69	142.81	175.4	151.02		188.57	182.2	125.6	102.46	50.15	149.73	167.77	110.42	152.07
46.7	237.6	495.3	190.8	114.33	117.29	109.37	54.82	149.02	172.24	149.22		187.91	181.62	125.78	102.82	50.15	149.73	167.77	110.42	151.67
46.8	246.72	493.72	193.08	115.02	116.6	109.76	55.59	143.17	173.29	149.19		187.29	181.59	126.48	103.29	50.15	149.73	164.68	110.42	149.64
46.9	238.71	495.19	190.88	121.78	118.16	111.94	54.82	141.1	173.76	148.41		185.8	181.63	127.62	103.19	50.15	149.73	163.1	107.91	149.3
47	237.07	491.82	192.19	120.84	117.22	110.46	55.22	141.42	174.08	148.57		188.4	180.51	125.67	102.59	290.94	365.57	167.41	108.01	149.11
47.1	238.54	492.93	193.98	119.14	116.33	109.86	55.64	140.84	176.58	149.42		188.5	181.02	127.01	101.81	270.83	349.21	164.16	107.96	145.61
47.2	239.5	492.03	192.61	117.89	117.08	110.41	55.65	144.46	171.93	147.72		187.51	181.07	126.24	103.56	257.83	332.52	161.89	107.64	144.11
47.3	248.72	499.5	194.18	116.84	117.03	110.29	56.01	138.23	173.69	148.31		186.94	181.6	127.17	103.04	240.59	317.31	163.31	106.56	143.47
47.4	240.21	494.81	191.86	121.38	116.97	110.81	55.3	138.96	172.03	146.98		188.57	181.24	127.34	103.34	229.89	305.06	163.23	106.07	144.14
47.5	237.99	497.1	194.27	115.66	116.37	109.17	56.11	139.03	172.86	148.43		188.92	181.14	126.49	103.2	220.57	296.72	165.71	107.34	144.42
47.6	239.88	495.4	194.27	115.42	115.59	110.5	56.01	137.92	174.69	148.79		189.94	181.33	126.33	103.72	212	287.05	160.62	106.14	143.44
47.7	237.88	494.61	192.14	114.63	116.11	109.52	55.11	142.93	171.94	146.24		187.77	182.34	126.66	103.69	205.83	280.75	161.88	106.32	141.54
47.8	248.33	494.17	191.6	115.46	116.14	110.78	55.67	137.01	171.97	145.59		188.2	182.11	126.68	102.97	197.27	272.85	161.71	106.87	140.17
47.9	237.62	498.72	191.96	120.91	116.11	111.56	55.66	136.48	172.28	146.04		189.43	183.18	125.32	103.33	187.31	249.97	161.93	106.13	140.11
48	236.92	491.72	192.24	115.2	116.21	110.21	55.04	135.11	173.65	145.64		186.76	181.77	126.03	102.92	163.57	176.93	164.94	106.38	141.26
48.1	236.78	491.73	192.43	114.98	118.02	109.79	55.83	136.8	176.27	146.26		189.89	182.37	127.46	102.93	161.5	172.36	160.31	106.63	139.01
48.2	238.71	492.11	191.31	115.92	114.98	110.77	55.73	141.27	170.71	144.97		187.3	181.76	127.46	102.68	157.4	169.8	161.18	106.38	137.43
48.3	249.09	494.33	193.16	115.2	116.99	110.74	55.93	135.53	170.54	145.51		187.51	181.38	125.99	102.89	151.04	163.63	161.29	105.64	137.09
48.4	238.87	492.74	194.02	119.02	117.46	111.06	55.75	135	172.41	144.42		186.84	182.69	126.91	102.07	146.97	160.52	160.46	106.66	136.49
48.5	239.37	495.54	193.21	115.64	116.82	110.02	56.81	133.74	170.72	143.77		187.97	182.14	125.93	103.14	145.4	157.82	163.01	105.72	139.37
48.6	240.01	497.38	193.23	115.16	115.8	109.99	55.96	134.92	173.9	146.86		190.71	183.13	127.4	101.49	141.2	154.52	160.29	105.89	135.97
48.7	241.59	490.92	193.89	114.86	116.61	110.78	54.76	140.11	171.31	143.53		186.67	181.76	127.02	103.19	138.89	153.84	160.69	105.25	136.54
48.8	248.81	501.37	193.18	115.08	115.93	109.5	55.57	132.79	170.98	142.97		186.79	182.71	127.44	103.26	134.72	148.58	160.5	105	134.89
48.9	239.89	498.29	192.68	118.1	116.99	110.47	56.04	133.42	170.32	143.13		188.92	182.7	127.12	102.18	132.34	146.15	159.97	105.4	134.27
49	241.07	496.69	193.58	115.31	115.34	110.67	56.21	133.37	171.12	143.36		187.71	182.46	126.27	103.16	131.74	143.62	162.49	105.71	136.26
49.1	242.24	497.38	194.98	115.06	116.86	111.14	56.86	133.13	173.59	143.97		190.47	182.73	126.74	103.17	128.64	142.44	159.23	104.78	133.76
49.2	240.82	495.66	192.63	116.13	116.94	109.42	55.99	140.09	168.92	144.37		188.28	181.96	126.64	103.16	128.36	143.1	160.31	105.08	133.26
49.3	250.89	500.54	192.77	115.99	115.99	109.73	56.1	131.42	167.9	141.33		188.82	183.84	125.99	103.06	124.4	138.11	159.6	104.88	133.23
49.4	241.79	497.01	192.88	119.09	116.76	109.84	56.29	131.76	168.18	142.19		188.6	182.71	125.31	103.11	123.68	136.79	158.52	104.66	132.63
49.5	241.18	493.76	192.46	116.03	115.49	109.98	56.58	130.13	168.54	142.27		188.66	183.38	126.03	102.83	121.23	134.91	161.8	104.83	134.29
49.6	240.56	494.57	193.22	115.54	115.63	109.92	56.49	131.27	172.14	143.03		189.46	182.53	127.76	103.44	119.77	132.99	158.93	104.26	132.6
49.7	239.58	495.29	193.17	116.16	116.03	110.19	56.17	136.42	170.17	142.43		188.28	182.16	126.11	102.69	120.44	135.17	158.48	104.26	132.1
49.8	248.69	498.63	194.98	114.89	115.74	110.37	56.51	130.8	169.41	142.56		188.44	182.97	126.06	102.24	116.89	131.11	159.73	103.88	132.53
49.9	239.8	498.62	194.21	119.07	115.88	111.9	55.25	131.09	169.84	142.44		188.8	182.39	126.38	102.49	116.67	131.89	159.17	102.92	131.44
50	238.32	495.64	195.29	115.67	117.59	111.41	55.73	130.41	168.41	141.99		188.82	182.46	127.29	101.28	116.24	128.71	161.72	103.72	131.97
50.1	240.68	494.47	192.52	114.09	116.57	110.52	56.26	130.5	170.26	142.76		190.14	183.57	126.6	103.33	114.77	128.52	157.9	103.62	130.13
50.2	239.93	492.01	192.64	115.74	116.36	110.34	55.58	136.17	168.54	140.58		189.18	183.18	125.11	102.1	115.5	129.25	158.87	102.71	130.41
50.3	250.37	497.22	194.23	115.51	117.27	110.07	56.21	128.89	167.18	140.76		188.38	181.7	125.38	103.02	111.94	126.27	159.08	102.11	130.93
50.4	239.93	495.54	194.21	118.68	116.66	111.07	55.57	129.72	165.83	141.97		188.46	182.88	126.67	102.11	111.82	125.92	158.79	103.83	128.62
50.5	240.13	493.48	194.06	115.9	116.09	111.42	55.67	130.08	166.13	142.72		189.26	182.9	125.88	102.23	110.3	124.98	161.47	102.84	130.44
50.6	239.69	492.73	191.63	114.33	116.88	109.31	55.32	130.2	169.38	143		190.52	182.82	124.22	102.72	110.43	124.23	157.26	102.76	129.48
50.7	239.14	494.01	193.18	116.33	116.24	109.87	55.73	135.46	168.07	140.1		189.44	181.36	125.91	103.41	110.67	125.67	157.38	102.7	128.58
50.8	250.02	492.93	194.01	115.3	116.24	110.74	55.98	129.66	167.03	140.03		187.67	181.1	125.51	102.66	108.19	122.88	157.96	102.63	127.81
50.9	239.99	490.7	195.3	118.86	117.53	111.61	55.37	128.49	167.72	140.96		188.11	182.39	126.07	102.93	107.94	121.51	156.99	102.68	128.77
51	241.04	493.7	190.72	115.51	115.68	110.91	56.12	128.01	164.79	141.03		188.91	181.02	125.72	102.63	107.16	121.21	161.5	101.64	129.58
51.1	240.99	496.34	192.1	115.08	116.2	110.34	55.44	129.57	170.16	142.34		189.57	181.94	125.24	102.23	106.04	119.83	158.3	102.83	128.11
51.2	239.88	490.26	193.09	115.16	115.02	109.64	56.47	133.96	167.26	141.14		189.42	182.26	126.22	102.93	106.33	122.28	157.83	102.69	128.06
51.3	249.68	491.42	193.76	115.88	116.52	109.87	56.37	128.51	166.23	140.66		187.99	183.07	127.51	101.13	104.73	118.67	158.53	101.81	128.17
51.4	240.36	490.6	193.1	118.92	115.3	111.53	55.81	128.82	165.89	139.38		188.68	182.32	126.98	102.68	104.19	118.3	159.72	103.63	127.39
51.5	240.41	491.98	193.7	116.74	116.21	111.27	56.4	128.59	167.84	139.96		189.19	181.64	127.14	102.84	103.76	117.01	160.88	101.89	128.2
51.6	240.61	492.5	192.07	115.68	116	111.68	55.91	127.81	170.11	141.69		190.81	183.17	126.53	101.16	102.84	116.27	159.17	101.32	127.77
51.7	238.46	492.93	192.63	116.41	115.24	111.23	56.23	133.64	165.1	141.16		189.06	181.3	126.17	103.13	106.08	119.66	158.77	101.22	128.44
51.8	246.69	494.71	192.17	116.16	116	110.56	54.72	127.84	167.37	140.22		188.38	182.22	125.88	102.93	103.23	116.07	157.09	102.38	125.72
51.9	237.27	490.18	191.96	118.98	115.47	111.13	55.01	127.62	168.14	139.72		187.8	180.58	125.47	102.03	102.54	116.21	158.21	101.99	125.5
52	237.28	493.21	191.53	115.4	114.98	110.78	56.41	127.6	166.44	140.98		187.79	181.64	127.09	102.07	102.17	113.7	162.16	100.66	129.13
52.1	236	489.24	191.22	115.31	116.21	111.11	56.54	126.49	169.59	142.07		189.06	181.47	126.62	103.14	101.42	115.23	158	102.35	126.22
52.2	235.79	487.47	190.48	115.71	115.76	111.07	55.3	133.3	166.22	139.67		187.67	179.79	126.66	102.31	102.2	116.73	158.31	102.18	125.71
52.3	246.48	487.58	191.32	114.64	116.46	111.42	55.9	127.91	166.5	139.42		185.9	180.18	125.07	103.29	99.94	113.91	157.58	101.43	124.81
52.4	235.9	486.9	188.78	119.03	116.07	111.61	55.38	127.57	167.36	140.94		185.14	179.4	125.76	101.6	101.09	114.36	158.41	101.38	125.89
52.5	235.44	483.76	189.93	116.33	115.5	110.88	55.43	127.6	165.98	140.77		185.76	178.11	125.23	101.31	100.17	112.99	161.21	102.03	127.22
52.6	233.86	484.97	189.88	116.54	116.66	110.74	56.52	126.09	169.94	141.82		186.5	179.36	127.04	101.72	99.7	113.18	159.32	101.56	126.91
52.7	234.29	489.36	190.77	115.98	116.6	110.43	56.11	132.21	168.72	140.34		185.62	177.63	127.66	101.58	101.41	115.2	158.88	101.56	125.23
52.8	243.4	489.22	190.03	136.59	116.16	111.21	56.16	126.92	167.33	138.82		185.98	178.87	126.23	102.62	98.32	113.17	157.94	101.24	126.44
52.9	236.3	487.91	187.74	161.39	116.68	112.21	55.87	127.02	167.96	140.59		185.06	180.23	126.61	101.6	97.85	112.1	158.32	102.59	125.26
53	235.79	489.18	189.96	113.91	115.14	111.42	56.22	126.32	168.34	139.56		183.73	178.58	125.37	102.43	97.73	111.71	161.76	102.24	127.21
53.1	236.51	490.52	190.74	115.38	116.09	110.66	56.38	126.8	171.58	142.54		185.34	178.37	126.81	102.28	97.08	111.61	157.2	101	126.43
53.2	237.02	488.24	191.26	114.21	116.09	111.18	55.46	132.76	168.51	140.13		185.11	178.36	126.66	102.31	99.26	113.97	156.71	101.97	124.22
53.3	245.5	492.96	191.32	114.58	116.08	110.57	56.09	126.31	169.9	139.68		184.81	179.51	126.96	102.38	97.21	110.66	160.21	102.18	125.23
53.4	237.87	493.33	191.58	117.99	115.98	111.79	55.69	126.58	170.06	137.6		185.96	178.84	126.67	101.62	97.33	110.18	158.97	102.94	124.43
53.5	239.87	491.71	192.63	114.83	115.91	110.6	56.22	126.7	168.99	140.1		187.08	181.09	123.79	101.54	97.08	110.72	162.27	102.33	129.01
53.6	239.64	492.21	192.23	114.56	115.3	110.77	56.34	127.3	172.13	141.27		188.76	181.18	126.11	102.36	96.08	109.67	158.59	102.71	124.54
53.7	238.59	497.51	191.93	114.04	115.8	109.69	56.22	132.34	168.81	139.83		188.77	180.42	126.33	102.42	99.02	112.86	158.57	102.42	124.08
53.8	249.1	495.73	192.89	114.82	115.38	110.7	56.57	126.51	168.07	138.97		187.13	182.07	125.81	102.41	96.17	110.31	160.07	101.82	125.61
53.9	240.4	497.57	193.12	119.43	116.67	110.26	55.37	126.66	167.74	139		188.53	181.01	124.52	102.72	96.38	108.73	159.99	102.4	124.6
54	239.72	496.41	191.76	115.17	116.42	110.53	56.17	126.82	169.11	140.1		187.68	182.63	124.84	101.78	95.32	109.16	163.08	102.65	127.59
54.1	240.46	495.74	192.76	114.44	116.84	111.9	55.62	126.67	170.78	141.22		188.54	181.48	126.04	102.08	95.67	110.39	160.64	103.1	125.18
54.2	239.78	498.52	192.02	114.41	116.44	110.03	56.09	132.31	165.72	139.27		186.73	181.28	126.57	102.02	97.07	110.79	160.69	100.43	123.79
54.3	250.49	499.38	194.97	113.47	115.86	110.22	55.6	127.3	166.31	139.49		187.2	180.64	126.91	101.11	95.49	109.79	160.77	102.4	125.94
54.4	240.46	493.56	191.14	118.18	116.99	111.36	55.4	126.21	166.6	139.49		189.33	181.77	126.77	102.33	95.4	107.2	161.07	101.38	124.89
54.5	237.58	495.72	192.23	114.23	115.47	110.54	55.99	126.02	165.9	140.03		187.32	180.68	124.93	102.43	95.06	106.81	164.96	102.15	127.18
54.6	239.11	495.33	191.79	115.26	117.47	111.18	55.41	126.1	169.77	141.12		191.13	182.2	126	101.99	93.97	106.49	160.81	103.07	125.68
54.7	237.81	492.39	190.71	114.66	116.16	111.3	55.62	131.89	166.41	139.77		187.26	180.18	124.99	102.22	95.24	109.58	162.36	102.25	124.78
54.8	246.53	492.26	191.8	113.63	115.87	111.4	56.13	126.48	166.19	138.76		187.51	182.31	125.67	101.5	94.3	107.94	162.04	103.4	125.28
54.9	236.47	492.68	190.27	118.67	115.64	111.2	55.23	127.33	167.3	139.56		186.28	180.1	124.34	100.89	94.36	107.43	163.32	102.94	124.74
55	235.5	488.79	191.62	112.27	115.08	110.53	56.78	125.57	167.19	138.93		186.32	179.8	124.18	101.36	92.68	107.27	167.53	101.37	127.62
55.1	234.98	493.41	191.22	115.39	115.06	110.28	55.66	125.04	172.33	141.8		186.99	179.22	124.4	102	93.09	106.34	164.02	103.16	126.62
55.2	234.99	491.41	191.31	113.68	116.17	110.31	54.76	131.52	167.69	139.14		185.1	180.11	125.48	101.77	94.6	108.87	162.31	102.95	126.9
55.3	246.43	494.43	190.47	113.22	116.91	110.29	55.53	125.49	166.74	141.5		185.28	179.4	126.9	102.23	93.19	106.64	164.57	102.52	126.41
55.4	237.09	491.54	191.06	117.36	115.2	111.72	54.6	125.3	165.82	140.63		185.1	180.3	126.62	101.93	93.84	105.74	165.16	103.03	126.96
55.5	235.42	486.29	189.94	114.51	115.33	109.98	55.8	124.08	166.98	140.89		186.07	178.92	124.69	101.41	92.42	106.2	168.92	103	128.9
55.6	235.88	489.29	189.18	114.73	115.44	111.18	55.42	125.54	170.16	141.46		186.62	178.18	124.77	101.62	93.57	105.58	165.27	102.38	127
55.7	237.08	488.63	189.83	114.2	116.04	109.29	55.6	130.93	165.71	141.1		186.11	180.26	124.48	101.91	94.02	108.11	167.43	102.51	127.41
55.8	245.54	489.7	190.18	113.33	115.99	110.18	55.36	125.26	165.33	141.39		184.74	178.7	124.93	102.71	91.9	103.82	167.83	102.57	127.36
55.9	235.81	489.38	190.79	118.44	115.27	110.81	55.42	125.39	167	141.36		186.07	177.22	125.19	100.34	91.8	106.61	168.9	103.06	128.19
56	235.04	491.02	190.44	114.86	116.97	110.01	55.37	125.96	166.13	141.76		186.36	178.19	124.44	101.4	92.36	105.69	171.7	104.39	130.94
56.1	234.66	491.31	189.69	114.59	115.92	110.58	55.98	126.56	169.56	142.5		186.74	179.99	122.58	101.26	92.86	105.31	169.41	102.89	129.56
56.2	237.26	488.91	189.31	113.93	114.96	110.28	55.89	131.84	166.33	141.88		185.49	179.09	124.71	102.06	93.83	107.88	171.27	103.15	129.76
56.3	247.17	488.69	190.09	113.66	116.43	110.34	56.03	124.79	166.01	142.27		186.11	178.13	123.44	101.84	91.11	104.29	171.74	104.28	129.44
56.4	236.54	489.99	190.52	116.9	115.5	110.81	55.79	126.4	167.6	142.31		186.23	178.51	124.58	100.96	91.34	105.2	171.67	104.5	129.84
56.5	236.77	491.11	190.27	114.43	116.1	110.69	56.04	124.92	166.22	141.01		185.16	178.1	124.44	101.52	92.16	104.5	176.69	105.12	132.68
56.6	237.48	489.73	190.71	113.04	115.88	110.67	55.67	125.79	170.98	143.74		186.36	179.59	124.69	100.99	91.58	104.76	173.79	103.88	130.82
56.7	237.72	490.07	190.46	115.18	115.11	109.23	54.85	131.01	167.58	143.17		184.59	177.54	124.66	100.9	93.27	108.22	175.03	103.97	131.82
56.8	246.21	491.36	190.06	114.34	115.61	110.88	55.98	125.88	166.32	144.38		185.72	177.53	125.31	101.69	92.21	105.03	175.28	105.47	131.87
56.9	234.29	491.3	192.13	117.33	115.09	111.58	55.33	125.53	167.89	143.26		185.52	178.46	126.69	101.56	90.41	104.89	176.01	105.88	133.01
57	236.69	490.33	189.86	113.91	114.98	109.91	55.04	126.11	168.09	144.17		185.82	179.99	125.52	101.59	91.41	104.21	180.64	105.67	134.13
57.1	236	488.6	191.21	113.87	115.28	110.5	56.54	125.88	172.22	145.89		186.68	179.4	125.74	101.54	91.36	105.53	178.41	105.77	134.02
57.2	236.39	492.77	190.61	113.32	115.76	110.24	56.02	131.53	168.4	144.9		184.06	178.2	126.49	101.12	93.28	107.84	179.19	106.27	134.68
57.3	248.72	496.07	191.2	113.08	115.59	110.44	55.79	126.92	167.27	145.57		185.65	178.48	125.11	100.48	90.49	105.13	180.94	105.86	135.11
57.4	236.97	491.76	188.89	117.36	115.01	111.84	56.5	125.77	170.23	144.88		184.71	178.56	126.2	102.47	91.19	105.07	181.4	106.33	136.37
57.5	236.14	492.29	190.89	113.28	114.59	110.2	56.21	123.97	169.64	146.54		185.51	179.1	124.98	101.66	90.7	104.31	188.68	106.7	140.28
57.6	238.08	486.92	192.06	113.49	116	110.08	56.99	126.9	171.69	145.79		185.71	179.04	123.84	102.29	90.94	105.41	185.14	106.94	138.64
57.7	236.22	488.68	191.21	114.13	115.6	110.52	55.37	131.84	170.56	146.67		186.33	178.37	124.27	102.1	93.06	107.51	186.79	106.73	137.42
57.8	247	493.68	189.59	113.22	115.37	111.22	57.26	124.48	169.5	147.21		184.62	178.39	124.91	101.34	91.79	105.81	188.06	108.16	138.47
57.9	236.64	493.47	189.92	117.84	115.73	109.43	56.38	126.06	170.43	146.46		185.17	177.56	124.86	101.32	93.1	105.74	188.61	107.57	139.06
58	237.47	493.36	190.89	114.07	114.96	109.94	55.92	126	171.01	146.41		186.14	177.57	125.31	101.9	90.48	104.62	192.4	107.34	142.41
58.1	237.13	492.74	190.27	113.02	114.91	109.43	55.61	125.37	173.57	148.16		186.91	179.23	124.97	101.49	92.04	105.16	192.84	109.28	142.28
58.2	238.51	493.79	190.36	113.53	115.14	110.42	55.32	133	170.17	147.84		185.79	177.92	126.17	102.58	93.04	107.73	193.81	108.72	143.12
58.3	244.97	494.93	191.13	113.1	115.63	110.7	55.86	126.78	170.03	148.3		185.81	178.37	125.44	102.29	92.41	104.72	194.86	109.01	144.32
58.4	236.97	492.93	190.46	117.54	114.84	110.89	56.61	126.73	170.79	148.02		184.17	179.62	126.26	101.43	91.74	103.93	197.2	109.36	144.56
58.5	236.37	489.63	190.87	113.49	115.28	110.02	55.89	127.4	171.66	148.46		184.77	180.31	124.79	102.52	91.58	104.72	202.5	110.7	148.94
58.6	235.78	488.48	190.81	112.39	115.58	110.62	56.31	126.92	174.32	151.8		187.49	178.41	125.16	101.68	92.35	105.89	203.73	111.12	148.09
58.7	235.77	488.04	189.72	113.96	115.71	109.88	56.56	131.5	173.39	149.98		184.48	177.8	126.07	101.74	95.49	107.48	202.18	110.46	150.38
58.8	246.51	491.86	191.04	113.78	113.89	109.67	55.88	126.47	173.2	151.91		185.9	179.23	125.11	102.11	92.78	105.59	203.98	112.04	148.77
58.9	235.74	488.19	189.22	116.97	114.06	111.96	56.21	127.28	171.98	152.09		185.37	178.59	124.74	101.19	93.87	105.03	208.61	112.48	151.31
59	236.82	492.47	190.53	113.32	113.29	109.57	55.69	127.41	172	152.56		184.43	178.19	124.94	101.68	92.61	105.08	211.87	113.48	155.11
59.1	235.32	490.26	192.59	113.81	113.64	110.76	55.91	127.99	176.09	154.86		187.18	179.46	123.97	102.31	93.74	106.32	211.47	113.42	155.64
59.2	236.92	490.83	190.47	113.11	114.82	110.26	56	131.11	171.48	153.39		185.12	179.04	124.71	101.14	95.13	108.24	213.79	113.13	156.63
59.3	246.66	495.68	191.03	113.78	114.98	109.78	56.2	127.62	172.02	154.06		185.02	179	124.74	101.13	94.61	106.36	216.69	113.78	157.43
59.4	236.46	490.7	188.3	117.27	115.14	110.49	55.58	127.48	172.29	155.63		185.51	178.2	123.91	100.36	94.79	105.9	220.06	114.63	159.23
59.5	237.4	490.8	191.22	113.5	115.48	110.12	56.06	128.29	173.67	154.67		184.02	177.62	125.09	101.23	94.86	106.6	224.06	115.29	162.87
59.6	236.03	489.69	189.47	112.88	114.22	110.02	56.03	127.84	176.18	158.81		184.96	178.44	124.33	101.44	95.41	106.84	221.73	116.06	163.89
59.7	235.19	491.11	188.84	113.7	113.79	109.62	56.38	134.69	172.1	157.97		184.92	177.66	124.33	100.67	98.3	109.36	223.79	116.26	164.64
59.8	245.58	494.89	191.39	113	114.06	110.93	56.33	128.92	173.36	159.03		184.87	179	123.44	100.86	96.69	108.42	228.06	118.01	167.12
59.9	237.4	489.17	190.37	117.06	113.31	110.49	55.99	127.78	173.84	157.33		186.36	178.86	125.8	101.1	95.92	108.8	229.73	118.54	168.34
60	236.87	487.49	191.59	113.28	114.31	108.93	55.87	127.72	174.84	159.56		184.82	177.91	125.24	99.73	97.43	109.5	237.54	119.57	171.72
60.1	234.72	489.81	189.09	114.12	114.34	110.1	56.27	128.58	180.14	162		185.3	178.79	124.44	101.22	96.64	109.47	237.82	119.29	171.77
60.2	235.12	490.5	191.09	113.18	114	110.37	55.88	135.69	176.14	162.01		185.24	178.57	125.09	102.06	99.83	112.08	240.12	120.42	175.9
60.3	247.16	490.03	189.92	114.24	114.17	109.82	55.8	129.92	174.96	162.17		183.86	177.62	124.26	100.71	98.26	110.06	243.28	122.24	177.56
60.4	236.83	486.8	188.87	117.33	114.34	111.32	56.11	129.81	179.1	163		184.81	179.46	123.93	102.14	99.6	110.22	247.21	122.35	179.81
60.5	236.24	485.42	189.68	113.34	114.81	110.16	56.08	128.67	178.78	164.31		184.62	177.51	125.26	99.86	99.31	111.92	255.19	122.96	183.86
60.6	236.8	484.99	189.52	113.04	115.68	110.57	55.96	129.27	182.76	168.14		186.23	177.6	124.83	100.59	98.67	111.12	253.08	123.59	185.69
60.7	236.38	487.28	190.12	114.62	113.94	109.3	56.39	134.86	180.18	166.22		184.39	178.92	124.7	100.41	101.87	115.4	259.11	123.91	187.13
60.8	245.53	490.14	189.78	114.11	113.87	109.23	56.19	129.69	179.4	167.73		184.94	178.21	124.26	100.09	101.75	112.37	260.84	124.59	189.32
60.9	236.39	490.13	188.99	117.34	114.6	109.8	56.8	129.99	178.59	169.47		183.58	178.13	125.32	101.11	103.09	113.54	265.26	125.92	192.52
61	237.43	492.16	189.07	112.41	114.11	110.18	54.96	130.6	179.52	169.78		184.39	177.9	123.98	100.86	102.71	114.09	270.59	128.28	196.96
61.1	236.46	488.1	190.23	112.03	114.17	109.74	56.48	131.59	184.31	175.44		187.54	179.08	123.68	101.3	105.18	113.61	271.72	128.87	198.13
61.2	236.67	487.79	188.84	112.47	113.56	110.28	56.68	136.83	181.01	172.06		186.2	177.39	124.19	100.68	106.86	118.11	276.27	129.43	200.5
61.3	246.46	493.2	191.23	113.36	114.18	109.8	56.27	131.21	182.51	174.19		185.18	178.57	124.69	100.8	106.67	117.33	280.78	130.84	204.37
61.4	236.56	492.33	188.88	116.8	115.23	110.51	56.23	132.37	182.33	175.21		184.44	178.18	125.21	101.01	107.1	116.77	285.54	132.16	207.44
61.5	237.3	491.03	188.47	113.26	114.13	110.48	56.06	132.02	184.61	177.72		186.03	177.3	125.49	101.41	108.79	118.97	293.12	132.62	213.78
61.6	236.97	495.84	189.71	113.11	114.58	111.14	55.99	132.36	187.07	182.39		187.53	178.06	125.53	99.91	110.3	118.78	293.49	134.61	214.2
61.7	236.69	491.09	189.74	112.62	113.42	111.03	55.64	138.5	183.36	179.92		185.04	176.46	124.23	101.03	111.09	123.47	297.54	135.72	217.92
61.8	246.26	494.19	190.18	113.94	115.01	110.3	56.23	132.97	184.3	181.9		185.6	178.09	124.16	99.54	110.46	120.1	302.28	137.11	219.93
61.9	236.74	491.5	189.91	116.22	113.27	110.21	55.58	132.29	184.22	184.27		184.99	176.53	124.39	100.63	112.51	121.63	305.03	136.92	224.01
62	238.31	498.48	188.33	113.92	114.31	109.89	56.7	132.31	184.58	184.42		185.12	178.7	126.03	100.77	114.5	123.09	315.91	138.94	230.97
62.1	235.52	497.86	189.29	112.16	113.2	109.7	57.04	133.6	187.39	189.72		188.92	178.52	124.34	100.41	115.75	123.69	316.21	141.94	232.89
62.2	236.39	486.84	189.38	113.17	114.78	110.23	55.91	139.64	187.29	188.46		185.96	179.13	125.39	100.79	118.01	128.69	321.77	140.76	238.09
62.3	245.16	489.07	190.59	112.13	113.87	108.67	55.49	134.27	189.21	191.37		185.1	176.86	124.37	100.89	117.78	125.93	327.23	144.11	243.13
62.4	236.93	486.67	190.27	115.53	114.91	111.21	55.22	135.64	188.84	192.27		184.4	177.23	124.86	100.5	119.78	127.79	331.66	145.03	246.08
62.5	236.72	487.59	190.98	112.12	115.41	108.67	55.92	134.03	189.21	194.67		184.89	178.24	124.14	100.51	120.38	127.82	340.19	146.63	251.37
62.6	234.48	484.78	190.37	111.34	113.63	110.43	56.85	134.89	191.79	198.77		186.87	178	124.39	100.24	122.02	129.79	341.8	146.02	254.6
62.7	235.44	489.27	189.63	113.02	113.9	110.21	56.59	140.9	193.47	197.93		185.63	178.26	124.87	101.06	125.17	134.49	347.33	148.52	258.1
62.8	246.52	493.38	190.74	112.58	113.16	110.32	55.84	136.39	194.24	201.16		185.08	177.63	124.32	99.98	125.01	134.31	352.57	149.82	264.19
62.9	236.3	487.12	190.32	117.93	114.19	110.63	56.29	136.78	193.37	204.8		183.12	177.49	124.06	99.86	127.78	134.76	362.29	151.65	267.46
63	235.33	485.73	188.7	112.91	114.88	110.84	56.26	137.26	195.98	205.01		184.93	177.99	124.12	100.37	128.72	136.47	367.2	153.79	276.03
63.1	234.93	487.51	189.76	113.38	114.22	110	56.72	138.39	198.51	208.79		186.48	179.98	125.38	100.52	131.39	137.31	371.29	154.31	277.53
63.2	237.87	492.21	188.6	111.74	114.48	110.33	55.68	143.4	194.76	209.11		184.42	176.99	124.68	99.98	133.51	141.11	378.39	156.02	285.77
63.3	245.52	489.78	190.98	113.8	114.09	110.02	56.66	138.39	196.51	211.64		184.48	178.11	125.56	99.97	134	142.22	383.7	159.76	290.79
63.4	237.96	489.21	190.47	116.77	115.09	111.29	55.55	139.71	195.8	212.99		185.28	176.18	124.49	100.88	136.39	144.38	390.7	159.9	295.91
63.5	236.86	488.66	189.41	112.26	114.23	110.27	56.2	140.12	197.84	217.06		186.1	177.59	123.48	100.13	138.16	146.04	397.81	163.09	301.44
63.6	235.69	484.22	189.84	112.57	114.46	110.3	56.02	140.09	202.43	219.68		185.72	177.4	124.07	101.34	140	146.94	404.17	163.31	305.96
63.7	236.68	484.08	189.78	112.89	113.94	108.89	56.4	146.01	201.76	221.18		183.12	176.23	123.47	100.92	144.66	151.28	410.08	165.32	311.64
63.8	245.47	488.48	191.37	113.17	113.8	108.9	56.76	142.1	203.62	224.8		185.01	177.73	125.31	100.5	144.91	151.4	415.84	168.77	320.38
63.9	237.72	490.82	190.81	116.28	114.86	110.34	55.8	141.5	205.32	226.39		183.91	177.43	123.32	99.64	149.53	153.84	422.19	168.97	323.2
64	237.04	493.63	188.53	113.14	114.01	109.64	55.69	141.86	204.13	228.29		185.26	177.22	125.54	100.4	148.49	154.49	432.62	172.19	332.13
64.1	237.88	489.12	190.18	112.37	114.24	109.64	56.81	143.38	207.83	233.5		184.08	177.6	124.77	99.69	151.88	157.62	438.09	173.33	334.81
64.2	236.38	489.19	189.44	112.09	114.06	110.18	55.57	150.7	207.84	237.31		185.17	178.43	124.72	100.23	156.6	161.7	444.8	176.01	342.2
64.3	247.77	496.19	190.07	112.72	114.53	109.51	55.98	144.71	209.28	239.3		185.38	177.51	124.92	101.11	155.6	160.98	451.42	178.63	350.09
64.4	237.53	489.79	190.24	116.44	112.7	108.88	57.03	145.12	211.2	242.3		185.94	178.06	125.16	100.06	157.83	164.82	459.43	179.65	356.64
64.5	236.21	492.04	189.39	112.68	113.84	109.13	55.96	145.7	211.02	246.87		184.96	177.74	125.79	100.93	162.16	165.91	470.51	183.35	365.69
64.6	237.04	493.5	189.07	112.16	113.23	108.58	56.17	146.21	216.12	251.72		186.62	178.72	124.72	100.38	164.92	169.72	477.21	184.54	372.56
64.7	235.61	494.97	190.46	112.67	113.54	110.23	55.7	153.38	214.74	252.93		184.64	176.22	125.02	100.77	170.37	174.6	482.32	187.11	376.44
64.8	246.9	498.71	190.23	112.78	114.26	108.33	54.88	149.63	216.43	255.91		185.96	178.51	125.86	100.4	170.46	175.33	489.69	190.07	384.23
64.9	237.38	494.33	189.41	116.61	113.7	109.87	56.4	149.56	217.13	258.03		182.73	175.79	122.93	98.82	173.23	176.99	500.58	192.97	394.42
65	235.03	490.48	189.98	113.66	113.42	110.07	56.47	150.06	219.42	262.29		184.52	176.47	124.57	100.97	175.47	178.86	510.73	193.52	404.06
65.1	235.38	493.76	190.19	112.27	113.52	108.4	56.63	151.37	226.88	266.83		188.28	178.09	124.23	99.04	179.33	183.44	515.84	199.22	405.73
65.2	236.73	492.89	188.62	112.83	113.68	109.96	56.02	156.79	223.1	269.66		183.06	177.74	126.21	101.06	181.32	187.53	527.08	200.55	416.34
65.3	245.48	495.1	192.47	111.36	113.74	108.97	56.22	152.6	225.27	274.79		185.37	178.52	124.92	99.17	183.4	188.17	533.54	203.68	425.23
65.4	235.93	488.87	188.18	113.84	113.66	110.12	55.32	153.79	225.5	277.49		185.3	179.04	125.37	99.16	186.93	192	543.29	206.5	432.6
65.5	236.04	494.88	189.74	112.16	113.43	110.37	55.73	153.39	227.36	281.02		184.12	176.31	126.14	99.49	191.05	195.42	557.06	208.61	443.33
65.6	234.1	490.4	189.48	111.76	113.91	109.86	56.28	154.54	231.71	287.82		185.46	176.97	125.39	100.09	193.19	198.06	560.51	211.62	450.02
65.7	234.12	488.66	190.68	112.34	113.78	108.81	56.18	161.39	232.19	287.23		183.98	177.72	124.67	100.33	197.57	204.65	569.83	213.68	458.41
65.8	244.59	489.33	190.41	113.26	114.11	109.58	56.58	157.16	234.91	294.18		184.22	177.02	126.68	99.63	200.21	204.33	579.59	215.5	467.47
65.9	234.36	487.09	188.56	116.3	112.08	109.44	55.73	157.39	233.44	297.39		183.19	176.4	126.04	99.99	203.33	208.35	591.06	219.46	476.2
66	234.31	489.28	190.36	111.94	114.86	109.83	56.48	157.89	237.93	302.5		184.52	175.32	125.84	99.39	207.04	211.2	605.09	222.26	486.56
66.1	233.91	490.32	187.21	112.77	114.17	109.29	56.6	159.83	241.46	309.37		184.13	176.61	124.22	100.03	209.26	215.16	608.18	224.33	495.41
66.2	234.13	490.46	189.94	113.17	114.39	110.29	57.11	167.33	240.36	311.01		182.3	177.17	124.24	98.93	215.71	220	616.97	229.84	503.72
66.3	245.44	492.19	190.18	112.16	113	110.12	56.69	161.73	240.73	316.54		182.72	175.86	124.93	100.32	217.88	222.81	632.46	231.52	515.53
66.4	234.73	490.76	188.56	115.62	113.16	109.96	56.59	162.33	242.07	321.93		183.92	175.32	124.96	99.36	223.09	227.64	639.06	235.51	528.77
66.5	234.48	488.57	189.18	112.19	113.34	109.3	56.47	163.19	243.83	325.68		181.66	177.24	123.98	99.3	224.14	231.93	653.22	237.38	537.59
66.6	233.72	489.13	188.37	112.11	113.03	108.69	55.45	164.83	247.93	332.09		184.2	175.43	125.91	98.86	227.82	235.79	662.07	239.72	544.87
66.7	235.44	489.39	187.67	112.52	114.36	108.89	56.32	172.52	247.6	336.73		183.5	175.31	124.93	100.49	233.36	242.24	672.04	244.96	552.42
66.8	244.28	492.36	188.54	111.98	114.66	110.57	56.11	168.33	250.34	340.78		183.14	176.5	124.86	99.88	237.59	243.63	684.06	247.13	567.04
66.9	234.43	492.79	188.37	115.68	113.71	109.51	56.46	169.08	251.92	347.17		182.99	176.38	124.28	99.69	239.9	249.07	693.22	248.48	575.62
67	236.8	494.97	189.71	112.58	114.93	110.31	56.5	169.63	255.02	351.56		183.33	175.53	123.62	99.93	244.9	253.99	707.98	254.28	587.81
67.1	233.99	491.57	187.63	112.8	114.33	108.27	55.57	172.13	261.47	358.04		184.72	176.13	124.27	99.57	249.9	259.26	714.28	256.16	598.39
67.2	236.09	490.28	189.6	112.83	114.28	109.34	55.77	178.52	258.56	364.01		182.71	177.51	124.46	99.84	256.94	265.14	729.93	260.33	610.58
67.3	243.74	497.32	190.76	111.92	113.46	109.27	55.99	175.03	260.93	368.62		182.12	175	125.37	99.1	258.33	269.05	741.14	263.3	621.96
67.4	234.51	494.83	189.81	116.46	113.48	109.6	56.77	175.63	264.68	373.7		182.99	176.43	123.74	100.09	260.96	276.44	750.84	266.32	633.2
67.5	235.01	494.16	189.09	112.93	113.71	109.4	56.3	176.88	267.43	379.89		184.92	175.99	126.06	99.58	267.3	278.28	765.24	270.07	649.42
67.6	234.48	491.91	188.28	113.01	114.13	109.02	56.64	178.91	272.5	387.03		184.5	176.63	125.21	98.93	269.77	285.51	771.71	270.44	658.38
67.7	235.13	493.12	188.73	112.6	112.41	110.5	56.3	186.04	271.97	390.46		183.29	176.44	125.66	101.27	277.05	294.02	788.39	273.76	668.63
67.8	246.36	497.87	188.82	113.08	114.27	109.12	56.87	182.12	273.36	396.98		183.84	176.38	126.26	99.56	279.78	296.03	799.03	278.08	683.38
67.9	235.77	496.17	190.57	116.92	112.47	110.22	55.56	183.87	275.6	404.13		184.07	177.74	125.18	100.74	285.38	302.19	809.76	281.76	697.13
68	236.06	494.1	190.7	112.53	113.13	109.02	56.04	185.12	280.21	409.29		182.23	176.44	124.02	100.69	290.44	309.44	828.63	284.21	711.8
68.1	236.92	490.67	189.26	112.83	112.3	109.17	55.52	186.18	284.81	418.32		185.42	176.39	124.3	99.5	294.28	316.58	835.9	289.91	723.29
68.2	236.12	489.84	188.56	111.64	113.71	109.8	56.04	193.44	282.31	424.13		182.98	175.74	125.18	101.28	301.09	321.68	846.6	290.83	735.31
68.3	245.59	494.82	191.96	113.88	114.81	109.64	56.39	189.42	287.76	428.94		184.08	176.76	125.06	100.4	303.93	326.08	861.18	297.34	749.74
68.4	237.59	488.4	186.78	116.72	113.63	110.01	56.61	191.52	289.68	435.06		183.02	176.78	126.24	100.04	308.97	332.07	873.23	299.53	764.49
68.5	236.13	493.86	190.66	112.67	113.78	108.77	55.86	190.86	293.28	441.84		183.31	177.1	125.22	99.46	313.46	339.91	883.59	303.98	779.99
68.6	236.42	493.67	190.08	112.68	112.9	110.1	56.69	192.81	298.78	450.62		185.43	176.54	125.69	99.68	319.96	346.99	900.39	307.23	789.76
68.7	237.18	493.02	190.12	112.21	112.21	109.8	56.8	200.92	300.61	456.58		184.32	175.89	126.36	100.03	326.79	354.89	913.14	311.57	804.69
68.8	247.18	494.37	190.34	112.44	114.08	108.84	55.48	197.36	300.48	464.81		183.17	178.69	125.94	99.49	327.62	357.66	925.93	314.82	818.7
68.9	237.56	493.3	189.31	116.43	112.04	110.49	55.7	199.6	303.71	470.07		184.57	177.53	125.29	99.22	334.34	366.67	938.53	317.81	835.23
69	236.96	491.98	189.41	111.46	112.33	110.12	56.39	201.22	307.72	476.66		183.41	177.48	124.84	100.12	338.44	371.27	957.12	325.06	848.24
69.1	236.76	487.79	188.1	112.36	113.33	108.84	57.46	203.47	312.88	482.61		186.76	177.61	124.07	99.89	345.48	380.44	967.77	327.9	863.53
69.2	236.28	490.88	191.31	113.03	112.32	110.02	57.07	210.91	312.3	490.78		184.03	177.21	124.62	99.78	351.2	387.03	982.92	330.35	874.88
69.3	247.07	494.12	189.81	113.01	112.41	110	56.08	207.21	314.28	498.01		183.69	177.58	124.24	99.87	353.9	394.01	997.36	333.96	891.57
69.4	236.48	491.4	189.61	115.7	112.48	110.93	57.26	210.17	318.1	504.04		184.12	177.41	124.39	99.84	359.93	400.32	1008.51	339.61	904.52
69.5	234.83	493.31	189.42	112.94	113.72	108.66	56.25	210.13	319.38	512.47		184.61	175.73	125.12	99.93	364.17	405.81	1028.41	341.89	926.47
69.6	236.28	490.09	189.2	111.94	113.41	109.71	56.52	212.91	328.12	521.54		186.68	178.78	123.94	99.9	368.84	413.86	1042.58	348.06	937.14
69.7	236.84	493.7	188.88	112.31	113.8	108.8	388.31	387.03	326.04	524.09		183.89	176.61	125.33	99.61	378.03	424.78	1056.08	351.21	952.07
69.8	245.92	493.06	190.94	111.81	113.66	108.84	392.49	390.46	328.33	533.81		184.97	176.46	125.42	99.92	380.98	430.22	1065.89	355.29	968.99
69.9	236.19	494.64	190.53	115.09	112.11	109.66	398.22	396.98	332.38	538.39		184.26	175.88	123.5	100.57	388.12	439	1082.46	361.24	987.8
70	237.49	490.59	189.12	112.98	111.81	109.09	404.93	404.13	336.56	546.24		184.82	176.29	123.64	99.56	393.6	445.26	1099.21	364.12	1002.82
70.1	235.12	491.01	188.8	112.44	112.92	109.56	410.77	409.29	343.94	556.28		185.32	177.23	123.5	99.22	398.15	453.92	1113.73	368.59	1016.01
70.2	236.37	490.41	189.43	111.97	113.96	108.87	417.26	418.32	343.9	562.84		184.22	177.14	124.62	99.32	406.99	462.57	1132.79	373.56	1029.3
70.3	247	493.49	191.14	112.14	113.38	109.87	420.61	424.13	348.26	569.36		184.12	176.07	125.24	98.97	410.29	469.5	1142.53	378.26	1045.4
70.4	235	494.69	190.33	116.08	112.66	109.9	427.3	428.94	348.22	573.09		185.19	177.26	125.07	100.28	416.58	475.97	1161.07	382.56	1062.54
70.5	236.51	495.14	189.59	111.37	111.32	108.49	433.12	435.06	352.89	583.91		183.44	176.54	124.82	99.71	420.79	483.98	1179.94	388.7	1085.52
70.6	236.08	491.61	188.14	111.67	113.43	109.02	441.02	441.84	359.17	592.71		185.68	176.74	123.86	100.13	426.26	495.42	1192.34	393.02	1099.8
70.7	235.96	494.68	188.93	112.36	113.78	109.26	446.08	450.62	360.41	599.83		184.18	175.6	123.3	99.43	433.56	501.74	1208.26	396.33	1107.82
70.8	246.58	498.63	189.29	113.07	112.53	109.56	452.06	456.58	364.6	607.92		183.97	176.3	125.06	99.73	438.68	511.04	1226.1	403.77	1129.82
70.9	236.27	493.39	188.03	115.96	113.99	110.8	459.63	464.81	367.83	613.84		185.9	177.18	124.12	100.6	444.51	518.2	1241.58	408.9	1144.91
71	237.57	493.03	190.13	113.11	112.07	109.97	464.8	470.07	369.52	626.42		184.62	176.39	125.08	100.34	451.09	526.97	1264.62	414.48	1164.19
71.1	236.02	492.73	188.64	112.52	112.87	108.94	473.04	476.66	377.31	635.59		186.21	177.02	125.84	99.86	454.54	535.5	1273.91	419.53	1180.42
71.2	237	490.56	190.39	111.99	112.77	110.08	480.46	482.61	377.34	640.38		183.04	177.78	125.42	99.9	463.34	544.82	1293.8	423.98	1199.19
71.3	246.86	493.4	189.26	112.88	113.19	109.47	487.44	490.78	383.5	650.92		184.28	175.91	123.78	99.63	468.04	551.82	1309.94	428.9	1218.28
71.4	236.72	494.29	188.09	115.97	112.92	111.14	492.09	498.01	385.42	659.64		183.71	176.36	125.91	100.19	472.54	561.09	1326.71	434.07	1231.92
71.5	237.11	489.81	189.04	111.8	112.8	109.77	499.6	504.04	389.96	666.27		184.06	175.7	124.53	99.84	479.36	566.11	1350.58	440.63	1249.27
71.6	235.57	494.06	190.69	112.08	112.5	109.9	505.92	512.47	397.13	677.62		184.9	177.9	124.39	99.94	484.06	575.9	1360.36	446.22	1267.51
71.7	236.5	491.69	190.69	112.13	112.6	110.21	514.18	521.54	396.3	683.64		182.69	175.78	124.49	99.38	492.24	585.76	1381.58	452.32	1284.52
71.8	245.12	491.69	190.69	111.79	112.84	109.51	522.17	524.09	403.06	694.03		183.78	176.53	125.02	101.18	497.33	592.65	1399.2	457.2	1304.83
71.9	236.92	491.69	190.69	115.58	112.72	109.03	530.26	533.81	405.72	701.06		183.99	177.18	124.01	100.46	504.18	603.61	1415	461.72	1324.64
72	237.42	491.69	190.69	112.48	113.71	109.47	537.52	538.39	409.11	709.74		182.22	176.58	124.24	101.01	512.51	613.72	1434.71	467.21	1344.07
72.1	237.46	491.69	190.69	111.3	112.56	109.98	544.73	546.24	417.32	720.51		184.31	175.99	124.52	100.09	519.02	619.8	1450.66	475.44	1359.38
72.2	236.44	491.69	190.69	111.62	113.03	109.21	554.56	556.28	420.91	725.81		183.06	176.5	125.13	101.37	525.04	628.93	1472.31	480.44	1378.53
72.3	245.14	491.69	190.69	111.96	112.8	109.08	559.44	562.84	424.61	735.37		182.72	175.04	124.86	99.48	528.98	639.43	1490.92	487.44	1397.62
72.4	236.8	491.69	190.69	115.39	112.31	110.54	566.7	569.36	428.84	745.91		183.26	175.71	126.3	99.58	538.03	648.66	1508.11	494.84	1409.13
72.5	235.43	491.69	190.69	111.82	112.21	108.16	574.58	573.09	432.74	752.23		181.68	175.73	125.32	99.78	544.17	656.18	1531.63	498.18	1439.16
72.6	236.11	491.69	190.69	112.02	112.81	109.29	584.7	583.91	440.34	767.64		185.23	177.83	125.28	100.88	552.57	665.42	1548.36	503.54	1453.67
72.7	237.49	491.69	190.69	112.61	112.27	108.53	591.98	592.71	440.59	772.1		182.51	174.83	124.73	100.82	558.93	674.77	1570.59	512.3	1469.76
72.8	245.98	493.88	188.38	112.22	112.56	109.22	600.68	599.83	450.24	784.42		182	175.53	125.77	99	564.36	680.18	1589.57	519.38	1492.2
72.9	237.89	490.84	189.76	116.71	112.22	109.41	607.53	607.92	448.79	795.69		183.3	176.68	125.63	99.38	572.84	690.82	1602.86	525.91	1511.61
73	235.89	493.44	189.12	111.67	112.8	110.79	618.61	613.84	455.09	799.96		183.93	174.81	125.09	99.78	578.4	699.21	1632.13	532.13	1533.92
73.1	236.24	495.26	187.49	111.98	112.89	109.07	627.52	626.42	463.5	814.62		185.63	177.52	125.33	99.59	584.79	708.24	1646.67	537.01	1546.33
73.2	236.49	492.48	190.28	111.71	112.24	109.9	636.92	635.59	465.14	823.74		183.99	177.37	124.04	100.28	595.39	718.52	1665.56	546.12	1566.04
73.3	616.31	494.03	190.27	142.4	148.03	144.94	644.34	640.38	470.6	834.72		183.34	175.58	124.46	99.58	600.16	724.1	1683.94	553.53	1585.12
73.4	596.66	490.66	187.77	138.11	146.16	141.1	653.02	650.92	473.39	843.86		182.37	175.77	124.53	99.68	607.58	730.91	1707.27	561.9	1605.23
73.5	588.62	489.73	189.31	134.51	142.84	138.24	662.52	659.64	476.38	853.03		183.5	175.9	125	100.62	614.73	740.98	1732.89	568.13	1631.37
73.6	574.91	490.86	189.66	137	140.59	137.6	673.21	666.27	487.02	865.99		261.7	223.9	150.17	127.9	624.28	748.14	1745.62	572.68	1649.06
73.7	566.74	490.43	188.9	131.17	136.27	133.37	683.26	677.62	487.67	870.19		263.83	223.89	147.86	124.38	635.81	756.27	1769.62	580.36	1669.46
73.8	566.26	492.08	188.94	129.18	134.68	131.74	692.08	683.64	491.86	882.01		267.72	226.79	145.61	122.38	639.41	768.2	1790.83	588.35	1685.18
73.9	550.36	488.87	189.8	127.81	132.93	130.91	699.86	694.03	499.39	893.17		269.91	227.04	144.33	120.22	646.07	772.62	1812.72	596.55	1709.47
74	540.92	487.47	187.47	127.1	132.07	129.5	710.51	701.06	504.14	900.88		270.06	229.29	141.38	119.06	654.87	779.86	1838.2	603.14	1730.29
74.1	531.64	492.17	187.68	129.26	132.79	129.67	721.68	709.74	512.5	914.86		272.63	231.03	141.39	117.33	659.46	790.81	1851.33	610.63	1745.77
74.2	523.87	495.84	189.06	123.66	129.28	127.04	731.79	720.51	515.24	924.79		274.22	231.48	139.86	115.31	671.26	796.19	1878.68	617.7	1769.36
74.3	523.58	665.91	301.99	124.88	129.96	124.99	743.32	725.81	520.96	935.87		279.81	233	138.51	113.91	678	804.01	1900.64	625.82	1782.97
74.4	512.01	677.34	304.17	123.42	127.68	124.08	751.72	735.37	529.9	947.23		281.33	234.78	136.66	112.31	686.09	810.7	1923.39	634.91	1812.32
74.5	504.63	688.21	307.93	121.68	127.71	123.83	760.52	745.91	532.54	956.61		282.84	234.39	135.73	112.62	692.91	820.33	1946.26	638.83	1829.27
74.6	496.9	695.38	308.6	125.94	127.73	124.83	772.46	752.23	542.34	967.66		284.11	236.31	134.34	111.73	702.33	827.12	1968.73	643.77	1850.5
74.7	492.58	702.19	312.84	120.57	126.12	121.97	781.69	767.64	541.63	979.23		286.32	239.31	134.38	110.99	708.32	836.94	1983.53	656.42	1872.92
74.8	494.78	713.7	315.43	121.13	124.53	121.42	792.07	772.1	547.72	989.38		292.06	243.39	134.5	110.84	717.64	839.11	2011.02	664.34	1896
74.9	483.48	720.98	318.6	119.82	123.4	121.53	802.1	784.42	554.29	1000.44		292.56	242.24	134.17	109.16	723.99	850.73	2034.6	671.03	1913.04
75	476.62	733.86	324.37	119.73	123.28	120.07	812.77	795.69	557.72	1015.34		293.54	243.87	133.06	109.16	732.63	859.01	2059.63	676.99	1938.69
75.1	473.16	740.93	323.34	123.89	124.98	121.88	823.71	799.96	564.81	1032.4		298.14	246.37	132.06	109.18	739.56	866.11	2081.21	688.3	1960.71
75.2	466.73	748.77	330.12	118.5	123.23	120.4	831.37	814.62	571.37	1039.02		300.39	248.06	132.36	107.71	750.01	874.66	2100.94	696.72	1985.59
75.3	471.76	757.93	334.24	118.14	122.76	120.28	844.12	823.74	578.53	1052.09		304.91	250.39	131.68	107.69	758.17	882.71	2124.99	701.88	2003.21
75.4	458	768.73	339.12	118.69	123.76	119.07	853.48	834.72	581.04	1064.98		306.47	253.39	130.86	107.42	766.43	891.82	2150.52	711.12	2026.43
75.5	453.83	783.56	342.58	117.98	122.92	117.59	866.39	843.86	588.59	1074.27		308.87	255.87	131.69	106.97	772.98	899.18	2171.37	720.03	2052.46
75.6	448.8	789.08	343.8	122.11	123.01	120.16	877.21	853.03	596.87	1089.17		312.17	257.19	131.29	107.81	782.05	903.5	2196.64	727.6	2066.37
75.7	447.13	804.84	348.79	118.21	121.59	118.16	886.86	865.99	598.79	1100.44		316.22	258.88	131.6	105.61	792.4	916.24	2223.53	735.28	2094.28
75.8	452.88	813.81	351.36	116.97	121.92	116.96	901.63	870.19	607.1	1112.43		321.61	261.67	132.07	106.36	796.28	920.89	2244.94	743.71	2116.27
75.9	437.43	824.93	354.51	117.12	121.16	117.48	912.47	882.01	613.49	1124.63		323.26	263.62	131.81	106	805.31	930.64	2265.13	751.88	2143.18
76	435.71	834.51	360.42	116.28	120.56	117.41	924.48	893.17	617.72	1134.83		326.87	267.33	131.91	105.17	815.07	935.34	2292.8	760.5	2168.17
76.1	429.73	848.23	365.82	121.13	121.71	119.11	932.16	900.88	627.88	1151.09		329.89	269.42	131.86	105.33	821.68	945.11	2316.2	769.24	2185.58
76.2	427.68	859.28	368.99	116.41	120.29	117.81	944.06	914.86	630.78	1160.98		331.84	275.27	130.97	105.47	833.87	955.94	2341.4	779.57	2216.67
76.3	435.82	872.34	374.86	117.39	119.5	116.79	952.57	924.79	637.09	1171.73		337.77	276.08	129.62	105.58	841.05	963.16	2363.59	785.67	2241.17
76.4	423.9	887.92	378.13	115.13	120.29	115.21	967.59	935.87	645.72	1183.78		338.42	280.34	129.31	104.48	848.9	970.92	2393.9	795.08	2262.33
76.5	421.56	898.64	382.91	115.86	119.48	116.07	977.6	947.23	650.17	1198.17		344.12	281.26	129	104.83	855.54	979.28	2420.59	806.57	2286.94
76.6	418	911.31	386.27	119.96	121.83	117.78	989.49	956.61	660.06	1213.89		348.68	285.11	128.2	104.12	866.58	990.4	2439.5	813.31	2307.79
76.7	414.47	921.43	396.28	116.34	119.84	117.2	1002.2	967.66	665.01	1224.93		352.24	288.44	127.19	105.1	873.76	1000.46	2467.23	823.32	2338.43
76.8	420.74	935.51	398.67	115.08	119.37	114.73	1015.62	979.23	671.64	1238.66		359.87	293.13	129.52	104.48	882.69	1006.65	2488.84	832.92	2358.82
76.9	409.31	946.89	404.68	116.07	118.47	116.23	1024.48	989.38	672.74	1250.99		361.33	296.9	129.08	104.53	891.97	1013.76	2520.19	842.9	2377.34
77	407.47	961.17	409.61	115.59	118.77	115.44	1035.71	1000.44	683.29	1269.72		366.06	300.59	128.44	103.7	901.52	1025.28	2541.99	848.7	2409.74
77.1	404.39	975.69	414.28	119.3	119.31	116.64	1047.67	1015.34	694.5	1280.61		369.78	302.13	127.88	104.18	908.13	1033.31	2563.99	857.53	2435.59
77.2	404.12	986.87	418.58	115.66	118.59	115.04	1058.02	1032.4	699.86	1286.72		373.96	307.64	129	104.61	920.78	1045.84	2592.31	871.81	2458.89
77.3	407.83	1002.56	424.33	115.26	118.64	115.24	1071.97	1039.02	704.69	1301.31		378.7	310.83	127.98	104.3	926.5	1050.82	2619.36	879.77	2479.41
77.4	398.64	1016.4	429.32	115.96	118.3	114.59	1082.97	1052.09	711.71	1318.43		383.13	312.12	127.92	104.04	936.91	1060.04	2651.19	888.06	2511.29
77.5	396.49	1034	434.73	115.43	118.56	114.8	1092.48	1064.98	719.08	1331.68		388.5	317.8	126.76	104.48	941.9	1071.93	2676.03	900.64	2537.36
77.6	395.14	1051.56	440.47	118.84	119.28	114.53	1109.84	1074.27	729.27	1341.28		393.22	322.66	126.43	104.5	952.33	1084.8	2702.74	908.81	2563.87
77.7	393.01	1059.99	446.7	115.1	118.18	114.97	1118.83	1089.17	734.09	1357.34		398.38	324.57	126.54	103.87	961.44	1093.37	2727.83	917.92	2591.69
77.8	400.71	1075.87	454.03	115.66	118.71	114.93	1132.39	1100.44	738.07	1373.37		403.9	330.41	125.46	104.43	966.55	1098.44	2752.52	925.7	2614.18
77.9	389.58	1090.98	460.12	114.02	117.06	115.21	1142.2	1112.43	748.14	1387.98		407.36	335.42	127	102.88	976.48	1108.29	2778.92	938.02	2638.41
78	382.97	1112.34	465.5	115.44	117.71	113.58	1154.91	1124.63	754.97	1394.93		410.21	341.38	127.42	104.41	988.01	1118.65	2804.23	945.21	2672.73
78.1	386.06	1121.31	471.89	300	173.81	121.77	1171.91	1134.83	763.23	1414.52		418.58	343.86	125.81	104.16	998.42	1128.64	2837.82	958.49	2696.89
78.2	384.1	1136.99	478.86	259.19	160.87	117.8	1182.57	1151.09	768.99	1423.89		423.78	351.09	126.39	103.27	1004.65	1141.69	2865.29	967.42	2719.87
78.3	385.38	1148.28	485.29	2953.47	3886.91	979.83	1192.49	1160.98	775.16	1438.67		429.24	355.48	126.04	103.72	1014.93	1147.94	2888.68	977.8	2746.37
78.4	390.62	1167.74	493.89	2982.08	3916.91	993.14	1205.58	1171.73	781.67	1451.81		431.39	360.22	128.49	102.5	1019.82	1154.45	2918.18	990.39	2774.28
78.5	399.59	1185.91	499.53	3006.32	3952.08	1001.78	1213.6	1183.78	789.84	1460.61		436.03	368.14	127.71	103.23	1028.72	1169.04	2948.28	997.11	2803.08
78.6	401.82	1199.82	507.2	3034.2	3979.37	1011.07	1229.28	1198.17	801.74	1484.58		443.36	370.5	127.77	102.92	1041.57	1175.06	2971.62	1007.67	2835.14
78.7	407.52	1210.04	512.56	3066.06	4016.01	1024.74	1244.37	1213.89	807.34	1498.5		445.73	377.57	126.81	102.89	1050.09	1190.34	3003.03	1018.84	2857.76
78.8	414.01	1228.04	519.52	3086.02	4049.54	1032.03	1255.41	1224.93	816.56	1509.38		455.94	382.03	125.59	102.81	1060.48	1197.19	3038.6	1028.74	2889.18
78.9	419.97	1243.82	526.03	3110.16	4072.96	1040.39	1267.81	1238.66	823.13	1521.26		458.07	387.4	126.7	102.38	1063.73	1207.48	3056.32	1040.31	2909.37
79	429.11	1262.23	535.51	3143.39	4116.6	1055.8	1281.8	1250.99	828.41	1538.04		466.73	394.87	125.99	101.67	1074.48	1217.78	3093.38	1049.37	2946.73
79.1	433.83	1271.9	541.49	3160.82	4144.74	1066.42	1294.41	1269.72	839.48	1558.14		472.91	400.43	125.62	102.73	1089.47	1228.41	3119.88	1064.18	2966.14
79.2	439.79	1283.02	548.28	3199.91	4176.48	1076.97	1304.27	1280.61	846.27	1568.36		477.28	405.79	125.73	102.74	1094.59	1236.98	3146.94	1075.31	2999
79.3	449.16	4520.4	5472.59	3221.91	4206.51	1085.96	1316.66	1286.72	854.57	1584.53		487.98	412.89	126.01	102.98	1106.7	1245.79	3175.58	1085.24	3021.81
79.4	452.41	4537.07	5482.6	3245.79	4245.37	1098.33	1332.72	1301.31	862.28	1598.76		490.7	419.56	128.27	103.11	1113.37	1251.68	3209.81	1097.69	3049.78
79.5	463.07	4552.43	5498.4	3276.38	4271.7	1107.14	1345.64	1318.43	868.97	1612.24		494.17	427.64	126.32	102.48	1122.54	1265.94	3241	1109.24	3079.83
79.6	468.54	4562.29	5505.98	3303.8	4310.73	1119.46	1360.24	1331.68	881.87	1632.61		503.38	430.23	127.39	102.43	1135.71	1271.28	3262.94	1118.79	3111.56
79.7	475.36	4570.4	5522.07	3335.67	4338.47	1135.4	1372.33	1341.28	887.24	1643.28		509.82	439.18	126.07	103.02	1145.86	1287.29	3292.58	1129.21	3134.97
79.8	482.21	4586.88	5531.03	3357.48	4367.03	1137.8	1389.3	1357.34	898.29	1659.52		518.76	444.98	126.58	102.64	1152.28	1293.29	3327.04	1144.58	3167.83
79.9	493.86	4605.57	5546.8	3376.29	4390.14	1154.47	1397.7	1373.37	907.44	1672.97		522.86	452.39	126.89	102.17	1168.28	1300.46	3359.6	1156.26	3190.21
80	503.24	4617.16	5565.72	3405.97	4435.31	1164.69	1414.07	1387.98	913.59	1691.63		529.04	461.1	125.69	102.23	1172.44	1314.99	3382.02	1167.51	3223.24
80.1	507.61	4634.36	5582.36	3431.5	4464.66	1176.94	1427.26	1394.93	928.17	1708.79		537.11	465.19	126.06	101.73	1180.44	1328.29	3421.74	1179.14	3247.33
80.2	515.49	4646.82	5592.88	3464.01	4496.38	1192.22	1439.87	1414.52	931.26	1722.02		542.48	473.31	126.59	102.17	1195.47	1334.04	3446.03	1194.17	3277.23
80.3	526.52	4664.19	5599.49	3487.14	4536.98	1199.56	1453.04	1423.89	942.2	1742.46		551.73	482.51	125.19	102.01	1206.34	1345.49	3477.04	1206.83	3309.71
80.4	535.8	4678.58	5623.37	3508.81	4559.12	1211.79	1468.2	1438.67	950.52	1755.61		556.46	489.04	124.94	102.71	1211.69	1353.5	3510.44	1220.88	3338.02
80.5	546.93	4692.59	5635.28	3539.57	4594.16	1224.06	1485.36	1451.81	959.09	1775.1		563.99	494.66	125.68	101.92	1223	1364.11	3548.77	1231.89	3363.8
80.6	554.97	4715.36	5650.33	3566.48	4630.81	1233.52	1495.11	1460.61	970.69	1791.83		572.69	501.91	126.77	102.07	1234.62	1375.26	3580.72	1247.59	3402.58
80.7	562.41	4727.19	5661.49	3604.98	4662.97	1247.1	1509.52	1484.58	978.88	1810.58		580.87	511.17	125.37	101.63	1247.5	1384.94	3618.34	1259.84	3432.23
80.8	572.36	4741.13	5683.1	3624.51	4687.91	1258.13	1526.42	1498.5	984.31	1825.94		587.48	522.72	127.37	101.99	1252.32	1394.06	3639.47	1275.39	3449.9
80.9	579.43	4756.8	5698.78	3644.59	4724.29	1272.53	1540.29	1509.38	994.86	1846.26		594.2	527.1	126.86	102.67	1264.35	1403.19	3673.43	1286.97	3491.29
81	594.24	4767.98	5710.47	3680.53	4754.82	1280.84	1553.44	1521.26	1005.64	1859.83		601.53	535.28	126.8	102.94	1275.9	1413.15	3712.96	1300.49	3516.72
81.1	603.67	4799.27	5726.03	3697.87	4776.23	1294.39	1565.2	1538.04	1014.1	1881.69		609.48	541.69	127.97	102.02	1287.19	1421.52	3739.01	1315.67	3548.5
81.2	613.3	4816.36	5742.62	3735.6	4815.13	1306.64	1579.52	1558.14	1024.11	1895.64		617.03	548.08	128.13	101.5	1297.12	1434.17	3771.04	1332.78	3578.71
81.3	623.7	4825.07	5769.98	3763.07	4856.66	1317.31	1595.86	1568.36	1033.37	1912.72		624.46	557.39	129.03	103.18	1307.69	1440.1	3804.4	1345.63	3610.77
81.4	632.58	4846.8	5778.82	3791.04	4881.31	1331.77	1609.31	1584.53	1042.31	1929.36		630.09	566.13	129.27	101.41	1318.05	1449.81	3840.8	1360.23	3643.9
81.5	649.24	4866.16	5795	3812.62	4907.01	1345.88	1626.42	1598.76	1055.29	1952.59		640.19	575.51	127.56	101.8	1329.07	1459.28	3869.81	1373.39	3675.11
81.6	655.4	4883.66	5807.19	3845.52	4937.74	1355.38	1638.41	1612.24	1066.82	1968.41		647.81	581.21	128.99	102.52	1343.61	1474.23	3902.07	1390.47	3702.17
81.7	670.24	4904.03	5829.14	3874.33	4977.14	1369.16	1654.24	1632.61	1071.48	1986.66		655.71	591.12	128.34	102.54	1354.89	1481.97	3944.22	1406.67	3730.86
81.8	683	4928.37	5845.4	3896.13	5012.13	1381.31	1669.83	1643.28	1080.52	2006.36		663.38	598.88	128.27	103.09	1365.68	1492.51	3971.17	1423.06	3765.47
81.9	691.09	4937.78	5857.22	3923.8	5042.98	1390.38	1683.31	1659.52	1090.7	2024.41		669.98	604.72	128.81	101.76	1376.38	1499.96	4001.78	1435.5	3802.5
82	708.24	4956.54	5881.23	3952.7	5075.96	1401.42	1697.71	1672.97	1100.81	2047.93		680.18	612.82	127.91	102.91	1383.93	1509.5	4044.34	1457.29	3825.52
82.1	720.16	4986.62	5903.21	3976.52	5099.77	1417.99	1713	1691.63	1117.64	2059.69		689.94	621.64	127.83	103.17	1400.19	1518.24	4079.58	1467.8	3865.19
82.2	730.53	4999.81	5916.59	4004.64	5141.9	1427.13	1731.48	1708.79	1119.98	2077.97		695.91	628.9	127.9	103.57	1411.87	1533.47	4111.18	1486.52	3890.33
82.3	742.84	5024.3	5938.67	4031.62	5164.03	1442.38	1745.8	1722.02	1134	2105.77		705.2	637.83	126.76	103.42	1419.52	1540.11	4152.23	1499.72	3922.37
82.4	758.72	5043.02	5958.61	4065.48	5204.33	1453.6	1764.96	1742.46	1144.43	2118.67		710.83	644.78	128.49	103.63	1431.02	1553.23	4183.13	1518.42	3950.98
82.5	770.08	5068.64	5981.56	4090.04	5227.2	1466.53	1773.77	1755.61	1153.29	2141.51		716.4	652.93	127.88	102.47	1440.98	1560.79	4222.89	1533.31	3984.17
82.6	785.92	5087.29	6002.46	4119.33	5258.91	1478.32	1792.59	1775.1	1172.13	2164.2		726.42	660.83	128.51	103.04	1451.6	1571.33	4250.51	1550.59	4020.44
82.7	797.42	5107.09	6019.64	4149.29	5292.66	1493.43	1806.33	1791.83	1173.64	2176.38		734.39	669.04	129.68	103.63	1462.28	1586.03	4291.71	1569.73	4054.7
82.8	815.33	5127.36	6049.58	4168.78	5320.8	1499.53	1823.9	1810.58	1186.59	2195.41		744.68	677.39	130.04	102.84	1476.98	1585.32	4327.08	1586.94	4081.76
82.9	826.77	5143.26	6061.22	4196.32	5357.03	1516.93	1834.02	1825.94	1197.76	2223.27		752.41	681.77	129.7	104.34	1489.76	1599.83	4366.76	1605.22	4118.76
83	842.64	5162.98	6084.53	4220.66	5377.91	1528.81	1851.48	1846.26	1210.88	2241.64		759.98	694.5	131.07	103.77	1498.78	1609.81	4406.7	1621.67	4152.61
83.1	858.23	5190.6	6120.54	4244.26	5410.14	1535.32	1866.21	1859.83	1225.96	2260.89		766.51	699.03	130.44	104.12	1515.62	1619.24	4437.96	1640.28	4185.31
83.2	873.08	5213.16	6127.22	4274.27	5454.18	1552.17	1885.77	1881.69	1233.61	2279.7		778.27	704.81	131.81	103.96	1529.53	1633.46	4475.76	1661.81	4223.33
83.3	890.91	5242.09	6160.51	4295.84	5474.43	1564.47	1898.62	1895.64	1244.62	2298.27		786.7	712.4	131.81	104.2	1537.48	1647.13	4511.34	1676.08	4247.97
83.4	906.71	5262.19	6174.42	4307.81	5509.89	1574.96	1914.23	1912.72	1253.89	2317.26		796.66	717.22	131.29	104.69	1548.45	1654.73	4552.5	1690.57	4278.41
83.5	924.86	5283.29	6197.98	4342.84	5539.39	1592.56	1930.18	1929.36	1266.76	2346.5		807.31	726.93	134.24	105.84	1563.04	1661.39	4592.21	1709.6	4316.93
83.6	938.33	5311.84	6215.46	4366.67	5571.94	1605.88	1949.36	1952.59	1281.98	2363.11		813.53	735.74	132.77	105.07	1577.9	1670.52	4619.3	1728.36	4348.37
83.7	956.44	5335.58	6233.97	4404.64	5606.28	1619.72	1959.7	1968.41	1294	2387.08		822.36	743.82	135.1	105.89	1589.6	1684.98	4653.58	1751.3	4375.11
83.8	970.97	5350.96	6265.61	4412.42	5637.34	1633.82	1975.89	1986.66	1308.48	2412.27		834.78	750.26	136.3	107.44	1605.44	1690.14	4694.18	1769.47	4411.74
83.9	989.53	5372.56	6297.88	4432.24	5673.03	1645.13	1991.99	2006.36	1320.21	2439.77		842.32	756.51	135.91	106.57	1613.9	1704.18	4736.41	1786.77	4442.61
84	1009.36	5398.78	6310.83	4460.97	5694.94	1659.7	2009.1	2024.41	1327.58	2452.11		852.4	759	136.57	106.76	1628.33	1714.32	4770.01	1806.52	4481.03
84.1	1030.87	5423.13	6332.13	4496.66	5731.6	1671.09	2027.86	2047.93	1343.67	2476.27		858.4	768.52	138.04	107.39	1639.49	1724.63	4816.94	1825.6	4515.89
84.2	1045.07	5445.76	6363.44	4541	5767	1680.14	2039.04	2059.69	1356.28	2499.5		869.67	774.4	139.22	107.78	1654.64	1732.33	4847.97	1850.8	4543.61
84.3	1069.64	5468.22	6382.34	4556.59	5795.02	1695.36	2053.56	2077.97	1366.81	2527.6		883.84	780.47	139.74	108.89	1665.76	1738.75	4888.64	1864.74	4577.91
84.4	1082.97	5486.36	6393.91	4594.92	5831.08	1715.06	2071.51	2105.77	1381.02	2545.42		892.43	784.99	142.67	109.1	1679.02	1756.25	4931.42	1887.39	4613.48
84.5	1112.21	5513.54	6431.02	4622.64	5861.02	1725.71	2084.66	2118.67	1399.21	2569.86		899.2	795.96	142.11	109.01	1693.46	1763.53	4970.31	1905.23	4646.91
84.6	1124.07	5537.76	6453.29	4666.99	5883.56	1736.7	2104.13	2141.51	1409.62	2595.17		911.71	797.97	143.33	110.08	1710.98	1776.32	5015.64	1926.03	4683.37
84.7	1149.9	5557.99	6479.94	4704.43	5921.81	1751.66	2119.36	2164.2	1421.23	2614.63		921.56	806.01	145.78	110.48	1722.43	1787.97	5049.5	1943.94	4718.06
84.8	1169.77	5594.1	6498.13	4728.41	5948.27	1764.86	2139.56	2176.38	1433.87	2639.19		931.77	809.64	145.91	111.03	1737.34	1794.58	5091.93	1967.04	4756.68
84.9	1190.13	5618.8	6522.61	4765.82	5983.22	1777.69	2150.12	2195.41	1450.22	2667.09		938.23	818.27	148.53	112.29	1751.26	1806.32	5133.62	1983.43	4799.39
85	1212.22	5633.52	6545.64	4797.84	6007.1	1785.83	2172.52	2223.27	1464.51	2693.99		949.8	819.91	150.37	112.27	1762.74	1818.61	5185.43	2008.23	4831.54
85.1	1232.79	5661.99	6576.02	4830.83	6041.46	1800.26	2190.02	2241.64	1479.39	2713.89		960.13	828.73	153.08	113.44	1778.9	1831.24	5215.71	2026.17	4866.83
85.2	1254.71	5688.74	6600.82	4867.1	6073.54	1818.43	2209.88	2260.89	1485.39	2747.9		968.44	833.17	154.8	114.69	1792.53	1848.65	5262.88	2026.17	4898.98
85.3	1280.19	5713.09	6633.12	4897.63	6099.04	1824.44	2217.51	2279.7	1502.14	2771.22		984.61	839.94	155.83	114.22	1798.46	1864.02	5315.01	2076.12	4937.52
85.4	1301.6	5739.27	6654.49	4928.31	6147.7	1842.2	2236.86	2298.27	1512.29	2793.14		988.64	845.5	157.37	115.27	1816.8	1870.46	5342.94	2076.12	4986.47
85.5	1328.28	5757.34	6683.31	4972.98	6165.03	1853.83	2254.04	2317.26	1529.62	2822.92		999.31	849.11	157.99	115.77	1828.07	1886.46	5397.67	2124.39	5016.06
85.6	1344.57	5788.29	6699.8	4998.29	6203.04	1864.7	2269.12	2346.5	1544.31	2846.13		1007.98	857.88	162.23	116.29	1841.41	1899.57	5434.69	2138.73	5060.86
85.7	1372.91	5800.52	6734.21	5037.92	6226.93	1883.02	2285.64	2363.11	1553.24	2872.12		1016.58	864.58	163.33	116.84	1856.47	1917.47	5484.48	2160.19	5089.57
85.8	1399.56	5825.18	6755.93	5071.12	6258.97	1895.59	2303.6	2387.08	1569.01	2891.91		1029.71	868.38	163.83	118.86	1868.3	1923.68	5522.78	2178.89	5132.09
85.9	1416.66	5847.44	6772.22	5094.16	6297.4	1910.07	2321.67	2412.27	1577.23	2917.58		1034.11	870.83	166.87	119.94	1884.4	1939.31	5576.53	2200.44	5165.72
86	1444.4	5876.38	6814.73	5125.13	6323.37	1925.72	2340.07	2439.77	1599.63	2952.93		1046.64	878.27	171.31	120.89	1897.88	1956.79	5620.3	2223.32	5217.48
86.1	1469.32	5906.24	6829.4	5167.99	6353	1941.12	2356.56	2452.11	1617.18	2983.32		1055.56	879.52	173.46	121.41	1910.84	1973.2	5661.01	2248.14	5251.62
86.2	1500.86	5925.79	6859.07	5200.6	6381.3	1955.99	2369.51	2476.27	1630.28	3008.82		1063.63	889.32	177.46	122.61	1930.02	1984.43	5717.53	2262.62	5298.46
86.3	1520.56	5943.41	6890.34	5227.08	6415.63	1972.86	2381.61	2499.5	1644.63	3041.13		1079.48	895.57	178.98	124.03	1939.3	2003.42	5758.29	2288.85	5332.04
86.4	1550.17	5975.47	6911.21	5263.13	6440.83	1979.57	2410.37	2527.6	1656.83	3067.79		1088.44	897.31	183.27	126.08	1954.54	2013.54	5797.7	2310.04	5376.84
86.5	1573.18	5988.27	6933.08	5284.57	6467.01	1999.42	2427.59	2545.42	1671.41	3098.89		1094.96	903.52	187.73	127.24	1971.47	2028.92	5852.59	2330.68	5417.47
86.6	1598.17	6021.21	6963.8	5315.38	6502.18	2004.3	2439.12	2569.86	1690.74	3128.36		1108.83	910.4	189.79	128.21	1987.18	2044.47	5900	2351.24	5462.84
86.7	1628.82	6045.1	6984.53	5357.34	6532.98	2026.93	2459.77	2595.17	1698.7	3157.06		1114.52	914.16	193.03	128.86	1999.89	2059.09	5953.64	2379.15	5497.24
86.8	1656.28	6059.54	7011.03	5386.46	6560.83	2030.48	2478.71	2614.63	1720.77	3176.91		1126.02	920.7	195.86	130.76	2015.33	2077.87	5989.06	2392.74	5528.53
86.9	1681.39	6084.7	7047.12	5424.36	6598.02	2047.37	2495.46	2639.19	1733.56	3219.19		1134.24	923.56	200.08	133.2	2032.43	2091.79	6047.43	2421.6	5593.64
87	1708.26	6110.84	7081.22	5450.01	6626.73	2067.91	2511.68	2667.09	1750.61	3249.02		1142.81	929.46	203.96	135.19	2047.84	2112.59	6091.53	2438.76	5631.71
87.1	1740.01	6128.39	7101.99	5472.12	6651.58	2083.37	2530.9	2693.99	1767.84	3281.1		1152.73	936.9	207.8	134.29	2063.21	2125.08	6144.5	2465.29	5680.96
87.2	1774.76	6153.96	7129.92	5511.94	6686.62	2099.23	2552.47	2713.89	1778.52	3305.71		1165.81	940.48	212.89	138.11	2073.44	2144.4	6193.7	2490.22	5709.99
87.3	1792.31	6170.11	7148.34	5539.99	6715.09	2109.41	2570.21	2747.9	1794.12	3343.59		1177.48	948.78	217.46	139.39	2090.15	2160.74	6243.41	2513.06	5756.02
87.4	1820.14	6189.81	7188.57	5566.56	6738.27	2127.59	2588.7	2771.22	1810.54	3368.39		1183.64	950.39	220.18	141.8	2105.74	2177.95	6290.78	2534.51	5805.16
87.5	1858.93	6208.82	7215.16	5613.37	6773.47	2143.24	2605.13	2793.14	1829.62	3406.54		1193.72	958.68	228.4	142.23	2119.8	2189.97	6340.43	2559.37	5848.46
87.6	1894.27	6229.63	7239.71	5645.7	6797.48	2160.31	2620.92	2822.92	1846.11	3432.6		1204.96	963.1	231.9	144.14	2137.24	2209.01	6388.89	2579.81	5890.93
87.7	1912.82	6258.41	7261.12	5668.17	6832.41	2174.52	2638.67	2846.13	1859.21	3470.04		1217.93	967.73	236.59	146.21	2156.54	2232.5	6437.19	2605.48	5929.72
87.8	1943.4	6276.41	7284.83	5703.79	6861.76	2193.88	2658.61	2872.12	1872.42	3500.59		1228.21	975.62	241.41	150.29	2170.38	2242.29	6493.81	2631.02	5970.14
87.9	1979.97	6294.36	7317.42	5738.57	6896.09	2203.06	2677.52	2891.91	1886.57	3536.47		1233.67	978.83	247.72	151.64	2182.48	2259.3	6548.91	2652.19	6020.94
88	2009.63	6317.64	7350.9	5767.03	6923.76	2218.02	2695.34	2917.58	1904.78	3573.2		1245.52	986.87	254.74	155.33	2197.87	2278.39	6592.24	2675	6067.18
88.1	2038.69	6332.96	7379.94	5793.59	6941.08	2232.46	2717.13	2952.93	1925.3	3603.02		1259.3	992.3	259.82	155.5	2218.33	2299.51	6640.27	2697.69	6109.77
88.2	2071.79	6354.78	7414.32	5832.69	6981.92	2256.23	2733.56	2983.32	1938.84	3637.49		1270.41	1000.03	266.83	158.79	2231.31	2321.8	6690.57	2727.39	6157
88.3	2095.28	6363.09	7425.89	5856.24	7016.93	2273.56	2752.39	3008.82	1953.73	3671.99		1289.46	1004.02	273.82	161.23	2245.38	2328.8	6758.07	2744.88	6205.37
88.4	2136.19	6383.93	7460.67	5888.84	7042.92	2285.37	2771.73	3041.13	1972.16	3703.97		1293.19	1012.22	278.32	162.84	2260.44	2350	6801.86	2771.58	6260.38
88.5	2162.93	6401.69	7486.31	5916.34	7069.37	2296.61	2789.33	3067.79	1985.63	3743.41		1304.43	1015.96	286.13	167.32	2273.28	2363.01	6862.6	2795.63	6306.62
88.6	2193.21	6426.07	7520.08	5961.82	7095.23	2314.92	2812.18	3098.89	2005.6	3778.7		1315.04	1023.22	295.88	169.87	2293.17	2382.58	6902.94	2815.57	6350.22
88.7	2235.4	6438.94	7542.86	5963.74	7125.81	2328.84	2831.26	3128.36	2024.68	3809.21		1331.84	1031.73	302.14	173.36	2308.84	2404.69	6969.89	2843.57	6399.24
88.8	2261	6443.8	7573.07	6003.21	7158.94	2341.01	2847.17	3157.06	2034.83	3844.66		1337.73	1038.6	310.07	175.87	2321.46	2422.18	7014.81	2867.86	6449.14
88.9	2287.53	6463.27	7599.3	6042.14	7187.31	2355.34	2867.13	3176.91	2059.18	3882.77		1347.58	1041.27	315.49	179.22	2338.98	2434.28	7083.54	2894.26	6479.98
89	2338.41	6488.33	7626.47	6078.77	7206.04	2378.22	2881.74	3219.19	2072.3	3919.59		1359.68	1045.43	326.48	181.2	2355.27	2457.62	7135.8	2917.56	6542.8
89.1	2357.66	6491.81	7654.51	6101.63	7245.7	2385.87	2902.48	3249.02	2096.02	3959.51		1370.09	1053.51	332.57	184.68	2366.34	2472.33	7185.56	2942.6	6575.18
89.2	2389.14	6503.94	7686.12	6142.31	7277.7	2402.24	2921.03	3281.1	2106.58	3992.21		1383.72	1063.12	341.06	189.14	2392.11	2502.73	7233.68	2971.58	6628.66
89.3	2427.4	6522.52	7708.97	6163.54	7292.91	2413.71	2945.3	3305.71	2120.89	4032.48		1395.3	1065.99	347	190.48	2399.43	2506.61	7304.67	2996.39	6688.39
89.4	2460.87	6527.56	7734.19	6204.01	7321.81	2434.03	2967.59	3343.59	2135.48	4061.79		1404.34	1066.79	358.6	195.77	2417.44	2528.99	7363.02	3018.27	6726.87
89.5	2491.71	6536.84	7770.56	6252.44	7352.02	2449.21	2981.04	3368.39	2155.67	4101.51		1420.26	1078.39	365.96	198.43	2435.51	2553.76	7418.74	3046.09	6778.03
89.6	2521.71	6547.36	7800.26	6268.91	7382.24	2467.34	3002.11	3406.54	2173.21	4142.14		1428.96	1081.51	374.21	202.09	2453.74	2570.95	7463.37	3063.87	6824.79
89.7	2553.31	6570.04	7824.46	6272.53	7400.73	2484.4	3030.2	3432.6	2187.99	4170.12		1440.59	1087.74	385.37	206.83	2471.63	2589.11	7524.67	3097.57	6865.64
89.8	2590.02	6570.53	7847.48	6305.41	7435.78	2503.02	3047.82	3470.04	2209.76	4212.58		1452.78	1091.74	394.71	211.17	2480.11	2609.87	7585.53	3116.67	6929.28
89.9	2622.27	6589.49	7876.89	6320.42	7460.23	2516.17	3065.33	3500.59	2226.58	4248.41		1467.37	1099.41	403.93	215	2503.37	2633.59	7632.63	3148.11	6968.73
90	2647.87	6594.11	7905.88	6374.41	7487.22	2532.14	3086.58	3536.47	2238.24	4291.2		1480	1102.52	415.89	219.59	2516.68	2649.89	7709.58	3172.04	7023.03
90.1	2687.98	6616.63	7939.48	6402.26	7514.04	2547.93	3105.47	3573.2	2259.33	4333.08		1493.04	1107.41	425.61	223	2531.57	2671.25	7758.79	3194.36	7076.01
90.2	2722.86	6602.29	7958.2	6426.06	7544.62	2569.72	3130.06	3603.02	2279.89	4376.19		1501.17	1110.81	435.89	226.81	2551.42	2697.21	7808.47	3226.82	7124.76
90.3	2746.44	6622.7	7995.76	6450.37	7563.31	2580.52	3147.71	3637.49	2293.72	4408.29		1515.79	1117.67	447.99	232.73	2560.96	2710.5	7871.61	3244.38	7166.08
90.4	2785.48	6633.51	8010.91	6481.67	7597.66	2600.78	3169.8	3671.99	2306.5	4450.32		1524.63	1121.5	460.1	238.73	2577.91	2733.7	7941.44	3266.53	7216.44
90.5	2817.39	6631.57	8030.27	6519.58	7606.61	2613.67	3187.42	3703.97	2324.24	4476.99		1535.56	1123.41	469.62	242.49	2597.83	2754.3	8002.18	3295.53	7266.96
90.6	2848.86	6646.58	8064.51	6574.17	7649.12	2631.43	3212.02	3743.41	2345	4523.14		1548.34	1129.71	479.01	247.24	2615.6	2771.07	8055.02	3318.76	7319.41
90.7	2875.82	6644	8090.12	6596.31	7678.89	2650.26	3236.49	3778.7	2358.96	4566.21		1563.27	1134.03	492.3	254.07	2647.36	2881.01	8112.84	3339.06	7371.66
90.8	2908.13	6644.99	8116.56	6573.94	7698.44	2661.58	3255.4	3809.21	2377.09	4600.38		1574.92	1135.29	507.08	256.22	2674.55	2871.29	8168.57	3366.86	7419.04
90.9	2940.83	6660.53	8131.51	6617.92	7725.47	2684.03	3286.28	3844.66	2394.19	4640.44		1589.86	1140.26	518.71	264	2662.88	2840.21	8234.24	3392.53	7473.97
91	2966.99	6667.61	8166.93	6626.08	7742.47	2695.98	3303.78	3882.77	2415.46	4679.66		1598.58	1142.86	530.51	268.31	2678.96	2864.1	8299.3	3413.21	7529.82
91.1	2992.53	6666.08	8184.8	6680.13	7764.63	2715.77	3323.42	3919.59	2436.93	4720.86		1613.71	1149.92	544.02	272.33	2695.25	2885.19	8356.39	3441.98	7592.54
91.2	3021.09	6666.39	8212.99	6727.29	7792.03	2732.24	3353.13	3959.51	2446.39	4752.28		1625.61	1152.99	556.71	276.84	2706.61	2908.47	8419.83	3469.79	7644.29
91.3	3049.34	6678.97	8228.47	6749.38	7812.56	2744.11	3366.59	3992.21	2467.06	4800.81		1641.38	1156.96	569.93	283.32	2729.5	2928.69	8487.13	3498.4	7680.92
91.4	3086.3	6681.52	8256.59	6759.99	7837.99	2758.67	3392	4032.48	2487.56	4843.91		1652.53	1161.62	584.39	288.77	2738.51	2949.52	8531.63	3519.37	7735.09
91.5	3113.81	6681.04	8281.13	6783.61	7863.67	2778.73	3412.44	4061.79	2503.99	4878.71		1662.16	1163.38	601.13	294.47	2748.84	2968.39	8594.67	3547.04	7788.23
91.6	3139.44	6695.16	8310.34	6799.5	7896.31	2793.16	3437.13	4101.51	2526.78	4918.09		1676.04	1166.93	613.13	300.4	2764.41	2992.29	8663.2	3565.86	7838.84
91.7	3157.48	6693.32	8323.42	6845.62	7910.12	2813.04	3460.84	4142.14	2537.97	4953.66		1689.58	1168.88	628.17	305.92	2789.03	3020.32	8722.86	3595.4	7896.5
91.8	3185.36	6686.84	8348.89	6912.42	7945.14	2833.58	3483.34	4170.12	2561.93	4988.71		1701.23	1171.6	642.57	310.01	2795.98	3035.69	8781.72	3616.28	7942.44
91.9	3212.2	6692.39	8368.88	6900	7961.27	2840.56	3512.87	4212.58	2580.52	5034.4		1712.74	1177.72	659.01	313.97	2819.92	3056.37	8849.99	3635.16	7997.49
92	3239.74	6699.61	8391.51	6918.94	7994.57	2854.14	3532.3	4248.41	2596.37	5067.94		1726.91	1178.69	670.12	324.71	2833.17	3081.58	8919.9	3665.57	8060.73
92.1	3262.88	6708.42	8417.46	6943.8	8017.64	2873.84	3552.54	4291.2	2621.44	5121.48		1740.28	1181	685.3	329.33	2843.07	3104.49	8978.62	3693.65	8115.84
92.2	3277.71	6698.56	8437.6	6961.52	8047.34	2894.42	3580.49	4333.08	2632.7	5155.16		1751.12	1190.64	702.88	335.03	2862.46	3131.92	9034.76	3715.12	8158.59
92.3	3305.82	6698.03	8437.28	7012.56	8075.14	2916.74	3608.72	4376.19	2646.23	5190.3		1764.52	1188.81	720.53	342.57	2876.63	3152.32	9097.93	3735.57	8213.93
92.4	3330.02	6706.93	8470.1	7073.49	8107.93	2930.69	3626.7	4408.29	2668.43	5220.46		1775.42	1192.28	735.94	349.32	2881.49	3172.09	9164.78	3766.74	8286.01
92.5	3352.33	6704.11	8495.89	7082.29	8130.24	2950.44	3655.52	4450.32	2690.9	5264.06		1790.36	1194.71	754.57	353.88	2900.06	3193.42	9229.02	3791.78	8326.49
92.6	3374.87	6708.32	8497.73	7080.26	8160.97	2962.68	3674.5	4476.99	2701.98	5309.01		1803.89	1200.18	772.22	362.17	2916.68	3215.09	9287.38	3815.68	8388.12
92.7	3386.4	6703.58	8523.09	7120.32	8201.29	2987.64	3703.01	4523.14	2721.44	5348.42		1813.78	1200.64	788.48	370.64	2932.89	3244.85	9355.86	3840.83	8444.74
92.8	3419.4	6705	8540.27	7146	8229.54	3002.11	3731.11	4566.21	2741.61	5393.01		1829.23	1207.92	805.03	378.12	2942.87	3261.19	9411.69	3858.57	8495.56
92.9	3432.84	6709.24	8562.71	7226.62	8264.22	3025.27	3750.48	4600.38	2759.1	5430.08		1839.87	1205.11	823.06	384.49	2951.31	3287.15	9484.26	3883.06	8558.16
93	3462.89	6708.02	8571.28	7233.87	8292.79	3044.39	3768.5	4640.44	2772.68	5467.27		1852.31	1209.38	842.8	389.36	2966.59	3306.76	9551.52	3910.22	8611.12
93.1	3481.62	6714.11	8600.03	7242.66	8314.47	3055.1	3803.68	4679.66	2794.22	5504.94		1865.86	1211.5	860.02	400.23	2978.39	3328.33	9621.36	3935.34	8671.22
93.2	3491.68	6709.38	8620.47	7270.78	8351.03	3078.4	3827.49	4720.86	2813.52	5547.2		1878.18	1218.76	876.79	406.29	2998.72	3352.4	9674.82	3953.69	8727.59
93.3	3509.37	6712.71	8637.32	7286.44	8389.34	3093.89	3847.52	4752.28	2833.28	5579.14		1894.62	1219.91	892.58	414.79	3005.92	3371.39	9739.47	3984.1	8788.48
93.4	3544.41	6719.66	8662.2	7319.73	8400.98	3109.67	3870.09	4800.81	2850.03	5612.84		1904.53	1223.87	911.14	425.61	3017.99	3395.25	9803.36	4009	8841.4
93.5	3559.78	6720.91	8668.9	7367.57	8433.21	3131.4	3902.49	4843.91	2863	5667.72		1919.89	1230.74	935.48	430.54	3034.51	3418.32	9881.66	4039.23	8891.23
93.6	3569.23	6718.38	8698.96	7395.84	8459.94	3147.11	3923.41	4878.71	2882.11	5701.72		1929.6	1231.1	952.49	440.32	3040.58	3440.17	9940.99	4056.97	8950.64
93.7	3584.14	6715.19	8719.18	7432.81	8498.36	3168.2	3947.8	4918.09	2898.39	5740.86		1946.62	1235.38	970.91	447.09	3058.02	3459.56	9998.64	4084.46	8997.39
93.8	3605.92	6715.28	8743.25	7445.01	8525.53	3184.94	3976.14	4953.66	2911.82	5773.48		1964.34	1240.87	995.12	456.31	3052.39	3479.63	10064.6	4108.33	9065.06
93.9	3629.71	6716.28	8750.94	7465.21	8551.02	3201.84	3998.66	4988.71	2937.98	5813.93		1971.62	1243.38	1013.52	462.29	3072.47	3508.23	10135.2	4132.02	9119.29
94	3645.28	6722.99	8780.06	7483.41	8591.13	3223.36	4013.44	5034.4	2963.89	5847		1984.27	1247.22	1033.1	470.2	3083.73	3524.96	10192	4158.62	9177.47
94.1	3664.61	6731.77	8794.12	7514.57	8606.13	3240.51	4049.18	5067.94	2986.11	5896.22		2000.92	1252.88	1050.96	479.82	3100.46	3543.73	10247.8	4181.46	9229.58
94.2	3675.93	6732.32	8819.46	7558.18	8642.84	3256.41	4080.79	5121.48	2994.5	5930.59		2007.68	1256.27	1073.73	489.66	3100.98	3570.28	10310.4	4218.67	9278.57
94.3	3689.91	6737.07	8830.9	7624.81	8674.76	3274.24	4104.67	5155.16	3012.79	5959.11		2027.13	1261.11	1093.53	496.88	3114.79	3587.73	10365.6	4231.77	9339.7
94.4	3699.58	6738.19	8853.39	7644.62	8702.91	3297.94	4126.53	5190.3	3036	6004.37		2034.71	1275.51	1112.59	507.63	3128.53	3614.14	10427.4	4261.98	9389.67
94.5	3725.21	6731.97	8871.66	7634.19	8728.02	3312.33	4147.1	5220.46	3058.77	6039.52		2050.87	1275.12	1138.19	517.5	3136.17	3634.38	10487	4280.76	9440.29
94.6	3739.52	6744.17	8883.43	7650.77	8761.8	3334.09	4186.79	5264.06	3075.54	6082.91		2061.96	1279.39	1162.09	526.47	3150.31	3657.95	10555.1	4309.9	9501.03
94.7	3757.74	6740.96	8910.8	7678.14	8779.27	3349.88	4208.37	5309.01	3091.4	6106.46		2074.63	1285.76	1182.22	536.32	3163.9	3682.29	10615.1	4339.09	9552.28
94.8	3768.07	6747.68	8932.29	7702.73	8814.44	3365.79	4233.78	5348.42	3108.42	6147.18		2091.2	1293.26	1203.86	545.94	3169.13	3694.24	10676.3	4362.43	9608.23
94.9	3795.89	6741.37	8949.11	7759.91	8849.87	3387.28	4252.64	5393.01	3133.1	6187.26		2111.22	1296.9	1223.09	553.91	3185.52	3720.46	10745.7	4383.96	9654.11
95	3809.7	6752.18	8965.52	7819.7	8883.49	3400.16	4286.62	5430.08	3143.72	6223.58		2116.22	1303.42	1249.43	565.7	3198.91	3737.93	10815.6	4421.21	9725.36
95.1	3821.01	6761.16	8988.19	7850.75	8896.7	3425.27	4303.89	5467.27	3169.69	6259.38		2126.14	1309.59	1276.06	575.61	3201.93	3755.04	10872.3	4444.64	9763.31
95.2	3838.53	6760.12	9006.39	7828.64	8955.17	3440.39	4334.99	5504.94	3190.46	6302.97		2147.68	1315.86	1301.31	583.76	3224.88	3777.07	10946	4471.66	9822.63
95.3	3865.9	6763.37	9022.81	7829.1	8985.86	3454.39	4361.9	5547.2	3206.43	6340.03		2158.76	1323.73	1318.06	593.22	3233.86	3793.86	10998.7	4489.02	9870.39
95.4	3883.49	6777.6	9042.29	7854.19	9002.17	3479.7	4399.28	5579.14	3233.11	6376.06		2172.32	1334.2	1344.1	604.77	3244.9	3813.67	11064.4	4518.94	9933.94
95.5	3905.9	6785.46	9063.09	7904.89	9037.03	3492.21	4420.81	5612.84	3254.34	6399.63		2182.72	1335.13	1367.66	614.66	3256.51	3832.53	11128.8	4551.4	9988
95.6	3918.76	6789.96	9093.64	7966.77	9054.43	3516.08	4446.99	5667.72	3265.24	6445.06		2193.64	1346.2	1386.98	624.09	3270.17	3853.04	11175	4574.6	10044.7
95.7	3927.7	6790.76	9109.77	8026.13	9092.36	3530.43	4488.29	5701.72	3291.91	6478.4		2212.62	1354.58	1415.94	634.72	3271.87	3872.23	11247.4	4601.91	10095.4
95.8	3945.98	6796.23	9138.88	7994.21	9123.17	3554.49	4514.67	5740.86	3315.68	6521.7		2229.53	1362.94	1435.62	645.41	3288.11	3888.96	11302.7	4637.7	10140.5
95.9	3958.41	6795.16	9157.98	8008.7	9160.08	3571.04	4537.87	5773.48	3326.9	6558.81		2240.36	1366.89	1461.94	656.73	3295.16	3904.63	11386.5	4653.45	10199.9
96	3971.2	6801.8	9185.49	8027.32	9200.54	3588.9	4560.4	5813.93	3347.2	6587.7		2253.01	1379.07	1485.46	669.68	3310.32	3922.24	11456.3	4684.88	10254.4
96.1	3983.07	6798.42	9197.62	8066.14	9214.22	3611.29	4588.21	5847	3366.58	6620.74		2270.78	1386.87	1511.18	679.64	3323.87	3940.24	11506.8	4703.04	10297.2
96.2	3992.67	6798.42	9205.53	8088.44	9249.93	3633.67	4618.96	5896.22	3383.79	6666.23		2285.02	1395.69	1538.83	692.26	3335.08	3964.72	11574.4	4730.58	10353.9
96.3	4010.06	6809.1	9230.14	8126.36	9283.72	3647.99	4653.8	5930.59	3409.44	6694.54		2297.8	1403.52	1561.47	700.93	3344.76	3970.42	11621.9	4756.29	10404.9
96.4	4021.49	6809.91	9236.79	8176.64	9334.69	3665.5	4670.19	5959.11	3427.98	6725.88		2308.63	1414.18	1580.1	710.62	3356.86	3991.54	11689.2	4784.12	10449
96.5	4052.14	6820.71	9258.93	8195	9361.44	3680.44	4705.8	6004.37	3445.07	6762.31		2325.82	1422.28	1610.97	724.18	3371.37	3998.48	11757.5	4807.28	10511
96.6	4058.79	6800.96	9291.93	8222.27	9400.44	3706.13	4735.89	6039.52	3474.06	6816.57		2341.89	1431.93	1636.4	732.83	3386.19	4022.18	11823.1	4837.51	10562.1
96.7	4073.48	6814.14	9292.49	8253.59	9425.18	3731.53	4765.58	6082.91	3484.63	6839.72		2353.47	1434.69	1658.7	746.5	3391.4	4032.62	11874.5	4863.91	10598.7
96.8	4086.9	6809.61	9329.73	8288.21	9461.96	3741.08	4792.63	6106.46	3505.58	6876.01		2372.54	1453.49	1686.46	760.3	3408.03	4044.77	11942.3	4890.01	10654.3
96.9	4100.54	6822.12	9342.89	8310.52	9481.17	3762.79	4816.24	6147.18	3516.72	6919.08		2385.39	1458.76	1713.02	769.87	3414.79	4054.91	12020.8	4914.8	10710.8
97	4112.6	6831.92	9377.69	8333.64	9516.39	3781.56	4849.56	6187.26	3552.07	6955.76		2395.27	1470.68	1737.09	782.03	3423.1	4073.28	12079.9	4941.87	10760.4
97.1	4123.43	6829.09	9394.69	8359.89	9558.57	3798.94	4882.54	6223.58	3577.6	6999.02		2414.89	1479.46	1765.52	794.59	3440.22	4082.95	12140.5	4965.5	10806.6
97.2	4137.28	6833.09	9406.32	8390.13	9586.83	3817.08	4909.77	6259.38	3585.33	7034.5		2427.19	1487.57	1783.31	807.58	3456.27	4103.53	12216.4	4986.8	10868.6
97.3	4150.12	6824.78	9416.02	8410.26	9608.53	3828.56	4932.03	6302.97	3610.66	7061.63		2436.44	1499.41	1808.1	820.31	3468.42	4105.73	12273.9	5025.72	10903.4
97.4	4154.44	6821.64	9452.86	8434.57	9640.19	3839.11	4965.51	6340.03	3632.58	7109.22		2457	1507.97	1837.58	830.99	3479.89	4123.37	12335	5052.47	10958.6
97.5	4171.81	6836.13	9451.04	8476.74	9685.63	3857.52	4996.86	6376.06	3652.72	7141.47		2468.3	1519.84	1866.21	840.39	3486.31	4132.29	12401.2	5062.46	11014.3
97.6	4185.57	6840	9477.5	8502.26	9720.73	3891.94	5031.8	6399.63	3679.34	7184.1		2480.82	1529.82	1894.16	856.17	3499.58	4130.39	12469.2	5091.93	11061.3
97.7	4194.83	6832.92	9498.1	8541.62	9755.19	3912.51	5056.12	6445.06	3701.17	7219.43		2498.6	1542.42	1922.06	865.59	3511.56	4154.08	12534.7	5123.64	11102.9
97.8	4203.76	6844.1	9519.47	8563.66	9795.88	3920.41	5082.2	6478.4	3713.24	7249.07		2517.57	1557.28	1952.99	882.1	3524.76	4169.2	12593.3	5143.21	11147.2
97.9	4218.02	6843.09	9536.41	8610.81	9819.99	3944.82	5118.63	6521.7	3738.54	7294.36		2530.01	1568.74	1974.93	893.69	3536.56	4176.4	12667.1	5180.58	11186.7
98	4236.4	6858.44	9559.62	8630.67	9850.22	3976.84	5154.96	6558.81	3754.83	7343.48		2541.36	1581.13	2007.47	907.51	3544.87	4182.14	12732.3	5193.01	11253.5
98.1	4247.96	6861.1	9580.17	8658.4	9893.24	3986.99	5179.73	6587.7	3780.84	7386.84		2551.2	1593.77	2033.92	918.43	3560.32	4191.02	12808	5217.58	11281.2
98.2	4256.31	6860.51	9591.52	8682.79	9925.43	4019.51	5213.24	6620.74	3799.93	7406.82		2566.3	1606.41	2062.44	938.4	3567.54	4199.14	12852.9	5243.91	11345
98.3	4266.57	6854.37	9616.17	8714.22	9957.18	4040.73	5245.4	6666.23	3819.99	7457.42		2585.5	1623.42	2091.03	945.23	3582.02	4212.22	12934.8	5275.81	11380.5
98.4	4276.2	6853.26	9633.46	8748.36	9989.48	4047.01	5277.86	6694.54	3840.36	7492.37		2601.23	1632.5	2118.39	959.39	3593.34	4218.21	13003.6	5310.38	11433.1
98.5	4293.03	6861.64	9647.91	8781.61	10026.2	4064.28	5311.82	6725.88	3864.46	7534.6		2609.28	1645.79	2148.07	972.67	3605.78	4232.33	13057.5	5311.99	11471.5
98.6	4304.4	6876.32	9664.01	8874.38	10046.8	4093.2	5339.58	6762.31	3891.31	7574.66		2627.4	1662.26	2170.68	987.37	3611.43	4237.42	13116.5	5330.24	11525.7
98.7	4311.9	6875.91	9690.42	8859.88	10083.2	4113.38	5380.41	6816.57	3903.51	7616.48		2650.14	1673.69	2197.62	998.88	3626.41	4244.69	13182	5357	11572.2
98.8	4316.19	6877.93	9707.98	8829.8	10118.2	4137	5405.98	6839.72	3926.9	7654.27		2658.24	1688.81	2228.53	1013.78	3637.47	4251.74	13239.9	5360.26	11616.6
98.9	4334.97	6884.57	9733.08	8868.99	10156.8	4157.17	5431.29	6876.01	3941.28	7692.56		2675.94	1708.97	2258.83	1023.63	3648.33	4262.25	13295.7	5385.46	11658.6
99	4346.32	6876.61	9737.43	8905.18	10180.5	4184.21	5468.52	6919.08	3953.89	7732.22		2692.09	1717.57	2290.13	1040.41	3659.07	4266.42	13368.6	5411.22	11713
99.1	4352.77	6891.9	9754.63	8921.51	10209.9	4202.58	5500.2	6955.76	3986.54	7781.71		2708.28	1735.84	2317.29	1057.02	3668.99	4274.15	13420.8	5443.23	11755.3
99.2	4373.11	6895.91	9775.48	9026.26	10254.5	4213.03	5529.43	6999.02	4006.7	7814.82		2717.03	1750.12	2348.46	1068.33	3684.49	4283.79	13467.4	5470.26	11791
99.3	4380.48	6897.07	9792.8	9069.98	10275.4	4238.3	5570.97	7034.5	4021.27	7853.76		2734.2	1768.16	2375.76	1081.44	3686.99	4302.04	13541.7	5505.67	11838.8
99.4	4381.43	6897.64	9808.94	9037.51	10313.3	4266.57	5595.91	7061.63	4044.78	7892.86		2750.73	1780.38	2401.93	1097.61	3696.66	4304.6	13603.5	5528.3	11883.6
99.5	4394	6909.23	9835.5	9038.94	10342.5	4285.82	5627.58	7109.22	4076.63	7940.92		2770.4	1800.37	2431.49	1111.54	3698.56	4312.31	13674.3	5559.71	11938.4
99.6	4398.97	6905.11	9840.6	9124.3	10369.5	4306.99	5662.67	7141.47	4092.62	7984.1		2789.51	1813.72	2465.5	1124.51	3717.07	4321.06	13740.3	5582.64	11981.5
99.7	4409.49	6905.17	9856.8	9200.23	10408.9	4335.04	5696.04	7184.1	4110.89	8025.39		2796.43	1833.44	2493.98	1142.78	3726.36	4331.44	13805	5612.19	12038.9
99.8	4423.92	6906.79	9869.82	9193.8	10448.1	4356.58	5728.29	7219.43	4125.29	8054.32		2814.52	1848.32	2519.88	1154.3	3740.42	4331.49	13859	5648.26	12068.8
99.9	4426.87	6911.13	9892.4	9172.52	10473.7	4372.37	5765.88	7249.07	4155.04	8096.9		2830.2	1867.31	2552.96	1168.18	3751.73	4345.36	13929.2	5672.8	12140
100	4436	6922.71	9901.84	9176.04	10502.8	4396.24	5792.59	7294.36	4174.34	8143.19		2849.9	1886.37	2582.71	1182.39	3757.44	4352.57	14000.5	5700.19	12198.4
100.1	4442.88	6931.8	9927.56	9265.32	10544.3	4417.23	5827.19	7343.48	4191.72	8178.07		2860.92	1897.23	2611.8	1197.06	3769.27	4363.79	14060.4	5730.51	12238.1
100.2	4452.98	6932.32	9932.5	9299.8	10582.1	4437.58	5856.13	7386.84	4208.66	8224.14		2872.69	1917.19	2641.83	1213	3778.59	4371.16	14112.5	5756.6	12278.7
100.3	4450.68	6940.21	9958.76	9269.01	10608.4	4467.86	5900.04	7406.82	4234.14	8258.63		2894.01	1939.06	2676.76	1226.33	3789.06	4378.91	14175.2	5787.2	12344.4
100.4	4448.98	6956.99	9978.56	9282.19	10642.3	4481.43	5925.61	7457.42	4260.56	8296.86		2907.44	1951.46	2701.64	1245.59	3792.46	4390.37	14252.5	5808.2	12391
100.5	4474.51	6961.93	9994.7	9313.13	10670.5	4506.79	5956.14	7492.37	4282.11	8342.29		2909.24	1975.39	2730.88	1259.62	3802.88	4396.9	14307	5831.15	12444.9
100.6	4479.8	6978.06	10007.3	9408.71	10699.7	4517.01	5981.27	7534.6	4306.79	8381		2929.13	1994.81	2761.08	1273.89	3820.8	4416.34	14369.8	5859.87	12487.8
100.7	4485.84	6986.36	10036.2	9458.93	10727.1	4549.17	6018.8	7574.66	4316.57	8406.54		2948.59	2013.56	2792.9	1289.39	3831.38	4430.33	14430.5	5887.02	12543.5
100.8	4495.19	6990.46	10046	9453.26	10745.6	4572.09	6053.9	7616.48	4336.18	8453.4		2959.69	2028.66	2818.37	1305.81	3835.52	4433.07	14475.6	5922.85	12586.4
100.9	4502.29	6995.96	10065.1	9443.76	10792.6	4595.19	6079.67	7654.27	4358.26	8485.29		2974.6	2050.64	2846.99	1323.5	3846.69	4445.82	14538.2	5947.04	12641.2
101	4512.27	7014.86	10081.1	9535.94	10819.9	4610.81	6116.36	7692.56	4390.4	8532.04		2987.43	2070.03	2887.2	1337	3859.3	4463.31	14603.9	5967.91	12697.2
101.1	4511.23	7011.31	10088.9	9504.18	10857	4634.43	6151.57	7732.22	4415.11	8570.86		3006.39	2085.51	2914.99	1354.73	3866.09	4468.39	14686.4	6000.08	12742.1
101.2	4522.36	7021.12	10107.7	9549.53	10888.5	4656.07	6191.39	7781.71	4429.96	8601.96		3019.73	2111.11	2949	1365.61	3871.03	4487.51	14727.5	6024.91	12802.6
101.3	4528.88	7030.71	10129.7	9548.96	10917.3	4692.41	6209.9	7814.82	4445.78	8659.99		3039.54	2128.78	2981.41	1385.73	3884.79	4495.93	14810.9	6048.17	12839.2
101.4	4545.71	7056.83	10136.3	9615.71	10935.1	4701.67	6250.81	7853.76	4458.29	8692.06		3048.7	2148.07	3005.88	1405.04	3887.53	4492.66	14865.5	6070.4	12899.1
101.5	4547.49	7058.6	10154.7	9661.72	10974.6	4722.66	6284.58	7892.86	4486.72	8722.39		3065.99	2174.77	3037.12	1419.17	3896.62	4514.31	14931.1	6106	12948
101.6	4560.06	7076.63	10172.6	9656.07	11001.6	4752.46	6310.74	7940.92	4506.63	8767.56		3081.28	2193.77	3072.89	1431.04	3909.64	4522.97	14985.9	6127.39	12992.5
101.7	4562.53	7086.79	10189.4	9727.62	11035.3	4770.12	6356.39	7984.1	4526.66	8801.99		3095.23	2208.71	3098.9	1452.16	3920.76	4538.55	15052.4	6153.46	13037.1
101.8	4582.9	7088.4	10213.2	9732.71	11068.4	4793.91	6386.53	8025.39	4549.99	8844.44		3110.69	2237.78	3131.32	1464.87	3931.9	4541.84	15117.4	6184.92	13090.4
101.9	4583.92	7113.44	10236.7	9697.76	11081.9	4811.12	6414.07	8054.32	4576.71	8878.4		3120.21	2257.1	3169.89	1484.63	3933.89	4553.52	15171.8	6213.77	13135
102	4592.57	7121	10238	9783.28	11118.1	4832.21	6447.58	8096.9	4591.99	8916.63		3132.6	2283.04	3198.71	1493.97	3941.77	4570.93	15227.3	6237.02	13191.9
102.1	4608.4	7126.42	10271.3	9826.01	11155.3	4860.02	6486.52	8143.19	4618.11	8946.1		3146.8	2296.42	3230.41	1515.38	3959.43	4576.8	15291	6261.7	13241.3
102.2	4612.53	7140.26	10293.1	9830.78	11186.3	4877.87	6514.64	8178.07	4635.18	8991.12		3163.26	2322.6	3260.97	1528.88	3965.99	4588.24	15351.7	6286.38	13297.9
102.3	4629.74	7152.92	10300.3	9828.27	11208.1	4893.28	6539.74	8224.14	4661.74	9026.12		3184.91	2345.29	3294.11	1544.8	3971.34	4598.31	15423.8	6320.95	13344
102.4	4642.89	7168.42	10314.1	9898	11247.3	4919.46	6576.68	8258.63	4678.62	9056.44		3198.04	2360.72	3324.5	1565.82	3979.57	4603.96	15470.7	6341.84	13383.7
102.5	4674.27	7183.09	10328.5	9888.5	11269.3	4938.19	6609	8296.86	4697.16	9109.82		3210.48	2388.59	3346.73	1576.74	3987	4610.92	15552.3	6365.88	13442.8
102.6	4663.99	7201.24	10347.2	9940.44	11283.2	4961.56	6635.81	8342.29	4727.37	9138.18		3227.13	2406.94	3390.11	1597.66	3997.51	4629.33	15582.7	6398.26	13486.3
102.7	4683.59	7208.42	10368.3	9936.13	11328.5	4986.67	6668.56	8381	4751.04	9173.59		3237.69	2428.27	3413.81	1613.86	4015.86	4649.66	15639.9	6421.81	13524.9
102.8	4700.23	7224.14	10391	9966.1	11338.8	5008.58	6703.59	8406.54	4769.38	9205.63		3258.67	2450.72	3455.91	1630.83	4013.98	4646.91	15721.5	6442.58	13581
102.9	4718.31	7226.72	10401.4	10020.6	11377.5	5032.49	6730.78	8453.4	4781.64	9245.97		3264.41	2474.97	3478.32	1649.14	4022.64	4657.92	15750.2	6481.07	13629.5
103	4722.9	7239.44	10426.2	10033.1	11387	5044.63	6770.38	8485.29	4818.48	9278.97		3284.54	2498.02	3517.09	1664.21	4039.18	4666.51	15809.5	6496.66	13669.4
103.1	4744.17	7257.21	10439.6	10067.2	11415.1	5079.39	6799.74	8532.04	4842.18	9316.3		3300.62	2524.22	3550.94	1681.78	4043.93	4677.64	15885.6	6528.34	13723.2
103.2	4753.48	7275.71	10462.7	10134.8	11443.8	5093.64	6833.01	8570.86	4856.89	9364.67		3313.18	2546.93	3587.37	1700.96	4052.59	4687.21	15945.2	6563.88	13776.2
103.3	4771.43	7296.83	10473.9	10082.5	11464.5	5120.51	6862.48	8601.96	4880.5	9393.73		3327.24	2565.23	3610.27	1718.03	4059.27	4686.45	16002.6	6578.9	13807.3
103.4	4782.62	7303.37	10495.8	10111.6	11497.4	5139.77	6891.48	8659.99	4897.09	9426.67		3341.16	2589.29	3642.94	1734.7	4069	4697.01	16050.3	6608.12	13859.2
103.5	4812.78	7335.83	10517.2	10125.3	11509.2	5163.83	6930.09	8692.06	4920.24	9463		3353.57	2614.28	3675.56	1756.2	4074.35	4711.05	16120	6636.34	13907
103.6	4827.72	7336.23	10533.5	10160.6	11545.8	5184.03	6955.13	8722.39	4950.11	9500.33		3371.36	2640.63	3714.46	1774.46	4083.81	4714.59	16151.7	6664.25	13965.1
103.7	4833.9	7356.07	10551.2	10218.8	11573.2	5207.38	6994.77	8767.56	4960.33	9546.19		3384.4	2660.03	3743.99	1787.57	4102.82	4733.04	16233	6696.27	14007.2
103.8	4853.54	7376.46	10589.4	10230.1	11598.3	5232.62	7022.59	8801.99	4983.64	9583.17		3396.72	2678.94	3778	1809.13	4101.99	4743.01	16301.5	6724.8	14040.1
103.9	4869.76	7388.13	10595.4	10253.9	11613.5	5251.53	7062.41	8844.44	5010.48	9627.41		3408.72	2704.12	3808.04	1826.47	4113.01	4747.82	16354.4	6761.16	14090.2
104	4888.34	7404.57	10623.5	10276.8	11642.2	5272.98	7094.89	8878.4	5036.47	9658.1		3422.09	2720.16	3847.78	1845.56	4119.65	4759.44	16392.1	6779.07	14143
104.1	4913.97	7431.04	10637.2	10314.9	11666.2	5286.43	7122.81	8916.63	5062.69	9706.36		3438.17	2746.33	3875.61	1862.16	4127.37	4764.06	16473	6809.12	14181.9
104.2	4926.19	7448.4	10661.3	10337.2	11692.9	5313.94	7163.62	8946.1	5076.28	9732.84		3449.13	2768.87	3903.09	1878.83	4134.02	4771.42	16506.7	6829.62	14242.9
104.3	4949.7	7459.41	10678	10356.4	11713.2	5345.13	7193.44	8991.12	5105.44	9785.03		3466.97	2791.99	3938.62	1902.58	4143.44	4773.69	16572.8	6874.89	14284.6
104.4	4958.99	7487.29	10696	10379.9	11726.2	5360.94	7218.24	9026.12	5123.53	9815.51		3475.67	2816.27	3973.67	1917.79	4157.38	4792.57	16641.9	6896.83	14323.4
104.5	4972.9	7500.33	10719.4	10404.1	11764.7	5374.26	7256.76	9056.44	5144.14	9856.27		3482.62	2839.81	4005.22	1936.29	4161.9	4794.44	16699.1	6926.69	14379.5
104.6	4996.06	7514.81	10755.6	10427.5	11796.2	5404.56	7284.74	9109.82	5175.52	9898.43		3505.58	2857.8	4047.01	1955.7	4179.03	4805.87	16741.4	6961.04	14412.9
104.7	5022.74	7539.46	10758.4	10439.8	11812.6	5427.62	7310.97	9138.18	5192.82	9940.53		3513.77	2880.61	4069.57	1977.81	4188.52	4809.8	16807.9	6999.07	14452.8
104.8	5037.94	7553.62	10772.9	10464.2	11828.4	5445.91	7340.18	9173.59	5210.29	9984.41		3526.06	2905.56	4107.83	1996	4191.52	4823.21	16856.8	7021.5	14507.5
104.9	5056.62	7572.6	10791.2	10502.3	11850.9	5467.24	7390.32	9205.63	5237.32	10014.9		3540.52	2922.66	4132.47	2010.32	4202.67	4829.37	16928.6	7047.26	14554
105	5099.22	7588.26	10827	10547.9	11875	5493.52	7412.2	9245.97	5262.09	10059.8		3550.22	2944.67	4164.28	2031.59	4215.16	4829.61	16966.6	7082.52	14599.9
105.1	5101.9	7610.8	10852.2	10578.9	11886.9	5520.99	7447.92	9278.97	5291.34	10096.4		3560.93	2963.84	4193.34	2049.56	4223.21	4845.09	17032.8	7103.5	14634.2
105.2	5119.33	7633.21	10862.3	10597	11915.5	5537.13	7476.18	9316.3	5302.49	10144		3568.74	2989.02	4233.88	2069.21	4236.87	4855.07	17088.4	7136.97	14688.6
105.3	5150.9	7645.01	10876	10589.6	11933.7	5555.36	7514.57	9364.67	5327.31	10190.3		3593.17	3007.14	4260.19	2084.52	4255.28	4856.02	17154.7	7181.03	14739.8
105.4	5162.82	7666.21	10903.8	10635.3	11952.8	5584.43	7546.01	9393.73	5356.56	10230.9		3603.29	3025.1	4291.49	2103.46	4265.67	4864.49	17198.1	7210.78	14784.3
105.5	5196.88	7684.86	10936.1	10686.5	11975.3	5604.56	7576.1	9426.67	5370.56	10269		3612.11	3046.93	4337.46	2128.37	4284.01	4870.56	17267.9	7237.27	14826.5
105.6	5207.26	7705.82	10949.3	10692.6	11991.2	5615.08	7620.03	9463	5403.48	10316.6		3633.07	3065.23	4368.88	2141.58	4292.2	4884.56	17335	7265.69	14880.9
105.7	5233.36	7716.46	10971.9	10708.6	12014.6	5633.83	7643.51	9500.33	5432.58	10363.1		3637.2	3084.63	4402.29	2163.31	4298.18	4890.3	17394.4	7299.16	14927.5
105.8	5250.62	7752.48	10996.9	10734.7	12024.2	5648.11	7668.88	9546.19	5445.41	10396.7		3659.63	3107.92	4438.38	2184.57	4307.69	4896.84	17444.7	7332.19	14969.6
105.9	5291.42	7766.13	11006	10780.8	12055.6	5671.56	7708.68	9583.17	5467.49	10447.3		3664.2	3122.88	4469.01	2205.19	4327.38	4905.31	17503.1	7368.29	15018.5
106	5312.93	7786.79	11038.1	10787.1	12078.9	5696.54	7742.3	9627.41	5486.52	10479.2		3674.73	3145.03	4495.53	2227.38	4338	4912.6	17563.8	7391.25	15061.3
106.1	5330.57	7797.13	11074.6	10826.3	12101.5	5721.32	7773.98	9658.1	5516.87	10529.1		3689.93	3163.09	4540.11	2243.39	4348.64	4927.06	17599.9	7428.03	15104.3
106.2	5360.97	7831.17	11088.6	10866.1	12129.2	5740.02	7804.4	9706.36	5547.84	10567.5		3695.29	3185.36	4570.42	2264.99	4362.83	4927.93	17670.6	7462.6	15139.1
106.3	5374.36	7848.68	11101.3	10886	12140.9	5751.89	7837.86	9732.84	5561.53	10618.5		3711.63	3208.6	4603.74	2281.68	4374.04	4931.4	17715.8	7495.1	15189.9
106.4	5397.47	7870.74	11137.1	10932.8	12152.7	5777.41	7876.89	9785.03	5596.91	10650.1		3731.73	3221.24	4637.43	2299.76	4383.96	4943.17	17777.7	7531.48	15228.7
106.5	5442.91	7890.54	11155.3	10942.6	12169.3	5800.5	7897.07	9815.51	5616.13	10710.3		3737.67	3242.83	4673.67	2326.11	4394.49	4954.8	17838	7554.56	15281.2
106.6	5457.03	7918.42	11192.3	10950.8	12178.8	5819.96	7930.9	9856.27	5644.82	10751.2		3753.74	3256.89	4704.66	2346.7	4408.98	4958.42	17894.6	7584.27	15327.6
106.7	5488.83	7930.71	11223.4	10944.7	12229.3	5832.78	7967.28	9898.43	5663.1	10797.5		3772.18	3275.56	4732.19	2365.58	4421.02	4961.18	17947.3	7624.1	15365
106.8	5504.08	7946.74	11245.6	11017.6	12245.5	5857.07	8002.37	9940.53	5681.23	10839.5		3787.57	3292.33	4773.83	2389.89	4434.18	4975.62	18007.8	7654.23	15406.8
106.9	5529.79	7967.93	11265.4	11064	12269.4	5882.84	8035.63	9984.41	5710.74	10883.1		3788.36	3307.44	4801.21	2408.02	4442.05	4979.68	18067.1	7680.2	15434.6
107	5568.66	7999.66	11294.3	11064.4	12225.8	5902.3	8068.82	10014.9	5731.27	10930.3		3794.72	3324.66	4838.78	2427.02	4450.77	4985.81	18108.3	7730.02	15484.7
107.1	5598.99	8021.18	11317.4	11103.9	12272.1	5922.48	8106.64	10059.8	5759.73	10975.3		3816.16	3333.87	4876.28	2443.73	4466.08	4996.67	18161.5	7748	15530.9
107.2	5621	8051.03	11342.2	11141.2	12298.8	5947.51	8131.18	10096.4	5785.47	11018.3		3820.69	3346.46	4912.02	2471.88	4482.56	5004.19	18222.9	7781.65	15556.9
107.3	5627.02	8073.16	11373.8	11144.2	12342	5963.7	8168.74	10144	5813.42	11061.5		3841.17	3364.53	4950.12	2486.96	4487.75	5009.64	18292.5	7821.13	15599.8
107.4	5667.28	8091.21	11393.4	11143.7	12356.5	5979.94	8202.86	10190.3	5836.96	11099		3849.82	3371.16	4979.88	2515.16	4502.92	5014.11	18347.8	7843.24	15647.1
107.5	5721.49	8122.47	11428.5	11203.5	12403.3	6000.53	8239.76	10230.9	5872.41	11152.3		3860.24	3393.9	5008.92	2529.99	4516.53	5023.47	18411.5	7885.01	15687.9
107.6	5725.09	8140.79	11453.8	11231.7	12412.2	6024.78	8268.52	10269	5886.93	11198.3		3869.81	3401.23	5041.43	2556.1	4530.11	5032.11	18468.5	7910.47	15723.2
107.7	5763.98	8155.01	11485.6	11259.6	12430.4	6044.76	8308.08	10316.6	5918.1	11235.6		3879.48	3411.49	5078.31	2571.84	4545.39	5041.21	18525.6	7940.98	15752.4
107.8	5785.98	8178.89	11519.1	11268.9	12466.1	6064.92	8329.44	10363.1	5943.13	11285.8		3886.33	3423.01	5113.58	2586.96	4555.64	5046.09	18582.3	7983.34	15799.1
107.9	5824.97	8186.91	11541.1	11329.2	12471.3	6081.03	8372.19	10396.7	5962.83	11342.9		3890.1	3436.43	5150.37	2609.53	4564.8	5056.67	18640.5	8013.96	15835.7
108	5861.33	8210.86	11566.9	11351.6	12498.4	6110.32	8403.6	10447.3	5986.37	11382.9		3905.33	3453.4	5187.32	2625.23	4579.39	5068.98	18699.2	8038.71	15897.7
108.1	5885.24	8240.2	11587.5	11356	12510.8	6121.52	8438.36	10479.2	6015.43	11423.4		3923.62	3459	5214.17	2635.02	4593.02	5083.06	18758.3	8064.02	15941
108.2	5908.27	8265.06	11620	11369.2	12535.4	6136.97	8471.6	10529.1	6043.26	11474.6		3931.47	3464.13	5238.93	2650.23	4608.13	5087.96	18825	8101.82	15984.5
108.3	5932.72	8281.29	11669.7	11416.4	12557.6	6160.6	8510.88	10567.5	6066.4	11514.2		3943.12	3477.91	5281.71	2663.99	4617.6	5096.8	18872.3	8142.5	16031.5
108.4	5976.62	8303.79	11695.9	11458	12583.2	6180.01	8547.67	10618.5	6095.4	11563.7		3953.54	3485.79	5317.12	2672.52	4625.27	5107.33	18947.3	8175.97	16075.2
108.5	6023.93	8311.19	11723.4	11490.6	12596.2	6199.74	8562.33	10650.1	6127.51	11606.2		3968.09	3498.44	5349.17	2690.32	4641.23	5117.29	19012.1	8207.02	16128.1
108.6	6048.67	8343.46	11747.5	11487.9	12613.4	6217.01	8604.78	10710.3	6146.37	11654.9		3983.84	3502.26	5375.47	2703.51	4646.93	5124.48	19067.5	8242.36	16172.4
108.7	6074.09	8361.24	11779.3	11524.4	12641.6	6235.61	8635.93	10751.2	6172.23	11701.2		3996.76	3515.23	5409.48	2718.29	4662.51	5138.93	19118	8282.57	16217.1
108.8	6103.2	8391.73	11802.7	11584	12671.1	6245.54	8666.9	10797.5	6207.88	11753.1		4006.44	3517.9	5426.5	2733.01	4673.61	5146.43	19183.7	8310.04	16263
108.9	6165.51	8408.32	11850.6	11603.6	12676	6274.5	8702.18	10839.5	6233.23	11813.8		4016.06	3525.43	5440.99	2747.91	4689.03	5159.7	19262.1	8344.08	16318
109	6181.76	8438.02	11870.4	11614.8	12698.4	6294.03	8716.39	10883.1	6259.48	11849.8		4027.6	3536.18	5467.58	2764.99	4703.42	5171.34	19329.4	8375.98	16355.5
109.1	6211.59	8451.12	11904.6	11641.1	12719.2	6301.67	8760.24	10930.3	6296.68	11890.2		4038.68	3550.2	5496.17	2792.4	4717.94	5178.14	19374.9	8404.86	16405.6
109.2	6247.46	8469.87	11934	11654.2	12747.5	6333.56	8797.13	10975.3	6315.48	11939.8		4049.47	3554.69	5515.91	2801.43	4723.61	5201.28	19446.5	8450.33	16446.2
109.3	6282.86	8493.87	11967.1	11680.3	12759	6348.26	8828.96	11018.3	6344.33	11993.8		4057.07	3559.47	5544.78	2817.97	4740.43	5205.14	19518.7	8480.99	16493
109.4	6341.53	8513.38	12008.7	11721.5	12781.1	6359.29	8867.04	11061.5	6377.51	12032.7		4063.92	3560.58	5579.23	2845.22	4745.29	5220.34	19573.8	8514.6	16541.5
109.5	6367.28	8531.5	12027.3	11759.1	12808.6	6373.07	8901.27	11099	6405.03	12087.5		4068.39	3575.2	5604.14	2858.71	4762.99	5237.42	19674.8	8545.36	16602.7
109.6	6408.5	8561.56	12065.1	11785.6	12814.1	6401.17	8930.71	11152.3	6434.79	12151.9		4074.8	3576.02	5634.49	2883.99	4777.81	5246.17	19726.6	8591.13	16635.4
109.7	6434.57	8576.53	12097.8	11813.7	12839.6	6422.22	8953.62	11198.3	6446.62	12191.9		4087.71	3576.99	5668.59	2902.04	4790.07	5270.52	19795.7	8619.96	16685.8
109.8	6459.36	8600.27	12123.4	11825.4	12852.1	6445.34	8990.47	11235.6	6486.73	12250.1		4099.82	3589.2	5696.89	2920.78	4799.86	5275.19	19865.2	8650.65	16757
109.9	6507.46	8628.72	12147.9	11854.6	12874.5	6467.4	9035.98	11285.8	6511.97	12298.4		4106.71	3597.7	5737.08	2939.59	4816.52	5294.31	19928.6	8688.47	16790.4
110	6555.88	8633.36	12185.8	11903.9	12895.2	6484.48	9059.13	11342.9	6546.41	12353.7		4113.09	3601.53	5759.79	2961.39	4835.02	5309.86	19998.3	8722.56	16837.4
110.1	6585.83	8658.01	12223.7	11914.8	12901.2	6500.74	9090.4	11382.9	6564.74	12395.6		4124.87	3600.64	5794.12	2978.47	4840.4	5325.3	20066.5	8757.05	16865.2
110.2	6618	8679.44	12267.2	11952.3	12931.5	6523.94	9138.42	11423.4	6596.74	12453.5		4137.71	3609.97	5824.07	3005.87	4856.21	5343.14	20131.3	8788.08	16935.3
110.3	6654.69	8705.7	12269.6	11954.3	12942.2	6537.11	9151.93	11474.6	6630.2	12500.8		4145.7	3618	5867.93	3025	4869.9	5356.53	20202.5	8821.84	16993.1
110.4	6686.32	8705.83	12314.7	11987.1	12954.7	6565.99	9182.21	11514.2	6658.14	12556.2		4148.3	3616.98	5898.77	3043.08	4882.5	5373.71	20278	8851.1	17036.8
110.5	6740.12	8731.48	12340.9	12012.5	12971.5	6587.34	9226.98	11563.7	6680.18	12618.8		4167.11	3631.13	5929.11	3068.53	4890.73	5376.64	20353.8	8882.27	17118.2
110.6	6771.72	8757.48	12379.4	12034.2	12987.5	6597.64	9261.78	11606.2	6713.28	12664.9		4169.66	3631.63	5960.53	3092.59	4905.98	5404.17	20413.6	8907.93	17160.2
110.7	6813	8759.4	12408.1	12066.3	13009.9	6626.94	9287.71	11654.9	6743.11	12710.2		4178.84	3640.56	6007.2	3115.2	4932.38	5424	20491.8	8953.4	17214.7
110.8	6850.72	8778.31	12438.9	12105.7	13033.6	6646.4	9334.9	11701.2	6773.76	12748.6		4186.56	3642.76	6035.38	3132.5	4936.51	5428.83	20552.3	8980.42	17269.7
110.9	6868.07	8783.97	12475.2	12118.9	13047	6664.7	9358.96	11753.1	6792.59	12823.7		4195.49	3654.97	6074.61	3159.27	4946.53	5458.79	20636.3	9023.9	17313.2
111	6927.38	8812.7	12503.6	12135.6	13060	6678.4	9389.08	11813.8	6821.57	12873.1		4197.76	3663.8	6110.87	3173.86	4959.46	5472.23	20708	9056.53	17372
111.1	6950.58	8838.21	12533.4	12170.1	13066.6	6713.94	9423	11849.8	6856.56	12926.1		4208.43	3663.61	6133.68	3204.72	4965.11	5489.99	20793.7	9077.01	17421
111.2	6987.77	8843.69	12576.7	12213	13091.7	6724.78	9466.11	11890.2	6881.01	12989.7		4216.46	3668.42	6166.82	3220.68	4982.94	5513.96	20837.2	9121.76	17480
111.3	7024.11	8867.79	12602.7	12223.5	13116.4	6755.92	9487.31	11939.8	6910.09	13042		4232.39	3669.72	6206.86	3246.98	4997.47	5526.23	20922.1	9148.86	17521.5
111.4	7068.41	8876.1	12641.9	12254.5	13121.6	6764.23	9528.59	11993.8	6939.79	13099.9		4237.59	3678.31	6244.36	3268.92	5017.97	5534.63	21015	9172.4	17582.4
111.5	7092.97	8902.6	12665.3	12269.3	13128.2	6794.14	9564.63	12032.7	6967.83	13155.7		4242.03	3684.02	6271.26	3297.2	5023.78	5558.34	21066.7	9213.3	17635.1
111.6	7140.2	8904.1	12691.5	12281.5	13152.3	6819.93	9576.83	12087.5	7001.27	13212.7		4257.49	3691	6312.18	3312.14	5038.49	5579.64	21150.9	9243.49	17690.5
111.7	7179.9	8919.28	12737.1	12307.7	13160.9	6845.72	9619.79	12151.9	7025.24	13267.2		4263.66	3698.99	6350.27	3338.51	5050.08	5589.61	21216.8	9269.29	17740.3
111.8	7202.38	8931.46	12762	12332.6	13175.8	6867.8	9654.48	12191.9	7050.54	13325.5		4272.22	3703.6	6387.92	3359.2	5058.6	5612.63	21300.7	9304.36	17802.6
111.9	7245.84	8947.2	12792	12349.2	13187.7	6884.59	9696.22	12250.1	7085.66	13379.5		4272.37	3699.16	6418.51	3377.91	5068.51	5624.36	21374.8	9340.63	17856.1
112	7289.89	8958.57	12828.9	12373.7	13192.2	6902.4	9726.66	12298.4	7113.24	13431.4		4274.36	3709.82	6453.61	3400.97	5090.1	5643.07	21447	9386.37	17921
112.1	7324.67	8970.47	12857.8	12406.1	13209.9	6919.12	9762.7	12353.7	7149.98	13491.4		4287.27	3718.34	6497.36	3421.49	5097.6	5647.79	21511.3	9409.03	17972.3
112.2	7348.06	8979.74	12898.6	12410.7	13219.6	6939.23	9777.59	12395.6	7177.67	13545		4293.94	3730.36	6540.08	3444.62	5110.48	5672.74	21586.5	9448.44	18027.9
112.3	7390.06	8994.09	12929.3	12430.3	13240.4	6963.52	9824.08	12453.5	7204.24	13583.6		4305.43	3727.22	6573.51	3471.39	5116.94	5696.45	21664.4	9480.4	18082.6
112.4	7427.37	9009.77	12964.9	12464.7	13245	6998.96	9848.04	12500.8	7227.01	13656.8		4313.43	3735.3	6614.18	3496.63	5136.31	5755.63	21746.3	9505.93	18137.5
112.5	7462.58	9023.14	12982.9	12487.1	13262.5	7007.1	9894.63	12556.2	7267.64	13701		4323.2	3742.02	6648.09	3517.17	5142.99	5732.34	21811.8	9528.33	18206.7
112.6	7477	9029.48	13016.5	12512.2	13275.1	7031.1	9924.4	12618.8	7303.37	13778		4331.63	3743.36	6686.88	3532.58	5152.22	5743.61	21898.6	9569.16	18242.4
112.7	7530.4	9032.49	13055.5	12531	13291.2	7052.01	9954.53	12664.9	7320.89	13823.8		4346.09	3752.94	6726.22	3558.96	5170.64	5767.01	21979.1	9602.31	18309.5
112.8	7553.54	9047.17	13084.4	12545.3	13298.9	7075.23	9993.52	12710.2	7366.19	13881.6		4353.96	3755.54	6760.36	3591.9	5179.86	5783.09	22048.8	9640.57	18374.7
112.9	7593.04	9046.72	13121.8	12557.7	13307.1	7091.99	10018.7	12748.6	7388.21	13935.6		4357.79	3761.71	6793.62	3607.93	5190.56	5805.71	22118.2	9669.76	18418.7
113	7629	9069.64	13153	12584.6	13327.9	7110.46	10053.2	12823.7	7419.73	13994.1		4361.08	3763.23	6836.96	3633.18	5203.21	5818.2	22188.6	9692.41	18477.2
113.1	7669.62	9065.13	13184.4	12584.1	13338.7	7142.07	10089.9	12873.1	7437.71	14043.6		4367.98	3767.89	6888.76	3659.86	5204.77	5841.33	22271.5	9732.51	18541
113.2	7689.49	9083.26	13203.5	12626.2	13371.1	7158.83	10108.2	12926.1	7471.92	14109.1		4369.42	3771.5	6912.09	3684.87	5227.83	5857.58	22356.6	9763.86	18587.2
113.3	7705.53	9079.5	13239.3	12645.3	13362.2	7172.76	10163	12989.7	7493.24	14166.7		4385.07	3774.3	6953.49	3702.79	5230.16	5878.64	22440.3	9790.29	18661
113.4	7751.7	9095.74	13278.8	12675.3	13385.4	7198.58	10192.7	13042	7532.43	14225.4		4391.7	3781.27	6992.81	3732.69	5242.08	5902.38	22521.7	9824.31	18720.4
113.5	7782.42	9097.22	13303.7	12669.3	13391.7	7209.66	10229.4	13099.9	7553.93	14274		4392.66	3779.77	7025.87	3753.03	5256.79	5909.74	22597.8	9862.29	18779.7
113.6	7804.41	9100.73	13328.4	12699.5	13400	7244.74	10251.8	13155.7	7596.56	14335.1		4403.66	3781.81	7065.94	3780	5262.96	5934.76	22675.7	9890.53	18837.2
113.7	7843.1	9110.66	13366.4	12728.4	13412.8	7260.48	10280.4	13212.7	7611.38	14392.5		4412.2	3792.14	7106.88	3812.5	5282.08	5947.05	22753.8	9921.59	18896.9
113.8	7879.18	9123.3	13392.4	12735.5	13434.9	7285.8	10315.4	13267.2	7646.69	14449.2		4425.11	3794.98	7145.73	3825.94	5287.69	5980.29	22843.7	9948.98	18956.3
113.9	7897.36	9120.58	13433.7	12745.6	13447.3	7299.68	10338	13325.5	7670.36	14509.4		4428.61	3801.21	7173.61	3857.34	5300.59	5985.77	22903	9980.51	19005.7
114	7930.53	9124.28	13446.6	12770.1	13450	7311.62	10398.6	13379.5	7703.42	14559.9		4436.52	3801.67	7216.84	3884.86	5315.6	6020.62	23000.4	10016.9	19069.1
114.1	7949.78	9124.88	13489.3	12778.2	13461	7344.6	10409.6	13431.4	7740.32	14618.4		4447.39	3802.9	7258.49	3909.36	5327.54	6038.44	23064.6	10039.4	19130
114.2	7978.43	9134.12	13512.5	12794.2	13476.1	7367.54	10456.6	13491.4	7751.86	14692.4		4449.2	3806.04	7297.42	3932.66	5327.94	6050.49	23134	10070.6	19195.4
114.3	8004.28	9130.27	13544	12791.8	13487.4	7381.02	10491.3	13545	7792.29	14733.7		4465.66	3807.01	7328.23	3948.64	5343.99	6083.79	23214.3	10105	19239.7
114.4	8037.1	9134.71	13563	12841.9	13530.2	7400.62	10519.4	13583.6	7818.27	14784.6		4465.06	3809.81	7372.82	3980.54	5352.27	6100.14	23330.8	10129.5	19308.3
114.5	8072.87	9147.94	13588.5	12850.3	13520.9	7419.2	10567.2	13656.8	7845.57	14846.4		4472.47	3810.69	7404.12	4000.33	5363.06	6112.91	23390.5	10155	19360
114.6	8079.36	9153.4	13618.2	12873.5	13533.8	7434.88	10588.4	13701	7879.88	14895.9		4478.11	3814.01	7431.29	4027.32	5371.16	6133.6	23470.4	10196.4	19415.9
114.7	8106.31	9142.12	13636.1	12873.4	13553.9	7446.68	10627.9	13778	7899.6	14954.2		4489.68	3811.08	7477.99	4048.34	5390.78	6153.44	23549.4	10217.4	19479.6
114.8	8121	9143.94	13663.6	12883.9	13550	7472.12	10649.5	13823.8	7936.52	15019.3		4500.39	3820.93	7515.38	4072.32	5389.68	6167.37	23625.7	10250.1	19528.7
114.9	8147.32	9141.09	13697.2	12876.4	13550.4	7491.89	10689	13881.6	7963.9	15074.7		4509.08	3822.66	7548.01	4099.54	5400.38	6185.05	23725	10272.5	19601.1
115	8176.99	9152.33	13717.4	12906.3	13576	7514.61	10720.2	13935.6	7997.32	15147.7		4505.96	3827.77	7588.68	4120.72	5409.22	6213.42	23804.5	10303.5	19671.8
115.1	8185.59	9159.08	13749.8	12945.1	13584.7	7520.74	10753.3	13994.1	8015.34	15184.5		4523.41	3826.07	7627.59	4141.44	5416.27	6225.02	23847.1	10322.3	19727.7
115.2	8203.6	9155.77	13774.6	12955.5	13581	7547.58	10792.7	14043.6	8048.67	15235.4		4533.23	3827.42	7662.86	4170.43	5431.4	6251.32	23938.6	10360.3	19798.5
115.3	8213.38	9173.6	13801.6	12949.5	13590.1	7577.63	10833.8	14109.1	8069.41	15297		4535.16	3826.94	7707.74	4188.47	5437.35	6273.19	24053.3	10375.4	19858.4
115.4	8245.87	9168.98	13824.4	12909.8	13612.6	7591.66	10858.5	14166.7	8094.47	15346.7		4539.42	3830.76	7735.6	4207.11	5442.61	6280.82	24140.8	10409.7	19918
115.5	8262.09	9170.97	13846.7	12971.5	13632.8	7612.88	10901.2	14225.4	8129.06	15410.2		4548.49	3826.04	7764.17	4241.98	5446.54	6304.54	24221.7	10440.1	19980.6
115.6	8266.64	9174.98	13874.4	13012.5	13637.9	7633.29	10924.6	14274	8155.71	15467.6		4559.3	3827.39	7813.51	4262.56	5454.06	6316.37	24298.7	10454.2	20033.8
115.7	8280.66	9182.33	13897.7	13024	13660.8	7646.87	10961.9	14335.1	8173.27	15516.2		4566.8	3830.31	7850.49	4292.4	5458.03	6349.52	24353.2	10483.9	20106.3
115.8	8283.07	9172.62	13923.1	13023.3	13685.6	7671.37	11002	14392.5	8194.57	15575.6		4573.71	3842.83	7888.69	4308.66	5476.04	6358.89	24455.7	10511.4	20173.5
115.9	8300.57	9183.31	13960	13002.4	13710.7	7687.17	11036.7	14449.2	8226.57	15616.1		4581.19	3837.91	7931.37	4335.98	5466.68	6378.03	24539.7	10517.2	20216
116	8315.93	9184.54	13974.3	13066.5	13702.3	7705.94	11084.6	14509.4	8257.59	15679.9		4581.32	3842.24	7958.67	4365.57	5480.36	6408.18	24624	10552.1	20289.3
116.1	8330.78	9187.13	14002.2	13102.7	13729.4	7730.56	11121	14559.9	8295.1	15722.5		4586.96	3838.1	7992.6	4392.64	5491.94	6425.54	24706.7	10582.1	20359.5
116.2	8331.48	9190.74	14032.2	13105.9	13749.8	7758.8	11161.7	14618.4	8311.72	15801.1		4593.7	3841.74	8035.03	4408.43	5489.18	6442.78	24791.5	10608.8	20421.1
116.3	8341.83	9188.99	14045	13123.6	13780	7763.83	11186.1	14692.4	8343.91	15846		4606.39	3840.87	8073.4	4431.77	5490.14	6464.71	24881	10643.2	20486
116.4	8352.44	9186.79	14058.2	13104.6	13811.1	7794.83	11217.1	14733.7	8349.7	15889.8		4609.71	3838.07	8100.31	4459.91	5504.09	6482.47	24945.3	10648.7	20555.8
116.5	8363.11	9190.28	14090.1	13140.8	13825.1	7809.38	11274.4	14784.6	8387.29	15948.7		4614.64	3842.39	8137.13	4477.48	5507.79	6504.01	25022.4	10668.4	20631.1
116.6	8358.12	9194.09	14116.3	13156.6	13838.8	7838.48	11298.3	14846.4	8421.67	16002.6		4633.52	3833.84	8182.87	4492.22	5510.77	6526.24	25113	10692	20699
116.7	8348.38	9195.61	14134.5	13195	13843.1	7854.6	11331.8	14895.9	8442.63	16059.9		4635.04	3832.4	8206.77	4531.51	5520.38	6546.1	25191	10717.8	20731.1
116.8	8368.63	9188.13	14139.6	13202.3	13867.7	7872.29	11375	14895.9	8463.43	16098.8		4645.28	3836.94	8251.83	4544.07	5513.88	6558.2	25259.3	10744.9	20808.4
116.9	8366.47	9184.67	14179.6	13204.8	13889.3	7902.48	11414.2	14895.9	8483.08	16144.8		4640.33	3836.16	8282.2	4564.81	5520.21	6575.09	25336.1	10775.8	20865.7
117	8368.53	9207.89	14182	13213.9	13902.4	7915.94	11445.9	14895.9	8514.4	16191.3		4658.18	3836.44	8305.14	4594.6	5520.01	6595.67	25427.5	10788.2	20931.6
117.1	8371.33	9205.67	14213.3	13223.7	13914.3	7935.24	11486.4	14895.9	8541.7	16257.6		4659.1	3836.67	8345.48	4609.1	5518.62	6618.03	25520	10806.9	21004.8
117.2	8359.69	9204.59	14231.8	13196.7	13942.1	7955.98	11516.6	14895.9	8559.63	16300.6		4668.22	3836.41	8374.68	4637.47	5528.99	6645.82	25580.4	10831.7	21061.1
117.3	8368.97	9207.18	14261.6	13239.5	13960.8	7975.9	11557.5	14895.9	8595.44	16346.5		4671.96	3840.64	8407.38	4654.27	5526.83	6644.91	25690.5	10849	21127.1
117.4	8368.7	9196.66	14284.4	13297.1	13971.7	7993.4	11600.3	14895.9	8616.49	16405.3		4679.16	3840.92	8445.17	4689.09	5534.34	6666.3	25758.1	10880.5	21199.9
117.5	8373.31	9208.78	14308.9	13315.3	13993.5	8017.19	11630	14895.9	8643.97	16439.7		4693.48	3850.54	8473.32	4704.17	5538.02	6682.13	25833.5	10904.3	21263.5
117.6	8367.64	9213.5	14335.3	13322.1	14025.6	8041.57	11663.8	14895.9	8679.02	16504.1		4698.74	3847.07	8500.77	4722.19	5534.32	6705.2	25912.2	10936.1	21302
117.7	8370.13	9207.44	14352.4	13337.1	14057.6	8059.68	11708.5	14895.9	8704.7	16546.5		4703.11	3845.06	8545.11	4757.43	5538.22	6711.49	25996.9	10955.4	21378.8
117.8	8356.41	9228.18	14375.4	13328.3	14058.6	8094.44	11740.6	14895.9	8732.23	16585.4		4711.76	3860.31	8570.73	4776.77	5548.46	6725.52	26056.9	10988.8	21421.9
117.9	8366.42	9219.86	14380.5	13362	14087.6	8117.31	11774.5	14895.9	8751.88	16630.5		4718.37	3852.44	8591.94	4796	5548.46	6725.52	26132.1	11017.9	21495.9
118	8354.27	9206.13	14414.4	13375.4	14106.5	8123.23	11798.6	14895.9	8779.21	16683.4		4720.52	3860.49	8638.51	4815.88	5548.46	6725.52	26213	11043.2	21571.3
118.1	8361.17	9222.36	14433.7	13381.9	14115.2	8153.61	11846	14895.9	8816.38	16726.7		4731.84	3863.51	8669.54	4831.32	5549.79	6785.09	26291.3	11065.4	21637.1
118.2	8353.43	9212.88	14477.6	13400.5	14137.3	8185.29	11882.1	14895.9	8835.29	16772.8		4742.39	3868.8	8703.02	4857.79	5556.9	6809.7	26382.3	11084.7	21687.7
118.3	8359.3	9221.11	14482.9	13404	14152.4	8191.61	11908	14895.9	8866.64	16816.7		4755.6	3869.42	8736.03	4884	5550.29	6805.83	26481.6	11113.4	21745.8
118.4	8343.13	9231.36	14511.5	13430.8	14174.7	8209.01	11957.8	14895.9	8897.27	16871.6		4760.67	3871.76	8766.73	4892.89	5562.39	6827.44	26518.2	11150	21798.7
118.5	8361.67	9215.53	14535.5	13437	14174.6	8231.6	11993.9	14895.9	8927.83	16916.1		4767	3880.68	8800.23	4915.42	5558.29	6841.13	26616.1	11191.6	21867.4
118.6	8352.83	9221.7	14543.7	13447.5	14212.9	8255.04	12023.3	14895.9	8962.98	16950.1		4779.89	3882.9	8838.54	4942.09	5554.26	6858.08	26675.5	11218.2	21907.6
118.7	8374.67	9225.3	14567.1	13469.9	14238.5	8282.3	12067.6	14895.9	8991.59	17001.8		4784.3	3886.19	8869.96	4963.12	5559.82	6862	26746.5	11238.4	21978.9
118.8	8357.53	9232.06	14589.7	13481.3	14262.8	8285.19	12104.6	14895.9	9013.79	17045.3		4795.59	3889.17	8906.31	4988.76	5561.84	6881.33	26818.3	11268.3	22030
118.9	8352.93	9221.66	14610	13468.9	14254.2	8310.69	12147.8	14895.9	9047.6	17087.9		4802.48	3896.9	8929.03	5010.68	5564.77	6894.14	26894.1	11290	22084.7
119	8356.78	9232.81	14634.2	13488.8	14280.2	8332.34	12180.4	14895.9	9073.76	17131.1		4809.83	3901.78	8968.32	5030.26	5580.02	6897.18	26981.4	11317.7	22155.3
119.1	8352.37	9247.93	14671.8	13502.4	14287.9	8351	12236.7	14895.9	9107.69	17177.3		4811.86	3905.23	8993.83	5046.03	5579.2	6918.14	27057.6	11349	22191.9
119.2	8359.93	9233.43	14690.5	13520.5	14314	8377.94	12247	14895.9	9124.5	17220.3		4816.29	3915.7	9025.71	5068.84	5581.22	6933.19	27128.1	11361.8	22250.7
119.3	8357.06	9249.78	14712.3	13552.7	14328.7	8390.07	12300.2	14895.9	9160.6	17258.7		4832.46	3915.82	9069.02	5086.99	5583.1	6935.38	27201.6	11395.6	22303.9
119.4	8351.2	9254.43	14739	13549.6	14343	8406.61	12347.3	14895.9	9199.19	17315		4830.41	3921.64	9084.17	5102.57	5589.44	6952.51	27284.3	11426.5	22364
119.5	8345.57	9258.91	14770	13560.2	14373.1	8435.7	12377.1	14895.9	9228.92	17351.5		4839.6	3925.16	9117.84	5120.27	5592.66	6972.74	27345.1	11439.7	22392
119.6	8350.93	9273.66	14796.8	13580.5	14394.7	8465.39	12419.5	14895.9	9252.94	17390.7		4845.46	3933.64	9143.22	5141.29	5592.57	6969.91	27440.5	11463.2	22454
119.7	8344.97	9274.84	14826.7	13604	14402.8	8492.24	12456.7	14895.9	9273.8	17431.7		4847.86	3944.96	9163.53	5162.03	5602.49	6986.44	27483.1	11495.6	22531.8
119.8	8336.69	9264.01	14854.9	13590.6	14422.5	8495.82	12503.9	14895.9	9307.13	17475		4856.49	3954.03	9199.5	5185.51	5605.8	6998.6	27534.2	11531.5	22563
119.9	8337	9270.96	14870.9	13617.2	14435	8516.26	12554	14895.9	9329.47	17507.4		4857.24	3960.34	9233.11	5200.63	5615.27	6986.21	27627.8	11552.2	22614.7
120	8360.47	9266.62	14906.2	13626.6	14452.4	8543.78	12576.1	14895.9	9353.48	17562.2		4872.58	3969.77	9256.99	5221.86	5617.72	7011.63	27704.1	11585	22660.7
120.1	8346.84	9272.16	14919	13637.9	14475.2	8560.47	12625	14895.9	9389.31	17601.4		4874.92	3972.73	9285.03	5237.52	5620.82	7010.92	27770.3	11600.5	22706
120.2	8340.7	9274.53	14953.3	13644.4	14503.8	8591.34	12663.3	14895.9	9420.3	17638.8		4877.57	3975.93	9314.3	5255.54	5630.94	7018.19	27837.3	11619.5	22761.7
120.3	8332.71	9267.96	14980	13616.8	14502.9	8609.58	12715.4	14895.9	9439.02	17694.1		4891.83	3992.11	9343.97	5271.52	5637.82	7023.79	27871.2	11650.1	22799.3
120.4	8337.47	9274.63	15012	13668	14525.9	8625.51	12754.8	14895.9	9470.28	17742.8		4896.23	3995.94	9367.2	5285.36	5632.19	7024.9	27982	11671.8	22853.2
120.5	8338.06	9273.58	15016	13690.7	14549.6	8647.06	12796.2	14895.9	9494.01	17772.1		4909.36	4005.69	9381.13	5297.51	5636.5	7036.09	28043.6	11694	22911.3
120.6	8336.42	9287.17	15044.2	13701.9	14559.3	8674.27	12832.2	14895.9	9541.49	17825.1		4912.07	4017.48	9406.58	5317.39	5640.78	7040.43	28147.7	11718.1	22958.6
120.7	8339.8	9278.86	15086.3	13694.6	14584.8	8694.29	12877.2	14895.9	9551.47	17867.5		4919.07	4021.68	9452.91	5335.92	5638.9	7041.83	28202.1	11754.5	23006.9
120.8	8336.9	9277.69	15097.6	13681.9	14608.4	8708.73	12911.4	14895.9	9581.07	17904.3		4929.27	4031.63	9466.5	5355.96	5649.17	7046.29	28268.2	11783.5	23035
120.9	8338.38	9282.72	15126.6	13725.6	14613.5	8733.77	12953.6	14895.9	9603.92	17951		4930.63	4045.02	9492.56	5369.57	5656.99	7046.34	28322.7	11792	23067.5
121	8347.47	9283.42	15152	13746.6	14630.2	8756.09	13007.3	14895.9	9635.46	18004.8		4938.02	4049.78	9523.37	5395.46	5663.66	7050.82	28404.1	11821.1	23118.6
121.1	8340.78	9287.01	15174.4	13770	14654.4	8776.29	13029.4	14895.9	9666.9	18055.6		4946.66	4056.69	9547.01	5396.59	5672.52	7040.33	28461.8	11833.8	23172.3
121.2	8333.88	9278.23	15182.2	13786.6	14662.9	8797.37	13090.1	14895.9	9686.61	18091.7		4949.36	4063.19	9578.23	5419.8	5672.98	7043.6	28517.5	11863.3	23207.9
121.3	8319.8	9286.79	15218.9	13795.6	14687.4	8802.87	13129	14895.9	9716.92	18138		4957.67	4078.14	9598.61	5444.13	5681.47	7036.85	28614.6	11897	23238.9
121.4	8322.28	9293.98	15230	13811.1	14697.6	8793.27	13161.7	14895.9	9748.56	18173.6		4967.44	4082.13	9628.82	5452.12	5683.71	7050.25	28652.4	11905.7	23277.6
121.5	8332.72	9287.99	15249	13805.2	14717.4	8798.91	13195.5	14895.9	9763.56	18221.9		4969.69	4097.67	9656.09	5476.04	5684.67	7043.72	28750	11949.3	23320
121.6	8344.28	9283.86	15267.1	13847.7	14730	8835.62	13252.5	14895.9	9798.7	18264.1		4976.86	4102.21	9678.84	5482.09	5688.26	7053.4	28816.4	11955.6	23353.9
121.7	8348.19	9294.46	15276.9	13874.4	14748.8	8882.41	13289.8	14895.9	9825.18	18311.1		4988.77	4118.64	9709.64	5507.91	5695.14	7048.69	28865.9	11988.8	23401.5
121.8	8366.26	9302.64	15312	13881.6	14780.7	8870.86	13331.5	14895.9	9845.52	18356.7		4994.31	4130.7	9749.88	5510.61	5695.82	7049.22	28927.8	11990.1	23413.7
121.9	8371.4	9292.34	15339.4	13900.9	14781.9	8907.29	13365.3	14895.9	9860.1	18412.7		5002.28	4146.86	9768.41	5531.06	5701.83	7043.06	29023.7	12011.9	23456.8
122	8370.48	9306.61	15356.2	13900.3	14796.2	8940.17	13437.4	14895.9	9905.66	18461.6		5017.8	4148.92	9787.66	5544.76	5699.12	7050.93	29079.4	12040.3	23499.6
122.1	8371.57	9299.58	15382.3	13926.4	14815.5	8936.61	13466.5	14664	9920.19	18518.8		5018.11	4170.88	9824.48	5563.67	5695.53	7038.17	29154.5	12063.5	23522.5
122.2	8374.63	9307.31	15406.5	13946.1	14830.5	8966.36	13535.8	14637.2	9940.37	18547.8		5025.29	4176.44	9845.56	5577.57	5696.32	7038.12	29223.3	12092.8	23570.6
122.3	8386.99	9311.28	15428.3	13946.9	14841	9011.91	13552.3	14617.9	9965.66	18611		5037.93	4187.28	9876.29	5601.34	5699.08	7044.44	29270.9	12105.5	23603.8
122.4	8390.31	9313.49	15440.2	13953.4	14852.7	9023.61	13598.9	14597.6	10002.9	18649.5		5034.39	4198.86	9888.92	5608.28	5714.07	7043.63	29336.6	12145.1	23638.3
122.5	8382.44	9320.01	15463.4	13982.4	14863.9	9025	13636.3	14582.1	10024.8	18694.7		5047.11	4201.85	9926.41	5625.19	5712.89	7045.59	29388.6	12158.7	23678.7
122.6	8386.43	9330.74	15478.1	13993.4	14869.7	9071.46	13691.3	14562.9	10056.4	18748.2		5061.72	4223.56	9936.97	5640.26	5722.78	7045.01	29467.4	12176.2	23722
122.7	8396.16	9321.09	15500.8	14014.6	14908.4	9097.98	13743	14549.8	10074.6	18786.4		5074.38	4235.64	9969.28	5661.38	5724.56	7039.5	29541	12197.1	23742.2
122.8	8392.2	9332.67	15531.2	14029.3	14912.5	9108.92	13780.1	14526.6	10109.9	18835.4		5074.61	4255.08	10005.7	5672.27	5728.28	7037.47	29601.2	12228.2	23818.8
122.9	8394.19	9351.99	15546.4	14043.7	14933	9132.03	13830.4	14509.8	10120.9	18878.7		5072.46	4270.61	10020	5681.88	5732.48	7049.62	29654.7	12237.2	23830
123	8397.5	9354.12	15568	14055.9	14925.8	9171.74	13865.5	14487.2	10144.8	18923.3		5086.13	4271.68	10044.8	5710.52	5721.8	7043.16	29730.8	12271.1	23874.3
123.1	8396.28	9357.6	15588.8	14086.1	14952.3	9186.84	13921.2	14487.3	10184.5	18972.1		5099.24	4293.64	10077.7	5728.88	5731.97	7042.88	29803.8	12269.9	23907.1
123.2	8397.17	9345.19	15618.8	14110.6	14963.5	9196	13959.5	14462.6	10178.9	19000.8		5106.4	4299.77	10097.7	5740	5735.83	7050.33	29878.2	12307.4	23960.3
123.3	8400.31	9363.46	15632.3	14137.6	14979	9213.11	14004.5	14434.4	10216.1	19052.4		5112.28	4322.54	10130.8	5756.56	5732.47	7054.94	29952.6	12311.9	23987.7
123.4	8416.36	9357.58	15640.5	14125.6	15003	9252.09	14048.5	14423.4	10246.9	19099.8		5125.92	4327.9	10151.7	5785.62	5739.44	7060.81	29985	12351.1	24026.3
123.5	8419.87	9366.16	15665.3	14135.5	15004	9274.92	14105.7	14430.8	10277.2	19138.3		5131.36	4337.19	10181.5	5783.13	5740.37	7052.69	30068.4	12358.7	24083
123.6	8412.39	9372.3	15692.7	14157.5	15027.8	9300.54	14139.8	14419.1	10299.9	19204.6		5136.31	4365.24	10195	5803.03	5729.69	7057.32	30126.2	12380.1	24093.2
123.7	8408.67	9367.87	15719.2	14176.7	15047	9335.34	14176.6	14406.4	10321.6	19242.6		5142.94	4372.04	10231.9	5818.26	5746.83	7057.23	30188.9	12407.6	24138.3
123.8	8416.09	9374.54	15727.6	14194.4	15049.9	9358	14233.9	14392	10354.6	19268.7		5148.48	4387.79	10247.1	5834.3	5749.98	7065.92	30240.7	12423.3	24173.8
123.9	8412.5	9381.83	15732.5	14197.3	15053.5	9381.56	14269.4	14370.8	10375.8	19328.5		5152.82	4404.58	10273	5851.8	5756.53	7067.9	30296.4	12451.7	24248.4
124	8415.91	9377.69	15745.3	14202.9	15073.7	9404.88	14326.7	14372.7	10411.5	19377.2		5179.28	4420.16	10284.5	5870.1	5753.84	7071.48	30377.4	12456.4	24278.5
124.1	8419.32	9379.91	15758.6	14239.2	15084.1	9419.94	14367.1	14362.7	10428	19399.4		5177.17	4439.21	10316.9	5885.13	5761.67	7077.85	30437.8	12489.6	24316.8
124.2	8437.36	9381.39	15778.5	14263	15086.1	9449.78	14407.6	14335.1	10450.8	19447.2		5186.4	4450	10342.7	5904.2	5748.66	7083.4	30491.2	12505	24374
124.3	8424.28	9388.21	15794.4	14255.8	15092.9	9461.11	14454.9	14333.5	10483.4	19494.8		5191.42	4467.52	10366.8	5913.13	5744.38	7084.84	30508.7	12528.9	24410.2
124.4	8421.91	9387.72	15805.7	14271.4	15124.2	9487.81	14492.1	14318.2	10507	19532.9		5199.62	4480.86	10384.4	5931.19	5746.38	7085.87	30624.1	12555.8	24436.1
124.5	8445.28	9389.47	15832.1	14293.5	15126.7	9511.44	14546.9	14296.7	10533.1	19584.6		5204.31	4498.6	10414.4	5950.17	5745.87	7085.33	30673.9	12566.7	24491
124.6	8453.58	9403.64	15859.4	14305.2	15123.2	9531.99	14596.7	14299.3	10563.1	19623.6		5213.17	4516.06	10438.6	5966.32	5753.52	7097.87	30729.7	12609.1	24533.6
124.7	8460.09	9416.33	15868.4	14315.8	15141.6	9561.97	14630.8	14283.9	10588.2	19662.3		5224.21	4542.63	10449.1	5977.4	5753.57	7098.32	30815.2	12618.6	24574.1
124.8	8455.93	9428.87	15884.3	14311.4	15149.9	9588.47	14671.5	14261.1	10619.9	19687.9		5232.32	4554.37	10478.2	6002.58	5753.72	7101.76	30855.9	12638.8	24618.9
124.9	8458.87	9423.44	15915.2	14332.3	15136.7	9602.34	14728.1	14249.9	10629.9	19725.2		5237.69	4573.72	10506	6013.41	5754.34	7110.83	30936.3	12643.6	24657
125	8472.21	9425.69	15916.1	14356.2	15157.3	9633.4	14776.5	14244.8	10643.1	19772.1		5249.7	4593.79	10530.8	6026.8	5752.98	7114.21	31002	12671.3	24727.2
125.1	8465.9	9450.42	15947.4	14379.1	15172.9	9649.78	14820.3	14225.9	10696.3	19815.3		5258.68	4611.43	10548.8	6057.67	5755.04	7109.76	31026.3	12691.7	24747.6
125.2	8488.58	9445.74	15965	14405.3	15178.9	9669.81	14859.4	14210.8	10714.6	19840		5259.97	4629.93	10584.5	6069.9	5756.39	7107.73	31104	12709	24787
125.3	8488.68	9459.84	15978.2	14434.7	15173.3	9703.69	14900.1	14199.6	10732.9	19883.6		5276.36	4651.53	10615.2	6079.81	5761.86	7107.42	31163	12725.7	24815.9
125.4	8494.51	9476.34	15996.3	14430.9	15193.1	9713.76	14959.6	14192	10755.8	19913.8		5285.47	4670.89	10625.2	6094.74	5764.69	7132.16	31211.4	12745.5	24852.8
125.5	8506.79	9474.49	16024.8	14446.1	15199.6	9741.44	14995.1	14182	10778.2	19978.8		5290.5	4689.1	10645.8	6117.13	5749.69	7117.07	31269.7	12757.4	24895.2
125.6	8516.82	9486.61	16038.7	14460.6	15197.5	9772.53	15048.3	14172.6	10807.9	20025.3		5302.39	4701.47	10670.5	6130.29	5757.74	7134.52	31321.5	12769.4	24934.3
125.7	8521.49	9493.83	16054	14484.5	15214.4	9783.71	15098.3	14155.6	10839.1	20031.4		5303.42	4724.44	10698.1	6140.28	5766.92	7128.2	31390.1	12792.4	24964.4
125.8	8545.33	9502.91	16074.8	14480.7	15222.7	9820.34	15135.5	14149.2	10845.8	20090.8		5311.48	4744.1	10713.4	6150.7	5758.7	7139.32	31433	12818.6	25020.6
125.9	8551.87	9509.81	16095.7	14501.3	15236.5	9850.71	15189	14151.4	10885	20108.4		5326.64	4762.47	10712.3	6165.07	5761.35	7138.46	31480.1	12831	25036.8
126	8549.84	9523.14	16112.6	14534.5	15239.6	9863.16	15215.3	14127.9	10907.2	20148.7		5326.44	4790.14	10743.9	6189.01	5750.93	7123.73	31548.8	12855	25079.1
126.1	8558.58	9542.6	16145.4	14555.1	15238.6	9880.91	15266.2	14127.2	10940.6	20198.4		5336.79	4807.74	10773	6203.33	5748.82	7139.01	31604	12878.3	25135.8
126.2	8565.16	9548.26	16144.7	14563.1	15228.1	9911.51	15322	14117.3	10959.8	20223.2		5343.01	4825.32	10787.2	6215.31	5756.19	7144.04	31624.5	12896.7	25159.7
126.3	8583.21	9548.61	16171.8	14557.1	15249.1	9925.17	15353.8	14102	10978	20282.4		5357.24	4845.48	10811.8	6226.14	5751.18	7145.14	31687.1	12917.3	25220
126.4	8597.44	9569.68	16192.9	14569.6	15242	9964.29	15390	14083	11012.9	20295.6		5362.93	4867.79	10836.3	6254.89	5754.09	7145	31760.2	12943	25244.7
126.5	8610.68	9584.94	16203	14595	15255.3	9978.44	15450.6	14079.7	11048.8	20352.9		5369.77	4886.18	10853.1	6259.74	5751.59	7144.59	31786.3	12955.5	25286.1
126.6	8616.46	9582.96	16219.9	14587.5	15262.6	9994.61	15488.2	14078.3	11062.8	20387.6		5374.44	4911.06	10872.8	6270.88	5742.22	7137.1	31876.6	12968.5	25325.8
126.7	8637.64	9608.98	16246.3	14606.3	15262.6	10030	15515.6	14060.6	11091.8	20428.4		5388.7	4923.48	10884.2	6294.59	5744.08	7143.04	31913.5	13000.4	25366.9
126.8	8633.74	9623.39	16252.8	14607.1	15267.3	10038.8	15566.2	14062.4	11113.3	20464.4		5395.37	4936.03	10909.3	6303.32	5745.67	7151.06	31973.6	12999	25392.5
126.9	8645.32	9632.02	16264.3	14619.6	15277.1	10068.4	15614.7	14056.5	11120.3	20489		5401.58	4965.39	10932.3	6312.3	5743.43	7161.83	32011.6	13030	25445.1
127	8678.09	9639.91	16287.5	14627.6	15275.2	10093	15674.5	14033.6	11159.9	20538.8		5416.34	4993.44	10953.8	6328.43	5743.86	7152.12	32079.8	13058.8	25465.1
127.1	8682.89	9645.07	16323.2	14670.4	15262.3	10125.4	15695.4	14034.4	11195.3	20556.4		5423.52	5002.53	10983.2	6341.32	5749.26	7158.61	32118.7	13061.4	25503
127.2	8699.88	9670.27	16328.5	14672.5	15268.3	10136.9	15739.4	14012.3	11206.7	20586		5434.1	5027.68	10996.6	6353.84	5757.23	7161.97	32197.4	13082.9	25554.6
127.3	8691.52	9671.17	16341.6	14684.2	15258.3	10161.4	15793.7	13998.6	11246.7	20620		5448.12	5040.69	11009.7	6363.97	5752.53	7152.53	32231.8	13097.9	25580
127.4	8703.22	9683.23	16375.5	14702.2	15258.4	10175.1	15826.2	13999.1	11258.1	20661		5441.4	5056.13	11023.6	6380.97	5765.69	7162.03	32263.7	13119.6	25618.1
127.5	8735.19	9696.71	16395.7	14709.3	15267.5	10210.9	15857.8	13988.9	11276.8	20704.7		5446.36	5077.9	11033.1	6397.53	5766.34	7156.64	32350.3	13146	25648.2
127.6	8738.14	9720.33	16394.9	14727.5	15259.1	10225.2	15910.8	13979	11313.9	20738.4		5459.68	5091.74	11057.3	6409.1	5776.27	7159.56	32389.2	13160.2	25675.3
127.7	8754.31	9728.87	16413.1	14735.3	15261.5	10248.4	15949.1	13971.3	11338.6	20794.5		5463.12	5113.11	11086.1	6431.38	5778.41	7161.04	32440.7	13194.4	25716.8
127.8	8782.83	9740.42	16430.2	14760.4	15262.1	10285.3	15998.5	13966.9	11369.3	20822.6		5466.37	5138.03	11104.6	6447.04	5776.81	7153.99	32485.6	13216	25746.3
127.9	8775.38	9773.84	16456.5	14761	15254.2	10290.5	16024	13954	11375.4	20858.9		5482.41	5158.42	11114.9	6463.61	5783.09	7157.23	32564.4	13227.9	25777.2
128	8799.62	9774.77	16462.9	14766.5	15260.1	10314.2	16051	13933.3	11414.9	20897		5481.18	5178.54	11146.5	6466.17	5777.56	7165.12	32610.5	13250.4	25815
128.1	8812.77	9789.72	16502	14765.9	15269.8	10323.6	16104	13930.9	11435.2	20956.4		5490.39	5199.52	11154.9	6472.01	5791.37	7159.91	32643.9	13268.3	25826
128.2	8839.01	9812.71	16502.1	14780.1	15268.5	10356.8	16149.8	13918.2	11443.1	20980.2		5499.07	5222.84	11182.8	6487.47	5786.56	7165.44	32706.2	13282.4	25877.3
128.3	8849.8	9816.87	16529.9	14783.7	15270.5	10370.9	16193.5	13895.8	11480.8	21029.7		5512.47	5236.93	11199.2	6498.7	5799.12	7162.6	32763.9	13304.1	25912.9
128.4	8864.92	9842.64	16547.9	14789.6	15265.9	10377	16215	13882.8	11532.4	21078.3		5511.73	5261.7	11222.2	6522.21	5790.59	7165.77	32794.4	13351	25932.1
128.5	8887.79	9849.76	16554.3	14806.4	15282.7	10411.8	16258.4	13880.6	11538	21102.2		5522.68	5274.6	11241.3	6527.23	5801.4	7158.56	32851.4	13351.9	25956.5
128.6	8885.99	9875.19	16593	14805.4	15290.9	10436.5	16301.4	13879.9	11558.2	21164.2		5521.81	5300.83	11251.8	6537.62	5806.77	7161.61	32877.8	13384.6	25999.2
128.7	8932.58	9879.88	16619.6	14831.1	15289.3	10452.5	16339.6	13865	11599.4	21176.6		5529.57	5314.23	11292	6554.02	5804.32	7159.62	32933.8	13406	26008.9
128.8	8907.21	9900.03	16641.1	14835.8	15302.1	10472.8	16383.6	13854.2	11613.9	21207.1		5540.49	5336.42	11297.2	6569.63	5809.04	7154.03	32968.9	13435.9	26059.6
128.9	8932.89	9916.31	16658.5	14805.2	15299.2	10499	16423.2	13835.6	11640.4	21249.3		5534.92	5358.66	11316.6	6570.86	5817.22	7171.24	33023.8	13466.3	26074.1
129	8973.26	9949.59	16691.1	14837.9	15278.4	10512.3	16440.2	13830.5	11665.7	21301.6		5550.43	5372.96	11317.5	6591.38	5819.14	7159.33	33070.5	13483.7	26108.6
129.1	8970.93	9954.38	16715.7	14853.2	15293	10533.1	16486.2	13827.4	11695.2	21353.7		5556.73	5388.79	11329	6595.11	5816.9	7159.81	33122.4	13507.1	26148.6
129.2	8975.08	9973.68	16740.9	14853.2	15302.6	10552.4	16531.5	13825.7	11713.2	21393.9		5561.1	5412.68	11338.7	6606.82	5828.97	7165.22	33164.9	13535.2	26187.5
129.3	9015.98	9984.09	16760.1	14862.2	15295.1	10575.1	16558.7	13811.8	11745.9	21434.6		5569.13	5431.74	11350.7	6617.09	5833.07	7168.36	33221.4	13540.7	26192.8
129.4	9026.01	10003	16796.6	14858.9	15304.9	10583.4	16605.7	13776.4	11769.4	21480.3		5570.93	5448.01	11368.5	6617.42	5838.96	7165.19	33254.9	13580.2	26246.2
129.5	9031.53	10030.4	16809.2	14850.5	15291.5	10609.9	16633.7	13751	11786	21502.2		5571.41	5466.16	11384.4	6633.38	5847.5	7159.64	33323.6	13602.5	26256.1
129.6	9066.31	10057.2	16827.9	14862.1	15294.2	10622.8	16669.6	13753.4	11830.2	21575.5		5575.72	5477.93	11396.5	6641.03	5850.46	7158.91	33354.4	13624.9	26303
129.7	9100.29	10074	16855.5	14870.4	15307.7	10636.4	16710.7	13727.7	11844.1	21599.8		5582.98	5501.92	11399.6	6654.41	5852.72	7168.86	33395.2	13662	26344.7
129.8	9103.78	10077.5	16890.8	14910.2	15313.2	10661.2	16760.4	13709.3	11881.9	21649.4		5590.17	5519.07	11413.6	6672.4	5855.78	7159.17	33448.9	13687.9	26373.3
129.9	9134.58	10098.2	16906.5	14848.6	15310.1	10682.7	16774.4	13699.4	11911.1	21693.5		5593.08	5540.32	11429.4	6677.94	5864.52	7156.4	33489.6	13707.1	26406.1
130	9116.51	10113.2	16927.2	14870.6	15310.7	10693.3	16818.6	13670.4	11924.4	21729.4		5602.19	5554.5	11445.9	6680.96	5863.98	7159.96	33549.6	13741.3	26432.3
130.1	9159.71	10124.1	16956.8	14894.5	15302.2	10718	16864.8	13674.2	11952.6	21777.6		5601.98	5568.4	11460.3	6702.03	5867.68	7151.97	33569.3	13767.6	26465.1
130.2	9189.91	10134.5	16987.4	14905	15323.4	10735.3	16882.6	13641.3	11973	21803.4		5607.48	5582.72	11477.4	6698.47	5872.23	7152.32	33642.6	13789.5	26480.7
130.3	9197.44	10150.9	16996.8	14961.9	15344.5	10745.9	16915.5	13626.6	12003.3	21854.4		5610.88	5595.16	11488.2	6716.77	5877.37	7153.09	33654	13812.7	26529.6
130.4	9219.47	10186.5	17023.6	14946.1	15338.8	10766.4	16967.7	13612	12023.5	21892.6		5614.08	5613.79	11492.6	6717.46	5888.55	7152.51	33726.2	13840.3	26564.4
130.5	9242.19	10201	17064.9	14895.8	15338.6	10786.2	16984.3	13596.1	12059.4	21936		5620.47	5619.83	11528.9	6731.19	5893.23	7141.79	33760.7	13866.1	26576
130.6	9263.76	10216.9	17081.1	14903.3	15332.5	10806.4	17027.2	13563.7	12081.1	22005.6		5617.14	5647.3	11532.3	6748.08	5885.82	7149.79	33812.3	13893.3	26603.9
130.7	9278.1	10238	17106.5	14924.8	15351.2	10827.6	17065.5	13545.6	12084.6	22050.2		5622.78	5645.94	11553.1	6755.99	5901.9	7146.74	33845.5	13913.8	26635.4
130.8	9294.86	10253.5	17147.5	14910.7	15340.9	10843.7	17097.2	13528.2	12129.7	22092.8		5642.12	5654.57	11582.4	6764.6	5903.62	7146.85	33897.6	13936.3	26652.7
130.9	9333.69	10266.8	17160.9	14907.7	15344.1	10849.9	17131	13497.3	12159.1	22152.6		5638.53	5674.57	11611	6786.63	5905.8	7135.9	33910.1	13965.1	26683.6
131	9353.24	10280	17189.7	14925.2	15342.6	10860.4	17176.8	13478.7	12180.7	22180.8		5644.92	5688.89	11633.4	6796.93	5913.68	7136.13	33963	14004.5	26688.8
131.1	9372.14	10305.7	17209.3	14925.6	15332.3	10877.9	17202.6	13453.7	12219.3	22233.7		5657.33	5696.4	11649.9	6820.62	5916.45	7132.98	34032.5	14037.6	26709.9
131.2	9390.59	10312.3	17220	14929.7	15354.6	10904.8	17250.1	13433.5	12245.6	22235.1		5655.5	5705.49	11681.5	6829.97	5917.77	7145.67	34063.5	14052.1	26755
131.3	9411.96	10327	17256.2	14937.8	15330.3	10910.6	17285.4	13405.5	12259.8	22316.8		5665.62	5715.28	11700.8	6841.69	5930.58	7140.96	34107.7	14087.4	26761.2
131.4	9436.61	10336	17283.3	14934.4	15343.3	10924.8	17312	13376.7	12286.6	22355.3		5665.13	5722.74	11719.5	6858.56	5929.82	7145.43	34145.6	14102.3	26784.5
131.5	9478.5	10361.2	17305.5	14939.8	15337.8	10949.3	17353.7	13361.1	12318.6	22397.5		5668.89	5726.01	11731.4	6877.59	5941.91	7147.96	34187.3	14132.3	26816.1
131.6	9480.67	10366.9	17356.9	14949.4	15349.2	10960.5	17395.4	13341.9	12337.7	22433.3		5674.87	5732.56	11746.8	6883.91	5941.54	7152.36	34218.9	14163.5	26836.5
131.7	9521.32	10395.1	17372.3	14968.9	15352.2	10974.1	17440.7	13317.8	12370.6	22488		5684.74	5736.93	11781.4	6898.64	5940.39	7156.18	34261.5	14186.3	26880.4
131.8	9528.98	10407.6	17403.6	14993	15356.4	10986.6	17470.3	13293.9	12408	22524.8		5690.67	5748.13	11794.7	6910.13	5952.39	7155.84	34321.9	14210.6	26894.9
131.9	9568.67	10402.5	17434.3	14951.9	15343.6	11006.5	17509.8	13267.7	12438.2	22561.5		5691.92	5757.19	11815.9	6923.73	5952.91	7158.5	34352.4	14242.3	26957
132	9581.34	10430.2	17467.7	15028.6	15350	11026.6	17546.1	13254.6	12473.7	22618.8		5699.67	5767.49	11816.7	6940.37	5968.26	7164.96	34404.1	14263	26987.2
132.1	9623.52	10447.4	17493.4	15008.3	15344.9	11026.2	17564.2	13190.7	12486.2	22660.1		5693.86	5764.57	11863.8	6949.96	5968.6	7159.8	34456.8	14277.3	27003.5
132.2	9622.53	10462.4	17511.8	15074.2	15377	11045.2	17611.1	13127.6	12513.5	22690.3		5693.08	5779.93	11864	6963.08	5974.77	7181.03	34453.2	14308.3	27047.4
132.3	9669.18	10466.8	17547.4	15020.7	15383.9	11057.7	17634.6	13079	12561.8	22747.3		5695.37	5777.74	11870.6	6979.88	5976.76	7177.32	34530.1	14332.9	27114.2
132.4	9686.61	10473.4	17569.6	14972.7	15361.8	11069.4	17677.3	13041	12581.4	22771.6		5702.34	5790.3	11894.6	6984.06	5987.96	7184.53	34589.1	14359.7	27128.4
132.5	9734.66	10495.3	17615.7	14983.8	15373.1	11083	17709.2	13025.6	12610.1	22834.5		5705.67	5793.14	11928.8	6996.71	5990.26	7197.62	34614.2	14391.4	27180
132.6	9757.26	10519.3	17637	14973.1	15374.2	11094.8	17746.3	13021	12644.7	22883.7		5718.19	5798.48	11953.3	7005.59	5998.15	7194.47	34662.1	14415	27200.6
132.7	9787.49	10523.3	17670.3	14988.5	15377.1	11110.2	17768	12996.7	12665.4	22928.2		5721.19	5810.34	11952.1	7017.72	6008.04	7199.43	34705.7	14444.5	27247.2
132.8	9817.26	10541.3	17709.4	14995.5	15373.6	11118	17810.3	12992.8	12696.7	22958		5734.28	5817.67	11981	7036.36	6011.51	7207.31	34731.5	14467.3	27297
132.9	9835.3	10573.8	17732.1	14985.6	15379	11134.8	17838.3	12984.9	12730.5	22991		5724.77	5819.46	12016.7	7044.56	6010.98	7208.23	34781.3	14502.9	27310.1
133	9866.92	10577.7	17762.6	14991.6	15386.1	11145.3	17870.2	12964	12756.7	23037		5735.18	5824.24	12021.6	7055.97	6021.84	7215.42	34855.1	14534.8	27347.2
133.1	9896.53	10595.3	17793.3	14998.5	15381.7	11160.6	17924.7	12969.4	12790.4	23094.3		5734.4	5827.92	12054.8	7078.26	6025.88	7220.85	34913.6	14555.6	27381.7
133.2	9913.91	10606.4	17822.9	15033.5	15384.4	11176.3	17933.6	12938	12841	23148.9		5736.62	5830.27	12073.1	7091.93	6030.62	7236.12	34953.1	14576.9	27420.4
133.3	9964.97	10625.8	17857.9	15019.5	15383.6	11185	17989.8	12924.6	12855.6	23205.2		5744.61	5826.28	12083.5	7103.78	6037	7231.28	35016.2	14605.9	27454.1
133.4	10000.2	10639.5	17890	15017.3	15393.3	11209.6	17995	12904.9	12883.2	23244.2		5742.67	5838.59	12099.3	7119.22	6047.63	7244.43	35074.7	14624	27507.7
133.5	10031.9	10643.9	17921.9	15041.8	15392	11221.6	18049.7	12878.3	12923.3	23297.8		5742.94	5846.63	12105.6	7133.49	6055.7	7253.94	35121.9	14659.5	27560.6
133.6	10058.9	10667.1	17951.2	15031.5	15398.5	11223.1	18082.2	12881.5	12959.2	23356.5		5748.96	5847.32	12138.9	7142.9	6053.69	7256.72	35164.5	14682.8	27583.7
133.7	10086.6	10679.9	17970.3	15037.7	15392.4	11237.1	18120.8	12848.7	12972.1	23373.3		5748.49	5842.38	12146.4	7157.79	6057.75	7271.13	35231.1	14705	27614.4
133.8	10119.1	10682.9	18024.9	15039.7	15391	11257.2	18157.3	12821.7	13009.4	23432.5		5758.76	5853.59	12169.7	7174.99	6073.23	7276.03	35276.2	14725.5	27663.5
133.9	10155.8	10681.8	18048.7	15061.1	15403.3	11272.7	18197.5	12808.7	13053.8	23483.1		5749.64	5855.44	12197.2	7187.47	6076.68	7276.2	35352.3	14764	27717.4
134	10198.9	10698.4	18067.5	15083.4	15389.8	11287.2	18241.8	12807	13080.1	23547.6		5757.83	5859.82	12218.3	7209.11	6082.1	7285.77	35409.7	14780.8	27762.9
134.1	10212.4	10720.9	18106.6	15069.1	15386.9	11306.5	18277.8	12789.8	13112.5	23609		5766.54	5851.12	12236.7	7229.22	6089.94	7302.29	35470.4	14801.9	27792.9
134.2	10233.8	10727.7	18123.8	15090.2	15392	11310.2	18295.7	12782.1	13127.2	23660.5		5769.11	5856.38	12259.1	7246.58	6087.79	7306.58	35520.6	14827.5	27842.4
134.3	10278.6	10736.5	18162.9	15080.2	15393.1	11323.4	18334	12754.1	13158.1	23675.9		5764.13	5861.62	12275.6	7257.72	6092.85	7315.44	35609.6	14854.9	27862.1
134.4	10311	10751.8	18193.3	15066.5	15401.1	11339.9	18375.3	12741.8	13198.1	23738.9		5769.34	5859.21	12292.7	7268.79	6111.65	7321.01	35656.4	14874.3	27926.6
134.5	10347.9	10764.5	18238.8	15076.6	15401.6	11343.3	18405.3	12723.7	13233.2	23822.2		5765.23	5867.68	12329.8	7281.83	6106.1	7334.79	35728.9	14906.9	27966.5
134.6	10370	10775	18269.5	15072.7	15390.9	11369.8	18443.3	12702.5	13261	23852		5758.18	5866.87	12343.3	7300.49	6119.24	7344.76	35787.2	14910.4	28017.6
134.7	10411.3	10777.3	18275.3	15090.5	15393.3	11384.9	18484	12687.3	13295.1	23894.6		5762.56	5862.6	12356.1	7316.69	6112.41	7364.44	35845.5	14943.3	28044.7
134.8	10441.8	10788.6	18309	15079.7	15384.8	11396	18501.3	12675.3	13310.7	23933.3		5762.52	5871.03	12385.1	7336.46	6125.94	7363.23	35893.6	14957.5	28095.1
134.9	10478	10793.6	18339	15118.7	15411.7	11428.6	18526.1	12662	13338.1	24002.6		5774.33	5863.62	12412.7	7332.54	6137.37	7375.64	35964	14980.9	28130.7
135	10518.2	10806.6	18382.4	15082.2	15407.2	11442.1	18584.7	12640.6	13364.5	24008.7		5759.84	5879.91	12416.1	7349.44	6141.73	7376.12	36075.9	14997.4	28165.1
135.1	10529.7	10812.9	18400.9	15082.6	15410.4	11464.1	18615.2	12630.7	13403	24027.5		5772.14	5878.39	12446.4	7374.1	6154.32	7391.52	36131.5	15026.6	28232.1
135.2	10565.9	10826.2	18453.2	15097.4	15402	11488.8	18633.4	12610.3	13437.4	24051.4		5758.02	5891.33	12465.3	7387.61	6151.7	7395.03	36177.3	15051.5	28260.5
135.3	10589.4	10827.6	18477.2	15100.6	15398.8	11488.6	18675.8	12600.4	13470.1	24100.7		5771.36	5885.04	12474.8	7392.46	6171.02	7405.7	36221	15061.8	28302.1
135.4	10625.9	10846.8	18486.6	15100.3	15400	11508.4	18694.6	12565.5	13500.9	24149.4		5777.67	5884.89	12502.9	7406.59	6156.54	7426.42	36287.8	15100.1	28349.4
135.5	10670.8	10854	18512.7	15119.6	15404.2	11535.9	18732.8	12556.1	13520.8	24203.1		5781.93	5884.22	12506.9	7426.18	6169.27	7429.48	36349.2	15124.5	28384.6
135.6	10685.3	10853.4	18544.1	15109	15388.3	11537	18763.4	12541.9	13555.2	24271.7		5778.99	5890.64	12529.5	7440.9	6168	7432.74	36425.4	15141	28427.1
135.7	10716.7	10862.6	18582.5	15120.6	15395.3	11561.7	18801.9	12531.4	13587.3	24311.2		5785.47	5888.63	12543.7	7448.28	6177.09	7449.46	36475.1	15171.7	28477.1
135.8	10744.8	10863.7	18609.3	15103.6	15394.7	11570.1	18834.7	12518.7	13613.7	24379.7		5779.06	5882.81	12558.7	7463.09	6186.7	7452.81	36524.6	15205.4	28505.8
135.9	10772.7	10875.5	18628.3	15103.8	15404.4	11599.6	18865.4	12504.1	13637.8	24443.9		5775.78	5894.04	12579.1	7480.8	6194.06	7460.67	36606.3	15227.9	28579.8
136	10798.1	10870.2	18652.6	15120	15391.6	11601	18884.6	12483.3	13677.3	24510.5		5786.18	5897.12	12597.4	7496.07	6187.37	7475.82	36679	15253.4	28612.4
136.1	10831.8	10882.3	18683.6	15128.6	15408	11635.6	18937.8	12467	13699.1	24564.2		5782.92	5889.12	12616.7	7509.36	6191.76	7483.1	36756.9	15267.9	28663.2
136.2	10854.7	10890.1	18707.1	15122.5	15416.2	11640.4	18953.7	12445.6	13730.7	24617		5778.61	5898.91	12633.1	7526.23	6198.72	7485.89	36811.5	15301.7	28711.4
136.3	10887.2	10879.4	18741.5	15117.9	15398.4	11657.4	18992	12424.9	13758.4	24692.2		5782.18	5898.08	12660.8	7531.16	6204.22	7499.65	36889.6	15319.1	28731.4
136.4	10923.8	10885.9	18745.6	15110.7	15393.8	11680.6	19024.6	12417.7	13783.8	24735.1		5782.42	5903.07	12675.5	7547.54	6212.76	7523.1	36961.8	15339.7	28777.7
136.5	10936.2	10886.9	18791.2	15134.2	15400	11696.9	19054.7	12400.4	13821.1	24793.8		5781.57	5898.43	12702.4	7559.98	6219.13	7518.57	37028.2	15360.2	28849.6
136.6	10981.4	10900.3	18823.3	15128.6	15394.1	11690.7	19100.6	12404	13862.6	24839.8		5772.53	5902.04	12699	7577.33	6226.11	7536.11	37104.5	15391.4	28902.5
136.7	10995.4	10899.9	18837	15152.7	15416.8	11709.9	19122.8	12373.6	13864.1	24915.7		5768.78	5901.16	12743.4	7600.66	6232.22	7539.82	37155.4	15399.2	28935.2
136.8	11027.6	10904.2	18848.8	15138.4	15416.2	11726.8	19155.1	12370.4	13911.9	24964.1		5776.74	5898.16	12745.8	7616.27	6223.99	7553.22	37218.9	15430.2	28985.6
136.9	11061.6	10894.7	18893.5	15123.2	15405.1	11743.4	19173	12334.5	13937.1	25024		5771.04	5894.7	12761.1	7611.21	6233.79	7561.62	37311.3	15440.3	29020.6
137	11073.7	10893.8	18923	15144.4	15407.8	11759.2	19215.6	12332.5	13950.4	25092.8		5773.98	5895.41	12776.7	7633.97	6229.74	7572.33	37405.4	15462.4	29068.5
137.1	11078.9	10906.4	18924.2	15128	15403.4	11775.8	19247.6	12318.4	13999	25112.4		5763.66	5885.14	12798.8	7643.53	6240.87	7594.81	37446.2	15484.1	29125.7
137.2	11124.2	10902.4	18963.3	15132.6	15416.9	11798	19257.5	12292.1	14000.2	25188.6		5764.4	5893.62	12801.3	7658.7	6252.78	7598.69	37515.8	15496.6	29166.1
137.3	11146.7	10899.8	18978.4	15139.6	15422.2	11810.3	19301.3	12270.5	14033.4	25216.5		5764.62	5899.14	12826.7	7666.98	6251.91	7602.18	37565	15508.2	29237.1
137.4	11174.6	10901.9	19002.8	15134	15432.7	11831.7	19325.7	12256.7	14057.9	25288.9		5771.56	5887.91	12855.9	7682.67	6249.21	7617.7	37630.4	15525.8	29268.6
137.5	11198.6	10908.8	19029.2	15120.1	15439.4	11839.3	19339.4	12237.4	14084.2	25332.3		5769.68	5889.61	12855.9	7690.34	6250.16	7631.62	37707.9	15549.6	29324.5
137.6	11204.4	10913.9	19036.1	15130.4	15440	11862.4	19393.8	12229.1	14109.9	25402.6		5769.56	5896.59	12873.9	7701.78	6258.37	7644.33	37770.9	15561.3	29366.9
137.7	11220	10904.9	19068.8	15151.6	15426	11878.8	19402.8	12196.6	14138.3	25441		5771.67	5892.38	12894.9	7719.09	6253.81	7652.4	37809.8	15576.5	29438.6
137.8	11253.6	10921.9	19104.8	15126.2	15436.4	11881.5	19439.4	12192	14142.7	25516.5		5775.09	5896.42	12916.1	7726.54	6266.16	7670.23	37901.9	15590.9	29494.2
137.9	11265	10918.9	19135.1	15136.2	15454.8	11899	19469.8	12169.4	14206.3	25558.3		5780.84	5891.56	12926.1	7746.01	6267.31	7678.6	37962.4	15613.3	29533.4
138	11280.5	10917.6	19156.1	15136.5	15453.1	11921.6	19510.5	12139.6	14187.3	25611.9		5777.42	5888.09	12949	7752.22	6268.43	7690.66	38017.2	15629.7	29581.7
138.1	11308.8	10920.4	19189.2	15132.9	15455.5	11935.2	19539.5	12151.1	14222.1	25668.2		5774.91	5886.59	12967.3	7772.42	6277.38	7699.94	38083.3	15634.7	29623.7
138.2	11318.2	10925.1	19200	15122.9	15473.7	11962.8	19577.6	12119.3	14262.2	25707.3		5783.08	5886.98	12995	7780.67	6277.01	7720.58	38175.7	15668.4	29682.8
138.3	11305	10926.1	19224.4	15137.9	15488.9	11975.3	19600.8	12093.4	14293.9	25781.1		5778.47	5895.29	13003.9	7788.42	6276.39	7718.73	38234.1	15695.3	29740.5
138.4	11333.2	10926.3	19256.4	15120.7	15483.4	11977.2	19624.7	12078.4	14308.2	25833.3		5776.98	5890.41	12999.7	7797.39	6275.09	7731.5	38315.6	15709.5	29797.3
138.5	11362.5	10927.9	19260.1	15102.5	15485.8	11976.5	19665.8	12068.3	14340.2	25874.9		5782.88	5881.43	13019	7808.33	6273.19	7747.15	38385.3	15726.2	29863.6
138.6	11380.9	10935.7	19281.3	15122.2	15486.3	11999.8	19695.1	12058.4	14349.7	25929.9		5779.28	5894.34	13035.6	7808.08	6261.87	7759.39	38488.6	15723.6	29891.6
138.7	11383.7	10931.4	19320.4	15122.1	15479.6	12005.9	19748.7	12030.4	14393.2	25979.9		5778.13	5878.03	13053.2	7834.8	6272.33	7772.63	38549.4	15732	29952.6
138.8	11399.4	10929.8	19338.9	15123.9	15483.5	12023.4	19745.5	12037.6	14399.7	26018.9		5785.86	5883.94	13062.7	7841.57	6276.96	7780.53	38621.1	15746.8	29994.7
138.9	11404	10931.8	19346.7	15113.7	15491.9	12042.9	19785.1	12029.7	14455	26073.8		5781.9	5881.22	13068.8	7852.58	6266.18	7797.52	38699.1	15765.5	30068.3
139	11407.1	10920.9	19362.2	15102.3	15499.5	12059.3	19820.2	12001.7	14448.1	26139.9		5785.53	5880.12	13097	7858.71	6275.5	7799.5	38772.1	15782.5	30104.8
139.1	11432.6	10918.1	19384.9	15117	15506.2	12078.7	19838.2	12006.1	14486.7	26189.4		5791.48	5875.81	13108.6	7878.62	6272.62	7808.02	38854.4	15758.2	30143.1
139.2	11449.5	10929.6	19392.7	15113.4	15526.9	12091.1	19871.3	11979.1	14513.5	26211.7		5785.27	5877.26	13116.9	7880.13	6266.07	7815.3	38917.1	15772.8	30216.2
139.3	11448.5	10925.8	19410.6	15184.4	15514.8	12093.7	19909.6	11966.9	14529.3	26279		5794.54	5872.07	13134.9	7891.28	6262.26	7837.7	38970.9	15803.5	30297.1
139.4	11459.7	10928.5	19435.6	15088.4	15484.5	12118.4	19937.1	11951.7	14555.9	26303.3		5785.62	5866.73	13159.9	7893.61	6260	7837.77	39068.1	15798.6	30341.7
139.5	11459.9	10914	19445.9	15078.1	15491.2	12142.6	19967.8	11932.5	14614.2	26365.7		5788.48	5852.97	13161.9	7915.18	6259.73	7850.26	39131.2	15825.7	30403.2
139.6	11468.8	10915.4	19457.1	15068	15525.4	12141.6	20001.9	11930.4	14609.5	26414.8		5783.03	5849.41	13199	7934.03	6257.78	7865.41	39197.6	15825.6	30444.9
139.7	11480.7	10916.7	19475.2	15089.3	15551.4	12154.1	20021.4	11916.1	14606.7	26442.5		5784.24	5851	13202.3	7935.52	6252.31	7874.12	39269.7	15844.2	30493.5
139.8	11491.4	10923.7	19479.7	15074.9	15550.6	12176.1	20045.6	11889.9	14664.9	26499.9		5800.41	5852.43	13206.9	7936.66	6251.93	7883.96	39312.4	15846	30547.8
139.9	11472.2	10921.9	19512	15083.8	15565.5	12195.8	20094.4	11876.1	14680.1	26554.6		5794.21	5833.58	13228.2	7947.37	6252.64	7897.54	39419.6	15854.4	30616
140	11464.4	10907.8	19530.4	15079.4	15579.8	12207.4	20129.9	11867.9	14688.4	26585.3		5794.52	5846.82	13244.8	7967.19	6240.52	7898.93	39481.3	15865.3	30660.2
140.1	11487	10916.3	19548.1	15097.7	15594.3	12218.3	20144	11856.3	14735	26634.2		5800.03	5836.61	13252.3	7974.62	6233.39	7910.08	39550.7	15873.7	30746.9
140.2	11487.6	10912.3	19541.1	15053.3	15612.5	12240	20182.2	11856.3	14743.6	26680.3		5796.77	5830.84	13262.6	7985.34	6234.24	7923.83	39586.4	15886	30770
140.3	11471.8	10895.3	19568	15068.3	15627.9	12257.3	20207.5	11844.9	14766.7	26704.1		5796.07	5827.82	13281.4	7999.09	6240.28	7936.14	39666.2	15892.6	30834.4
140.4	11483.3	10900	19575.6	15072.5	15623.6	12274.8	20236.5	11823.4	14778	26763.9		5794.21	5821.6	13303.9	8000.87	6226.53	7943.62	39730.5	15897.6	30893.6
140.5	11476.5	10894.5	19597.9	15072.3	15652.2	12272.5	20244.7	11807.7	14836	26801.8		5801.74	5829.99	13315.5	8007.57	6216.72	7954.17	39833.2	15902.9	30946
140.6	11477.5	10891.5	19597.9	15073.1	15655.5	12297.6	20283.1	11822.1	14832	26841.2		5807.74	5812.42	13322.2	8011.32	6217.42	7960.64	39899	15914.5	30995.2
140.7	11484.2	10894.2	19605.4	15070.8	15652.6	12316.8	20316.4	11805.9	14865.5	26885.9		5804.72	5810.86	13328.2	8031	6210.11	7971.33	39970	15925.8	31071.3
140.8	11480.6	10894	19623	15074.7	15651	12337	20332.6	11781.4	14899.3	26932.2		5811	5810.03	13331.8	8041.61	6205.14	7975.99	40021	15920.5	31096.8
140.9	11477.4	10880.1	19645.5	15101.2	15691.3	12347.9	20361.9	11777.2	14918.5	26963.2		5807.62	5809.26	13350.5	8049.5	6211.07	7975.46	40066.3	15949.8	31168.2
141	11479.3	10875.1	19680.2	15069.9	15689.8	12372	20392.6	11761.1	14923.4	27007.7		5800.1	5796.12	13362.2	8062.28	6206.4	7997.56	40149.9	15956.7	31218.9
141.1	11477.8	10881.8	19691.4	15046.6	15680.7	12389.7	20442.3	11766.1	14994.4	27067.4		5814.51	5799.8	13372.7	8074.41	6193.64	8007.68	40219.5	15957.2	31264.5
141.2	11478.4	10868.1	19707.6	15077.3	15696.2	12425.9	20446.5	11737.6	14968.1	27099.7		5817.48	5802.8	13367.6	8072.86	6195.6	8012	40283.7	15966	31332.2
141.3	11483.4	10880.8	19724.4	15068	15683.5	12420.1	20483.2	11739.8	15011.7	27140.5		5812.86	5795.53	13376.2	8079.57	6193.7	8008.7	40348.5	15988.4	31393
141.4	11469.2	10879.2	19745.9	15061.3	15700.8	12438.7	20508.1	11724.9	15027.5	27180.3		5817.54	5789.17	13377.3	8087.22	6197	8028.42	40400.5	15991.7	31438.1
141.5	11491.2	10876.8	19759.3	15043.3	15714.6	12458.2	20554.1	11716.2	15068.6	27199.7		5815.31	5790.87	13406.2	8090.87	6183.42	8028.69	40466.9	16017.3	31478
141.6	11477.4	10891.2	19772.4	15043.6	15724.4	12473.8	20566	11716.5	15065.8	27271.2		5815.62	5789.71	13409.1	8095	6184.29	8033.35	40521.7	16027.7	31534.4
141.7	11483.1	10879.1	19810.7	15030.5	15714.6	12485.2	20588	11722.7	15111.8	27291.2		5818.98	5789.66	13419.3	8110.97	6184.67	8038.2	40588.1	16033.3	31595.6
141.8	11482	10854.8	19810.5	15022.1	15746.4	12498.4	20634.3	11694.7	15139.5	27343.9		5817.41	5793.39	13424.3	8116.83	6172.58	8037.3	40647.6	16054.4	31643.5
141.9	11493.4	10851.2	19830.5	15035.2	15739	12518.3	20648.5	11701.7	15138.9	27379.6		5819.68	5791.97	13446.4	8126.42	6175.28	8058.34	40708.4	16077.1	31694.2
142	11488.5	10864.7	19840	15031.9	15759.8	12524.3	20669.9	11671.8	15194.3	27410.8		5815.4	5782.21	13459.4	8132.33	6168.79	8051.53	40775.9	16077.7	31746
142.1	11490	10846.3	19859.7	15052.4	15772.3	12546.1	20719.7	11679.2	15228.1	27445.6		5817.83	5787.79	13468.1	8137.02	6174.9	8060.28	40833	16081.5	31778.9
142.2	11477	10861.1	19876.5	15044.2	15780.7	12562.4	20742.5	11659.8	15239.3	27473.4		5815.81	5789.26	13483.6	8143.31	6174.94	8059.52	40911.7	16099.4	31839.2
142.3	11490.2	10864.4	19897.7	15014.8	15783	12563	20758.4	11668.3	15270.4	27520.1		5820.43	5786.27	13488.8	8146.38	6165.58	8062.43	40936.8	16126.6	31904.7
142.4	11473.5	10864.3	19922.9	15000.7	15791.3	12583.3	20783.4	11649	15293.9	27546.4		5823.91	5790.77	13489.2	8154.14	6164.7	8065.97	41021.8	16130.1	31940.1
142.5	11488.6	10872.8	19941.6	14994	15798.7	12581.4	20840.2	11651.4	15312.9	27593.2		5822.34	5792.81	13492.4	8152.23	6165.79	8080.71	41069.1	16151.9	31960.2
142.6	11490.1	10857.9	19958.1	14976.6	15814.1	12604.4	20862.8	11641.8	15348.3	27607.8		5824.11	5794.34	13496.3	8165.31	6159.47	8086.33	41118.5	16151.3	32019.5
142.7	11498.2	10860.8	19958	14989.3	15815.6	12612.7	20879.6	11645.3	15379.1	27650.8		5832.69	5787.96	13510.6	8161.23	6174.6	8094.76	41176.1	16175.9	32063.9
142.8	11516.5	10850.4	19994.3	14971.6	15825.9	12630.8	20900.6	11621.9	15383.1	27706.8		5829.98	5795.88	13510.8	8177.83	6156.98	8090.44	41224.7	16190	32115.7
142.9	11516.6	10853.1	20022.9	14933.7	15856.3	12649	20931.8	11611.4	15419.7	27723.8		5829.43	5793.36	13513.3	8176.03	6154.21	8081.74	41302.3	16212.6	32170.5
143	11530.4	10860.9	20028.6	14948.2	15840.1	12649.5	20964.9	11614.4	15454.4	27766.5		5831.33	5790.08	13536.2	8177.54	6147.87	8088.94	41374.6	16218.6	32200.7
143.1	11533	10861.9	20040.2	14963.7	15837.8	12671.8	21015.9	11601.6	15454.5	27785		5836.66	5798.76	13532	8175.48	6156.32	8078.61	41426.2	16238.9	32228.9
143.2	11548.4	10857.2	20074.2	14946.3	15843.7	12681.3	21039.5	11592.8	15501.3	27833.6		5838.19	5801.17	13526.8	8169.51	6160.77	8068.94	41478.7	16256.7	32270.2
143.3	11525.8	10856.3	20086.1	14941.3	15848.1	12711.5	21062.1	11590.8	15515.8	27868.2		5833.79	5802.62	13535.9	8177.49	6148.56	8079.03	41540.2	16279.6	32297.8
143.4	11542.4	10875.4	20126.5	14979.7	15860.6	12716.9	21093.1	11579.7	15538	27911.2		5848.76	5808.1	13535.7	8183.63	6159.94	8078.75	41585.5	16293.3	32329.9
143.5	11562.4	10873.3	20155.7	15003.2	15855.2	12731.2	21122.7	11580.3	15557.8	27941.5		5846.64	5812.02	13546.1	8186.13	6142.52	8076.56	41634.7	16297.8	32379
143.6	11562.1	10879.7	20171.8	15003.7	15870.7	12747.9	21144.6	11588.7	15595.4	27985		5846.76	5808.02	13546.3	8191.54	6146.02	8061.19	41737.2	16310.6	32401.4
143.7	11561.4	10887.6	20203.9	15012	15884.4	12749.1	21184.1	11583.9	15620.7	28011.9		5839.97	5811.8	13552.9	8189.52	6139.29	8064.94	41801.6	16322.3	32437.6
143.8	11557.8	10874.3	20216.6	15018	15897.7	12738.1	21210.7	11564.9	15629	28048.2		5853.3	5812.59	13551	8190.57	6139.96	8063.75	41844.7	16340.6	32471.5
143.9	11575.1	10878.2	20254.2	15012.4	15906	12729.4	21225.1	11568.3	15669.8	28091.5		5853.66	5818.78	13551.6	8201.62	6139.58	8051.73	41859.8	16356.3	32478.3
144	11575.9	10869.3	20267	15016	15909	12734	21263.4	11569.9	15702.3	28153.1		5852.58	5823.96	13571.6	8201.44	6131.04	8044.33	41936.7	16370.9	32511.2
144.1	11575.9	10887	20288.7	15043.2	15917.6	12761.2	21295.5	11561.2	15726.2	28171.1		5852.76	5822.14	13564.9	8195.1	6132.27	8046.17	42008.4	16370.2	32542.1
144.2	11563.7	10879.3	20297	15032	15936.3	12777.9	21332.9	11560.4	15771.8	28193.3		5853.29	5824.21	13556.6	8203.12	6132.58	8039	42045.9	16391.7	32569.5
144.3	11569.4	10880	20331.9	15030	15927.5	12798	21345.3	11554.2	15767.5	28225.3		5861.62	5827.43	13572.6	8200.52	6134.8	8031.25	42104.6	16393	32584.6
144.4	11586.3	10885.4	20332.6	15078.9	15935.9	12796.4	21388.7	11559.6	15789.6	28267.4		5855.94	5825.27	13563.4	8204.54	6129.59	8030.84	42152.1	16415.2	32620.1
144.5	11586.4	10871.2	20358.1	14977.9	15938.2	12821.2	21406.7	11554.2	15819	28304.4		5863.24	5833.67	13580.4	8201.68	6119.77	8018.53	42212	16414.3	32684.1
144.6	11596.6	10876.6	20361.7	15007.2	15940.5	12830.5	21434.5	11572.6	15875.3	28340.8		5864.96	5845.8	13585.1	8205.36	6118.67	8007.27	42267.4	16419	32698.2
144.7	11599.7	10861.3	20382.8	15025.6	15942	12858.7	21457.4	11568.9	15868.7	28368.3		5864.12	5844.53	13590	8217.87	6120.47	7999.19	42320.1	16450.2	32709.3
144.8	11587.6	10864.2	20408.7	15028.4	15938.9	12861	21500.6	11549.5	15897.2	28417.6		5872.64	5852.26	13607.1	8210.62	6125.67	7996.6	42365.8	16467.7	32742.8
144.9	11613.9	10878.3	20418.2	15023.1	15955.3	12846.5	21531.6	11555.7	15940	28424.9		5867.72	5848.4	13608.6	8214.36	6120.39	7986.27	42430.5	16463.6	32764.1
145	11622	10868.8	20437.2	15020.3	15980.8	12890.7	21560.7	11556.1	15946.5	28479.4		5875.39	5851.48	13607.3	8211.12	6108.24	7987.47	42494.5	16480.3	32817
145.1	11613.2	10876.8	20458.6	15031.3	15983.6	12908.2	21601.9	11569.1	15963.1	28517		5870.53	5852.43	13605.4	8217.72	6108.24	7987.47	42542.6	16487	32805.8
145.2	11608.8	10869.7	20481.8	15012.5	15979.2	12889	21620.4	11560.9	15998.2	28544.2		5879.37	5859.14	13615.4	8216.69	6108.24	7987.47	42596.3	16487.9	32861.2
145.3	11617.1	10862	20502.5	14988.9	15977.4	12908.6	21655.8	11556.6	16004.4	28579		5880.13	5867.06	13623.6	8211.23	6108.24	7987.47	42678.3	16495	32856.2
145.4	11615.6	10849.7	20532.3	15018.9	15997.3	12954.8	21677.4	11579.4	16033.1	28634.5		5881.59	5863.66	13639.5	8219.2	6108.24	7987.47	42693.1	16515.2	32875.6
145.5	11622.9	10856.5	20544.1	15026.7	16001.6	12992.7	21723.8	11577.8	16059.4	28664.8		5883.19	5876.78	13634.3	8225.01	6108.24	7987.47	42755.2	16519.9	32889.7
145.6	11615.4	10852.8	20544.6	15025.9	15994.9	12967.9	21743.4	11569.5	16074	28689.6		5881.46	5888.27	13654.3	8224.8	6108.24	7987.47	42819.6	16531.3	32903.4
145.7	11630.5	10862.5	20559.9	15039.1	16012	13016.9	21761.5	11570	16097.6	28729.3		5880.6	5889.76	13652.9	8226.33	6108.24	7987.47	42819.4	16536.3	32903.4
145.8	11632.3	10866.9	20574.7	15036.6	16009.1	13051.4	21803.6	11585.2	16128.8	28790.2		5876.06	5898.04	13650.8	8230.56	6108.24	7987.47	42919.7	16540.5	32920.2
145.9	11631.2	10864.6	20603.4	15044.4	16013.9	13078.7	21832.9	11586.4	16132.4	28805.8		5886.66	5901.26	13669	8238.31	6108.24	7987.47	42947.4	16545.6	32954
146	11659	10861.6	20627.5	15039.1	16007.6	13066.1	21867.7	11583.7	16150.8	28858.3		5890.04	5905.9	13676.1	8233.21	6108.24	7987.47	42987.5	16560.6	32992.4
146.1	11651.7	10857	20626.3	15040.1	16029.7	13063.9	21882	11596	16175.4	28901.5		5881.46	5914.98	13676.2	8244.2	6108.24	7987.47	43069	16573.7	33006.1
146.2	11655.9	10854.4	20639.6	15022.8	16023.2	13105.3	21913.9	11599.1	16183.8	28926.2		5883.02	5921.78	13682.6	8247.6	6108.24	7987.47	43107.9	16585	33006.1
146.3	11654.6	10861.3	20672.1	15024.5	16023.3	13135.8	21961.6	11599.6	16245.3	28973.8		5899.2	5923.34	13684.3	8255.09	6108.24	7987.47	43163.1	16599.1	33006.1
146.4	11655.7	10862.7	20675.5	15027	16030.3	13167.6	21980.9	11616.7	16246	28999		5896.83	5932.68	13689.4	8259.59	6108.24	7987.47	43209.7	16609.2	33006.1
146.5	11665.1	10874.9	20702.1	15019.5	16033.8	13150.3	22004.7	11601.6	16271.6	29043		5908.36	5940.77	13702.6	8253.68	6108.24	7987.47	43281.6	16606.1	33006.1
146.6	11671.3	10876.4	20711	15015.8	16045.9	13149.6	22057.9	11622.4	16307.6	29103.2		5908.04	5942.54	13704.8	8269.33	6108.24	7987.47	43301	16614.7	33006.1
146.7	11671.2	10866	20731.2	15022.1	16025.3	13199.4	22085.3	11617	16321.4	29114.9		5910.88	5954.54	13711.9	8271.86	6108.24	7987.47	43361.5	16630.2	33006.1
146.8	11679	10869.2	20744.8	15008.7	16034.5	13233.1	22129.5	11619.9	16313.1	29157.5		5912.98	5951.09	13719.7	8269.53	6108.24	7987.47	43413.7	16628	33006.1
146.9	11626	10864.8	20736.9	15016	16026	13255.8	22157.6	11618.9	16355	29180		5918.09	5973.38	13716.9	8275.11	6108.24	7987.47	43441.2	16641.3	33006.1
147	11608.1	10871.2	20748.7	15013.1	16029.9	13259.6	22177.9	11623.9	16374.6	29212.2		5911.34	5990.57	13727.5	8281.5	6108.24	7987.47	43527	16646.7	33169.6
147.1	11627.5	10876.9	20762.7	15018.4	16038.4	13277	22213.9	11629.6	16402.9	29261		5917.19	5986.62	13723.2	8270.77	6108.24	7987.47	43559.3	16652.5	33202.9
147.2	11655.3	10873.6	20772.9	15011.2	16043.1	13294.1	22242	11645.1	16394.6	29288.6		5922.86	5993.71	13743.8	8278.44	6108.24	7987.47	43630.7	16666.1	33220.5
147.3	11678	10882.7	20759.9	15018	16040.6	13312.4	22288.6	11650	16429.1	29324.2		5925.94	6008.86	13741.2	8284.61	6108.24	7987.47	43679.3	16686.5	33263.9
147.4	11702.6	10847.7	20795.6	15026.5	16039.4	13326.2	22322.8	11656	16422.5	29366.7		5929.14	6021.29	13747.5	8291.27	6108.24	7987.47	43720	16690.7	33276.3
147.5	11731.4	10873.1	20813.3	15032.5	16037.9	13342.3	22344	11648.7	16469.1	29387.3		5936.34	6028.34	13750.9	8296.02	6108.24	7987.47	43735.4	16696.7	33314.8
147.6	11733.1	10869.7	20825.8	15035.3	16041.7	13362.1	22393.8	11668.8	16471.3	29416.1		5934.32	6040.62	13752.4	8301.13	6108.24	7987.47	43791.7	16698	33346.4
147.7	11730.5	10858.3	20821.5	15036.9	16044.4	13389.2	22426.7	11661.4	16499.9	29431.9		5933.62	6046.03	13760.5	8303.8	6108.24	7987.47	43823.6	16703.5	33373.4
147.8	11761.1	10834.4	20817.1	15030.9	16043.4	13408.3	22455.9	11681.1	16525.8	29481.2		5941.61	6054.29	13756.8	8311.59	6108.24	7987.47	43893.5	16710.2	33398.2
147.9	11769	10833.6	20843.2	15033.5	16050.2	13415.1	22496.3	11681.3	16518.7	29521.8		5945.19	6068.14	13766.6	8315.24	6108.24	7987.47	43934.6	16732.5	33430.4
148	11808	10841.9	20847.9	15034.4	16028	13440	22537.3	11689.8	16552.6	29550.6		5947.5	6081.48	13763.9	8322.92	6108.24	7987.47	43975.2	16724.1	33459.7
148.1	11800.7	10861.1	20864.5	15023.2	16038.5	13449.3	22576.8	11702.6	16575.3	29589.1		5944.86	6079.59	13778.6	8317.44	6108.24	7987.47	44032.4	16751.4	33489.1
148.2	11827.5	10871	20884	15047.2	16026.1	13476.4	22638.2	11692.6	16586.1	29614.6		5958.29	6097.6	13772.3	8313.08	6108.24	7987.47	44066.2	16738.8	33513
148.3	11871.4	10863.2	20876.7	15049.1	16028.6	13498.2	22637	11702.1	16607.4	29668		5962.88	6119.99	13774.1	8319.74	6108.24	7987.47	44132.4	16746.8	33550.1
148.4	11843	10870.6	20890.9	15064.8	16037.4	13517	22677.8	11712	16587.6	29672.6		5965.21	6121.7	13792.6	8320.34	6108.24	7987.47	44168.4	16759.6	33583.6
148.5	11865.4	10868.2	20922.5	15056.9	16023	13527.9	22702.2	11711.7	16651	29687.9		5962.1	6139.92	13788.7	8328.87	6108.24	7987.47	44181.4	16768.1	33630.2
148.6	11899.7	10888.4	20943.2	15059.2	16011.5	13541.3	22758.2	11724.9	16657.6	29720.3		5964.96	6155.99	13790	8336.13	6108.24	7987.47	44235.6	16772.1	33624.9
148.7	11916.4	10877.1	20962.7	15069.1	16009.4	13579.4	22782.1	11722.4	16678.4	29762.8		5969.77	6159.66	13791.7	8332.46	6108.24	7987.47	44253.3	16792.8	33657.9
148.8	11941.6	10880.1	20967	15065.5	16013.1	13572.7	22826.4	11724.7	16708.9	29796.2		5975.07	6176.92	13781.1	8333.31	6108.24	7987.47	44321.3	16787.4	33690.4
148.9	11936	10890.5	20979.6	15054.8	16003.8	13591.6	22870.1	11734.1	16701.6	29810.8		5971.47	6189.28	13804.4	8341.01	6108.24	7987.47	44379.6	16805.3	33689.7
149	11956.7	10906.1	20990.9	15053.5	16007.1	13595.7	22899.8	11741.9	16727.4	29859.9		5978.26	6200.77	13801.9	8339.89	6108.24	7987.47	44399.2	16815.4	33741.1
149.1	11979.1	10913.4	21001.9	15076.4	16013.5	13621.6	22943.6	11753.3	16743.8	29875.7		5976.58	6216.97	13803.2	8335.49	6108.24	7987.47	44445.7	16814.6	33751.2
149.2	12007.8	10924.7	21025.6	15071.8	15994.6	13647.6	22984	11760.8	16774.9	29911.1		5982.57	6228.81	13800.9	8341.39	6108.24	7987.47	44462.8	16814.2	33780
149.3	12013.4	10909.2	21031.6	15062.1	15988.2	13667.3	22992.5	11761.2	16788.9	29959.9		5989.62	6236.41	13808.7	8348.39	6108.24	7987.47	44520.5	16827.4	33792.7
149.4	12002.3	10932.2	21061.1	15065.3	15990.6	13681.9	23047.1	11755	16810.9	29975.1		5989.38	6243.33	13812.9	8352.19	6108.24	7987.47	44544.2	16835	33832.3
149.5	12047.8	10943.1	21094.5	15069.2	15978.9	13695.7	23083	11780.4	16822.7	30003		5997.86	6271.7	13827.5	8350.21	6108.24	7987.47	44616.9	16833.3	33857.3
149.6	12050.6	10951.5	21085.4	15085.1	15985.5	13706.4	23130	11782.1	16863.7	30047		6007.39	6279.19	13825.6	8352.89	6108.24	7987.47	44625.4	16838.1	33862
149.7	12082.6	10966.1	21092.7	15073.7	15997.6	13725.5	23165.5	11773.3	16873	30076.4		5997.96	6299	13841.7	8350.98	6108.24	7987.47	44667.8	16853.9	33884.3
149.8	12073.8	10965.2	21103.8	15078.6	15990.5	13745.1	23177.6	11791	16902.9	30084.2		6003.13	6306.8	13832.1	8355.87	6108.24	7987.47	44711.3	16845.8	33911.3
149.9	12123.7	10964.5	21133.5	15094.1	15964.6	13751	23234.9	11789.8	16937	30100.5		5999.57	6322.7	13828.7	8365.47	6108.24	7987.47	44747.2	16857.5	33942.5
150	12067.5	10989.8	21136.2	15081.3	15975.6	13776.3	23250	11813.6	16915.4	30136.6		6005.56	6339.47	13836.1	8365.78	6108.24	7987.47	44756.5	16859.1	33972.3
150.1	12123.1	11006.6	21140	15095.4	15968.5	13781.3	23305.5	11805	16962.6	30154.8		6004.53	6358.43	13837.8	8377.87	6108.24	7987.47	44811.2	16876.2	33986.3
150.2	12146.4	10984.8	21144.5	15081.9	15964.2	13806.3	23348.1	11807.8	16957.5	30167		6010.11	6363.16	13830.2	8371.44	6108.24	7987.47	44816.2	16884.9	34032.9
150.3	12155.7	11003.6	21175.6	15084.2	15968.1	13819.9	23371	11811.6	16989	30224.6		6016.07	6376.63	13829.6	8368.26	6108.24	7987.47	44904.5	16880	34044
150.4	12154.5	11023.6	21179	15095.4	15958.2	13832.1	23406.3	11819.2	17011.6	30251.7		6020.81	6399.38	13831.5	8366.27	6108.24	7987.47	44906.4	16908.7	34056.5
150.5	12202.9	11028.5	21218.6	15100.4	15946.1	13840.8	23442.3	11825.8	17026	30268.2		6010.4	6415.43	13826.2	8364.43	6108.24	7987.47	44924.1	16895	34075.1
150.6	12189.9	11038.4	21227.9	15100.2	15946.6	13875.3	23483.8	11834.8	17056.1	30288		6025.42	6421.73	13826.4	8378.52	6108.24	7987.47	44967.2	16911	34130.9
150.7	12240.1	11036.3	21227	15086.5	15934	13878.6	23504.4	11844.5	17070.1	30307.5		6014.88	6439.29	13823.4	8382.33	6108.24	7987.47	44979.9	16909.6	34118.6
150.8	12211.3	11039.6	21245.7	15090.6	15925.4	13901	23527.1	11839.5	17102.7	30327.7		6031.78	6447.54	13848.7	8380.92	6108.24	7987.47	44997	16904.6	34142.8
150.9	12232.3	11058.9	21253.1	15090.7	15920.1	13918.7	23605	11830.3	17115.2	30366.1		6026.5	6470.31	13842.7	8375.77	6108.24	7987.47	45058.3	16918.3	34151.1
151	12253.1	11069.9	21257.3	15105.8	15919.7	13933.8	23618.9	11828.1	17133.2	30379.2		6034.34	6483.21	13809.8	8371.1	6168.49	7579.72	45065.3	16929.1	34168.6
151.1	12283.1	11072.6	21262.3	15112.8	15915.1	13937.8	23651.3	11860.6	17163.1	30412.6		6032.59	6500.3	13821.3	8379.32	6139.1	7525.79	45093	16936	34201
151.2	12273.1	11076.1	21286.3	15104.9	15909.8	13969	23669.2	11839.9	17175.6	30463.9		6041.14	6523.39	13830.1	8384.5	6104.68	7474.18	45123.2	16941.2	34223.9
151.3	12321.4	11098.8	21300.6	15091.6	15916	13989.8	23717.4	11842.6	17164.1	30475.2		6050.52	6537.92	13840.9	8376.06	6067.26	7424.35	45171.1	16952.4	34249.5
151.4	12319.8	11119.3	21313.2	15092.3	15903.7	13998.5	23760.9	11843.3	17210	30535.8		6052.18	6549.74	13845.9	8386.41	6037.1	7394.53	45196.3	16960.9	34269.2
151.5	12355.7	11117.5	21318.2	15097	15892.4	13993.8	23795	11847.2	17228.2	30541.1		6052.69	6562.67	13833.8	8389.57	6007.29	7341.04	45215.4	16972.9	34293.8
151.6	12341.5	11141.6	21345.1	15087.9	15887.5	14018.8	23812.4	11855	17243.7	30590.3		6053.6	6576.56	13823.5	8388.83	5983.67	7293.6	45244.8	16968.4	34312.9
151.7	12387.4	11140.9	21355.8	15087.3	15894.8	14030.7	23858.1	11855.1	17271.5	30614.2		6053.44	6590.93	13849.6	8389.12	5958.4	7257.17	45263.1	17004.6	34332.7
151.8	12391.9	11163.5	21381.1	15079.4	15884.6	14042.6	23887.9	11855.2	17279.4	30639.7		6061.46	6616.73	13831.6	8399.1	5923.53	7219.62	45288.9	17013.1	34357.2
151.9	12386.3	11159.2	21385.5	15070.3	15886.7	14060.6	23929.4	11854	17284.9	30680.1		6061.09	6614.32	13837.9	8393.92	5898.64	7174.17	45309.9	17018.8	34364.9
152	12448.1	11183.6	21424	15075.6	15863.3	14073.2	23956	11868.2	17330.4	30698.8		6063.47	6631.64	13817.2	8398.46	5876.82	7141.42	45368.2	17035.7	34406
152.1	12443.1	11182.3	21436.9	15066.1	15859.8	14087.1	24008.1	11870.8	17355.3	30722.3		6068.4	6643.93	13837.5	8404.79	5852.19	7103.06	45353.7	17061.3	34416.5
152.2	12422.8	11195.5	21439.9	15052	15850.1	14089.6	24023.3	11857.1	17377.2	30769.5		6064.08	6661.8	13816.5	8402.73	5827.98	7078.78	45386.2	17078	34423.6
152.3	12481.3	11205.4	21469.6	15054.5	15849.4	14111.7	24054.9	11849.7	17382.4	30775.2		6066.06	6677.02	13829.1	8414.68	5810.57	7039.81	45412.7	17077.1	34440.9
152.4	12497.6	11231.5	21479.1	15088.2	15859.6	14127.4	24102.3	11853.2	17400.7	30818.1		6069.53	6687.63	13836.6	8412.02	5783.87	7010.24	45456.4	17096.9	34454.8
152.5	12487.2	11248	21504.5	15059.5	15863.2	14148.2	24131.3	11856.5	17436.2	30857.3		6075.87	6697.43	13831.2	8414.23	5758.2	6984.65	45510.1	17104.8	34487.1
152.6	12534.1	11250.9	21531	15037.6	15849.6	14152.6	24161.5	11857.8	17452.8	30875.3		6077.09	6721.92	13822.2	8415.54	5730.53	6950.03	45524.1	17124.8	34489.2
152.7	12568.3	11257.9	21535.7	15054.3	15844.9	14154.1	24189.4	11851.4	17469.9	30894.4		6072.84	6731.1	13826.2	8413.11	5710.21	6934.54	45545.9	17150.7	34516.7
152.8	12558.9	11270	21573.1	15004.3	15840.4	14174.1	24232.8	11851.3	17474.9	30926.9		6087.59	6746.78	13827.7	8419.66	5693.04	6907.34	45561.7	17156.4	34524.3
152.9	12560.1	11279.6	21582.2	15000.7	15823.5	14176.5	24266.3	11848.5	17499.4	30967		6087.73	6763.76	13831.4	8404.98	5675.78	6878.19	45595.2	17182.9	34535.2
153	12608.9	11294.7	21589.8	14987.8	15832.9	14196.7	24286.2	11847.8	17517.6	31008.3		6081.34	6774.74	13818.9	8407.34	5652.99	6859.19	45624	17191.9	34579.3
153.1	12635.4	11310.3	21636.7	15001.8	15833.3	14212	24311.2	11849.9	17563.1	31031		6089.86	6789.23	13816.7	8409.87	5629.88	6839.52	45644.8	17211.7	34582.7
153.2	12688	11316.8	21642.8	14936.5	15932.2	14267.6	24364.9	11846.8	17569.9	31087.1		6089.18	6802.82	13818.1	8398.63	5617.21	6816.88	45670.7	17226.3	34611.7
153.3	12712.1	11328.2	21666.6	14939.5	15905.2	14285.4	24381.2	11845.1	17585.8	31097.8		6091.03	6810.81	13809.7	8409.07	5594.99	6802.97	45685.4	17241.4	34609
153.4	12729.8	11332.3	21686.1	14920.7	15886.1	14289.9	24390.6	11830.3	17606.8	31140		6085.28	6825.82	13825.9	8407.41	5575.8	6782.14	45720.8	17253.7	34642.8
153.5	12718.6	11359	21698.5	14908.2	15886.7	14285.8	24428.4	11831.5	17646.8	31171.3		6095.4	6867.14	13786.8	8401.36	5560.11	6769.53	45760.9	17270	34665.5
153.6	12755.8	11362	21717.8	14913.1	15865.9	14297.6	24464.5	11825.1	17653.9	31234		6097.13	6886.3	13792.3	8403.7	5539.56	6758.77	45766.5	17293.2	34692.2
153.7	12793.9	11373.2	21746.6	14912.3	15866.5	14303.9	24495.3	11809.8	17673.4	31270.7		6092.87	6887.31	13815.4	8399.99	5523.99	6731.26	45776.2	17316.9	34678.8
153.8	12826	11385.3	21766.6	14898.8	15859	14305.9	24522.2	11809	17698	31289.2		6090.81	6899.2	13817.1	8409.57	5508.5	6712.28	45802.1	17324.9	34700.8
153.9	12839.5	11389.9	21797.8	14885	15851.9	14315.6	24533.9	11812.2	17709.2	31336.1		6097.51	6899.94	13834.7	8414.89	5487.14	6707.04	45841.4	17351.3	34706.5
154	12857.4	11412.1	21802.2	14867.1	15871.1	14333.2	24563.2	11804.5	17719.4	31360.6		6100.42	6909.08	13820.8	8421.69	5465.5	6702.56	45862	17358.9	34719.8
154.1	12876.6	11421.1	21830.9	14877.2	15859.6	14325.3	24604.8	11794.2	17761	31418.9		6103.4	6922.11	13814.2	8421.74	5463.48	6670.23	45877.2	17383.2	34723.7
154.2	12904.9	11446.1	21878.7	14865.5	15832.6	14339.4	24619.2	11798.3	17766.5	31451.8		6104.32	6930.51	13838.9	8437.66	5448.47	6661.77	45891.3	17404.3	34751.5
154.3	12934.9	11462.2	21901.7	14832.4	15821.8	14344.7	24628.9	11776.7	17788.2	31468.8		6091.73	6951.62	13838.4	8435.96	5426.6	6654.23	45899.1	17429.3	34769.9
154.4	12960.4	11477	21928.9	14819.9	15835	14348.9	24671.8	11760.5	17803.7	31503.3		6101.39	6950.13	13843.7	8435.67	5415.23	6634.99	45926.3	17436.5	34791.9
154.5	12976.5	11483.7	21959.7	14830.7	15817.4	14355.3	24696.4	11762.1	17814.3	31541.5		6096.87	6955.7	13843.2	8440.66	5400.92	6634.49	45918.4	17462.7	34816.2
154.6	12991.6	11494.1	21976.1	14819.8	15815	14364.7	24709	11760.9	17853.2	31575.2		6114.22	6972.29	13851	8437.83	5394.3	6613.78	45934.9	17472.7	34810.9
154.7	13005.1	11512	22004.4	14816.1	15807.9	14355.7	24745.6	11744.2	17866.4	31614.1		6111.46	6977.56	13859.4	8454.67	5381.33	6593.78	45950.6	17487	34809.2
154.8	13049	11525.9	22022.7	14803.9	15808.2	14347.9	24772.4	11733.3	17879.5	31667.3		6115.22	6985.6	13863.3	8452.36	5367.77	6582.78	45997.4	17515.7	34832.1
154.9	13056.3	11531.4	22028.3	14791.6	15797.4	14366.8	24792.6	11718	17915.7	31684.6		6122.39	6998.81	13877.2	8457.61	5362.91	6576.04	46010.5	17528.4	34832.3
155	13074.4	11536.5	22037.7	14797.4	15782.1	14362.3	24836.7	11698	17925.1	31724		6118.29	6993.09	13883.4	8458.49	5352.44	6563.27	46029.8	17539.6	34851.3
155.1	13098.8	11543.9	22075.1	14795.6	15774	14364.8	24841.2	11690.7	17947	31766.8		6120.04	7018.96	13879.4	8469.2	5341.44	6546.55	46063.4	17564.7	34881.2
155.2	13127.3	11567.8	22084.4	14781.4	15755.5	14366.8	24855	11682.6	17960.2	31796		6114.31	7006.04	13891.7	8482.06	5335.47	6527.48	46096.8	17589	34923.8
155.3	13144.1	11580.3	22086.6	14792.3	15757.9	14391.8	24858.8	11678.8	17979.2	31823.2		6115.93	7021.17	13884.1	8476.57	5328.97	6516.75	46107.5	17588.7	34935.4
155.4	13185.4	11582.3	22128.4	14784.2	15762.3	14397.7	24897.2	11665.7	18013	31855.5		6120.18	7017.66	13886.4	8487.12	5313.19	6509.46	46159.1	17617	34966.7
155.5	13201.5	11590.5	22127.1	14782.1	15760.1	14389.6	24931.9	11641.8	17977.9	31886.3		6117.91	7016.71	13902.7	8482.96	5309.34	6496.27	46160.9	17640.9	34976.5
155.6	13240.9	11592.3	22159.4	14776.6	15749.1	14397.3	24948.8	11641.6	18023.9	31930.6		6123.09	7023.61	13898.8	8488.48	5302.61	6477.19	46182.2	17665.8	35018.4
155.7	13267.8	11589.7	22200.2	14776.6	15750.5	14419.5	24965.7	11621.4	18073.2	31954.5		6121.33	7026.77	13916.8	8502.97	5292.7	6468.59	46188.1	17671	35036.6
155.8	13289.1	11610.1	22201.4	14767.5	15733	14405.8	24991.2	11602.7	18059.7	31971.8		6117.97	7031.41	13924.8	8514.64	5289.04	6450.47	46233.6	17691	35075.2
155.9	13323.5	11648	22237.3	14760.8	15725.5	14410.5	25028.7	11601.9	18117.9	32031.3		6117.96	7042.69	13925.8	8510.01	5283.99	6440.08	46256.2	17706.3	35078.3
156	13358.6	11642	22220.2	14769.9	15726.1	14421	25049.7	11585.2	18089.6	32074.6		6122.17	7032.81	13937.8	8519.19	5264.76	6432.56	46301.6	17732.6	35123.5
156.1	13377.5	11641.4	22249.8	14780.8	15754	14413.6	25053.4	11587.5	18164.8	32098.2		6127.14	7040.39	13931.4	8519.57	5261.63	6425.32	46306.9	17748.7	35140.5
156.2	13411.7	11657.3	22289.2	14789.8	15737.9	14420.4	25086.7	11557.3	18155.6	32145.1		6127.02	7032.46	13950.6	8532.24	5253.87	6399.4	46334.3	17760	35169.7
156.3	13439.4	11650.9	22308.4	14771.8	15738.9	14415.1	25109.1	11549.2	18197.5	32190.7		6122.7	7046.3	13927.1	8531.51	5252.71	6386.21	46369.9	17799.6	35188
156.4	13466.8	11673.9	22349.5	14772.2	15724.5	14422.2	25120.3	11544.3	18200.5	32224.5		6112.07	7046.69	13954.5	8549.2	5238.45	6384.89	46402.8	17818	35243.5
156.5	13502.2	11699.2	22379.5	14786.8	15690.3	14444.6	25155.8	11535.5	18260	32285.2		6124.81	7042.48	13943.1	8554.81	5240.31	6363.1	46401.3	17828.8	35255.8
156.6	13529.4	11699.2	22395	14783.1	15702	14452	25187.8	11529.1	18267.4	32321.3		6132.24	7053.22	13968.7	8556.08	5235.11	6353.39	46397.3	17859.1	35309.4
156.7	13559.1	11699.8	22416.9	14788.9	15691.7	14438.2	25206.5	11506.5	18302.8	32341.6		6111.17	7050.14	13953.5	8566.38	5229.48	6336.16	46440.6	17875.2	35311.4
156.8	13587.5	11707.1	22440	14785.7	15691.3	14456.4	25237.1	11493.2	18317.6	32394.5		6121.44	7052.07	13951.2	8568.07	5217.98	6320.74	46452.5	17903.6	35347.4
156.9	13625	11709.2	22460.6	14791.8	15686.7	14456	25244.5	11504.1	18343.2	32432.9		6117.28	7051.34	13968.9	8575.86	5219.94	6309.99	46439.7	17897.5	35385.2
157	13646.5	11715.2	22477.6	14773.7	15691.4	14460.3	25281.3	11485.2	18376.2	32459.6		6114.83	7046.36	13975.1	8573.36	5215.17	6312.06	46469.4	17916.7	35424.8
157.1	13673.9	11690.1	22517	14766.6	15687.8	14468.6	25323.8	11481.4	18375.8	32496		6119.22	7050	13971	8580.28	5220.58	6300.27	46513.4	17931.6	35437.9
157.2	13707.2	11719.9	22539.5	14788.6	15679.6	14479.6	25329.8	11462.9	18420.7	32528.2		6117.03	7037.43	13981.6	8596.23	5209.55	6277.34	46473	17944.8	35478.5
157.3	13739.4	11744.9	22567.7	14785.7	15673	14482.5	25358.8	11459.3	18462.2	32574.9		6119.66	7041.2	13980.1	8602.3	5212.81	6271.18	46525.7	17963.3	35504.3
157.4	13757.2	11720	22586.7	14772.8	15677.5	14501.7	25366.9	11461.5	18484.7	32624		6119.82	7045.77	13989.2	8615.11	5196.75	6255.66	46558.4	17982.9	35538.8
157.5	13803.8	11743.8	22618.4	14767.3	15679.8	14513.5	25392.6	11451.4	18497	32647.6		6116.96	7045.89	13987	8616.86	5200.74	6244.23	46579.8	17999.8	35549
157.6	13831.8	11750.3	22615.6	14776.8	15679.5	14517.8	25425	11442.4	18522.3	32678.7		6109.94	7040.06	14020.4	8620.8	5200.29	6242.61	46647.2	18010.5	35597.8
157.7	13862.1	11746.2	22648.5	14755.6	15647.4	14526.5	25444.7	11420	18554.7	32731.6		6114.9	7031.06	14017.6	8631.11	5194.92	6221.93	46649.7	18041	35640.9
157.8	13899.4	11772.6	22671.5	14768	15656.3	14530.7	25461.1	11424.1	18575.3	32753.4		6105.79	7032.09	14017.5	8633.09	5199.45	6213.56	46695	18061.7	35666.1
157.9	13913.1	11760.4	22700.3	14762.4	15668.8	14531	25466.6	11416.1	18602	32807.6		6098.6	7038.38	14015	8646.36	5200.11	6203.71	46720.2	18063.3	35717.2
158	13936.2	11765.4	22730.4	14768.8	15654	14573.5	25500.8	11399.3	18644.1	32844.1		6108.5	7033.32	14027	8650.03	5183	6197.11	46786.3	18076.3	35740
158.1	13961.2	11746.7	22729.1	14791.2	15669.2	14562.1	25519.1	11398.9	18651.7	32871.4		6100.83	7027.89	14037.9	8659.01	5200.5	6181.89	46813.3	18099.8	35772
158.2	13998.8	11761.5	22764.7	14926.6	15695	14549.9	25553.1	11392.2	18688.6	32922.4		6104.41	7038.54	14040.4	8660.16	5195.64	6169.36	46871.5	18123.2	35800.9
158.3	14024.7	11767.2	22773.5	14818.9	15652.3	14564.5	25570.3	11374.7	18731.6	32951.7		6100.96	7044.4	14045.5	8661.41	5188.17	6163.97	46883.8	18117.9	35862.8
158.4	14050.1	11774.4	22791.6	14744.7	15622.8	14555.4	25596.6	11371.3	18745.1	32983.8		6101.33	7031.6	14042.3	8674.77	5195.63	6162.77	46928	18138.1	35898.9
158.5	14083.4	11763.2	22822.4	14764.8	15640.2	14568.2	25603	11357.1	18764.7	33013.9		6092.24	7033.64	14051.1	8676.08	5190.8	6149.53	46975.1	18162.9	35945.5
158.6	14125.3	11783	22853.5	14892.9	15676.4	14586.5	25625.2	11364.1	18812.1	33076.4		6098.89	7038.1	14063.7	8690.06	5197.79	6141.68	47034.5	18170.3	35962.4
158.7	14133.1	11768.3	22857.2	14784.3	15658.5	14608	25645.6	11344.6	18829.3	33115.2		6085.68	7038.11	14067.8	8688.9	5187.4	6130.55	47056.7	18191	35993.5
158.8	14172.2	11792.6	22896	14732.7	15635.3	14601.8	25647.5	11330.9	18865.1	33148.7		6090.06	7030.91	14071.9	8696.73	5194.19	6121.14	47124.7	18204.6	36025.9
158.9	14193.9	11795	22893.7	14735.2	15627.1	14598	25690.1	11324.7	18885.8	33202.2		6082.07	7029.84	14071.9	8713.94	5190.44	6110.22	47157.7	18220.1	36056.6
159	14219.6	11789.6	22915.4	14723.4	15644	14617.6	25708.2	11323.6	18912.8	33230		6087.16	7031.46	14074.9	8699.97	5200.26	6114.99	47190.7	18213.5	36124.1
159.1	14257.4	11774.9	22944.3	14760	15654.1	14631.6	25751.2	11315.5	18944.1	33289		6082.89	7027.58	14077.6	8723.94	5200.82	6099.18	47213	18220	36126.2
159.2	14272.7	11802.2	22971.1	14773.3	15644.8	14624.7	25769.7	11295.3	18974.4	33330.5		6082.33	7030.42	14072	8732.34	5199.1	6094.74	47270.1	18256.9	36200.2
159.3	14310.9	11785.3	23013.7	14744.7	15639.7	14623.4	25773.1	11292	18980.2	33373		6074.44	7023.26	14088.6	8735.97	5203.44	6088.19	47309.8	18253.3	36251.8
159.4	14327.4	11804.3	23025.3	14728.5	15641	14631.9	25789.2	11280.4	19010.5	33382.2		6076.53	7026.06	14103.4	8741.48	5208.33	6080.12	47341.1	18289.6	36274.6
159.5	14343.6	11790.4	23034.3	14698.7	15621.4	14644.6	25813.9	11282.4	19052.2	33428.3		6070.59	7023.14	14097.8	8743.5	5214	6081.33	47408.4	18296	36312.1
159.6	14368.9	11780.1	23037.4	14698.8	15625.4	14645.5	25829.4	11280.5	19075.6	33491.4		6072.23	7019.03	14100.6	8746.72	5216.79	6076.46	47444.2	18315.8	36370.5
159.7	14396.7	11792.4	23061.6	14685.6	15616.4	14643.2	25834.3	11262.8	19098.2	33526.3		6069.12	7014.59	14117.2	8754	5217.76	6086.91	47496.4	18291.5	36408.8
159.8	14429.5	11783.4	23076.8	14683.9	15613.5	14661.1	25860.5	11256.2	19109.2	33572.3		6068.09	7021.56	14117.6	8757.79	5220.14	6075.98	47529.9	18326	36462.8
159.9	14450.6	11800.2	23108.9	14682.5	15599.2	14659.6	25887.1	11243.3	19160.3	33608.2		6065.57	7018.09	14119.9	8765.62	5219.2	6079.89	47544.5	18353.5	36511.7
160	14472	11800.8	23117	14664.7	15612.1	14665.7	25911.6	11224.7	19185.3	33660.3		6056.87	7000.44	14124.4	8772.76	5227.7	6074.13	47619.7	18366.2	36533.9
160.1	14496.8	11796.4	23159.4	14660.7	15612.1	14683.7	25928.9	11232.1	19204.2	33691.1		6063.64	7004.5	14122.4	8772.37	5222.77	6078.29	47654.7	18382.3	36594
160.2	14510.9	11801.9	23150.6	14631.7	15615.9	14688.4	25934.1	11200.8	19219.3	33717.6		6054.03	6999.62	14131.7	8776.48	5236.65	6064.46	47695.8	18383	36652.7
160.3	14534.5	11801.2	23170	14509.2	15618.3	14699.6	25955.9	11196.3	19253.3	33774.1		6053.02	7004.69	14141.1	8778.14	5233.3	6069.96	47723.5	18397.7	36665.6
160.4	14561.7	11792	23173.2	14454	15620.3	14701.1	25958.9	11185.9	19273.5	33817.2		6055.62	7004.42	14138.3	8794.16	5239.76	6074.84	47761.6	18400.2	36729.3
160.5	14575.3	11798.6	23202.5	14425.2	15613.8	14713.9	25987	11183.3	19287.7	33858.5		6043.84	6997.49	14149.5	8801.43	5246.38	6078.64	47812.3	18427.5	36768.3
160.6	14611	11791.8	23238.6	14424.5	15609	14717.4	25990.4	11194.2	19318.8	33895.8		6056.97	6998.88	14154.8	8793.82	5250.72	6074.78	47813.9	18442	36784.3
160.7	14626.5	11781.7	23241.9	14447.5	15618.2	14720.9	26009.5	11155.7	19335.5	33944.7		6040.67	6995.23	14158	8808.09	5254.86	6072.03	47900.3	18449.8	36820.1
160.8	14640.1	11787	23251.4	14460.9	15635.2	14708.7	26036.4	11162.8	19373.1	33992.1		6030.96	6987.77	14171.9	8805.63	5258.43	6074.27	47947.6	18477.1	36865.5
160.9	14658.7	11787.8	23262.7	14490.9	15625.7	14726.6	26047.9	11153.4	19379.1	34052.4		6033.54	6981.66	14172.8	8801.67	5262.04	6080.34	47993.9	18472.2	36894.4
161	14677.1	11795.3	23296.3	14533.6	15640.9	14720.1	26061.4	11144.6	19414.4	34058.7		6034.24	6976.8	14175.2	8821.17	5275.47	6078.33	48030.1	18485.4	36968.1
161.1	14690.1	11806.2	23294.8	14519.5	15628.5	14730.7	26093	11146.2	19440.1	34126.7		6023.83	6972.51	14169	8816.62	5280.07	6073.05	48042.7	18491	37015.4
161.2	14708	11796.7	23300.2	14524.9	15609.9	14748.8	26106.7	11132.2	19454.9	34121.5		6025.17	6967.61	14176.8	8822.09	5284.27	6078.48	48103.7	18491.3	37063.3
161.3	14731.6	11796.7	23324.9	14548.6	15633.3	14746.6	26120.5	11105.4	19479.4	34187.9		6018.61	6969.24	14173.4	8826.18	5293.11	6094.4	48175.4	18510.7	37106.4
161.4	14741.3	11800.6	23338.3	14539.3	15628.5	14764.3	26155.2	11095.7	19492.3	34225.8		6012.88	6963.52	14174.8	8836.24	5290.34	6083.94	48189.8	18516.3	37133.8
161.5	14748.8	11778.2	23324.5	14552.5	15649.2	14768.9	26137.4	11088.3	19514.9	34292.8		6017.3	6952.3	14180.5	8845.96	5303.47	6090.04	48245	18513	37189.9
161.6	14769.7	11777.2	23333.5	14583.5	15661.7	14771.2	26154.2	11089.4	19534.5	34320.6		6007.28	6950.54	14169.3	8844.83	5308.76	6085.72	48281.4	18508.9	37208.5
161.7	14789.1	11779.5	23352.3	14599.2	15661.6	14780.2	26170.8	11083.1	19555.2	34371.8		6000.78	6945.36	14178.9	8848.64	5321.31	6090.39	48307.5	18535.4	37277
161.8	14798.5	11772.6	23357.1	14571.9	15669.8	14785.6	26185.4	11069.6	19574.2	34395		6002.82	6940.97	14194.4	8851.92	5327.34	6090.96	48360.7	18538.6	37320.8
161.9	14811.3	11787.6	23399.7	14595.6	15663	14791	26216.4	11039.9	19583.5	34451.1		6002.78	6936.66	14185.6	8851.8	5329.13	6101.98	48408.7	18543	37363.7
162	14814.5	11776.7	23388.2	14598.1	15687.1	14796.7	26214.8	11010	19585.8	34476		5996.07	6938.8	14200.5	8855.76	5347.77	6108.2	48458.9	18542.7	37431.2
162.1	14838.7	11776.2	23404.8	14609.8	15698.3	14792.6	26226.3	10985.7	19621.6	34517		5999.76	6938.18	14197.1	8855	5348.01	6098.79	48512.8	18560.3	37484.4
162.2	14835.3	11783.4	23394.9	14607	15702.7	14813.8	26247.1	10957.6	19618.7	34527.5		5998.08	6930.7	14208.7	8853.69	5363.48	6114.78	48571.9	18545.5	37536.4
162.3	14851.7	11779.5	23438.3	14572.4	15707.4	14814.5	26263.5	10939.8	19663.7	34563.7		5992.97	6930.39	14206.6	8853.96	5365.89	6112.66	48638.6	18561.1	37581.9
162.4	14853.6	11784.4	23436.6	14582.7	15718.7	14808.8	26280.7	10920.1	19662.4	34620.9		5983.12	6920.18	14202.4	8854.36	5377.51	6111.98	48662.3	18571.5	37623.1
162.5	14855	11778.7	23464.2	14601	15714.8	14820.8	26305.9	10905	19681	34674.4		5987.04	6916.89	14218.3	8866.32	5390.15	6130.41	48709.7	18562.3	37681.9
162.6	14871.9	11754.7	23500.2	14610.3	15687.2	14838	26320.6	10901.2	19685.3	34728.6		5991.93	6901.68	14226.2	8867.67	5396.88	6121.46	48745.7	18577.8	37740.2
162.7	14877.9	11778	23470.8	14603	15721.5	14838	26321.8	10884.9	19705.3	34730.1		5981.26	6906.12	14215.9	8865.58	5398.68	6124.74	48801.4	18567.8	37776.7
162.8	14888	11774.3	23486.3	14612.6	15744.6	14821.3	26325.5	10884.5	19738.1	34747.1		5977.77	6884.43	14214.1	8873.32	5403.41	6131.21	48829.1	18566.1	37825.8
162.9	14901.9	11758.1	23495.4	14624.9	15734.1	14837	26343.6	10881.4	19750	34809.3		5975.31	6888.18	14206.6	8871.39	5418.92	6128.99	48891	18575	37873.1
163	14903.5	11755	23489.4	14618.8	15730.9	14834.3	26376.4	10872.7	19766.1	34858.5		5973.93	6874.17	14208.4	8874	5416.96	6138.68	48939.9	18576.6	37966.5
163.1	14901.2	11753.5	23497.1	14618.1	15740.8	14855.3	26381.7	10871.9	19772	34852.3		5974.44	6870.09	14201.7	8874.86	5425.66	6148.71	48977.7	18578.8	38004.2
163.2	14907.2	11740.2	23494.7	14601.4	15724.7	14856.2	26396.7	10849.6	19783.3	34897.1		5962.68	6862.67	14216.9	8889.68	5437.12	6147.44	49056.1	18571.2	38048.5
163.3	14908.5	11746.9	23493.2	14591.7	15728.7	14862.6	26395.7	10874.2	19803.4	34924.5		5962.67	6863.26	14220.8	8886.67	5446.14	6150.22	49095.7	18581.1	38101.4
163.4	14916.9	11756.8	23495.8	14588.7	15739.1	14875.9	26412	10867.5	19832.6	34954.2		5960.56	6833.64	14209.9	8899.94	5456.08	6162.23	49160.2	18572.9	38147.9
163.5	14919.9	11718.8	23523	14595.5	15731.5	14879.8	26441	10868.9	19837.9	35001		5961.53	6835.17	14215.1	8887.99	5461.21	6171.93	49203.7	18570.4	38218.9
163.6	14914.5	11731.3	23504.2	14592.9	15723.5	14886.3	26440.8	10868.2	19853.6	35018.7		5957.21	6827.1	14224.1	8885.84	5466.02	6164.98	49241	18575.1	38248.9
163.7	14905.1	11719.8	23497.8	14597.4	15742.2	14906.6	26453.2	10863.7	19857.7	35053.1		5953.88	6821.72	14217.2	8898.12	5480.78	6171.54	49289.6	18575.4	38334.9
163.8	14916.8	11725.4	23538.5	14578.7	15752.7	14896	26476.5	10859.2	19903.1	35090		5960.39	6814	14232.6	8909.89	5477.79	6180.88	49324.7	18575.5	38374.7
163.9	14927.2	11708	23535.6	14577.1	15751	14915.3	26503.4	10850.4	19895.6	35078.4		5955.16	6810.02	14231.2	8885.49	5487.49	6188.2	49375.7	18560.8	38421.4
164	14927.1	11719.6	23547.1	14573.2	15759.1	14918.7	26500.5	10847.8	19909	35128.3		5954.53	6800.93	14215	8897.51	5500.3	6196.3	49433.6	18531.8	38485.2
164.1	14929.1	11715.6	23555.5	14575.3	15777.1	14931.5	26519.5	10839.3	19935.9	35153.7		5958.4	6796.01	14225.4	8902.3	5501.41	6197.6	49501.5	18521	38542.5
164.2	14914.2	11719.5	23551.1	14578.4	15788.2	14933	26547.3	10832.2	19946.9	35187.9		5948.71	6794.47	14230.8	8907.76	5517.31	6207.86	49560.3	18536.8	38607.6
164.3	14920.2	11723	23560.3	14579.4	15774.6	14933.8	26534.2	10840.5	19953.8	35225.2		5947.79	6791.49	14226.5	8900.93	5516.4	6213.44	49594.6	18549.3	38648.4
164.4	14943.9	11717.2	23554.1	14575.5	15793.4	14952.7	26574.8	10832.2	19979.3	35234.3		5932	6782.86	14229.7	8903.29	5518.72	6230.03	49646.3	18556.8	38699.2
164.5	14936.1	11720.5	23563.9	14574.5	15798.3	14958.2	26565.7	10821.4	19999.3	35226.3		5945.86	6781.19	14221.4	8900.26	5530.99	6227.21	49694.8	18549.1	38758.4
164.6	14939.1	11699.2	23570.4	14560.3	15810.8	14979.8	26590.4	10833.2	20012.3	35253.1		5939.48	6771.39	14218.8	8884.13	5539.16	6236.39	49732.7	18560.4	38804.2
164.7	14948.5	11708.4	23572.4	14550.2	15805	14963.7	26608.5	10825.4	20049	35270.9		5942.52	6765.32	14220.4	8884.77	5545.67	6243.76	49823.9	18590	38850.3
164.8	14945.4	11688.8	23596.5	14542.3	15808.4	14970	26616.9	10813.3	20041.9	35304.5		5930.86	6760.61	14209.3	8886.64	5544.25	6255.14	49872.9	18570.8	38905.9
164.9	14945.3	11685.6	23608.7	14530	15826.7	15002.4	26639.8	10811.9	20062	35343.2		5932.37	6750.59	14207.2	8885.83	5553.77	6258.89	49914.4	18576.9	38969.4
165	14938.3	11684.7	23626	14540.7	15819.1	14991.5	26638.7	10802.6	20017.4	35341.8		5938.62	6742.26	14208.4	8884.87	5562.92	6269.21	49946.8	18594	39011.4
165.1	14953.6	11693.3	23636.8	14539.9	15834.8	15002.9	26647.7	10798.9	20069.2	35362.6		5932.03	6744.53	14192.3	8874.78	5573.76	6276.88	49995.6	18596.5	39048.7
165.2	14952.7	11662.3	23641.9	14540.1	15815.6	15012.3	26666.6	10803.2	20129.7	35384.1		5932.41	6724.26	14208.3	8871.03	5568.66	6297.53	50016.5	18621.1	39108.8
165.3	14946.3	11671.7	23660.4	14549.3	15830.4	15013.1	26677.6	10793	20117.8	35406.4		5918.14	6723.53	14195	8876.57	5581.63	6294.83	50099.9	18629	39162
165.4	14956.7	11661.5	23678.5	14560.8	15831.3	15011	26668	10792	20136.5	35426.2		5930.49	6725.26	14182.7	8872.23	5574.43	6308.94	50154.4	18623.6	39195
165.5	14957.4	11661.9	23690.6	14562.6	15837.1	15027	26690.3	10788.6	20129.1	35463.3		5926.24	6716.16	14192.3	8876.89	5575.68	6323.91	50176.4	18643.2	39229.9
165.6	14970.3	11666	23700.9	14577	15826.5	15029.6	26724.4	10781	20172.3	35454.7		5932.19	6720.24	14187.6	8868.6	5590.99	6336.41	50236.5	18641.9	39298.4
165.7	14976.1	11652	23712.1	14578.1	15834.7	15049.6	26721.6	10764.2	20098.2	35483.4		5926.48	6713.69	14193.5	8857.23	5592.87	6341.17	50285.5	18643.3	39335.9
165.8	14986.6	11647.4	23696.9	14554.5	15828.5	15056.2	26736.3	10762	20181.6	35513.7		5931.23	6712.74	14169.4	8852.83	5593.37	6351.4	50326.4	18647.9	39375.1
165.9	14983.9	11655.5	23720.9	14590.2	15839.5	15048.8	26771	10766.6	20230.2	35514.4		5929.74	6706.42	14171.3	8859.74	5595.56	6365.56	50416.1	18672.3	39400.1
166	14992.3	11644	23720	14591.1	15850.4	15060.1	26783.4	10776.1	20222.5	35532.2		5928.97	6694.57	14166.1	8848.04	5598.13	6383.71	50455.6	18681.6	39468.4
166.1	14988.3	11642	23750.8	14609.6	15861	15069.1	26794.7	10769.4	20249.5	35530.3		5933.62	6699.41	14157.4	8844.13	5592.14	6385.16	50505.8	18690.7	39488.2
166.2	15005.5	11650.8	23730.8	14604.5	15855.7	15061.8	26810.1	10764.9	20221.9	35550		5928.47	6693.26	14154.1	8847.73	5606.04	6402.69	50522.9	18700.8	39546.8
166.3	15014.1	11643.7	23737.2	14617.3	15853.8	15085.7	26808.1	10768.2	20269.8	35560.3		5925.87	6693.23	14155.7	8840.9	5605.17	6405.29	50613.9	18719.5	39579
166.4	15009.8	11642.3	23764.5	14614.7	15838.8	15104.1	26821.9	10764.2	20303.7	35597.7		5928.36	6685.09	14147.5	8833.56	5599.19	6422.19	50594.3	18714.5	39596.9
166.5	15021.2	11642.8	23761.1	14595.1	15860	15086.7	26852.5	10770.5	20253.4	35600.2		5918.71	6694.51	14142.5	8835.31	5606.13	6435.55	50669.7	18731.8	39640.2
166.6	15032.2	11628.7	23779.9	14598	15871.7	15098.7	26839.9	10755.3	20338.5	35627		5934.19	6685.62	14130.5	8830.14	5598.23	6441.66	50706.7	18752.3	39695.7
166.7	15052.4	11624.3	23799.3	14595.3	15865.2	15101.6	26855	10747.4	20334.9	35675.3		5930.21	6675.27	14125	8828.14	5592.5	6460.67	50744	18752.7	39713.6
166.8	15076.7	11625.5	23815.4	14592	15855.7	15103.6	26839.3	10743.2	20370.2	35680.1		5933.14	6694.69	14122.7	8811.58	5585	6461.87	50806.4	18767.8	39779.9
166.9	15053.9	11619.5	23819.1	14580.1	15867.2	15100.3	26878.8	10747.9	20417.3	35709.5		5924.66	6685.84	14121	8802.68	5591.61	6470.38	50845.6	18760.8	39804.4
167	15063.6	11629.3	23847.5	14607.4	15878.6	15120.3	26887.8	10740.4	20389.8	35698		5923.43	6686.19	14109.3	8804.51	5587.69	6494.46	50882.6	18779.2	39807.1
167.1	15085.9	11624.3	23864.2	14621.2	15875.1	15126.4	26882.7	10745.2	20437.5	35736.7		5931.02	6693.07	14095.7	8791.43	5585.78	6493.17	50889.6	18774.7	39856.7
167.2	15080.1	11624.6	23880.5	14596.9	15885.6	15150.1	26907.5	10745	20405.2	35734.9		5926.57	6687.23	14092.4	8784.73	5590.66	6504.25	50931.9	18809	39849.3
167.3	15101.9	11621.9	23866.1	14632.4	15883.2	15166.1	26911.4	10735.3	20510.3	35758.3		5920.11	6686.04	14073.5	8771.34	5584.7	6522.79	50989.2	18800.9	39891.2
167.4	15102.4	11613.5	23871	14626.1	15884.2	15160.7	26922.7	10739	20456.8	35788.9		5920.52	6689.38	14073	8768.98	5578.54	6527.29	51016.8	18813.5	39922.9
167.5	15119	11616.9	23896	14599.2	15898.8	15153.2	26911.1	10748.4	20528.8	35816.2		5919.47	6689.66	14076.4	8766.21	5574.5	6543.28	51053.7	18827.3	39959.5
167.6	15118.6	11610.5	23901.8	14599.3	15899.4	15176.5	26946.7	10731.5	20499.4	35829.4		5922.67	6693.43	14064.1	8760.38	5570.69	6553.58	51110.5	18839.7	39941.3
167.7	15127.6	11586.2	23919.8	14594.1	15866.9	15177.9	26954.6	10735.8	20564.8	35825.1		5920.53	6693.11	14065.9	8745.6	5565.83	6562.57	51126.1	18829.8	39983
167.8	15133.1	11596.9	23945.8	14605.7	15892.6	15178.1	26964.1	10726.4	20511.2	35883.6		5907.22	6692.11	14064.1	8743.24	5558.91	6571.47	51188.7	18850.8	40005.8
167.9	15136.4	11613.3	23952.3	14624.7	15875.8	15179.7	26969.9	10742.9	20582.5	35889.9		5915.14	6689.21	14049.5	8734.32	5555.19	6586.63	51237.8	18852	40043.3
168	15137.4	11598.5	23991.3	14619.9	15879.3	15190.5	27002.8	10742.9	20598.3	35905.8		5914.18	6686.37	14051.1	8734.23	5553.31	6598.86	51267.4	18857.7	40068.1
168.1	15157.3	11583.4	23985.9	14636.8	15893.1	15192.7	27009.2	10747	20599.6	35959.5		5914.77	6690.11	14033.9	8725.57	5544.5	6606.51	51298.4	18868.6	40070.3
168.2	15158.9	11577.8	23994.4	14625.2	15890.3	15206.2	27010.4	10737.8	20618.8	35962.6		5913.19	6692.52	14044.2	8722.73	5539.21	6611.24	51326.3	18876.6	40086.3
168.3	15175	11574.2	24007.3	14664.5	15877.6	15222.8	27035.7	10749.9	20674.7	36008		5908.43	6694.11	14020.5	8717.91	5534.45	6620.9	51331.9	18872.6	40121.3
168.4	15171	11568.5	24007.7	14661.7	15890.4	15223.1	27044.7	10743.2	20716.4	36021.7		5908.63	6684.99	14016.3	8722.3	5531.21	6646.92	51481.5	18887	40117.1
168.5	15179.3	11554.2	24021.6	14663	15887	15227.2	27051.3	10751.3	20666.1	36050.7		5916.81	6696.39	14005.9	8710.22	5525.98	6648.57	51523.1	18901.5	40124.1
168.6	15176.3	11551.3	24020	14656.4	15876.7	15259.3	27056.1	10772.6	20752.4	36060.1		5921.03	6683.49	14020	8718.7	5513.9	6669.78	51539.3	18901.9	40144.4
168.7	15186.4	11533.8	24025.9	14644.1	15872.7	15268.4	27077	10772.7	20733.4	36085.2		5910.01	6684.69	14023.5	8713.86	5513.87	6669.11	51494	18899.9	40172
168.8	15184.5	11533.5	24024.8	14651.5	15881.9	15294.4	27079.6	10771.1	20754.3	36115.4		5911.92	6687.56	14012.8	8704.58	5513.8	6672.27	51505.3	18898.5	40193.4
168.9	15186.4	11540.1	24016.3	14636	15870.1	15278.3	27105.2	10779	20775.5	36128.8		5909.61	6699.77	14001.9	8699.9	5504.4	6688.64	51537.7	18918.5	40199.1
169	15189.3	11541.7	24031.6	14645.7	15881.7	15272.1	27135.8	10776.3	20812	36172.4		5907.33	6692.98	14004.7	8688.78	5507.66	6694.6	51527.9	18909.8	40228.3
169.1	15208.1	11530.9	24033.2	14654.2	15880.3	15305	27108.3	10793.5	20837.8	36202.1		5901.48	6693.36	14001.2	8696.34	5499.08	6707.29	51587.4	18923.1	40254.4
169.2	15200.7	11522.8	24057.3	14651	15868.9	15324.8	27132.5	10790	20844.6	36243.3		5908.67	6712.21	14003.2	8684.24	5496.81	6706.01	51620	18957.4	40232.6
169.3	15219.2	11534.4	24057.5	14660	15864	15316.8	27162.8	10796.2	20862.1	36263.4		5904.53	6701.33	13993.2	8685.12	5486.61	6714.64	51681.8	18942.5	40256.1
169.4	15221.2	11548.6	24076.7	14655.2	15875.5	15341.9	27184.9	10816.4	20870.6	36263.9		5912.91	6701.36	13999.7	8680.1	5481.76	6721.64	51716.4	18951.2	40269.4
169.5	15216.4	11534.1	24070.8	14643.4	15878.4	15347.3	27181.1	10804	20899.2	36275.2		5918.49	6709.57	13993.9	8674.51	5476.47	6727.94	51744.8	18953.8	40281.8
169.6	15223.1	11548.5	24072.2	14604.3	15873.8	15350	27199.3	10819.8	20927.4	36329.2		5918.34	6715.78	13987.5	8669.03	5464.86	6731.86	51787.5	18962.3	40278.7
169.7	15232.5	11549.2	24078.1	14599.6	15868	15361.6	27220.4	10812.9	20936.6	36339		5920.29	6720.69	13990.8	8669.44	5463.91	6744.77	51826.1	18977.6	40300
169.8	15230.7	11546.3	24120.7	14618.6	15874.4	15357.2	27224.3	10812.5	20955.1	36370.6		5919.78	6717.31	13988.3	8671.91	5464.07	6738.87	51842.5	18981.4	40315.7
169.9	15241.3	11545.3	24145.6	14625.4	15864	15372.6	27249.5	10838	20979.5	36390.5		5917.11	6729.34	13968.5	8670.86	5459.21	6745.16	51876.4	18993.4	40323.2
170	15229.1	11537.9	24143.4	14612.4	15877.4	15396.7	27261.4	10838.4	20999.9	36415.8		5921.67	6735.36	13978.8	8667.12	5450.69	6758.79	51964.7	18997.2	40344.5
170.1	15251.2	11531.4	24147.9	14618.8	15864.3	15407.6	27270.3	10852.4	21019.7	36445.9		5919.91	6735.93	13958	8671.47	5442.78	6768.33	51955.6	18987.3	40342.9
170.2	15252.2	11534.7	24162.1	14613.1	15861.6	15404.2	27284.2	10854	21028.6	36478.2		5921.56	6739.57	13972.2	8661.27	5441.32	6761.7	51995.1	19000.3	40368.3
170.3	15249.5	11539.4	24164.8	14605.8	15860.6	15430.7	27286.3	10857.7	21054.9	36481.8		5924.56	6743.3	13977.8	8666.71	5437.39	6771.13	52018.2	19004.1	40381.5
170.4	15261.1	11533.8	24182.5	14614.5	15859	15420.8	27314.5	10865.2	21090.4	36526.7		5912.33	6743.58	13968.1	8666.74	5423.9	6773.66	52001.8	19003	40408.4
170.5	15283.1	11509.6	24176	14644.2	15848.7	15439	27337.5	10867.9	21103.1	36560.6		5926.1	6751.51	13961.6	8663.36	5429.73	6773.16	52065.5	19017.3	40420.7
170.6	15277.8	11521.1	24186.3	14669.5	15837.7	15435.5	27328.3	10883.1	21101.2	36575.5		5934.76	6753.93	13957.5	8671.12	5426.12	6773.93	52041.8	19034.3	40460.9
170.7	15294.7	11515.2	24200.5	14636.6	15840.2	15456.9	27357.7	10879.1	21143	36573.3		5921.18	6760.76	13944.9	8687.11	5416.52	6771.43	52125.8	19032.5	40471.7
170.8	15310.2	11512.1	24204.7	14606	15839.7	15453.3	27377.4	10891.6	21158.7	36586.7		5932.39	6767.53	13938.8	8672.01	5417.1	6780.11	52160.7	19023.4	40486.1
170.9	15304.5	11510.4	24195.7	14648.5	15826.2	15488.6	27374.5	10905	21164.1	36609.3		5921.94	6770.8	13944.9	8659.1	5402.37	6787.79	52185.3	19029.5	40524.9
171	15323.1	11511.5	24213.8	14647.9	15812.9	15483.4	27378.8	10907.5	21187.4	36628.1		5920.19	6776.64	13931.1	8664.13	5401	6782.51	52228.8	19027.8	40552.2
171.1	15337.5	11511.6	24250.9	14634	15801.6	15487.2	27412.6	10925.5	21190.2	36631.9		5921.46	6787.42	13914.8	8681.58	5403.62	6790.6	52226.8	19054.2	40577.1
171.2	15340.5	11515.7	24226.4	14658.7	15791	15487	27430.7	10910.5	21246.6	36656		5930.41	6778.87	13927.1	8662.21	5395.89	6788.37	52290.4	19034	40587.8
171.3	15348.6	11506.4	24228.9	14664	15775.7	15510.4	27440.1	10921.8	21228.9	36677.8		5921.73	6787.42	13915.2	8667.87	5381.68	6778.49	52289.5	19055	40611.8
171.4	15363	11510.7	24240.6	14660	15772.2	15521.5	27447.1	10925	21238.6	36684.3		5909.61	6798.59	13904.9	8657.19	5397.73	6782.8	52314.7	19046.5	40643.2
171.5	15361.8	11509.3	24246.4	14614.9	15759.4	15528.9	27480.1	10923.7	21275.2	36702.4		5916.38	6812.14	13904.4	8651.09	5386.32	6788.44	52347.8	19051.3	40664.8
171.6	15379.1	11522.6	24251.5	14643.1	15757.1	15538.7	27477.5	10930.9	21269	36732.3		5919.41	6820.79	13878.8	8657.87	5371.86	6778.57	52396	19034.2	40683.8
171.7	15372.3	11515.1	24251.3	14659.4	15744.4	15557.4	27506.8	10942.9	21293.5	36746.5		5914.38	6817.87	13879.1	8652.67	5371.49	6782.32	52399.2	19074.9	40717.4
171.8	15385.1	11532.1	24251.8	14677.2	15737.2	15571.3	27511.6	10943.2	21313.3	36771.8		5910.44	6829.9	13867.2	8636.31	5369.34	6771.44	52425.5	19059.1	40732.6
171.9	15388.4	11548.8	24262.9	14666.3	15722.6	15567.3	27535.9	10950.7	21319.7	36748.9		5916.29	6839.74	13873.2	8639.28	5360.51	6766.27	52424	19075.3	40769
172	15390.5	11548.4	24265.8	14645.4	15703.7	15579.5	27564	10971.4	21327.7	36785.6		5925.11	6844.8	13869.2	8650.79	5359.47	6764.07	52466.4	19074.9	40771.1
172.1	15391.3	11554.9	24274.2	14618.1	15708.6	15582.3	27565.4	10966.5	21352.7	36797.3		5925.21	6854.83	13870.5	8649.16	5350.53	6758.79	52488.2	19083.6	40804.3
172.2	15412	11568.8	24284.4	14657.9	15701.7	15596.8	27600.9	10980.2	21361.1	36828.1		5935.21	6867.13	13862.2	8650.23	5343	6758.78	52488.4	19084.2	40834
172.3	15442	11562.1	24269.5	14673.5	15682.2	15608.6	27625.1	10974	21375.3	36858.2		5919.5	6871.99	13866.7	8645.28	5344.49	6739.02	52542.4	19101.4	40853.3
172.4	15444.8	11561.8	24296.5	14657.6	15668	15627.9	27633.6	10975.7	21396.9	36873.9		5933.78	6884.2	13858.4	8640.68	5345.6	6734.58	52585.4	19102.7	40895.2
172.5	15458.4	11572.9	24305.4	14655	15665.5	15642.8	27648.5	10982.4	21423.1	36885.4		5924.51	6889.34	13858.4	8653.17	5336.53	6734.48	52615.9	19095.7	40906.4
172.6	15469.7	11581.2	24296.2	14662.2	15633.8	15641.9	27666.7	11003.7	21441.3	36896		5929.97	6902.87	13864.2	8643.6	5327.99	6720.47	52637	19107	40935.9
172.7	15488.1	11578	24313.7	14646.2	15641.9	15652.2	27689.1	10985.6	21437.6	36901		5920.69	6909.81	13846.1	8638.82	5327.92	6711.37	52701.9	19112.2	40952.3
172.8	15481.8	11590.6	24328.5	14653.8	15630.1	15658.9	27705.6	10995.7	21457.9	36930.3		5930.49	6923.44	13844.7	8632.53	5326.64	6707.78	52703.8	19103.5	40966.6
172.9	15503.9	11584.7	24333.2	14652.3	15614	15679.3	27734	10991.8	21476.5	36934.3		5915.78	6928.09	13831.8	8634.6	5317.53	6699.9	52708.6	19095.1	40992.9
173	15514.5	11575.1	24344.9	14663.2	15611.7	15679.1	27755.9	11001.5	21490	36954.4		5921.57	6936.97	13826.8	8622.42	5315.57	6684.43	52734.4	19117.9	41013
173.1	15520.1	11578.8	24349.7	14651.3	15608.8	15692.6	27779.2	11019.3	21505.6	36960.1		5925.96	6946.36	13802.9	8623.08	5309.53	6675.61	52776.3	19114	40995.7
173.2	15526.2	11568.4	24353	14645.2	15597.5	15700.8	27818.1	11008.2	21541.5	36961.9		5925.68	6955.29	13822.2	8628.4	5298.64	6657.61	52803.6	19114.4	41054.8
173.3	15554.4	11569.7	24356.8	14645.8	15574	15711.7	27841.1	11015	21528.6	36995.8		5927.77	6966.27	13805.4	8619.5	5288.26	6647.46	52811.1	19112	41043
173.4	15554.8	11574.5	24355.2	14653.6	15572.3	15705.3	27863.2	11021.7	21564.7	36988.2		5935.1	6976.98	13793.1	8618.6	5284.41	6635.47	52838.3	19127.4	41075.9
173.5	15577.7	11580.9	24349.6	14639.8	15575.4	15713.8	27883.6	11012.1	21578.5	37007.9		5929.3	6996.68	13783.1	8614.22	5280.62	6625.85	52912.3	19129.3	41096.5
173.6	15573.9	11599.1	24376.8	14623	15571.9	15739.8	27905.8	11032.5	21565.1	37007.9		5939	7005.54	13787.3	8603.43	5266.28	6618.88	52849.3	19132	41103.7
173.7	15579.6	11583.8	24387.7	14600.3	15548.4	15739.9	27943.6	11028	21589.5	37021.6		5937.67	7009.79	13781.5	8618.02	5262.3	6601.84	52896	19140.3	41146.5
173.8	15608	11591.9	24393.8	14604.1	15537	15756.5	27943.8	11033.1	21617.2	37036.4		5930.34	7022.51	13781.7	8609.96	5260.96	6599.06	52944.5	19142.9	41150.1
173.9	15619.2	11602.8	24368.5	14590.6	15533.6	15761	27979.3	11033.2	21600.9	37061		5940.09	7027.63	13767.8	8598.12	5251.66	6574.63	52954.8	19137.8	41143.9
174	15626.5	11616.5	24394.6	14603.9	15526.3	15768.8	28010.3	11024.4	21644.8	37050.4		5939.14	7039.16	13778.2	8593.1	5248.43	6561.93	52961.6	19166.2	41181.8
174.1	15635.2	11602.3	24404.9	14583.8	15523.2	15780.1	28021	11031.4	21655	37064.2		5940.39	7056.59	13758.9	8597.76	5242.66	6548.62	53014.2	19169.5	41182.4
174.2	15644.8	11618.4	24390.9	14575.3	15529.4	15785.6	28054.2	11034.6	21647	37069.7		5942.43	7065.62	13733.3	8589.46	5230.34	6539.34	53034.5	19183.3	41190.2
174.3	15672.9	11607.7	24399.8	14566.6	15529.1	15787.7	28073.2	11039.5	21688.8	37077.7		5951.5	7079.52	13754.7	8594.78	5229.67	6539.83	53004.7	19171	41198.3
174.4	15688.6	11612.4	24401.8	14556.5	15479.5	15804	28091.3	11032.7	21680.1	37109.6		5942.68	7100.82	13741	8591.19	5228.62	6523.51	53030.6	19172.4	41268.2
174.5	15695	11622.5	24392.5	14540.5	15479.5	15811.1	28130.4	11035.2	21692	37124.1		5947.04	7108.5	13743.6	8586.69	5216.89	6508.99	53092.4	19176	41233.1
174.6	15702.1	11642.1	24417.4	14538.4	15458.5	15819.4	28134.2	11040.5	21722.2	37161.5		5950.02	7112.31	13735.9	8588.96	5209.1	6499.58	53089.3	19172.6	41258
174.7	15718	11654	24414.5	14519.3	15465.1	15826.7	28191.8	11042.7	21738.5	37187		5945	7129.76	13725.4	8594.24	5206.39	6484.71	53131.7	19186.6	41262.5
174.8	15740.7	11664.8	24422.9	14518.6	15448.1	15828.2	28196.5	11066.5	21747.2	37202.8		5942.53	7139.32	13727.8	8591.83	5196.93	6477.64	53097.9	19198.5	41270.2
174.9	15742.4	11674.5	24461.1	14511	15442.7	15847.2	28228.7	11043.8	21723.2	37207.5		5952.09	7161.67	13706.5	8587.36	5199.97	6460.31	53139.4	19190.3	41284.2
175	15776.3	11676	24449	14496.4	15424.8	15842.5	28266.4	11051.5	21763.5	37247		5950.27	7174.77	13713	8577.59	5191.71	6455.12	53146.3	19194	41314.9
175.1	15770.7	11672.1	24454.9	14493.8	15425	15840.1	28285.5	11063.8	21782.4	37246.6		5944.81	7185.42	13701.6	8578.88	5176.14	6446.62	53152.2	19217.6	41316.2
175.2	15809.1	11686.5	24474.1	14486.6	15405.8	15739.9	28294.5	11046.1	21795.7	37274.6		5953.57	7194.32	13704.5	8587.87	5172.09	6439.21	53168.1	19214.4	41314.1
175.3	15809.5	11695.2	24490	14473.7	15400.6	15738.1	28323.4	11049.3	21811.6	37320.8		5949.88	7212.17	13715.1	8580.81	5161.43	6422.47	53182.8	19209.8	41334.4
175.4	15831.2	11696.5	24482.1	14481.2	15380.8	15792.8	28340.5	11055.4	21801.6	37318.2		5950.73	7221.62	13695.3	8584.26	5156.67	6414.97	53212.2	19217.2	41341.2
175.5	15839.3	11657.8	24472.6	14471.2	15382.5	15802.4	28379.6	11056.7	21834.6	37347.9		5951.42	7231.39	13695.6	8580.11	5152.1	6409.37	53193	19228.3	41343.2
175.6	15857.1	11690.6	24467	14470.2	15359.5	15834.3	28397.8	11055.9	21841.6	37371.2		5955.11	7242.42	13691.1	8585.02	5143.36	6386.7	53202.1	19218.9	41349.8
175.7	15877.5	11699.5	24467.9	14434.9	15356.4	15823.5	28418.8	11056.1	21844.9	37389.7		5949.03	7249.82	13682.8	8581.52	5133.51	6383.27	53228.2	19253.2	41380.2
175.8	15898.6	11718.1	24495.3	14435	15340.2	15862	28437.1	11051.8	21884.8	37399.2		5957.53	7272.91	13686.2	8577.42	5129.34	6385.19	53213.2	19227.3	41371.8
175.9	15915.5	11731.7	24520.9	14434.6	15347.7	15853	28480.8	11053.9	21895.9	37418.2		5950.57	7274.81	13678.9	8563.19	5122.85	6366.1	53283.9	19241.1	41390.9
176	15937.6	11720.7	24531.3	14429.2	15326.4	15867.4	28484.6	11051.6	21907.7	37465.9		5954.7	7286.49	13669.3	8576.72	5116.69	6360.91	53241.6	19259.3	41391.5
176.1	15937.6	11723.8	24551.2	14427	15319.4	15880.6	28507.4	11052.5	21910.4	37471.2		5946.41	7296.31	13671.6	8563.34	5113.64	6359.88	53243.7	19263.9	41410.9
176.2	15967.4	11748.8	24540.2	14403.1	15305.1	15811.7	28529.8	11048.2	21939.9	37470.5		5954.31	7309.78	13665.7	8571.6	5105.19	6344.29	53273.1	19259.3	41407.9
176.3	15993.6	11760.8	24531.3	14400.8	15288.2	15815	28574.8	11045.1	21957.6	37506.2		5950.81	7315.07	13672.3	8565.94	5095.96	6338.3	53275.6	19275.7	41429
176.4	16004.4	11757.6	24559.9	14405.5	15300.2	15845.2	28586.2	11035.7	21955.4	37529.3		5951.61	7335.43	13659.4	8565.04	5088.63	6325.47	53313.3	19296.1	41436.8
176.5	16023.2	11767.9	24545.5	14380.8	15276.7	15869.6	28614.1	11031.2	21974.4	37554		5949.18	7341.68	13643.9	8564.19	5084.5	6321.26	53272.5	19301.7	41456.4
176.6	16045.9	11794.9	24572.8	14383.6	15285.7	15886.2	28652	11044	21970.2	37571.5		5959.17	7342.04	13650.4	8557.42	5080.14	6309.9	53327.2	19300.1	41455.6
176.7	16078.5	11801.2	24582.3	14369.8	15271.9	15895	28661.3	11034.1	21989.5	37570.6		5947.37	7355.16	13655.3	8557.27	5071.06	6297.03	53301.4	19336.8	41470.8
176.8	16084.2	11784	24588.6	14370.2	15263.6	15898.2	28677	11034.5	22002.1	37597.1		5948.59	7372.59	13624.3	8559.48	5070.26	6299.59	53302.9	19341.4	41466.1
176.9	16112.6	11779.8	24619.5	14361.8	15234.8	15908.9	28717.6	11011.5	22021.3	37616.5		5954.21	7372.46	13638.5	8558.44	5058.08	6290.46	53318.6	19356.3	41462.9
177	16139.7	11786.3	24619	14362.8	15227.4	15921.3	28744.9	11007.8	22021.3	37616.5		5964	7391.36	13638.5	8553.92	5055.74	6273.29	53308.5	19371.1	41486.1
177.1	16160.7	11778.8	24631.8	14345.7	15243.4	15926.8	28747.5	11011.1	22021.3	37616.5		5963.19	7402.12	13637.9	8554.84	5053.48	6270.76	53337.4	19381.2	41486.8
177.2	16185.4	11808.5	24626.8	14330.9	15226.7	15905	28771.8	10980	24619.9	37616.5		5944.61	7413.77	13639.6	8557.14	5040.31	6261.04	53313.9	19401	41482.6
177.3	16209.1	11825.3	24634.2	14313.8	15215.7	15928.8	28791.6	10986.5	24583.6	37616.5		5953.58	7410.82	13635.2	8568.84	5036.64	6246.54	53354.6	19415.5	41486.9
177.4	16221.5	11841.7	24637.7	14291.3	15208	15924.2	28815.3	10962.7	24526.8	37616.5		5952.06	7406.49	13630.4	8570.26	5028.43	6243.6	53328	19455.8	41490.3
177.5	16244.6	11820.3	24661	14293.2	15194.7	15926.3	28849.7	10943.1	24482.6	37368.2		5951.4	7414.37	13633	8571.22	5024.99	6233.8	53357.6	19440.1	41493.8
177.6	16263.3	11822.1	24673.3	14270.1	15186.2	15941.1	28860.8	10925.8	24466	37160.6		5941.91	7423.61	13636.2	8569.07	5024.53	6225.16	53351.7	19443.4	41469.9
177.7	16302.2	11837.5	24683	14276.6	15180.6	15922.8	28884.9	10907.4	24423.9	37037.2		5943.5	7432.79	13621.9	8574.03	5016.17	6216.62	53362.9	19460.4	41513.3
177.8	16319.8	11849.7	24695.3	14258.5	15175.5	15930.1	28926	10898.8	24401.9	36857.1		5944.96	7440.11	13630.7	8576.94	5010.16	6203.1	53400.7	19475.3	41505.3
177.9	16334.5	11864.1	24708.7	14236.2	15172.1	15924.2	28920.5	10883.4	24358.4	36680.1		5945.84	7442.51	13644.7	8575.57	5007.36	6190.18	53385.1	19493.6	41514.9
178	16370.6	11878.5	24700.8	14240.5	15160.2	15915.4	28938.3	10851.9	24310.7	36533.3		5939.58	7455.36	13634.3	8592.73	5004.3	6191.17	53396.2	19519.9	41524.5
178.1	16392.8	11886.2	24720.4	14212.9	15142.9	15927.2	28981.4	10853.4	24278.6	36375.7		5953.28	7464.62	13626	8580.01	4991.84	6176.04	53401.2	19519.9	41470.6
178.2	16427.2	11887.1	24749.4	14206	15115.8	15922.4	28972.1	10835.8	24260.1	36246.8		5944.93	7475.6	13633.2	8588.46	4998.89	6171.22	53386.4	19546.3	41484.3
178.3	16454.7	11887.1	24754.8	14208.7	15104.6	15925.3	28999.3	10819.1	24220.9	36089.4		5945.59	7472.66	13640.5	8591.76	4990.04	6161.46	53403.8	19545.4	41513.2
178.4	16475.1	11885.1	24738	14203.4	15103.4	15922.9	29005	10816.1	24206.2	35985.1		5944.39	7488.49	13643.1	8583.88	4993.06	6152.76	53431.5	19570.9	41477.4
178.5	16495.4	11903.4	24749.6	14194	15093.5	15921.4	29023.1	10814.1	24171.5	35866.8		5943.66	7483.37	13633.5	8592.83	4991.58	6137.22	53423.5	19585.4	41524.7
178.6	16531.6	11914.7	24792.1	14197.1	15078.9	15932.6	29058	10801.9	24121.1	35751.7		5947.53	7499.19	13639.1	8598.67	4989.51	6127.58	53443.1	19609.2	41513.6
178.7	16560.3	11917.2	24801.5	14184.3	15081.3	15923	29079.2	10793.7	24092.8	35641.9		5953.02	7504.91	13637.5	8599.41	4990.57	6120.75	53448	19609.1	41519.9
178.8	16575.4	11913.2	24827.8	14174.9	15057.7	15909	29082.7	10782	24064.3	35526.8		5942.76	7499.06	13631.5	8604.88	4987.6	6113.86	53476.5	19633.4	41540.5
178.9	16610.1	11924	24818.8	14178.6	15059	15910.7	29090.6	10770.3	24032.5	35430.2		5937.84	7512.16	13629.3	8607.77	4989.77	6104.55	53426.3	19645.9	41553.5
179	16636.5	11947	24844.6	14164.3	15052.6	15914.8	29099.8	10760.4	23989.2	35360.5		5945.89	7510.52	13627.5	8616.07	4991	6099.35	53416.3	19661.6	41604.1
179.1	16641	11935.4	24869.3	14178.7	15040.6	15925.2	29111.1	10766.8	23961.1	35268.8		5945.96	7504.96	13634.6	8617.96	4982.67	6075.52	53452.5	19703.4	41583.4
179.2	16690	11938.8	24878.9	14175.3	15023.5	15913.9	29118.4	10744.6	23932.4	35139.8		5939.44	7517.56	13634.3	8615.09	4981.69	6073.47	53465.1	19711.1	41615
179.3	16698.3	11942.4	24908.1	14162.2	15008.1	15911.3	29131.9	10736.3	23896.1	35061.7		5942.39	7507.32	13643.3	8624.92	4990.83	6054.5	53486.7	19710.4	41645.1
179.4	16724.7	11923.4	24909.8	14163.3	15001.4	15923	29153	10734.5	23854.8	34981.2		5947.71	7506.21	13651.2	8616.52	4984.56	6054.83	53497.7	19727.8	41689.7
179.5	16747.9	11935.7	24916.9	14149.1	14998.7	15913.5	29154.5	10732.8	23823.3	34881.5		5950.67	7520.9	13640.4	8633.04	4992.69	6033.12	53521.1	19744.7	41690.7
179.6	16771.8	11940.4	24940.6	14143.8	14995.2	15915.2	29180.9	10726.2	23794.2	34809.3		5943.89	7523.94	13634.8	8635.54	4988.1	6024.11	53472.2	19763.4	41713
179.7	16820.6	11962.7	24952	14134.7	14979.5	15914	29188.7	10700.3	23774.8	34732.5		5945.31	7529.28	13646.1	8637.09	4984.86	6013.1	53458	19783.4	41740.2
179.8	16845.4	11947.5	24950	14128.5	14983.6	15910.3	29186.9	10709	23730.9	34653.1		5937.54	7531.32	13643.5	8650.31	4993.02	6001.96	53507.7	19797.7	41776.6
179.9	16861.7	11951.5	24947.2	14129.7	14972.7	15908	29208.5	10694.7	23689.9	34568.5		5938.42	7525.22	13638	8644.62	4993.09	5988.06	53470.3	19805.7	41791.2
180	16905.5	11953.3	24961.6	14129.3	14949	15916.5	29204.3	10701.4	23647.4	34528.6		5941.88	7515.52	13646.4	8654.26	4989.53	5983.99	53509.2	19824.6	41809.5
180.1	16919	11965.3	24977	14124.9	14954.8	15912.6	29201.6	10699.4	23629.9	34450.3		5936.97	7518.93	13633.1	8646.83	4999.28	5969.92	53518.6	19837.2	41860.8
180.2	16937.7	11959.4	25004.2	14118.8	14933.3	15914.5	29225.4	10680.5	23584.2	34377.8		5931.62	7515.57	13647	8658.63	5004.19	5962.75	53526.3	19861.9	41865.3
180.3	16979.7	11969.4	25030.8	14111.6	14942.3	15928.8	29232.6	10672.7	23567.7	34328.6		5931.08	7518.6	13666.3	8666.28	5000.33	5955.83	53548.5	19882.5	41897.3
180.4	16995.6	11971.3	25037.8	14108.5	14936.6	15935.1	29242.3	10667	23516.8	34246.2		5931.04	7517.08	13666.8	8663.19	4998.13	5943.54	53532.6	19883.8	41918.3
180.5	17044	11972	25036.1	14112.8	14930.3	15931.5	29240.1	10657.6	23513.2	34176.5		5932.53	7520.87	13660.9	8668.87	5004.44	5932.76	53508.7	19926.2	41957.1
180.6	17050.1	11970.6	25041.6	14111.2	14924.7	15939.6	29248.7	10655.2	23478.7	34091.8		5934.1	7517.76	13650.3	8669.42	5004.16	5927.6	53531.3	19930.2	41976.3
180.7	17085	11982	25060.1	14115.4	14889.1	15944.9	29254.7	10647.8	23438.8	34012.1		5920.59	7511.44	13655.3	8682.59	5010.7	5914.33	53524.4	19952.6	42003.9
180.8	17117.1	11993.1	25084.8	14105.7	14909.4	15929.4	29291.6	10642.5	23429.7	33956.7		5925.53	7521.47	13662.1	8680.26	5010.26	5910.32	53508.3	19951.8	42024.6
180.9	17121.6	12001.7	25115.2	14089.7	14880.3	15941.3	29296.8	10636.8	23406.8	33885.2		5932.94	7502.36	13655.2	8681.54	5015.52	5904.49	53508.9	19978.9	42062.9
181	17159.4	12019.4	25105	14083.7	14868.8	15958	29288.4	10626.7	23368.5	33809.9		5925.07	7513.76	13668.2	8678.51	5020.29	5886.44	53538.3	19988.7	42076.1
181.1	17175.3	12019.4	25105	14097.1	14864.7	15943.8	29295.2	10620.5	23336.7	33755.4		5926.33	7517.96	13654.7	8687.58	5017.63	5878.86	53514.3	19981.1	42090
181.2	17198.7	12019.4	25105	14090.6	14850.6	15951.3	29301.1	10618.2	23287.9	33700.4		5910.18	7503.31	13664	8682.67	5023.67	5863.81	53510.6	19992.5	42143.1
181.3	17233.4	12019.4	25105	14080.6	14846.4	15954.6	29309.1	10605	23279.9	33645.9		5916.48	7516.01	13669	8683.08	5027.42	5861.58	53498.7	20009.5	42171.8
181.4	17249.1	12019.4	25105	14081	14853.2	15956	29332.2	10594.7	23246.5	33588.8		5908.87	7502.16	13671.4	8682.43	5032.96	5846.87	53511.1	20024.7	42186
181.5	17275.9	12019.4	25105	14080	14838.5	15950.6	29329.3	10589.7	23219.9	33514.3		5916.22	7511.34	13668.4	8676.47	5029.67	5841.68	53529.2	20059.2	42223.3
181.6	17317.6	12019.4	25105	14067.9	14844.3	15929.9	29342.1	10590.8	23177.2	33478		5910.72	7512.66	13680.5	8694.73	5036.6	5828.78	53566.9	20055.8	42246.1
181.7	17339.8	12019.4	25105	14082.6	14832	15954.3	29349.5	10584.1	23150.2	33408.6		5905.28	7498.82	13688.2	8689.26	5035	5826.43	53583.8	20064.5	42288.3
181.8	17355.1	12019.4	25105	14078.4	14837.4	15961.7	29356.4	10557.1	23100.1	33339.1		5903.98	7502.79	13677.4	8691.09	5040.28	5808.35	53605.6	20104	42311.1
181.9	17357.3	12019.4	25105	14059.7	14821.2	15971.7	29339.9	10569.6	23102.1	33321.2		5903.23	7502.41	13680.4	8690.28	5048.28	5799.56	53647.5	20109.5	42354.8
182	17392.6	12019.4	25105	14055.7	14822.2	15956.8	29357.9	10554.4	23039.2	33228.2		5891.39	7503.3	13682	8696.21	5055.12	5792.94	53645.7	20122.6	42377.5
182.1	17410.5	12019.4	25105	14058.9	14821.4	15958.7	29356.5	10555	23026	33180.4		5895.08	7497.74	13674.3	8705.19	5059.91	5782.62	53672.4	20115.4	42395.8
182.2	17424.4	12019.4	25105	14058.5	14807.6	15971.6	29374	10537	23005.3	33132.6		5882.28	7495.8	13684	8696.28	5063.6	5769.71	53711.1	20139.9	42435.2
182.3	17426.9	12019.4	25105	14050.3	14805.6	15962	29352.9	10536.9	22953.4	33084.6		5891.91	7484.87	13687.5	8706.62	5075.73	5762.52	53710.6	20157	42485.2
182.4	17467.5	12019.4	25105	14054	14810.6	15987.4	29369.8	10532.6	22939.2	33059.5		5887.78	7484.68	13686.3	8700.64	5068.79	5753.29	53758.9	20179.5	42516.5
182.5	17490.9	12019.4	25105	14048.5	14804.5	15989.5	29374.4	10528.9	22918.9	33011.7		5878.33	7492.92	13691.7	8717.38	5077.74	5745.86	53795	20187.4	42573.8
182.6	17534.5	12019.4	25105	14039.2	14792.2	15998	29382.4	10505.1	22889.4	32933.1		5877.7	7498.43	13702.2	8717.03	5077.9	5746.98	53827	20191.2	42612
182.7	17545.7	12019.4	25105	14016.2	14796.6	15990.7	29381.9	10511.2	22874.3	32894.1		5874.62	7488.78	13704.5	8721.97	5084.6	5733.64	53847.2	20209.7	42644.4
182.8	17573.9	12019.4	25105	14019.1	14789.4	16003.9	29394	10487.4	22844.7	32876.2		5870.96	7490.74	13705.2	8723.52	5097.51	5722.98	53834.1	20212.8	42667.7
182.9	17587.6	12019.4	25105	14017.9	14786.8	16011	29407.7	10494.1	22802.8	32819.2		5873.92	7488.27	13711.2	8727.04	5097.43	5709.37	53864.9	20217.4	42721.1
183	17615.3	12019.4	25105	14005.9	14787.7	16011.6	29376	10473	22776.3	32786		5866.36	7499.23	13704	8728.26	5100.47	5711.39	53952.4	20221.5	42749.5
183.1	17644.3	12019.4	25105	14008.8	14797.8	16012.1	29388.3	10482.3	22757	32711.4		5872.37	7486.13	13721.5	8715.48	5103.97	5695.49	54006.6	20220.5	42788.9
183.2	17652.1	12019.4	25105	13994.8	14768.7	16007.8	29398.5	10464.4	22725.7	32674.3		5865.57	7478.6	13721.9	8732.97	5107.32	5695.48	53986.1	20237.3	42806.7
183.3	17669.6	12019.4	25105	14007.2	14759.5	16009	29415.3	10463	22681.5	32636.5		5860.61	7475.23	13710.8	8744.11	5114.29	5681.29	53985.4	20259.5	42845.9
183.4	17678.6	12019.4	25105	13997.6	14774.1	16023.3	29425.9	10451.1	22672.1	32544.7		5851.21	7484.61	13723.6	8734.52	5122.77	5677.91	53978	20251.9	42873.7
183.5	17717.1	12019.4	25105	13988.9	14768.4	16017.7	29395.7	10443.8	22634.5	32512.3		5843.87	7471.54	13717.2	8756.09	5120.76	5674.49	54046.2	20262.4	42916.4
183.6	17721	12019.4	25105	13980.8	14747.5	16022.1	29421.9	10446.9	22609.6	32462.5		5844.57	7473.89	13741.1	8742.81	5129.5	5666.19	54082.3	20293.7	42937.1
183.7	17734.3	12019.4	25105	13982.5	14764.7	16003	29436.1	10429.9	22586.1	32417.4		5838.51	7469.42	13725.3	8754.01	5138.17	5669.23	54152.5	20276.8	42976
183.8	17771.4	12019.4	25105	13983.1	14770.7	16020.3	29438.1	10416.1	22549.1	32363.3		5839.37	7459.34	13726.2	8759.94	5138.08	5654.5	54160.5	20290.9	43020.6
183.9	17778.3	12019.4	25105	13970.8	14761.8	16025.1	29441.8	10413.8	22522.8	32342.3		5833.51	7453.89	13729.4	8754.17	5150.3	5662.34	54135.8	20297.6	43067.5
184	17792.3	12019.4	25105	13964.4	14749	16022.6	29459.1	10405.7	22472.3	32276.3		5829.57	7453.94	13740.9	8760.64	5148.29	5664.41	54179.7	20321.5	43096.7
184.1	17819.8	12019.4	25105	13974.3	14745.7	16016.8	29453.2	10413.4	22475.6	32242.2		5825.6	7439.14	13735	8764.44	5159.18	5664.9	54224	20320.5	43159.8
184.2	17830.1	12019.4	25105	13965.3	14748.5	16015.9	29445.5	10394.8	22455.9	32191.1		5827.72	7433.07	13736	8769.83	5162.87	5654.56	54290.3	20337.2	43177.6
184.3	17825	12019.4	25105	13949.1	14747.4	16020.3	29458.4	10394.3	22424.3	32143.4		5820.03	7439.16	13727.1	8769.83	5176.73	5659.45	54316.1	20341.8	43230.6
184.4	17841.8	12019.4	25105	13947	14744.4	16032.1	29449	10386.9	22392.2	32099.8		5827.39	7424.18	13741.6	8762.53	5183.21	5645.77	54331	20356.5	43283
184.5	17845.8	12019.4	25105	13933	14741.1	16041.4	29444.8	10356.9	22374.6	32065.2		5809.11	7420.34	13726.4	8769.71	5183.22	5645.32	54338.2	20364.3	43306.7
184.6	17868.2	12019.4	25105	13930.4	14743.8	16040.6	29472.5	10347.5	22345.4	32032.2		5808.09	7412.67	13739.9	8777.86	5189.12	5638.27	54332	20355.9	43345.4
184.7	17880.8	12019.4	25105	13944.3	14732.4	16050.2	29445.5	10349.3	22320.4	31995.1		5803.12	7403.44	13731.1	8777.91	5203.53	5635.23	54409.2	20376.7	43428.7
184.8	17891.7	12019.4	25105	13917.3	14734.4	16033	29469.3	10333.5	22278.7	31944.7		5802.64	7402.29	13745.2	8777.39	5212.11	5643.82	54446.2	20376.8	43465.3
184.9	17901.2	12019.4	25105	13913.3	14737.8	16047.2	29472	10338.9	22270.3	31892.1		5789.04	7406.38	13755.8	8767.34	5217.82	5650.04	54446.6	20370.4	43515.5
185	17907.3	12019.4	25105	13907.2	14728.6	16040.7	29471.6	10318.5	22255.3	31851.2		5781.83	7378.96	13744.9	8767.62	5228.86	5644.51	54493.4	20389.4	43574.7
185.1	17918.7	12019.4	25105	13908.6	14748.4	16065.6	29478.7	10307.2	22223.5	31833.2		5777.34	7386.03	13726.5	8758.9	5234.57	5638.8	54475.1	20400.9	43624.4
185.2	17920.9	12019.4	25105	13904.3	14731.9	16062.6	29471	10310	22202.1	31789.6		5755.13	7379.38	13730.7	8779.7	5239.59	5640.3	54521.3	20427.4	43684.8
185.3	17930.6	12019.4	25105	13899.9	14748.5	16067.6	29495.5	10306.9	22174.4	31759.9		5756.56	7372.21	13749.5	8784.1	5246.02	5631.64	54483.8	20410.5	43704.8
185.4	17935	12019.4	25105	13890.1	14738.7	16062	29505.2	10294.1	22140.8	31700.4		5759.53	7375.62	13737.6	8785.1	5252.22	5644.63	54567.5	20408.1	43719.6
185.5	17932.8	12019.4	25105	13885.9	14736.2	16052.3	29489.9	10276.8	22107	31670.8		5752.2	7370.56	13744.6	8781.47	5270.04	5641.21	54614	20428	43764.8
185.6	17938.2	12019.4	25105	13837.4	14747.5	16074.2	29507.5	10279.9	22112.5	31629.3		5762.02	7362.51	13742.8	8772.92	5271.99	5641.22	54635.9	20433.3	43797.1
185.7	17937.4	12019.4	25105	13748.8	14747.1	16062.1	29491.5	10261.6	22089.7	31632.8		5750.77	7357.67	13740.9	8784.57	5278.05	5641.05	54645.6	20433.5	43846.4
185.8	17941.8	12019.4	25105	13704.3	14727.4	16051.8	29485.5	10253.2	22073.1	31573.3		5748.02	7352.06	13741.3	8790.52	5280.12	5652.23	54702.7	20435.1	43864
185.9	17945.5	12019.4	25105	13686.6	14727.8	16057.2	29484.1	10246.3	22037.8	31559.2		5748.4	7345.61	13741.8	8783.27	5291.77	5653.99	54704.9	20440.8	43903.8
186	17951.3	12019.4	25105	13690.7	14714.9	16057.4	29508.8	10234.7	22028.8	31543.1		5740.57	7344.19	13734.1	8787.17	5297.3	5648.57	54743.4	20435.6	43959.7
186.1	17951.8	12019.4	25105	13705.5	14728.6	16065.5	29516.2	10247.7	22006.8	31525.3		5749.37	7339.34	13736.7	8790.46	5300.85	5656.06	54737	20433.2	44023.5
186.2	17935.5	12019.4	25105	13719.7	14730.6	16049.9	29514.3	10216.1	21980.3	31503		5740.06	7327.24	13735.8	8789.56	5315.91	5662.74	54803.7	20439.2	44042.6
186.3	17953.2	12019.4	25105	13731.6	14731.4	16069.5	29501.5	10211.3	21965	31488.9		5733.3	7322.59	13728.8	8784.78	5323.12	5661.42	54800.4	20449.1	44111.8
186.4	17943.7	12019.4	25105	13748	14719.3	16064	29511.9	10200.3	21960.9	31450.1		5744.23	7326.77	13721.4	8799.74	5333.6	5672.67	54866.4	20435.7	44154.6
186.5	17942.6	12019.4	25105	13774.8	14722.1	16059.7	29503.7	10189.8	21935.2	31430.6		5731.48	7312.27	13722.6	8785.77	5340.69	5675.87	54906.4	20449.2	44223.8
186.6	17937.6	12019.4	25105	13766.4	14732.9	16071.4	29503.3	10183.4	21915.5	31437.9		5728.3	7297.32	13715	8792.03	5340.82	5674.86	54931.5	20447.3	44260.4
186.7	17921.6	12019.4	25105	13759.1	14708.4	16064.3	29515.5	10184.5	21909.1	31418.7		5724.34	7293.58	13718.4	8790.24	5352.89	5679.16	54999.9	20430.1	44295.3
186.8	17914.7	12019.4	25105	13775	14723.8	16077.8	29550.5	10168.8	21886.2	31396.5		5727.69	7287.18	13726.7	8788.04	5356.26	5692.41	55057.7	20433.8	44335.9
186.9	17930	12019.4	25105	13787.6	14728.6	16058.8	29525.1	10167	21867.9	31385.4		5716.27	7278.82	13701.4	8784.88	5378.22	5693.13	55102.5	20426.4	44396.3
187	17934.5	12019.4	25105	13793.3	14727.1	16069.4	29533.6	10162.1	21852.9	31359.2		5717.43	7275.01	13701.5	8770.43	5376.46	5695.39	55118	20420.3	44418.5
187.1	17938.8	12019.4	25105	13796.3	14715.8	16095	29523.6	10149.3	21834.1	31327.6		5711.97	7256.67	13706.5	8786.83	5382.78	5693.95	55141.1	20420.2	44485.7
187.2	17946.7	12019.4	25105	13816	14714.1	16064.8	29526.3	10129.9	21827.7	31316.9		5703.57	7247.06	13697.7	8776.68	5391.06	5702.38	55198	20409.8	44522.7
187.3	17940.2	12019.4	25105	13820	14724.2	16073	29520.8	10124.7	21800.6	31269.9		5709.4	7243.74	13712.5	8778.24	5400.31	5703.61	55237.8	20424.2	44592
187.4	17938.3	12019.4	25105	13839	14724.3	16097.8	29514.2	10120.2	21790.3	31270.3		5714.27	7227.34	13698.8	8775.64	5404.49	5717.06	55264.5	20428.9	44622.4
187.5	17939.3	12019.4	25105	13840.2	14704.8	16102.5	29512.3	10107.4	21792.7	31226.4		5704.23	7227.03	13683.7	8768.72	5414.87	5726.08	55334.6	20411.2	44687.9
187.6	17927.1	12019.4	25105	13852.6	14708.6	16090.8	29501.9	10114.6	21777.4	31239.6		5709.42	7217.08	13694.7	8776.97	5425.35	5729.19	55305.5	20412.4	44701.8
187.7	17928	12019.4	25105	13831.9	14707.3	16083.9	29521.7	10098.7	21750.4	31221.2		5702.18	7220.39	13684.4	8766.42	5423.16	5738.41	55381.2	20401.4	44751.2
187.8	17937.5	12019.4	25105	13821.8	14722.1	16098.3	29515.8	10092.9	21718.9	31211.2		5700.01	7202.17	13674.4	8760.51	5428.91	5736.71	55412.5	20401.9	44801.1
187.9	17934.3	12019.4	25105	13822.8	14724.5	16098.1	29509.3	10080.1	21722.6	31208.5		5695.66	7190.23	13677.8	8761.17	5439.53	5744.52	55483.9	20395.8	44867.7
188	17920.1	12019.4	25105	13841.2	14716.9	16113.1	29547.8	10081.7	21700.3	31164.4		5694.56	7183.16	13669	8761.99	5450.66	5746.85	55477.3	20391.2	44901.6
188.1	17927.7	12019.4	25105	13852.7	14722.6	16110	29525	10067.7	21689.9	31163		5687.91	7171.79	13675.1	8757.33	5454.38	5758.7	55501.6	20389.2	44968.9
188.2	17935.6	12019.4	25105	13852.7	14719.6	16108	29516	10054.7	21687.4	31152.8		5688.43	7169.57	13673.4	8758.98	5451.28	5758.27	55611.1	20388.4	45021.4
188.3	17937.5	12019.4	25105	13861.7	14723.4	16103.2	29512.7	10053.5	21662.7	31140.1		5689.29	7159.12	13670.4	8757.12	5460.78	5762.92	55637.2	20389.9	45047.2
188.4	17932	12019.4	25105	13875.3	14715.5	16109.1	29526.8	10052.7	21648.4	31126.7		5683.84	7159.67	13670.7	8745.68	5464.83	5762.79	55637	20388.5	45063.5
188.5	17929.6	12019.4	25105	13884.7	14712.9	16104.4	29520.3	10042.2	21647.8	31148.9		5675.57	7145.33	13677.1	8752.17	5475.12	5781.11	55711.1	20390.8	45142.7
188.6	17933.1	12019.4	25105	13900.4	14724.8	16110.9	29514.7	10033.2	21633.1	31122.5		5681.71	7141.67	13665.4	8750.46	5468.82	5791.23	55719.4	20385.1	45179.9
188.7	17929.1	12019.4	25105	13902.7	14718.9	16096.6	29510	10044.9	21616.9	31095.2		5666.47	7132.23	13657.2	8748.03	5484.18	5790.97	55799.1	20362	45209.4
188.8	17944.4	12019.4	25105	13912.1	14717.8	16102.5	29518.5	10027.4	21618.8	31111.6		5669.74	7134.11	13652	8742.28	5487.62	5803.01	55825.3	20370.8	45273.2
188.9	17937.8	12019.4	25105	13909.7	14718.9	16110.1	29531.2	10012.5	21611.9	31098.1		5653.51	7128.84	13658.1	8744.78	5484.47	5813.72	55864.3	20384.7	45311.9
189	17942.5	12019.4	25105	13899.4	14704.1	16105.8	29525.3	10012.9	21592.9	31097.6		5652.71	7118.43	13634.2	8745.93	5495.02	5820.88	55858.4	20387.9	45341.6
189.1	17957.9	12019.4	25105	13889.7	14708.7	16102.9	29531.4	10013.7	21578.3	31093.8		5655.97	7126.46	13638.2	8733.1	5493.59	5823.56	55915.9	20397.7	45384.2
189.2	17943.2	12019.4	25105	13902.2	14707.6	16101.8	29523.2	10005.7	21583.7	31074.4		5652.4	7111.62	13610.5	8720.9	5499.61	5834.11	55920.2	20375.8	45425
189.3	17948.6	12019.4	25105	13891.4	14702.9	16113	29528.4	10001.6	21572.6	31060.2		5649.26	7108.16	13613.7	8717.22	5506.14	5841.43	56028.9	20381.4	45475.5
189.4	17948.6	12019.4	25105	13893.2	14698.5	16116.4	29521.2	9997.94	21557.6	31056.8		5646.64	7099.66	13610.1	8706.7	5509.29	5849.58	56023.2	20383.4	45497.3
189.5	17960.6	12019.4	25105	13874.8	14695.6	16126.6	29537.3	9990.6	21526.6	31044.6		5646.48	7099.11	13583.9	8701.79	5502.52	5852.32	56038.8	20392.5	45524.7
189.6	17957	12019.4	25105	13896.1	14696.1	16129.7	29520.7	9982.61	21519	31049.7		5650.76	7089.77	13589.1	8694.54	5510.74	5865.57	56057.3	20406	45563.2
189.7	17955.5	12019.4	25105	13899.5	14709.6	16127.8	29548.3	9970.06	21509.9	31035.1		5641.93	7084.11	13585.6	8690.7	5508.23	5870.38	56111.7	20407.7	45603.2
189.8	17948.3	12019.4	25105	13909.7	14691.2	16129.1	29546.9	9970.74	21494.8	31032.9		5650.9	7082.97	13574.2	8676.54	5509.58	5877.02	56126.6	20393.9	45629.1
189.9	17956.9	12019.4	25105	13902.9	14697.3	16129.4	29543.8	9962.54	21499.9	31028.4		5646.86	7076.18	13573.9	8667.17	5504.95	5886.3	56163.3	20413	45662.6
190	17962.3	12019.4	25105	13909.2	14672.5	16136.4	29530.1	9958.49	21491.2	31051		5636.2	7073.46	13561.7	8663.41	5501.5	5896.28	56200.9	20408.5	45690.8
190.1	17956.5	12019.4	25105	13915	14677.9	16141.7	29532.5	9949.54	21467	31031.8		5651.16	7067.27	13554.1	8652.17	5499.91	5901.13	56263	20411	45712.3
190.2	17970.7	12019.4	25105	13920.5	14665.1	16142.3	29533.4	9940.74	21484.8	31048		5644.57	7062.37	13533.2	8635.41	5502.77	5912.72	56295.3	20420.5	45737.5
190.3	17978.1	12019.4	25105	13907.1	14678	16154.9	29534.7	9935.2	21455.9	31029.6		5638.06	7050.56	13522.3	8632.64	5508.4	5926.07	56318.9	20415.3	45765.3
190.4	17979.3	12019.4	25105	13923.9	14666.3	16167.5	29526.8	9920.59	21462.3	31028.6		5641.67	7056.99	13514.3	8624.14	5500	5931.61	56306	20414.2	45785.2
190.5	17996.7	12019.4	25105	13934.2	14660.4	16176.6	29521.1	9887.32	21453	31026.4		5634.72	7049.49	13511.5	8617.71	5501.93	5942.24	56414.3	20420.2	45815.8
190.6	18001.2	12019.4	25105	13936.7	14656.9	16174.8	29506.6	9903.93	21443.3	31061.1		5634.78	7044.47	13508.9	8612.51	5494.81	5947.31	56404.1	20431.6	45814.9
190.7	18018.7	12019.4	25105	13936.9	14650.4	16178.7	29524.6	9874.49	21435	31041.1		5632.5	7043.83	13504.8	8607.87	5491.82	5954.52	56421.9	20440.1	45832.7
190.8	18034.5	12019.4	25105	13942.2	14656.9	16170	29534.9	9865.48	21433.9	31055.2		5635.68	7041.59	13501	8599.91	5479.07	5961.54	56463.5	20444.9	45869.5
190.9	18042.8	12019.4	25105	13956.7	14646.3	16180.8	29507	9855.88	21435.6	31034.9		5630.09	7038.79	13477.5	8591.96	5475.35	5968.92	56502.4	20425.5	45886.8
191	18040.6	12019.4	25105	13949.8	14638.3	16196	29518.1	9851.11	21428.1	31070.2		5621.77	7025.68	13484	8581.09	5473.13	5985.26	56524	20442.3	45913.2
191.1	18037.9	12019.4	25105	13951.8	14637.3	16191.5	29524.9	9852.8	21423.6	31061.4		5629.43	7037.26	13471.8	8580.2	5474.62	5987.51	56598.3	20449.9	45913.9
191.2	18040.9	12019.4	25105	13953.7	14643.3	16216.7	29502	9847.4	21436.1	31070.9		5632.99	7034.02	13513.1	8554.9	5464.12	5995.4	56612.2	20466.1	45965.8
191.3	18055.1	12019.4	25105	13951.5	14619.9	16198.6	29505.8	9841.58	21427.5	31056.2		5620.13	7028.88	13518.5	8575.88	5468.56	5998.76	56614.5	20453.3	45970
191.4	18043.5	12019.4	25105	13968.6	14617.6	16235.3	29512.6	9849.84	21427.6	31075.6		5623.42	7031.29	13514.1	8580.64	5451.72	6009.21	56645.3	20466.8	45996.9
191.5	18040.3	12019.4	25105	13979.8	14622.3	16222	29512.1	9851.38	21405.2	31093.1		5621.86	7021.16	13494.4	8569.82	5448.09	6016.57	56734	20476.5	45996.3
191.6	18036	12019.4	25105	13965.4	14599.7	16235.4	29471.9	9855.46	21425.1	31085.7		5613.97	7032.86	13480.3	8572.63	5448.7	6018.48	56773.5	20475.9	46012.3
191.7	18038.8	12019.4	25105	13976.5	14599.8	16228.7	29501.6	9864.82	21446.4	31088		5608.88	7022.34	13488.5	8562.12	5434.26	6028.25	56809.8	20483.8	46002.8
191.8	18044	12019.4	25105	13980.2	14593.7	16222.7	29441.9	9843.9	21424.6	31106.2		5618.79	7013.53	13487.3	8548.88	5435.57	6031.02	56808.1	20482.9	46036.9
191.9	18048.4	12019.4	25105	13985.4	14589.7	16246.4	29449.9	9861.77	21440	31106.1		5623.73	7018.11	13486.6	8544.19	5430.91	6043.51	56794.8	20489	46040.1
192	18042.8	12132.3	25105	13995.3	14568.9	16249.9	29455	9866.96	21452.9	31122.2		5613.78	7016.62	13490.1	8555.58	5409.06	6055.91	56827.3	20494.8	46037.4
192.1	18040.9	12125.2	25105	14000.2	14551.2	16255.3	29444.1	9874.76	21440.7	31118.1		5619.92	7012.78	13479.2	8541.44	5419.08	6061.4	56868.3	20478.4	46051.6
192.2	18035.9	12098.4	25105	14005.3	14550.5	16253.6	29445.7	9865.56	21451.7	31128		5620.27	7005.79	13479.9	8544.78	5420.62	6070.87	56913.1	20469.4	46087.1
192.3	18047.6	12087	25105	14021.1	14549.7	16270	29437.3	9867.62	21447.6	31142.2		5620.88	7014.66	13463	8535.46	5404.43	6074.61	56957.5	20480.4	46092.4
192.4	18038.8	12063.2	25105	14016.6	14537.9	16281.5	29444	9870.26	21447	31160.6		5627.09	7015.13	13467.8	8531.96	5404.78	6074.38	56927	20476.3	46100.4
192.5	18043	12044	25105	14023.5	14543.8	16285.5	29419.1	9869.61	21436.4	31174.3		5617.42	7001.34	13464.7	8540.63	5397.88	6086.04	56978.1	20478.6	46120.8
192.6	18035.8	12019.7	25105	14006.1	14536.4	16284.5	29437.2	9890.02	21464.2	31166.7		5612.3	7012.3	13465.9	8539.6	5392.62	6096.92	56977.5	20473.5	46122
192.7	18033.8	11989.3	25105	14033.2	14525.8	16281.2	29452.8	9880.27	21461.9	31204.6		5609.09	7002.36	13456	8523.13	5389.94	6098.73	57006.6	20472.5	46127
192.8	18028.5	11973.9	25105	14011.6	14522.2	16298.7	29423.9	9876.53	21465.8	31204.9		5613.53	7004.38	13443.5	8517.3	5388.78	6104.26	57061.2	20473.7	46138.4
192.9	18041.4	11965.1	25105	14027.7	14502.9	16299.3	29433.6	9885.37	21455.6	31219.8		5615.66	7011.86	13437.6	8522.42	5382.7	6104.12	57091.8	20490.7	46153.5
193	18033.9	11932.5	25105	14033.1	14487.3	16304.5	29449.8	9894.28	21465.1	31243.8		5608.08	7007.12	13436.8	8524.36	5384.85	6112.07	57116.4	20488.6	46135.7
193.1	18037	11914.9	25105	14013.6	14477	16317.9	29426.6	9902.03	21476.6	31244.5		5622.04	7003.02	13423.4	8517.77	5374.69	6108.54	57146.7	20489.2	46154
193.2	18042.8	11908.6	25105	14022.8	14474.8	16332.7	29435	9893.88	21483.6	31280.5		5610.14	7007.63	13423.4	8510.91	5372	6123.59	57092.8	20496.5	46158.9
193.3	18045.7	11860.9	25105	14028.9	14460	16329.1	29435.9	9904.1	21484.2	31282.6		5615.87	7007.41	13398.5	8515.17	5369.78	6127.1	57131	20474.5	46152.2
193.4	18052.8	11832.3	25105	14006.7	14442	16337.3	29427.9	9895.59	21489.3	31294.6		5617.49	7011	13405.5	8501.74	5365.05	6136.2	57102.1	20492.1	46158.2
193.5	18054	11802.6	25105	14025.8	14430.7	16350.5	29453.5	9911.89	21493.2	31297.1		5613.96	7011.53	13400.7	8506.2	5358.27	6142.83	57144.7	20491.6	46179.4
193.6	18059.8	11768.5	25105	14007.9	14427.2	16346.8	29438.9	9920.39	21488.3	31318.4		5609.41	7014.04	13398.5	8499.3	5360.36	6138.1	57169.4	20465.3	46175.8
193.7	18065.9	11761.1	25105	14006.8	14410.1	16356.5	29441.5	9922.31	21502.8	31344.3		5613.27	7007.87	13388	8493.8	5362.09	6135.66	57210	20489.1	46199.2
193.8	18080.3	11733.5	25105	14024.8	14404.4	16384.9	29425	9918.29	21495.4	31320.8		5615.04	7010.82	13379.2	8494.77	5346.32	6148.09	57225.9	20485.4	46200.7
193.9	18074.8	11703.2	25105	14030.3	14393.5	16357.5	29412.2	9925.73	21504.8	31356.2		5615.34	7003.24	13390.2	8484.41	5351.3	6175.46	57294.6	20452.6	46190.7
194	18090.8	11681.4	25105	14015.7	14365.3	16388	29426.5	9925.64	21503.4	31371.7		5608.59	7012.51	13376.9	8482.39	5366.94	6243.68	57268.7	20404.8	46196.4
194.1	18096.5	11661.2	25105	14006.9	14360.9	16384.3	29418.5	9936.49	21505.9	31370.7		5604.03	7013.34	13371.7	8474.73	5340.75	6142.32	57237.1	20383.9	46209.4
194.2	18092.9	11649.3	25105	14011.7	14346.5	16405.4	29430.9	9938.1	21505.2	31403.8		5599.49	7016.67	13357	8476.97	5342.08	6147.24	57272	20377.8	46218.2
194.3	18090.5	11639.2	25105	14020.7	14338.2	16422	29424	9942.3	21510	31393.2		5603.21	7030.77	13341.2	8463.39	5336.62	6144.9	57288.8	20408	46240.9
194.4	18103.5	11619	25105	14023.2	14308.9	16399.8	29413	9936.69	21515.4	31409.3		5602.7	7027.06	13350.4	8455.86	5334.86	6153.33	57324.5	20394.5	46208.8
194.5	18095.6	11605.5	25105	14020.4	14301.2	16413.8	29425	9952.72	21512.1	31410.8		5606.97	7015.57	13339.8	8460.09	5330.34	6155.09	57347	20397.3	46239.5
194.6	18092.2	11589.7	25105	14017.1	14287.4	16420.6	29432.9	9947.63	21519.1	31442.2		5599.96	7016.6	13330.2	8442.41	5323.16	6151.32	57372	20417.4	46269.9
194.7	18080.3	11589.2	25105	14032.7	14283.4	16447.6	29410.1	9951.23	21549	31462.6		5605.81	7035.33	13317.6	8440.78	5324.82	6147.65	57366.5	20422.8	46274.3
194.8	18096.7	11565.5	25105	14032.2	14283.4	16428.4	29404.6	9948.13	21544.8	31470.7		5603.8	7030.84	13320.8	8439.56	5320.49	6157.54	57393.7	20428.3	46280.8
194.9	18095.4	11568	25105	14018.3	14262	16435.1	29402	9957.27	21548.6	31491.6		5605.87	7043.77	13323	8436.22	5318.4	6141.79	57426.6	20410.9	46344.1
195	18093.8	11544.8	25105	14030.7	14250.9	16464	29410	9956.1	21545.1	31510.9		5610.66	7036.42	13309.7	8421.13	5319.78	6150.33	57429.6	20422.5	46350.1
195.1	18109.1	11533.8	25105	14026.5	14231.2	16464.9	29408.3	9966.97	21563.5	31530.2		5612.07	7053.37	13311.5	8427.22	5317.29	6142.34	57482.8	20408.9	46376.6
195.2	18107.8	11557.4	25105	14019	14222.2	16472.7	29425	9973.58	21558.5	31528.6		5610.73	7057.91	13290.7	8417.72	5316.38	6143.63	57477.3	20416.1	46387.2
195.3	18120.3	11530.2	25105	14020	14217.4	16472.8	29417.7	9980.07	21565.5	31537.8		5616.04	7060.39	13292.6	8408.91	5311.37	6138.29	57474.8	20407.5	46424.6
195.4	18125.5	11515.7	25105	14028.3	14210	16490.6	29402.8	9979.31	21578.1	31543		5621.17	7068.21	13292	8416.88	5310.34	6139.94	57489.9	20408.9	46433.7
195.5	18144.2	11507.6	25105	14009.9	14200.4	16492	29397	9975.17	21572.4	31562.1		5612.81	7078.46	13278.4	8409.36	5307.58	6142.8	57531.8	20389.6	46465.5
195.6	18137.7	11502.6	25105	13994.8	14193	16499.3	29422	9988.44	21585.4	31569.4		5613.01	7073.79	13275	8403.73	5306.3	6139.19	57536.3	20397.1	46468.8
195.7	18159.4	11494	25105	13976.7	14179.3	16491.8	29414.1	9994.22	21590.1	31591		5618.09	7081.22	13254.2	8395.89	5303.02	6135.43	57563.1	20407	46495
195.8	18140	11471.3	25105	13984.2	14165.8	16511.9	29418.4	10002.8	21585	31592.3		5617.87	7097.53	13250.1	8398.41	5305.67	6121.03	57578.6	20418.8	46495.6
195.9	18156.6	11455.1	25105	13991.5	14161.3	16521.1	29422	9995.2	21582.4	31632.1		5616.74	7094.67	13243.1	8386.16	5291.08	6121.82	57573.6	20412.3	46518.7
196	18163.7	11446.9	25105	13982.6	14127.6	16531.9	29433.3	9992.4	21569.8	31625.8		5620.19	7099.17	13254.2	8383.4	5295.8	6113.68	57607	20412	46557.8
196.1	18196.2	11441.4	25105	13978.1	14131	16545.8	29429.3	10007.3	21585.7	31638.9		5623.91	7099.96	13247.7	8375.03	5288.34	6104.31	57626.4	20394.9	46547.8
196.2	18199.4	11435.2	25105	13959.6	14115.3	16563.4	29440.8	10002	21584.1	31658.1		5627.9	7106.56	13240.9	8378.58	5289	6097.22	57640	20408.9	46579.2
196.3	18200.7	11433.1	25105	13956.1	14093.2	16561.2	29439.7	10010.2	21583.5	31666		5621.17	7107.23	13225.5	8361.08	5288.02	6090.64	57690.2	20413.3	46610.8
196.4	18206.2	11424.4	25105	13949.1	14083.8	16579	29468.1	10018.7	21580.2	31668.2		5621.61	7119.32	13219.6	8356.03	5280.29	6085.1	57697.3	20402.5	46649.8
196.5	18212.6	11423.7	25105	13928.8	14075.2	16572.9	29440.5	10024.5	21586.5	31692.2		5623.62	7143.07	13219.2	8361.31	5269.27	6079.46	57757	20396.9	46661.2
196.6	18218.9	11413.9	25105	13925.9	14060.9	16586.5	29429.1	10022.1	21567.7	31688.3		5621.13	7141.5	13206.7	8350.33	5267.74	6067.62	57734.2	20405.1	46678.9
196.7	18226.3	11402.3	25105	13928.4	14067.6	16584.2	29470.3	10021.6	21567.4	31706.7		5625.61	7144.22	13198.4	8348.97	5271.96	6060.94	57782.1	20389.7	46677.6
196.8	18232.8	11392.9	25105	13906.5	14067.5	16597.1	29457.2	10013	21556.8	31713.2		5622.22	7157.16	13197.2	8344.97	5268.44	6061.28	57761.6	20389.6	46705.9
196.9	18222.2	11379.3	25105	13916.6	14055	16611.8	29456.3	10031.2	21561	31724		5622.92	7156.47	13180.3	8344.86	5259.29	6043.88	57770.9	20375.4	46705.8
197	18240	11384.9	25105	13915.5	14035.5	16604.1	29470.2	10022.4	21551	31723.6		5622.42	7170.91	13165.1	8349.07	5256.53	6047.08	57794.3	20393.8	46769.6
197.1	18249.6	11376.2	25105	13898.5	14037	16632.5	29463.4	10041.1	21559.8	31734.5		5620.32	7179.48	13177.8	8335.77	5256.64	6036.03	57816.6	20388.6	46760.4
197.2	18251.1	11372.4	25105	13904.6	14020.2	16629.3	29469.1	10026.7	21553.1	31734.4		5621.73	7179.94	13183.6	8323.71	5245.34	6023.22	57889.3	20398.8	46719.4
197.3	18255.2	11366.3	25105	13905.1	14013.8	16640.8	29502.1	10026.8	21569.7	31730.1		5630.1	7190.11	13164.3	8330.19	5253.88	6015.44	57831.7	20381.4	46739.8
197.4	18268.3	11356.9	25105	13901.5	14001.1	16646.3	29503	10037.3	21555.3	31738		5630.81	7191.86	13159	8317.47	5246.78	6002.42	57810.3	20386.7	46733.3
197.5	18266	11339.9	25105	13880.4	13982.5	16641.9	29505.5	10034.1	21526.8	31737.4		5629.58	7199.96	13148.2	8310.51	5251.31	6004.23	57856.9	20369.6	46744.7
197.6	18298.8	11348.7	25105	13878.2	13968.4	16637.7	29517.7	10048.5	21539.3	31733.7		5629.76	7211.61	13145.5	8312.52	5239.4	5993.89	57851.1	20384.9	46740.4
197.7	18284.9	11341.6	25105	13868.7	13977.1	16645.3	29518.1	10044.2	21521.3	31730.7		5631.03	7215.38	13136.7	8303.36	5228.32	5990.64	57891.5	20384.4	46739.2
197.8	18289.9	11335.1	25105	13873.6	13971.3	16656.5	29533.4	10045.3	21526.3	31732.2		5634.28	7226.78	13137.1	8307.16	5227.34	5978.74	57867.6	20386.8	46755.3
197.9	18300.5	11323.9	25105	13854.5	13957.4	16663.6	29553.1	10048.4	21521.5	31728.2		5634.72	7237.62	13130.8	8302.43	5222.34	5976.56	57900.9	20367.6	46713
198	18311.5	11318.1	25105	13847.9	13938.3	16663.3	29553.3	10050	21510.8	31718		5637.89	7249.53	13128.3	8302.04	5218.3	5967.3	57870.1	20377.5	46752.7
198.1	18321.1	11321.8	25105	13844.4	13928.9	16671.3	29557.8	10051.3	21507.2	31728.1		5638.02	7259.78	13116.3	8294.13	5211.22	5956.02	57885.7	20399.1	46753
198.2	18329.7	11311.3	25105	13834.5	13923	16675.1	29583.8	10055.7	21492.9	31705.4		5633.1	7266.8	13107.7	8286.64	5207.99	5948.66	57920.4	20381.7	46761.3
198.3	18338.1	11314.5	25105	13816.9	13912.6	16683.7	29598	10056.2	21475.8	31705.3		5644.1	7274.36	13088.4	8283.27	5199.53	5946.21	57926.8	20371.3	46781.2
198.4	18323.1	11302.5	25105	13804.2	13898.2	16692.7	29582	10046.8	21478.6	31693.5		5628.97	7284.22	13081.7	8282.73	5196.79	5928.01	57954	20374.9	46758.8
198.5	18333.8	11296.1	25105	13795.4	13891.2	16684.3	29620.5	10054.7	21450.3	31673.8		5636.53	7292.47	13069.8	8267.24	5191.38	5932.72	57967.6	20380.8	46773.9
198.6	18340.3	11285.3	25105	13788.5	13884.8	16697.1	29605.1	10060.9	21438.1	31679.2		5635.18	7300.31	13062.2	8271.1	5189.13	5929.66	57942.4	20382	46762
198.7	18349.7	11290.8	25105	13775.3	13865.4	16688.7	29608.1	10058.1	21429.9	31657.1		5637.84	7307.52	13071.2	8264.06	5175.76	5918.71	57947.5	20397.9	46757.2
198.8	18357.9	11276.6	25105	13762.6	13854.6	16698.4	29622.2	10060.3	21415.8	31623.5		5632.37	7324.02	13059.9	8252.99	5181.94	5906.82	57890.8	20390.4	46752.9
198.9	18368.1	11280.6	25105	13751.2	13854.6	16700.7	29660.8	10058.1	21426.3	31628.1		5644.06	7330.56	13068.9	8250.82	5174.29	5908.4	57884.6	20379.6	46768.1
199	18380.9	11282.4	25105	13735.5	13829.9	16705.8	29659.2	10061.7	21405.7	31599.1		5642.63	7340.86	13053.4	8248.6	5168.47	5898.83	57902.9	20381.2	46743.7
199.1	18394.2	11265.1	25105	13716	13825.4	16707.3	29658.2	10061.7	21392.6	31591.1		5638.22	7349.62	13044.4	8249.89	5167.2	5893.09	57859.7	20378.4	46767.6
199.2	18385.6	11256.3	25105	13707.3	13805	16704.8	29668.1	10057.2	21408.9	31552.3		5630.87	7350.28	13039.5	8247.13	5164.7	5887.13	57871.8	20370.3	46761.5
199.3	18393.7	11269.3	25105	13687.5	13795.5	16701.3	29681.4	10060.7	21385.4	31542.3		5639.72	7352.39	13035.8	8243.74	5155.06	5888.49	57859.6	20385.9	46795.7
199.4	18393.8	11260.3	25105	13674	13779.4	16704.4	29693.4	10063.6	21373.5	31503		5632.13	7370.81	13032.7	8242.29	5150.81	5876.09	57904.8	20389.1	46785.7
199.5	18431.4	11256.3	25105	13658.9	13765.5	16721.8	29705.9	10055.4	21345.4	31477.8		5634.33	7369.12	13035.8	8241.77	5146.81	5878.04	57876.6	20377.4	46749.8
199.6	18422.3	11255.4	25105	13646.5	13761.8	16698.2	29750.1	10057.1	21351.9	31461.8		5631.58	7370.87	13038.8	8244.17	5135.99	5871.69	57865.6	20378.1	46781.9
199.7	18438.6	11245.2	25105	13637.5	13744	16717.9	29756.1	10052	21344.1	31408.9		5642.4	7380.11	13028.3	8249.01	5132.72	5868.03	57826.6	20398.6	46772.9
[truncated: 5,638 more rows]
