# Supplementary material for: Single‐cell transcriptomics of suprachiasmatic nuclei reveal a Prokineticin‐driven circadian network
Source: EMBO J. 2021 Sep 6;40(20):e108614. doi: 10.15252/embj.2021108614 (PMC8521297; doi:10.15252/embj.2021108614)
Supplement: Supplementary file 4 — Source Data for Figure 1 [file EMBJ-40-e108614-s004.xlsx]

## Sheet: Fig 1 B_D
CT7.5 Putative SCN cells																													CT7.5 Extra-SCN Hypothalamic cells
FeatureID	FeatureName	Putative SCN cluster Average	Putative SCN cluster Log2 Fold Change	Putative SCN cluster P-Value	Hypothalamic cell cluster Average	Hypothalamic cell cluster Log2 Fold Change	Hypothalamic cell cluster P-Value	Astrocyte cluster Average	Astrocyte cluster Log2 Fold Change	Astrocyte cluster P-Value	Oligodendrocyte cluster Average	Oligodendrocyte cluster Log2 Fold Change	Oligodendrocyte cluster P-Value	Radia Glial cluster Average	Radia Glial cluster Log2 Fold Change	Radia Glial cluster P-Value	Microglia cluster Average	Microglia cluster Log2 Fold Change	Microglia cluster P-Value	Ependymocyte cluster Average	Ependymocyte cluster Log2 Fold Change	Ependymocyte cluster P-Value	Endothelial cluster Average	Endothelial cluster Log2 Fold Change	Endothelial cluster P-Value				FeatureID	FeatureName	Putative SCN cluster Average	Putative SCN cluster Log2 Fold Change	Putative SCN cluster P-Value	Hypothalamic cell cluster Average	Hypothalamic cell cluster Log2 Fold Change	Hypothalamic cell cluster P-Value	Astrocyte cluster Average	Astrocyte cluster Log2 Fold Change	Astrocyte cluster P-Value	Oligodendrocyte cluster Average	Oligodendrocyte cluster Log2 Fold Change	Oligodendrocyte cluster P-Value	Radial Glial cluster Average	Radial Glial cluster Log2 Fold Change	Radia Glial cluster P-Value	Microglia cluster Average	Microglia cluster Log2 Fold Change	Microglia cluster P-Value	Ependymocyte cluster Average
ENSMUSG00000030069	Prok2	1.85404	4.62753	1.59601e-97	0.111125	-3.28045	3.62254e-33	0.0299829	-4.90052	7.07606e-25	0.055387	-3.93844	1.07152e-10	0.0789213	-3.28118	0.648231	0.0428867	-4.26551	7.4466e-09	0.0392981	-4.30147	0.000843769	0.0307174	-4.47247	0.396089				ENSMUSG00000005892	Trh	0.0227422	-4.58745	3.76e-15	1.10561	5.39434	1.09e-27	0.0481868	-2.93696	0.0118578	0.0118038	-4.81883	0.0200073	0.105228	-1.61514	1	0.0159293	-4.35862	0.116706	0.00785961
ENSMUSG00000037727	Avp	67.8954	4.37526	1.78362e-15	3.95624	-3.34129	1.78828e-37	2.34616	-3.83808	8.28163e-21	2.48878	-3.67973	1.7333e-11	1.92568	-3.97176	0.343084	3.89044	-3.00618	8.33667e-07	1.77889	-4.10132	0.000620796	3.50792	-3.10599	0.711804				ENSMUSG00000004366	Sst	0.108221	-4.19747	1.7e-23	4.00457	5.24724	2.59e-15	0.0856654	-3.99231	9.55e-07	0.0626509	-4.36074	0.00040525	0.0736599	-3.97056	1	0.216884	-2.54578	0.0896173	0.0654968
ENSMUSG00000067604	Nms	1.34367	4.36808	1.46397e-92	0.0928302	-3.08212	3.17747e-31	0.0337308	-4.28097	1.5114e-21	0.0390433	-3.98451	3.57423e-11	0.0631371	-3.13162	0.644436	0.0539147	-3.49172	3.63431e-07	0.0445378	-3.68164	0.00292659	0.012287	-5.02378	0.237331				ENSMUSG00000024517	Grp	0.063678	-3.67588	4.93e-42	1.65626	5.07705	2.25e-96	0.0267705	-4.39132	9.56e-17	0.0381353	-3.79876	6.97e-08	0.03683	-3.61468	0.862356	0.025732	-4.30924	5.69e-07	0.0314384
ENSMUSG00000028298	Cga	0.993911	3.79257	1.24719e-05	0.0221347	-4.79541	0.000789312	0.0182039	-4.76491	0.242455	0.0118038	-5.25099	1	0.0157843	-4.44363	1	0.0159294	-4.79077	1	0.0314385	-3.76162	1	0.0307174	-3.63336	1				ENSMUSG00000024907	Gal	0.0445433	-3.68708	2.21e-17	1.1623	4.9733	3.27e-38	0.0251642	-3.97219	5.53e-06	0.0208836	-4.13827	0.00188229	0.0105228	-4.52696	1	0.025732	-3.80411	0.0204226	0.0340583
ENSMUSG00000032532	Cck	3.05294	3.69103	1.78362e-15	0.378323	-2.24688	9.74023e-13	0.070674	-4.46595	3.60531e-15	0.0980623	-3.91446	4.05331e-07	0.341992	-2.02436	1	0.136012	-3.41488	0.000140893	0.136233	-3.36199	0.0820711	0.0307174	-5.2629	0.893856				ENSMUSG00000029819	Npy	0.368109	-2.74482	1.68e-08	4.8484	3.94801	2.59e-15	0.301435	-2.56389	0.0120484	0.122578	-3.80088	0.0281559	0.126274	-3.63415	1	0.150716	-3.47463	0.127043	0.547553
ENSMUSG00000049630	C1ql3	1.33802	3.57696	1.78362e-15	0.153814	-2.37545	2.84429e-21	0.023558	-4.8533	1.02928e-25	0.176149	-1.8747	0.000421283	0.268333	-1.18668	1	0.0441121	-3.83651	3.37949e-08	0.0366782	-4.00613	0.0010315	0.0184304	-4.66949	0.27562				ENSMUSG00000021647	Cartpt	0.13065	-2.28583	1.29e-08	1.27591	3.788	2.59e-15	0.0626429	-2.92572	0.00031004	0.0217916	-4.34462	0.00083166	0.0315685	-3.56825	1	0.0281827	-3.94352	0.0131424	0.0314384
ENSMUSG00000091956	C2cd4b	1.58223	3.48427	1.78362e-15	0.215249	-2.12383	2.09334e-18	0.0572888	-3.8354	1.89705e-19	0.0526631	-3.8737	3.33461e-11	0.0736599	-3.23828	0.577081	0.0612667	-3.62473	9.19529e-08	0.225309	-1.71335	0.217052	0.0552913	-3.59897	0.528015				ENSMUSG00000005705	Agrp	0.160136	-2.36008	5.23e-06	1.63277	3.77043	2.59e-15	0.0744218	-3.03947	0.0075024	0.055387	-3.38766	0.0917351	0.0894442	-2.56261	1	0.0318587	-4.13269	0.119904	0.0838359
ENSMUSG00000027994	Mcub	1.06465	3.38113	1.78362e-15	0.142069	-2.1666	1.12353e-18	0.0396203	-3.80174	3.9723e-19	0.0426752	-3.61049	3.3805e-10	0.0420914	-3.41606	0.485694	0.158068	-1.69738	0.00579335	0.0183391	-4.60646	0.000193161	0.110583	-2.11129	1				ENSMUSG00000040938	Slc16a11	0.0145863	-3.05989	1.25e-32	0.229704	3.66009	7.31e-59	0.00481868	-4.04818	2.6e-14	0.00907984	-3.06929	3.93e-06	0.00526142	-2.92265	0.804842	0.011028	-2.74778	0.00028128	0.0471577
ENSMUSG00000022860	Chodl	2.80183	3.32825	1.78362e-15	0.478155	-1.78445	2.94719e-14	0.0856654	-4.10468	2.01892e-22	0.0962463	-3.85777	1.03189e-11	0.0894442	-3.81885	0.332098	0.153167	-3.1604	8.01171e-07	0.0419179	-4.92167	4.19105e-05	0.0368609	-4.95729	0.188213				ENSMUSG00000054162	Spock3	0.288433	-1.3896	1.68e-11	1.5169	3.04038	2.59e-15	0.0283767	-4.46305	2.52e-23	0.0735467	-3.01555	5.8e-08	0.121013	-2.18097	0.963151	0.0343094	-4.06369	7.82e-09	0.020959
ENSMUSG00000002930	Ppp1r17	2.33946	3.22542	1.78362e-15	0.423495	-1.70403	6.85467e-13	0.0653199	-4.24725	9.02564e-23	0.120762	-3.28255	3.7599e-09	0.0683985	-3.93461	0.330665	0.121308	-3.24744	6.95627e-07	0.0471577	-4.51391	0.000196396	0.0491478	-4.34756	0.331325				ENSMUSG00000051159	Cited1	0.0611686	-3.31742	5.4e-41	1.0331	3.01975	2.59e-15	0.402628	0.0726627	0.835622	0.146185	-1.45806	0.0153016	0.326208	-0.228156	1	0.033084	-3.56314	2.45e-06	0.0314384
ENSMUSG00000040856	Dlk1	11.2922	3.17134	1.78362e-15	2.136	-1.64153	1.48801e-12	0.419225	-3.8501	3.27669e-21	0.405869	-3.82311	6.2761e-12	0.415652	-3.69815	0.354247	0.547725	-3.3629	1.46406e-07	0.259367	-4.39616	0.000144067	0.503765	-3.42008	0.533589				ENSMUSG00000032011	Thy1	0.109319	-2.45142	1.22e-28	1.05659	2.96513	2.59e-15	0.352835	-0.193971	0.766803	0.0390433	-3.41324	6.97e-09	0.0631371	-2.56273	0.870599	0.025732	-3.95819	4.54e-08	0.0969352
ENSMUSG00000004035	Gstm7	1.15514	2.93455	1.78362e-15	0.205311	-1.78014	4.05069e-14	0.0856654	-2.86668	2.52387e-13	0.133474	-2.15013	4.00761e-05	0.0631371	-3.06483	0.600283	0.0404361	-3.8309	1.94577e-08	0.220069	-1.36423	0.369718	0.0860087	-2.63315	0.828622				ENSMUSG00000090223	Pcp4	1.21506	-1.3813	1.54e-11	6.25779	2.94359	2.59e-15	0.233438	-3.50567	7.55e-18	0.370457	-2.76212	2.72e-07	0.305162	-2.95249	0.673428	0.188702	-3.71179	2.87e-08	0.434899
ENSMUSG00000049907	Rasl11b	1.70801	2.85588	1.78362e-15	0.41559	-1.27957	6.47413e-08	0.0605012	-3.95576	3.3555e-20	0.0744547	-3.57686	4.78467e-10	0.0578756	-3.75804	0.402256	0.0465627	-4.21118	2.66325e-09	0.125754	-2.74449	0.0249197	0.0860087	-3.21088	0.659646				ENSMUSG00000054459	Vsnl1	0.582827	-1.30089	2.01e-10	2.82714	2.85037	2.59e-15	0.0797759	-3.92996	1.09e-20	0.219732	-2.38572	6.49e-06	0.33147	-1.70921	1	0.11028	-3.35566	3.13e-07	0.170292
ENSMUSG00000029359	Tesc	2.37036	2.8453	1.78362e-15	0.529426	-1.42457	8.70806e-10	0.20988	-2.62581	5.95828e-12	0.0980623	-3.65873	7.19277e-11	0.099967	-3.49532	0.441746	0.112731	-3.42882	1.52056e-07	0.110035	-3.40944	0.00335201	0.0552913	-4.27121	0.319172				ENSMUSG00000061702	Tmem91	0.22601	-1.16696	1.39e-08	1.01887	2.83971	2.59e-15	0.0256996	-4.0759	1.37e-20	0.0435832	-3.2357	9.55e-09	0.0157843	-4.24434	0.240298	0.0281827	-3.81119	3.81e-08	0.0235788
ENSMUSG00000026475	Rgs16	6.04298	2.75216	1.78362e-15	1.41436	-1.36558	3.39415e-09	0.267705	-3.65763	1.62818e-19	0.406777	-2.97715	2.49209e-08	0.142058	-4.37665	0.188608	0.317362	-3.31102	2.41641e-07	0.230549	-3.72668	0.00119638	3.23761	0.100809	1				ENSMUSG00000034891	Sncb	1.02748	-1.17121	7.27e-09	4.6327	2.83018	2.59e-15	0.134923	-3.89315	4.57e-21	0.217008	-3.12974	7.2e-09	0.273594	-2.70171	0.748386	0.0906748	-4.35623	2.14e-10	0.0864557
ENSMUSG00000005125	Ndrg1	1.21929	2.72177	1.78362e-15	0.210054	-1.8701	2.83646e-15	0.127427	-2.40041	2.71886e-10	0.249696	-1.34676	0.0106204	0.0473528	-3.55774	0.427088	0.0771961	-3.02797	2.54882e-06	0.154572	-1.98542	0.118901	0.430043	-0.495687	1				ENSMUSG00000019775	Rgs17	0.510522	-1.08575	8.8e-08	2.00048	2.36106	2.59e-15	0.363543	-1.32991	0.00022632	0.2161	-2.04825	7.44e-05	0.426175	-0.992186	1	0.0428867	-4.34143	3.99e-10	0.0654968
ENSMUSG00000050711	Scg2	32.7636	2.64864	1.78362e-15	9.79144	-0.972583	2.2303e-05	0.751179	-4.63607	6.23126e-29	1.05054	-4.07518	3.62973e-14	0.873396	-4.2577	0.195386	1.31233	-3.72678	1.48401e-09	0.877657	-4.26843	0.000184451	0.853943	-4.28737	0.292693				ENSMUSG00000062380	Tubb3	2.1191	-0.464189	0.0316385	5.81081	2.14811	2.59e-15	0.1633	-4.15899	1.88e-23	0.396789	-2.79663	1.15e-07	0.384084	-2.75831	0.716938	0.150716	-4.16833	5.75e-10	0.159812
ENSMUSG00000019876	Pkib	3.8955	2.61176	1.78362e-15	1.05208	-1.15453	5.6327e-07	0.132246	-4.06819	1.78253e-22	0.142553	-3.88267	5.69124e-12	0.178888	-3.44619	0.451406	0.797693	-1.35396	0.0258574	0.0995551	-4.31018	0.000223451	0.104439	-4.18145	0.334023				ENSMUSG00000059991	Nptx2	0.0569338	-1.17915	2.22e-06	0.218862	2.07369	1e-18	0.0256996	-2.06439	9.24e-06	0.0281475	-1.85518	0.00522193	0.0894442	-0.0817402	1	0.00245067	-4.83734	6.97e-07	0.0157192
ENSMUSG00000055409	Nell1	1.21208	2.60332	1.78362e-15	0.353252	-1.02543	9.70416e-06	0.0455098	-3.9122	1.91219e-20	0.0435832	-3.88919	1.51867e-11	0.099967	-2.56959	0.796529	0.0649428	-3.28804	4.54911e-07	0.0550173	-3.45207	0.00316362	0.0368609	-3.86123	0.40896				ENSMUSG00000024403	Atp6v1g2	0.977599	-0.501359	0.0190508	2.67536	2.07262	2.59e-15	0.152592	-3.15432	9.21e-16	0.292371	-2.13574	3.21e-05	0.289378	-2.06758	0.974896	0.116407	-3.44347	1.03e-07	0.0890756
ENSMUSG00000018821	Avpi1	3.29495	2.47609	1.78362e-15	0.592668	-1.85428	2.58739e-15	0.776878	-1.23404	0.00036496	0.170701	-3.40658	4.84981e-10	0.252548	-2.74502	0.723343	0.536697	-1.71673	0.00429437	1.29684	-0.401168	1	0.350178	-2.27635	0.957605				ENSMUSG00000018012	Rac3	0.267887	-1.34773	3.81e-11	1.12209	2.06055	2.59e-15	0.198637	-1.47909	4.95e-05	0.534803	0.0685869	0.901011	0.552449	0.116911	1	0.121308	-2.12482	0.00054163	0.20959
ENSMUSG00000036192	Rorb	3.41681	2.34	1.78362e-15	0.817854	-1.42199	6.83935e-10	1.10134	-0.783457	0.0245569	0.195217	-3.29449	1.27473e-09	0.273594	-2.71313	0.732855	0.171547	-3.45351	9.11451e-08	0.123134	-3.87664	0.000745852	0.104439	-4.04803	0.354929				ENSMUSG00000000308	Ckmt1	0.446217	-0.362794	0.109291	1.1379	2.0445	2.59e-15	0.0385494	-3.91068	2.95e-20	0.0608349	-3.17374	8.74e-09	0.0473528	-3.33288	0.493553	0.0453374	-3.55844	9.68e-08	0.0471577
ENSMUSG00000022490	Ppp1r1a	3.96749	2.29744	1.78362e-15	0.950437	-1.43162	9.54678e-10	1.31925	-0.745353	0.0359729	0.274211	-3.02903	2.45823e-08	0.499835	-2.07966	0.991191	0.138463	-3.9875	4.18818e-09	0.353683	-2.59568	0.0306	0.245739	-3.0846	0.677861				ENSMUSG00000035557	Krt17	0.00062737	-4.31543	4.16e-07	0.0205536	2.04299	0.00163259	0.00053541	-3.31914	0.0653982	0.00090798	-2.47895	0.618748	0	-0.872022	1	0.00122533	-2.01874	0.930444	0
ENSMUSG00000027419	Pcsk2	2.25806	2.14627	1.78362e-15	0.866189	-0.662841	0.00481496	0.118861	-3.53047	1.63613e-18	0.294187	-2.13905	3.07363e-05	0.384084	-1.6763	1	0.0919001	-3.79424	9.72365e-09	0.288186	-2.10882	0.0841231	0.0860087	-3.75844	0.420757				ENSMUSG00000035864	Syt1	1.25066	-0.341875	0.133797	3.15148	2.03515	2.59e-15	0.0974444	-4.05909	3.88e-22	0.163437	-3.23487	3.11e-09	0.14732	-3.26976	0.520371	0.142139	-3.40828	1.6e-07	0.0864557
ENSMUSG00000021194	Chga	4.67375	2.08962	1.78362e-15	2.03255	-0.450822	0.122438	0.181504	-3.99011	1.58842e-16	0.359562	-2.92423	3.9942e-06	0.299901	-3.09481	0.920027	0.185026	-3.85802	9.37335e-07	0.183391	-3.82287	0.00990239	0.104439	-4.55942	0.633781				ENSMUSG00000027438	Napb	0.453588	-0.352548	0.120547	1.10877	1.90485	2.59e-15	0.0728156	-3.00821	2.24e-14	0.11713	-2.24493	1.78e-05	0.0894442	-2.50049	0.812266	0.0661681	-3.03907	2.11e-06	0.112654
ENSMUSG00000034825	Nrip3	1.05524	2.08071	1.78362e-15	0.442016	-0.52269	0.0313969	0.0754927	-3.09461	5.86726e-15	0.054479	-3.48654	5.39478e-10	0.0526142	-3.34911	0.487499	0.0673934	-3.15052	1.082e-06	0.081216	-2.82546	0.0163465	0.104439	-2.41259	0.905612				ENSMUSG00000054871	Tmem158	0.572475	-0.354005	0.122227	1.37709	1.84562	2.59e-15	0.0556825	-3.73827	4.44e-19	0.213376	-1.71112	0.00103026	0.484051	-0.458074	1	0.0661681	-3.37777	3.14e-07	0.0366782
ENSMUSG00000003949	Hlf	1.21773	2.07841	1.78362e-15	0.43908	-0.794279	0.000688895	0.193283	-1.92352	1.68729e-07	0.107142	-2.72284	3.31163e-07	0.121013	-2.42918	0.855425	0.0894495	-2.95429	3.2889e-06	0.120514	-2.47665	0.037573	0.393182	-0.761169	1				ENSMUSG00000073433	Arhgdig	0.998302	-0.624316	0.00279597	2.69975	1.81738	2.59e-15	0.20988	-2.80361	2.24e-13	0.554778	-1.30859	0.0118401	0.626109	-1.07763	1	0.105379	-3.70048	1.94e-08	2.36312
ENSMUSG00000034957	Cebpa	1.05273	2.06408	1.78362e-15	0.225187	-1.67989	1.44855e-12	0.0503284	-3.68294	2.47397e-18	0.0435832	-3.80531	6.73919e-11	0.0315685	-4.00263	0.312192	1.36502	1.34555	0.000605821	0.0497775	-3.50626	0.00341095	0.110583	-2.33523	0.962836				ENSMUSG00000038530	Rgs4	0.25581	-1.54801	5.49e-13	1.10899	1.78445	2.59e-15	0.387101	-0.551871	0.187132	0.0335954	-4.08576	4.1e-11	0.121013	-2.13434	1	0.022056	-4.62879	1.16e-09	0.673307
ENSMUSG00000032238	Rora	3.69254	2.03139	1.78362e-15	1.19505	-0.998688	1.35168e-05	0.699244	-1.67427	1.58884e-06	0.350482	-2.63279	4.41091e-07	0.494574	-2.05569	0.981138	0.300207	-2.83271	4.73216e-06	1.50381	-0.456421	1	1.40071	-0.555334	1				ENSMUSG00000047261	Gap43	4.9109	-0.288841	0.209744	11.2444	1.77558	2.59e-15	0.462593	-3.75463	9.59e-21	2.79296	-1.04582	0.0327532	3.81453	-0.552734	1	0.319812	-4.1875	3.01e-10	0.337963
ENSMUSG00000045903	Npas4	3.70384	2.02606	1.78362e-15	1.69918	-0.371771	0.142983	0.17026	-3.76073	4.59062e-20	0.174333	-3.65123	5.84892e-11	0.157843	-3.68005	0.375642	0.170322	-3.65659	2.9511e-08	0.19387	-3.42373	0.00309562	0.116726	-4.08792	0.360178				ENSMUSG00000022636	Alcam	0.574671	-0.872111	2.38e-05	1.71973	1.74821	2.59e-15	0.34748	-1.41199	0.00010785	0.816278	-0.0735104	1	1.33114	0.644905	0.928151	0.12866	-2.7887	1.07e-05	0.233169
ENSMUSG00000020799	Tekt1	0.899962	1.99647	1.78362e-15	0.177078	-1.83393	2.13052e-14	0.150985	-1.86156	5.02781e-07	0.0408593	-3.68722	1.34579e-10	0.0210457	-4.27968	0.223121	0.0416614	-3.62333	7.68459e-08	2.3605	2.37134	1.0892e-06	0.0430043	-3.37615	0.554519				ENSMUSG00000003657	Calb2	1.28925	-0.0352301	0.945222	2.62138	1.7402	2.59e-15	0.0899487	-4.02715	9.84e-21	0.118038	-3.55712	5.82e-10	0.142058	-3.17376	0.624298	0.0698441	-4.27756	1.66e-09	0.19911
ENSMUSG00000046546	Fam43a	0.540793	1.99023	1.78362e-15	0.0729541	-2.42745	1.80681e-21	0.094232	-1.8035	2.13077e-06	0.191585	-0.691773	0.279153	0.0526142	-2.40675	0.891791	0.029408	-3.37457	8.80902e-07	0.130994	-1.20168	0.496518	0.0921521	-1.63974	1				ENSMUSG00000061451	Tmem151a	0.380814	-0.701239	0.00082991	1.03717	1.71516	2.59e-15	0.0342662	-4.07939	3.3e-21	0.867125	0.808824	0.0420453	0.0473528	-3.3327	0.504677	0.029408	-4.16466	2.83e-09	0.0392981
ENSMUSG00000057455	Rit2	6.36388	1.94754	1.78362e-15	3.06656	-0.306078	0.23468	0.258603	-3.96291	2.33057e-22	0.341402	-3.48595	1.20712e-10	0.410391	-3.13157	0.542688	0.306334	-3.6159	2.06465e-08	0.654968	-2.47963	0.0326899	0.251882	-3.8191	0.396644				ENSMUSG00000026764	Kif5c	0.898237	-0.133545	0.623407	1.88619	1.71038	2.59e-15	0.11779	-3.16846	9.17e-16	0.250604	-1.99686	9.81e-05	0.278855	-1.76099	1	0.0857735	-3.52102	6.94e-08	0.0785961
ENSMUSG00000003411	Rab3b	2.68687	1.91008	1.78362e-15	1.33531	-0.260459	0.329042	0.103334	-4.04892	1.92876e-22	0.204296	-2.98649	2.12742e-08	0.136797	-3.4472	0.436268	0.139688	-3.50778	6.27818e-08	0.104795	-3.86397	0.000765715	0.0982956	-3.89033	0.389507				ENSMUSG00000027217	Tspan18	0.0246243	-1.88624	4.6e-15	0.12671	1.69633	3.9e-14	0.0208809	-1.70977	7.95e-05	0.0108958	-2.5312	9.23e-05	0	-3.63235	0.56765	0.0355347	-0.839393	0.280154	0.00261987
ENSMUSG00000059824	Dbp	4.01611	1.89311	1.78362e-15	1.59618	-0.68187	0.00365291	0.822924	-1.59454	4.63159e-06	0.408593	-2.56964	7.91515e-07	0.357777	-2.67696	0.744635	0.405586	-2.55626	2.8487e-05	0.657588	-1.82102	0.155562	0.853943	-1.4284	1				ENSMUSG00000035566	Pcdh17	0.300981	-1.64407	1.48e-15	1.34096	1.6945	2.59e-15	0.506497	-0.469864	0.210912	1.23123	0.952332	0.0128243	1.21013	0.847783	0.776808	0.0392107	-4.14358	2.91e-09	0.0838359
ENSMUSG00000052364	B630019K06Rik	6.91754	1.84153	1.78362e-15	3.58311	-0.206464	0.452966	0.265563	-4.07551	3.128e-23	0.688252	-2.61828	4.34337e-07	0.352515	-3.49824	0.404823	0.359023	-3.5373	3.67029e-08	0.225309	-4.16261	0.000260646	0.350178	-3.50306	0.490875				ENSMUSG00000051146	Camk2n2	1.248	-0.128016	0.640745	2.56627	1.64925	2.59e-15	0.224872	-2.70144	9.97e-13	0.295095	-2.23702	1.36e-05	0.584018	-1.17688	1	0.0980268	-3.80315	8.66e-09	0.246268
ENSMUSG00000049892	Rasd1	1.06088	1.83329	1.78362e-15	0.373579	-0.916691	0.000122108	0.147237	-2.19072	1.07511e-08	0.0435832	-3.87944	5.02676e-11	0.0683985	-3.07536	0.638803	0.0343094	-4.17901	4.53276e-09	0.138853	-2.14202	0.0981885	3.66151	2.65536	0.000322608				ENSMUSG00000056296	Synpr	1.23372	0.0158629	0.997756	2.38942	1.64871	2.59e-15	0.0626429	-4.45476	1.85e-23	0.153449	-3.08384	4.17e-08	0.173627	-2.79936	0.780225	0.0747454	-4.08706	7.06e-09	0.523974
ENSMUSG00000005148	Klf5	0.758177	1.78167	1.78362e-15	0.336086	-0.522724	0.0322314	0.139206	-1.78835	1.33046e-06	0.0363194	-3.66586	1.89614e-10	0.11049	-1.95122	1	0.0159294	-4.76155	1.00898e-10	0.0733564	-2.57148	0.0327153	0.165874	-1.37713	1				ENSMUSG00000058254	Tspan7	1.2676	-0.830179	4.34e-05	3.58424	1.63064	2.59e-15	1.2716	-0.600515	0.0905936	1.22578	-0.629882	0.247793	1.30483	-0.509857	1	0.637174	-1.58744	0.0078472	0.358922
ENSMUSG00000026156	B3gat2	1.51886	1.76546	1.78362e-15	0.53846	-0.929181	5.86441e-05	0.140277	-2.81257	2.56236e-13	0.962463	0.127729	0.880758	1.29957	0.55808	0.984337	0.107829	-3.0938	1.14111e-06	0.0654968	-3.73945	0.00123961	0.0552913	-3.87445	0.39646				ENSMUSG00000028833	Ncdn	0.635839	-0.24856	0.299334	1.36829	1.62837	2.59e-15	0.127963	-2.61246	6.63e-12	0.391341	-0.898233	0.108033	0.210457	-1.73133	1	0.0845481	-3.11233	1.1e-06	0.115274
ENSMUSG00000036766	Dner	3.93047	1.74536	1.78362e-15	1.64971	-0.636872	0.00665341	0.89681	-1.47693	1.84881e-05	0.77451	-1.64379	0.00115871	0.931272	-1.31702	1	0.25487	-3.2407	2.87319e-07	1.2392	-0.912258	0.676088	0.0798652	-4.76712	0.192381				ENSMUSG00000051359	Ncald	0.301765	-1.62484	2.73e-15	1.28743	1.58946	2.59e-15	0.164371	-2.17101	8.09e-09	1.76875	1.58547	2.33e-06	2.19401	1.74226	0.0719979	0.0343094	-4.31855	9.55e-10	0.0733564
ENSMUSG00000019772	Vip	8.64641	1.72988	1.78362e-15	5.0379	-0.0190612	1	0.244682	-4.55135	7.58616e-22	0.532079	-3.35077	4.03829e-08	0.194673	-4.69335	0.346368	0.268348	-4.31315	1.53424e-08	0.327484	-3.98268	0.00334088	0.165874	-4.9092	0.421886				ENSMUSG00000031880	Rrad	0.479467	-0.287403	0.28069	1.01933	1.53586	5e-12	0.317498	-0.848874	0.0436265	0.0526631	-3.43577	5.63e-08	0.03683	-3.71041	0.642367	0.12866	-2.12214	0.00247572	0.0628769
ENSMUSG00000050965	Prkca	2.68687	1.69779	1.78362e-15	1.01458	-0.843609	0.000264629	0.928935	-0.855984	0.0133056	0.664644	-1.3213	0.010614	0.694508	-1.20256	1	0.16297	-3.34825	1.71165e-07	0.686406	-1.23156	0.44162	0.356322	-2.15463	0.994565				ENSMUSG00000029212	Gabrb1	0.545812	-0.148655	0.576927	1.09205	1.53433	1.22e-14	0.28109	-1.14331	0.00158838	0.0780866	-2.97175	4.37e-08	0.0736599	-2.90261	0.648659	0.0477881	-3.64013	5.21e-08	0.0654968
ENSMUSG00000006373	Pgrmc1	21.2769	1.66163	1.78362e-15	12.1429	-0.0894853	0.791152	1.60248	-3.14908	8.11606e-17	1.7061	-2.98848	3.26774e-09	2.18349	-2.55855	0.777332	1.25352	-3.41109	1.49564e-08	1.74483	-2.8959	0.0105657	2.30995	-2.47596	0.860142				ENSMUSG00000054013	Tmem179	0.64823	0.122734	0.650058	1.16004	1.53358	9.82e-15	0.0476514	-3.85087	3.36e-20	0.109866	-2.56692	1.17e-06	0.178888	-1.7648	1	0.0539147	-3.55729	7.6e-08	0.0392981
ENSMUSG00000056216	Cebpg	1.92132	1.65552	1.78362e-15	0.788944	-0.710616	0.00241329	0.277342	-2.18971	2.92175e-09	0.368641	-1.70952	0.000813325	0.662939	-0.795941	1	0.633498	-0.892172	0.164401	0.675927	-0.777315	0.785264	0.737217	-0.641351	1				ENSMUSG00000044813	Shb	0.0236832	-1.63895	2.62e-11	0.0993803	1.50039	1.23e-10	0.0171331	-1.72698	0.00012234	0.0426752	-0.31887	0.818464	0.00526142	-2.36932	0.995802	0.0379854	-0.472768	0.652225	0.0707365
ENSMUSG00000015217	Hmgb3	2.39561	1.65032	1.78362e-15	0.924236	-0.823707	0.000399078	0.414942	-1.92072	1.38783e-07	0.888916	-0.730034	0.166558	3.43571	1.28132	0.352527	0.166646	-3.16447	6.48377e-07	0.60519	-1.26204	0.426186	0.307174	-2.21421	0.982765				ENSMUSG00000029121	Crmp1	0.531382	-0.0457536	0.907222	1.0069	1.49982	4.66e-14	0.0776343	-2.95282	4.69e-14	0.251512	-1.16029	0.0289518	0.22098	-1.27727	1	0.0477881	-3.53868	9.58e-08	0.0576372
ENSMUSG00000027894	Slc6a17	1.26823	1.6502	1.78362e-15	0.665848	-0.256878	0.340199	0.186322	-2.16391	5.46331e-09	0.0835345	-3.26357	2.70457e-09	0.14732	-2.33585	0.886396	0.150716	-2.38449	0.00010171	0.154572	-2.30342	0.0555747	0.491478	-0.622683	1				ENSMUSG00000000753	Serpinf1	0.00894002	-3.13126	4.08e-18	0.0939595	1.49541	2.41e-06	0.0176685	-1.60028	0.0112244	0.00363194	-3.58006	0.00055251	0	-3.29257	1	0.0624921	0.347966	0.542272	0
ENSMUSG00000029875	Ccdc184	1.66755	1.64374	1.78362e-15	0.952018	-0.0962349	0.771747	0.171331	-2.69467	1.34285e-12	0.142553	-2.89251	5.64279e-08	0.205195	-2.26863	0.899451	0.0906748	-3.51504	6.82859e-08	0.146713	-2.77638	0.0165176	0.0675782	-3.7833	0.414963				ENSMUSG00000037493	Cib2	0.59804	-0.275629	0.241586	1.24293	1.48216	8.5e-14	0.297152	-1.28213	0.00036402	0.177057	-1.99775	0.00010453	0.194673	-1.76983	1	0.169096	-2.04131	0.00074411	0.484676
ENSMUSG00000068735	Trp53i11	1.96382	1.64058	1.78362e-15	0.690015	-0.990894	1.83546e-05	0.0722802	-4.18993	3.87734e-23	0.197033	-2.66249	4.54742e-07	0.115751	-3.30582	0.499344	0.106604	-3.52137	7.19114e-08	0.0733564	-3.99122	0.000601782	0.1413	-3.01944	0.665883				ENSMUSG00000034336	Ina	1.14668	0.107818	0.689217	2.02578	1.47593	8.5e-14	0.0642491	-4.25843	8.04e-24	0.398605	-1.52831	0.00281961	0.573495	-0.939902	1	0.0784214	-3.85928	6.67e-09	0.0759762
ENSMUSG00000060538	Tmem219	1.56105	1.63929	1.78362e-15	0.547947	-0.993007	1.59629e-05	0.421367	-1.25504	0.000459659	0.383169	-1.35016	0.00911362	0.431437	-1.11719	1	0.64085	-0.570688	0.445313	0.531834	-0.827972	0.742954	0.405469	-1.20284	1				ENSMUSG00000023905	Tnfrsf12a	0.145864	-2.28794	1.21e-23	0.884484	1.47074	2.08e-11	0.603941	0.382838	0.288267	0.215192	-1.21289	0.043066	0.29464	-0.693743	1	0.302658	-0.691299	0.397363	0.112654
ENSMUSG00000024851	Pitpnm1	1.09429	1.61295	1.78362e-15	0.528974	-0.428906	0.0828253	0.169725	-2.09503	1.40717e-08	0.12167	-2.51723	1.67035e-06	0.099967	-2.67164	0.743923	0.194828	-1.80834	0.00268856	0.704745	0.0986289	0.918347	0.1413	-2.18315	0.98401				ENSMUSG00000026825	Dnm1	0.740297	0.131197	0.620448	1.28472	1.4498	3.03e-13	0.0985153	-2.98703	1.78e-14	0.148909	-2.31458	8.67e-06	0.157843	-2.12781	0.951625	0.0845481	-3.10411	1.12e-06	0.0864557
ENSMUSG00000017978	Cadps2	1.40296	1.60788	1.78362e-15	0.859865	0.0302294	0.952344	0.0626429	-3.91777	1.35161e-20	0.0944303	-3.24741	4.09574e-09	0.136797	-2.59859	0.797423	0.0673934	-3.6995	3.53023e-08	0.20173	-2.08275	0.0981971	0.0491478	-3.96063	0.396644				ENSMUSG00000049252	Lrp1b	0.137551	-1.81055	8.14e-18	0.623837	1.44875	1.3e-12	0.281625	-0.308944	0.513609	0.81537	1.41878	2.85e-05	1.09964	1.72788	0.0821665	0.0196054	-4.10914	1.12e-08	0.0104795
ENSMUSG00000028137	Celf3	1.42115	1.60675	1.78362e-15	0.859413	0.00257869	1	0.0808468	-3.56789	1.39441e-18	0.127118	-2.83728	9.46676e-08	0.173627	-2.28424	0.891244	0.102928	-3.11333	9.56423e-07	0.0838359	-3.34771	0.00359571	0.0737217	-3.44864	0.512417				ENSMUSG00000007021	Syngr3	1.62442	0.256183	0.265642	2.67536	1.43762	3.56e-13	0.0872717	-4.23912	5.33e-24	0.209744	-2.89416	4.49e-08	0.305162	-2.26373	0.899057	0.112731	-3.76162	1.03e-08	0.0995551
ENSMUSG00000074238	Ap1ar	1.08112	1.57363	1.78362e-15	0.573695	-0.268931	0.315465	0.100657	-2.8594	1.53849e-13	0.22972	-1.58338	0.00208576	0.25781	-1.34067	1	0.129886	-2.39151	9.7253e-05	0.154572	-2.0965	0.0888837	0.331748	-0.977554	1				ENSMUSG00000021765	Fst	0.00548949	-1.7833	0.00074398	0.0248451	1.43469	0.00369828	0.00535409	-1.33522	0.235636	0.00181597	-2.42526	0.20112	0	-1.40706	1	0	-3.56362	0.117961	0.00785961
ENSMUSG00000046727	Cystm1	5.59787	1.56601	1.78362e-15	2.41923	-0.654514	0.00513399	2.01689	-0.837278	0.0150191	0.80175	-2.17088	1.97373e-05	0.736599	-2.22288	0.913881	0.318587	-3.48781	5.00265e-08	2.66441	-0.367065	0.961114	2.06421	-0.735566	1				ENSMUSG00000033152	Podxl2	1.87427	0.00598289	1	3.39948	1.43182	4.1e-13	0.277342	-2.90982	2.43e-14	0.879836	-1.14438	0.01845	1.08385	-0.794646	1	0.194828	-3.32512	1.75e-07	0.306525
ENSMUSG00000032609	Klhdc8b	1.48828	1.56384	1.78362e-15	0.695662	-0.511874	0.0340922	0.625893	-0.595572	0.0950435	0.104418	-3.20273	3.74893e-09	0.105228	-3.06139	0.582809	0.0661681	-3.82542	9.99487e-09	0.290806	-1.65729	0.215983	0.190448	-2.22768	0.967652				ENSMUSG00000023911	Flywch2	0.871417	0.190905	0.435757	1.46563	1.42568	7.43e-13	0.140813	-2.66965	2.3e-12	0.0862585	-3.30848	1.5e-09	0.11049	-2.82579	0.676842	0.0624921	-3.73788	1.86e-08	0.115274
ENSMUSG00000041141	Pnmal1	2.16254	1.56272	1.78362e-15	1.38658	0.101637	0.726555	0.0990507	-3.89992	2.88084e-21	0.137106	-3.35337	7.46324e-10	0.157843	-3.03888	0.59149	0.145815	-3.23646	3.82669e-07	0.133613	-3.31145	0.00380058	0.0737217	-4.06901	0.344818				ENSMUSG00000022436	Sh3bp1	1.92179	0.134449	0.605912	3.30372	1.42534	5.57e-13	0.160087	-3.67312	7.75e-20	0.526631	-1.8648	0.00023947	0.478789	-1.93209	1	0.397009	-2.25595	0.00017741	0.162432
ENSMUSG00000031028	Tub	1.18683	1.56232	1.78362e-15	0.589506	-0.399316	0.110105	0.112971	-2.83146	2.14098e-13	0.475784	-0.641505	0.303824	0.620848	-0.219697	1	0.104153	-2.84908	5.61209e-06	0.235788	-1.63064	0.227478	0.116726	-2.58046	0.834762				ENSMUSG00000032172	Olfm2	0.221775	-1.44005	3.2e-12	0.806787	1.41674	3.88e-12	0.155804	-1.63603	1.12e-05	1.14406	1.54235	6.16e-06	1.73627	2.01031	0.0191908	0.0392107	-3.53627	2.05e-07	0.0419179
ENSMUSG00000058624	Gda	1.12393	1.54054	1.78362e-15	0.723217	0.0987356	0.738797	0.0647845	-3.56818	3.7767e-18	0.0508471	-3.83466	2.24813e-11	0.105228	-2.66333	0.76	0.0759708	-3.22925	6.30236e-07	0.110035	-2.6467	0.0255566	0.0430043	-3.8325	0.421436				ENSMUSG00000060240	Cend1	0.850557	-0.0365085	0.93639	1.56117	1.41521	1.1e-12	0.253248	-1.90024	1.82e-07	0.414041	-1.11463	0.0354769	0.18415	-2.21011	0.91881	0.0551401	-4.01195	2.8e-09	0.0654968
ENSMUSG00000049556	Lingo1	1.70739	1.52158	1.78362e-15	0.851734	-0.408885	0.0995147	0.39299	-1.53688	1.90627e-05	0.466704	-1.23006	0.0186951	0.657678	-0.679488	1	0.100477	-3.44211	1.10775e-07	0.487296	-1.12472	0.520472	0.104439	-3.27152	0.568344				ENSMUSG00000030844	Rgs10	0.274945	-2.28261	5.47e-27	1.626	1.40649	6.14e-12	0.094232	-3.41785	1.09e-16	0.10351	-3.20622	9.73e-09	0.29464	-1.60806	1	5.43681	3.06173	6.1e-15	0.19649
ENSMUSG00000014846	Tppp3	6.69482	1.5159	1.78362e-15	2.65865	-0.826189	0.000359226	1.60034	-1.48315	1.86253e-05	0.636497	-2.78656	1.09135e-07	0.420914	-3.29932	0.487499	0.393333	-3.45938	7.00743e-08	12.8374	1.71228	0.00212327	3.19461	-0.379185	1				ENSMUSG00000075318	Scn2a	0.950936	0.221093	0.354533	1.57043	1.40588	1.62e-12	0.0985153	-3.30271	1.15e-16	0.153449	-2.58612	8.4e-07	0.22098	-1.96611	1	0.0968015	-3.22305	4.91e-07	0.0864557
ENSMUSG00000048416	Mlf1	1.76573	1.499	3.5129e-15	0.620449	-1.04601	6.46457e-06	0.261815	-2.20207	3.35775e-09	0.151633	-2.93409	5.05867e-08	0.357777	-1.60958	1	0.154392	-2.88103	4.94043e-06	5.34192	2.43472	3.38821e-07	0.196591	-2.45188	0.894219				ENSMUSG00000029516	Cit	0.590198	-0.0892867	0.764326	1.09906	1.39289	3.81e-12	0.20292	-1.71681	2.58e-06	0.176149	-1.86806	0.00030123	0.968102	0.671216	0.913881	0.0661681	-3.25533	5.35e-07	0.125754
ENSMUSG00000070880	Gad1	3.53256	1.49284	1.78362e-15	2.40816	0.195538	0.450095	0.133317	-4.20699	5.23502e-24	0.25242	-3.20722	2.20735e-09	0.263071	-3.05186	0.581216	0.203406	-3.4922	5.65505e-08	0.117894	-4.22122	0.000234823	0.0675782	-4.91607	0.171335				ENSMUSG00000028669	Pithd1	0.423632	-0.912149	7.56e-06	1.14784	1.37292	7.01e-12	0.730833	0.209608	0.565118	0.316886	-1.07512	0.0448383	0.457744	-0.488751	1	0.138463	-2.26807	0.00020045	0.60781
ENSMUSG00000023868	Pde10a	1.40766	1.48007	1.02706e-14	0.793235	-0.194656	0.491355	0.155804	-2.63928	6.41272e-12	0.138922	-2.73701	3.25648e-07	0.29464	-1.56451	1	0.0686188	-3.72107	2.98385e-08	0.282946	-1.64395	0.232348	2.21165	1.35612	0.277102				ENSMUSG00000036186	Fam69b	0.748766	-0.157071	0.55425	1.42385	1.37022	6.09e-12	0.205597	-2.09591	1.18e-08	0.611981	-0.410507	0.610657	0.605064	-0.40156	1	0.0477881	-4.10306	1.59e-09	0.172911
ENSMUSG00000053702	Nebl	1.63759	1.47121	6.88793e-15	0.831858	-0.396968	0.111277	0.59591	-0.855038	0.0135416	0.169793	-2.6697	3.79968e-07	0.305162	-1.7367	1	0.0980268	-3.43405	1.15872e-07	0.644488	-0.673993	0.870025	0.0675782	-3.81377	0.406073				ENSMUSG00000040276	Pacsin1	0.956269	0.332796	0.132508	1.49161	1.36149	8.61e-12	0.0835238	-3.48933	5.1e-18	0.059019	-3.90951	5.88e-12	0.0578757	-3.75815	0.329578	0.0477881	-4.17465	9.57e-10	0.167672
ENSMUSG00000026335	Pam	1.7215	1.46493	1.68955e-14	0.961052	-0.219825	0.4262	0.363543	-1.68652	3.79813e-06	0.193401	-2.55565	1.33045e-06	0.305162	-1.81121	1	0.117632	-3.2472	5.04595e-07	0.463717	-1.22805	0.456965	0.939952	-0.193898	1				ENSMUSG00000027499	Pkia	0.527304	-0.425292	0.0525188	1.12435	1.35842	1.14e-11	0.232903	-1.56173	1.56e-05	0.626509	-0.0175552	1	1.01545	0.690354	0.89993	0.0661681	-3.30538	3.44e-07	0.172911
ENSMUSG00000030629	Zfand6	2.54853	1.46337	6.88793e-15	0.771326	-1.31363	9.39434e-09	1.11847	-0.565661	0.112575	0.945211	-0.794938	0.12181	0.762906	-1.06708	1	1.0207	-0.668584	0.334169	1.04533	-0.618343	0.913851	1.60345	0.00824992	1				ENSMUSG00000029120	Ppp2r2c	0.463313	-0.225253	0.360221	0.902779	1.35557	1.55e-11	0.082453	-2.77541	8.07e-13	0.301451	-0.798488	0.168473	0.226241	-1.15562	1	0.0306334	-4.07446	3.86e-09	1.02961
ENSMUSG00000027350	Chgb	3.5081	1.44247	2.1818e-14	2.35983	0.142764	0.605676	0.421902	-2.53304	1.25341e-11	0.271487	-3.10888	5.98809e-09	0.25781	-3.08767	0.571014	0.150716	-3.93076	2.92853e-09	0.149333	-3.8935	0.00065655	0.165874	-3.7002	0.437323				ENSMUSG00000002012	Pnck	1.57721	0.338011	0.123827	2.4425	1.34612	1.31e-11	0.094232	-4.04089	1.93e-22	0.157989	-3.21722	2.41e-09	0.178888	-2.93182	0.627488	0.116407	-3.6286	2.67e-08	0.267227
ENSMUSG00000013698	Pea15a	10.4438	1.44218	1.52442e-14	4.08295	-0.88442	0.000114485	5.74387	-0.214636	0.626508	2.45882	-1.4819	0.00188203	2.79908	-1.24202	1	1.56598	-2.12511	0.000136879	1.61384	-2.04998	0.0914794	2.46968	-1.42233	1				ENSMUSG00000048895	Cdk5r1	0.643995	0.133526	0.613866	1.07579	1.33986	2.53e-11	0.0878071	-2.94911	4.54e-14	0.215192	-1.56907	0.00235206	0.252548	-1.2616	1	0.129885	-2.28251	0.00019523	0.104795
ENSMUSG00000008136	Fhl2	0.330467	1.43103	1.18429e-12	0.0987027	-1.34603	7.635e-08	0.0310537	-2.87785	1.06063e-11	0.129842	-0.711188	0.282661	0.247287	0.276442	1	0.0208307	-3.30869	3.37374e-06	0.0523974	-1.94868	0.169168	1.35156	2.78491	0.000169871				ENSMUSG00000034187	Nsf	0.879573	0.0120585	1	1.53904	1.33336	2.36e-11	0.189535	-2.35069	2.74e-10	0.303267	-1.59633	0.00178991	0.384084	-1.18624	1	0.297756	-1.60327	0.00745331	0.222689
ENSMUSG00000024014	Pim1	0.746257	1.42834	2.46894e-13	0.220443	-1.36717	8.33614e-09	0.239328	-1.06406	0.00434914	0.0381353	-3.68782	3.11902e-10	0.168366	-1.4549	1	0.781764	0.789454	0.0540207	0.309145	-0.60759	0.942232	0.552913	0.244962	1				ENSMUSG00000026787	Gad2	1.88321	0.388046	0.0715067	2.84295	1.32529	3.11e-11	0.112436	-4.01659	3.02e-22	0.148001	-3.54265	1.15e-10	0.0789213	-4.29194	0.194703	0.156843	-3.43078	1.02e-07	0.117894
ENSMUSG00000031367	Ap1s2	3.34639	1.41813	5.11554e-14	2.12629	0.0138588	1	0.303577	-2.95605	1.10691e-14	0.294187	-2.93214	2.83644e-08	0.278855	-2.91676	0.631227	0.562429	-1.96472	0.000991498	0.848838	-1.33565	0.371408	0.681926	-1.63683	1				ENSMUSG00000049086	Bmyc	0.97556	-0.404111	0.0652806	2.03075	1.31687	3.77e-11	0.483474	-1.37439	6.75e-05	0.875297	-0.434843	0.486373	0.673462	-0.790163	1	0.669033	-0.8285	0.200822	0.41132
ENSMUSG00000024270	Slc39a6	1.38351	1.39219	2.03741e-13	0.681432	-0.489969	0.0434124	0.34748	-1.45125	5.31477e-05	0.539342	-0.744692	0.205274	0.610325	-0.526179	1	0.189927	-2.26354	0.000193787	0.518734	-0.771441	0.789691	0.368609	-1.24686	1				ENSMUSG00000024479	Mal2	0.191975	0.350624	0.127949	0.292494	1.31238	3.21e-10	0.00803114	-4.4675	3.54e-20	0.00907984	-4.17065	1.05e-10	0.0210457	-2.69472	0.764076	0.0122533	-3.71044	3.26e-07	0.0157192
ENSMUSG00000070802	Pnmal2	6.20375	1.38814	1.51766e-13	4.39487	0.223576	0.379991	0.452421	-3.28747	3.58814e-17	0.571122	-2.87773	3.97708e-08	0.615586	-2.68965	0.724975	0.403135	-3.35753	1.18728e-07	0.576372	-2.80225	0.0138637	0.288743	-3.76408	0.41056				ENSMUSG00000058589	Anks1b	0.121239	-2.36763	5.35e-28	0.730897	1.30994	2.42e-10	0.0364078	-3.67431	9.36e-18	1.72608	2.43363	1.34e-14	2.17823	2.45073	0.00088586	0.025732	-4.03348	1.5e-08	0.227929
ENSMUSG00000033066	Gas7	1.09413	1.38476	5.54432e-13	0.523553	-0.546502	0.0246904	0.322316	-1.21128	0.0008813	0.489403	-0.539158	0.439065	0.18415	-1.89836	1	0.260996	-1.45936	0.0170875	0.125754	-2.47212	0.0403052	0.380895	-0.862487	1				ENSMUSG00000026202	Tuba4a	0.464097	-0.616764	0.00341737	1.06337	1.30791	9.01e-11	0.814893	0.485373	0.121768	0.0889824	-2.85529	1.12e-07	0.0578757	-3.29623	0.50237	0.150716	-2.06639	0.00068741	0.0419179
ENSMUSG00000027220	Syt13	1.40374	1.38092	3.20946e-13	1.03898	0.313514	0.195226	0.0679969	-3.87751	8.15112e-21	0.0771786	-3.61545	8.54071e-11	0.0789213	-3.43224	0.441746	0.0845481	-3.45389	1.10218e-07	0.0471577	-4.20429	0.000319199	0.0614348	-3.74843	0.423355				ENSMUSG00000051675	Trim32	0.838637	-0.148666	0.572069	1.55508	1.30763	5.79e-11	0.28805	-1.75702	1.18e-06	0.621061	-0.555116	0.403968	0.81552	-0.129678	1	0.0955761	-3.27594	3.17e-07	0.285566
ENSMUSG00000032297	Celf6	2.77799	1.37868	2.59526e-13	2.08699	0.344451	0.145528	0.0899487	-4.46658	6.1734e-26	0.111682	-4.07545	4.92445e-13	0.14732	-3.55988	0.38305	0.187476	-3.30106	2.0847e-07	0.110035	-4.01116	0.000449301	0.0614348	-4.73448	0.200642				ENSMUSG00000033061	Resp18	8.73001	0.406136	0.0565017	12.9996	1.30469	5.81e-11	0.510245	-4.04332	7.61e-24	0.723663	-3.46268	1.66e-10	0.747122	-3.33446	0.471943	0.612667	-3.67777	1.43e-08	0.513495
ENSMUSG00000027525	Phactr3	1.25725	1.37371	5.26342e-13	0.64281	-0.428915	0.0834422	0.134388	-2.7277	1.15748e-12	0.958831	0.279385	0.619691	0.947056	0.243474	1	0.0943508	-3.13958	9.37766e-07	0.0576372	-3.77154	0.00118371	0.0368609	-4.24442	0.31363				ENSMUSG00000043419	Chd3os	2.06985	0.310053	0.16322	3.18717	1.29984	6.77e-11	0.146702	-3.81021	7.23e-21	0.279659	-2.80009	9.77e-08	0.326208	-2.49004	0.807147	0.16542	-3.53271	4.53e-08	0.914335
ENSMUSG00000035640	Cbarp	4.84047	1.37212	3.08539e-13	3.47153	0.241278	0.336602	0.355512	-3.28242	4.47588e-17	0.397697	-3.04823	8.51174e-09	0.457744	-2.76072	0.697049	0.325939	-3.31061	1.70835e-07	0.466337	-2.75388	0.0159747	0.485335	-2.67356	0.78579				ENSMUSG00000058672	Tubb2a	4.10237	-0.191707	0.441526	7.70987	1.29344	7.9e-11	2.47948	-0.927523	0.00697179	1.88861	-1.2977	0.00695232	2.73594	-0.712058	1	0.515866	-3.17474	4.25e-07	1.58764
ENSMUSG00000030134	Rasgef1a	1.0201	1.35182	1.20877e-12	0.758904	0.309075	0.204513	0.0428327	-4.08939	6.45909e-22	0.0635589	-3.44073	5.99179e-10	0.0578756	-3.39715	0.457702	0.102928	-2.71887	1.33542e-05	0.0314385	-4.30182	0.000282368	0.172017	-1.89681	1				ENSMUSG00000025408	Ddit3	0.504249	-0.618008	0.00368708	1.144	1.27806	3.85e-10	0.418154	-0.735645	0.0510656	0.369549	-0.889619	0.11981	0.33147	-0.994559	1	0.486458	-0.466665	0.596127	0.351063
ENSMUSG00000021099	Six6	2.09777	1.33828	1.89414e-12	1.56366	0.305784	0.209046	0.163835	-3.20233	4.71591e-16	0.11713	-3.61417	7.50707e-11	0.18415	-2.85633	0.671854	0.0955761	-3.87607	6.17273e-09	0.293426	-2.22105	0.0665059	0.0430043	-4.80328	0.202732				ENSMUSG00000044628	Rnf208	0.673952	-0.0323784	0.951339	1.1763	1.27403	2.22e-10	0.128498	-2.5567	1.42e-11	0.580202	-0.250862	0.860508	0.536665	-0.345187	1	0.0637174	-3.46718	1.13e-07	0.151953
ENSMUSG00000067787	Blcap	2.95131	1.31719	2.97147e-12	1.98896	0.0828319	0.784483	0.45831	-2.2004	1.87633e-09	0.327782	-2.62809	4.30658e-07	0.315685	-2.59517	0.765325	0.27325	-2.86714	3.55007e-06	1.06629	-0.856758	0.718717	0.319461	-2.57347	0.829876				ENSMUSG00000035964	Tmem59l	2.24049	0.453593	0.0301789	3.21495	1.2478	4.28e-10	0.126357	-4.06603	7.39e-23	0.147093	-3.76952	1.04e-11	0.136797	-3.75331	0.324392	0.129885	-3.91935	3.02e-09	0.461097
ENSMUSG00000046844	Vat1l	1.58144	1.31252	5.07508e-12	1.18014	0.294297	0.229933	0.103334	-3.4699	6.65633e-18	0.195217	-2.47271	2.16989e-06	0.268333	-1.92538	1	0.106604	-3.31967	2.54964e-07	0.0890756	-3.51837	0.0022525	0.0737217	-3.70402	0.440722				ENSMUSG00000045534	Kcna5	0.0136453	-2.34673	1.03e-18	0.0799559	1.24387	4.09e-07	0.0273059	-0.836147	0.0707794	0.0226996	-1.05016	0.136269	0.0105228	-1.59518	1	0.00122533	-4.33869	1.26e-05	0.0707365
ENSMUSG00000048978	Nrsn1	3.318	1.31162	3.96103e-12	2.6076	0.406341	0.0781164	0.109223	-4.46847	5.18313e-26	0.182505	-3.64968	3.283e-11	0.178888	-3.56907	0.38305	0.209532	-3.42272	9.30409e-08	0.107415	-4.32602	0.000173183	0.135156	-3.95041	0.36617				ENSMUSG00000033419	Snap91	0.617018	0.104086	0.704053	1.00487	1.23448	9.5e-10	0.106546	-2.62021	6.41e-12	0.385893	-0.652445	0.293493	0.389345	-0.59819	1	0.0722948	-3.07905	1.42e-06	0.0890756
ENSMUSG00000037428	Vgf	3.85566	1.30815	1.04321e-11	2.98412	0.370791	0.12024	0.28109	-3.31617	1.15943e-16	0.20702	-3.68683	5.05319e-11	0.173627	-3.82906	0.343084	0.170322	-3.93986	5.03791e-09	0.120514	-4.38175	0.000210577	0.15973	-3.937	0.411226				ENSMUSG00000055421	Pcdh9	0.325291	-1.33799	4.63e-11	1.04778	1.22766	1.61e-09	0.56914	-0.13507	0.813203	1.32475	1.23005	0.0005217	1.20487	0.977769	0.65179	0.0367601	-4.10037	3.2e-09	0.123134
ENSMUSG00000031841	Cdh13	1.19483	1.29863	9.69784e-12	0.640551	-0.375341	0.137499	0.274129	-1.62273	7.46096e-06	0.680988	-0.202658	0.938482	0.736599	-0.0747415	1	0.0612667	-3.70928	2.55794e-08	0.0759763	-3.34106	0.00386009	0.0430043	-4.00539	0.364744				ENSMUSG00000033565	Rbfox2	1.08143	0.279524	0.218529	1.63503	1.21615	1.43e-09	0.14456	-2.89911	4.63e-14	0.22518	-2.18321	2.17e-05	0.299901	-1.68695	1	0.0820974	-3.61307	3.53e-08	0.256747
ENSMUSG00000032356	Rasgrf1	2.17478	1.29195	9.1102e-12	1.57585	0.220396	0.391612	0.366755	-2.0869	1.13694e-08	0.148909	-3.33729	7.88711e-10	0.157843	-3.14147	0.547949	0.193603	-2.93091	2.61567e-06	0.172911	-3.0475	0.0076789	0.172017	-3.01291	0.656096				ENSMUSG00000045573	Penk	0.930233	0.495764	0.0269208	1.29804	1.2113	2.07e-08	0.0567534	-3.92264	1.67e-18	0.0517551	-3.97188	1.11e-10	0.18415	-2.04582	1	0.0575907	-3.78589	1.41e-07	0.0523974
ENSMUSG00000016349	Eef1a2	4.518	1.28867	8.24877e-12	3.39587	0.296539	0.220903	0.364614	-3.17535	2.78429e-16	0.662828	-2.23348	1.17969e-05	0.741861	-1.99944	0.98983	0.263447	-3.54852	3.39424e-08	0.191251	-3.96218	0.000479932	0.1413	-4.34306	0.271318				ENSMUSG00000018865	Sult4a1	1.25396	0.476521	0.0222672	1.76151	1.21113	1.66e-09	0.0867363	-3.75429	3.87e-20	0.137106	-3.01588	1.67e-08	0.136797	-2.9033	0.636047	0.0857735	-3.66109	2.41e-08	0.0654968
ENSMUSG00000042750	Bex2	26.4934	1.28137	9.48868e-12	19.3577	0.23212	0.35645	2.5025	-2.94911	2.59353e-15	5.08471	-1.84313	0.000114359	5.51923	-1.66639	0.830544	1.57578	-3.52805	5.8205e-09	2.59105	-2.77189	0.00397368	1.25327	-3.80273	0.396167				ENSMUSG00000022044	Stmn4	3.68031	0.26164	0.254053	5.57839	1.20448	1.88e-09	0.257532	-3.85749	2.04e-21	2.09472	-0.705264	0.180778	1.28379	-1.38345	1	0.248743	-3.80538	6.01e-09	0.267227
ENSMUSG00000024642	Tle4	1.31418	1.27883	1.72111e-11	0.668784	-0.482245	0.0472006	0.473302	-0.944338	0.00901311	0.519367	-0.766976	0.187936	0.436698	-0.974499	1	0.221786	-2.00488	0.000874784	0.565892	-0.611009	0.920295	0.0798652	-3.34216	0.545659				ENSMUSG00000052584	Serp2	2.0973	0.322749	0.143602	3.10654	1.20399	1.84e-09	0.37318	-2.45713	3.58e-11	0.45036	-2.11722	3.21e-05	0.668201	-1.47628	1	0.123759	-3.96173	2.14e-09	0.186011
ENSMUSG00000049550	Clip1	1.35543	1.27396	2.08562e-11	0.862575	-0.0553592	0.897321	0.22969	-2.08535	1.39674e-08	0.142553	-2.71868	2.64769e-07	0.163104	-2.41897	0.848204	0.453374	-1.00423	0.109163	0.246268	-1.86278	0.143958	0.638921	-0.47214	1				ENSMUSG00000022629	Kif21a	0.674266	-0.211903	0.39215	1.23751	1.20226	2.77e-09	0.383353	-1.03379	0.00419599	0.422213	-0.848578	0.134046	0.0894442	-2.98372	0.614495	0.0612668	-3.63361	4.04e-08	1.05057
ENSMUSG00000006476	Nsmf	1.05633	1.26541	3.58683e-11	0.391649	-1.05237	5.32407e-06	0.734581	0.0971954	0.832108	0.340494	-1.07675	0.0450495	0.289378	-1.25099	1	0.102928	-2.8016	8.22094e-06	0.573752	-0.275004	1	0.294887	-1.21968	1				ENSMUSG00000031840	Rab3a	5.60351	0.401874	0.0580398	8.04189	1.19668	2.13e-09	0.294475	-4.19906	2.29e-24	1.82868	-1.45939	0.00220519	0.515619	-3.22742	0.50237	0.36515	-3.78546	5.71e-09	0.306525
ENSMUSG00000030256	Bhlhe41	1.52874	1.25819	9.00473e-11	0.631065	-0.869233	0.000238083	0.785445	-0.396564	0.306767	0.424029	-1.30426	0.0145196	0.22098	-2.17155	0.967149	1.05501	0.0751833	0.842985	0.482056	-1.07349	0.583399	0.153587	-2.67405	0.838862				ENSMUSG00000040037	Negr1	0.689636	0.0700739	0.815604	1.12209	1.19427	3.8e-09	0.277342	-1.3825	0.00012531	0.298727	-1.22287	0.0202683	0.373561	-0.838931	1	0.0588161	-3.55391	7.42e-08	0.162432
ENSMUSG00000015981	Stk32c	1.02591	1.25771	4.33543e-11	0.671268	-0.00799942	1	0.250571	-1.54402	1.9148e-05	0.187953	-1.91399	0.000200095	0.14732	-2.16462	0.937791	0.0588161	-3.56168	6.80369e-08	0.421799	-0.684547	0.862419	0.165874	-1.99048	1				ENSMUSG00000066705	Fxyd6	4.40947	0.120566	0.651715	7.02641	1.19215	2.61e-09	0.3009	-3.97381	1.79e-22	1.86772	-1.22985	0.010704	4.34067	0.042047	1	0.344319	-3.67709	1.32e-08	0.314385
ENSMUSG00000027221	Chst1	2.09244	1.25429	3.82071e-11	1.43988	0.0925404	0.753678	0.162229	-3.24443	1.68922e-16	0.11259	-3.69858	2.73184e-11	0.121013	-3.46947	0.424234	0.460726	-1.62852	0.00645782	0.0785961	-4.12005	0.000356101	0.110583	-3.58194	0.471186				ENSMUSG00000004961	Syt5	1.06386	0.510018	0.0138673	1.46066	1.18034	5.43e-09	0.0669261	-3.87282	1.03e-20	0.0635589	-3.86602	9.48e-12	0.03683	-4.40568	0.179583	0.0637174	-3.82955	1.02e-08	0.20435
ENSMUSG00000033900	Map9	1.25662	1.25373	4.67898e-11	0.959923	0.312091	0.198098	0.111365	-3.04664	5.98297e-15	0.0962463	-3.18394	4.71181e-09	0.152581	-2.41044	0.853391	0.0808721	-3.40363	1.60466e-07	0.348443	-1.25977	0.42476	0.135156	-2.56966	0.835445				ENSMUSG00000034245	Hdac11	0.958778	0.411505	0.0538866	1.36038	1.17485	5.97e-09	0.119932	-2.92425	3.77e-14	0.173425	-2.31668	7.8e-06	0.0789213	-3.305	0.485628	0.0771961	-3.4561	1.08e-07	0.151953
ENSMUSG00000034168	Irf2bpl	1.77075	1.24773	5.13029e-11	0.962633	-0.373999	0.136729	0.459381	-1.45812	4.72535e-05	0.654656	-0.879985	0.115233	0.941795	-0.311469	1	0.588161	-1.02558	0.100302	0.453238	-1.38115	0.347415	0.30103	-1.94498	1				ENSMUSG00000028005	Gucy1b3	0.345524	-0.163965	0.540684	0.614576	1.1726	1.19e-08	0.0717448	-2.50783	9e-11	0.203388	-0.907361	0.109651	0.347254	-0.0789509	1	0.0208307	-4.14406	5.61e-09	0.020959
ENSMUSG00000034993	Vat1	3.20759	1.23271	7.16979e-11	1.7911	-0.330843	0.193575	0.813822	-1.49846	1.42806e-05	1.1259	-0.964577	0.050978	0.310424	-2.77095	0.69106	1.23881	-0.80904	0.152256	0.21221	-3.33962	0.0031565	2.12564	-0.00150722	1				ENSMUSG00000031144	Syp	2.71651	0.529022	0.00970995	3.6913	1.17002	5.85e-09	0.174008	-3.8439	3.2e-21	0.249696	-3.24601	1.5e-09	0.263071	-3.07478	0.571	0.169096	-3.78114	7.64e-09	0.159812
ENSMUSG00000021708	Rasgrf2	1.24204	1.22587	1.32349e-10	1.00464	0.421078	0.0684824	0.073351	-3.64719	4.67519e-19	0.100786	-3.11112	9.32658e-09	0.126274	-2.66772	0.748386	0.109055	-2.96892	2.57092e-06	0.0785961	-3.37699	0.0034243	0.0614348	-3.62883	0.462159				ENSMUSG00000040035	Disp2	0.755197	0.436458	0.0397793	1.05795	1.16444	9.54e-09	0.101192	-2.80887	3.37e-13	0.114406	-2.55915	1.2e-06	0.115751	-2.42273	0.848519	0.0612668	-3.42634	1.62e-07	0.0628769
ENSMUSG00000034675	Dbn1	1.76558	1.21817	1.36546e-10	1.25084	0.13306	0.630835	0.290192	-2.1532	4.3714e-09	0.284199	-2.12177	3.38966e-05	0.452482	-1.37486	1	0.121308	-3.32947	2.01403e-07	0.358922	-1.7255	0.184698	0.786365	-0.578329	1				ENSMUSG00000025468	Caly	6.10353	0.554674	0.00623992	8.18532	1.1582	7.88e-09	0.282696	-4.30433	3.67e-25	0.566582	-3.22173	1.53e-09	0.615586	-3.01958	0.58793	0.3676	-3.82172	4.56e-09	0.348443
ENSMUSG00000026185	Igfbp5	1.99723	1.20774	6.23816e-10	0.824178	-0.893211	0.000167743	1.01674	-0.432522	0.259018	0.0989703	-3.83426	3.05256e-11	0.278855	-2.24789	0.948878	0.180124	-2.94329	4.94781e-06	0.578991	-1.21684	0.486733	10.9108	3.14336	3.23805e-06				ENSMUSG00000036564	Ndrg4	2.67903	0.439476	0.0360607	3.74031	1.1581	8.28e-09	0.457239	-2.45634	3.47e-11	0.266039	-3.17965	2.66e-09	0.289378	-2.965	0.609686	0.22056	-3.42393	8.48e-08	0.20173
ENSMUSG00000021453	Gadd45g	6.85229	1.20435	2.84283e-10	2.85402	-0.878766	0.000151622	6.19629	0.512297	0.0962685	0.761799	-2.6717	3.48013e-07	0.752383	-2.6135	0.776808	0.583259	-3.03534	1.36185e-06	2.77444	-0.735074	0.647014	1.1304	-2.02631	1				ENSMUSG00000039278	Pcsk1n	20.6743	0.261378	0.252307	30.8045	1.15715	7.72e-09	5.27646	-1.95725	2.45e-08	6.26963	-1.64533	0.0005556	6.4505	-1.54995	0.8909	1.58191	-3.63172	2.68e-09	4.84676
ENSMUSG00000033585	Ndn	9.46858	1.19337	4.06861e-10	7.65815	0.401638	0.084	0.83738	-3.079	5.71844e-16	1.17584	-2.51491	4.30826e-07	1.06807	-2.58171	0.792077	0.471754	-3.81556	6.61112e-09	0.906475	-2.83353	0.014176	0.737217	-3.1116	0.63478				ENSMUSG00000023328	Ache	0.839735	0.54204	0.00864674	1.12932	1.15407	1.42e-08	0.0508639	-3.90822	1.21e-20	0.0817186	-3.14587	8.4e-09	0.0578757	-3.4627	0.438286	0.0637174	-3.47072	1.28e-07	0.0471577
ENSMUSG00000024847	Aip	1.66096	1.19046	3.90145e-10	1.0654	-0.0833956	0.809881	0.281625	-2.11781	7.64717e-09	0.568398	-1.0183	0.0582115	0.473528	-1.23182	1	0.347995	-1.72496	0.00391587	0.293426	-1.93788	0.121115	0.976813	-0.186977	1				ENSMUSG00000005034	Prkacb	1.81624	0.201006	0.404699	2.76255	1.15058	1.09e-08	0.587879	-1.63433	2.54e-06	0.414041	-2.0967	3.82e-05	0.478789	-1.81285	1	0.384755	-2.18132	0.00027502	0.387741
ENSMUSG00000032368	Zic1	1.92571	1.18644	4.57059e-10	1.32334	0.053014	0.877414	0.493647	-1.50087	1.51692e-05	0.138014	-3.31047	1.09289e-09	0.284117	-2.17683	0.930175	0.121308	-3.46764	8.33925e-08	0.744043	-0.806949	0.759052	2.03963	0.666314	0.826302				ENSMUSG00000028347	Tmeff1	0.207032	-1.28125	4.18e-10	0.62858	1.14904	2.72e-08	0.0888779	-2.23897	3.91e-09	1.32656	2.09822	2.12e-11	0.773429	1.039	0.606948	0.0245067	-3.96602	1.51e-08	0.0288186
ENSMUSG00000047205	Dusp18	0.885219	1.17952	8.37692e-10	0.450147	-0.53175	0.0281763	0.384424	-0.693736	0.0645934	0.12167	-2.36237	6.86365e-06	0.226241	-1.37735	1	0.172772	-1.82812	0.00260973	1.34923	1.2303	0.0397455	0.110583	-2.36788	0.914131				ENSMUSG00000040794	C1qtnf4	1.82502	0.432519	0.0401485	2.54572	1.14891	1.21e-08	0.230226	-2.90378	3.05e-14	0.260591	-2.65393	3.67e-07	0.194673	-2.97427	0.609686	0.158068	-3.35084	1.59e-07	0.484676
ENSMUSG00000044676	Zfp612	1.13303	1.17356	7.90634e-10	0.9213	0.401897	0.0838631	0.101192	-3.06577	4.52047e-15	0.145277	-2.4681	2.31415e-06	0.173627	-2.11041	0.956059	0.0686188	-3.51873	7.80619e-08	0.159812	-2.26053	0.0596261	0.0368609	-4.16891	0.321569				ENSMUSG00000021079	Timm9	0.713476	-0.0931957	0.748359	1.21921	1.14523	1.53e-08	0.20881	-1.96059	7.86e-08	0.653748	-0.194145	0.949174	0.720815	-0.0385447	1	0.187476	-2.03482	0.00072922	0.233169
ENSMUSG00000038805	Six3	2.92119	1.17263	6.59522e-10	1.91691	-0.0476866	0.920473	1.20146	-0.782782	0.0238753	0.307807	-2.75984	1.36371e-07	0.631371	-1.64404	1	0.182575	-3.48926	5.90017e-08	1.2654	-0.646981	0.890948	0.0798652	-4.53572	0.236501				ENSMUSG00000029559	2210016L21Rik	1.56466	0.124564	0.638542	2.44701	1.14523	1.29e-08	0.440642	-1.88751	1.72e-07	0.726387	-1.08964	0.038997	0.662939	-1.17276	1	0.290404	-2.41621	6.49e-05	0.492536
ENSMUSG00000027500	Stmn2	11.9111	1.17238	5.73062e-10	10.3331	0.546095	0.0129805	0.540763	-4.05997	3.34743e-24	0.572938	-3.90199	1.5807e-12	0.605064	-3.73702	0.322577	0.618794	-3.76404	6.38888e-09	0.60519	-3.75597	0.000843599	0.356322	-4.48812	0.238725				ENSMUSG00000072694	1500011B03Rik	1.46381	0.209948	0.380807	2.20714	1.13622	1.78e-08	0.389778	-1.9214	1.13e-07	0.641037	-1.12698	0.0322202	0.305162	-2.13864	0.940506	0.200955	-2.80418	5.69e-06	0.235788
ENSMUSG00000026203	Dnajb2	1.14511	1.16614	1.0092e-09	0.663589	-0.293739	0.261849	0.359795	-1.19927	0.000827258	0.300543	-1.42138	0.00585784	0.0947056	-2.96999	0.614495	0.106604	-2.9067	3.67332e-06	1.39901	0.88883	0.175509	0.331748	-1.20731	1				ENSMUSG00000014592	Camta1	1.68684	0.0262408	0.960806	2.73454	1.13598	1.72e-08	0.622145	-1.5417	8.35e-06	0.885284	-0.965253	0.0509245	1.30483	-0.360649	1	0.285503	-2.60769	1.91e-05	0.458477
ENSMUSG00000074227	Spint2	2.51654	1.15022	1.47597e-09	1.94221	0.2748	0.264999	0.14349	-3.73304	3.08682e-20	0.107142	-4.07774	5.33968e-13	0.152581	-3.45376	0.427088	0.138463	-3.67973	1.73017e-08	1.85487	0.126287	0.885998	0.110583	-3.88843	0.382948				ENSMUSG00000033981	Gria2	2.15784	-0.0544259	0.87529	3.61496	1.13536	1.74e-08	0.50382	-2.27474	2.12e-10	2.53055	0.213057	0.729149	2.75699	0.320883	1	0.196054	-3.55641	3.56e-08	0.146713
ENSMUSG00000025981	Coq10b	1.77405	1.14927	1.70315e-09	0.895777	-0.560068	0.0190692	0.849159	-0.554801	0.122052	0.332322	-1.92675	0.000162112	0.410391	-1.5484	1	0.495035	-1.3214	0.0289033	0.80692	-0.583017	0.942408	2.48811	1.0637	0.488259				ENSMUSG00000040785	Ttc3	7.93874	0.297096	0.181308	11.5606	1.13138	1.74e-08	1.53984	-2.3451	5.87e-11	2.53146	-1.55091	0.00111771	3.14107	-1.18491	1	0.796468	-3.21826	2.78e-07	1.72126
ENSMUSG00000071076	Jund	22.657	1.14358	1.51045e-09	14.2389	-0.148968	0.614777	5.18276	-1.69149	1.08115e-06	4.99754	-1.69181	0.000389969	6.20848	-1.32231	0.994156	6.50163	-1.28567	0.0184309	7.44567	-1.06505	0.377722	19.6223	0.350696	1				ENSMUSG00000074872	Ctxn2	1.19718	0.583106	0.00422664	1.57337	1.12966	2.76e-08	0.0717448	-3.90766	5.46e-21	0.0826265	-3.6249	8.35e-11	0.0683985	-3.73189	0.343234	0.0612668	-4.0198	2.8e-09	0.120514
ENSMUSG00000050875	A730017C20Rik	3.19802	1.14108	1.83956e-09	2.83324	0.574804	0.00862153	0.124215	-4.29438	9.32656e-25	0.178873	-3.69052	1.99076e-11	0.152581	-3.80343	0.305147	0.187476	-3.59477	2.68911e-08	0.19649	-3.48071	0.00210089	0.12287	-4.09349	0.331182				ENSMUSG00000056486	Chn1	0.755197	0.288779	0.20291	1.09996	1.12351	3.37e-08	0.144025	-2.37006	2.56e-10	0.183413	-1.95078	0.00014792	0.236764	-1.49765	1	0.0710694	-3.29334	3.54e-07	0.20697
ENSMUSG00000009569	Mkl2	0.76147	1.13871	3.6059e-09	0.500289	-0.0633042	0.874535	0.201849	-1.46757	5.43942e-05	0.0853505	-2.67219	6.08716e-07	0.099967	-2.31693	0.891244	0.0955761	-2.48096	6.69919e-05	0.385121	-0.426434	1	0.264169	-0.950191	1				ENSMUSG00000032549	Rab6b	0.863732	0.195353	0.421721	1.30278	1.12196	3.2e-08	0.224336	-1.96558	7.34e-08	0.371365	-1.16135	0.0273998	0.341992	-1.22041	1	0.121308	-2.77354	8.13e-06	0.178151
ENSMUSG00000038872	Zfhx3	2.61739	1.13615	2.29612e-09	2.03255	0.279784	0.253919	0.212022	-3.22759	1.64536e-16	0.204296	-3.20925	2.26238e-09	0.347254	-2.35492	0.86674	1.06482	-0.769997	0.243993	0.392981	-2.19849	0.0665307	0.651208	-1.45255	1				ENSMUSG00000009894	Snap47	2.65456	0.314214	0.155819	3.82501	1.12007	2.68e-08	0.617327	-2.06537	5.1e-09	0.672816	-1.87906	0.000202	0.531404	-2.15074	0.935565	0.287954	-3.09176	7.47e-07	0.709985
ENSMUSG00000034686	Prr7	1.62065	1.1297	3.39339e-09	1.10764	0.0106868	1	0.402628	-1.57114	1.249e-05	0.421305	-1.45153	0.00476965	0.584018	-0.918751	1	0.0980268	-3.54545	5.52957e-08	0.914335	-0.274852	1	0.350178	-1.6478	1				ENSMUSG00000048388	Fam171b	0.729161	-0.236072	0.328015	1.31001	1.11548	4.06e-08	0.452421	-0.915445	0.011473	0.800842	-0.0089127	1	1.08385	0.433595	1	0.0612668	-3.7622	1.56e-08	0.154572
ENSMUSG00000029207	Apbb2	0.982305	1.12765	4.41361e-09	0.47296	-0.65712	0.00555449	0.20292	-1.84746	4.44877e-07	0.22064	-1.66587	0.00120034	0.341992	-0.960551	1	0.3676	-0.894643	0.165948	1.55358	1.26488	0.0326899	0.970669	0.545903	0.920389				ENSMUSG00000030327	Necap1	1.15013	0.383291	0.0750602	1.61086	1.11201	4e-08	0.154198	-2.83875	1.13e-13	0.286015	-1.86713	0.00024785	0.315685	-1.64756	1	0.180124	-2.51721	3.78e-05	0.170292
ENSMUSG00000022454	Nell2	0.64823	1.12432	6.17504e-09	0.383517	-0.275626	0.305541	0.096909	-2.32629	8.96171e-10	0.486679	0.153718	0.764774	1.28905	1.57929	0.142915	0.033084	-3.75923	3.68957e-08	0.0681166	-2.67563	0.0251324	0.00614348	-5.1906	0.159807				ENSMUSG00000057897	Camk2b	1.15734	0.492715	0.0176352	1.55801	1.11046	4.39e-08	0.108688	-3.3014	8.87e-17	0.197033	-2.36407	4.99e-06	0.310424	-1.62402	1	0.11028	-3.17667	5.88e-07	0.0995551
ENSMUSG00000061601	Pclo	1.06151	1.12376	5.08179e-09	0.895326	0.452939	0.0482346	0.0845946	-3.25106	4.23034e-16	0.148001	-2.36555	6.15498e-06	0.14732	-2.26584	0.909472	0.0943508	-2.98865	2.54788e-06	0.110035	-2.71604	0.0205594	0.0798652	-3.09349	0.634376				ENSMUSG00000024268	Celf4	5.6032	0.602035	0.00268596	7.25137	1.10543	4.1e-08	0.237722	-4.40787	5.1e-26	0.474876	-3.33026	5.23e-10	0.620848	-2.86053	0.64588	0.403135	-3.5412	3.32e-08	0.503015
ENSMUSG00000021007	Spata7	1.067	1.11993	5.31441e-09	0.840215	0.300272	0.219937	0.131711	-2.61323	6.61083e-12	0.167977	-2.19018	2.38223e-05	0.273594	-1.40181	1	0.123759	-2.60757	2.57022e-05	0.4087	-0.841999	0.735473	0.116726	-2.58713	0.834132				ENSMUSG00000027430	Dtd1	1.04739	0.173831	0.485905	1.57721	1.09521	6.77e-08	0.216841	-2.31515	4.23e-10	0.65738	-0.606966	0.339204	0.610325	-0.681089	1	0.107829	-3.23496	3.94e-07	0.345823
ENSMUSG00000026204	Ptprn	3.07176	1.1196	4.04132e-09	2.55723	0.421223	0.0661393	0.37318	-2.64061	1.9968e-12	0.444004	-2.32025	6.18004e-06	0.436698	-2.26596	0.896642	0.245067	-3.15858	5.24103e-07	0.19911	-3.4121	0.00262973	0.288743	-2.85002	0.716775				ENSMUSG00000039478	Micu3	1.05508	0.414906	0.051904	1.44937	1.09071	8.52e-08	0.164906	-2.59637	6.7e-12	0.256051	-1.88572	0.00022997	0.226241	-1.97914	0.999994	0.0845481	-3.46315	1.02e-07	0.186011
ENSMUSG00000026576	Atp1b1	11.9174	1.11779	3.73612e-09	10.4166	0.529307	0.0164471	1.10883	-3.0349	6.28973e-16	0.716399	-3.60062	3.35421e-11	0.804998	-3.35006	0.454511	0.645752	-3.72473	8.35833e-09	0.571132	-3.8616	0.000609981	0.393182	-4.37059	0.262882				ENSMUSG00000096472	Cdkn2d	0.465979	-0.511787	0.0168985	0.939143	1.09023	9.73e-08	0.393526	-0.628644	0.0966154	0.463072	-0.353314	0.698299	1.49424	1.38345	0.267719	0.23649	-1.3429	0.0269702	0.19911
ENSMUSG00000029245	Epha5	1.30305	1.11566	5.76915e-09	1.10493	0.459808	0.0435128	0.0894133	-3.47351	7.22352e-18	0.242432	-1.94893	0.000146207	0.436698	-1.02539	1	0.0771961	-3.57637	5.23105e-08	0.0392981	-4.44513	0.000164627	0.0430043	-4.20077	0.319172				ENSMUSG00000039697	Ncoa7	0.681794	0.408361	0.057494	0.938466	1.08978	9.98e-08	0.0712094	-3.18606	1.43e-15	0.157081	-1.96252	0.00014251	0.178888	-1.68182	1	0.107829	-2.48327	5.83e-05	0.0759762
ENSMUSG00000036850	Mrpl41	3.17465	1.1129	4.93948e-09	2.05762	-0.104731	0.743544	1.05957	-1.1305	0.000981959	1.0351	-1.12319	0.020915	0.789213	-1.46732	1	0.639625	-1.81553	0.0022761	0.854078	-1.36528	0.353146	0.4239	-2.35503	0.910703				ENSMUSG00000071341	Egr4	0.859183	0.632731	0.00387311	1.09273	1.08648	8.66e-07	0.0663907	-3.51199	1.37e-15	0.0426752	-4.06322	9.65e-11	0.0473528	-3.71469	0.546734	0.0428867	-4.0197	5.7e-08	0.0183391
ENSMUSG00000033436	Armcx2	0.954073	1.10215	9.27744e-09	0.664041	0.0322867	0.945612	0.207739	-1.77924	1.02582e-06	0.25242	-1.43471	0.00550985	0.384084	-0.762247	1	0.0882241	-2.93858	3.32685e-06	0.19649	-1.74378	0.183542	1.05053	0.693558	0.80956				ENSMUSG00000024012	Mtch1	3.37556	-0.0526998	0.88022	5.53706	1.08077	8.49e-08	1.32032	-1.50246	1.28e-05	1.96125	-0.861934	0.0860688	1.79941	-0.950697	1	1.35767	-1.39338	0.0105862	0.911715
ENSMUSG00000092035	Peg10	1.47997	1.08773	2.27772e-08	1.18014	0.307992	0.21177	0.324458	-1.77631	1.39929e-06	0.24334	-2.14192	4.25058e-05	0.284117	-1.83497	1	0.149491	-2.82414	8.29937e-06	0.178151	-2.52681	0.0357557	0.110583	-3.14679	0.642098				ENSMUSG00000057614	Gnai1	0.80272	0.246337	0.291342	1.1684	1.07888	1.26e-07	0.08513	-3.25318	3.14e-16	0.493943	-0.594143	0.358629	0.40513	-0.843301	1	0.0539147	-3.79764	1.39e-08	0.0733564
ENSMUSG00000046432	Bex3	15.8328	1.07879	1.28446e-08	12.2845	0.243952	0.328492	2.27709	-2.40983	1.96647e-11	4.62073	-1.30347	0.00643257	5.14041	-1.10207	1	1.55127	-2.88265	6.8972e-07	5.20568	-1.09029	0.3599	2.35909	-2.22722	0.960017				ENSMUSG00000060450	Rnf14	1.24455	0.0364864	0.925935	1.96321	1.07396	1.18e-07	0.450814	-1.56221	1.24e-05	0.690976	-0.874164	0.116084	0.573495	-1.10021	1	0.253644	-2.33021	0.00011335	0.694266
ENSMUSG00000003545	Fosb	3.4899	1.07637	1.84502e-08	1.83379	-0.524077	0.0290391	2.55926	0.0999111	0.82057	0.318702	-3.00719	1.56283e-08	0.683985	-1.825	1	0.468078	-2.424	6.52214e-05	2.58581	0.103205	1	1.25327	-0.951178	1				ENSMUSG00000037217	Syn1	1.05163	0.442991	0.0354369	1.42114	1.07383	1.32e-07	0.159552	-2.62524	3.92e-12	0.264223	-1.81997	0.00036289	0.320947	-1.4632	1	0.0906748	-3.34377	2.08e-07	0.112654
ENSMUSG00000047446	Arl4a	2.80246	1.06813	2.18787e-08	1.40691	-0.61178	0.00951553	0.485616	-2.1366	1.8934e-09	2.39708	0.332177	0.521407	2.71489	0.488654	1	0.253644	-2.99647	1.55308e-06	1.26016	-0.634473	0.90166	2.84443	0.554933	0.905656				ENSMUSG00000045763	Basp1	4.93583	-0.0597143	0.856671	8.09746	1.07338	1.04e-07	2.0549	-1.41257	3.87e-05	3.00724	-0.795084	0.119581	4.80368	-0.081443	1	3.018	-0.778189	0.169507	1.1737
ENSMUSG00000045193	Cirbp	5.9746	1.06764	1.95782e-08	4.76122	0.294365	0.224182	1.02103	-2.15826	1.17562e-09	1.34836	-1.68843	0.000402105	1.62052	-1.36423	1	0.666582	-2.69681	9.58069e-06	0.979832	-2.10375	0.0808932	1.19183	-1.80604	1				ENSMUSG00000032076	Cadm1	3.00683	-0.0227816	0.981904	4.85382	1.07105	1.2e-07	1.36743	-1.25481	0.00025195	1.65798	-0.921818	0.063735	1.16804	-1.38958	1	1.30498	-1.2629	0.020925	1.3047
ENSMUSG00000061353	Cxcl12	0.0881455	1.06704	0.000113104	0.0271037	-1.44784	2.68359e-05	0.00803114	-2.99505	5.85822e-07	0.00635589	-3.16717	0.000256736	0	-3.56109	1	0.00980268	-2.5355	0.00979795	0.020959	-1.39923	0.735142	1.32699	4.7984	5.52027e-13				ENSMUSG00000004267	Eno2	1.12205	0.549786	0.0072389	1.45863	1.07005	1.53e-07	0.140277	-2.85455	1.07e-13	0.107142	-3.17331	4.53e-09	0.099967	-3.13955	0.549841	0.113956	-3.05589	1.33e-06	0.107415
ENSMUSG00000035356	Nfkbiz	0.820757	1.06203	4.52197e-08	0.334505	-0.984008	2.44339e-05	0.692284	0.327763	0.330477	0.100786	-2.57238	1.40595e-06	0.189411	-1.56586	1	0.529345	-0.107206	1	0.298665	-0.937262	0.669388	0.30103	-0.90442	1				ENSMUSG00000043991	Pura	1.53439	-0.0397633	0.924403	2.48676	1.063	1.58e-07	0.666584	-1.33464	0.00010311	0.92342	-0.800246	0.11801	1.25748	-0.315664	1	0.295306	-2.46013	4.87e-05	1.16584
ENSMUSG00000036502	Tmem255a	1.2767	1.05792	3.58143e-08	1.04259	0.341383	0.151888	0.327135	-1.55427	1.57484e-05	0.189769	-2.30067	8.9142e-06	0.3683	-1.26312	1	0.0820974	-3.48228	9.17259e-08	0.0523974	-4.0461	0.000503741	0.0307174	-4.60984	0.229882				ENSMUSG00000030329	Pianp	0.81213	0.508649	0.0141204	1.06743	1.06156	2.06e-07	0.0513993	-3.8613	1.91e-20	0.175241	-2.00747	9.55e-05	0.384084	-0.798007	1	0.134787	-2.36443	0.00010989	0.0471577
ENSMUSG00000033487	Fndc3a	1.61438	1.0572	3.29052e-08	1.17901	0.104782	0.716155	0.369432	-1.72511	1.6953e-06	0.377721	-1.63702	0.00129143	0.499835	-1.1662	1	0.452149	-1.35332	0.0245468	0.361542	-1.64893	0.215689	0.602061	-0.89666	1				ENSMUSG00000038916	Soga3	0.90953	0.194229	0.424469	1.33983	1.0578	2.13e-07	0.251107	-1.87531	2.5e-07	0.523907	-0.724299	0.222207	0.636632	-0.40339	1	0.0465627	-4.2145	6.95e-10	0.303905
ENSMUSG00000028773	Fabp3	1.76667	1.05707	3.59858e-08	1.51645	0.450417	0.0481891	0.150985	-3.17996	5.92842e-16	0.169793	-2.93712	3.51578e-08	0.131536	-3.18684	0.532902	0.575907	-1.13009	0.066177	0.141473	-3.124	0.0064428	0.15973	-2.90741	0.700687				ENSMUSG00000029152	Ociad1	2.22763	-0.056345	0.869208	3.60412	1.0404	2.88e-07	1.14578	-1.08757	0.00148618	1.22396	-0.947705	0.0554336	1.01545	-1.17679	1	0.673934	-1.81266	0.00223212	1.45927
ENSMUSG00000043384	Gprasp1	2.90817	1.05195	3.4283e-08	2.46486	0.419025	0.0671418	0.39888	-2.4896	2.02085e-11	0.483955	-2.14169	2.57233e-05	0.431437	-2.23151	0.910153	0.292855	-2.84897	3.83792e-06	0.660207	-1.63599	0.217543	0.208878	-3.25457	0.562469				ENSMUSG00000053192	Mllt11	6.35604	0.546235	0.00711266	8.17696	1.03931	2.91e-07	0.329277	-4.14618	5.86e-24	2.05931	-1.39472	0.00347948	0.710292	-2.87719	0.638803	0.436219	-3.63746	1.62e-08	0.322244
ENSMUSG00000024261	Syt4	5.14506	1.0491	3.88194e-08	4.76348	0.617354	0.00438836	0.21577	-4.22281	2.31713e-24	0.728203	-2.3811	3.48924e-06	0.420914	-3.09262	0.563607	0.253644	-3.88529	3.17937e-09	0.348443	-3.38529	0.00275972	0.1413	-4.62409	0.220907				ENSMUSG00000038486	Sv2a	1.53376	0.422227	0.0461191	2.05988	1.03791	3.48e-07	0.158481	-3.20033	3.19e-16	0.759983	-0.824018	0.145623	0.205195	-2.6542	0.745914	0.12621	-3.42768	9.94e-08	0.115274
ENSMUSG00000001493	Meox1	0.110417	1.03271	2.7897e-06	0.0212312	-2.2132	7.52218e-15	0.0058895	-3.75868	3.72896e-13	0.00363194	-4.18999	2.25242e-08	0	-3.89997	0.501093	0.0281827	-1.44362	0.0447321	0.0314385	-1.2053	0.561616	0.110583	0.594685	0.986984				ENSMUSG00000026585	Kifap3	0.783585	-0.188175	0.455454	1.33847	1.0365	3.9e-07	0.459381	-0.97105	0.00699346	0.570214	-0.607146	0.339204	0.568234	-0.577695	1	0.148266	-2.57027	2.82e-05	1.15798
ENSMUSG00000024873	Cnih2	4.52569	1.02962	6.76408e-08	4.0782	0.542284	0.0137774	0.420296	-3.07288	1.54276e-15	0.518459	-2.69756	2.0558e-07	0.915487	-1.80119	1	0.272024	-3.60665	2.19928e-08	1.09511	-1.55468	0.252777	0.239596	-3.70954	0.423355				ENSMUSG00000030282	Cmas	1.40421	0.28273	0.21031	1.97925	1.03036	4.21e-07	0.273059	-2.34707	2.2e-10	0.426752	-1.6275	0.00134025	0.373561	-1.75028	1	0.542823	-1.2545	0.0376397	0.214829
ENSMUSG00000031770	Herpud1	1.41817	1.02779	8.82499e-08	1.01774	0.0517644	0.881836	0.233974	-2.2249	1.75564e-09	0.451268	-1.19369	0.0228389	0.452482	-1.13319	1	0.464402	-1.135	0.0645004	0.267227	-1.90842	0.129823	1.03825	0.0659878	1				ENSMUSG00000022199	Slc22a17	2.0446	-0.350137	0.11697	3.73512	1.02612	4.53e-07	1.48415	-0.751051	0.0302309	3.20064	0.467911	0.304588	2.33081	-0.0321186	1	0.248743	-3.32014	1.68e-07	0.788581
ENSMUSG00000025630	Hprt	3.4772	1.02585	7.57254e-08	2.86599	0.34152	0.148285	0.206668	-3.72484	1.92417e-20	0.320518	-3.0145	1.16006e-08	0.510358	-2.26045	0.893672	1.82085	-0.439398	0.498616	0.568512	-2.12267	0.0778048	0.8478	-1.52975	1				ENSMUSG00000018339	Gpx3	0.665953	-0.948946	4.23e-06	1.6208	1.02497	9.21e-07	0.637137	-0.767884	0.030977	0.31961	-1.76141	0.00073457	0.357777	-1.52555	1	2.59036	1.4538	0.00015467	1.49333
ENSMUSG00000019986	Ahi1	9.03177	1.01113	1.14849e-07	8.39831	0.602189	0.00544692	0.770454	-3.20596	2.85231e-17	1.05417	-2.67934	6.83363e-08	1.23117	-2.3821	0.855465	0.601639	-3.46889	5.10039e-08	0.924814	-2.80956	0.0133572	0.516052	-3.62652	0.444962				ENSMUSG00000020810	Cygb	0.432101	0.322881	0.156609	0.597863	1.02107	1.1e-06	0.0198101	-4.40373	1.79e-22	0.0753627	-2.40782	7.4e-06	0.0631371	-2.50036	0.841194	0.0281827	-3.76971	5.34e-08	0.0157192
ENSMUSG00000028214	Gem	1.28156	1.00871	2.71555e-07	0.504129	-1.07165	4.74816e-06	1.11793	0.358545	0.281291	0.0726387	-3.71466	7.88129e-11	0.0683985	-3.63731	0.412123	0.458275	-1.01277	0.114549	0.856698	-0.0746576	1	3.74138	2.0957	0.0143668				ENSMUSG00000037843	Vstm2l	0.947485	0.682175	0.00067103	1.15507	1.01794	7.82e-07	0.049793	-4.04602	1.08e-21	0.0680988	-3.51477	2.96e-10	0.11049	-2.69333	0.742702	0.0845481	-3.17397	7.72e-07	0.0445378
ENSMUSG00000058975	Kcnc1	1.0121	1.00356	2.04066e-07	0.941176	0.597449	0.00656323	0.106546	-2.89459	7.88702e-14	0.114406	-2.71921	2.98645e-07	0.22098	-1.67588	1	0.0661681	-3.47578	1.11874e-07	0.0419179	-4.03837	0.000562473	0.0491478	-3.71176	0.437407				ENSMUSG00000024423	Impact	3.81943	0.463259	0.0260576	5.01667	1.0179	5.67e-07	0.684253	-2.37267	4.24e-11	0.66646	-2.34778	4.55e-06	0.326208	-3.29498	0.476416	0.805045	-2.04949	0.00058178	0.61305
ENSMUSG00000056895	Hist3h2ba	2.10326	0.995832	2.22079e-07	1.44892	-0.04943	0.914811	0.301971	-2.44523	5.35895e-11	2.0239	0.486568	0.284657	0.81552	-0.870952	1	0.150716	-3.36073	1.58016e-07	0.298665	-2.33373	0.0488622	0.165874	-3.13214	0.613129				ENSMUSG00000034390	Cmip	0.998616	0.336166	0.127504	1.37167	1.01486	7.4e-07	0.134388	-2.85789	9.98e-14	0.46852	-0.952051	0.0814016	0.305162	-1.51624	1	0.194828	-2.22273	0.00024042	0.306525
ENSMUSG00000028063	Lmna	2.15329	0.993904	2.58983e-07	1.20973	-0.443674	0.0710111	0.793476	-1.03003	0.00288783	0.364102	-2.14183	3.09671e-05	0.378822	-2.00658	0.995802	0.965564	-0.684558	0.322892	1.11083	-0.463656	1	5.79944	1.96708	0.0461628				ENSMUSG00000008153	Clstn3	1.02277	0.608177	0.00264684	1.27613	1.01443	7.73e-07	0.0840592	-3.43633	1.38e-17	0.150725	-2.51517	1.55e-06	0.194673	-2.04899	0.983244	0.0857735	-3.29996	3.04e-07	0.107415
ENSMUSG00000071658	Gng3	7.59933	0.985038	2.56409e-07	7.0045	0.564507	0.00984324	0.453491	-3.73818	1.01372e-20	2.10198	-1.42267	0.00286323	1.30483	-2.05954	0.969679	0.506063	-3.47976	4.84446e-08	0.537074	-3.35407	0.00285685	0.245739	-4.44068	0.24705				ENSMUSG00000021072	Tmx1	0.814797	-0.275453	0.238866	1.43311	1.0137	7.29e-07	0.427792	-1.19863	0.00079218	0.730019	-0.348912	0.701782	1.02598	0.165722	1	0.444797	-1.08038	0.0797265	0.759763
ENSMUSG00000019947	Arid5b	1.25145	0.980361	4.10532e-07	0.950888	0.141067	0.61367	0.359795	-1.41401	8.55206e-05	0.151633	-2.63046	6.17789e-07	0.242025	-1.86417	1	0.390882	-1.22445	0.0454348	0.261987	-1.77516	0.174099	1.14269	0.367808	1				ENSMUSG00000027273	Snap25	5.26081	0.696748	0.0004174	6.3452	1.00245	8.66e-07	0.270917	-4.0811	2.51e-23	0.463072	-3.22948	1.47e-09	0.615586	-2.73625	0.707152	0.347995	-3.61681	2.02e-08	0.288186
ENSMUSG00000018474	Chd3	2.41334	0.976958	3.53914e-07	2.08653	0.415243	0.0703716	0.152592	-3.65398	9.87538e-20	0.978807	-0.854058	0.0905326	0.620848	-1.47118	1	0.264672	-2.75567	7.2817e-06	0.110035	-3.96416	0.000510603	0.718787	-1.25851	1				ENSMUSG00000022391	Rangap1	0.730886	-0.0104547	1	1.1431	1.00132	1.1e-06	0.295546	-1.42386	7.17e-05	0.396789	-0.935217	0.0889979	1.69944	1.2317	0.401824	0.189927	-2.00102	0.00089222	0.259367
ENSMUSG00000024975	Pdcd4	2.27233	0.975447	4.65475e-07	1.24316	-0.502976	0.0380872	0.762422	-1.18206	0.000635601	2.45882	0.665467	0.108209	0.552449	-1.55222	1	0.23894	-2.81678	6.11807e-06	0.880277	-0.890418	0.701623	0.534482	-1.59685	1				ENSMUSG00000034403	Pja1	2.02421	0.448119	0.0323735	2.653	0.998357	1.02e-06	0.279484	-2.76343	2.77e-13	0.629233	-1.50558	0.00309537	0.594541	-1.52678	1	0.242616	-2.87495	3.44e-06	0.324864
ENSMUSG00000005514	Por	1.04238	0.975445	4.45185e-07	0.641003	-0.282871	0.284082	0.452421	-0.784318	0.0325509	0.248788	-1.64065	0.00135175	0.268333	-1.4551	1	0.458275	-0.720072	0.288915	0.521354	-0.513202	0.993584	0.88466	0.261039	1				ENSMUSG00000027581	Stmn3	11.9127	0.551054	0.00648969	15.0516	0.996601	9.48e-07	1.25393	-3.11117	1.48e-16	3.02177	-1.7546	0.00023529	3.48306	-1.49175	1	1.00845	-3.33312	1.25e-07	0.935294
ENSMUSG00000024817	Uhrf2	1.69955	0.975268	4.08884e-07	1.26213	0.0906243	0.759962	0.381747	-1.78853	7.43644e-07	0.536619	-1.22838	0.0184202	0.883919	-0.453398	1	0.588161	-1.07652	0.0814156	0.432279	-1.49976	0.284542	0.466904	-1.36972	1				ENSMUSG00000062753	AI413582	0.795505	-0.242171	0.311793	1.36941	0.995744	1.23e-06	0.643026	-0.506583	0.163044	0.421305	-1.11923	0.0343207	0.194673	-2.16146	0.932326	0.854058	-0.0473866	1	0.138853
ENSMUSG00000025272	Tro	1.22463	0.972642	4.68471e-07	1.14242	0.583951	0.00789516	0.115113	-3.07455	3.32756e-15	0.22972	-1.99643	9.74756e-05	0.273594	-1.66211	1	0.0882241	-3.35462	2.03877e-07	0.0995551	-3.12641	0.00653035	0.104439	-2.99894	0.662693				ENSMUSG00000023011	Faim2	2.40392	0.716339	0.00028416	2.8678	0.990516	1.28e-06	0.117255	-4.14709	1.78e-23	0.22064	-3.1563	3.63e-09	0.136797	-3.72633	0.331656	0.138463	-3.80051	7.06e-09	0.175531
ENSMUSG00000023827	Agpat4	1.96037	0.967401	4.87304e-07	1.2427	-0.229142	0.402135	0.466341	-1.70619	2.05843e-06	1.42009	0.0266249	1	0.652416	-1.1025	1	0.240166	-2.59797	2.1239e-05	1.75007	0.334159	0.677691	0.675782	-1.04991	1				ENSMUSG00000036699	Zcchc12	3.5059	0.717869	0.00026862	4.17307	0.986001	1.39e-06	0.188464	-4.00745	1.34e-22	0.226088	-3.66857	2.29e-11	0.289378	-3.21693	0.512278	0.207082	-3.76752	7.64e-09	0.364162
ENSMUSG00000030683	Sez6l2	1.00191	0.966668	5.86875e-07	0.988833	0.711928	0.00090297	0.0476514	-4.06203	6.48436e-22	0.0771786	-3.28794	2.01422e-09	0.0473528	-3.78544	0.324297	0.0698441	-3.39968	1.72634e-07	0.0628769	-3.48185	0.00260107	0.0552913	-3.56054	0.476754				ENSMUSG00000043004	Gng2	1.17083	0.324393	0.142939	1.59709	0.98556	1.57e-06	0.121002	-3.25077	1.81e-16	0.173425	-2.65535	4.05e-07	0.163104	-2.63804	0.753928	0.56733	-0.897134	0.159445	0.123134
ENSMUSG00000052534	Pbx1	2.83116	0.966609	4.832e-07	1.74232	-0.286636	0.272809	1.96816	-0.0396837	1	0.574754	-1.88612	0.000199876	0.904965	-1.16457	1	0.240166	-3.1326	6.12498e-07	1.82605	-0.147885	1	0.479191	-2.07487	1				ENSMUSG00000028161	Ppp3ca	0.867653	-1.2149	1.27e-09	2.38897	0.985183	1.52e-06	2.05865	0.482335	0.118991	2.0012	0.406923	0.397456	1.82571	0.242018	1	0.676385	-1.23378	0.0413118	1.21824
ENSMUSG00000023236	Scg5	5.54062	0.961887	5.15445e-07	5.07088	0.532852	0.015693	0.780091	-2.49032	5.75951e-12	1.22033	-1.76922	0.000214187	0.873396	-2.19017	0.922564	0.332066	-3.6405	1.64989e-08	0.662827	-2.60343	0.0236096	0.215022	-4.18214	0.30685				ENSMUSG00000039542	Ncam1	2.58445	-0.254652	0.28001	4.45472	0.985034	1.44e-06	1.73526	-0.806709	0.0195392	3.69913	0.392671	0.418052	2.82538	-0.032058	1	0.207082	-3.86266	3.86e-09	1.11868
ENSMUSG00000041132	N4bp2l1	1.42444	0.949296	8.894e-07	1.3256	0.562546	0.0107722	0.154733	-2.87404	6.98229e-14	0.184321	-2.54928	1.04625e-06	0.273594	-1.89088	1	0.32839	-1.68402	0.00492292	0.0838359	-3.59652	0.00172057	0.135156	-2.87308	0.709403				ENSMUSG00000025104	Hdgfl3	0.91894	0.219615	0.356795	1.30256	0.98281	1.73e-06	0.265563	-1.79244	7.46e-07	0.513011	-0.756757	0.193912	0.841828	0.00035617	1	0.0698441	-3.64059	3.15e-08	0.319624
ENSMUSG00000036390	Gadd45a	0.829697	0.948954	1.46649e-06	0.292494	-1.28684	3.82826e-08	0.675686	0.213862	0.561363	0.34685	-0.818569	0.162512	0.142058	-2.03241	0.999994	0.361474	-0.744226	0.279548	0.434899	-0.45439	1	1.19798	1.02643	0.532178				ENSMUSG00000021700	Rab3c	1.19451	0.661587	0.00095041	1.44553	0.981289	1.86e-06	0.0696032	-3.90998	4.21e-21	0.20702	-2.25415	1.28e-05	0.263071	-1.822	1	0.0808721	-3.5833	4.6e-08	0.0497775
ENSMUSG00000009394	Syn2	3.25417	0.947199	8.776e-07	3.06656	0.589877	0.00695043	0.446531	-2.53401	1.12301e-11	0.491219	-2.3292	5.80683e-06	0.647155	-1.85718	1	0.203406	-3.58252	3.11947e-08	0.3956	-2.58262	0.0258874	0.12287	-4.19828	0.310845				ENSMUSG00000075702	Selenom	2.96715	0.144568	0.570374	4.3262	0.980638	1.57e-06	1.25607	-1.26157	0.00023207	0.926144	-1.66795	0.00047861	0.568234	-2.30941	0.882377	0.626146	-2.22069	0.00020625	0.458477
ENSMUSG00000090258	Churc1	1.92681	0.943431	9.34915e-07	1.2086	-0.263117	0.321616	0.70674	-1.05982	0.00201022	0.938855	-0.591968	0.285563	0.662939	-1.06467	1	0.529345	-1.43085	0.0164902	1.70292	0.308746	0.703258	0.8478	-0.708699	1				ENSMUSG00000002504	Slc9a3r2	0.114809	-1.03797	1.19e-06	0.287299	0.977238	7.04e-06	0.0690678	-1.54001	5.7e-05	0.210652	0.196769	0.704611	0.0683985	-1.35735	1	0.0245067	-2.92544	1.7e-05	0.225309
ENSMUSG00000015291	Gdi1	4.21436	0.936922	1.04238e-06	3.56617	0.342258	0.146832	0.827742	-2.0072	1.16496e-08	1.51089	-1.0572	0.0299917	0.804998	-1.92222	1	0.42029	-2.91344	2.31739e-06	0.943154	-1.70705	0.187111	0.970669	-1.65107	1				ENSMUSG00000052033	Pfdn4	1.06841	-0.105085	0.707259	1.72041	0.975087	1.96e-06	0.400486	-1.59852	7.99e-06	1.09594	-0.0282663	1	1.1733	0.072032	1	0.351671	-1.71656	0.00394139	0.500395
ENSMUSG00000072966	Gprasp2	3.75277	0.936825	1.08744e-06	3.72495	0.704373	0.00092688	0.310537	-3.28085	4.67366e-17	0.315978	-3.18404	2.38946e-09	0.310424	-3.11747	0.547949	0.245067	-3.525	4.02987e-08	0.521354	-2.39596	0.0399413	0.245739	-3.44256	0.506179				ENSMUSG00000025810	Nrp1	0.13065	-0.968958	5.22e-06	0.314855	0.971929	6.6e-06	0.131175	-0.704965	0.0711797	0.0172517	-3.59245	3.05e-09	0.0420914	-2.13269	0.977334	0.468078	1.30314	0.00075926	0.0314384
ENSMUSG00000059361	Nrsn2	4.67798	0.936081	1.11141e-06	4.83259	0.800181	0.000131433	0.171331	-4.46631	2.36432e-26	0.242432	-3.88793	2.27419e-12	0.205195	-4.02163	0.241358	0.267123	-3.72038	9.89348e-09	0.178151	-4.25452	0.000193161	0.15973	-4.36413	0.26648				ENSMUSG00000070304	Scn2b	0.931958	0.72997	0.0002564	1.09725	0.967975	3.19e-06	0.035337	-4.49146	1.22e-24	0.0780866	-3.27179	2.91e-09	0.152581	-2.19852	0.934139	0.0526894	-3.80072	1.7e-08	0.0288186
ENSMUSG00000067786	Nnat	35.2245	0.935814	1.24041e-06	13.1661	-1.19571	1.74617e-07	31.6743	0.373234	0.246369	5.80747	-2.20729	6.11692e-06	7.75008	-1.72642	0.807147	2.6406	-3.33185	3.31197e-08	105.214	2.17129	1.29667e-05	2.23008	-3.52333	0.493376				ENSMUSG00000028528	Dnajc6	0.47884	0.327918	0.143932	0.647779	0.967622	3.44e-06	0.0546117	-3.09701	8.39e-15	0.0680988	-2.70141	5.08e-07	0.0526142	-2.88755	0.660036	0.0392107	-3.45429	2.07e-07	1.02699
ENSMUSG00000030652	Coq7	1.53533	0.93529	1.22738e-06	1.027	-0.142882	0.630845	0.537551	-1.1346	0.000952127	0.786314	-0.519782	0.449027	1.13647	0.0421633	1	0.416614	-1.45172	0.0151504	0.589471	-0.918732	0.670757	0.509908	-1.11346	1				ENSMUSG00000055430	Nap1l5	25.7581	0.69706	0.00040137	30.6407	0.967002	2.15e-06	1.60301	-3.80768	3.91e-22	3.39041	-2.64545	9.28e-08	3.14107	-2.68628	0.724975	1.53657	-3.7703	8.5e-10	2.14567
ENSMUSG00000041986	Elmod1	0.773547	0.934724	1.58796e-06	0.609156	0.187721	0.474912	0.121002	-2.34117	4.84758e-10	0.0717307	-3.03059	2.51778e-08	0.0736599	-2.83977	0.677744	0.0588161	-3.28281	4.48651e-07	1.62694	1.6191	0.00292326	0.0798652	-2.71457	0.776822				ENSMUSG00000025190	Got1	1.35967	0.448086	0.0328751	1.75971	0.965835	2.62e-06	0.160623	-2.9906	8.83e-15	0.302359	-1.9976	8.98e-05	0.268333	-2.0872	0.961449	0.58571	-1.00518	0.107141	0.238408
ENSMUSG00000005483	Dnajb1	1.89623	0.93425	2.53986e-06	1.37868	0.0226845	0.976762	0.424579	-1.81161	1.12911e-06	0.392249	-1.87151	0.000374096	0.631371	-1.11564	1	0.300207	-2.23996	0.00032579	2.23999	0.73793	0.291908	2.03963	0.584377	0.887752				ENSMUSG00000022577	Ly6h	12.3087	0.591567	0.00321746	15.1261	0.960638	2.57e-06	1.47559	-2.90016	4.97e-15	1.98758	-2.39755	9.48e-07	2.62019	-1.93065	1	0.770736	-3.74967	6.76e-09	3.59184
ENSMUSG00000008496	Pou2f2	1.26697	0.933803	1.62416e-06	1.05546	0.30655	0.209541	0.0465806	-4.44981	1.01145e-24	0.146185	-2.72159	3.03971e-07	0.236764	-1.93301	1	1.30866	0.557508	0.223069	0.0681166	-3.72392	0.00135311	0.0430043	-4.23556	0.320049				ENSMUSG00000039717	Ralyl	1.03171	0.6571	0.00104503	1.23977	0.959429	3.37e-06	0.0449744	-4.32807	5.7e-24	0.182505	-2.22547	1.66e-05	0.273594	-1.55626	1	0.0722948	-3.53305	6.81e-08	0.227929
ENSMUSG00000044528	Tram1l1	1.06574	0.914244	2.46432e-06	0.945693	0.431788	0.0602292	0.132246	-2.69279	1.62572e-12	0.455808	-0.800663	0.164327	0.373561	-1.04158	1	0.0588161	-3.75615	1.67335e-08	0.222689	-1.80384	0.162331	0.172017	-2.13383	0.998076				ENSMUSG00000040631	Dok4	0.0479938	-1.07958	2.49e-06	0.121967	0.959181	2.94e-05	0.0165977	-2.36653	7.79e-08	0.0208836	-1.9509	0.00114642	0.03683	-0.937964	1	0.0159293	-2.28012	0.00143515	0.0183391
ENSMUSG00000066357	Wdr6	2.04068	0.907991	2.56117e-06	1.75271	0.355884	0.130897	0.474908	-1.76568	9.15096e-07	0.521183	-1.57279	0.00196388	0.478789	-1.63065	1	0.223011	-2.78933	6.11807e-06	1.01127	-0.559591	0.960092	0.153587	-3.23303	0.571641				ENSMUSG00000028949	Smarcd3	0.856987	0.281198	0.216343	1.1754	0.958216	3.46e-06	0.277342	-1.58723	1.07e-05	0.409501	-0.954899	0.0812571	0.668201	-0.198482	1	0.0539147	-3.87331	7.87e-09	0.141473
ENSMUSG00000029673	Auts2	1.00269	0.903212	3.49788e-06	0.846991	0.316814	0.190695	0.229155	-1.79335	8.45497e-07	0.35593	-1.08437	0.0424278	0.3683	-0.978186	1	0.0539147	-3.79598	1.45915e-08	0.154572	-2.24275	0.0635125	0.331748	-1.12373	1				ENSMUSG00000033953	Ppp3r1	1.33363	0.0724863	0.804057	1.98218	0.95665	3.16e-06	0.521488	-1.42482	3.59e-05	0.77451	-0.784875	0.171273	0.715553	-0.860875	1	0.520767	-1.35974	0.0233193	0.594711
ENSMUSG00000044349	Snhg11	28.5946	0.899596	2.9613e-06	30.1	0.819442	8.36224e-05	1.05583	-4.47411	9.39516e-28	1.85138	-3.58544	6.8298e-12	2.56231	-3.03924	0.579798	2.15414	-3.3403	2.57114e-08	1.24706	-4.09248	0.000292236	0.946095	-4.47045	0.24192				ENSMUSG00000050043	Tmx2	1.14887	-0.0578498	0.864507	1.80014	0.955708	3.36e-06	0.847552	-0.527177	0.143242	0.638313	-0.93101	0.0890288	0.783952	-0.589622	1	0.182575	-2.74618	8.5e-06	0.744043
ENSMUSG00000071708	Sms	1.52467	0.899183	3.41163e-06	1.36648	0.443817	0.0513626	0.256996	-2.24949	1.06659e-09	0.355022	-1.71213	0.000758565	0.747122	-0.5714	1	0.31246	-1.87825	0.00166777	0.19911	-2.49034	0.0332928	0.239596	-2.19312	0.978369				ENSMUSG00000046447	Camk2n1	1.9712	0.308291	0.166251	2.66904	0.951219	3.75e-06	0.588415	-1.69503	1.17e-06	0.481231	-1.93672	0.00013868	0.883919	-0.991126	1	0.40191	-2.17804	0.0002866	0.563272
ENSMUSG00000052727	Map1b	8.48518	0.89632	3.22632e-06	6.85272	0.216289	0.398491	1.06868	-2.68386	2.13318e-13	6.98421	0.192371	0.76771	0.783952	-2.98981	0.595795	0.503613	-3.68473	1.11956e-08	1.53786	-2.03263	0.0947138	0.927665	-2.74577	0.754108				ENSMUSG00000033060	Lmo7	0.00203895	-3.66449	1.12e-15	0.0262003	0.949217	0.0152064	0.0123144	-0.480994	0.620417	0.00726387	-1.14157	0.400979	0.0631371	2.02809	0.392842	0.00122533	-2.88961	0.040916	0.0759762
ENSMUSG00000026154	Sdhaf4	1.48451	0.895591	3.67319e-06	0.957212	-0.237502	0.381198	0.62857	-0.860132	0.0126508	0.723663	-0.612587	0.331896	0.599802	-0.85096	1	0.422741	-1.39824	0.0196288	1.36233	0.343992	0.668349	0.227309	-2.23028	0.959256				ENSMUSG00000022216	Psme1	0.606667	-0.346014	0.125168	1.07308	0.947474	4.67e-06	0.337843	-1.15603	0.00127917	0.371365	-0.970901	0.0745374	0.284117	-1.30012	1	1.12976	0.732121	0.0921663	0.238408
ENSMUSG00000039568	Ubald1	1.5827	0.894916	3.91936e-06	1.27817	0.215465	0.405362	0.319104	-1.98546	5.02423e-08	0.678264	-0.807308	0.15846	0.557711	-1.04893	1	0.42029	-1.50134	0.0121669	0.149333	-2.95668	0.0099906	0.731074	-0.657552	1				ENSMUSG00000041096	Tspyl2	0.992813	0.507548	0.0141007	1.2479	0.944617	4.83e-06	0.154733	-2.55188	1.3e-11	0.24334	-1.82256	0.00036222	0.252548	-1.68779	1	0.136012	-2.64452	1.82e-05	0.222689
ENSMUSG00000031778	Cx3cl1	0.754256	0.89402	4.97274e-06	0.725702	0.601351	0.00643663	0.0926258	-2.71463	2.03147e-12	0.0817186	-2.82384	1.56992e-07	0.131536	-2.0255	0.988797	0.0722948	-2.96983	3.28021e-06	0.0969352	-2.49626	0.0362316	0.0675782	-2.91845	0.700303				ENSMUSG00000018411	Mapt	1.66504	-0.121253	0.655751	2.66429	0.94152	4.63e-06	0.577706	-1.72565	7.35e-07	2.8883	0.794467	0.041248	1.69418	-0.0513117	1	0.139688	-3.70889	1.29e-08	0.120514
ENSMUSG00000018965	Ywhah	15.9285	0.890617	3.69524e-06	15.3274	0.599031	0.00569572	1.3835	-3.23213	1.7178e-17	2.48969	-2.30506	2.16493e-06	3.07267	-1.93497	1	3.5596	-1.76024	0.00133894	1.35185	-3.13408	0.00529187	3.14546	-1.90012	1				ENSMUSG00000003410	Elavl3	1.34869	0.0684569	0.818838	1.99551	0.940976	4.99e-06	0.167583	-3.12724	1.11e-15	2.09926	0.745278	0.0608686	0.873396	-0.591712	1	0.118857	-3.52219	5.39e-08	0.0864557
ENSMUSG00000022661	Cd200	2.6486	0.886851	4.47823e-06	2.54639	0.594402	0.00637457	0.220589	-3.29234	4.87377e-17	0.509379	-2.00043	8.16745e-05	0.494574	-1.97093	0.999994	0.155618	-3.69576	1.39403e-08	0.288186	-2.76589	0.0157623	0.344035	-2.48483	0.859349				ENSMUSG00000025499	Hras	1.31669	0.0329655	0.937616	1.97518	0.93964	4.93e-06	0.58306	-1.26004	0.00024311	0.795394	-0.749526	0.197014	0.947056	-0.460432	1	0.406811	-1.72646	0.00369736	0.534454
ENSMUSG00000038587	Akap12	0.287179	0.884968	2.24991e-05	0.11903	-1.04298	3.48176e-05	0.0985153	-1.1829	0.00242881	0.0880744	-1.29967	0.0227147	0.136797	-0.57478	1	0.0171547	-3.58469	9.50011e-07	0.0130994	-3.77435	0.00420904	2.61098	3.82016	1.57913e-10				ENSMUSG00000031284	Pak3	1.64481	0.552392	0.00675091	2.02984	0.937369	5.48e-06	0.101192	-3.88779	2.75e-21	0.751811	-0.876693	0.115515	0.484051	-1.4683	1	0.127435	-3.44894	8.83e-08	0.138853
ENSMUSG00000028382	Ptbp3	0.553968	0.884497	7.09657e-06	0.184531	-1.41301	2.27182e-09	0.200243	-1.10678	0.00240559	0.267855	-0.627046	0.326095	0.326208	-0.297536	1	0.888368	1.23508	0.00116332	0.214829	-0.91542	0.682143	0.927665	1.21881	0.380352				ENSMUSG00000037771	Slc32a1	1.80337	0.819901	2.7e-05	2.03639	0.933952	6.08e-06	0.0481868	-4.96339	2.71e-29	0.114406	-3.6398	4.76e-11	0.0631371	-4.31918	0.188228	0.0735201	-4.24212	3.91e-10	0.081216
ENSMUSG00000066392	Nrxn3	2.59386	0.883474	4.9666e-06	2.4757	0.575279	0.00863176	0.465806	-2.16379	3.24683e-09	0.434016	-2.20592	1.60276e-05	0.747122	-1.34981	1	0.213208	-3.21346	3.67216e-07	0.550173	-1.80552	0.157315	0.12287	-3.89846	0.376432				ENSMUSG00000054034	Tceal5	0.91894	0.562449	0.00593549	1.12638	0.928908	7.5e-06	0.148844	-2.4668	5.55e-11	0.263315	-1.56432	0.00228258	0.215718	-1.77163	1	0.0588161	-3.70493	2.43e-08	0.0785961
ENSMUSG00000004394	Tmed4	1.44577	0.878122	5.87876e-06	1.02023	-0.0711533	0.846606	0.463664	-1.29471	0.000280732	0.743639	-0.539271	0.424172	0.731338	-0.534234	1	0.316136	-1.79269	0.00267058	1.04795	-0.0130382	1	0.522195	-1.01713	1				ENSMUSG00000020737	Jpt1	1.65563	-0.406485	0.062702	2.98118	0.923512	7.39e-06	0.918226	-1.20531	0.00044554	1.85683	-0.0948146	1	5.50871	1.50733	0.273147	1.26945	-0.664996	0.253506	1.67934
ENSMUSG00000062373	Tmem65	1.02481	0.876245	7.00556e-06	0.470249	-0.872474	0.00016744	0.812215	0.132149	0.749613	0.542066	-0.49701	0.486663	0.431437	-0.794912	1	0.468078	-0.707399	0.300803	0.584231	-0.365192	1	0.58363	-0.358467	1				ENSMUSG00000032279	Idh3a	0.697792	-0.539674	0.0106592	1.33576	0.922698	8.26e-06	0.620539	-0.568483	0.111732	1.12681	0.379686	0.443727	0.978625	0.148008	1	0.256095	-1.83875	0.00212463	1.1213
ENSMUSG00000034160	Ogt	2.41051	0.872398	6.5489e-06	1.77665	0.0125372	1	0.826672	-1.19576	0.000488762	1.07687	-0.755664	0.144524	1.00493	-0.82072	1	0.550175	-1.73473	0.00352951	1.03223	-0.789472	0.771324	1.50515	-0.235405	1				ENSMUSG00000040907	Atp1a3	1.84102	0.677261	0.00065714	2.16355	0.919594	8.44e-06	0.162764	-3.30049	5.69e-17	0.254236	-2.58011	7.08e-07	0.357777	-2.00307	0.98983	0.237715	-2.65262	1.51e-05	0.172911
ENSMUSG00000032599	Ip6k2	1.91034	0.869347	7.07943e-06	1.59167	0.26517	0.284626	0.476514	-1.67904	2.78509e-06	0.799934	-0.854115	0.126593	0.789213	-0.833222	1	0.23649	-2.6254	1.72069e-05	0.61567	-1.20359	0.456686	0.522195	-1.4248	1				ENSMUSG00000028546	Elavl4	0.947642	0.604285	0.00286276	1.14061	0.918757	9.69e-06	0.0439035	-4.2648	2.09e-23	0.358654	-1.13106	0.0328641	0.463005	-0.706391	1	0.0612668	-3.67095	3.05e-08	0.0340583
ENSMUSG00000026123	Plekhb2	1.84698	0.867686	7.52385e-06	1.6077	0.358434	0.127775	0.527913	-1.47452	1.94045e-05	0.382261	-1.9002	0.000181864	0.394607	-1.7806	1	0.499937	-1.48604	0.0127071	0.505635	-1.44076	0.31064	0.184304	-2.85252	0.711981				ENSMUSG00000028222	Calb1	2.13086	0.579472	0.0045106	2.58592	0.918245	1.01e-05	0.112971	-4.09161	1.15e-22	0.158897	-3.52187	1.67e-10	0.131536	-3.67224	0.366989	0.112731	-3.98645	2.7e-09	2.83208
ENSMUSG00000020894	Vamp2	6.13317	0.851002	1.06624e-05	6.17874	0.678048	0.00148195	0.731369	-2.78432	3.65266e-14	1.24031	-1.94412	5.06224e-05	1.01019	-2.17607	0.926097	0.484007	-3.29155	1.74259e-07	0.508255	-3.18145	0.00469784	0.982956	-2.21337	0.964705				ENSMUSG00000038112	AW551984	1.04645	0.734026	0.00021293	1.20544	0.915666	1.05e-05	0.0663907	-3.75119	8.33e-20	0.144369	-2.55075	1.17e-06	0.236764	-1.74568	1	0.0698441	-3.56642	5.74e-08	0.0497775
ENSMUSG00000051527	Usp29	1.51902	0.849997	1.28228e-05	1.62667	0.824597	8.42175e-05	0.0722802	-4.11775	8.0791e-23	0.156173	-2.9273	3.77143e-08	0.278855	-2.00019	0.991191	0.105379	-3.46595	8.77546e-08	0.104795	-3.4189	0.00281016	0.0614348	-4.07432	0.342664				ENSMUSG00000047379	B4gat1	0.713947	-0.004148	1	1.07692	0.915301	1.04e-05	0.451885	-0.732238	0.047492	0.4322	-0.76781	0.186526	0.441959	-0.691711	1	0.175223	-2.08	0.00057008	0.340583
ENSMUSG00000033446	Lpar6	0.192289	0.848265	4.46544e-05	0.051497	-1.78311	2.50947e-12	0.125286	-0.197514	0.760642	0.0472152	-1.63333	0.00344436	0.0894442	-0.597821	1	0.226687	0.730107	0.0887369	0.0419179	-1.70123	0.243834	0.110583	-0.294259	1				ENSMUSG00000025855	Prkar1b	1.9621	0.661364	0.00088904	2.3124	0.913539	9.5e-06	0.214164	-3.00057	5.65e-15	0.273303	-2.5755	6.94e-07	0.178888	-3.0841	0.564035	0.270799	-2.56417	2.55e-05	0.186011
ENSMUSG00000007944	Ttc9b	2.2761	0.848221	1.23779e-05	2.25051	0.632154	0.00344468	0.131711	-3.8386	4.11833e-21	0.836253	-1.05997	0.0300853	1.38902	-0.279149	1	0.124984	-3.80808	6.66889e-09	0.102175	-4.03987	0.000407787	0.0982956	-4.03042	0.34508				ENSMUSG00000033998	Kcnk1	0.229461	-0.172461	0.521807	0.370869	0.911522	2.21e-05	0.148844	-0.800831	0.034892	0.184321	-0.442451	0.579633	0.399868	0.719072	0.900014	0.00980268	-4.56023	2.1e-09	0.0445378
ENSMUSG00000018040	Rrp7a	1.16377	0.848039	1.35388e-05	0.985446	0.285876	0.24438	0.253784	-1.88903	2.02031e-07	0.336862	-1.41297	0.00604866	0.315685	-1.4388	1	0.389657	-1.18038	0.0531663	0.560652	-0.624807	0.908108	0.325604	-1.39051	1				ENSMUSG00000049866	Arl4c	0.476017	-0.508051	0.0183153	0.893745	0.911013	1.36e-05	0.245753	-1.3835	0.00013109	0.167069	-1.90192	0.00023434	0.473528	-0.323638	1	1.61744	1.58776	2.04e-05	0.358922
ENSMUSG00000035285	Nat14	1.02528	0.844273	1.53754e-05	0.899391	0.359752	0.128546	0.387636	-1.05846	0.00324395	0.138014	-2.53556	1.27172e-06	0.14732	-2.33351	0.879646	0.0624921	-3.64479	3.38155e-08	0.568512	-0.420186	1	0.319461	-1.23572	1				ENSMUSG00000069601	Ank3	1.14103	0.257693	0.263501	1.54852	0.908852	1.16e-05	0.0936966	-3.62135	3.8e-19	1.17856	0.208671	0.740572	0.626109	-0.722016	1	0.0931255	-3.52258	6.06e-08	0.463717
ENSMUSG00000026831	1700007K13Rik	0.862791	0.838747	2.49956e-05	0.197631	-2.04134	4.35425e-17	0.659089	0.0524937	0.94542	0.056295	-3.57892	3.171e-10	0.0631371	-3.24629	0.547949	0.0600414	-3.45404	2.07112e-07	5.6694	3.46641	7.00751e-15	0.0614348	-3.26269	0.602097				ENSMUSG00000027133	Nop10	2.38871	-0.109144	0.693151	3.74641	0.903698	1.14e-05	1.17147	-1.19439	0.00048052	2.20731	-0.192727	0.864527	2.06248	-0.284134	1	1.14936	-1.16346	0.0335482	1.37805
ENSMUSG00000019923	Zwint	13.1034	0.838317	1.46042e-05	13.5889	0.737754	0.000466315	1.53984	-2.81216	2.19123e-14	1.56536	-2.72113	4.43365e-08	2.55179	-1.94388	1	1.14936	-3.14591	1.04318e-07	0.995551	-3.31634	0.00310836	1.54816	-2.66303	0.785934				ENSMUSG00000002957	Ap2a2	0.703282	0.003024	1	1.05253	0.90287	1.43e-05	0.366755	-1.02749	0.00432241	0.438556	-0.718711	0.227272	0.510358	-0.458519	1	0.2757	-1.39244	0.0208481	0.282946
ENSMUSG00000031990	Jam3	1.08394	0.83601	1.98434e-05	0.627451	-0.475896	0.0510444	0.318568	-1.44615	5.85999e-05	1.3084	0.775326	0.0502384	0.689246	-0.219244	1	0.0661681	-3.64781	3.56366e-08	0.922195	0.205663	0.809752	0.86623	0.112179	1				ENSMUSG00000061887	Ssbp3	0.61843	-0.085915	0.773038	0.958794	0.89914	1.62e-05	0.458846	-0.535977	0.168184	0.193401	-1.79781	0.00045389	0.326208	-0.967407	1	0.113956	-2.54213	3.75e-05	1.1868
ENSMUSG00000069769	Msi2	1.82	0.834836	1.78194e-05	0.887872	-0.787032	0.000679189	1.79951	0.4834	0.117804	0.508471	-1.47284	0.00389753	0.526142	-1.3619	1	0.180124	-2.96396	2.00131e-06	2.8478	1.11703	0.101001	0.307174	-2.12624	1				ENSMUSG00000050071	Bex1	4.39582	0.689126	0.00048463	5.09572	0.894848	1.43e-05	0.349087	-3.45417	1.98e-18	0.921604	-1.96619	4.29e-05	1.06281	-1.69515	1	0.31246	-3.5156	4.03e-08	0.379881
ENSMUSG00000032042	Srpr	0.821227	0.834692	2.07098e-05	0.550657	-0.19758	0.478247	0.261815	-1.32277	0.000235187	0.371365	-0.752547	0.200136	0.263071	-1.19898	1	0.373727	-0.730922	0.279332	0.165052	-1.8897	0.136758	1.05053	0.79844	0.714672				ENSMUSG00000020524	Gria1	0.371089	-0.735742	0.00042082	0.7711	0.892647	2.41e-05	1.04565	1.23423	5.68e-06	0.122578	-2.14802	4.29e-05	0.126274	-1.995	1	0.0637174	-3.06244	2.22e-06	0.165052
ENSMUSG00000047514	Tspyl1	1.71037	0.832549	1.87599e-05	1.55191	0.425948	0.0627638	0.350693	-1.98904	4.34025e-08	0.542974	-1.2843	0.0129555	0.547188	-1.21652	1	0.378628	-1.79604	0.0025748	0.267227	-2.26471	0.0563492	0.534482	-1.24769	1				ENSMUSG00000030677	Kif22	0.108378	-0.536717	0.0206297	0.20373	0.879746	0.00010454	0.067997	-1.09942	0.00512145	0.0390433	-1.85898	0.00106379	1.41532	3.54028	1.71e-09	0.0661681	-1.06923	0.116889	0.0419179
ENSMUSG00000022205	Sub1	10.8709	0.830524	1.75658e-05	9.08335	0.245731	0.324924	2.8366	-1.63049	2.37439e-06	4.24846	-0.976928	0.0465781	4.43538	-0.876515	1	2.58791	-1.69431	0.00196049	2.28191	-1.8494	0.139547	4.85949	-0.74396	1				ENSMUSG00000031409	Tceal6	0.873299	0.688716	0.00056176	1.00623	0.879407	2.56e-05	0.0621075	-3.60533	1.21e-18	0.24334	-1.54283	0.00267217	0.247287	-1.44329	1	0.0428867	-4.01654	3.55e-09	0.0654968
ENSMUSG00000047907	Tshz2	1.39856	0.830032	2.20709e-05	1.27636	0.437076	0.0565183	0.229155	-2.3225	4.18255e-10	0.343218	-1.66567	0.00111275	0.652416	-0.672259	1	0.0747454	-3.84608	7.84746e-09	0.592091	-0.822558	0.747138	0.325604	-1.66464	1				ENSMUSG00000051323	Pcdh19	0.905295	0.597919	0.00335608	1.07444	0.878027	2.85e-05	0.115648	-2.79757	4.35e-13	0.217916	-1.80289	0.00046791	0.373561	-0.951057	1	0.0722948	-3.3722	2.36e-07	0.0733564
ENSMUSG00000006651	Aplp1	5.80364	0.828214	1.99424e-05	4.83846	0.239471	0.340552	0.711559	-2.75378	7.01595e-14	5.79021	0.463593	0.309684	0.799736	-2.44228	0.827268	0.355347	-3.66838	1.39698e-08	0.387741	-3.50088	0.00190341	0.841656	-2.36657	0.906632				ENSMUSG00000026833	Olfm1	1.70378	0.516018	0.0123591	2.07885	0.877055	2.57e-05	0.366755	-2.07159	1.52e-08	0.525723	-1.48079	0.00385819	0.552449	-1.34791	1	0.140914	-3.37374	1.54e-07	0.337963
ENSMUSG00000030774	Pak1	1.34289	0.824652	2.47957e-05	1.32695	0.613778	0.00489656	0.125286	-3.1515	1.05592e-15	0.520275	-0.990529	0.067355	0.299901	-1.72969	1	0.188702	-2.45902	5.62204e-05	0.060257	-4.02617	0.000503703	0.0798652	-3.55952	0.477335				ENSMUSG00000034868	Myl12b	1.20722	-0.26158	0.265021	2.00025	0.87702	2.34e-05	0.712629	-1.01012	0.00326419	0.856229	-0.694913	0.187917	0.726076	-0.898744	1	1.14201	-0.252405	0.789284	0.948393
ENSMUSG00000021534	1700001L19Rik	0.628938	0.823372	3.33261e-05	0.540719	0.302291	0.221959	0.0508639	-3.35231	2.66772e-16	0.0390433	-3.64807	2.03667e-10	0.0210457	-4.17657	0.245249	0.0453374	-3.40056	3.06071e-07	1.76317	2.01725	6.60509e-05	0.012287	-4.68904	0.237331				ENSMUSG00000028772	Zcchc17	1.24047	0.0521438	0.873892	1.80014	0.875549	2.46e-05	0.562715	-1.21137	0.00041997	0.9325	-0.406407	0.525899	0.783952	-0.635746	1	0.370051	-1.76611	0.00302302	0.59995
ENSMUSG00000022884	Eif4a2	8.95335	0.823265	2.1292e-05	8.13585	0.422738	0.0634679	1.75186	-2.06482	4.65463e-09	3.04265	-1.18908	0.0135221	2.75699	-1.28713	1	1.56965	-2.14503	0.000116474	2.31073	-1.5523	0.251465	2.98573	-1.17116	1				ENSMUSG00000033004	Mycbp2	1.41299	0.246591	0.286853	1.89952	0.874491	2.54e-05	0.442783	-1.65644	3.85e-06	0.643761	-1.04694	0.049362	0.85235	-0.593624	1	0.395783	-1.74726	0.00336771	0.652348
ENSMUSG00000058056	Palld	0.490446	0.822922	4.32445e-05	0.110673	-2.07154	4.55559e-17	0.772595	1.32214	1.17699e-06	0.0989703	-1.94811	0.000245493	0.226241	-0.670298	1	0.204631	-0.86181	0.197655	0.267227	-0.448305	1	0.344035	-0.0686014	1				ENSMUSG00000021087	Rtn1	19.0479	0.166656	0.503502	26.3936	0.873352	2.29e-05	6.82593	-1.50193	1.24e-05	12.5937	-0.534025	0.347086	11.7593	-0.612785	1	6.09604	-1.60082	0.00337059	6.90336
ENSMUSG00000103034	Gm8797	1.50741	0.821655	2.47019e-05	1.24112	0.208881	0.414831	0.399415	-1.60993	6.96995e-06	0.633773	-0.869693	0.118854	0.578756	-0.957501	1	0.332066	-1.80754	0.00243289	0.581611	-0.961945	0.637238	0.792508	-0.503065	1				ENSMUSG00000021262	Evl	1.62614	0.367019	0.0896467	2.08563	0.869067	2.84e-05	0.300364	-2.37725	1.34e-10	0.685528	-1.09607	0.0378887	0.952317	-0.572353	1	0.680061	-1.09273	0.0747766	0.264607
ENSMUSG00000036698	Ago2	1.027	0.81992	2.83063e-05	0.846087	0.209083	0.416364	0.336237	-1.28991	0.00031829	0.289647	-1.4638	0.00441641	0.415652	-0.876676	1	0.31246	-1.33348	0.0273727	0.369402	-1.06155	0.565539	0.466904	-0.707284	1				ENSMUSG00000047617	Paxx	0.608235	-0.116831	0.672606	0.942983	0.866594	3.5e-05	0.453491	-0.548762	0.155962	0.275119	-1.27257	0.0147462	0.231503	-1.45021	1	0.171547	-1.94498	0.00124762	1.1213
ENSMUSG00000037771	Slc32a1	1.80337	0.819901	2.70079e-05	2.03639	0.933952	6.08138e-06	0.0481868	-4.96339	2.70621e-29	0.114406	-3.6398	4.75835e-11	0.0631371	-4.31918	0.188228	0.0735201	-4.24212	3.91005e-10	0.081216	-4.0386	0.000455234	0.0307174	-5.21025	0.13689				ENSMUSG00000063632	Sox11	0.298628	-1.24991	1e-09	0.79843	0.862904	5.08e-05	0.533267	-0.0242943	1	1.12681	1.18137	0.00105319	2.29924	2.14117	0.00795233	0.0245067	-4.47139	4.72e-10	0.461097
ENSMUSG00000024158	Hagh	1.68778	0.817972	2.67805e-05	1.4566	0.306678	0.203823	0.383888	-1.84092	3.35898e-07	0.785406	-0.718947	0.22395	0.473528	-1.4113	1	0.415389	-1.64766	0.00566072	0.379881	-1.74547	0.177353	0.540626	-1.2186	1				ENSMUSG00000022812	Gsk3b	2.49866	0.0411512	0.910022	3.62354	0.86281	3.17e-05	1.01567	-1.38578	5.54e-05	2.12922	-0.221935	0.821117	1.95725	-0.335454	1	0.683737	-1.90123	0.00136677	1.34137
ENSMUSG00000004849	Ap1s1	2.32864	0.817653	2.6738e-05	1.90652	0.194365	0.453123	0.684788	-1.45513	2.44809e-05	0.91888	-0.967373	0.0503439	0.894442	-0.963257	1	0.698441	-1.35861	0.0233043	0.61829	-1.5091	0.27687	0.823226	-1.08133	1				ENSMUSG00000006057	Atp5g1	4.98116	-0.242757	0.304838	8.13856	0.86266	3e-05	3.87101	-0.569946	0.107372	5.33531	-0.0535344	1	4.24597	-0.388192	1	2.61241	-1.12161	0.0404089	2.50984
ENSMUSG00000044667	Plppr4	1.34383	0.815726	3.04404e-05	1.38364	0.703938	0.00101142	0.159552	-2.80307	2.20161e-13	0.171609	-2.62728	5.35276e-07	0.284117	-1.81162	1	0.102928	-3.33736	2.09392e-07	0.584231	-0.790108	0.773726	0.0307174	-4.78767	0.196215				ENSMUSG00000051391	Ywhag	2.60986	0.322925	0.142353	3.39	0.860218	3.33e-05	0.980334	-1.33992	9.39e-05	0.77905	-1.63322	0.00121914	0.726076	-1.67348	1	0.857734	-1.47277	0.0131836	0.749283
ENSMUSG00000043388	Tmem130	3.22358	0.815015	2.78472e-05	3.49751	0.830111	6.79229e-05	0.269846	-3.31781	2.65949e-17	0.294187	-3.12049	4.43551e-09	0.310424	-2.95142	0.614495	0.306334	-3.03592	1.09144e-06	0.225309	-3.43461	0.00237182	0.221165	-3.42485	0.512549				ENSMUSG00000048644	Ctxn1	1.05916	-0.277441	0.235102	1.75474	0.859369	3.83e-05	0.666584	-0.92196	0.0075935	0.710043	-0.790159	0.169541	1.11016	-0.104064	1	0.11028	-3.49026	7.14e-08	4.17607
ENSMUSG00000033377	Palmd	0.165469	0.813688	0.00013108	0.0887646	-0.625762	0.0176732	0.0305183	-2.1332	2.36492e-07	0.0163437	-2.93298	1.58661e-06	0.0420914	-1.40178	1	0.011028	-3.40559	4.86779e-06	0.0497775	-1.26174	0.490407	0.135156	0.187369	1				ENSMUSG00000001366	Fbxo9	0.786251	0.27534	0.228095	1.0383	0.857172	4.17e-05	0.201849	-1.93708	1.13e-07	0.448544	-0.691812	0.251805	0.457744	-0.621911	1	0.186251	-1.97187	0.0010541	0.233169
ENSMUSG00000038975	Rabggtb	1.37488	0.813627	3.04811e-05	1.14739	0.232136	0.360723	0.342662	-1.70553	2.13149e-06	0.628325	-0.747892	0.199354	0.715553	-0.521497	1	0.368826	-1.52254	0.0107737	0.296045	-1.80903	0.156405	0.546769	-0.907063	1				ENSMUSG00000089715	Cbx6	1.10182	0.125761	0.636152	1.53994	0.854957	4.11e-05	0.58199	-0.9325	0.00679656	0.447636	-1.28675	0.0129348	0.820782	-0.354203	1	0.102928	-3.40243	1.26e-07	1.20514
ENSMUSG00000020297	Nsg2	2.45945	0.812886	3.02816e-05	2.59608	0.761403	0.000309835	0.216305	-3.24582	1.15666e-16	0.4549	-2.09087	4.03156e-05	0.705031	-1.38761	1	0.189927	-3.33452	1.65476e-07	0.20697	-3.16558	0.00530426	0.0860087	-4.33873	0.275393				ENSMUSG00000039611	Tmem246	0.814326	0.13312	0.612166	1.13474	0.854744	4.36e-05	0.460452	-0.822133	0.0241072	0.412225	-0.953756	0.0807444	0.610325	-0.337989	1	0.0551401	-3.84995	8.5e-09	0.592091
ENSMUSG00000058013	2011-09-01	0.688539	0.809865	4.66563e-05	0.363415	-0.65949	0.00583304	0.387636	-0.45403	0.268511	0.177057	-1.60238	0.00213834	0.510358	-0.0036318	1	0.153167	-1.7925	0.00339291	0.0654968	-2.9513	0.012802	4.24514	3.15409	1.00521e-06				ENSMUSG00000036667	Tcaf1	1.00646	0.252301	0.275479	1.33937	0.854688	4.25e-05	0.402092	-1.28532	0.00032286	0.570214	-0.715974	0.228358	0.741861	-0.297389	1	0.117632	-3.00841	1.74e-06	0.267227
ENSMUSG00000034751	Mast4	0.7759	0.809298	4.29612e-05	0.537331	-0.149962	0.619644	0.1633	-1.9584	1.1795e-07	0.167977	-1.8562	0.000341799	0.247287	-1.21603	1	0.0759708	-2.97785	3.16107e-06	1.08201	0.932405	0.153204	1.27784	1.15744	0.420959				ENSMUSG00000030704	Rab6a	3.56315	0.103145	0.701902	5.01102	0.848187	4.29e-05	1.72241	-1.08366	0.00152229	2.67855	-0.376125	0.569355	2.22558	-0.629342	1	0.590611	-2.59633	1.82e-05	1.08201
ENSMUSG00000023048	Prr13	2.0239	0.808419	3.29817e-05	1.39494	-0.160098	0.584011	0.799366	-1.00931	0.00326066	0.753627	-1.05821	0.04592	0.510358	-1.57137	1	1.47163	-0.0416702	1	0.61305	-1.32138	0.377597	0.786365	-0.948036	1				ENSMUSG00000044629	Cnrip1	1.08896	0.314675	0.157325	1.41188	0.848093	4.92e-05	0.263957	-2.00173	4.09e-08	0.677356	-0.539488	0.424788	0.710292	-0.440923	1	0.265898	-1.90876	0.001434	0.170292
ENSMUSG00000060923	Acyp2	1.08927	0.807984	3.67486e-05	0.704019	-0.284622	0.279147	0.838451	0.0490612	0.951735	0.512103	-0.707349	0.236638	0.373561	-1.12047	1	0.0575907	-3.86474	7.41078e-09	0.537074	-0.608722	0.921657	0.368609	-1.13601	1				ENSMUSG00000041020	Map7d2	1.71288	0.69265	0.00047506	1.94582	0.847273	4.81e-05	0.191141	-2.95263	1.4e-14	0.45036	-1.62922	0.00133561	0.415652	-1.6772	1	0.0882241	-3.96636	2.53e-09	0.154572
ENSMUSG00000026113	Inpp4a	1.043	0.804541	4.44572e-05	1.02633	0.589623	0.00753621	0.126892	-2.77111	5.73633e-13	0.284199	-1.52186	0.0031566	0.210457	-1.87513	1	0.182575	-2.14735	0.000412093	0.319624	-1.30063	0.402548	0.147443	-2.36584	0.914632				ENSMUSG00000031066	Usp11	0.929135	0.581404	0.00425304	1.09454	0.845568	5.46e-05	0.201849	-2.02279	3.45e-08	0.196125	-2.00381	9.44e-05	0.226241	-1.71089	1	0.0771961	-3.32439	2.6e-07	0.251508
ENSMUSG00000038390	Gpr162	1.01759	0.801237	4.43437e-05	1.06247	0.726465	0.000671691	0.108688	-2.96295	2.18891e-14	0.171609	-2.22706	1.64741e-05	0.247287	-1.61266	1	0.203406	-1.95585	0.00115764	0.060257	-3.63589	0.00163495	0.0737217	-3.27656	0.562469				ENSMUSG00000015790	Surf1	0.710183	0.0310891	0.945737	1.02633	0.844076	5.58e-05	0.390849	-0.926913	0.0103356	0.472152	-0.604807	0.34247	0.394607	-0.825835	1	0.339418	-1.0842	0.0792695	0.317004
ENSMUSG00000047507	Baiap3	0.932899	0.801199	4.686e-05	1.02091	0.84076	6.39938e-05	0.073351	-3.40814	3.06979e-17	0.0880744	-3.06713	1.53221e-08	0.0789213	-3.07603	0.581216	0.101703	-2.83119	6.44699e-06	0.0628769	-3.45126	0.00287038	0.0921521	-2.85113	0.722016				ENSMUSG00000026755	Arpc5l	1.45205	-0.0860971	0.770749	2.20218	0.844039	4.99e-05	0.959453	-0.718833	0.0387441	1.08776	-0.498349	0.394931	1.11542	-0.437236	1	0.577133	-1.42964	0.0164746	0.977212
ENSMUSG00000020577	Tspan13	3.4005	0.800258	3.93799e-05	3.15148	0.450582	0.0463406	0.26235	-3.44373	2.75065e-18	1.06961	-1.31414	0.00613725	1.84676	-0.472036	1	0.411713	-2.69198	1.0404e-05	1.87845	-0.45039	1	0.319461	-2.98961	0.656104				ENSMUSG00000006930	Hap1	5.13989	0.780114	6.3e-05	5.66287	0.84095	5.17e-05	0.397809	-3.44933	2.06e-18	0.559318	-2.88225	3.77e-08	0.952317	-2.0373	0.981894	0.397009	-3.35392	1.2e-07	0.906475
ENSMUSG00000006575	Rundc3a	1.9254	0.79898	4.18085e-05	1.8234	0.49819	0.0256816	0.336772	-2.24103	1.03444e-09	0.983347	-0.587502	0.28991	0.668201	-1.11613	1	0.14459	-3.37846	1.26462e-07	0.138853	-3.38632	0.00283245	0.1413	-3.31299	0.545659				ENSMUSG00000020496	Rnf187	3.10156	0.0501383	0.878632	4.44207	0.840839	5.08e-05	1.64317	-0.975193	0.00437558	2.15646	-0.527206	0.356718	2.27293	-0.42773	1	0.926353	-1.76834	0.00279979	1.83391
ENSMUSG00000029223	Uchl1	8.94881	0.797534	4.04275e-05	9.10933	0.663363	0.00191527	1.51681	-2.29007	1.41136e-10	1.4673	-2.27661	2.81248e-06	1.54686	-2.13284	0.940506	0.546499	-3.68773	1.05772e-08	2.54389	-1.42346	0.183619	2.54954	-1.41039	1				ENSMUSG00000047507	Baiap3	0.932899	0.801199	4.69e-05	1.02091	0.84076	6.4e-05	0.073351	-3.40814	3.07e-17	0.0880744	-3.06713	1.53e-08	0.0789213	-3.07603	0.581216	0.101703	-2.83119	6.45e-06	0.0628769
ENSMUSG00000028937	Acot7	2.89735	0.797212	4.29245e-05	2.88971	0.615409	0.00449556	0.277877	-3.12693	7.14614e-16	1.1831	-0.925925	0.0623557	0.731338	-1.57945	1	0.267123	-3.08712	7.91047e-07	0.41132	-2.42447	0.0374827	0.325604	-2.73264	0.76034				ENSMUSG00000030161	Gabarapl1	3.68203	0.335353	0.124588	4.71853	0.83814	5.45e-05	1.2202	-1.52302	9.9e-06	1.20217	-1.49433	0.00170856	0.947056	-1.78286	1	0.653104	-2.36836	7.91e-05	1.70554
ENSMUSG00000046516	Cox17	2.19015	0.792068	4.81778e-05	1.74909	0.125834	0.652708	0.734581	-1.26755	0.00021679	1.02693	-0.720122	0.168696	0.536665	-1.62106	1	0.839354	-1.00862	0.103864	0.644488	-1.37129	0.346773	0.700356	-1.23649	1				ENSMUSG00000040097	Flywch1	0.956582	0.513316	0.0129158	1.14671	0.830879	7.49e-05	0.188464	-2.20277	2.55e-09	0.380445	-1.1037	0.0375246	0.389345	-1.01386	1	0.0955761	-3.09499	1.07e-06	0.222689
ENSMUSG00000015222	Map2	2.69738	0.789425	5.16201e-05	2.02849	0.00125782	1	1.36583	-0.632733	0.0718342	1.50544	-0.457694	0.450417	1.35745	-0.586371	1	0.249968	-3.08275	8.20889e-07	1.45665	-0.488106	1	0.202735	-3.30117	0.549108				ENSMUSG00000028988	Ctnnbip1	0.306	-1.30414	1.27e-10	0.831406	0.830423	8.99e-05	0.493647	-0.236415	0.587867	0.803566	0.53806	0.183086	0.831305	0.550918	0.991473	0.298982	-0.967586	0.128012	0.330104
ENSMUSG00000073888	Ccl27a	1.46381	0.786534	5.87221e-05	1.51939	0.701361	0.00103043	0.301435	-2.0037	3.71911e-08	0.120762	-3.27399	1.48856e-09	0.115751	-3.20915	0.516662	0.12866	-3.15432	6.18536e-07	0.458477	-1.28059	0.406374	0.104439	-3.3383	0.539242				ENSMUSG00000043388	Tmem130	3.22358	0.815015	2.78e-05	3.49751	0.830111	6.79e-05	0.269846	-3.31781	2.66e-17	0.294187	-3.12049	4.44e-09	0.310424	-2.95142	0.614495	0.306334	-3.03592	1.09e-06	0.225309
ENSMUSG00000042712	Tceal9	7.03548	0.784259	5.61539e-05	5.92487	0.231705	0.358083	1.88036	-1.61601	2.9723e-06	2.28449	-1.27494	0.00784757	3.11476	-0.778156	1	1.96789	-1.47843	0.00677566	1.81295	-1.57186	0.243834	6.05132	0.187258	1				ENSMUSG00000032946	Rasgrp2	0.0181937	-3.33844	7.98e-39	0.16985	0.828003	0.00044036	0.117255	0.0108927	0.989781	0.143461	0.328532	0.524428	0.168366	0.571145	1	0.0673934	-0.803736	0.302169	0.0366782
ENSMUSG00000003934	Efnb3	1.29191	0.784074	6.66397e-05	1.35925	0.731864	0.000604215	0.1119	-3.2781	1.47087e-16	0.364102	-1.48238	0.00389753	0.157843	-2.59841	0.771377	0.0968015	-3.38254	1.65771e-07	0.175531	-2.48189	0.0352116	0.0552913	-4.00778	0.359494				ENSMUSG00000041645	Ddx24	2.07361	0.301022	0.175856	2.6792	0.826935	7.26e-05	0.677292	-1.56367	6.1e-06	0.926144	-1.04662	0.0322612	0.752383	-1.30079	1	0.600414	-1.67003	0.00490557	0.977212
ENSMUSG00000034723	Tmx4	2.70428	0.78025	6.4809e-05	2.70653	0.611085	0.00483871	0.484545	-2.21467	5.27457e-10	0.56749	-1.9209	0.00014885	0.710292	-1.52928	1	0.416614	-2.35026	9.48409e-05	0.592091	-1.80631	0.155575	0.8478	-1.27276	1				ENSMUSG00000032199	Polr2m	2.4193	0.303007	0.172231	3.12189	0.825649	7.36e-05	0.863079	-1.42935	3.22e-05	1.0124	-1.14295	0.0182066	1.3364	-0.693933	1	0.577133	-1.95273	0.00101004	0.691646
ENSMUSG00000006930	Hap1	5.13989	0.780114	6.29843e-05	5.66287	0.84095	5.17179e-05	0.397809	-3.44933	2.0632e-18	0.559318	-2.88225	3.77143e-08	0.952317	-2.0373	0.981894	0.397009	-3.35392	1.20313e-07	0.906475	-2.12262	0.0775479	0.331748	-3.54189	0.472814				ENSMUSG00000051527	Usp29	1.51902	0.849997	1.28e-05	1.62667	0.824597	8.42e-05	0.0722802	-4.11775	8.08e-23	0.156173	-2.9273	3.77e-08	0.278855	-2.00019	0.991191	0.105379	-3.46595	8.78e-08	0.104795
ENSMUSG00000034932	Mrpl54	2.32519	0.778207	6.65542e-05	1.74887	-0.00554393	1	0.82453	-1.18932	0.000511697	1.36652	-0.384229	0.556954	0.978625	-0.849169	1	1.03418	-0.7943	0.222712	0.458477	-1.95751	0.111685	1.14883	-0.616521	1				ENSMUSG00000075334	Rprm	0.258163	-0.720013	0.00072982	0.517681	0.823132	0.00015585	0.0653199	-2.59115	5.95e-11	0.982439	1.66854	7.16e-07	1.72049	2.33647	0.00240276	0.0196054	-4.17373	8.9e-09	0.125754
ENSMUSG00000039740	Alg2	1.78251	0.778202	7.01442e-05	1.78726	0.613857	0.00470834	0.377463	-1.96643	5.93917e-08	0.447636	-1.65647	0.0010935	0.357777	-1.9093	1	0.142139	-3.30069	2.23658e-07	0.40346	-1.75602	0.173839	0.215022	-2.62528	0.805734				ENSMUSG00000068739	Sars	1.25678	0.125452	0.636815	1.73306	0.821429	8.75e-05	0.565392	-1.17945	0.00059931	0.80175	-0.611296	0.333277	0.741861	-0.691979	1	0.600414	-1.03112	0.0965176	0.243648
ENSMUSG00000019505	Ubb	65.6025	0.77669	6.40524e-05	54.9697	0.216001	0.397607	16.9425	-1.67158	1.32423e-06	29.6675	-0.783159	0.125273	30.4321	-0.715933	1	16.6866	-1.62238	0.00295731	27.5086	-0.867143	0.526583	40.5654	-0.29846	1				ENSMUSG00000029126	Nsg1	5.71895	0.728237	0.0002054	6.35401	0.820883	8.07e-05	0.519347	-3.24025	1.55e-17	1.38649	-1.73393	0.0002808	2.25715	-0.970001	1	0.300207	-3.93616	1.86e-09	0.468957
ENSMUSG00000068099	1500009C09Rik	1.14809	0.769982	9.01392e-05	1.0322	0.362731	0.124192	0.424579	-1.12818	0.00164536	0.418581	-1.10648	0.0368516	0.536665	-0.694178	1	0.0588161	-3.92834	4.75571e-09	0.461097	-0.925366	0.66819	0.0368609	-4.35873	0.27562				ENSMUSG00000044349	Snhg11	28.5946	0.899596	2.96e-06	30.1	0.819442	8.36e-05	1.05583	-4.47411	9.4e-28	1.85138	-3.58544	6.83e-12	2.56231	-3.03924	0.579798	2.15414	-3.3403	2.57e-08	1.24706
ENSMUSG00000003363	Pld3	2.26292	0.766849	9.04442e-05	1.94898	0.267819	0.279062	0.553613	-1.75635	4.86898e-07	0.407685	-2.15042	2.49839e-05	0.341992	-2.32405	0.879018	2.0267	0.256662	0.636037	0.3956	-2.13613	0.0766027	0.755647	-1.1862	1				ENSMUSG00000023147	Wrb	0.794721	0.336857	0.127185	1.00939	0.817574	0.00010351	0.237722	-1.67415	3.69e-06	0.310531	-1.22365	0.0194866	0.426175	-0.706846	1	0.156843	-2.20341	0.0002795	0.702125
ENSMUSG00000039661	Dusp26	2.32394	0.766433	9.04442e-05	2.38242	0.656971	0.00223767	0.125821	-3.97241	3.7269e-22	1.23213	-0.54658	0.334652	0.520881	-1.76146	1	0.137238	-3.74101	1.02807e-08	0.306525	-2.54201	0.0283064	0.0982956	-4.09734	0.329883				ENSMUSG00000031750	Il34	0.047837	-1.10427	8.39e-06	0.11632	0.816406	0.00129625	0.00963736	-3.14818	6.38e-10	0.00635589	-3.56873	1.31e-06	0	-3.96006	0.622539	0.00490134	-3.79007	1.8e-05	0.0157192
ENSMUSG00000020949	Fkbp3	4.6049	0.761077	9.67516e-05	4.31265	0.446367	0.0482717	1.10723	-1.78575	2.90966e-07	1.82232	-0.990419	0.0435272	2.25715	-0.639931	1	0.643301	-2.50319	3.31142e-05	1.05319	-1.7545	0.17105	0.767934	-2.19407	0.97328				ENSMUSG00000027405	Nop56	0.892434	0.211729	0.378518	1.18737	0.815943	0.00010511	0.206668	-2.12687	7.58e-09	0.668276	-0.315911	0.760241	1.02598	0.326501	1	0.283052	-1.58265	0.00835544	0.361542
ENSMUSG00000029291	Rufy3	2.04915	0.76037	0.000103732	2.03187	0.575073	0.00859965	0.317498	-2.43856	4.92377e-11	0.811738	-0.988384	0.0659642	0.873396	-0.838129	1	0.335742	-2.2686	0.000160671	0.20173	-2.96207	0.00929616	0.233452	-2.71921	0.763549				ENSMUSG00000022194	Pabpn1	0.738728	0.102734	0.706966	1.0252	0.815037	0.00010904	0.304112	-1.32742	0.0002144	0.629233	-0.183346	0.969357	0.699769	-0.0155184	1	0.133562	-2.45999	6.05e-05	0.377261
ENSMUSG00000038570	Saxo2	0.313058	0.759911	0.000182805	0.203278	-0.303887	0.273641	0.129569	-0.95605	0.0103536	0.0617429	-2.00317	0.000180806	0.0526142	-2.05841	0.988797	0.0245067	-3.27816	1.37376e-06	1.1475	2.41833	3.19342e-07	0.0552913	-1.9714	1				ENSMUSG00000013033	Adgrl1	0.694655	-0.0226101	0.983435	1.01368	0.813975	0.00011183	0.543976	-0.409072	0.276722	0.470336	-0.610356	0.337021	0.562972	-0.314334	1	0.0759708	-3.25451	4.12e-07	0.578991
ENSMUSG00000019578	Ubxn6	1.25662	0.759742	0.000109136	0.935304	-0.0382462	0.951058	0.507568	-0.997902	0.00371877	0.635589	-0.620282	0.323053	0.431437	-1.14358	1	0.469303	-1.06043	0.086101	0.560652	-0.777733	0.779295	0.933808	-0.029462	1				ENSMUSG00000021816	Ppp3cb	0.828913	0.105427	0.697479	1.14829	0.813256	0.00010904	0.339449	-1.33404	0.00018924	0.649209	-0.310622	0.766884	0.720815	-0.139128	1	0.243842	-1.75301	0.00337712	0.319624
ENSMUSG00000022658	Tagln3	4.30768	0.757971	0.000105956	3.76606	0.293806	0.225593	3.00686	-0.137099	0.802449	0.362286	-3.26629	1.00946e-09	0.431437	-2.92738	0.619516	0.258546	-3.72738	9.14611e-09	0.327484	-3.3442	0.00298964	0.933808	-1.81814	1				ENSMUSG00000073295	Nudt11	0.876436	0.386157	0.0735699	1.09115	0.812803	0.00011401	0.319104	-1.35055	0.000165	0.309623	-1.34675	0.00930452	0.468267	-0.687547	1	0.0600414	-3.69706	2.44e-08	0.544933
ENSMUSG00000031708	Tecr	8.5247	0.757633	0.00010348	7.66854	0.355251	0.129397	2.15181	-1.71476	7.68042e-07	4.40917	-0.589127	0.286445	3.74087	-0.803657	1	1.45937	-2.20983	7.58679e-05	2.34216	-1.49129	0.28277	1.68331	-1.9575	1				ENSMUSG00000007950	Abhd8	1.59023	0.578058	0.00429808	1.84847	0.809846	0.00011176	0.437965	-1.67122	3.21e-06	0.167977	-3.01668	1.46e-08	0.357777	-1.83908	1	0.175223	-2.92877	2.55e-06	0.458477
ENSMUSG00000049339	Retreg2	1.75742	0.757597	0.000110751	1.46879	0.197953	0.443059	0.645168	-1.14604	0.000829162	0.653748	-1.08341	0.040234	1.06807	-0.324878	1	0.485233	-1.50724	0.0113926	0.694266	-0.957947	0.640196	0.651208	-1.03774	1				ENSMUSG00000032239	Rp9	1.18369	0.0489003	0.884172	1.6723	0.806024	0.00012062	0.466877	-1.42591	6.27e-05	0.841701	-0.492935	0.402898	0.952317	-0.287948	1	0.662906	-0.840758	0.192156	0.586851
ENSMUSG00000027520	Zdbf2	1.21725	0.757566	0.000125982	1.32469	0.793222	0.000176325	0.179897	-2.50791	2.75843e-11	0.107142	-3.19176	4.14725e-09	0.121013	-2.89444	0.644436	0.102928	-3.22042	4.94966e-07	0.285566	-1.70965	0.195497	0.190448	-2.2537	0.961328				ENSMUSG00000018326	Ywhab	2.75321	0.0660778	0.824696	3.85528	0.801168	0.00012503	1.33959	-1.09623	0.00134446	1.91948	-0.513268	0.375052	1.67839	-0.685079	1	1.15181	-1.26367	0.0205307	0.916955
ENSMUSG00000020484	Xbp1	1.20612	0.755509	0.000128171	0.987704	0.153999	0.57311	0.281625	-1.83039	4.6468e-07	0.341402	-1.48913	0.00371659	0.242025	-1.91014	1	0.561203	-0.736431	0.273544	0.379881	-1.2851	0.406679	1.86762	1.03931	0.509496				ENSMUSG00000059361	Nrsn2	4.67798	0.936081	1.11e-06	4.83259	0.800181	0.00013143	0.171331	-4.46631	2.36e-26	0.242432	-3.88793	2.27e-12	0.205195	-4.02163	0.241358	0.267123	-3.72038	9.89e-09	0.178151
ENSMUSG00000032285	Dnaja4	0.462215	0.75341	0.000177161	0.25884	-0.584047	0.0159898	0.212022	-0.8021	0.0314736	0.0771786	-2.25464	2.19368e-05	0.0736599	-2.17617	0.945196	0.0514641	-2.80593	1.24705e-05	1.97014	2.66327	3.18635e-09	0.110583	-1.60918	1				ENSMUSG00000024500	Ppp2r2b	0.394929	-1.06341	1.6e-07	0.932142	0.798605	0.00017215	0.802043	0.353368	0.284968	1.20762	0.994105	0.00768218	1.38375	1.11098	0.524233	0.0428867	-3.95318	6.49e-09	0.670687
ENSMUSG00000049536	Tceal1	1.27387	0.752917	0.000131138	1.20228	0.457888	0.0436558	0.254319	-2.06531	1.65404e-08	0.573846	-0.798244	0.163989	0.473528	-1.03299	1	0.132336	-2.92743	2.88722e-06	0.626149	-0.639741	0.8978	0.202735	-2.23391	0.962264				ENSMUSG00000022800	Fyttd1	0.938545	0.221806	0.350434	1.23457	0.797503	0.00015162	0.299829	-1.64087	5.06e-06	0.650117	-0.429002	0.581213	0.631371	-0.445666	1	0.223011	-1.99862	0.00086273	0.267227
ENSMUSG00000028945	Rheb	5.40307	0.750659	0.000124542	3.99983	-0.0550184	0.896848	2.31939	-0.909449	0.00802162	2.85652	-0.559103	0.318411	3.78296	-0.126786	1	1.52922	-1.47651	0.00687824	2.27405	-0.872309	0.7051	3.55707	-0.217025	1				ENSMUSG00000102252	Snrpn	9.58574	0.683094	0.00053547	10.703	0.797094	0.00013437	1.13078	-2.87892	6.78e-15	3.30052	-1.23621	0.0100372	2.0046	-1.9114	1	0.58571	-3.7403	7.12e-09	1.10559
ENSMUSG00000037887	Dusp8	1.14668	0.747767	0.000155069	1.17246	0.636981	0.00339301	0.146167	-2.72967	8.63804e-13	0.383169	-1.24673	0.0170471	0.552449	-0.660927	1	0.0857734	-3.39941	1.57107e-07	0.191251	-2.20311	0.0682215	0.307174	-1.4974	1				ENSMUSG00000022973	Synj1	0.640858	0.058625	0.853609	0.898262	0.796265	0.00016732	0.286979	-1.22592	0.00063841	0.290555	-1.1616	0.0277774	0.363038	-0.779977	1	0.23894	-1.43216	0.0175542	1.18418
ENSMUSG00000022972	1110004E09Rik	0.926939	0.746205	0.000163303	0.628354	-0.230443	0.402293	0.401557	-0.896039	0.0135649	0.32415	-1.17912	0.0252951	0.363038	-0.955504	1	0.14704	-2.31572	0.000146771	2.34216	1.81418	0.000491615	0.258026	-1.43719	1				ENSMUSG00000031012	Cask	0.313685	-0.949516	3.67e-06	0.697469	0.795905	0.00020184	0.175614	-1.58576	1.45e-05	1.56355	1.95255	7.36e-10	0.994409	1.05162	0.593062	0.0820974	-2.61104	3.2e-05	0.175531
ENSMUSG00000040009	Gnaz	1.0281	0.74296	0.000172859	1.12503	0.795307	0.000166345	0.112436	-2.9556	2.43608e-14	0.170701	-2.27691	1.10119e-05	0.268333	-1.53832	1	0.0526894	-3.93684	5.12346e-09	0.358922	-1.14026	0.506765	0.0552913	-3.69692	0.437223				ENSMUSG00000025372	Baiap2	0.26773	-0.65975	0.00192151	0.515648	0.795876	0.00023657	0.173473	-1.1456	0.00187128	0.180689	-1.03973	0.0601289	0.40513	0.186264	1	0.398234	0.159518	0.709766	1.27064
ENSMUSG00000057176	Ccdc189	0.226637	0.741913	0.000352235	0.0889905	-1.21053	8.11279e-07	0.145096	-0.28026	0.576254	0.0326874	-2.45199	1.26029e-05	0.0526142	-1.59932	1	0.0318587	-2.45178	0.000196138	1.28636	3.14921	1.54814e-13	0.0368609	-2.02865	1				ENSMUSG00000040009	Gnaz	1.0281	0.74296	0.00017286	1.12503	0.795307	0.00016635	0.112436	-2.9556	2.44e-14	0.170701	-2.27691	1.1e-05	0.268333	-1.53832	1	0.0526894	-3.93684	5.12e-09	0.358922
ENSMUSG00000026158	Ogfrl1	1.21584	0.740011	0.000187776	1.22938	0.605213	0.00574103	0.189535	-2.43757	8.02878e-11	0.175241	-2.48555	1.95313e-06	0.284117	-1.70136	1	0.599189	-0.658285	0.348099	0.19649	-2.25297	0.060926	0.264169	-1.79949	1				ENSMUSG00000004071	Cdip1	0.894002	0.285479	0.206994	1.14649	0.794386	0.00016488	0.448673	-0.916264	0.0111607	0.393157	-1.07663	0.0428352	0.278855	-1.51155	1	0.137238	-2.59592	2.44e-05	0.311765
ENSMUSG00000031347	Cetn2	1.26399	0.734203	0.000200586	0.683691	-0.658856	0.00507548	0.809538	-0.287542	0.477926	0.383169	-1.39799	0.00656555	0.452482	-1.09562	1	0.359023	-1.47532	0.0138157	3.67044	2.0274	8.59493e-05	0.540626	-0.837739	1				ENSMUSG00000005469	Prkaca	2.02938	0.483247	0.0195318	2.42149	0.79369	0.00015268	0.470625	-1.97806	4.58e-08	0.76543	-1.20017	0.0208722	0.88918	-0.932895	1	0.356572	-2.30226	0.00012766	0.563272
ENSMUSG00000038112	AW551984	1.04645	0.734026	0.000212932	1.20544	0.915666	1.04757e-05	0.0663907	-3.75119	8.32544e-20	0.144369	-2.55075	1.16621e-06	0.236764	-1.74568	1	0.0698441	-3.56642	5.73882e-08	0.0497775	-3.97062	0.00063844	0.0430043	-4.04876	0.350772				ENSMUSG00000027520	Zdbf2	1.21725	0.757566	0.00012598	1.32469	0.793222	0.00017632	0.179897	-2.50791	2.76e-11	0.107142	-3.19176	4.15e-09	0.121013	-2.89444	0.644436	0.102928	-3.22042	4.95e-07	0.285566
ENSMUSG00000095098	Ccdc85b	1.25396	0.733312	0.000231596	0.879741	-0.171839	0.554289	0.799366	-0.295483	0.46696	0.605625	-0.702776	0.246435	0.652416	-0.557924	1	0.177674	-2.48839	5.45613e-05	0.238408	-2.02365	0.106514	0.4239	-1.17488	1				ENSMUSG00000023456	Tpi1	2.29915	-0.0623865	0.848324	3.38164	0.793044	0.00015265	1.92854	-0.326524	0.402604	0.859861	-1.52406	0.00139135	0.799736	-1.57041	1	1.74733	-0.454331	0.478556	0.709985
ENSMUSG00000070304	Scn2b	0.931958	0.72997	0.000256397	1.09725	0.967975	3.18615e-06	0.035337	-4.49146	1.21789e-24	0.0780866	-3.27179	2.91418e-09	0.152581	-2.19852	0.934139	0.0526894	-3.80072	1.69934e-08	0.0288186	-4.54309	0.000152397	0.264169	-1.41925	1				ENSMUSG00000020814	Mxra7	0.051758	-1.6284	2.68e-13	0.165784	0.790388	0.00052574	0.113507	-0.027604	1	0.131658	0.208086	0.694038	0.126274	0.177091	1	0.0122533	-3.17522	1.53e-05	0.0261987
ENSMUSG00000039485	Tspyl4	2.63056	0.728326	0.000213582	2.85921	0.767417	0.000268133	0.319639	-2.81211	1.1143e-13	0.749995	-1.49338	0.00329981	0.657678	-1.62387	1	0.188702	-3.48024	5.88937e-08	0.264607	-2.95012	0.00951249	0.258026	-2.95381	0.672013				ENSMUSG00000028857	Tmem222	0.892434	0.198505	0.411002	1.18059	0.789509	0.00017957	0.381211	-1.21452	0.00067249	0.55387	-0.609161	0.336818	0.584018	-0.497876	1	0.258546	-1.72247	0.00395802	0.424419
ENSMUSG00000029126	Nsg1	5.71895	0.728237	0.000205396	6.35401	0.820883	8.06527e-05	0.519347	-3.24025	1.55491e-17	1.38649	-1.73393	0.000280804	2.25715	-0.970001	1	0.300207	-3.93616	1.86314e-09	0.468957	-3.25195	0.00383531	0.448474	-3.29141	0.549942				ENSMUSG00000020230	Prmt2	2.2659	0.618712	0.00200341	2.57621	0.789257	0.0001683	0.410123	-2.2774	5.59e-10	0.638313	-1.56419	0.00202783	0.531404	-1.76594	1	0.225462	-3.05924	9.74e-07	0.4087
ENSMUSG00000005447	Pafah1b3	1.49534	0.72559	0.0002356	1.46315	0.519329	0.019589	0.17615	-2.85707	7.41387e-14	0.720939	-0.709509	0.232949	1.11542	-0.0413372	1	0.392107	-1.5973	0.00744097	0.180771	-2.67873	0.0204702	0.221165	-2.35604	0.909248				ENSMUSG00000036578	Fxyd7	0.224128	-2.01076	1.75e-21	0.893971	0.788604	0.00031968	2.10523	2.31649	3.33e-15	0.222456	-1.55454	0.00357878	0.273594	-1.18149	1	0.0551401	-3.54346	1.94e-07	0.0707365
ENSMUSG00000028832	Stmn1	15.6475	0.725008	0.000222207	16.5443	0.698564	0.00101983	2.38578	-2.48114	6.64498e-12	2.49968	-2.34892	1.49773e-06	15.3581	0.353598	1	2.41881	-2.37449	2.56619e-05	1.19466	-3.36163	0.00278533	2.42053	-2.32726	0.921175				ENSMUSG00000002107	Celf2	0.664071	-0.580994	0.00567948	1.2278	0.788103	0.00019305	0.762422	-0.192458	0.680334	0.770878	-0.165712	0.999936	1.50477	0.821017	0.796529	0.982719	0.207015	0.616711	0.628769
ENSMUSG00000034243	Golgb1	1.46224	0.723757	0.00024768	1.25761	0.235557	0.352604	0.444925	-1.44795	5.05642e-05	0.480324	-1.28435	0.0131334	0.431437	-1.38004	1	0.472979	-1.28995	0.0325945	1.04533	-0.104913	1	0.731074	-0.62021	1				ENSMUSG00000039910	Cited2	1.01163	0.380359	0.0827402	1.24903	0.787304	0.00023585	0.29394	-1.69447	3.65e-06	0.233352	-1.97834	0.00014016	0.299901	-1.53632	1	0.492585	-0.858915	0.191745	0.303905
ENSMUSG00000025151	Maged1	5.67393	0.721178	0.000237772	5.23734	0.386058	0.0948124	1.7026	-1.47149	1.86085e-05	2.74211	-0.709322	0.175634	2.72542	-0.688524	1	0.686188	-2.73192	7.36217e-06	1.66624	-1.41072	0.324497	1.33928	-1.71486	1				ENSMUSG00000091337	Eid1	1.31465	-0.231529	0.335641	2.07253	0.786683	0.00018085	0.849159	-0.850792	0.0135648	2.00301	0.508561	0.253817	1.28379	-0.178914	1	0.465627	-1.68963	0.00449926	0.678547
ENSMUSG00000019877	Serinc1	5.14302	0.720596	0.000241647	4.45698	0.249389	0.317246	2.20428	-0.926805	0.00679882	2.24181	-0.864979	0.0845365	1.61526	-1.30372	1	1.11383	-1.88305	0.000633747	0.977212	-2.04234	0.0925248	2.25466	-0.820622	1				ENSMUSG00000002265	Peg3	4.15099	0.639174	0.00133481	4.67697	0.783853	0.00018502	1.00818	-1.83005	1.61e-07	0.750903	-2.20672	1.45e-05	1.22065	-1.4363	1	0.443571	-2.94951	1.85e-06	0.644488
ENSMUSG00000034755	Pcdh11x	0.661405	0.72054	0.000382286	0.546817	0.150646	0.594174	0.12475	-2.16227	1.15765e-08	0.685528	0.471613	0.264421	1.02072	1.02434	0.617285	0.0637174	-3.038	3.12751e-06	0.0261987	-4.17792	0.000598147	0.0307174	-3.80811	0.447487				ENSMUSG00000020720	Psmd12	0.914392	-0.0008687	1	1.30595	0.783236	0.00020267	0.397274	-1.30946	0.00024172	0.858045	-0.0988722	1	0.77869	-0.232797	1	0.45705	-1.03837	0.0939208	0.379881
ENSMUSG00000020186	Csrp2	0.444178	0.719746	0.000486011	0.153362	-1.43876	3.15444e-09	0.0883425	-2.08127	6.56578e-08	0.059019	-2.59953	2.66098e-06	0.29464	-0.196736	1	0.0306334	-3.49425	4.29769e-07	0.825259	1.3269	0.0280169	0.921521	1.45976	0.228899				ENSMUSG00000032336	Nptn	1.27089	-0.159739	0.542132	1.93972	0.783222	0.00019576	0.975515	-0.532411	0.138138	0.781774	-0.842928	0.132979	0.99967	-0.447309	1	1.1126	-0.302772	0.703585	0.652348
ENSMUSG00000036699	Zcchc12	3.5059	0.717869	0.000268619	4.17307	0.986001	1.3926e-06	0.188464	-4.00745	1.34105e-22	0.226088	-3.66857	2.28557e-11	0.289378	-3.21693	0.512278	0.207082	-3.76752	7.63989e-09	0.364162	-2.9124	0.0105245	0.172017	-3.94234	0.365393				ENSMUSG00000053253	Ndfip2	1.25019	-0.0891086	0.760237	1.84892	0.779245	0.00021131	0.781162	-0.807776	0.0193754	1.03329	-0.350345	0.611823	0.862873	-0.592874	1	0.552626	-1.27471	0.0341963	0.709985
ENSMUSG00000020993	Trappc6b	2.75384	0.71667	0.00026854	2.6844	0.504211	0.0234243	0.587344	-1.9858	1.63793e-08	0.837161	-1.404	0.00326872	0.789213	-1.43342	1	0.686188	-1.67835	0.00464952	0.594711	-1.85583	0.139102	1.47443	-0.530062	1				ENSMUSG00000026797	Stxbp1	1.7833	0.703692	0.00037231	1.96299	0.778802	0.00021573	0.236115	-2.69663	8.85e-13	0.332322	-2.12985	3.01e-05	0.510358	-1.43634	1	0.198504	-2.85448	4.05e-06	0.233169
ENSMUSG00000023011	Faim2	2.40392	0.716339	0.000284157	2.8678	0.990516	1.27744e-06	0.117255	-4.14709	1.78031e-23	0.22064	-3.1563	3.63459e-09	0.136797	-3.72633	0.331656	0.138463	-3.80051	7.05651e-09	0.175531	-3.41198	0.00264542	0.0614348	-4.79769	0.190646				ENSMUSG00000038619	Ensa	1.33112	0.373434	0.0836106	1.64023	0.776326	0.00023019	0.462058	-1.43073	6.03e-05	0.425844	-1.50189	0.00321141	0.568234	-1.02302	1	0.333291	-1.84165	0.00200743	0.689026
ENSMUSG00000026064	Ptp4a1	2.88339	0.715772	0.000284794	1.98873	-0.216127	0.427379	1.21002	-0.961525	0.00516009	2.01754	-0.147484	0.939104	1.80467	-0.304457	1	1.23759	-0.877236	0.117334	1.44093	-0.636325	0.899679	3.63694	0.716634	0.778048				ENSMUSG00000021288	Klc1	2.77517	0.605054	0.00255096	3.15216	0.775738	0.00022062	0.553078	-2.14165	1.58e-09	0.844425	-1.45728	0.00225287	0.757645	-1.55672	1	0.306334	-2.91718	2.38e-06	0.427039
ENSMUSG00000063889	Crem	0.774802	0.715614	0.00036868	0.507517	-0.315022	0.229385	0.403698	-0.62359	0.103418	0.13529	-2.21401	2.42179e-05	0.173627	-1.75684	1	0.203406	-1.59622	0.00875771	0.233169	-1.36396	0.370617	2.99802	2.38722	0.00208287				ENSMUSG00000042105	Inpp5f	1.06418	0.581307	0.00425973	1.21515	0.769153	0.00028681	0.286444	-1.70314	2.46e-06	0.276027	-1.70224	0.00086163	0.436698	-0.970139	1	0.134787	-2.72165	1.14e-05	0.141473
ENSMUSG00000042050	Wdr60	0.251889	0.713233	0.000538704	0.130775	-0.743018	0.00262012	0.14349	-0.480972	0.245305	0.0808106	-1.31149	0.0162843	0.0631371	-1.52362	1	0.0588161	-1.7485	0.00551768	1.01389	2.54807	4.45965e-08	0.104439	-0.826828	1				ENSMUSG00000024587	Nars	1.10652	-0.0125269	1	1.57789	0.767861	0.00027563	0.502214	-1.25055	0.00027492	0.906168	-0.315684	0.665204	0.694508	-0.682735	1	0.805045	-0.487774	0.54885	0.61043
ENSMUSG00000060992	Copz1	1.17428	0.709661	0.000335141	0.802947	-0.236519	0.384079	0.555755	-0.777445	0.0250041	0.687344	-0.422966	0.588586	0.489312	-0.887908	1	0.602865	-0.611814	0.393786	0.822639	-0.140576	1	0.939952	0.0553988	1				ENSMUSG00000039485	Tspyl4	2.63056	0.728326	0.00021358	2.85921	0.767417	0.00026813	0.319639	-2.81211	1.11e-13	0.749995	-1.49338	0.00329981	0.657678	-1.62387	1	0.188702	-3.48024	5.89e-08	0.264607
ENSMUSG00000020462	Cfap36	1.95881	0.709589	0.000321144	1.49861	-0.0154414	1	1.02477	-0.621322	0.0776885	1.07687	-0.519092	0.368969	0.578756	-1.38907	1	0.211983	-2.89321	3.00242e-06	2.10114	0.488883	0.515594	0.503765	-1.58527	1				ENSMUSG00000078440	Dohh	0.759902	0.0957611	0.72863	1.03604	0.765063	0.00030673	0.298223	-1.40421	8.75e-05	0.647393	-0.187366	0.962408	0.499835	-0.546818	1	0.36515	-1.0381	0.0946667	0.21221
ENSMUSG00000025731	Mettl26	1.37002	0.708189	0.000342003	1.19821	0.260487	0.296302	0.609831	-0.873574	0.0112883	0.564766	-0.953123	0.0799488	0.436698	-1.27553	1	0.21811	-2.33218	0.00011505	0.531834	-1.00508	0.605811	0.503765	-1.068	1				ENSMUSG00000039953	Clstn1	0.793309	-0.292443	0.205245	1.27229	0.763489	0.00031168	0.918226	0.0358459	0.984909	0.582018	-0.663675	0.279231	0.662939	-0.439387	1	0.173998	-2.42309	6.88e-05	1.39377
ENSMUSG00000020321	Mdh1	7.55981	0.707781	0.000316148	7.41038	0.51027	0.0212735	2.1834	-1.53596	8.17191e-06	2.23818	-1.44846	0.0023374	2.73068	-1.10879	1	1.4508	-2.06636	0.000194944	1.70554	-1.8006	0.154874	2.58026	-1.19016	1				ENSMUSG00000020297	Nsg2	2.45945	0.812886	3.03e-05	2.59608	0.761403	0.00030983	0.216305	-3.24582	1.16e-16	0.4549	-2.09087	4.03e-05	0.705031	-1.38761	1	0.189927	-3.33452	1.65e-07	0.20697
ENSMUSG00000026797	Stxbp1	1.7833	0.703692	0.000372312	1.96299	0.778802	0.00021573	0.236115	-2.69663	8.8547e-13	0.332322	-2.12985	3.01057e-05	0.510358	-1.43634	1	0.198504	-2.85448	4.05147e-06	0.233169	-2.58003	0.0258996	0.491478	-1.48745	1				ENSMUSG00000025326	Ube3a	3.63012	0.514306	0.0119448	4.22366	0.758811	0.00031094	0.75332	-2.12804	1.89e-09	1.70701	-0.85475	0.0893076	1.49951	-1.00615	1	0.515866	-2.59722	1.86e-05	0.662827
ENSMUSG00000047361	Gm973	0.235264	0.702442	0.000809807	0.0505936	-2.20429	8.95319e-18	0.212557	0.261753	0.426515	0.0127118	-3.8391	9.20287e-10	0.0210457	-2.81241	0.747489	0.0208307	-3.11431	6.64257e-06	1.73173	3.59856	3.06239e-19	0.012287	-3.3255	0.600662				ENSMUSG00000026688	Mgst3	0.41626	-0.235815	0.334026	0.649585	0.757446	0.00041816	0.30786	-0.641071	0.0913438	0.326874	-0.521401	0.454844	0.310424	-0.556214	1	0.33084	-0.493907	0.547513	0.19387
ENSMUSG00000001127	Araf	4.08261	0.70048	0.000376236	4.34427	0.69491	0.00108897	0.694961	-2.3291	7.76422e-11	1.41918	-1.21304	0.0117405	0.88918	-1.83965	1	0.397009	-3.05672	8.81675e-07	0.537074	-2.58177	0.0248115	0.595917	-2.41155	0.882625				ENSMUSG00000027546	Atp9a	0.758333	0.0485076	0.886541	1.05004	0.756787	0.00036925	0.331418	-1.2696	0.0003931	0.818094	0.14916	0.849903	0.578756	-0.359985	1	0.0808721	-3.25041	4.13e-07	0.835739
ENSMUSG00000025261	Huwe1	1.06559	0.698419	0.000434637	0.77878	-0.113705	0.717447	0.587344	-0.544356	0.129631	0.638313	-0.393126	0.635708	0.773429	-0.0911135	1	0.259771	-1.71499	0.00414886	0.61829	-0.421938	1	0.393182	-1.06273	1				ENSMUSG00000021820	Camk2g	0.23448	-1.4277	2.32e-12	0.660879	0.755187	0.00045212	1.11847	1.55928	2.07e-09	0.204296	-1.25256	0.0177303	0.336731	-0.466165	1	0.0820974	-2.55703	4.26e-05	0.854078
ENSMUSG00000055430	Nap1l5	25.7581	0.69706	0.000401369	30.6407	0.967002	2.15057e-06	1.60301	-3.80768	3.90518e-22	3.39041	-2.64545	9.27821e-08	3.14107	-2.68628	0.724975	1.53657	-3.7703	8.50036e-10	2.14567	-3.25006	0.00379221	1.22255	-4.04338	0.339136				ENSMUSG00000022111	Uchl3	0.481506	-0.454285	0.0363151	0.827566	0.754336	0.00040614	0.316962	-0.974406	0.00704161	1.09957	1.00587	0.00661461	1.08385	0.900252	0.72879	0.249968	-1.27064	0.0369882	0.222689
ENSMUSG00000027273	Snap25	5.26081	0.696748	0.000417401	6.3452	1.00245	8.65606e-07	0.270917	-4.0811	2.51356e-23	0.463072	-3.22948	1.46874e-09	0.615586	-2.73625	0.707152	0.347995	-3.61681	2.02143e-08	0.288186	-3.84492	0.000669272	0.245739	-4.0382	0.343279				ENSMUSG00000021493	Pdlim7	0.760216	0.0748133	0.798034	1.03988	0.752824	0.00041013	0.543976	-0.489463	0.181881	0.111682	-2.80355	1.37e-07	0.236764	-1.6273	1	0.177674	-2.10491	0.00049952	0.230549
ENSMUSG00000041020	Map7d2	1.71288	0.69265	0.000475063	1.94582	0.847273	4.81282e-05	0.191141	-2.95263	1.40212e-14	0.45036	-1.62922	0.00133561	0.415652	-1.6772	1	0.0882241	-3.96636	2.53168e-09	0.154572	-3.11393	0.0062429	0.0860087	-3.8719	0.383123				ENSMUSG00000021772	Nkiras1	1.07484	0.626579	0.00183537	1.20002	0.751624	0.00040038	0.201314	-2.22083	1.83e-09	0.394973	-1.16423	0.0268464	0.205195	-2.03769	0.983244	0.0980268	-3.17184	6.22e-07	0.20173
ENSMUSG00000022540	Rogdi	1.39574	0.690997	0.000501022	1.41368	0.572541	0.00918623	0.282696	-2.07389	1.39674e-08	0.338678	-1.74759	0.000589382	0.226241	-2.24694	0.903391	0.412938	-1.43655	0.0164705	0.854078	-0.348972	1	0.0982956	-3.39633	0.525752				ENSMUSG00000029405	G3bp2	1.42052	0.104172	0.699864	1.91917	0.751128	0.00037871	0.674615	-1.10959	0.00121419	1.00877	-0.461568	0.445425	1.17856	-0.212404	1	0.519542	-1.43758	0.015982	0.872417
ENSMUSG00000050071	Bex1	4.39582	0.689126	0.000484628	5.09572	0.894848	1.43163e-05	0.349087	-3.45417	1.97752e-18	0.921604	-1.96619	4.28657e-05	1.06281	-1.69515	1	0.31246	-3.5156	4.03322e-08	0.379881	-3.19251	0.00464439	0.350178	-3.28157	0.553945				ENSMUSG00000071657	Bscl2	1.19389	0.297819	0.183236	1.4968	0.750696	0.00039445	0.38603	-1.57991	1.03e-05	0.575662	-0.932888	0.0881041	0.447221	-1.24951	1	0.681286	-0.668828	0.333037	0.40084
ENSMUSG00000031409	Tceal6	0.873299	0.688716	0.000561761	1.00623	0.879407	2.55734e-05	0.0621074	-3.60533	1.20563e-18	0.24334	-1.54283	0.00267217	0.247287	-1.44329	1	0.0428867	-4.01654	3.54986e-09	0.0654968	-3.35113	0.00373595	0.0368609	-4.00163	0.359494				ENSMUSG00000021096	Ppm1a	1.68229	0.21635	0.362199	2.17236	0.747578	0.00040407	0.730833	-1.17914	0.0005824	0.946119	-0.748617	0.149228	0.794475	-0.965397	1	0.378628	-2.08417	0.00048421	0.903855
ENSMUSG00000033685	Ucp2	1.79757	0.687833	0.00057664	0.763421	-1.1097	1.45497e-06	0.858796	-0.774289	0.0267288	0.115314	-3.68486	3.80815e-11	0.099967	-3.75337	0.339405	5.28487	2.16167	3.18794e-10	1.24444	-0.170075	1	1.11811	-0.323798	1				ENSMUSG00000070003	Ssbp4	0.950465	-0.258109	0.273958	1.49138	0.747216	0.00042391	0.545582	-1.05056	0.00225823	0.504839	-1.12578	0.0326165	0.77869	-0.447888	1	1.1996	0.188397	0.762086	1.88369
ENSMUSG00000066456	Hmgn3	2.55543	0.684643	0.000535877	1.53068	-0.502005	0.0363456	1.91087	-0.0634834	0.984477	1.90313	-0.0667375	1	2.27293	0.192999	1	0.189927	-3.44946	6.89536e-08	3.03381	0.627995	0.493243	1.0874	-0.876633	1				ENSMUSG00000027804	Ppid	0.809464	0.0982098	0.720424	1.09341	0.744999	0.00045515	0.352835	-1.24341	0.00050476	0.664644	-0.24262	0.869272	0.720815	-0.108669	1	0.161744	-2.31908	0.00013302	0.791201
ENSMUSG00000102252	Snrpn	9.58574	0.683094	0.000535473	10.703	0.797094	0.000134369	1.13078	-2.87892	6.77533e-15	3.30052	-1.23621	0.0100372	2.0046	-1.9114	1	0.58571	-3.7403	7.11652e-09	1.10559	-2.7841	0.014176	0.737217	-3.34833	0.532178				ENSMUSG00000049422	Chchd10	2.44125	-0.836564	4.02e-05	5.01215	0.741124	0.00050601	4.43908	0.361564	0.26684	0.367733	-3.37329	5.19e-10	0.378822	-3.24072	0.517583	0.529345	-2.81948	5.39e-06	21.2262
ENSMUSG00000049154	Fam183b	0.870633	0.682272	0.000808136	0.418978	-0.89639	0.000145544	0.345339	-1.06364	0.00382107	0.0390433	-4.18477	1.74724e-12	0.0683985	-3.22419	0.563607	0.0600414	-3.53931	1.29896e-07	6.13312	3.503	7.00751e-15	0.0491478	-3.63741	0.495168				ENSMUSG00000025068	Gsto1	0.183819	-1.67006	8.02e-16	0.589731	0.739977	0.00072841	0.361936	-0.242499	0.646587	0.87802	1.18706	0.00108479	0.33147	-0.332122	1	0.998648	1.36197	0.00030536	0.130994
ENSMUSG00000037843	Vstm2l	0.947485	0.682175	0.000671029	1.15507	1.01794	7.81706e-07	0.049793	-4.04602	1.07512e-21	0.0680988	-3.51477	2.95801e-10	0.11049	-2.69333	0.742702	0.0845481	-3.17397	7.72481e-07	0.0445378	-4.00363	0.000635105	0.0245739	-4.60808	0.238099				ENSMUSG00000031149	Praf2	0.739042	-0.0251385	0.975162	1.04711	0.739848	0.00051373	0.485081	-0.689009	0.0498275	0.755443	0.0184533	0.988542	0.736599	-0.0172432	1	0.123759	-2.64583	1.84e-05	0.356302
ENSMUSG00000032965	Ift57	0.582984	0.681948	0.000688493	0.403393	-0.230744	0.40457	0.369432	-0.33068	0.457486	0.201572	-1.22462	0.0205724	0.22098	-1.02005	1	0.113956	-2.03774	0.000825626	1.09773	1.32747	0.0230304	0.264169	-0.761775	1				ENSMUSG00000019923	Zwint	13.1034	0.838317	1.46e-05	13.5889	0.737754	0.00046632	1.53984	-2.81216	2.19e-14	1.56536	-2.72113	4.43e-08	2.55179	-1.94388	1	1.14936	-3.14592	1.04e-07	0.995551
ENSMUSG00000007987	Ift22	1.68982	0.681298	0.00059482	1.33305	0.0278607	0.958057	0.951957	-0.519201	0.14943	0.36501	-1.92393	0.000151007	0.505097	-1.38376	1	0.378628	-1.84891	0.00190854	2.67227	1.05891	0.129301	0.448474	-1.55095	1				ENSMUSG00000025266	Gnl3l	1.23906	0.528732	0.00999038	1.42159	0.737164	0.00052675	0.371574	-1.56813	1.24e-05	0.390433	-1.44231	0.00492124	0.29464	-1.77895	1	0.14459	-2.86788	4.15e-06	0.484676
ENSMUSG00000030695	Aldoa	12.6548	0.679876	0.00056746	10.977	0.22326	0.379208	5.61591	-0.893639	0.00905087	3.38587	-1.61206	0.000699417	1.76784	-2.49606	0.801504	6.50775	-0.626398	0.284367	3.92195	-1.35312	0.21425	8.30598	-0.256184	1				ENSMUSG00000064264	Zfp428	1.01806	0.0391168	0.917659	1.40307	0.736332	0.00053149	0.573423	-0.886597	0.010222	1.14497	0.208041	0.741467	1.46268	0.551566	0.986147	0.0820974	-3.66143	2.42e-08	0.241028
ENSMUSG00000031428	Zcchc18	4.20071	0.679465	0.000593798	4.56426	0.72834	0.000578913	0.984082	-1.86416	9.84298e-08	0.672816	-2.36536	3.79971e-06	0.657678	-2.32423	0.877392	0.258546	-3.7277	9.21779e-09	2.16139	-0.611734	0.917926	0.15973	-4.32453	0.273678				ENSMUSG00000002083	Bbc3	0.105555	-1.28423	1.58e-09	0.27307	0.736263	0.00107919	0.0653199	-1.69311	1.07e-05	0.392249	1.12536	0.00188203	0.289378	0.595847	0.985446	0.264672	0.47372	0.274456	0.254127
ENSMUSG00000040907	Atp1a3	1.84102	0.677261	0.00065714	2.16355	0.919594	8.44295e-06	0.162764	-3.30049	5.68899e-17	0.254236	-2.58011	7.0777e-07	0.357777	-2.00307	0.98983	0.237715	-2.65262	1.5148e-05	0.172911	-3.06593	0.00719975	0.147443	-3.24569	0.570409				ENSMUSG00000026411	Tmem9	0.658738	-0.212668	0.388802	1.00803	0.73451	0.00057138	0.677292	-0.100544	0.891918	0.575662	-0.344696	0.708762	0.783952	0.125494	1	0.227912	-1.70815	0.00439545	0.419179
ENSMUSG00000058297	Spock2	1.22259	0.676653	0.000695194	1.29375	0.663483	0.00211806	0.145631	-2.86321	8.90176e-14	0.293279	-1.77085	0.000520498	0.352515	-1.43175	1	0.11028	-3.16572	6.48657e-07	0.259367	-1.89251	0.134592	0.0921521	-3.29939	0.555455				ENSMUSG00000020444	Guk1	1.20894	-0.0180463	0.997829	1.70392	0.734252	0.00053424	0.808468	-0.655742	0.0617493	0.879836	-0.499139	0.394576	0.694508	-0.814667	1	0.469303	-1.42215	0.017278	1.14226
ENSMUSG00000028863	Meaf6	1.28015	0.675044	0.000690453	1.27884	0.529101	0.017152	0.268775	-2.02796	2.67784e-08	0.440372	-1.239	0.0171466	1.02598	0.0400797	1	0.241391	-2.10165	0.000467012	0.500395	-1.01034	0.602377	0.288743	-1.77865	1				ENSMUSG00000060803	Gstp1	1.21286	-0.0158178	1	1.70753	0.733762	0.00055216	0.69978	-0.884206	0.0103608	1.35471	0.162036	0.825774	0.636632	-0.94343	1	0.235264	-2.43283	6.16e-05	0.80954
ENSMUSG00000031458	Coprs	1.47777	0.669029	0.000769852	1.39132	0.392289	0.0907134	0.445996	-1.48729	3.07977e-05	0.594729	-1.00839	0.0601289	0.862873	-0.423264	1	0.324714	-1.88264	0.00159185	0.964112	-0.265743	1	0.172017	-2.7177	0.76457				ENSMUSG00000019943	Atp2b1	1.06653	-0.478762	0.0255421	1.83718	0.732683	0.00057156	0.688536	-1.02292	0.00298051	0.836253	-0.691168	0.192516	1.15225	-0.1927	1	2.00342	0.650213	0.140595	2.83994
ENSMUSG00000034203	Chchd4	1.43103	0.668466	0.000786903	1.51487	0.657985	0.002251	0.218982	-2.49986	2.24173e-11	0.447636	-1.38361	0.00703359	0.441959	-1.34036	1	0.267123	-2.1203	0.000412767	0.620909	-0.862397	0.713846	0.313317	-1.82716	1				ENSMUSG00000003934	Efnb3	1.29191	0.784074	6.66e-05	1.35925	0.731864	0.00060422	0.1119	-3.2781	1.47e-16	0.364102	-1.48238	0.00389753	0.157843	-2.59841	0.771377	0.0968015	-3.38254	1.66e-07	0.175531
ENSMUSG00000022428	Cby1	0.947172	0.66763	0.000837236	0.616609	-0.356533	0.158345	0.662301	-0.180828	0.706809	0.440372	-0.791623	0.169347	0.768168	0.056283	1	0.153167	-2.32534	0.00013191	1.65314	1.20308	0.0439342	0.344035	-1.09699	1				ENSMUSG00000032047	Acat1	0.681637	-0.419419	0.0549483	1.1422	0.731774	0.00059719	0.49686	-0.792488	0.0226269	1.21761	0.629879	0.133751	1.86254	1.20792	0.424865	0.246292	-1.77988	0.00296355	0.597331
ENSMUSG00000036438	Calm2	20.3683	0.665131	0.000764841	21.2981	0.626543	0.00357841	2.42273	-2.87579	6.67854e-15	5.53598	-1.59613	0.000783789	13.4061	-0.258814	1	6.694	-1.29808	0.0170703	5.87637	-1.46476	0.167995	7.80221	-1.04539	1				ENSMUSG00000033423	Eri3	0.905452	-0.151433	0.562141	1.34796	0.731621	0.00057564	0.679434	-0.562278	0.11518	0.946119	-0.0298527	1	0.857612	-0.17025	1	0.332066	-1.58635	0.00783506	0.830499
ENSMUSG00000020801	Med31	1.22337	0.663643	0.000871759	1.10086	0.290253	0.23491	0.357653	-1.53767	1.76437e-05	0.55841	-0.821921	0.147045	0.568234	-0.754156	1	0.240166	-2.04823	0.000641404	1.1999	0.334327	0.678407	0.595917	-0.683805	1				ENSMUSG00000024109	Nrxn1	1.06622	-0.228813	0.344123	1.6391	0.728757	0.0006105	1.30319	0.171929	0.649339	1.08504	-0.122436	0.982357	1.61526	0.463867	1	0.101703	-3.58507	3.65e-08	0.348443
ENSMUSG00000038451	Spsb2	0.558202	0.66196	0.00112451	0.370417	-0.323498	0.215983	0.316427	-0.517918	0.193197	0.127118	-1.84893	0.000402644	0.173627	-1.30727	1	0.370051	-0.249518	0.921272	0.222689	-0.977612	0.639718	2.15636	2.35914	0.00261944				ENSMUSG00000031428	Zcchc18	4.20071	0.679465	0.0005938	4.56426	0.72834	0.00057891	0.984082	-1.86416	9.84e-08	0.672816	-2.36536	3.8e-06	0.657678	-2.32423	0.877392	0.258546	-3.7277	9.22e-09	2.16139
ENSMUSG00000021700	Rab3c	1.19451	0.661587	0.000950411	1.44553	0.981289	1.85543e-06	0.0696032	-3.90998	4.21347e-21	0.20702	-2.25415	1.27893e-05	0.263071	-1.822	1	0.0808721	-3.5833	4.59561e-08	0.0497775	-4.19587	0.000320763	0.0737217	-3.57286	0.474011				ENSMUSG00000038390	Gpr162	1.01759	0.801237	4.43e-05	1.06247	0.726465	0.00067169	0.108688	-2.96295	2.19e-14	0.171609	-2.22706	1.65e-05	0.247287	-1.61266	1	0.203406	-1.95585	0.00115764	0.060257
ENSMUSG00000025855	Prkar1b	1.9621	0.661364	0.000889043	2.3124	0.913539	9.49752e-06	0.214164	-3.00057	5.65332e-15	0.273303	-2.5755	6.93631e-07	0.178888	-3.0841	0.564035	0.270799	-2.56417	2.54936e-05	0.186011	-3.06151	0.0071162	0.417756	-1.8779	1				ENSMUSG00000061032	Rrp1	2.46102	0.203896	0.394351	3.16007	0.722561	0.00064319	1.07992	-1.17141	0.00061234	1.40919	-0.729127	0.161876	1.31536	-0.796326	1	0.910424	-1.36481	0.022095	1.39639
ENSMUSG00000048355	Arxes1	1.54647	0.659941	0.000958649	1.62464	0.633546	0.00350041	0.354976	-1.90291	1.60604e-07	0.687344	-0.864218	0.123379	0.783952	-0.632428	1	0.0980268	-3.68328	2.04182e-08	0.175531	-2.8004	0.0152327	0.0921521	-3.64666	0.451059				ENSMUSG00000021684	Pde8b	0.0177232	-2.69172	7.38e-26	0.104801	0.7223	0.0036665	0.0182039	-2.15105	2.04e-06	0.13075	0.886566	0.0377519	0.126274	0.807857	0.918388	0.148266	1.06565	0.0163631	0.0183391
ENSMUSG00000001687	Ubl3	2.16051	0.658821	0.00093604	1.0724	-0.855949	0.000202398	1.10669	-0.680519	0.0517505	2.64223	0.704017	0.0808471	1.09964	-0.629866	1	1.7265	0.0287095	1	2.10376	0.319863	0.691577	0.841656	-1.01466	1				ENSMUSG00000109324	Prmt1	1.8876	0.0680125	0.819446	2.55565	0.721645	0.00066968	0.490435	-2.04155	7.37e-09	2.47789	0.470535	0.30091	2.40447	0.390062	1	0.569781	-1.74111	0.00336168	0.594711
ENSMUSG00000070283	Ndufaf3	1.05069	0.657862	0.000992437	0.898036	0.177191	0.501158	0.357653	-1.30987	0.000245813	0.45944	-0.88883	0.109651	0.357777	-1.19988	1	0.300207	-1.50226	0.0120959	1.40949	0.799712	0.234066	0.270313	-1.59437	1				ENSMUSG00000086316	2210013O21Rik	2.6279	0.439776	0.0355693	3.08802	0.719585	0.00068875	0.825065	-1.54712	7.45e-06	1.13861	-1.01654	0.0380857	0.899703	-1.31322	1	0.533021	-2.11673	0.00038536	0.699506
ENSMUSG00000039717	Ralyl	1.03171	0.6571	0.00104503	1.23977	0.959429	3.36795e-06	0.0449744	-4.32807	5.69976e-24	0.182505	-2.22547	1.66386e-05	0.273594	-1.55626	1	0.0722948	-3.53305	6.80599e-08	0.227929	-1.841	0.150056	0.0552913	-3.7423	0.423355				ENSMUSG00000039640	Mrpl12	0.85934	-0.315948	0.165223	1.36738	0.719514	0.00073088	0.723338	-0.494036	0.174447	1.04146	0.0892082	0.949011	1.00493	0.0315949	1	0.7303	-0.449086	0.604306	0.503015
ENSMUSG00000072964	Bhlhb9	1.12676	0.654023	0.00107208	1.02362	0.303888	0.210522	0.508103	-0.880714	0.0107949	0.586558	-0.62845	0.314814	0.547188	-0.693554	1	0.100477	-3.19165	5.41124e-07	0.432279	-1.04658	0.575772	0.258026	-1.76318	1				ENSMUSG00000022895	Ets2	0.146334	-0.523848	0.0190094	0.255904	0.718262	0.00138092	0.0819176	-1.26608	0.00081339	0.0690068	-1.46632	0.00712106	0.0789213	-1.14758	1	0.172772	-0.0890859	1	0.112654
ENSMUSG00000019210	Atp6v1e1	3.83135	0.65167	0.00103303	3.49231	0.309299	0.197116	1.51949	-1.08097	0.00157399	1.7515	-0.827108	0.102709	1.01019	-1.5871	1	1.3736	-1.17519	0.03171	0.715225	-2.0993	0.0814473	1.36999	-1.14634	1				ENSMUSG00000030551	Nr2f2	0.376108	-0.646145	0.00219404	0.696791	0.718016	0.00095072	0.722802	0.617425	0.0420447	0.169793	-1.62708	0.00179946	0.320947	-0.634406	1	0.0502387	-3.35657	3.8e-07	1.00603
ENSMUSG00000067925	Cxx1a	3.58244	0.651456	0.00104256	3.74167	0.613396	0.00457595	1.05957	-1.52756	9.45915e-06	1.22578	-1.26041	0.00868596	0.710292	-1.99676	0.98983	0.290404	-3.34259	1.32518e-07	0.445378	-2.6855	0.0189096	1.01367	-1.48329	1				ENSMUSG00000074247	Dda1	1.26243	0.249504	0.280051	1.58986	0.717836	0.00074274	0.424579	-1.54813	1.48e-05	0.934315	-0.312309	0.669231	0.789213	-0.539362	1	0.393333	-1.58935	0.00766101	0.20697
ENSMUSG00000025579	Gaa	2.85093	0.649788	0.00110271	2.97486	0.609953	0.00492892	1.04994	-1.19521	0.000488804	0.479416	-2.30758	6.55075e-06	0.378822	-2.56717	0.77553	0.639625	-1.86408	0.00170588	0.673307	-1.75835	0.172107	0.399326	-2.48799	0.858116				ENSMUSG00000022564	Grina	1.18667	-0.573908	0.00604078	2.12358	0.717525	0.00074204	2.26799	0.667583	0.0228991	0.738191	-1.10538	0.0358872	0.557711	-1.45982	1	1.13221	-0.45374	0.480363	1.10821
ENSMUSG00000032026	Rexo2	1.74785	0.648077	0.00118443	0.802044	-0.999124	1.3267e-05	1.34548	-0.0355968	1	1.62166	0.25755	0.651723	1.07859	-0.35456	1	0.912875	-0.617287	0.387886	2.23213	0.719863	0.295912	1.44372	0.0685301	1				ENSMUSG00000015094	Npdc1	2.37083	0.0621681	0.838244	3.21156	0.717272	0.00071602	1.79041	-0.412828	0.266661	1.52995	-0.632708	0.241503	1.1733	-0.988307	1	0.169096	-3.83672	4.46e-09	1.58764
ENSMUSG00000025959	Klf7	1.27623	0.646656	0.00126651	0.875224	-0.27066	0.309521	0.715842	-0.54385	0.130924	1.01149	0.0109353	1	0.973363	-0.045612	1	0.481557	-1.09969	0.0746039	0.180771	-2.48659	0.0344338	1.36999	0.451044	0.987331				ENSMUSG00000021728	Emb	0.352268	0.367429	0.101392	0.424399	0.716964	0.00114213	0.0792405	-2.07757	5.22e-08	0.122578	-1.37315	0.0104984	0.142058	-1.06987	1	0.0465627	-2.74502	2.35e-05	0.159812
ENSMUSG00000091971	Hspa1a	1.39558	0.644053	0.00307537	1.45682	0.606504	0.0104551	0.224336	-2.43909	1.76823e-09	0.210652	-2.46506	1.43491e-05	0.142058	-2.92256	0.807147	0.216884	-2.398	0.00032579	0.717845	-0.625869	0.967951	3.10246	1.519	0.213622				ENSMUSG00000054452	Aes	1.91285	-0.298785	0.190607	3.01642	0.716193	0.00073282	1.60248	-0.489993	0.176554	2.23364	0.0425844	1	2.23084	0.0346959	1	1.32336	-0.746351	0.190058	1.1213
ENSMUSG00000024552	Slc14a2	0.153235	0.644024	0.00395884	0.0605316	-1.25281	1.64657e-06	0.0396203	-1.71588	3.16907e-05	0.00998782	-3.56912	6.96699e-08	0.00526142	-3.54502	0.58793	0.00735201	-3.89038	1.10598e-06	1.40163	3.98436	2.38572e-23	0.00614348	-3.32012	0.712709				ENSMUSG00000027634	Ndrg3	1.10276	0.265541	0.246461	1.37868	0.714894	0.00079596	0.561109	-0.906897	0.00849811	0.65284	-0.64227	0.298438	0.599802	-0.729988	1	0.245067	-2.07287	0.0005459	0.238408
ENSMUSG00000032192	Gnb5	0.99642	0.643466	0.00133203	1.07331	0.67954	0.00158503	0.290727	-1.55027	1.59507e-05	0.242432	-1.76522	0.000537432	0.215718	-1.84929	1	0.0931255	-3.12723	8.5596e-07	0.20959	-1.91742	0.126619	0.344035	-1.18204	1				ENSMUSG00000030683	Sez6l2	1.00191	0.966668	5.87e-07	0.988833	0.711928	0.00090297	0.0476514	-4.06203	6.48e-22	0.0771786	-3.28794	2.01e-09	0.0473528	-3.78544	0.324297	0.0698441	-3.39968	1.73e-07	0.0628769
ENSMUSG00000024072	Yipf4	1.87348	0.639961	0.00133203	1.50042	0.0307928	0.948468	0.954634	-0.698425	0.0449862	0.949751	-0.676445	0.20193	0.904965	-0.713518	1	0.687413	-1.14544	0.0598093	0.835739	-0.837171	0.732865	1.456	-0.0243067	1				ENSMUSG00000027304	Rtf1	1.07312	0.0291542	0.951595	1.46676	0.706924	0.00091981	0.598587	-0.907933	0.00838619	0.785406	-0.461083	0.530844	0.99967	-0.0861765	1	0.387206	-1.50062	0.0119331	0.765002
ENSMUSG00000002265	Peg3	4.15099	0.639174	0.00133481	4.67697	0.783853	0.000185025	1.00818	-1.83005	1.61095e-07	0.750903	-2.20672	1.45361e-05	1.22065	-1.4363	1	0.443571	-2.94951	1.84852e-06	0.644488	-2.37201	0.0422046	0.411613	-2.99281	0.656096				ENSMUSG00000072966	Gprasp2	3.75277	0.936825	1.09e-06	3.72495	0.704373	0.00092688	0.310537	-3.28085	4.67e-17	0.315978	-3.18404	2.39e-09	0.310424	-3.11747	0.547949	0.245067	-3.525	4.03e-08	0.521354
ENSMUSG00000070520	Nsmce3	1.07014	0.638922	0.00147219	1.08437	0.534352	0.0163294	0.14349	-2.70734	1.18666e-12	0.536619	-0.692423	0.251851	0.420914	-1.00293	1	0.298982	-1.54445	0.0100404	0.335343	-1.34653	0.368391	0.571343	-0.561856	1				ENSMUSG00000044667	Plppr4	1.34383	0.815726	3.04e-05	1.38364	0.703938	0.00101142	0.159552	-2.80307	2.2e-13	0.171609	-2.62728	5.35e-07	0.284117	-1.81162	1	0.102928	-3.33736	2.09e-07	0.584231
ENSMUSG00000028447	Dctn3	3.92639	0.638564	0.00133203	3.56956	0.294287	0.224183	1.32407	-1.33536	9.7204e-05	2.4225	-0.37954	0.563711	1.49424	-1.06376	1	1.22288	-1.38911	0.0108093	1.05581	-1.57707	0.241499	1.35771	-1.20116	1				ENSMUSG00000027406	Idh3b	1.09319	0.0656586	0.827391	1.46925	0.701869	0.00101046	0.690678	-0.691377	0.0479451	0.651024	-0.750836	0.196495	0.773429	-0.463512	1	0.553851	-0.979063	0.116768	0.497775
ENSMUSG00000068566	Myadm	0.379402	0.636597	0.0019387	0.277135	-0.154277	0.612259	0.120467	-1.42223	0.000113059	0.0390433	-3.00087	7.80222e-08	0.0894442	-1.68171	1	0.224236	-0.432054	0.638105	0.41394	0.485496	0.539119	0.909234	1.63377	0.128116				ENSMUSG00000073888	Ccl27a	1.46381	0.786534	5.87e-05	1.51939	0.701361	0.00103043	0.301435	-2.0037	3.72e-08	0.120762	-3.27399	1.49e-09	0.115751	-3.20915	0.516662	0.12866	-3.15432	6.19e-07	0.458477
ENSMUSG00000026223	Itm2c	9.55281	0.634522	0.00141951	6.47282	-0.301653	0.241342	8.05951	0.107336	0.799317	1.38558	-2.53315	2.5968e-07	1.17856	-2.69522	0.720356	3.30963	-1.23489	0.0235425	16.7803	1.19419	0.0675709	4.5216	-0.752258	1				ENSMUSG00000026277	Stk25	1.0728	0.080418	0.777802	1.43288	0.701091	0.00102876	0.584131	-0.913366	0.00800352	0.752719	-0.493871	0.486384	0.747122	-0.477541	1	0.276926	-1.95983	0.00103743	0.623529
ENSMUSG00000062797	Hikeshi	1.15373	0.633126	0.00159004	0.815144	-0.221896	0.414831	0.68693	-0.456518	0.213532	0.835345	-0.13577	0.959686	1.00493	0.14164	1	0.34677	-1.44061	0.0161968	0.843598	-0.11464	1	0.534482	-0.769685	1				ENSMUSG00000028832	Stmn1	15.6475	0.725008	0.00022221	16.5443	0.698564	0.00101983	2.38578	-2.48114	6.64e-12	2.49968	-2.34892	1.5e-06	15.3581	0.353598	1	2.41881	-2.37449	2.57e-05	1.19466
ENSMUSG00000071341	Egr4	0.859183	0.632731	0.00387311	1.09273	1.08648	8.65527e-07	0.0663907	-3.51199	1.37028e-15	0.0426752	-4.06322	9.65162e-11	0.0473528	-3.71469	0.546734	0.0428867	-4.0197	5.69693e-08	0.0183391	-5.05719	0.000203356	0.0614348	-3.35215	0.735303				ENSMUSG00000001127	Araf	4.08261	0.70048	0.00037624	4.34427	0.69491	0.00108897	0.694961	-2.3291	7.76e-11	1.41918	-1.21304	0.0117405	0.88918	-1.83965	1	0.397009	-3.05672	8.82e-07	0.537074
ENSMUSG00000067924	Cxx1b	2.10734	0.63107	0.00158308	2.08111	0.470284	0.0365737	0.744219	-1.26844	0.000216258	0.966095	-0.832572	0.100699	0.631371	-1.40739	1	0.20218	-3.10526	7.24041e-07	0.432279	-1.96899	0.110282	0.688069	-1.28163	1				ENSMUSG00000054196	Cthrc1	0.233225	-0.250079	0.341083	0.35664	0.693922	0.00307672	0.0487222	-2.549	1.08e-09	0.0926144	-1.54183	0.00717792	0.205195	-0.312594	1	0.0134787	-4.21621	5.76e-08	0.0235788
ENSMUSG00000055447	Cd47	2.13525	0.629939	0.00164503	2.05401	0.411043	0.0739484	0.394061	-2.24291	1.01796e-09	1.29025	-0.415272	0.51411	0.957579	-0.826752	1	0.905523	-0.936475	0.136951	0.445378	-1.94555	0.116843	0.571343	-1.56788	1				ENSMUSG00000029166	Mapre3	1.4006	0.560814	0.00578299	1.55959	0.692128	0.00121353	0.430469	-1.51462	2.22e-05	0.46852	-1.33774	0.00934461	0.215718	-2.38217	0.857539	0.129885	-3.18424	4.93e-07	0.555413
ENSMUSG00000057411	Fam173a	1.72652	0.629799	0.00162913	1.42543	0.085991	0.774207	0.777949	-0.894897	0.0092495	0.81537	-0.788268	0.16816	1.11542	-0.29684	1	0.988845	-0.488466	0.546206	0.723084	-0.933698	0.658257	0.755647	-0.85855	1				ENSMUSG00000026915	Strbp	0.761627	0.253153	0.275263	0.946597	0.689767	0.00135388	0.230761	-1.70184	2.58e-06	0.418581	-0.760569	0.192539	0.499835	-0.461203	1	0.0968015	-2.88297	4.38e-06	1.39115
ENSMUSG00000014301	Pam16	2.283	0.628702	0.00163911	2.26022	0.474097	0.0346483	0.795082	-1.29097	0.000165297	0.906168	-1.04983	0.031533	0.652416	-1.47744	1	0.431318	-2.12444	0.000370177	0.875037	-1.06461	0.558239	0.479191	-1.91691	1				ENSMUSG00000052613	Pcdh15	0.074657	-1.60478	3.65e-13	0.22609	0.689041	0.00313487	0.0133852	-3.73665	1.37e-15	0.718215	2.55152	1.23e-16	1.29431	3.09984	1.94e-06	0.0196054	-3.05433	1.82e-05	0.00523974
ENSMUSG00000031227	Magee1	0.980422	0.627793	0.00181149	1.03717	0.624915	0.00409977	0.303577	-1.46842	4.28387e-05	0.354114	-1.18899	0.0235824	0.452482	-0.777385	1	0.0882241	-3.18875	5.92643e-07	0.183391	-2.0928	0.0874884	0.0982956	-2.91637	0.692211				ENSMUSG00000023089	Ndufa5	3.60926	0.2605	0.253983	4.47008	0.68797	0.00123053	1.48951	-1.2324	0.00031203	2.5932	-0.352111	0.606893	2.94114	-0.15412	1	1.0158	-1.73519	0.00334451	0.82002
ENSMUSG00000021772	Nkiras1	1.07484	0.626579	0.00183537	1.20002	0.751624	0.000400376	0.201314	-2.22083	1.83317e-09	0.394973	-1.16423	0.0268464	0.205195	-2.03769	0.983244	0.0980268	-3.17184	6.22436e-07	0.20173	-2.09034	0.0874884	0.135156	-2.61301	0.814535				ENSMUSG00000001707	Eef1e1	1.04222	0.0742123	0.798396	1.3859	0.684739	0.00140845	0.285373	-1.95851	7.12e-08	1.58716	0.713664	0.0765356	1.13121	0.162744	1	0.308784	-1.76226	0.00315977	0.186011
ENSMUSG00000058317	Ube2e2	1.90219	0.624393	0.0018123	1.81188	0.385313	0.0969862	0.425115	-1.96084	6.07123e-08	1.64254	0.132506	0.86936	0.957579	-0.661468	1	0.12866	-3.61058	2.63966e-08	0.662827	-1.20436	0.455603	0.405469	-1.89336	1				ENSMUSG00000000826	Dnajc5	1.44483	0.216486	0.362126	1.81708	0.684631	0.00136911	0.730833	-0.945173	0.00593487	0.784498	-0.801255	0.159596	0.910226	-0.547737	1	0.571006	-1.25912	0.0365567	0.649728
ENSMUSG00000042622	Maff	0.698106	0.6242	0.00242554	0.37516	-0.735028	0.00207996	0.69389	0.377173	0.254383	0.123486	-2.23821	2.45037e-05	0.142058	-1.93058	1	0.194828	-1.55018	0.0118249	0.571132	0.0490683	0.961436	1.43757	1.39875	0.253593				ENSMUSG00000008892	Vdac3	2.78505	0.113293	0.668309	3.64319	0.682676	0.00136682	1.3337	-1.09178	0.00140725	2.22184	-0.278921	0.721749	2.60967	-0.0330484	1	1.06727	-1.36522	0.0219846	1.66362
ENSMUSG00000028647	Mycbp	0.542989	0.622999	0.00222868	0.405426	-0.120332	0.703521	0.182574	-1.34423	0.000212204	0.162529	-1.46638	0.00494066	0.173627	-1.28598	1	0.219335	-1.00617	0.111796	1.48809	1.87939	0.000281017	0.319461	-0.416496	1				ENSMUSG00000032192	Gnb5	0.99642	0.643466	0.00133203	1.07331	0.67954	0.00158503	0.290727	-1.55027	1.6e-05	0.242432	-1.76522	0.00053743	0.215718	-1.84929	1	0.0931255	-3.12723	8.56e-07	0.20959
ENSMUSG00000076432	Ywhaq	7.89655	0.621539	0.00181104	6.82155	0.174019	0.505213	2.9394	-1.19369	0.00046915	5.90916	-0.0920538	1	4.0776	-0.631873	1	1.71179	-1.92988	0.000463437	3.10193	-1.03528	0.396822	4.17142	-0.598928	1				ENSMUSG00000010067	Rassf1	0.220834	-0.41898	0.062702	0.361834	0.678717	0.00217374	0.19007	-0.529718	0.186872	0.148001	-0.879573	0.128175	0.310424	0.249055	1	0.240166	-0.142762	1	0.191251
ENSMUSG00000020230	Prmt2	2.2659	0.618712	0.00200341	2.57621	0.789257	0.000168297	0.410123	-2.2774	5.58691e-10	0.638313	-1.56419	0.00202783	0.531404	-1.76594	1	0.225462	-3.05924	9.73538e-07	0.4087	-2.16118	0.0714547	0.798652	-1.17854	1				ENSMUSG00000032171	Pin1	1.45377	0.123553	0.641873	1.89048	0.678264	0.00152474	0.761352	-0.947352	0.00578204	1.00241	-0.494725	0.399743	1.00493	-0.46602	1	0.602865	-1.24157	0.0393174	0.880277
ENSMUSG00000028878	Fam76a	0.816051	0.617321	0.00225634	0.613673	-0.110185	0.729724	0.402628	-0.759546	0.039333	0.365918	-0.870659	0.121812	0.484051	-0.418593	1	0.381079	-0.796914	0.225976	0.673307	0.0572269	0.956807	1.16726	0.858808	0.662394				ENSMUSG00000027131	Emc4	1.0761	0.0718592	0.806652	1.42837	0.678232	0.00156747	0.637672	-0.787434	0.0230442	0.903444	-0.225075	0.815877	0.678723	-0.62565	1	0.373727	-1.53134	0.0102382	0.563272
ENSMUSG00000031245	Hmgn5	0.433983	0.616732	0.00277377	0.258163	-0.555351	0.0231728	0.188464	-0.955813	0.00974276	0.267855	-0.386016	0.657487	0.794475	1.22879	0.427088	0.136012	-1.37938	0.0260754	0.783341	1.23097	0.0425377	0.190448	-0.827098	1				ENSMUSG00000020894	Vamp2	6.13317	0.851002	1.07e-05	6.17874	0.678048	0.00148195	0.731369	-2.78432	3.65e-14	1.24031	-1.94412	5.06e-05	1.01019	-2.17607	0.926096	0.484007	-3.29155	1.74e-07	0.508255
ENSMUSG00000023075	Akirin1	1.4028	0.616297	0.00216024	1.02384	-0.169719	0.555748	0.619468	-0.932842	0.00674891	1.14678	0.0432042	1	0.699769	-0.675794	1	0.781764	-0.535763	0.483844	0.867177	-0.370423	1	0.817082	-0.450894	1				ENSMUSG00000023004	Tuba1b	3.60691	-0.148731	0.569215	5.24253	0.677355	0.00153979	1.81611	-1.17997	0.00057299	2.79114	-0.489889	0.40566	14.6636	1.97822	0.0317028	2.80112	-0.476774	0.45115	2.93164
ENSMUSG00000039530	Tusc3	2.8997	0.614408	0.00213903	2.93488	0.513047	0.0207971	1.03709	-1.25792	0.000238998	0.820817	-1.55961	0.00106633	1.1733	-0.985111	1	0.33084	-2.86497	3.32513e-06	1.95442	-0.246448	1	0.946095	-1.29423	1				ENSMUSG00000056629	Fkbp2	2.4113	0.0793178	0.779266	3.18852	0.676292	0.00155547	1.27213	-0.963475	0.00496082	1.45459	-0.724214	0.165592	2.93587	0.329911	1	1.52799	-0.639854	0.273411	1.5824
ENSMUSG00000018287	Spag7	1.81106	0.613656	0.00219271	1.55508	0.15597	0.563539	0.557361	-1.48592	1.63486e-05	1.34563	-0.106449	1	1.39954	-0.0448475	1	0.644526	-1.20339	0.0465508	0.484676	-1.59195	0.236131	1.08125	-0.418895	1				ENSMUSG00000024083	Pja2	2.11722	0.481112	0.0201107	2.40726	0.676069	0.00157438	0.678899	-1.49293	1.5e-05	0.759075	-1.27679	0.0132258	0.683985	-1.37353	1	0.298982	-2.62083	1.69e-05	1.2392
ENSMUSG00000003955	Fam162a	1.17773	0.613291	0.00238498	0.774037	-0.372754	0.138611	0.888244	-0.087658	0.924287	0.80629	-0.232125	0.886783	0.615586	-0.607889	1	0.370051	-1.38532	0.0215521	1.05319	0.172564	0.843627	0.872373	-0.103261	1				ENSMUSG00000024462	Gabbr1	3.36537	0.519958	0.0109163	3.77351	0.675221	0.00157214	1.44775	-1.02457	0.00276302	1.21034	-1.25257	0.00913589	1.11542	-1.32097	1	0.2757	-3.39163	9.53e-08	0.474197
ENSMUSG00000031796	Cfap20	1.47134	0.613264	0.00228694	1.27026	0.167064	0.530175	0.404769	-1.65487	4.05268e-06	0.654656	-0.88586	0.110716	1.31536	0.168222	1	0.411713	-1.55635	0.00911051	2.20069	0.940591	0.143001	1.01367	-0.210201	1				ENSMUSG00000019777	Hdac2	0.665953	-0.360242	0.107684	1.06088	0.675205	0.0017325	0.354441	-1.2351	0.00055874	1.37015	0.903795	0.0171279	1.58369	1.04249	0.58793	0.284278	-1.49672	0.0126433	0.521354
ENSMUSG00000003721	Insig2	0.979952	0.611792	0.00241694	0.9475	0.409019	0.0770082	0.291263	-1.5383	1.82853e-05	0.339586	-1.2585	0.0155439	0.299901	-1.37291	1	0.313686	-1.35783	0.0243677	0.453238	-0.794299	0.768903	1.01367	0.382022	1				ENSMUSG00000022433	Csnk1e	0.738728	-0.0276344	0.966795	1.01887	0.673337	0.0018071	0.248965	-1.70898	2.35e-06	0.768154	0.0434368	0.944896	0.941795	0.339092	1	0.492585	-0.62626	0.380831	0.314385
ENSMUSG00000037499	Nenf	4.4824	0.610822	0.00224949	4.59069	0.537115	0.014641	1.2218	-1.6712	1.41501e-06	1.53449	-1.28003	0.00756338	1.78888	-1.00906	1	0.936156	-1.9888	0.000797886	2.17711	-0.729632	0.819057	2.30995	-0.638427	1				ENSMUSG00000032666	1700025G04Rik	0.261143	-0.644911	0.00237624	0.474315	0.672332	0.00228814	0.135458	-1.47211	6.43e-05	0.822633	1.39981	5.45e-05	1.22065	1.85449	0.0424157	0.14459	-1.30287	0.0359406	0.060257
ENSMUSG00000052298	Cdc42se2	1.08237	0.608641	0.00257002	0.755064	-0.262204	0.325928	0.272523	-1.78938	7.89204e-07	1.63256	1.0214	0.00537387	0.968102	0.168707	1	0.510965	-0.786222	0.233145	0.225309	-1.95068	0.117989	0.344035	-1.31879	1				ENSMUSG00000044117	2900011O08Rik	1.52341	0.607858	0.00252183	1.654	0.67009	0.00181749	0.393526	-1.75217	1.15e-06	0.780866	-0.675684	0.265977	0.515619	-1.23921	1	0.0857735	-3.87753	5.03e-09	0.081216
ENSMUSG00000008153	Clstn3	1.02277	0.608177	0.00264684	1.27613	1.01443	7.73153e-07	0.0840592	-3.43633	1.37588e-17	0.150725	-2.51517	1.5454e-06	0.194673	-2.04899	0.983244	0.0857734	-3.29996	3.03694e-07	0.107415	-2.92443	0.0114067	0.0798652	-3.2674	0.567734				ENSMUSG00000013663	Pten	1.03657	0.245899	0.289724	1.28088	0.669555	0.00186735	0.4385	-1.20191	0.00076418	0.424029	-1.20717	0.0208722	0.657678	-0.517939	1	0.318587	-1.61037	0.00704926	0.455858
ENSMUSG00000044117	2900011O08Rik	1.52341	0.607858	0.00252183	1.654	0.67009	0.00181749	0.393526	-1.75217	1.14833e-06	0.780866	-0.675684	0.265977	0.515619	-1.23921	1	0.0857734	-3.87753	5.02747e-09	0.081216	-3.894	0.00067186	0.0491478	-4.48064	0.245356				ENSMUSG00000022602	Arc	0.153549	-0.369781	0.133728	0.245063	0.669278	0.00478846	0.14349	-0.362778	0.452936	0.059019	-1.661	0.00387556	0.0315685	-2.31208	0.98355	0.0208307	-3.10037	1.64e-05	0.785961
ENSMUSG00000021288	Klc1	2.77517	0.605054	0.00255096	3.15216	0.775738	0.000220621	0.553078	-2.14165	1.58264e-09	0.844425	-1.45728	0.00225287	0.757645	-1.55672	1	0.306334	-2.91718	2.37755e-06	0.427039	-2.39857	0.0396367	0.669639	-1.73184	1				ENSMUSG00000031007	Atp6ap2	2.3219	0.353419	0.103479	2.75577	0.669113	0.00179333	0.81864	-1.41887	3.76e-05	0.78359	-1.43487	0.00488496	0.941795	-1.11303	1	1.60151	-0.3553	0.62027	0.487296
ENSMUSG00000028546	Elavl4	0.947642	0.604285	0.00286276	1.14061	0.918757	9.6946e-06	0.0439035	-4.2648	2.0913e-23	0.358654	-1.13106	0.0328641	0.463005	-0.706391	1	0.0612667	-3.67095	3.04767e-08	0.0340583	-4.40431	0.000191874	0.0982956	-2.87864	0.710432				ENSMUSG00000044550	Tceal3	1.49847	0.524172	0.0105241	1.67117	0.665991	0.00193399	0.474908	-1.48743	3.07e-05	0.714583	-0.827494	0.142904	0.683985	-0.850206	1	0.106604	-3.58403	3.53e-08	0.552793
ENSMUSG00000059323	Tonsl	3.03584	0.602183	0.00264308	2.57666	0.12381	0.658604	1.28338	-1.0081	0.00320813	2.05658	-0.254978	0.764769	1.59421	-0.614015	1	1.27312	-0.96744	0.0802257	1.14226	-1.1056	0.52455	1.1304	-1.11025	1				ENSMUSG00000021124	Vti1b	1.60544	0.226778	0.334354	1.99506	0.665689	0.00190144	0.728156	-1.10702	0.00123354	1.07868	-0.473268	0.429216	0.85235	-0.790207	1	0.649428	-1.21929	0.0434161	0.552793
ENSMUSG00000024268	Celf4	5.6032	0.602035	0.00268596	7.25137	1.10543	4.10499e-08	0.237722	-4.40787	5.09683e-26	0.474876	-3.33026	5.2309e-10	0.620848	-2.86053	0.64588	0.403135	-3.5412	3.31564e-08	0.503015	-3.18165	0.00477298	0.276456	-4.00841	0.349027				ENSMUSG00000058297	Spock2	1.22259	0.676653	0.00069519	1.29375	0.663483	0.00211806	0.145631	-2.86321	8.9e-14	0.293279	-1.77085	0.0005205	0.352515	-1.43175	1	0.11028	-3.16572	6.49e-07	0.259367
ENSMUSG00000045427	Hnrnph2	1.26274	0.60112	0.00284924	0.839763	-0.35821	0.154168	0.730833	-0.518414	0.150412	1.15768	0.214408	0.728793	1.17856	0.225926	1	0.601639	-0.776757	0.2379	0.529214	-0.944863	0.64979	1.16112	0.203636	1				ENSMUSG00000029223	Uchl1	8.94881	0.797534	4.04e-05	9.10933	0.663363	0.00191527	1.51681	-2.29007	1.41e-10	1.4673	-2.27661	2.81e-06	1.54686	-2.13284	0.940506	0.546499	-3.68773	1.06e-08	2.54389
ENSMUSG00000018648	Dusp14	0.634114	0.600949	0.00348564	0.445178	-0.254765	0.35074	0.374786	-0.484409	0.229892	0.0617429	-3.11078	1.85128e-08	0.105228	-2.21906	0.93073	0.0477881	-3.44252	2.32024e-07	2.41814	2.39631	7.70163e-07	0.577487	0.197037	1				ENSMUSG00000038646	Fam103a1	1.68951	0.384191	0.0728962	1.97789	0.663277	0.00198542	0.502749	-1.65754	1.81e-06	0.608349	-1.32148	0.0100997	0.647155	-1.17617	1	0.64085	-1.22764	0.0418456	1.2523
ENSMUSG00000051323	Pcdh19	0.905295	0.597919	0.00335608	1.07444	0.878027	2.85085e-05	0.115648	-2.79757	4.34971e-13	0.217916	-1.80289	0.000467914	0.373561	-0.951057	1	0.0722948	-3.3722	2.3613e-07	0.0733564	-3.28883	0.00464439	0.313317	-1.19822	1				ENSMUSG00000000355	Mcts1	1.07625	0.208973	0.384046	1.34502	0.662948	0.00207172	0.484545	-1.12832	0.00102683	0.647393	-0.65071	0.291532	0.499835	-0.988254	1	0.664132	-0.602182	0.40374	0.296045
ENSMUSG00000015013	Trappc2l	2.36832	0.593793	0.00313451	2.13058	0.239838	0.339646	0.743148	-1.467	2.02535e-05	1.53631	-0.325567	0.648382	0.899703	-1.0848	1	1.25597	-0.622136	0.28993	0.785961	-1.29137	0.396008	1.11197	-0.777874	1				ENSMUSG00000039347	Atp6v0e2	2.37663	0.313618	0.156389	2.8547	0.662685	0.00197613	0.969626	-1.21926	0.00036888	1.96942	-0.102118	1	1.62052	-0.38281	1	0.16297	-3.75253	8.36e-09	0.909095
ENSMUSG00000039166	Akap7	0.281689	0.593261	0.00485369	0.205762	-0.182405	0.538011	0.132246	-0.845778	0.025961	0.151633	-0.602438	0.374086	0.247287	0.156057	1	0.0784214	-1.55599	0.0135591	0.157192	-0.513028	0.998755	1.14269	2.40204	0.00243204				ENSMUSG00000034203	Chchd4	1.43103	0.668466	0.0007869	1.51487	0.657985	0.002251	0.218982	-2.49986	2.24e-11	0.447636	-1.38361	0.00703359	0.441959	-1.34036	1	0.267123	-2.1203	0.00041277	0.620909
ENSMUSG00000023966	Rsph9	0.89212	0.592659	0.00349453	0.834342	0.322296	0.180636	0.410123	-0.882324	0.0150782	0.109866	-2.78176	1.61317e-07	0.14732	-2.24991	0.904767	0.0673934	-3.45358	1.19359e-07	1.84439	1.42413	0.0119067	0.190448	-1.8826	1				ENSMUSG00000039661	Dusp26	2.32394	0.766433	9.04e-05	2.38242	0.656971	0.00223767	0.125821	-3.97241	3.73e-22	1.23213	-0.54658	0.334652	0.520881	-1.76146	1	0.137238	-3.74101	1.03e-08	0.306525
ENSMUSG00000022577	Ly6h	12.3087	0.591567	0.00321746	15.1261	0.960638	2.57278e-06	1.47559	-2.90016	4.96749e-15	1.98758	-2.39755	9.47655e-07	2.62019	-1.93065	1	0.770736	-3.74967	6.76476e-09	3.59184	-1.48351	0.161995	0.552913	-4.1647	0.310095				ENSMUSG00000020978	Klhdc2	1.45236	0.348938	0.109291	1.71634	0.655128	0.00232271	0.500607	-1.45509	2.45e-05	0.911616	-0.506971	0.385151	0.989147	-0.36255	1	0.279376	-2.23919	0.00019419	0.437518
ENSMUSG00000002031	Ift46	0.526834	0.587949	0.00411406	0.429368	0.031183	0.950493	0.212557	-1.08445	0.00283719	0.219732	-0.991844	0.0703234	0.278855	-0.587454	1	0.164195	-1.40404	0.0213024	1.06105	1.38281	0.0165514	0.251882	-0.727778	1				ENSMUSG00000009418	Nav1	0.74312	-0.118481	0.667521	1.05592	0.654233	0.00259948	0.151521	-2.51156	2.93e-11	1.48092	1.02561	0.00535672	1.43637	0.892475	0.735331	0.27325	-1.56084	0.00952117	0.125754
ENSMUSG00000038812	Trmt112	2.38056	0.587043	0.00352429	2.19947	0.291875	0.229132	0.843805	-1.28551	0.000174153	1.15586	-0.768592	0.135321	1.15225	-0.738145	1	1.04766	-0.903128	0.152916	1.38853	-0.471923	1	1.00139	-0.939791	1				ENSMUSG00000019795	Pcmt1	1.46867	0.0659806	0.825731	1.93136	0.650733	0.00248415	0.830955	-0.863238	0.0121405	0.933407	-0.652987	0.223637	1.22065	-0.232264	1	0.535471	-1.46471	0.0138669	1.70292
ENSMUSG00000045257	Morn2	0.898237	0.586893	0.00388687	0.58815	-0.396442	0.112585	1.01728	0.579434	0.0553586	0.208836	-1.85931	0.000284119	0.247287	-1.53318	1	0.139688	-2.42052	7.629e-05	1.35709	0.943381	0.143851	0.227309	-1.6466	1				ENSMUSG00000040813	Tex264	0.495152	-0.605075	0.00386965	0.874094	0.650246	0.00273803	0.749573	0.243271	0.489955	0.447636	-0.564154	0.392688	0.215718	-1.57005	1	0.550175	-0.245151	0.924847	1.04271
ENSMUSG00000034377	Tulp4	1.30587	0.586452	0.00379049	0.985671	-0.123519	0.692961	0.694426	-0.659438	0.0610688	1.24848	0.272472	0.62761	0.647155	-0.699096	1	0.338192	-1.6824	0.0048998	0.851458	-0.306717	1	0.491478	-1.09237	1				ENSMUSG00000029103	Lrpap1	1.58944	0.176276	0.475812	2.00048	0.649909	0.00253009	0.872717	-0.842291	0.014526	0.706412	-1.12451	0.0322612	0.705031	-1.07759	1	1.15917	-0.371621	0.598141	0.542313
ENSMUSG00000050148	Ubqln2	1.39904	0.585987	0.00373163	1.35744	0.397487	0.0858171	0.664978	-0.834749	0.0156266	0.613797	-0.920652	0.09299	0.857612	-0.392781	1	0.223011	-2.38961	7.93994e-05	0.442758	-1.36073	0.355557	0.2826	-1.98057	1				ENSMUSG00000015337	Endog	0.340348	-0.381675	0.0896467	0.541171	0.64803	0.0031511	0.408517	0.0307853	0.931688	0.224272	-0.882303	0.118839	0.210457	-0.91122	1	0.131111	-1.65475	0.00648451	1.18942
ENSMUSG00000002395	Use1	1.94391	0.585313	0.00368422	1.53949	-0.0288254	0.981434	0.902164	-0.872432	0.0111682	0.760891	-1.09223	0.0381995	0.689246	-1.1865	1	1.9201	0.315775	0.536693	0.775482	-1.02696	0.587097	1.58502	0.018432	1				ENSMUSG00000024571	Gm16286	0.929292	0.0478003	0.888155	1.22893	0.646754	0.00276056	0.349087	-1.49991	2.74e-05	0.822633	-0.158304	0.920777	0.736599	-0.307997	1	0.757257	-0.280269	0.862878	0.447998
ENSMUSG00000028557	Rnf11	3.24915	0.58375	0.00373163	3.48441	0.622059	0.00396252	0.935895	-1.60166	3.62008e-06	1.10956	-1.29699	0.00681657	0.941795	-1.48231	1	0.465627	-2.54989	2.53425e-05	0.835739	-1.66752	0.202904	1.67103	-0.653184	1				ENSMUSG00000003992	Ssbp2	0.855733	0.310922	0.164557	1.02181	0.646517	0.00290461	0.45135	-0.824489	0.0239909	0.34685	-1.18378	0.0244992	0.457744	-0.725658	1	0.225462	-1.79825	0.00279182	0.479436
ENSMUSG00000027245	Hypk	1.29834	0.583737	0.00389544	1.23954	0.360417	0.125746	0.448137	-1.3269	0.000195657	0.655564	-0.710414	0.231759	0.699769	-0.57924	1	0.436219	-1.30196	0.0306821	0.479436	-1.13756	0.504658	0.522195	-0.998464	1				ENSMUSG00000057561	Eif1a	0.798642	0.073598	0.801858	1.04507	0.646332	0.0028937	0.32767	-1.35037	0.00016427	0.481231	-0.727656	0.219885	0.426175	-0.861089	1	0.62247	-0.331245	0.78992	0.563272
ENSMUSG00000074872	Ctxn2	1.19718	0.583106	0.00422664	1.57337	1.12966	2.7633e-08	0.0717448	-3.90766	5.4648e-21	0.0826265	-3.6249	8.35469e-11	0.0683985	-3.73189	0.343234	0.0612667	-4.0198	2.79743e-09	0.120514	-3.00175	0.00947766	0.0552913	-3.9928	0.36617				ENSMUSG00000021748	Pdhb	1.19467	0.238887	0.304838	1.4645	0.644542	0.00282247	0.475979	-1.29753	0.00026805	0.907076	-0.279261	0.722916	0.857612	-0.344688	1	0.441121	-1.34586	0.0249731	0.424419
ENSMUSG00000062270	Morf4l1	10.907	0.583011	0.00366333	10.1467	0.303636	0.205573	4.11034	-1.19477	0.000459659	5.38253	-0.747016	0.147698	4.49852	-0.977452	1	3.47015	-1.38614	0.0107789	5.62748	-0.655914	0.703794	7.18172	-0.298376	1				ENSMUSG00000006412	Pfdn2	4.71343	0.498989	0.0150094	5.24976	0.642298	0.00277014	1.01299	-2.0841	3.5e-09	2.388	-0.750721	0.146123	2.19401	-0.842035	1	1.0832	-1.90518	0.00128498	2.32645
ENSMUSG00000031066	Usp11	0.929135	0.581404	0.00425304	1.09454	0.845568	5.45636e-05	0.201849	-2.02279	3.45455e-08	0.196125	-2.00381	9.43924e-05	0.226241	-1.71089	1	0.0771961	-3.32439	2.59855e-07	0.251508	-1.58408	0.244888	0.165874	-2.14006	0.995554				ENSMUSG00000027602	Map1lc3a	6.76399	0.366595	0.0880844	7.89508	0.641236	0.00280519	3.04434	-1.03932	0.00234639	2.43975	-1.33	0.00537245	2.20454	-1.42781	1	1.50716	-2.02005	0.00026244	4.3909
ENSMUSG00000042105	Inpp5f	1.06418	0.581307	0.00425973	1.21515	0.769153	0.000286812	0.286444	-1.70314	2.46475e-06	0.276027	-1.70224	0.000861626	0.436698	-0.970139	1	0.134787	-2.72165	1.14423e-05	0.141473	-2.60455	0.0258003	0.153587	-2.44343	0.876315				ENSMUSG00000036856	Wnt4	0.00705791	-4.72542	2.68e-58	0.154943	0.638506	0.00987422	0.0985153	-0.249886	0.686611	0.0217916	-2.43398	0.00010232	0.0263071	-1.89152	1	0.00857734	-3.63143	7e-06	2.109
ENSMUSG00000042616	Oscp1	0.448413	0.580144	0.00495628	0.340603	-0.1149	0.71939	0.288585	-0.359704	0.409363	0.0808106	-2.2272	2.49787e-05	0.231503	-0.622144	1	0.0661681	-2.4866	7.49941e-05	1.28112	1.92263	0.000189966	0.0921521	-1.8966	1				ENSMUSG00000037887	Dusp8	1.14668	0.747767	0.00015507	1.17246	0.636981	0.00339301	0.146167	-2.72967	8.64e-13	0.383169	-1.24673	0.0170471	0.552449	-0.660927	1	0.0857735	-3.39941	1.57e-07	0.191251
ENSMUSG00000028222	Calb1	2.13086	0.579472	0.0045106	2.58592	0.918245	1.0135e-05	0.112971	-4.09161	1.14774e-22	0.158897	-3.52187	1.66566e-10	0.131536	-3.67224	0.366989	0.112731	-3.98645	2.69535e-09	2.83208	0.744906	0.374594	0.0798652	-4.34108	0.295525				ENSMUSG00000001472	Tcf25	3.06721	0.293022	0.188758	3.66962	0.635384	0.0031516	1.51681	-0.9358	0.00627045	1.46276	-0.953383	0.0533837	1.27853	-1.108	1	0.997423	-1.50501	0.0110877	1.61122
ENSMUSG00000044927	H1fx	1.38006	0.578845	0.00440238	1.28833	0.308186	0.203587	0.558432	-1.08681	0.00162803	0.532079	-1.11739	0.0350439	3.70404	1.77389	0.0559733	0.113956	-3.34184	2.03513e-07	0.571132	-0.974829	0.632189	0.448474	-1.30719	1				ENSMUSG00000022295	Atp6v1c1	1.55494	0.364583	0.0919689	1.81075	0.634139	0.00333186	0.501143	-1.54801	7.66e-06	0.587466	-1.26052	0.0147628	0.520881	-1.37812	1	1.27802	-0.0838771	1	0.382501
ENSMUSG00000007950	Abhd8	1.59023	0.578058	0.00429808	1.84847	0.809846	0.00011176	0.437965	-1.67122	3.21496e-06	0.167977	-3.01668	1.46272e-08	0.357777	-1.83908	1	0.175223	-2.92877	2.54882e-06	0.458477	-1.50065	0.28228	0.767934	-0.741268	1				ENSMUSG00000067860	Zic3	0.0255653	-1.70865	1.82e-12	0.0804077	0.634132	0.011978	0.0621075	0.066854	0.884048	0.00907984	-2.67988	6.38e-05	0.0315685	-0.72142	1	0	-5.69465	1.56e-07	0.178151
ENSMUSG00000035569	Ankrd11	1.70002	0.573165	0.00464746	1.2165	-0.236416	0.383408	0.765099	-0.926259	0.0070768	1.46004	0.0971376	0.93424	2.05195	0.586425	0.962572	0.898171	-0.63767	0.364912	0.799061	-0.793354	0.768397	1.76318	0.363138	1				ENSMUSG00000027203	Dut	0.526991	0.0464345	0.895326	0.693403	0.633694	0.00383426	0.144025	-1.97546	8.99e-08	0.515735	-0.0031509	1	2.45182	2.30904	0.00212337	0.215659	-1.30144	0.0333579	0.159812
ENSMUSG00000008348	Ubc	9.98255	0.572767	0.00445003	7.28299	-0.199329	0.467824	6.12829	-0.441129	0.228517	4.09682	-1.02917	0.0350457	3.50937	-1.21384	1	6.28597	-0.376394	0.588615	7.83079	-0.0447329	1	11.9798	0.572304	1				ENSMUSG00000051483	Cbr1	1.33818	0.5161	0.0120293	1.47602	0.633557	0.00343099	0.427256	-1.48029	3.42e-05	0.465796	-1.30152	0.0118251	0.33147	-1.72899	1	0.408037	-1.4788	0.0133338	0.523974
ENSMUSG00000047844	Bex4	1.98076	0.57272	0.00463995	2.13961	0.63021	0.00354243	0.409052	-2.10453	7.60466e-09	1.14043	-0.518079	0.370322	1.43637	-0.157988	1	0.115181	-3.85321	4.88283e-09	0.673307	-1.26602	0.41386	0.15973	-3.29067	0.552123				ENSMUSG00000048355	Arxes1	1.54647	0.659941	0.00095865	1.62464	0.633546	0.00350041	0.354976	-1.90291	1.61e-07	0.687344	-0.864218	0.123379	0.783952	-0.632428	1	0.0980268	-3.68328	2.04e-08	0.175531
ENSMUSG00000041629	Fam104a	1.63728	0.572278	0.00469285	1.20047	-0.189828	0.495487	1.12864	-0.255725	0.540927	0.957015	-0.495135	0.39972	1.16277	-0.18741	1	0.600414	-1.17957	0.0518009	0.838359	-0.668635	0.869791	2.03963	0.630361	0.849419				ENSMUSG00000020153	Ndufs7	2.48595	0.0520091	0.873433	3.26261	0.632915	0.00328313	1.6089	-0.66282	0.0577314	2.07202	-0.249198	0.774283	1.85202	-0.401927	1	1.16284	-1.10705	0.0433135	1.2785
ENSMUSG00000027523	Gnas	24.6097	0.569136	0.0047419	23.9479	0.391202	0.0895287	9.25294	-1.2056	0.000416126	10.183	-1.01892	0.0370972	9.42847	-1.09222	1	9.36523	-1.12908	0.0390625	7.57667	-1.41715	0.185954	13.2515	-0.598288	1				ENSMUSG00000000088	Cox5a	3.49006	-0.40517	0.0623538	5.57139	0.632489	0.00328254	3.86565	-0.119143	0.846335	4.56171	0.143777	0.853971	4.27227	0.0341721	1	2.62222	-0.695072	0.226111	2.70371
ENSMUSG00000025268	Maged2	1.44326	0.569027	0.0051019	1.49951	0.537666	0.0152306	0.442783	-1.51315	2.34837e-05	0.552962	-1.13185	0.0316412	0.589279	-0.98796	1	0.215659	-2.49196	4.3679e-05	0.458477	-1.36394	0.35603	1.47443	0.339946	1				ENSMUSG00000007944	Ttc9b	2.2761	0.848221	1.24e-05	2.25051	0.632154	0.00344468	0.131711	-3.8386	4.12e-21	0.836253	-1.05997	0.0300853	1.38902	-0.279149	1	0.124984	-3.80808	6.67e-09	0.102175
ENSMUSG00000029657	Hsph1	1.24157	0.56711	0.00536616	1.28201	0.52215	0.0192271	0.318568	-1.78254	8.37896e-07	0.439464	-1.25031	0.0162843	0.231503	-2.10494	0.956533	0.143364	-2.86392	4.34987e-06	1.75269	0.830127	0.211892	0.344035	-1.53789	1				ENSMUSG00000039615	Stub1	3.33871	0.441408	0.0345243	3.77803	0.63187	0.00333881	1.12918	-1.43395	2.97e-05	1.30205	-1.17311	0.0149838	2.09931	-0.434133	1	0.994972	-1.55365	0.00870929	1.37281
ENSMUSG00000029128	Rab28	1.17052	0.566868	0.00526889	0.970764	0.0518527	0.881187	0.534338	-0.907182	0.00848502	0.58111	-0.744354	0.201856	0.794475	-0.253153	1	0.286728	-1.77287	0.00297415	1.78675	0.948006	0.139248	0.72493	-0.384631	1				ENSMUSG00000030357	Fkbp4	1.54898	0.219312	0.354719	1.90223	0.631236	0.00348519	0.494718	-1.64363	2.21e-06	1.50544	0.0903403	0.945981	1.51003	0.0871244	1	0.460726	-1.67503	0.00484445	0.723084
ENSMUSG00000028029	Aimp1	1.37912	0.56547	0.0053184	1.24474	0.226441	0.374793	0.368897	-1.72123	1.68413e-06	1.06325	-0.0743269	1	1.18908	0.0922375	1	0.642076	-0.829341	0.199614	0.453238	-1.31612	0.381434	0.675782	-0.724747	1				ENSMUSG00000047844	Bex4	1.98076	0.57272	0.00463995	2.13961	0.63021	0.00354243	0.409052	-2.10453	7.6e-09	1.14043	-0.518079	0.370322	1.43637	-0.157988	1	0.115181	-3.85321	4.88e-09	0.673307
ENSMUSG00000021496	Pcbd2	0.718495	0.564034	0.0058836	0.437951	-0.543763	0.0238573	0.64142	0.16258	0.675547	0.22972	-1.40044	0.00686805	0.273594	-1.07709	1	0.376178	-0.65323	0.353936	1.37019	1.28584	0.0287069	0.595917	0.0418471	1				ENSMUSG00000019689	Fmc1	1.13507	-0.0361694	0.936692	1.5422	0.62987	0.00361535	1.01888	-0.199834	0.66173	1.01059	-0.202474	0.852036	1.04702	-0.139873	1	0.258546	-2.21139	0.00023509	0.503015
ENSMUSG00000054034	Tceal5	0.91894	0.562449	0.00593549	1.12638	0.928908	7.49791e-06	0.148844	-2.4668	5.54804e-11	0.263315	-1.56432	0.00228258	0.215718	-1.77163	1	0.0588161	-3.70493	2.43274e-08	0.0785961	-3.23142	0.00502448	0.0860087	-3.03554	0.64633				ENSMUSG00000057522	Spop	1.03202	-0.153697	0.555107	1.47263	0.62915	0.00367223	0.662301	-0.808537	0.0194176	1.01785	-0.120794	0.98499	1.268	0.205625	1	0.446022	-1.34748	0.0248167	1.49857
ENSMUSG00000023944	Hsp90ab1	15.3701	0.562363	0.00527585	13.3486	0.14338	0.599989	5.36801	-1.32156	0.000109684	10.8713	-0.209938	0.837883	9.29167	-0.432692	1	5.15376	-1.31927	0.0152746	12.109	-0.0437842	1	9.47938	-0.4041	1				ENSMUSG00000029817	Tra2a	1.10715	0.101864	0.707607	1.42204	0.629109	0.00372511	0.626429	-0.84071	0.0150443	0.786314	-0.462464	0.529764	0.957579	-0.151621	1	0.42029	-1.38332	0.0211891	0.919575
ENSMUSG00000021764	Ndufs4	2.77031	0.562089	0.00542577	2.54752	0.263595	0.286179	1.15166	-1.05477	0.002044	1.77692	-0.359407	0.595226	1.6363	-0.462844	1	0.733976	-1.66391	0.0049612	1.18156	-0.942498	0.650043	1.10583	-1.02896	1				ENSMUSG00000071528	Usmg5	5.47286	0.211764	0.371977	6.73256	0.628474	0.00348405	3.13857	-0.753882	0.0288725	3.63012	-0.502403	0.387397	2.68859	-0.917326	1	1.40914	-1.8933	0.0005843	2.66965
ENSMUSG00000029166	Mapre3	1.4006	0.560814	0.00578299	1.55959	0.692128	0.00121353	0.430469	-1.51462	2.22244e-05	0.46852	-1.33774	0.00934461	0.215718	-2.38217	0.857539	0.129886	-3.18424	4.93197e-07	0.555413	-1.04597	0.575092	0.350178	-1.69029	1				ENSMUSG00000027566	Psma7	3.32036	0.0021429	1	4.43801	0.62834	0.00351532	1.58856	-1.16179	0.00066607	3.47485	0.0712785	0.979158	2.99901	-0.15225	1	1.77061	-0.943324	0.0887281	2.36574
ENSMUSG00000051185	Fam174a	1.74393	0.558238	0.00592803	1.45841	0.06274	0.84578	0.690678	-1.13078	0.000963942	1.10865	-0.37464	0.572418	0.610325	-1.2174	1	1.0832	-0.403171	0.669119	1.35185	-0.0673768	1	1.24713	-0.18468	1				ENSMUSG00000036438	Calm2	20.3683	0.665131	0.00076484	21.2981	0.626543	0.00357841	2.42273	-2.87579	6.68e-15	5.53598	-1.59613	0.00078379	13.4061	-0.258814	1	6.694	-1.29808	0.0170703	5.87637
ENSMUSG00000037664	Cdkn1c	0.391165	0.558221	0.0182834	0.336312	0.120103	0.715433	0.0331954	-3.40056	3.37936e-13	0.471244	0.627009	0.159611	0.142058	-1.12385	1	0.0514641	-2.65709	0.000292599	0.136233	-1.2162	0.614004	0.165874	-0.898955	1				ENSMUSG00000049960	Mrps16	0.757706	-0.230607	0.339961	1.116	0.625756	0.00396262	0.653199	-0.396458	0.292668	0.933407	0.173544	0.806428	0.715553	-0.222562	1	0.486458	-0.810902	0.213139	0.558032
ENSMUSG00000047547	Cltb	4.05124	0.556302	0.00598825	4.12315	0.481102	0.0313658	1.6769	-1.06466	0.0018522	1.89405	-0.841725	0.0951902	1.75205	-0.919196	1	0.594287	-2.53032	2.80226e-05	0.81478	-2.03841	0.0932139	1.56659	-1.08022	1				ENSMUSG00000038880	Mrps34	1.07233	0.162357	0.521407	1.34299	0.625724	0.00389871	0.568604	-0.904322	0.00865703	0.818094	-0.316943	0.662739	0.605064	-0.734256	1	0.508514	-1.02016	0.100302	0.447998
ENSMUSG00000031311	Nono	1.91238	0.555419	0.00617797	1.50132	-0.066695	0.860712	0.847017	-0.960433	0.00512209	1.60259	0.0493533	1	2.36764	0.61435	0.94282	0.917776	-0.790103	0.226195	0.728324	-1.10925	0.522654	1.456	-0.0958446	1				ENSMUSG00000062580	Timm17a	1.3777	0.129732	0.621208	1.74751	0.625565	0.00383189	0.661766	-1.07661	0.00169053	1.194	-0.141119	0.949192	1.01545	-0.369138	1	0.496261	-1.445	0.015336	0.594711
ENSMUSG00000025468	Caly	6.10353	0.554674	0.00623992	8.18532	1.1582	7.88058e-09	0.282696	-4.30433	3.67359e-25	0.566582	-3.22173	1.53052e-09	0.615586	-3.01958	0.58793	0.3676	-3.82172	4.56002e-09	0.348443	-3.85612	0.000640539	0.307174	-4.00615	0.350772				ENSMUSG00000024099	Ndufv2	2.73408	0.0408835	0.91045	3.59282	0.625419	0.00370947	1.58909	-0.837549	0.0147591	2.90555	0.119843	0.890272	2.5097	-0.105232	1	0.988845	-1.49287	0.0117794	1.20514
ENSMUSG00000031284	Pak3	1.64481	0.552392	0.00675091	2.02984	0.937369	5.48451e-06	0.101192	-3.88779	2.7521e-21	0.751811	-0.876693	0.115515	0.484051	-1.4683	1	0.127435	-3.44894	8.83039e-08	0.138853	-3.27558	0.00402057	0.0737217	-4.08769	0.335914				ENSMUSG00000031227	Magee1	0.980422	0.627793	0.00181149	1.03717	0.624915	0.00409977	0.303577	-1.46842	4.28e-05	0.354114	-1.18899	0.0235824	0.452482	-0.777385	1	0.0882241	-3.18875	5.93e-07	0.183391
ENSMUSG00000036478	Btg1	3.59608	0.552326	0.00658823	2.81336	-0.0757541	0.831756	1.22287	-1.36687	7.09966e-05	1.27663	-1.25534	0.00920561	1.11542	-1.40091	1	4.15879	0.542388	0.231689	0.982452	-1.59611	0.236391	9.53467	1.73356	0.128545				ENSMUSG00000052459	Atp6v1a	1.65516	-0.0154927	1	2.22363	0.623435	0.00393109	1.07242	-0.703804	0.0431344	1.11046	-0.621269	0.253539	0.847089	-0.982878	1	1.72527	0.0528766	1	0.943154
ENSMUSG00000022201	Zfr	2.30386	0.551877	0.0065296	2.14774	0.285358	0.241928	1.06386	-0.898009	0.00891285	1.12499	-0.778077	0.129874	0.910226	-1.04869	1	0.368826	-2.40339	6.67629e-05	2.47054	0.409668	0.734175	0.675782	-1.47545	1				ENSMUSG00000034432	Cops8	0.969914	0.174554	0.482965	1.20724	0.622401	0.00415096	0.403698	-1.26834	0.00037813	0.758167	-0.272307	0.828611	0.752383	-0.26657	1	0.357798	-1.38277	0.0210994	0.675927
ENSMUSG00000006095	Tbcb	2.24081	0.551784	0.00652397	1.78907	-0.0355175	0.959339	1.05422	-0.869156	0.0113917	1.99575	0.1423	0.856522	1.62578	-0.168282	1	1.03051	-0.855596	0.181179	0.872417	-1.07975	0.546572	1.1734	-0.640615	1				ENSMUSG00000028557	Rnf11	3.24915	0.58375	0.00373163	3.48441	0.622059	0.00396252	0.935895	-1.60166	3.62e-06	1.10956	-1.29699	0.00681657	0.941795	-1.48231	1	0.465627	-2.54989	2.53e-05	0.835739
ENSMUSG00000024667	Tmem216	0.352111	0.551709	0.00835118	0.239642	-0.345593	0.183729	0.191676	-0.638658	0.0971719	0.0907984	-1.71638	0.00110991	0.157843	-0.826677	1	0.0600414	-2.28736	0.000265764	1.51167	2.56454	2.17055e-08	0.104439	-1.39029	1				ENSMUSG00000040225	Prrc2c	1.09476	0.0396543	0.915446	1.4365	0.620854	0.00423902	0.640885	-0.826512	0.0168369	0.957923	-0.181459	0.880727	1.07333	-0.0058428	1	0.417839	-1.41203	0.0184041	0.838359
ENSMUSG00000027581	Stmn3	11.9127	0.551054	0.00648969	15.0516	0.996601	9.48077e-07	1.25393	-3.11117	1.48356e-16	3.02177	-1.7546	0.000235291	3.48306	-1.49175	1	1.00845	-3.33312	1.24658e-07	0.935294	-3.40402	0.0024074	0.755647	-3.6907	0.42471				ENSMUSG00000057388	Mrpl18	0.687284	-0.55954	0.00780036	1.17246	0.620708	0.00431619	0.603941	-0.601933	0.0897552	1.38649	0.721538	0.0726471	2.24137	1.37367	0.268464	0.680061	-0.387911	0.695126	0.60519
ENSMUSG00000004267	Eno2	1.12205	0.549786	0.0072389	1.45863	1.07005	1.52761e-07	0.140277	-2.85455	1.06784e-13	0.107142	-3.17331	4.53434e-09	0.099967	-3.13955	0.549841	0.113956	-3.05589	1.33219e-06	0.107415	-3.0872	0.00722277	0.116726	-2.91465	0.694485				ENSMUSG00000005575	Ube2m	0.863104	-0.156806	0.553339	1.2287	0.620579	0.00429742	0.697103	-0.449585	0.221768	0.809014	-0.200965	0.938812	0.715553	-0.365989	1	0.503613	-0.905831	0.153663	0.843598
ENSMUSG00000047879	Usp14	1.31026	0.548295	0.00716526	1.41097	0.603642	0.00560122	0.305183	-1.93694	9.39432e-08	0.580202	-0.925929	0.0911736	0.715553	-0.577923	1	0.433769	-1.34157	0.0256076	0.288186	-1.90411	0.128427	0.4239	-1.32764	1				ENSMUSG00000031370	Zrsr2	1.03971	0.508866	0.013783	1.14287	0.619711	0.00444463	0.190606	-2.31198	4.85e-10	0.516643	-0.772854	0.181822	0.499835	-0.778585	1	0.31001	-1.51409	0.0115465	0.293426
ENSMUSG00000054428	Atpif1	9.46341	0.547959	0.00675427	9.46597	0.436008	0.0540756	3.1814	-1.38694	5.10348e-05	4.52993	-0.810936	0.109902	5.16672	-0.587508	1	3.15156	-1.33642	0.0139798	4.43544	-0.813956	0.572811	3.72909	-1.06028	1				ENSMUSG00000024261	Syt4	5.14506	1.0491	3.88e-08	4.76348	0.617354	0.00438836	0.21577	-4.22281	2.32e-24	0.728203	-2.3811	3.49e-06	0.420914	-3.09262	0.563607	0.253644	-3.88529	3.18e-09	0.348443
ENSMUSG00000037772	Mrpl23	1.77859	0.547921	0.00701183	1.31159	-0.194881	0.480524	0.803114	-0.934543	0.00645183	1.51089	0.0665705	0.988751	1.85728	0.36154	1	1.11873	-0.3896	0.570738	1.57192	0.121058	0.893756	0.7065	-1.03862	1				ENSMUSG00000029463	Fam216a	1.46758	0.39567	0.0637894	1.67659	0.615854	0.00452772	0.571281	-1.24448	0.00028823	0.501207	-1.39344	0.00650303	1.09438	-0.206303	1	0.12621	-3.37759	1.32e-07	2.02254
ENSMUSG00000056820	Tsnax	1.29536	0.547883	0.0071758	1.36015	0.545285	0.0135521	0.356582	-1.68708	2.66264e-06	0.601993	-0.853663	0.127336	0.578756	-0.867417	1	0.313686	-1.79976	0.00255361	0.584231	-0.86471	0.711246	0.546769	-0.946941	1				ENSMUSG00000028937	Acot7	2.89735	0.797212	4.29e-05	2.88971	0.615409	0.00449556	0.277877	-3.12693	7.15e-16	1.1831	-0.925925	0.0623557	0.731338	-1.57945	1	0.267123	-3.08712	7.91e-07	0.41132
ENSMUSG00000006273	Atp6v1b2	3.09121	0.547391	0.00696196	3.2529	0.549806	0.0122481	0.99479	-1.45295	2.36788e-05	1.06507	-1.30216	0.00656543	0.989147	-1.35737	1	1.41894	-0.86107	0.123645	0.930054	-1.45796	0.298992	0.645065	-1.96986	1				ENSMUSG00000039740	Alg2	1.78251	0.778202	7.01e-05	1.78726	0.613857	0.00470834	0.377463	-1.96643	5.94e-08	0.447636	-1.65647	0.0010935	0.357777	-1.9093	1	0.142139	-3.30069	2.24e-07	0.40346
ENSMUSG00000022048	Dpysl2	5.8405	0.546929	0.00712585	5.39703	0.262862	0.288658	1.49111	-1.80223	2.46526e-07	6.26146	0.431705	0.356868	2.22558	-1.10849	1	1.38585	-1.83434	0.000882766	2.26881	-1.08808	0.542889	2.2608	-1.08511	1				ENSMUSG00000030774	Pak1	1.34289	0.824652	2.48e-05	1.32695	0.613778	0.00489656	0.125286	-3.1515	1.06e-15	0.520275	-0.990529	0.067355	0.299901	-1.72969	1	0.188702	-2.45902	5.62e-05	0.060257
ENSMUSG00000079065	BC005561	0.997048	0.546304	0.00763571	0.786007	-0.0644917	0.868936	0.404769	-1.09838	0.00222383	1.05054	0.404733	0.403968	1.24696	0.627444	0.940448	0.248743	-1.75547	0.00342066	0.555413	-0.555867	0.96459	0.589774	-0.458907	1				ENSMUSG00000067925	Cxx1a	3.58244	0.651456	0.00104256	3.74167	0.613396	0.00457595	1.05957	-1.52756	9.46e-06	1.22578	-1.26041	0.00868596	0.710292	-1.99676	0.98983	0.290404	-3.34259	1.33e-07	0.445378
ENSMUSG00000036398	Ppp1r11	2.82144	0.546282	0.00712585	2.97079	0.550306	0.0122154	0.918226	-1.43646	2.93805e-05	0.895272	-1.42482	0.00282901	0.81552	-1.5037	1	0.762158	-1.64349	0.0055478	1.75793	-0.395967	1	0.982956	-1.23308	1				ENSMUSG00000034723	Tmx4	2.70428	0.78025	6.48e-05	2.70653	0.611085	0.00483871	0.484545	-2.21467	5.27e-10	0.56749	-1.9209	0.00014885	0.710292	-1.52928	1	0.416614	-2.35026	9.48e-05	0.592091
ENSMUSG00000053192	Mllt11	6.35604	0.546235	0.00711266	8.17696	1.03931	2.91266e-07	0.329277	-4.14618	5.85771e-24	2.05931	-1.39472	0.00347948	0.710292	-2.87719	0.638803	0.436219	-3.63746	1.61834e-08	0.322244	-4.03096	0.000365595	0.4239	-3.61166	0.451437				ENSMUSG00000002660	Clpp	1.55352	0.336397	0.124432	1.80917	0.610126	0.00492875	0.656947	-1.15118	0.00078207	1.08958	-0.34501	0.61996	0.857612	-0.673723	1	0.393333	-1.84603	0.00191185	0.40084
ENSMUSG00000059923	Grb2	1.34634	0.545548	0.00746674	1.2601	0.289265	0.23623	0.415477	-1.51632	2.18874e-05	0.586558	-0.951765	0.0801926	0.489312	-1.16591	1	1.11015	0.0188565	1	0.547553	-1.01663	0.598111	0.58363	-0.910463	1				ENSMUSG00000025579	Gaa	2.85093	0.649788	0.00110271	2.97486	0.609953	0.00492892	1.04994	-1.19521	0.0004888	0.479416	-2.30758	6.55e-06	0.378822	-2.56717	0.77553	0.639625	-1.86408	0.00170588	0.673307
ENSMUSG00000024944	Arl2	1.6986	0.543576	0.00760301	1.57292	0.264947	0.28511	0.875394	-0.731593	0.035168	1.1032	-0.349605	0.61288	0.589279	-1.23695	1	0.479106	-1.58005	0.00790781	0.4087	-1.77983	0.165053	0.436187	-1.66507	1				ENSMUSG00000031517	Gpm6a	4.7139	0.36639	0.0887547	5.42797	0.609432	0.00484152	2.99026	-0.504513	0.161142	2.34532	-0.849379	0.0915439	3.08319	-0.41728	1	0.308784	-3.7957	5.27e-09	0.893376
ENSMUSG00000023328	Ache	0.839735	0.54204	0.00864674	1.12932	1.15407	1.42299e-08	0.0508639	-3.90822	1.21465e-20	0.0817186	-3.14587	8.40094e-09	0.0578756	-3.4627	0.438286	0.0637174	-3.47073	1.27772e-07	0.0471577	-3.81907	0.00108836	0.0614348	-3.36346	0.547561				ENSMUSG00000036106	Prr5	0.0290159	-1.99497	1.8e-17	0.106608	0.608849	0.0122481	0.115113	0.610154	0.0585023	0.0372273	-1.1364	0.0625704	0.0631371	-0.245705	1	0.0171547	-2.19348	0.00205166	0.0969352
ENSMUSG00000040652	Oaz2	3.46967	0.541283	0.00769173	3.45776	0.422718	0.0638107	1.34655	-1.17128	0.000609945	1.1486	-1.36481	0.00427723	1.12594	-1.34099	1	0.524443	-2.49383	3.55855e-05	2.0435	-0.481503	1	4.6629	0.723663	0.768921				ENSMUSG00000091971	Hspa1a	1.39558	0.644053	0.00307537	1.45682	0.606504	0.0104551	0.224336	-2.43909	1.77e-09	0.210652	-2.46506	1.43e-05	0.142058	-2.92256	0.807147	0.216884	-2.398	0.00032579	0.717845
ENSMUSG00000035183	Slc24a5	0.82405	0.540745	0.00893938	0.75529	0.24117	0.345275	0.145096	-2.35417	4.04744e-10	0.937039	0.523369	0.243839	1.32588	0.995636	0.632315	0.126209	-2.46442	6.78836e-05	0.19387	-1.80381	0.167259	0.405469	-0.722462	1				ENSMUSG00000026158	Ogfrl1	1.21584	0.740011	0.00018778	1.22938	0.605213	0.00574103	0.189535	-2.43757	8.03e-11	0.175241	-2.48555	1.95e-06	0.284117	-1.70136	1	0.599189	-0.658285	0.348099	0.19649
ENSMUSG00000051355	Commd1	1.31026	0.539008	0.00829887	0.907071	-0.322225	0.208096	0.684253	-0.713152	0.0407205	1.16131	0.128265	0.8782	1.19434	0.160277	1	0.800144	-0.438028	0.617814	1.09511	0.0348165	0.974276	1.07511	0.00714747	1				ENSMUSG00000038034	Igsf8	1.10182	0.336657	0.126362	1.27997	0.604653	0.00563991	0.382282	-1.45155	5.1e-05	0.79267	-0.305536	0.775768	0.847089	-0.191257	1	0.351671	-1.50546	0.0119683	0.487296
ENSMUSG00000031950	Gabarapl2	6.52653	0.538968	0.00786451	6.1216	0.288903	0.233324	2.75468	-1.044	0.00222988	3.7073	-0.556882	0.319307	2.90431	-0.888082	1	1.56598	-1.82218	0.000902776	4.52976	-0.242145	1	3.00416	-0.838785	1				ENSMUSG00000047879	Usp14	1.31026	0.548295	0.00716526	1.41097	0.603642	0.00560122	0.305183	-1.93694	9.39e-08	0.580202	-0.925929	0.0911736	0.715553	-0.577923	1	0.433769	-1.34157	0.0256076	0.288186
ENSMUSG00000024208	Uqcc2	4.05548	0.5385	0.00801153	3.60795	0.176565	0.498198	2.16145	-0.68228	0.0500024	2.66221	-0.336599	0.631321	2.33081	-0.515775	1	1.40914	-1.27794	0.0190439	1.34661	-1.32004	0.376201	1.24713	-1.41964	1				ENSMUSG00000037710	Cisd1	2.22544	0.0517548	0.874127	2.88361	0.602958	0.00542193	1.38671	-0.72224	0.0373361	2.59865	0.274581	0.620505	1.66787	-0.392932	1	0.449698	-2.33666	9.87e-05	1.21824
ENSMUSG00000005687	Bcas2	2.69581	0.537782	0.00816513	2.5753	0.327539	0.167416	0.773666	-1.63072	2.44807e-06	1.82505	-0.289571	0.704205	2.3045	0.0627861	1	1.01825	-1.15452	0.056808	1.31256	-0.761343	0.792126	1.17955	-0.908409	1				ENSMUSG00000019986	Ahi1	9.03177	1.01113	1.15e-07	8.39831	0.602189	0.00544692	0.770454	-3.20596	2.85e-17	1.05417	-2.67934	6.83e-08	1.23117	-2.3821	0.855465	0.601639	-3.46889	5.1e-08	0.924814
ENSMUSG00000049047	Armcx3	0.830638	0.537293	0.00899275	0.690693	0.0366083	0.931315	0.443854	-0.677606	0.0698853	0.583834	-0.230836	0.889493	0.531404	-0.349482	1	0.296531	-1.23404	0.0431514	0.149333	-2.19029	0.071243	1.35771	1.01409	0.532391				ENSMUSG00000031778	Cx3cl1	0.754256	0.89402	4.97e-06	0.725702	0.601351	0.00643663	0.0926258	-2.71463	2.03e-12	0.0817186	-2.82384	1.57e-07	0.131536	-2.0255	0.988797	0.0722948	-2.96983	3.28e-06	0.0969352
ENSMUSG00000037032	Apbb1	1.69562	0.536185	0.00862376	1.66552	0.386998	0.0954089	0.463129	-1.70537	2.00079e-06	1.71609	0.334965	0.517454	0.678723	-1.03477	1	0.140914	-3.35666	1.47e-07	0.641868	-1.12706	0.511766	0.245739	-2.48067	0.858116				ENSMUSG00000029993	Nfu1	0.943564	0.280488	0.216143	1.11712	0.600175	0.00600004	0.366755	-1.31076	0.00024038	0.697332	-0.296141	0.789612	0.520881	-0.698375	1	0.393333	-1.14309	0.0616143	0.337963
ENSMUSG00000027952	Pmvk	0.921763	0.533598	0.00939984	0.816047	0.162988	0.545183	0.46527	-0.768657	0.0362167	0.659196	-0.206427	0.929084	0.589279	-0.353759	1	0.23894	-1.70543	0.00444839	0.40346	-0.91287	0.676966	0.448474	-0.744427	1				ENSMUSG00000018965	Ywhah	15.9285	0.890617	3.7e-06	15.3274	0.599031	0.00569572	1.3835	-3.23213	1.72e-17	2.48969	-2.30506	2.16e-06	3.07267	-1.93497	1	3.5596	-1.76024	0.00133894	1.35185
ENSMUSG00000020900	Myh10	0.518051	0.533468	0.010259	0.476122	0.241773	0.346037	0.174543	-1.3872	0.000134595	0.201572	-1.12303	0.0362639	0.594541	0.501214	1	0.0526894	-3.04433	2.36594e-06	0.233169	-0.865456	0.715614	0.0737217	-2.42869	0.887752				ENSMUSG00000028932	Psmc2	1.33473	0.279991	0.215587	1.57947	0.598586	0.00600571	0.375322	-1.79989	5.87e-07	1.12862	-0.0898354	1	0.773429	-0.632821	1	0.60409	-1.02313	0.0990027	0.432279
ENSMUSG00000078695	Cisd3	1.04065	0.532765	0.00946983	1.11441	0.578457	0.00854391	0.301435	-1.61787	6.9548e-06	0.420397	-1.0706	0.0443678	0.194673	-2.11125	0.954475	0.301432	-1.54433	0.00992609	0.458477	-0.90486	0.681717	0.804795	-0.0795632	1				ENSMUSG00000058975	Kcnc1	1.0121	1.00356	2.04e-07	0.941176	0.597449	0.00656323	0.106546	-2.89459	7.89e-14	0.114406	-2.71921	2.99e-07	0.22098	-1.67588	1	0.0661681	-3.47578	1.12e-07	0.0419179
ENSMUSG00000024038	Ndufv3	3.96043	0.532543	0.0088286	3.49977	0.15822	0.554603	2.20428	-0.617539	0.0786462	2.41796	-0.450387	0.459283	1.41532	-1.20688	1	1.75713	-0.919447	0.097921	1.7003	-0.948693	0.644175	1.48672	-1.13476	1				ENSMUSG00000039601	Rcan2	1.3145	0.0896402	0.748151	1.6732	0.59688	0.00618591	0.731369	-0.87444	0.0111682	1.07415	-0.25592	0.764774	0.883919	-0.524726	1	0.782989	-0.725017	0.280154	0.717845
ENSMUSG00000030122	Ptms	4.12057	0.532152	0.00891898	3.68972	0.185564	0.472547	1.98851	-0.840502	0.0144115	1.88497	-0.886936	0.0756011	2.56231	-0.404586	1	2.0941	-0.717719	0.209239	1.23658	-1.47033	0.293073	3.72909	0.140845	1				ENSMUSG00000039016	Timm8b	3.98239	0.371394	0.0836013	4.55162	0.596415	0.00594996	1.76042	-1.06413	0.00184667	2.54054	-0.470655	0.431543	1.43637	-1.27654	1	1.03541	-1.79106	0.00245613	0.882896
ENSMUSG00000031633	Slc25a4	14.5677	0.532126	0.00876525	13.5426	0.264767	0.282038	6.88482	-0.87317	0.0107483	11.3298	-0.0795493	1	9.41795	-0.350088	1	2.3943	-2.37896	2.34602e-05	3.93243	-1.62653	0.113867	6.01446	-1.00147	1				ENSMUSG00000060152	Pop5	1.07453	0.268346	0.240466	1.27568	0.595956	0.00635983	0.293404	-1.84993	3.19e-07	0.924328	-0.0698388	1	0.878658	-0.13879	1	0.419065	-1.24851	0.0389165	0.372022
ENSMUSG00000021114	Atp6v1d	2.80278	0.530849	0.00918654	2.91771	0.512311	0.0209576	0.81757	-1.60984	3.26523e-06	1.16676	-1.0286	0.0354769	0.92601	-1.31873	1	1.24494	-0.918209	0.0989689	1.09511	-1.08594	0.541688	1.14269	-1.01413	1				ENSMUSG00000022661	Cd200	2.6486	0.886851	4.48e-06	2.54639	0.594402	0.00637457	0.220589	-3.29234	4.87e-17	0.509379	-2.00043	8.17e-05	0.494574	-1.97093	0.999994	0.155618	-3.69576	1.39e-08	0.288186
ENSMUSG00000078681	Tm2d3	1.18447	0.529595	0.00977229	1.25468	0.550926	0.0126195	0.302506	-1.80872	5.6588e-07	0.574754	-0.798067	0.163777	0.652416	-0.573844	1	0.368826	-1.4406	0.0162125	0.351063	-1.48214	0.29154	0.44233	-1.12991	1				ENSMUSG00000033751	Gadd45gip1	1.49847	0.240476	0.300017	1.7963	0.593919	0.00640077	0.744754	-0.958203	0.00527027	1.01785	-0.448652	0.463934	0.994409	-0.459427	1	0.644526	-1.12083	0.0662229	0.641868
ENSMUSG00000024921	Smarca2	1.21129	0.529063	0.00990454	1.29556	0.572665	0.00919584	0.387636	-1.46983	4.00392e-05	0.451268	-1.1936	0.0225019	0.652416	-0.606677	1	0.235264	-2.13014	0.000398408	0.518734	-0.949127	0.648752	0.491478	-1.01186	1				ENSMUSG00000059974	Ntm	1.50961	0.257878	0.262413	1.79743	0.593516	0.00661319	1.19878	-0.209946	0.639772	0.879836	-0.670777	0.208962	0.978625	-0.483763	1	0.118857	-3.57861	3.71e-08	0.146713
ENSMUSG00000031144	Syp	2.71651	0.529022	0.00970995	3.6913	1.17002	5.84592e-09	0.174008	-3.8439	3.19847e-21	0.249696	-3.24601	1.4964e-09	0.263071	-3.07478	0.571	0.169096	-3.78114	7.63989e-09	0.159812	-3.81284	0.000792857	0.12287	-4.13124	0.323894				ENSMUSG00000022674	Ube2v2	1.79726	0.273073	0.22839	2.12719	0.592972	0.00643254	0.785445	-1.1371	0.00089398	1.53086	-0.0828528	1	1.32588	-0.289152	1	0.397009	-2.08022	0.00048442	0.702125
ENSMUSG00000025266	Gnl3l	1.23906	0.528732	0.00999038	1.42159	0.737164	0.000526745	0.371574	-1.56813	1.23708e-05	0.390433	-1.44231	0.00492124	0.29464	-1.77895	1	0.14459	-2.86788	4.14817e-06	0.484676	-1.08107	0.548934	0.233452	-2.10319	1				ENSMUSG00000023106	Denr	1.19451	0.109179	0.683985	1.50561	0.592109	0.00665637	0.564857	-1.11292	0.00118209	0.99969	-0.207228	0.844219	0.957579	-0.258133	1	0.705793	-0.725263	0.279211	0.791201
ENSMUSG00000008035	Mid1ip1	1.33442	0.528287	0.0100436	0.791654	-0.615929	0.009193	1.44882	0.471756	0.129503	0.504839	-1.17137	0.025563	0.710292	-0.625176	1	0.58571	-0.935645	0.138524	2.3736	1.15961	0.0840746	0.853943	-0.358113	1				ENSMUSG00000024966	Stip1	1.09398	0.240336	0.302309	1.30979	0.590958	0.00689786	0.426721	-1.32877	0.00019534	0.779958	-0.374512	0.66233	0.973363	-0.0318863	1	0.249968	-2.04633	0.00064564	1.2392
ENSMUSG00000004936	Map2k1	1.29536	0.526883	0.0103014	1.2357	0.316403	0.188976	0.830419	-0.396588	0.292898	0.378629	-1.55447	0.00230144	0.441959	-1.26525	1	0.453374	-1.27056	0.0357678	0.351063	-1.61371	0.230061	0.737217	-0.527705	1				ENSMUSG00000037351	Actr1b	0.82358	0.194442	0.423702	1.00329	0.590398	0.00707629	0.456168	-0.817083	0.0247978	0.520275	-0.584544	0.36771	0.441959	-0.784559	1	0.276926	-1.50644	0.0119206	0.450618
ENSMUSG00000020265	Sumo3	2.05432	0.526591	0.0099335	2.08202	0.448857	0.047435	0.620004	-1.56041	6.3736e-06	0.907076	-0.94224	0.057271	1.14173	-0.567223	1	0.904297	-0.933271	0.137353	0.762382	-1.16175	0.486733	1.32699	-0.349011	1				ENSMUSG00000042506	Usp22	1.20549	0.412515	0.0523029	1.35383	0.590343	0.00695319	0.428863	-1.37184	0.00011991	0.738191	-0.509076	0.465037	0.683985	-0.591303	1	0.200955	-2.41187	7.1e-05	0.728324
ENSMUSG00000038538	Ubn2	1.00881	0.525429	0.0107727	0.902553	0.179042	0.496977	0.469554	-0.898979	0.0130947	0.608349	-0.471417	0.522062	0.599802	-0.46371	1	0.316136	-1.43255	0.0173332	0.864557	0.06587	0.945202	0.460761	-0.840783	1				ENSMUSG00000009394	Syn2	3.25417	0.947199	8.78e-07	3.06656	0.589878	0.00695043	0.446531	-2.53401	1.12e-11	0.491219	-2.3292	5.81e-06	0.647155	-1.85718	1	0.203406	-3.58252	3.12e-08	0.395601
ENSMUSG00000030663	1110004F10Rik	2.8594	0.525362	0.0100296	2.76751	0.346576	0.141244	0.897346	-1.50242	1.30218e-05	2.09381	-0.175693	0.88908	2.12035	-0.150809	1	0.726624	-1.74363	0.00326218	1.30208	-0.865539	0.710358	1.5543	-0.60143	1				ENSMUSG00000026113	Inpp4a	1.043	0.804541	4.45e-05	1.02633	0.589623	0.00753621	0.126892	-2.77111	5.74e-13	0.284199	-1.52186	0.0031566	0.210457	-1.87513	1	0.182575	-2.14735	0.00041209	0.319624
ENSMUSG00000051579	Tceal8	2.33962	0.525124	0.0102268	1.47331	-0.508793	0.0338453	2.20642	0.23106	0.511902	1.96942	0.0399388	1	1.33114	-0.534779	1	0.555077	-1.84368	0.00192785	1.90465	-0.0126346	1	2.03963	0.084676	1				ENSMUSG00000031697	Orc6	0.31792	-0.0752006	0.811135	0.430949	0.586945	0.0085962	0.205062	-0.746786	0.0464297	0.31507	-0.0595873	1	1.04702	1.71382	0.0806465	0.120083	-1.48669	0.0151262	0.149333
ENSMUSG00000003518	Dusp3	0.947799	0.524421	0.0111408	0.634453	-0.39522	0.114486	0.401557	-1.04438	0.00380132	0.548422	-0.534538	0.435903	0.378822	-1.03411	1	1.16284	0.620706	0.166549	0.458477	-0.772367	0.790296	1.35771	0.813394	0.703012				ENSMUSG00000018565	Elp5	0.826246	0.191248	0.433329	1.00623	0.586838	0.0074848	0.390849	-1.06254	0.00307465	0.627417	-0.306478	0.773966	0.678723	-0.172563	1	0.372502	-1.07721	0.0813043	0.319624
ENSMUSG00000044550	Tceal3	1.49847	0.524172	0.0105241	1.67117	0.665991	0.00193399	0.474908	-1.48743	3.07164e-05	0.714583	-0.827494	0.142904	0.683985	-0.850206	1	0.106604	-3.58403	3.5308e-08	0.552793	-1.16983	0.482892	0.129013	-3.20756	0.577511				ENSMUSG00000029131	Dnajb6	3.24507	0.315469	0.152687	3.77035	0.586827	0.0069557	1.26999	-1.28185	0.00017852	1.63256	-0.860657	0.0863778	1.52055	-0.926971	1	1.24371	-1.25091	0.0217938	2.38408
ENSMUSG00000001289	Pfdn5	7.32643	0.523994	0.00999017	5.79793	-0.0723862	0.840981	3.77142	-0.744559	0.0308643	3.87255	-0.673787	0.201808	3.66195	-0.72732	1	6.09604	0.0200676	1	5.47291	-0.14149	1	5.22195	-0.212021	1				ENSMUSG00000074748	Atxn7l3b	4.18111	0.177594	0.469227	5.1165	0.585718	0.00703387	1.70903	-1.2955	0.00015165	4.81958	0.332486	0.518054	3.27787	-0.257071	1	0.741328	-2.4563	4.41e-05	2.04088
ENSMUSG00000000581	C1d	2.9099	0.523988	0.0101878	3.03313	0.50985	0.0215709	0.822924	-1.66008	1.65866e-06	1.64254	-0.573871	0.30091	1.42585	-0.752971	1	0.898171	-1.45914	0.0139477	0.909095	-1.4148	0.321568	1.12426	-1.09542	1				ENSMUSG00000092074	Dynlt1a	0.208444	-0.319448	0.173848	0.313725	0.585254	0.00971306	0.0808468	-1.67986	7.09e-06	0.33777	0.547845	0.185126	1.09438	2.25981	0.0036996	0.182575	-0.399375	0.685303	0.130994
ENSMUSG00000058799	Nap1l1	2.88888	0.523137	0.0103388	2.42894	0.049009	0.889006	1.19236	-1.08644	0.00148618	2.4225	0.0328138	1	3.84084	0.701627	0.885089	1.21676	-1.00101	0.069619	1.44355	-0.731002	0.817938	1.82461	-0.385233	1				ENSMUSG00000005078	Jkamp	0.884748	0.125743	0.636815	1.10448	0.584984	0.0076392	0.487758	-0.866047	0.0122167	0.81083	-0.0567444	1	0.568234	-0.566054	1	0.283052	-1.61906	0.00674958	0.453238
ENSMUSG00000003778	Brd8	0.882239	0.522767	0.0111606	0.830051	0.28367	0.249021	0.321781	-1.27413	0.000377616	0.505747	-0.549381	0.411497	1.52581	1.09257	0.538517	0.209532	-1.83819	0.00219323	0.458477	-0.668227	0.872883	0.497621	-0.53711	1				ENSMUSG00000002728	Naa20	0.934938	0.104814	0.698871	1.17653	0.584397	0.00766621	0.244682	-2.00736	3.7e-08	1.06143	0.264282	0.641828	0.752383	-0.252922	1	0.716821	-0.337626	0.775853	0.427039
ENSMUSG00000012126	Ubxn11	0.138021	0.52251	0.0186018	0.0494643	-1.48245	5.60817e-09	0.0728156	-0.69751	0.0846148	0.0190677	-2.59456	1.12192e-05	0.0263071	-1.86546	1	0.022056	-2.34834	0.000543928	1.23658	3.86102	9.19852e-23	0.012287	-2.64303	0.849419				ENSMUSG00000025272	Tro	1.22463	0.972642	4.68e-07	1.14242	0.583951	0.00789516	0.115113	-3.07455	3.33e-15	0.22972	-1.99643	9.75e-05	0.273594	-1.66211	1	0.0882241	-3.35462	2.04e-07	0.0995551
ENSMUSG00000070934	Rraga	1.93152	0.521808	0.0107376	1.86541	0.339234	0.151888	0.895739	-0.907321	0.00826021	1.23849	-0.380807	0.562729	0.904965	-0.816153	1	0.449698	-1.87224	0.00163157	0.597331	-1.42856	0.316124	0.853943	-0.898543	1				ENSMUSG00000022110	Sucla2	0.970384	0.254356	0.270406	1.15168	0.583041	0.0078305	0.545582	-0.758389	0.0291419	0.574754	-0.647673	0.293493	0.594541	-0.562907	1	0.296531	-1.61372	0.00688557	0.447998
ENSMUSG00000024462	Gabbr1	3.36537	0.519958	0.0109163	3.77351	0.675221	0.00157214	1.44775	-1.02457	0.00276302	1.21034	-1.25257	0.00913589	1.11542	-1.32097	1	0.2757	-3.39163	9.53267e-08	0.474197	-2.56922	0.0256829	0.417756	-2.72711	0.76029				ENSMUSG00000024767	Otub1	1.27529	0.162624	0.520542	1.56524	0.579196	0.00821872	0.713165	-0.821911	0.0174322	0.976083	-0.312068	0.670113	0.573495	-1.06295	1	0.544049	-1.17678	0.0530554	0.81216
ENSMUSG00000037049	Smpd1	1.06512	0.518268	0.0118205	0.926947	0.116386	0.685218	0.743683	-0.264697	0.524629	0.552962	-0.702015	0.240991	0.40513	-1.11039	1	0.235264	-1.94758	0.00115744	0.652348	-0.43184	1	0.559056	-0.645841	1				ENSMUSG00000078695	Cisd3	1.04065	0.532765	0.00946983	1.11441	0.578457	0.00854391	0.301435	-1.61787	6.95e-06	0.420397	-1.0706	0.0443678	0.194673	-2.11125	0.954475	0.301432	-1.54432	0.00992609	0.458477
ENSMUSG00000019124	Scrn1	1.12425	0.517288	0.0119627	1.10199	0.368165	0.117441	0.620004	-0.63945	0.0699919	0.547514	-0.798911	0.163825	0.299901	-1.6187	1	0.0894495	-3.42218	1.19846e-07	1.06367	0.207544	0.808886	0.0184304	-5.25722	0.131068				ENSMUSG00000006442	Srm	0.321841	-0.686468	0.00102689	0.572792	0.578372	0.00948784	0.259673	-0.828616	0.0245368	1.05962	1.44153	2.4e-05	0.683985	0.658035	0.926096	0.276926	-0.68448	0.325377	0.162432
ENSMUSG00000051483	Cbr1	1.33818	0.5161	0.0120293	1.47602	0.633557	0.00343099	0.427256	-1.48029	3.422e-05	0.465796	-1.30152	0.0118251	0.33147	-1.72899	1	0.408037	-1.4788	0.0133338	0.523974	-1.08658	0.543595	0.344035	-1.67179	1				ENSMUSG00000030086	Chchd6	1.37896	0.408662	0.0545371	1.54175	0.576855	0.00847751	0.47116	-1.43536	5.68e-05	0.407685	-1.59962	0.00163659	0.515619	-1.19536	1	0.140914	-3.12195	7.3e-07	2.8085
ENSMUSG00000027692	Tnik	1.05226	0.516075	0.0123016	1.02204	0.347325	0.143724	0.493112	-0.893564	0.0097412	0.871665	0.0108995	1	0.720815	-0.264264	1	0.107829	-3.05892	1.30169e-06	0.20697	-2.07742	0.0901181	0.0245739	-4.8403	0.188844				ENSMUSG00000026895	Ndufa8	2.7082	0.0874978	0.753757	3.41891	0.575872	0.00823183	1.47077	-0.913729	0.00763268	2.65041	0.0206209	1	2.03091	-0.372	1	1.30498	-1.0422	0.0579859	1.45927
ENSMUSG00000026833	Olfm1	1.70378	0.516018	0.0123591	2.07885	0.877055	2.57243e-05	0.366755	-2.07159	1.51769e-08	0.525723	-1.48079	0.00385819	0.552449	-1.34791	1	0.140914	-3.37374	1.54361e-07	0.337963	-2.07215	0.0917177	0.239596	-2.53339	0.849419				ENSMUSG00000066392	Nrxn3	2.59386	0.883474	4.97e-06	2.4757	0.575279	0.00863176	0.465806	-2.16379	3.25e-09	0.434016	-2.20592	1.6e-05	0.747122	-1.34981	1	0.213208	-3.21346	3.67e-07	0.550173
ENSMUSG00000025326	Ube3a	3.63012	0.514306	0.0119448	4.22366	0.758811	0.000310938	0.75332	-2.12804	1.88868e-09	1.70701	-0.85475	0.0893076	1.49951	-1.00615	1	0.515866	-2.59722	1.86031e-05	0.662827	-2.19862	0.0642636	0.964526	-1.64133	1				ENSMUSG00000029291	Rufy3	2.04915	0.76037	0.00010373	2.03187	0.575073	0.00859965	0.317498	-2.43856	4.92e-11	0.811738	-0.988384	0.0659642	0.873396	-0.838129	1	0.335742	-2.2686	0.00016067	0.20173
ENSMUSG00000040097	Flywch1	0.956582	0.513316	0.0129158	1.14671	0.830879	7.49271e-05	0.188464	-2.20277	2.55266e-09	0.380445	-1.1037	0.0375246	0.389345	-1.01386	1	0.0955761	-3.09499	1.06859e-06	0.222689	-1.8354	0.150683	0.129013	-2.56462	0.835187				ENSMUSG00000050875	A730017C20Rik	3.19802	1.14108	1.84e-09	2.83324	0.574804	0.00862153	0.124215	-4.29438	9.33e-25	0.178873	-3.69052	1.99e-11	0.152581	-3.80343	0.305147	0.187476	-3.59477	2.69e-08	0.19649
ENSMUSG00000002064	Sdf2	1.78942	0.512179	0.0125209	1.58783	0.152188	0.575469	1.14952	-0.401642	0.283252	0.77451	-0.979391	0.0688605	0.578756	-1.35411	1	0.58571	-1.37772	0.0210994	1.36495	-0.114656	1	1.0321	-0.51907	1				ENSMUSG00000034681	Rnps1	0.743747	0.00659945	1	0.969183	0.573835	0.00915829	0.410659	-0.937344	0.00933411	0.79267	0.103665	0.845891	1.11016	0.589877	0.963151	0.292855	-1.38414	0.0213595	0.523974
ENSMUSG00000028576	Ift74	0.402615	0.511876	0.0148046	0.27962	-0.333425	0.199666	0.308396	-0.117393	0.921816	0.167069	-1.03677	0.0580801	0.215718	-0.599986	1	0.0551401	-2.62418	3.3686e-05	1.18418	1.93167	0.000175838	0.178161	-0.863895	1				ENSMUSG00000027455	Nsfl1c	1.10354	0.319193	0.149706	1.27274	0.573068	0.00904045	0.440642	-1.24806	0.00046221	0.724571	-0.454829	0.541362	0.820782	-0.248671	1	0.318587	-1.6619	0.00534245	0.626149
ENSMUSG00000004285	Atp6v1f	5.53168	0.511874	0.0121615	4.99747	0.189436	0.462297	2.75682	-0.801491	0.0197148	2.52601	-0.900327	0.0699711	1.48372	-1.63339	1	4.05586	-0.178247	0.908748	2.19545	-1.0744	0.548384	3.22532	-0.509254	1				ENSMUSG00000024921	Smarca2	1.21129	0.529063	0.00990454	1.29556	0.572665	0.00919584	0.387636	-1.46983	4e-05	0.451268	-1.1936	0.0225019	0.652416	-0.606677	1	0.235264	-2.13014	0.00039841	0.518734
ENSMUSG00000029469	Ift81	0.414064	0.511626	0.014819	0.378097	0.212164	0.416922	0.191141	-0.916966	0.012776	0.0889824	-2.00489	0.000131971	0.178888	-0.905832	1	0.0441121	-2.98168	4.2591e-06	1.10297	1.77579	0.000824722	0.153587	-1.11224	1				ENSMUSG00000022540	Rogdi	1.39574	0.690997	0.00050102	1.41368	0.572541	0.00918623	0.282696	-2.07389	1.4e-08	0.338678	-1.74759	0.00058938	0.226241	-2.24694	0.903391	0.412938	-1.43655	0.0164705	0.854078
ENSMUSG00000029135	Fosl2	0.395243	0.510542	0.0172507	0.153136	-1.36398	1.55228e-08	0.541834	0.871394	0.00299259	0.0472152	-2.8518	3.41164e-07	0.121013	-1.38631	1	0.131111	-1.34869	0.0322251	0.374642	0.213136	0.815891	1.89219	2.60909	0.000463311				ENSMUSG00000036572	Upf3b	0.511307	-0.0917931	0.755299	0.693403	0.571979	0.00996563	0.311073	-0.849642	0.0203721	0.489403	-0.125384	1	0.831305	0.657897	0.925429	0.176448	-1.63413	0.00685106	1.07415
ENSMUSG00000004961	Syt5	1.06386	0.510018	0.0138673	1.46066	1.18034	5.42961e-09	0.0669261	-3.87282	1.02816e-20	0.0635589	-3.86602	9.48395e-12	0.03683	-4.40568	0.179583	0.0637174	-3.82955	1.0183e-08	0.20435	-2.11465	0.0850574	0.147443	-2.53512	0.848338				ENSMUSG00000037601	Nme1	4.29325	0.00398461	1	5.5942	0.571191	0.00881581	2.46395	-0.880568	0.0101866	5.82109	0.480559	0.287545	4.50904	0.0682422	1	1.75345	-1.33668	0.0140608	1.27326
ENSMUSG00000031370	Zrsr2	1.03971	0.508866	0.013783	1.14287	0.619711	0.00444463	0.190606	-2.31198	4.85233e-10	0.516643	-0.772854	0.181822	0.499835	-0.778585	1	0.31001	-1.51409	0.0115465	0.293426	-1.5618	0.253899	0.626634	-0.451383	1				ENSMUSG00000022551	Cyc1	1.56811	-0.214628	0.379037	2.23809	0.569059	0.00931065	1.39099	-0.340346	0.378467	2.00574	0.242807	0.673898	2.13088	0.312407	1	0.834453	-1.08062	0.0776794	0.922195
ENSMUSG00000030329	Pianp	0.81213	0.508649	0.0141204	1.06743	1.06156	2.06337e-07	0.0513993	-3.8613	1.90963e-20	0.175241	-2.00747	9.54946e-05	0.384084	-0.798007	1	0.134787	-2.36443	0.000109893	0.0471577	-3.78748	0.00110019	0.0245739	-4.47023	0.2549				ENSMUSG00000025856	Pdgfa	0.697322	-0.154101	0.557648	0.969635	0.568933	0.0101883	0.396203	-0.996601	0.00579463	0.719123	-0.0516043	1	0.694508	-0.0965945	1	0.65678	-0.187708	1	1.05319
ENSMUSG00000036257	Pnpla8	1.07155	0.508433	0.0136504	0.87161	-0.0281083	0.983793	0.805791	-0.150595	0.77274	0.629233	-0.520877	0.447881	0.610325	-0.535	1	0.344319	-1.40479	0.01918	0.542313	-0.715541	0.831012	0.718787	-0.297716	1				ENSMUSG00000017144	Rnd3	0.228206	0.0892574	0.76413	0.286848	0.567736	0.0135182	0.22273	0.0214359	0.961409	0.0381353	-2.58524	3.49e-06	0.0473528	-2.08682	0.98983	0.022056	-3.31358	1.5e-06	0.21221
ENSMUSG00000035530	Eif1	22.2451	0.508309	0.0127308	18.9132	0.0611787	0.848931	10.5599	-0.879153	0.0101591	12.8543	-0.547242	0.329806	11.7277	-0.659133	1	10.0024	-0.912873	0.0998019	17.1602	-0.102541	1	26.632	0.535871	1				ENSMUSG00000071658	Gng3	7.59933	0.985038	2.56e-07	7.0045	0.564507	0.00984324	0.453491	-3.73818	1.01e-20	2.10198	-1.42267	0.00286323	1.30483	-2.05954	0.969679	0.506063	-3.47976	4.84e-08	0.537074
ENSMUSG00000041096	Tspyl2	0.992813	0.507548	0.0141007	1.2479	0.944617	4.82505e-06	0.154733	-2.55188	1.3025e-11	0.24334	-1.82256	0.000362218	0.252548	-1.68779	1	0.136012	-2.64452	1.82324e-05	0.222689	-1.89231	0.134592	0.227309	-1.83093	1				ENSMUSG00000020402	Vdac1	2.85014	0.11809	0.655751	3.53658	0.564136	0.00985749	1.98423	-0.506565	0.159069	1.99938	-0.472411	0.428882	2.41499	-0.1769	1	1.06849	-1.39478	0.019035	1.36233
ENSMUSG00000060036	Rpl3	19.3884	0.506771	0.0130706	15.5991	-0.0513948	0.907441	6.49826	-1.41328	3.6548e-05	18.4103	0.217768	0.716384	18.9096	0.237022	1	15.0667	-0.0931226	1	6.34271	-1.35995	0.210128	12.9566	-0.315545	1				ENSMUSG00000036323	Srp72	1.01258	0.235911	0.31298	1.19956	0.562747	0.0105991	0.495789	-0.983484	0.00428234	0.673724	-0.482162	0.504455	0.636632	-0.536332	1	0.432543	-1.13228	0.0643438	0.447998
ENSMUSG00000024758	Rtn3	4.87576	0.504799	0.0136546	4.63857	0.29393	0.224183	2.92066	-0.516995	0.149104	2.24635	-0.890627	0.0737806	2.28872	-0.827028	1	1.45937	-1.51494	0.00547967	2.07494	-0.976012	0.624489	1.44372	-1.49231	1				ENSMUSG00000020530	Ggnbp2	0.974933	-0.0304631	0.956786	1.28359	0.562559	0.0105804	0.669797	-0.621274	0.0785626	0.845333	-0.239319	0.791605	1.07859	0.128836	1	0.584485	-0.787192	0.229997	0.696886
ENSMUSG00000022722	Arl6	0.783899	0.504442	0.0149893	0.786007	0.408194	0.0784721	0.352835	-0.961595	0.00780232	0.259683	-1.37895	0.00769637	0.389345	-0.729222	1	0.0771961	-3.11619	1.02976e-06	1.07677	0.757697	0.268135	0.30103	-1.09289	1				ENSMUSG00000041132	N4bp2l1	1.42444	0.949296	8.89e-07	1.3256	0.562546	0.0107722	0.154733	-2.87404	6.98e-14	0.184321	-2.54928	1.05e-06	0.273594	-1.89088	1	0.32839	-1.68402	0.00492292	0.0838359
ENSMUSG00000037573	Tob1	1.13507	0.503108	0.015437	0.994932	0.120285	0.674559	0.629106	-0.639376	0.0714323	0.499391	-0.958722	0.0806208	0.715553	-0.3918	1	0.122533	-2.99178	2.15761e-06	1.88369	1.0412	0.0972817	0.503765	-0.895279	1				ENSMUSG00000030058	Copg1	1.05571	0.320094	0.148542	1.21108	0.561577	0.010749	0.526307	-0.906834	0.00851049	0.66192	-0.524304	0.443511	0.620848	-0.587199	1	0.22056	-2.13249	0.00038611	0.353683
ENSMUSG00000022940	Pigp	1.24988	0.501842	0.0150512	0.872965	-0.329887	0.196057	1.06653	0.0518934	0.943214	0.793578	-0.405868	0.616944	0.626109	-0.72537	1	0.360248	-1.56832	0.00857017	1.69506	0.735912	0.283848	0.872373	-0.245405	1				ENSMUSG00000031302	Nlgn3	0.423475	-0.523227	0.0143986	0.692274	0.561577	0.0116131	0.433681	-0.33188	0.454308	1.16222	1.26162	0.00031948	1.26274	1.26828	0.372168	0.0588161	-3.22053	6.58e-07	0.290806
ENSMUSG00000038871	Bpgm	0.783115	0.50072	0.0161071	0.371547	-1.02773	8.42225e-06	0.682111	0.0854798	0.860104	1.28934	1.10625	0.00216494	0.836566	0.375783	1	0.0955761	-2.81068	7.33523e-06	0.678547	0.0705731	0.941771	0.927665	0.525518	0.935626				ENSMUSG00000024309	Pfdn6	1.27058	0.15191	0.555107	1.55395	0.561454	0.0105757	0.616791	-1.04693	0.00228023	1.1822	-0.017816	1	1.39428	0.22251	1	0.432543	-1.51478	0.010923	0.759763
ENSMUSG00000059436	Max	0.967561	0.500466	0.0155695	0.760033	-0.103129	0.749867	0.590021	-0.490216	0.179014	0.679172	-0.252794	0.85722	0.610325	-0.390465	1	0.49381	-0.725169	0.281386	0.500395	-0.687347	0.854667	0.540626	-0.563472	1				ENSMUSG00000070858	Gm1673	4.63187	0.256654	0.261235	5.43971	0.560804	0.0103056	2.86123	-0.610715	0.0821731	2.05204	-1.08442	0.0254548	3.56724	-0.239025	1	1.94583	-1.14841	0.0356782	3.59184
ENSMUSG00000006412	Pfdn2	4.71343	0.498989	0.0150094	5.24976	0.642298	0.00277014	1.01299	-2.0841	3.50482e-09	2.388	-0.750721	0.146123	2.19401	-0.842035	1	1.0832	-1.90518	0.00128498	2.32645	-0.762309	0.791143	1.90448	-1.04629	1				ENSMUSG00000015961	Adss	0.269455	-0.852964	3.46e-05	0.516551	0.560725	0.0123903	0.338914	-0.257951	0.606066	0.273303	-0.571582	0.391652	0.452482	0.197894	1	0.272024	-0.56814	0.452879	1.79199
ENSMUSG00000071644	Eef1g	7.26102	0.497977	0.0150961	5.86208	-0.0506202	0.909526	2.5705	-1.33466	9.46629e-05	7.23845	0.289616	0.591032	6.72936	0.158571	1	4.71141	-0.370013	0.59815	2.96045	-1.0426	0.391189	5.32025	-0.185023	1				ENSMUSG00000030884	Uqcrc2	1.39041	0.039573	0.915187	1.77755	0.560673	0.0106455	0.822924	-0.809777	0.0189542	1.4219	0.0594912	1	1.25748	-0.124728	1	0.686188	-1.03412	0.0942274	0.681166
ENSMUSG00000027999	Pla2g12a	0.680069	0.497775	0.0167893	0.543203	-0.0717494	0.846304	0.349622	-0.758987	0.0396821	0.479416	-0.246922	0.864527	0.573495	0.0323619	1	0.243842	-1.2466	0.0408795	0.343203	-0.721216	0.828212	0.460761	-0.281837	1				ENSMUSG00000022681	Ntan1	0.797701	-0.0232599	0.981092	1.04598	0.560036	0.011127	0.557361	-0.589882	0.0971719	0.659196	-0.308098	0.77069	0.773429	-0.0568705	1	0.352896	-1.23141	0.0423806	0.576372
ENSMUSG00000004032	Gstm5	2.35044	0.497697	0.0156814	1.63277	-0.343038	0.174218	2.48109	0.405235	0.202031	1.79054	-0.129472	0.970018	1.39954	-0.48274	1	0.371276	-2.45029	5.04093e-05	1.44617	-0.438756	1	0.829369	-1.23737	1				ENSMUSG00000031534	Smim19	0.954387	0.177163	0.475382	1.15462	0.559105	0.0112418	0.750643	-0.274816	0.503754	0.405869	-1.18848	0.0230139	0.305162	-1.53779	1	0.340643	-1.42962	0.0170197	0.757143
ENSMUSG00000031748	Gnao1	1.74409	0.496413	0.01609	1.86338	0.544139	0.013616	0.83738	-0.867206	0.011784	0.873481	-0.768571	0.136418	0.641894	-1.17601	1	0.161744	-3.21916	3.59161e-07	0.542313	-1.43287	0.315026	0.239596	-2.57705	0.822477				ENSMUSG00000017188	Coa3	2.30684	0.213766	0.367642	2.75103	0.558509	0.0107696	1.17147	-0.941045	0.00599883	1.66161	-0.375194	0.571003	1.70996	-0.316294	1	0.997423	-1.12913	0.0631675	1.21038
ENSMUSG00000045573	Penk	0.930233	0.495764	0.0269208	1.29804	1.2113	2.06714e-08	0.0567534	-3.92264	1.67024e-18	0.0517551	-3.97188	1.11016e-10	0.18415	-2.04582	1	0.0575907	-3.78589	1.4109e-07	0.0523974	-3.84553	0.00290409	0.110583	-2.74497	0.911105				ENSMUSG00000018770	Atp5g3	3.36506	-0.0645127	0.840287	4.48499	0.558282	0.0107047	3.57653	0.0560033	0.929813	2.37347	-0.576744	0.297536	2.24137	-0.634995	1	1.38095	-1.37098	0.0118185	2.37098
ENSMUSG00000031865	Dctn1	1.06967	0.495481	0.0166955	1.07331	0.40281	0.0817427	0.45135	-1.06632	0.00291052	0.543882	-0.745381	0.201476	0.541926	-0.710318	1	0.324714	-1.49484	0.0124324	0.40084	-1.15897	0.490407	0.405469	-1.12367	1				ENSMUSG00000021701	Plk2	0.784212	0.135878	0.610057	0.962633	0.555503	0.0136517	0.230761	-1.81361	9.3e-07	0.166161	-2.2366	2.18e-05	0.215718	-1.769	1	0.561203	-0.422232	0.658738	0.133613
ENSMUSG00000057897	Camk2b	1.15734	0.492715	0.0176352	1.55801	1.11046	4.38753e-08	0.108688	-3.3014	8.87322e-17	0.197033	-2.36407	4.98504e-06	0.310424	-1.62402	1	0.11028	-3.17667	5.88456e-07	0.0995551	-3.26784	0.00431627	0.0552913	-3.98893	0.359353				ENSMUSG00000001175	Calm1	17.2387	0.30151	0.173148	19.858	0.555154	0.0111327	6.80344	-1.27743	0.00018411	8.00569	-0.989141	0.0434703	6.72936	-1.20336	1	5.37677	-1.5631	0.00417527	20.9328
ENSMUSG00000059482	2610301B20Rik	0.503464	0.489201	0.0199803	0.411073	-0.0337647	0.967594	0.350693	-0.283766	0.550194	0.187953	-1.2073	0.0228539	0.11049	-1.87358	1	0.0722948	-2.57419	3.88455e-05	1.26802	1.67557	0.00187316	0.135156	-1.58433	1				ENSMUSG00000063358	Mapk1	0.907177	-0.11766	0.667442	1.23457	0.555033	0.0118198	0.789193	-0.304775	0.444559	0.828081	-0.216203	0.829987	1.06281	0.159504	1	0.450923	-1.11842	0.0676828	0.916955
ENSMUSG00000029038	Ssu72	1.73719	0.488403	0.0181497	1.385	-0.0821881	0.812676	0.875394	-0.796478	0.0212049	1.27935	-0.186363	0.872232	0.810259	-0.83865	1	1.21676	-0.258817	0.777177	1.23396	-0.231733	1	1.34542	-0.104297	1				ENSMUSG00000024084	Qpct	0.526834	0.01789	0.990457	0.677367	0.553627	0.0134058	0.0963736	-2.58549	1.69e-11	1.01694	1.06707	0.00363741	1.42585	1.47572	0.20367	0.189927	-1.50405	0.0134268	0.0314384
ENSMUSG00000033543	Gtf2a2	1.6837	0.487726	0.0183149	1.34005	-0.0860684	0.801937	0.813286	-0.86253	0.0122133	1.57263	0.182149	0.788054	2.22558	0.676328	0.903391	0.689864	-1.05909	0.085435	1.06105	-0.407765	1	1.40071	-0.000629948	1				ENSMUSG00000029616	Erp29	2.56626	0.111335	0.674989	3.17746	0.553082	0.0116793	1.15059	-1.19378	0.000481	1.38831	-0.869047	0.0829762	1.57317	-0.650469	1	3.38438	0.493318	0.283829	1.00079
ENSMUSG00000005469	Prkaca	2.02938	0.483247	0.0195318	2.42149	0.79369	0.000152677	0.470625	-1.97806	4.58008e-08	0.76543	-1.20017	0.0208722	0.88918	-0.932895	1	0.356572	-2.30226	0.000127664	0.563272	-1.60514	0.229866	0.522195	-1.69576	1				ENSMUSG00000020580	Rock2	0.439159	-0.0935338	0.750179	0.591087	0.553034	0.0133604	0.367291	-0.350585	0.422594	0.206112	-1.20149	0.0233451	0.441959	-0.0379512	1	0.259771	-0.842605	0.196923	0.261987
ENSMUSG00000040451	Sgms1	0.33925	0.482406	0.0235253	0.235576	-0.353105	0.171876	0.192212	-0.613671	0.112916	0.180689	-0.677657	0.278796	0.18415	-0.590219	1	0.368826	0.412666	0.330284	0.259367	-0.115209	1	0.208878	-0.406292	1				ENSMUSG00000078713	Tomm5	0.708458	-0.550795	0.00888322	1.16794	0.551335	0.0125683	0.917156	0.0261726	1	1.22759	0.483467	0.289051	0.915487	0.0212635	1	0.620019	-0.565664	0.447843	0.861938
ENSMUSG00000040415	Dtx3	1.71319	0.482268	0.019841	1.71544	0.387982	0.0940859	0.794012	-0.929503	0.0067869	0.759983	-0.958168	0.0767184	0.678723	-1.07697	1	0.292855	-2.34178	0.000101501	1.36233	-0.0686466	1	1.95363	0.45541	0.98401				ENSMUSG00000078681	Tm2d3	1.18447	0.529595	0.00977229	1.25468	0.550926	0.0126195	0.302506	-1.80872	5.66e-07	0.574754	-0.798067	0.163777	0.652416	-0.573844	1	0.368826	-1.4406	0.0162125	0.351063
ENSMUSG00000024083	Pja2	2.11722	0.481112	0.0201107	2.40726	0.676069	0.00157438	0.678899	-1.49293	1.50019e-05	0.759075	-1.27679	0.0132258	0.683985	-1.37353	1	0.298982	-2.62083	1.69135e-05	1.2392	-0.520234	0.98835	0.731074	-1.27574	1				ENSMUSG00000036398	Ppp1r11	2.82144	0.546282	0.00712585	2.97079	0.550306	0.0122154	0.918226	-1.43646	2.94e-05	0.895272	-1.42482	0.00282901	0.81552	-1.5037	1	0.762158	-1.64349	0.0055478	1.75793
ENSMUSG00000061046	Haghl	1.40531	0.480465	0.0205651	1.30075	0.217442	0.398203	0.872717	-0.472844	0.195796	0.907984	-0.390843	0.548327	0.662939	-0.824175	1	0.352896	-1.7815	0.00277058	0.882896	-0.415316	1	0.258026	-2.16839	0.983518				ENSMUSG00000006273	Atp6v1b2	3.09121	0.547391	0.00696196	3.2529	0.549806	0.0122481	0.99479	-1.45295	2.37e-05	1.06507	-1.30216	0.00656543	0.989147	-1.35737	1	1.41894	-0.86107	0.123645	0.930054
ENSMUSG00000021537	Cetn3	2.33993	0.47739	0.0210669	2.02171	0.0720146	0.815973	0.974444	-1.09712	0.00134076	1.98758	0.0280782	1	2.52022	0.369872	1	0.795242	-1.34104	0.024821	2.11162	0.115015	0.899167	1.34542	-0.543278	1				ENSMUSG00000033768	Nrxn2	1.56105	-0.135457	0.613328	2.13509	0.549248	0.0126009	2.21766	0.493952	0.107832	1.12681	-0.586331	0.290846	1.45741	-0.184926	1	0.139688	-3.62418	2.3e-08	0.903855
ENSMUSG00000018865	Sult4a1	1.25396	0.476521	0.0222672	1.76151	1.21113	1.66254e-09	0.0867363	-3.75429	3.87393e-20	0.137106	-3.01588	1.67013e-08	0.136797	-2.9033	0.636047	0.0857734	-3.66109	2.41068e-08	0.0654968	-3.97813	0.000555842	0.0491478	-4.26497	0.296105				ENSMUSG00000054405	Dnajc8	1.31434	-0.0230736	0.981242	1.71386	0.547478	0.0129899	0.704598	-1.00237	0.00350729	1.19854	-0.157498	0.921237	1.48372	0.160915	1	0.884692	-0.610888	0.393674	1.10821
ENSMUSG00000028964	Park7	4.58639	0.476435	0.0210506	3.76538	-0.0321565	0.970255	2.54908	-0.650507	0.0626106	3.96698	0.0554468	1	3.63038	-0.0819612	1	2.16272	-0.858151	0.124383	3.29056	-0.225057	1	1.70174	-1.18077	1				ENSMUSG00000014504	Srp19	0.996263	-0.145621	0.580136	1.36716	0.546989	0.0132219	0.750108	-0.55314	0.121725	1.37196	0.406613	0.398248	1.01545	-0.0609436	1	0.492585	-1.14411	0.0606905	0.657588
ENSMUSG00000052456	Asna1	1.24219	0.475387	0.0222672	0.88087	-0.318659	0.214041	0.806326	-0.405338	0.278812	1.21034	0.24194	0.676693	0.957579	-0.115383	1	0.742553	-0.503154	0.52764	0.990311	-0.0674501	1	0.829369	-0.322973	1				ENSMUSG00000027500	Stmn2	11.9111	1.17238	5.73e-10	10.3331	0.546095	0.0129806	0.540763	-4.05997	3.35e-24	0.572938	-3.90199	1.58e-12	0.605064	-3.73702	0.322577	0.618794	-3.76404	6.39e-09	0.60519
ENSMUSG00000039221	Rpl22l1	14.201	0.473342	0.0219157	14.1899	0.376433	0.104248	5.58539	-1.18747	0.000498802	8.52052	-0.508674	0.380254	9.81781	-0.282273	1	5.17949	-1.24078	0.0227012	7.50069	-0.677345	0.684889	6.85612	-0.804387	1				ENSMUSG00000022023	Wbp4	1.34414	0.44629	0.0333603	1.46292	0.546076	0.0133946	0.427256	-1.52413	1.98e-05	0.764522	-0.602813	0.342781	0.678723	-0.743151	1	0.426417	-1.45681	0.0147274	0.539693
ENSMUSG00000032802	Srxn1	0.881298	0.473301	0.0252045	0.91091	0.45127	0.0502858	0.526842	-0.536554	0.14152	0.144369	-2.42803	4.01609e-06	0.121013	-2.56552	0.801394	0.283052	-1.42253	0.0195334	0.233169	-1.67056	0.217052	1.07511	0.553191	0.916466				ENSMUSG00000014226	Cacybp	2.36236	0.377391	0.0786118	2.63516	0.54559	0.0131315	0.875929	-1.32914	0.00010617	1.58988	-0.385471	0.555108	1.60473	-0.354081	1	0.514641	-2.04506	0.00059108	1.60074
ENSMUSG00000022285	Ywhaz	2.95476	0.471504	0.0228785	2.81449	0.271586	0.26892	1.71438	-0.585553	0.0975277	1.2167	-1.07593	0.0269232	1.50477	-0.723847	1	1.04644	-1.28385	0.0321527	1.74221	-0.515232	0.989958	2.10721	-0.235428	1				ENSMUSG00000056820	Tsnax	1.29536	0.547883	0.0071758	1.36015	0.545285	0.0135521	0.356582	-1.68708	2.66e-06	0.601993	-0.853662	0.127336	0.578756	-0.867417	1	0.313686	-1.79976	0.00255361	0.584231
ENSMUSG00000003199	Mpnd	0.910941	0.470318	0.0244639	0.657039	-0.289569	0.269031	0.616256	-0.342017	0.378814	0.809922	0.0962004	0.857214	1.05228	0.473015	1	0.427642	-0.864787	0.179079	0.893376	0.237121	0.778497	0.466904	-0.70165	1				ENSMUSG00000025374	Nabp2	0.800838	-0.227672	0.3473	1.13745	0.544977	0.0137304	0.630176	-0.539026	0.133559	1.20126	0.486657	0.284829	1.18382	0.43026	1	0.443571	-1.02791	0.0975986	0.634009
ENSMUSG00000015882	Lcorl	0.428651	0.470175	0.0280862	0.201923	-1.05792	8.72894e-06	0.132246	-1.5526	2.55305e-05	1.2512	2.10755	1.60584e-11	0.699769	0.985676	0.664042	0.117632	-1.64685	0.00755336	0.060257	-2.54465	0.0363087	0.135156	-1.36112	1				ENSMUSG00000031748	Gnao1	1.74409	0.496413	0.01609	1.86338	0.544139	0.013616	0.83738	-0.867206	0.011784	0.873481	-0.768571	0.136418	0.641894	-1.17601	1	0.161744	-3.21916	3.59e-07	0.542313
ENSMUSG00000028648	Ndufs5	6.17395	0.469229	0.0233013	5.83114	0.251736	0.311977	3.23012	-0.749104	0.0298582	4.48544	-0.218323	0.825263	3.53568	-0.557243	1	1.74488	-1.61782	0.00304748	2.44172	-1.10154	0.351171	2.83214	-0.878879	1				ENSMUSG00000029198	Grpel1	0.866084	-0.093718	0.745511	1.16117	0.543921	0.0139243	0.66123	-0.496404	0.172005	0.90072	0.00074711	1	0.594541	-0.599659	1	0.529345	-0.797332	0.222101	0.550173
ENSMUSG00000031197	Vbp1	2.12584	0.466766	0.024719	2.26135	0.510539	0.0215854	0.532732	-1.87106	8.99019e-08	1.56082	-0.202931	0.850551	1.88885	0.0837363	1	0.495035	-1.90052	0.0013783	0.652348	-1.46843	0.295445	1.11197	-0.684804	1				ENSMUSG00000020340	Cyfip2	0.59161	-0.147221	0.580042	0.811304	0.543895	0.0149304	0.126357	-2.46005	7.63e-11	1.75422	1.6905	2.2e-07	0.531404	-0.239672	1	0.0919001	-2.8246	7.08e-06	0.0969352
ENSMUSG00000063253	Scoc	3.09482	0.46602	0.0247417	3.17723	0.430401	0.0584624	0.9027	-1.64415	2.05573e-06	1.9331	-0.450897	0.459023	1.71522	-0.604279	1	2.14556	-0.286771	0.729243	0.694266	-1.92464	0.119581	0.7065	-1.88215	1				ENSMUSG00000021661	Ankra2	0.856987	0.1627	0.521721	1.03559	0.543625	0.0141673	0.485081	-0.802586	0.0207766	0.781774	-0.0414044	1	0.673462	-0.253229	1	0.219335	-1.92319	0.00133138	0.704745
ENSMUSG00000038005	Hpf1	1.10056	0.465674	0.0257998	1.01413	0.197065	0.447177	0.458846	-1.10088	0.00208923	0.809014	-0.200965	0.938918	1.73627	0.926539	0.698198	0.515866	-0.870195	0.17466	0.41394	-1.16919	0.483702	0.522195	-0.818035	1				ENSMUSG00000014195	Dnajc7	1.18981	0.0501545	0.879832	1.50335	0.54362	0.0137894	0.589485	-1.07759	0.00169144	1.34382	0.221559	0.71441	1.02598	-0.186681	1	0.465627	-1.36933	0.0222098	1.15798
ENSMUSG00000031157	Pqbp1	1.14526	0.463293	0.0266493	1.21312	0.498249	0.0261043	0.39888	-1.37643	0.000115462	0.651932	-0.592167	0.356563	0.868135	-0.145346	1	0.287954	-1.78744	0.00277066	0.503015	-0.945575	0.64979	0.540626	-0.827266	1				ENSMUSG00000024873	Cnih2	4.52569	1.02962	6.76e-08	4.0782	0.542284	0.0137774	0.420296	-3.07288	1.54e-15	0.518459	-2.69756	2.06e-07	0.915487	-1.80119	1	0.272024	-3.60665	2.2e-08	1.09511
ENSMUSG00000024423	Impact	3.81943	0.463259	0.0260576	5.01667	1.0179	5.67409e-07	0.684253	-2.37267	4.23634e-11	0.66646	-2.34778	4.54701e-06	0.326208	-3.29498	0.476416	0.805045	-2.04949	0.000581779	0.61305	-2.41103	0.0386036	0.774078	-2.05682	1				ENSMUSG00000078427	Sarnp	1.15765	0.0157169	0.996469	1.48167	0.541168	0.0142732	0.577706	-1.0879	0.00152213	1.32384	0.219178	0.718525	1.53107	0.41591	1	0.484007	-1.29256	0.0317196	0.901236
ENSMUSG00000002014	Ssr4	3.59703	0.458651	0.0273306	3.08711	0.0448101	0.901972	1.62443	-0.982883	0.00406379	2.14466	-0.525695	0.358645	2.04143	-0.574255	1	3.68826	0.30528	0.551747	1.75531	-0.799231	0.759052	2.47582	-0.294305	1				ENSMUSG00000038145	Snrk	0.554438	0.191472	0.436861	0.661782	0.541032	0.0155032	0.295546	-0.877523	0.016266	0.274211	-0.953027	0.0833026	0.199934	-1.34278	1	0.210758	-1.32558	0.0293463	0.277706
ENSMUSG00000050621	Rps27rt	1.23733	0.458316	0.0284218	0.942531	-0.192539	0.488934	0.603941	-0.862125	0.0124437	0.938855	-0.156351	0.923457	0.736599	-0.498402	1	1.22779	0.255498	0.640132	0.783341	-0.415015	1	1.2717	0.293441	1				ENSMUSG00000053453	Thoc7	1.4911	0.158592	0.532296	1.80172	0.539769	0.0144365	0.645703	-1.21805	0.00038189	1.49182	0.0989639	0.930631	2.07826	0.575194	0.969679	0.537922	-1.42639	0.0168104	0.641868
ENSMUSG00000001964	Emd	1.03516	0.45818	0.0292549	0.909781	0.0932275	0.75332	0.507568	-0.854914	0.0136768	0.522999	-0.774684	0.182047	0.841828	-0.0451197	1	0.490134	-0.858953	0.184134	0.644488	-0.438631	1	2.05192	1.25582	0.343279				ENSMUSG00000003062	Stard3nl	1.01775	-0.0379408	0.930589	1.33057	0.539431	0.0146999	0.612508	-0.83276	0.0158903	0.988795	-0.0688933	1	0.957579	-0.111391	1	0.797693	-0.391669	0.688707	0.995551
ENSMUSG00000020390	Ube2b	3.5713	0.457898	0.0276069	3.5795	0.371242	0.110802	1.35726	-1.2478	0.000261162	1.60622	-0.951283	0.0538677	1.75732	-0.781498	1	1.60029	-0.943391	0.0887666	2.69585	-0.159533	1	3.0103	-0.00016136	1				ENSMUSG00000018395	Kif3a	1.05978	0.384192	0.074254	1.1754	0.538196	0.0151662	0.299294	-1.73517	1.52e-06	0.739099	-0.326365	0.738604	0.768168	-0.250857	1	0.276926	-1.7723	0.00302754	1.01389
ENSMUSG00000026032	Ndufb3	2.9524	0.457624	0.0277441	2.7063	0.179981	0.488909	1.59766	-0.702594	0.0429831	2.08473	-0.268047	0.7407	1.73101	-0.526783	1	0.922677	-1.47514	0.0128484	2.11686	-0.235189	1	1.54201	-0.693869	1				ENSMUSG00000025268	Maged2	1.44326	0.569027	0.0051019	1.49951	0.537666	0.0152306	0.442783	-1.51315	2.35e-05	0.552962	-1.13185	0.0316412	0.589279	-0.98796	1	0.215659	-2.49196	4.37e-05	0.458477
ENSMUSG00000041571	Selenow	15.6946	0.45756	0.0274563	11.7594	-0.225318	0.40812	15.0332	0.217245	0.539429	11.3879	-0.226769	0.811069	8.14468	-0.707719	1	4.02032	-1.76869	0.00124762	12.5204	-0.0792114	1	6.9667	-0.9344	1				ENSMUSG00000037499	Nenf	4.4824	0.610822	0.00224949	4.59069	0.537115	0.014641	1.2218	-1.6712	1.42e-06	1.53449	-1.28003	0.00756338	1.78888	-1.00906	1	0.936156	-1.9888	0.00079789	2.17711
ENSMUSG00000048040	Arxes2	1.86203	0.45753	0.028477	1.91555	0.428327	0.0607858	1.2641	-0.344209	0.372629	0.969727	-0.730405	0.162486	1.00493	-0.644192	1	0.107829	-3.91614	3.20446e-09	0.285566	-2.47299	0.0338721	0.178161	-3.10703	0.613404				ENSMUSG00000004642	Slbp	0.896982	0.247337	0.287539	1.0453	0.535137	0.0161218	0.316962	-1.47406	4.01e-05	0.46398	-0.855415	0.128462	2.22032	1.47533	0.196631	0.385981	-1.11455	0.0703965	0.364162
ENSMUSG00000032525	Nktr	1.31042	0.4567	0.0291134	1.15168	0.0920737	0.755185	0.527913	-1.15853	0.000747678	1.20217	0.137119	0.864868	1.1049	0.00478285	1	0.655554	-0.77876	0.237011	0.60257	-0.883149	0.699133	1.10583	0.00586945	1				ENSMUSG00000028410	Dnaja1	3.68925	0.0725717	0.802155	4.60108	0.534394	0.0151891	2.28352	-0.719822	0.0377957	3.50482	-0.0348613	1	2.66228	-0.437528	1	0.928804	-2.00537	0.00072204	2.92902
ENSMUSG00000038412	Higd1a	2.71416	0.454926	0.0289898	2.09512	-0.169129	0.55521	2.42969	0.103381	0.810146	1.83413	-0.336736	0.631631	1.8678	-0.295224	1	0.811172	-1.54198	0.00930095	1.57716	-0.545041	0.97064	1.32699	-0.79021	1				ENSMUSG00000070520	Nsmce3	1.07014	0.638922	0.00147219	1.08437	0.534352	0.0163294	0.14349	-2.70734	1.19e-12	0.536619	-0.692423	0.251851	0.420914	-1.00293	1	0.298982	-1.54445	0.0100404	0.335343
ENSMUSG00000004319	Clcn3	1.67147	0.45456	0.0295944	1.7195	0.42599	0.062474	0.975515	-0.585437	0.0987937	0.977899	-0.555944	0.323521	0.826043	-0.772113	1	0.234039	-2.64523	1.52459e-05	0.534454	-1.41357	0.325627	0.1413	-3.27492	0.55523				ENSMUSG00000023236	Scg5	5.54062	0.961887	5.15e-07	5.07088	0.532852	0.015693	0.780091	-2.49032	5.76e-12	1.22033	-1.76922	0.00021419	0.873396	-2.19017	0.922564	0.332066	-3.6405	1.65e-08	0.662827
ENSMUSG00000028455	Stoml2	1.08253	0.454143	0.0301993	0.969183	0.128452	0.646008	0.636066	-0.574673	0.106576	0.709135	-0.383622	0.649598	0.789213	-0.206053	1	0.390882	-1.26156	0.0368135	0.783341	-0.220482	1	0.528339	-0.783199	1				ENSMUSG00000040407	Akap9	1.02057	0.229602	0.329432	1.19618	0.532832	0.0163729	0.37318	-1.43284	6.12e-05	0.828081	-0.182572	0.879233	0.868135	-0.10255	1	0.311235	-1.6308	0.00634447	1.05843
ENSMUSG00000035964	Tmem59l	2.24049	0.453593	0.0301789	3.21495	1.2478	4.28345e-10	0.126357	-4.06603	7.3879e-23	0.147093	-3.76952	1.04344e-11	0.136797	-3.75331	0.324392	0.129886	-3.91935	3.02499e-09	0.461097	-2.05347	0.0930233	0.0860087	-4.377	0.267473				ENSMUSG00000003131	Pafah1b2	1.57972	0.384005	0.0731671	1.74751	0.532105	0.0161074	0.603406	-1.27986	0.00019115	0.948843	-0.55444	0.324742	0.804998	-0.764145	1	0.351671	-2.00834	0.00075793	1.11083
ENSMUSG00000029922	Mkrn1	1.61281	0.452682	0.0302734	1.47986	0.178469	0.495128	0.805255	-0.830348	0.0160249	1.00968	-0.45407	0.456094	0.736599	-0.886565	1	0.73275	-0.924357	0.142309	1.66362	0.300994	0.711078	0.669639	-1.02199	1				ENSMUSG00000057130	Txnl4a	0.790486	-0.0361707	0.937175	1.02926	0.531867	0.0167349	0.629106	-0.392404	0.299265	0.838977	0.0697062	0.985349	0.81552	0.0255099	1	0.399459	-1.04313	0.0926947	0.298665
ENSMUSG00000033379	Atp6v0b	7.24565	0.452297	0.029571	6.96272	0.275837	0.258388	3.05879	-1.09032	0.00139757	5.00753	-0.304213	0.678303	3.06741	-1.00468	1	5.1366	-0.260886	0.772135	1.82081	-1.77013	0.164639	2.64169	-1.2204	1				ENSMUSG00000026576	Atp1b1	11.9174	1.11779	3.74e-09	10.4166	0.529307	0.0164471	1.10883	-3.0349	6.29e-16	0.716399	-3.60062	3.35e-11	0.804998	-3.35006	0.454511	0.645752	-3.72473	8.36e-09	0.571132
ENSMUSG00000020612	Prkar1a	4.51408	0.450694	0.0303188	4.3637	0.287374	0.236341	2.14806	-0.906521	0.00809321	2.16917	-0.855938	0.0880556	1.84676	-1.05352	1	1.72895	-1.17969	0.0307525	2.41814	-0.667365	0.694266	7.08343	0.904226	0.832715				ENSMUSG00000028863	Meaf6	1.28015	0.675044	0.00069045	1.27884	0.529101	0.017152	0.268775	-2.02796	2.68e-08	0.440372	-1.239	0.0171466	1.02598	0.0400797	1	0.241391	-2.10165	0.00046701	0.500395
ENSMUSG00000034403	Pja1	2.02421	0.448119	0.0323735	2.653	0.998357	1.02297e-06	0.279484	-2.76343	2.77036e-13	0.629233	-1.50558	0.00309537	0.594541	-1.52678	1	0.242616	-2.87495	3.43888e-06	0.324864	-2.41358	0.0389449	0.72493	-1.23968	1				ENSMUSG00000030869	Ndufab1	3.53162	0.0381914	0.919357	4.45472	0.528733	0.0164034	2.44361	-0.566719	0.109525	2.99726	-0.23018	0.805786	3.11476	-0.165715	1	1.354	-1.40911	0.0096418	4.34113
ENSMUSG00000025190	Got1	1.35967	0.448086	0.0328751	1.75971	0.965835	2.61989e-06	0.160623	-2.9906	8.83141e-15	0.302359	-1.9976	8.98105e-05	0.268333	-2.0872	0.961449	0.58571	-1.00518	0.107141	0.238408	-2.28111	0.0550185	0.319461	-1.83474	1				ENSMUSG00000027091	Zc3h15	1.29866	0.164147	0.514947	1.55801	0.528445	0.0170699	0.698173	-0.882116	0.0103997	1.08141	-0.181823	0.879662	1.19434	-0.0278162	1	0.423966	-1.56925	0.00840563	0.709985
ENSMUSG00000026495	Efcab2	0.364031	0.448044	0.0372456	0.296786	-0.0655903	0.869535	0.221659	-0.519814	0.192797	0.057203	-2.48849	3.92507e-06	0.0841828	-1.7986	1	0.0539147	-2.54224	6.16118e-05	1.48023	2.4155	2.73139e-07	0.0798652	-1.85472	1				ENSMUSG00000024735	Prpf19	1.11217	-0.0267536	0.968826	1.43988	0.527723	0.0173384	0.840592	-0.468499	0.200538	1.24485	0.158348	0.831591	1.53634	0.454217	1	0.398234	-1.5456	0.00947332	0.691646
ENSMUSG00000027706	Sec62	5.05943	0.447144	0.0318374	5.06162	0.358837	0.125015	3.06147	-0.53311	0.1357	2.36621	-0.898617	0.0708161	1.82571	-1.2374	1	1.0881	-2.02897	0.000621992	2.69323	-0.678617	0.684	3.40349	-0.334557	1				ENSMUSG00000020076	Ddx50	1.43291	0.337663	0.123676	1.60815	0.526358	0.0177196	0.565927	-1.2547	0.0002608	0.785406	-0.718329	0.224768	0.910226	-0.469377	1	0.497486	-1.38252	0.0210081	0.922195
ENSMUSG00000022023	Wbp4	1.34414	0.44629	0.0333603	1.46292	0.546076	0.0133946	0.427256	-1.52413	1.9831e-05	0.764522	-0.602813	0.342781	0.678723	-0.743151	1	0.426417	-1.45681	0.0147274	0.539693	-1.08595	0.544649	0.731074	-0.634554	1				ENSMUSG00000024521	Pmaip1	0.00470527	-4.10826	3.48e-35	0.0655006	0.52297	0.0791624	0.011779	-2.20567	2.84e-05	0.00363194	-3.60019	1.92e-05	0.0578757	0.292393	1	0.226687	2.4505	6.74e-09	0.00785961
ENSMUSG00000058443	Rpl10-ps3	1.89513	0.445903	0.0331095	1.4051	-0.253461	0.341572	0.638208	-1.43752	2.99229e-05	1.67251	0.0703753	0.981785	1.32062	-0.279973	1	2.68471	0.802853	0.0576039	0.81478	-0.988615	0.616817	1.70174	0.0881152	1				ENSMUSG00000029657	Hsph1	1.24157	0.56711	0.00536616	1.28201	0.52215	0.0192271	0.318568	-1.78254	8.38e-07	0.439464	-1.25031	0.0162843	0.231503	-2.10494	0.956533	0.143364	-2.86392	4.35e-06	1.75269
ENSMUSG00000038301	Snx10	1.0383	0.445299	0.034312	1.0715	0.425718	0.0639869	0.59591	-0.616502	0.0818248	0.347758	-1.39481	0.00672492	0.447221	-0.968892	1	0.563654	-0.662515	0.340407	0.419179	-1.07651	0.551682	0.116726	-2.85535	0.711981				ENSMUSG00000006941	Eif1b	2.58398	-0.0881982	0.762177	3.42229	0.521371	0.0183424	1.67369	-0.751625	0.0296296	3.95972	0.615808	0.140506	3.66721	0.453616	1	1.04521	-1.40643	0.0180069	1.39901
ENSMUSG00000062604	Srpk2	1.75852	0.444501	0.0337675	1.75384	0.350095	0.137896	0.797759	-0.98319	0.00416988	1.33928	-0.158585	0.919759	1.36271	-0.126031	1	0.42029	-1.87337	0.00162691	0.846218	-0.824783	0.73949	0.473048	-1.64957	1				ENSMUSG00000005447	Pafah1b3	1.49534	0.72559	0.0002356	1.46315	0.519329	0.0195891	0.17615	-2.85707	7.41e-14	0.720939	-0.709509	0.232949	1.11542	-0.0413372	1	0.392107	-1.5973	0.00744097	0.180771
ENSMUSG00000014602	Kif1a	1.8418	0.443978	0.0339387	1.97518	0.510638	0.0217284	1.02745	-0.662324	0.0586506	1.1831	-0.419733	0.506797	0.773429	-1.01346	1	0.160519	-3.33605	1.60822e-07	0.288186	-2.45101	0.0354357	0.0737217	-4.30567	0.278708				ENSMUSG00000005846	Rsl1d1	0.603687	-0.212505	0.389736	0.842248	0.519314	0.0202679	0.368897	-0.922867	0.0107312	1.01059	0.673801	0.102483	0.941795	0.520582	1	0.410487	-0.71301	0.293854	0.484676
ENSMUSG00000037217	Syn1	1.05163	0.442991	0.0354369	1.42114	1.07383	1.31789e-07	0.159552	-2.62524	3.92482e-12	0.264223	-1.81997	0.000362885	0.320947	-1.4632	1	0.0906748	-3.34377	2.07712e-07	0.112654	-2.98014	0.00954344	0.0552913	-3.87602	0.38671				ENSMUSG00000079478	Sssca1	0.824364	0.187959	0.442833	0.975282	0.517755	0.0204231	0.381747	-1.09714	0.00220764	0.664644	-0.216598	0.912231	0.531404	-0.524466	1	0.286728	-1.46056	0.0148861	1.13702
ENSMUSG00000035342	Lzts2	0.269612	0.441773	0.0431449	0.158331	-0.688044	0.00537905	0.194889	-0.249652	0.630181	0.281475	0.335223	0.465995	0.252548	0.173349	1	0.0502387	-2.2085	0.000509847	0.178151	-0.344835	1	1.0874	2.31361	0.0042003				ENSMUSG00000059119	Nap1l4	1.06229	0.0724412	0.804437	1.31408	0.515781	0.0205137	0.679434	-0.667915	0.0568555	0.967911	-0.0986973	1	1.12068	0.120203	1	0.355347	-1.58591	0.00778474	0.675927
ENSMUSG00000038502	Ptov1	3.91479	0.441703	0.0342071	3.52913	0.13343	0.626267	2.24283	-0.622166	0.0762183	3.27147	-0.0171339	1	3.00427	-0.144678	1	0.923903	-1.89557	0.00135406	2.69585	-0.303342	1	1.84304	-0.853707	1				ENSMUSG00000037236	Matr3	2.30245	0.231272	0.321409	2.67468	0.514022	0.0204292	1.12971	-0.983784	0.00406582	1.8541	-0.194035	0.862033	2.68333	0.352972	1	0.593062	-1.8801	0.00151616	1.5431
ENSMUSG00000039615	Stub1	3.33871	0.441408	0.0345243	3.77803	0.63187	0.00333881	1.12918	-1.43395	2.97397e-05	1.30205	-1.17311	0.0149839	2.09931	-0.434133	1	0.994972	-1.55365	0.00870929	1.37281	-1.05795	0.562448	1.51129	-0.909798	1				ENSMUSG00000039530	Tusc3	2.8997	0.614408	0.00213903	2.93488	0.513047	0.0207971	1.03709	-1.25792	0.000239	0.820817	-1.55961	0.00106633	1.1733	-0.985111	1	0.33084	-2.86497	3.33e-06	1.95442
ENSMUSG00000022043	Trim35	1.66237	0.440888	0.0355633	1.67975	0.375803	0.107422	0.939643	-0.643347	0.0672431	0.91434	-0.656763	0.220769	0.778691	-0.856459	1	0.439895	-1.72622	0.00370936	0.668067	-1.08878	0.541494	0.7065	-0.994942	1				ENSMUSG00000091955	Gm9844	0.540479	0.338103	0.1293	0.602832	0.512801	0.0234506	0.103869	-2.32954	7e-10	0.236984	-1.04971	0.0531558	0.236764	-0.986021	1	0.0931255	-2.39323	0.00011036	0.104795
ENSMUSG00000019370	Calm3	6.91064	0.439983	0.0348101	5.7837	-0.0195052	1	5.20685	-0.187179	0.686822	4.47818	-0.409311	0.519372	5.15093	-0.189143	1	1.95563	-1.63124	0.00282143	7.14439	0.295936	0.853956	3.18846	-0.885889	1				ENSMUSG00000037070	Rbmxl1	0.709085	0.083349	0.771606	0.872062	0.512503	0.0221113	0.310537	-1.24499	0.00050968	0.730019	0.0981072	0.855047	1.38902	1.03487	0.59506	0.285503	-1.30548	0.0311575	0.482056
ENSMUSG00000086316	2210013O21Rik	2.6279	0.439776	0.0355693	3.08802	0.719585	0.000688752	0.825065	-1.54712	7.45299e-06	1.13861	-1.01654	0.0380857	0.899703	-1.31322	1	0.533021	-2.11673	0.000385355	0.699506	-1.68965	0.194681	0.835513	-1.41803	1				ENSMUSG00000021114	Atp6v1d	2.80278	0.530849	0.00918654	2.91771	0.512311	0.0209576	0.81757	-1.60984	3.27e-06	1.16676	-1.0286	0.0354769	0.92601	-1.31873	1	1.24494	-0.918209	0.0989689	1.09511
ENSMUSG00000036564	Ndrg4	2.67903	0.439476	0.0360607	3.74031	1.1581	8.28361e-09	0.457239	-2.45634	3.47117e-11	0.266039	-3.17965	2.6636e-09	0.289378	-2.965	0.609686	0.22056	-3.42393	8.47992e-08	0.20173	-3.50634	0.00194912	0.178161	-3.64163	0.444962				ENSMUSG00000044627	Swi5	3.72736	0.0482004	0.885061	4.64761	0.511693	0.0208318	2.62136	-0.534694	0.134178	3.33049	-0.144756	0.943	2.96218	-0.311568	1	1.51206	-1.32006	0.0153083	3.33772
ENSMUSG00000028563	Tm2d1	1.86094	0.4389	0.0360607	1.81934	0.302627	0.209664	0.750108	-1.16778	0.000644523	1.38922	-0.192491	0.864527	0.978625	-0.69133	1	0.80382	-1.00681	0.104487	0.80692	-0.979777	0.622721	1.33313	-0.243295	1				ENSMUSG00000024446	Rpp21	0.959249	0.357547	0.100502	1.06134	0.510681	0.0223418	0.406911	-1.13381	0.00152533	0.604717	-0.494889	0.486663	0.736599	-0.180481	1	0.393333	-1.12519	0.0664687	0.269847
ENSMUSG00000027360	Hdc	0.275415	0.437997	0.0592727	0.019876	-3.98335	8.58658e-40	0.0674615	-1.91088	2.16322e-06	0.0136198	-4.10451	3.73296e-10	0.00526142	-4.49333	0.311945	0.0159294	-3.83774	3.71107e-07	4.21537	4.98723	7.00751e-15	0.0245739	-2.9453	0.839672				ENSMUSG00000014602	Kif1a	1.8418	0.443978	0.0339387	1.97518	0.510638	0.0217284	1.02745	-0.662324	0.0586506	1.1831	-0.419733	0.506797	0.773429	-1.01346	1	0.160519	-3.33605	1.61e-07	0.288186
ENSMUSG00000029713	Gnb2	6.08565	0.437258	0.0360826	4.78719	-0.144509	0.626064	3.63114	-0.560832	0.113448	6.08077	0.259496	0.644446	5.22985	0.0171682	1	2.36122	-1.16791	0.0323533	4.41448	-0.229607	1	4.60146	-0.170207	1				ENSMUSG00000031197	Vbp1	2.12584	0.466766	0.024719	2.26135	0.510539	0.0215854	0.532732	-1.87106	8.99e-08	1.56082	-0.202931	0.850551	1.88885	0.0837363	1	0.495035	-1.90052	0.0013783	0.652348
ENSMUSG00000040035	Disp2	0.755197	0.436458	0.0397793	1.05795	1.16444	9.54189e-09	0.101192	-2.80887	3.3704e-13	0.114406	-2.55915	1.19522e-06	0.115751	-2.42273	0.848519	0.0612667	-3.42634	1.61509e-07	0.0628769	-3.32243	0.00408331	0.0307174	-4.1389	0.333191				ENSMUSG00000020321	Mdh1	7.55981	0.707781	0.00031615	7.41038	0.51027	0.0212735	2.1834	-1.53596	8.17e-06	2.23818	-1.44846	0.0023374	2.73068	-1.10879	1	1.4508	-2.06636	0.00019494	1.70554
ENSMUSG00000018736	Ndel1	0.869064	0.43612	0.0390894	0.857832	0.321283	0.181835	0.306789	-1.37008	0.000131792	0.376813	-1.01521	0.0596255	0.310424	-1.2379	1	0.535471	-0.477766	0.566548	0.466337	-0.666077	0.875743	1.16112	0.666565	0.831524				ENSMUSG00000000581	C1d	2.9099	0.523988	0.0101878	3.03313	0.50985	0.0215709	0.822924	-1.66008	1.66e-06	1.64254	-0.573871	0.30091	1.42585	-0.752971	1	0.898171	-1.45914	0.0139477	0.909095
ENSMUSG00000019659	Ccdc12	1.31183	0.433395	0.0393887	0.974152	-0.258963	0.329678	0.717984	-0.697793	0.045567	1.08141	-0.0421263	1	1.02072	-0.124025	1	1.1751	0.0851289	0.945361	0.704745	-0.668477	0.871036	2.10721	0.932459	0.592093				ENSMUSG00000036782	Klhl13	0.27965	-0.378762	0.0954501	0.418075	0.509222	0.0261014	0.280019	-0.260802	0.602722	0.291463	-0.18522	0.969975	0.620848	0.935622	0.716938	0.0441121	-2.92979	6.33e-06	1.08987
ENSMUSG00000040331	Nsmce4a	0.700929	0.43334	0.040965	0.582052	-0.0396718	0.947539	0.374251	-0.735591	0.0468194	0.473968	-0.345587	0.707978	1.7047	1.55236	0.148331	0.34922	-0.794938	0.226663	0.40084	-0.572899	0.948283	0.614348	0.0553115	1				ENSMUSG00000040265	Dnm3	0.821541	0.0768884	0.790937	1.01142	0.509017	0.0234998	0.0995861	-3.15548	1.42e-15	1.94218	1.45319	1.65e-05	0.862873	0.118316	1	0.0894494	-3.20583	5.67e-07	0.102175
ENSMUSG00000040794	C1qtnf4	1.82502	0.432519	0.0401485	2.54572	1.14891	1.21029e-08	0.230226	-2.90378	3.05358e-14	0.260591	-2.65393	3.67051e-07	0.194673	-2.97427	0.609686	0.158068	-3.35084	1.59326e-07	0.484676	-1.6944	0.196564	0.116726	-3.67645	0.438164				ENSMUSG00000042757	Tmem108	0.470684	-0.604161	0.00470192	0.780587	0.507491	0.0267542	0.164906	-2.03278	5.9e-08	2.13921	2.09983	1.98e-11	0.415652	-0.560636	1	0.0465627	-3.75995	3.54e-08	0.623529
ENSMUSG00000031604	Msmo1	0.870946	0.432147	0.0430987	0.495772	-0.751068	0.00142085	0.698173	-0.0903811	0.919275	1.38195	1.00397	0.0069677	1.51529	1.0542	0.582809	0.227912	-1.7435	0.00401665	0.689026	-0.0998433	1	0.344035	-1.09257	1				ENSMUSG00000037740	Mrps26	1.36751	0.403779	0.0580722	1.48528	0.506789	0.0233258	0.526842	-1.25571	0.0002608	0.839885	-0.509566	0.383661	0.878658	-0.417343	1	0.452149	-1.41858	0.0178454	0.751903
ENSMUSG00000024486	Hbegf	0.504876	0.431783	0.0491085	0.247773	-1.01109	2.13447e-05	0.705669	0.855991	0.00358381	0.226996	-0.960984	0.0923223	0.268333	-0.659504	1	0.126209	-1.80465	0.00388932	0.487296	0.196489	0.82825	1.00139	1.24721	0.367028				ENSMUSG00000022956	Atp5o	3.25087	-0.234829	0.324398	4.55365	0.506379	0.0224561	3.77945	0.0843222	0.857653	3.54659	-0.019584	1	4.19862	0.223424	1	1.72527	-1.09863	0.0449041	2.06446
ENSMUSG00000024304	Cdh2	1.13993	0.429699	0.0422783	0.926269	-0.085662	0.803901	1.19717	0.355979	0.275534	0.57657	-0.788517	0.171174	0.731338	-0.40425	1	0.0759708	-3.72026	1.74588e-08	0.573752	-0.764687	0.793801	0.675782	-0.517026	1				ENSMUSG00000014606	Slc25a11	0.983559	0.210183	0.380972	1.14784	0.506226	0.0235716	0.517741	-0.886853	0.0101736	0.625601	-0.565382	0.389984	0.431437	-1.06808	1	0.700892	-0.385802	0.698828	0.476816
ENSMUSG00000020069	Hnrnph3	1.05273	0.429508	0.0421311	1.12006	0.481208	0.0326146	0.32767	-1.56437	1.30408e-05	0.723663	-0.323401	0.74496	0.983886	0.141932	1	0.213208	-2.11938	0.000429259	0.668067	-0.425761	1	0.589774	-0.597406	1				ENSMUSG00000043445	Pgp	0.679442	-0.161003	0.541371	0.9213	0.504949	0.0245786	0.256461	-1.62277	6.84e-06	1.32747	0.962762	0.00996391	1.96777	1.46411	0.205227	0.340643	-1.13171	0.065702	0.314385
ENSMUSG00000024780	Cdc37l1	1.01508	0.428677	0.0431097	0.700857	-0.400439	0.107689	0.456168	-1.00578	0.00520784	1.97305	1.3449	8.62925e-05	0.81552	-0.0779271	1	0.231588	-1.94632	0.00119813	0.539693	-0.684559	0.859186	0.436187	-0.977639	1				ENSMUSG00000000399	Ndufa9	0.694342	-0.197742	0.426461	0.956309	0.504561	0.0243626	0.53059	-0.564619	0.114485	1.0233	0.479333	0.294198	0.915487	0.283506	1	0.552626	-0.469061	0.577956	0.280326
ENSMUSG00000072772	Grcc10	1.44499	0.42724	0.0427227	1.42927	0.318823	0.182958	0.721731	-0.843757	0.0143986	0.814462	-0.626948	0.314653	0.694508	-0.824996	1	0.627371	-1.00476	0.106076	0.909095	-0.441141	1	0.540626	-1.183	1				ENSMUSG00000020993	Trappc6b	2.75384	0.71667	0.00026854	2.6844	0.504211	0.0234243	0.587344	-1.9858	1.64e-08	0.837161	-1.404	0.00326872	0.789213	-1.43342	1	0.686188	-1.67835	0.00464952	0.594711
ENSMUSG00000034647	Ankrd12	1.09068	0.42584	0.0443722	1.05433	0.268491	0.279725	0.384959	-1.3764	0.00011806	0.980623	0.0886967	0.950053	0.747122	-0.311051	1	0.574682	-0.717474	0.288931	0.293426	-1.67407	0.204836	0.681926	-0.441803	1				ENSMUSG00000006024	Napa	1.33002	0.256248	0.264738	1.52345	0.503685	0.024045	0.617327	-1.05418	0.00214247	0.779958	-0.662221	0.278768	0.736599	-0.711152	1	0.941057	-0.370711	0.721846	0.461097
ENSMUSG00000019194	Scn1b	1.12911	0.425649	0.0451436	1.09906	0.283131	0.250376	0.709417	-0.485012	0.185849	0.101694	-3.32099	1.19666e-09	0.199934	-2.24619	0.91337	1.04889	0.136676	0.738569	0.157192	-2.61901	0.0249624	0.233452	-2.02129	1				ENSMUSG00000028218	Fam92a	0.905138	0.191811	0.430662	1.06179	0.501911	0.0250347	0.571817	-0.613443	0.0830937	0.677356	-0.328651	0.735379	0.847089	0.0158884	1	0.187476	-2.21463	0.00024375	0.60257
ENSMUSG00000001948	Spa17	0.239969	0.425049	0.0583305	0.0896681	-1.47279	2.55008e-09	0.189535	-0.11605	0.935966	0.0644669	-1.71585	0.00172619	0.0736599	-1.38843	1	0.0281827	-2.86279	2.38419e-05	1.978	3.63299	1.12992e-19	0.0552913	-1.75077	1				ENSMUSG00000024583	Txnl1	1.42805	0.0155621	0.996844	1.7963	0.501655	0.0244376	0.925722	-0.683091	0.0503907	1.39103	-0.0312317	1	1.67839	0.242444	1	0.665357	-1.13363	0.0626255	0.848838
ENSMUSG00000026374	Tsn	2.38714	0.42441	0.0436037	2.33702	0.294451	0.224208	1.3246	-0.68176	0.0504403	1.3874	-0.582655	0.293188	1.91516	-0.0874485	1	0.756032	-1.47253	0.0131645	1.65052	-0.305622	1	0.903091	-1.17486	1				ENSMUSG00000026260	Ndufa10	1.33253	-0.0710855	0.819533	1.73531	0.499394	0.0251849	1.11579	-0.334858	0.388662	1.47638	0.113554	0.903531	1.57317	0.197063	1	0.743778	-0.919094	0.144728	0.584231
ENSMUSG00000002379	Ndufa11	4.74229	0.422743	0.0440902	4.65212	0.297487	0.217222	2.86604	-0.548787	0.122491	2.84562	-0.535572	0.345194	2.16771	-0.907581	1	1.42016	-1.55681	0.00433971	2.5046	-0.702827	0.664508	2.32223	-0.807413	1				ENSMUSG00000093904	Tomm20	2.94205	-0.208815	0.392923	4.06149	0.498998	0.0247828	1.76524	-0.950109	0.0054917	4.80233	0.634785	0.125239	3.13581	-0.0402084	1	2.77171	-0.224746	0.831133	1.44355
ENSMUSG00000056602	Fry	0.604	0.422675	0.0483611	0.626773	0.420166	0.0704979	0.200778	-1.46727	5.11145e-05	0.475784	-0.116942	1	0.526142	0.0420654	1	0.0992521	-2.41863	9.05316e-05	0.104795	-2.28983	0.058602	0.30103	-0.756698	1				ENSMUSG00000031157	Pqbp1	1.14526	0.463293	0.0266493	1.21312	0.498249	0.0261043	0.39888	-1.37643	0.00011546	0.651932	-0.592167	0.356563	0.868135	-0.145346	1	0.287954	-1.78744	0.00277066	0.503015
ENSMUSG00000021811	Dnajc9	0.634898	0.422381	0.0479911	0.482672	-0.221046	0.420014	0.501678	-0.119093	0.849751	0.354114	-0.643522	0.302129	2.2361	2.10326	0.00885058	0.256095	-1.11238	0.0723891	0.434899	-0.314209	1	0.276456	-0.950238	1				ENSMUSG00000006575	Rundc3a	1.9254	0.79898	4.18e-05	1.8234	0.49819	0.0256816	0.336772	-2.24103	1.03e-09	0.983347	-0.587502	0.28991	0.668201	-1.11613	1	0.14459	-3.37846	1.26e-07	0.138853
ENSMUSG00000038486	Sv2a	1.53376	0.422227	0.0461191	2.05988	1.03791	3.48356e-07	0.158481	-3.20033	3.19078e-16	0.759983	-0.824018	0.145623	0.205195	-2.6542	0.745914	0.126209	-3.42768	9.9389e-08	0.115274	-3.50421	0.00209407	0.12287	-3.36027	0.535728				ENSMUSG00000061518	Cox5b	6.07671	-0.026472	0.968861	7.76069	0.497088	0.0251602	4.831	-0.388628	0.299653	6.63101	0.118052	0.892765	5.64551	-0.129413	1	2.91997	-1.11542	0.0413008	3.07835
ENSMUSG00000010406	Mrpl52	2.07503	0.419729	0.0465262	1.74119	-0.0287357	0.981481	1.03923	-0.844031	0.0141072	1.78237	0.0136619	1	1.73101	-0.0325113	1	1.49858	-0.249629	0.793053	1.37281	-0.372536	1	1.61573	-0.133048	1				ENSMUSG00000025651	Uqcrc1	1.67461	-0.196701	0.425573	2.29681	0.496146	0.0260394	1.47291	-0.341546	0.376058	2.04841	0.184844	0.783046	2.21506	0.284137	1	1.21676	-0.606467	0.305053	1.05581
ENSMUSG00000031954	Cfdp1	2.06436	0.418911	0.0470387	2.08902	0.361826	0.122367	0.802043	-1.23501	0.000308793	1.47184	-0.274147	0.730481	1.63104	-0.111983	1	0.612667	-1.57046	0.00811139	1.41473	-0.321215	1	1.33928	-0.397975	1				ENSMUSG00000037266	Rsrp1	3.71403	0.321149	0.144482	4.13783	0.495937	0.025952	1.51735	-1.21315	0.0003895	2.62952	-0.339886	0.626314	2.69911	-0.287718	1	1.38463	-1.28875	0.0181134	1.14488
ENSMUSG00000035851	Ythdc1	1.17977	0.418571	0.0484349	1.09996	0.186478	0.47354	0.585202	-0.859079	0.0128337	0.710951	-0.53006	0.437086	0.794475	-0.340301	1	0.406811	-1.34842	0.0249908	1.22348	0.291647	0.7222	0.792508	-0.343013	1				ENSMUSG00000047459	Dynlrb1	5.47396	0.239954	0.298362	6.28738	0.495911	0.0256058	3.21031	-0.702081	0.042815	4.14131	-0.285184	0.71043	3.05162	-0.718285	1	1.69586	-1.60638	0.00326218	2.32645
ENSMUSG00000044573	Acp1	2.70208	0.418421	0.0472244	2.77994	0.397643	0.0842833	0.955705	-1.37839	5.8924e-05	2.23182	-0.0479813	1	2.89904	0.333092	1	0.600414	-1.99491	0.000785449	1.62956	-0.509721	0.994505	0.933808	-1.30941	1				ENSMUSG00000057406	Nsd2	0.313058	-0.348737	0.127132	0.458956	0.495596	0.0299588	0.238792	-0.670315	0.0772197	0.556594	0.67491	0.0829762	1.52055	2.11954	0.0086168	0.151942	-1.29489	0.035385	0.220069
ENSMUSG00000022635	Zcrb1	2.26386	0.418325	0.0473234	2.19788	0.271876	0.26871	0.910731	-1.18222	0.000547626	1.83685	-0.0755022	1	1.69944	-0.187124	1	0.986395	-1.00524	0.104572	1.15798	-0.750296	0.802174	1.19183	-0.701012	1				ENSMUSG00000032112	Trappc4	1.71899	0.365764	0.0902701	1.88258	0.494327	0.0268111	0.59591	-1.43732	2.97e-05	1.42281	-0.0739579	1	0.862873	-0.796314	1	0.631047	-1.2858	0.0322749	0.424419
ENSMUSG00000026021	Sumo1	4.22643	0.416934	0.0476667	4.46014	0.452735	0.0444886	1.44346	-1.43254	2.97002e-05	2.89828	-0.335282	0.633116	3.1779	-0.187515	1	1.40423	-1.40702	0.009741	1.74483	-1.06544	0.555476	2.93044	-0.305846	1				ENSMUSG00000042043	Tbca	3.3729	0.130174	0.617429	4.03913	0.494201	0.0263469	1.71973	-0.985177	0.00395407	2.34441	-0.479261	0.418212	2.73068	-0.236733	1	2.29628	-0.502709	0.416272	2.9264
ENSMUSG00000051695	Pcbp1	2.50462	0.415802	0.048821	1.91397	-0.215921	0.4262	1.38832	-0.688279	0.0480748	2.63588	0.329483	0.523724	2.38869	0.159885	1	1.44344	-0.590762	0.319818	1.54048	-0.482082	1	3.07174	0.52576	0.929081				ENSMUSG00000039041	Adrm1	0.959719	0.0904243	0.745938	1.16681	0.492905	0.0279376	0.487758	-1.01336	0.00322585	0.967911	0.0699987	0.984175	0.794475	-0.220563	1	0.509739	-0.89402	0.160068	0.484676
ENSMUSG00000020415	Pttg1	0.666737	0.415619	0.0538304	0.355962	-0.874815	0.000183231	0.645703	0.211559	0.563256	0.199756	-1.57302	0.00242544	0.189411	-1.5652	1	0.468078	-0.292105	0.852371	2.54127	2.29037	3.36628e-06	0.7065	0.321247	1				ENSMUSG00000031353	Rbbp7	1.04865	0.0368986	0.924772	1.30256	0.492801	0.0279041	0.821853	-0.369513	0.332725	0.700056	-0.595834	0.351533	1.3364	0.374824	1	0.486458	-1.12635	0.0654225	0.757143
ENSMUSG00000056342	Usp34	1.21004	0.415341	0.0504186	1.28449	0.464676	0.0398936	0.460987	-1.26623	0.000383111	0.769062	-0.450991	0.547628	0.826043	-0.322492	1	0.339418	-1.65294	0.00557314	0.589471	-0.820189	0.744924	0.608204	-0.76278	1				ENSMUSG00000021270	Hsp90aa1	12.4757	0.372651	0.0822902	13.6183	0.492553	0.0269092	3.93793	-1.57628	4.88e-06	5.15916	-1.12332	0.0202599	7.22919	-0.591603	1	2.05121	-2.46083	1.38e-05	28.2239
ENSMUSG00000039478	Micu3	1.05508	0.414906	0.051904	1.44937	1.09071	8.51727e-08	0.164906	-2.59637	6.69904e-12	0.256051	-1.88572	0.00022997	0.226241	-1.97914	0.999994	0.0845481	-3.46315	1.02243e-07	0.186011	-2.28603	0.0561707	0.184304	-2.26082	0.953772				ENSMUSG00000049354	Dcaf7	0.944505	0.274243	0.229132	1.06902	0.492083	0.0284811	0.495789	-0.853387	0.0135963	0.618337	-0.484558	0.50202	0.799736	-0.0838464	1	0.322263	-1.44105	0.0162196	0.725704
ENSMUSG00000056211	R3hdm1	0.961601	0.414654	0.051623	1.02113	0.464953	0.0404	0.345874	-1.35358	0.000155913	0.704596	-0.233644	0.884699	0.836566	0.0307346	1	0.286728	-1.56261	0.00911495	0.364162	-1.18449	0.473366	0.387039	-1.07726	1				ENSMUSG00000031783	Polr2c	1.3294	0.414028	0.0508162	1.42904	0.491811	0.0279917	0.451885	-1.44019	5.31e-05	0.795394	-0.543616	0.415921	0.989147	-0.199143	1	0.426417	-1.45756	0.0145243	0.537074
ENSMUSG00000028165	Cisd2	1.26807	0.414601	0.0505756	1.03717	-0.0834207	0.809064	0.655341	-0.797697	0.0211724	1.13589	0.0764547	0.972443	1.36271	0.336347	1	0.765834	-0.520282	0.503376	0.60781	-0.844479	0.727039	1.46215	0.437915	0.993652				ENSMUSG00000002416	Ndufb2	3.39078	0.198768	0.408652	3.94878	0.4915	0.0272963	2.28031	-0.51157	0.154221	2.39254	-0.415682	0.510717	2.03091	-0.635656	1	1.18735	-1.44904	0.00786431	1.61646
ENSMUSG00000031783	Polr2c	1.3294	0.414028	0.0508162	1.42904	0.491811	0.0279917	0.451885	-1.44019	5.30899e-05	0.795394	-0.543615	0.415921	0.989147	-0.199143	1	0.426417	-1.45756	0.0145243	0.537074	-1.09377	0.537097	1.05053	-0.111628	1				ENSMUSG00000015943	Bola1	0.479624	-0.310421	0.177305	0.689789	0.490902	0.0301067	0.417084	-0.437868	0.282037	0.522091	-0.0726667	1	0.715553	0.394499	1	0.29163	-0.941542	0.138215	1.47237
ENSMUSG00000026239	Pde6d	1.0841	0.412647	0.0523136	0.89126	-0.074578	0.835836	0.715306	-0.414748	0.266661	1.0351	0.175217	0.802907	0.936533	0.018473	1	0.256095	-1.90451	0.00144725	1.25492	0.45218	0.558998	0.58363	-0.663892	1				ENSMUSG00000024501	Dpysl3	0.410457	-0.171727	0.514044	0.555626	0.490818	0.031854	0.290727	-0.66528	0.0803259	0.821725	0.996056	0.00802319	1.29431	1.58624	0.14039	0.029408	-3.92251	1.47e-08	0.0235788
ENSMUSG00000042506	Usp22	1.20549	0.412515	0.0523029	1.35383	0.590343	0.00695319	0.428863	-1.37184	0.000119914	0.738191	-0.509076	0.465037	0.683985	-0.591303	1	0.200955	-2.41187	7.1008e-05	0.728324	-0.507363	0.995758	0.221165	-2.1989	0.973838				ENSMUSG00000027673	Ndufb5	3.73709	0.0796643	0.777802	4.55613	0.489446	0.02794	2.2016	-0.79245	0.0213255	2.98364	-0.298365	0.688242	3.09372	-0.233749	1	1.86128	-0.99823	0.0699831	5.05111
ENSMUSG00000015656	Hspa8	21.6118	0.411591	0.0507427	21.9565	0.364641	0.117441	7.7479	-1.36227	6.78638e-05	14.7329	-0.347606	0.61361	13.7376	-0.43688	1	10.9263	-0.789481	0.161394	10.5135	-0.830146	0.558239	12.6986	-0.55166	1				ENSMUSG00000016541	Atxn10	2.34354	0.20474	0.392149	2.71963	0.488774	0.0285147	1.5982	-0.485715	0.180672	1.6371	-0.427244	0.495025	1.63104	-0.412949	1	0.828326	-1.43131	0.0161118	1.43307
ENSMUSG00000034245	Hdac11	0.958778	0.411505	0.0538866	1.36038	1.17485	5.97308e-09	0.119932	-2.92425	3.76576e-14	0.173425	-2.31668	7.7979e-06	0.0789213	-3.305	0.485628	0.0771961	-3.4561	1.08315e-07	0.151953	-2.43776	0.0386287	0.0614348	-3.62124	0.459013				ENSMUSG00000033307	Mif	4.57243	-0.158608	0.543526	6.14938	0.488725	0.0283617	3.03309	-0.761065	0.0275319	6.56018	0.462403	0.309969	5.17724	0.078683	1	4.26417	-0.207686	0.857094	2.43124
ENSMUSG00000039105	Atp6v1g1	5.44918	0.410961	0.0513189	4.26906	-0.170954	0.548272	2.66901	-0.883863	0.0098332	4.46728	-0.0639915	1	3.68826	-0.344271	1	6.47712	0.507578	0.265746	3.40583	-0.46236	0.876042	4.17756	-0.16361	1				ENSMUSG00000021497	Txndc15	1.50239	0.18966	0.434938	1.75316	0.488146	0.0291553	0.937501	-0.634577	0.0711075	1.00786	-0.497277	0.396603	0.973363	-0.522553	1	0.595513	-1.27012	0.034854	1.25754
ENSMUSG00000049299	Trappc1	0.871887	0.41047	0.0542643	0.685498	-0.164102	0.574002	0.450279	-0.800601	0.0283491	0.919788	0.33108	0.526234	1.14173	0.625303	0.940506	0.733976	-0.0212375	1	0.259367	-1.53424	0.268135	0.491478	-0.595439	1				ENSMUSG00000001016	Ilf2	0.94529	0.203073	0.400707	1.09725	0.487917	0.0300032	0.265563	-1.84431	3.63e-07	1.15132	0.436213	0.354721	1.72575	0.999051	0.625571	0.226687	-1.99582	0.00088028	0.390361
ENSMUSG00000015804	Med28	1.87709	0.410421	0.0524718	1.56908	-0.0430973	0.934858	0.910731	-0.898327	0.00886226	1.67069	0.063796	0.993813	1.66261	0.050323	1	1.18245	-0.460108	0.470931	1.56144	-0.0401964	1	1.49286	-0.106656	1				ENSMUSG00000055436	Srsf11	1.45362	0.117626	0.655751	1.7439	0.487173	0.029519	0.677828	-1.12946	0.00098146	1.52904	0.152123	0.841145	1.59947	0.206092	1	0.621245	-1.20059	0.0474031	0.888136
ENSMUSG00000006736	Tspan31	1.16691	0.410094	0.0536849	0.862124	-0.284765	0.27713	0.823459	-0.309105	0.43615	0.859861	-0.227821	0.81123	0.820782	-0.28161	1	0.729074	-0.471703	0.571993	1.48285	0.589798	0.413117	1.40686	0.501046	0.950087				ENSMUSG00000030272	Camk1	0.775116	-0.618227	0.00304773	1.28246	0.487162	0.0307288	0.442783	-1.30985	0.00025089	0.922512	-0.154763	0.92714	1.21539	0.255449	1	2.77293	1.58676	1.76e-05	1.22348
ENSMUSG00000041560	Nop53	1.5082	0.409724	0.0535649	1.08076	-0.343244	0.174411	0.710488	-0.944104	0.00599883	1.25665	-0.03887	1	1.62052	0.332693	1	1.8331	0.542228	0.232629	0.717845	-0.85826	0.716637	2.6847	1.07039	0.477498				ENSMUSG00000047187	Rab2a	3.03177	0.0870019	0.755352	3.68159	0.487106	0.0288889	1.52163	-1.03574	0.00243975	3.49574	0.276801	0.61571	2.76751	-0.0866273	1	1.39933	-1.10633	0.0433347	1.02699
ENSMUSG00000008682	Rpl10	18.1395	0.409406	0.0522298	13.6038	-0.256729	0.331403	6.45703	-1.37423	5.91547e-05	15.9142	0.040183	1	13.6008	-0.19739	1	27.1497	0.8688	0.035848	8.18186	-0.941746	0.466804	18.9649	0.286505	1				ENSMUSG00000025066	Sfr1	1.37488	-0.332636	0.139501	1.99348	0.486941	0.0295345	1.30961	-0.309427	0.434293	1.93582	0.312357	0.55378	2.2098	0.48231	1	0.809946	-1.00681	0.104674	1.46189
ENSMUSG00000031059	Ndufb11	4.05422	0.40931	0.0525008	3.44691	-0.00993264	1	2.67758	-0.415859	0.260982	3.61559	0.0658769	0.988542	3.63564	0.0653658	1	1.60641	-1.15133	0.0351446	2.22165	-0.655662	0.879102	2.25466	-0.629574	1				ENSMUSG00000020708	Psmc5	2.16897	0.400932	0.0588785	2.33679	0.486207	0.0295427	0.830955	-1.2663	0.00021697	1.42553	-0.408533	0.521764	1.06281	-0.814419	1	0.794017	-1.27163	0.0342272	0.898616
ENSMUSG00000030086	Chchd6	1.37896	0.408662	0.0545371	1.54175	0.576855	0.00847751	0.47116	-1.43536	5.67869e-05	0.407685	-1.59962	0.00163659	0.515619	-1.19536	1	0.140914	-3.12195	7.30205e-07	2.8085	1.30174	0.0391423	0.276456	-2.08044	1				ENSMUSG00000054766	Set	2.53112	0.0897927	0.746114	3.06814	0.485583	0.0297129	0.996396	-1.40483	4.31e-05	3.14616	0.397424	0.408438	3.77244	0.632282	0.928759	1.17755	-1.09273	0.0465242	1.33089
ENSMUSG00000005354	Txn2	1.50192	0.408436	0.054237	1.30437	0.0324895	0.942844	0.940714	-0.499981	0.166937	1.28389	0.000121901	1	1.15751	-0.151892	1	0.593062	-1.15507	0.0574264	0.647108	-1.00391	0.604879	1.46829	0.193387	1				ENSMUSG00000042133	Ppig	1.1655	-0.0125515	1	1.47196	0.48487	0.0306334	0.658018	-0.91566	0.00777516	1.08322	-0.121377	0.983856	1.68366	0.528021	0.997639	0.947184	-0.321759	0.804008	0.882896
ENSMUSG00000024096	Ralbp1	1.35512	0.408434	0.0545227	1.30843	0.252648	0.313583	0.735117	-0.725698	0.0369787	0.681896	-0.80809	0.155236	0.826043	-0.490992	1	0.680061	-0.799835	0.219839	0.487296	-1.26582	0.41336	1.05668	-0.134031	1				ENSMUSG00000045948	Mrps12	1.38931	0.131364	0.615258	1.65558	0.484237	0.0306965	0.895204	-0.619849	0.0785426	1.30477	-0.0159449	1	0.731338	-0.854885	1	0.545274	-1.31796	0.0279347	1.00603
ENSMUSG00000039697	Ncoa7	0.681794	0.408361	0.057494	0.938466	1.08978	9.9757e-08	0.0712094	-3.18606	1.42517e-15	0.157081	-1.96252	0.00014251	0.178888	-1.68182	1	0.107829	-2.48327	5.83387e-05	0.0759763	-2.9253	0.0120448	0.1413	-2.003	1				ENSMUSG00000063480	Snu13	3.27628	0.290246	0.193548	3.67278	0.483947	0.030156	1.18111	-1.42093	3.48e-05	2.9909	0.0342427	1	3.43571	0.230392	1	1.12363	-1.42844	0.00878333	1.02175
ENSMUSG00000033061	Resp18	8.73001	0.406136	0.0565017	12.9996	1.30469	5.80815e-11	0.510245	-4.04332	7.61393e-24	0.723663	-3.46268	1.66231e-10	0.747122	-3.33446	0.471943	0.612667	-3.67777	1.42843e-08	0.513495	-3.8919	0.000613295	0.58363	-3.68506	0.440918				ENSMUSG00000025986	Slc39a10	0.293139	0.147564	0.575007	0.346927	0.483274	0.03644	0.100657	-1.57059	2.17e-05	0.22518	-0.311401	0.774732	0.378822	0.473764	1	0.124984	-1.17583	0.0604412	0.0890756
ENSMUSG00000029472	Anapc5	1.65265	0.405791	0.0559716	1.54175	0.178024	0.496006	0.73244	-1.04042	0.0024073	1.22396	-0.222855	0.81918	2.17823	0.629285	0.932326	0.82465	-0.810195	0.211802	0.765002	-0.901361	0.681382	1.43757	0.0217336	1				ENSMUSG00000024953	Prdx5	3.27832	-0.119581	0.658005	4.32372	0.482102	0.0308133	2.82428	-0.322271	0.408526	2.30991	-0.613288	0.260396	2.03091	-0.773589	1	4.2176	0.308563	0.545535	2.25047
ENSMUSG00000037822	Smim14	2.55622	0.404523	0.0562532	2.41042	0.199549	0.436861	1.38724	-0.727716	0.0357049	1.35834	-0.728972	0.161874	0.783952	-1.48984	1	1.47163	-0.598439	0.312313	1.97276	-0.154548	1	2.08878	-0.0719687	1				ENSMUSG00000035215	Lsm7	1.63759	0.218097	0.35739	1.88484	0.48184	0.0314802	0.69389	-1.21619	0.00038636	1.73153	0.221446	0.713536	1.76784	0.234909	1	0.502387	-1.63061	0.0060475	0.992931
ENSMUSG00000037740	Mrps26	1.36751	0.403779	0.0580722	1.48528	0.506789	0.0233258	0.526842	-1.25571	0.000260801	0.839885	-0.509566	0.383661	0.878658	-0.417343	1	0.452149	-1.41858	0.0178454	0.751903	-0.650387	0.886545	0.534482	-1.13172	1				ENSMUSG00000020069	Hnrnph3	1.05273	0.429508	0.0421311	1.12006	0.481208	0.0326146	0.32767	-1.56437	1.3e-05	0.723663	-0.323401	0.74496	0.983886	0.141932	1	0.213208	-2.11938	0.00042926	0.668067
ENSMUSG00000057666	Gapdh	11.5958	0.403384	0.0563514	10.0498	0.02449	0.968017	9.33539	-0.10111	0.88861	5.58319	-0.878789	0.0782502	6.65044	-0.590288	1	8.23915	-0.284017	0.733285	4.44592	-1.18179	0.302453	7.69163	-0.379253	1				ENSMUSG00000047547	Cltb	4.05124	0.556302	0.00598825	4.12315	0.481102	0.0313658	1.6769	-1.06466	0.0018522	1.89405	-0.841725	0.0951902	1.75205	-0.919196	1	0.594287	-2.53032	2.8e-05	0.81478
ENSMUSG00000025825	Iscu	2.25665	0.402328	0.0578122	2.07208	0.142304	0.604857	1.46167	-0.45056	0.217794	0.785406	-1.3627	0.00765578	0.831305	-1.22583	1	1.70199	-0.193686	0.88139	1.79723	-0.109104	1	1.49286	-0.378962	1				ENSMUSG00000028180	Zranb2	1.21945	0.205191	0.393214	1.40984	0.480761	0.0323986	0.633924	-0.90946	0.00825394	1.2058	0.109007	0.912783	1.04702	-0.104056	1	0.341868	-1.76849	0.00301257	0.60781
ENSMUSG00000031840	Rab3a	5.60351	0.401874	0.0580398	8.04189	1.19668	2.12803e-09	0.294475	-4.19906	2.29402e-24	1.82868	-1.45939	0.00220519	0.515619	-3.22742	0.50237	0.36515	-3.78546	5.71043e-09	0.306525	-3.99406	0.000411823	0.44233	-3.44256	0.504329				ENSMUSG00000035297	Cops4	1.01885	0.18666	0.445056	1.18579	0.479668	0.0329713	0.504891	-0.994134	0.00384734	0.892548	-0.0898649	1	0.904965	-0.0638722	1	0.509739	-0.926717	0.14224	0.445378
ENSMUSG00000020708	Psmc5	2.16897	0.400932	0.0588785	2.33679	0.486207	0.0295427	0.830955	-1.2663	0.000216967	1.42553	-0.408533	0.521764	1.06281	-0.814419	1	0.794017	-1.27163	0.0342272	0.898616	-1.06667	0.55574	1.17955	-0.6629	1				ENSMUSG00000003380	Rabac1	3.80218	0.252086	0.271182	4.31446	0.478967	0.032104	2.31725	-0.634551	0.0701079	1.76875	-1.01387	0.0381937	1.29957	-1.41827	1	1.96911	-0.84064	0.13316	1.93608
ENSMUSG00000022841	Ap2m1	4.82463	0.400274	0.0586022	4.97985	0.390421	0.0902231	2.16198	-1.02713	0.00263457	3.24513	-0.374067	0.571723	3.15159	-0.401267	1	1.77306	-1.26745	0.0199401	1.68196	-1.32073	0.374828	3.25604	-0.354181	1				ENSMUSG00000019179	Mdh2	3.22829	0.10151	0.706966	3.88306	0.478661	0.0321992	2.06507	-0.650212	0.0628726	3.18067	0.0396472	1	2.59388	-0.26414	1	1.37728	-1.21413	0.0260754	1.65052
ENSMUSG00000074794	Arrdc3	0.359326	0.400078	0.0695802	0.344669	0.232607	0.376977	0.0872717	-1.94638	2.63886e-07	0.218824	-0.520324	0.468786	0.168366	-0.842881	1	0.102928	-1.61858	0.00914863	0.125754	-1.28799	0.424086	1.80004	2.61876	0.000387985				ENSMUSG00000021178	Psmc1	1.49142	0.218718	0.356043	1.71363	0.478508	0.0329704	0.707811	-1.04209	0.00237272	1.28298	-0.0993171	1	1.27853	-0.100057	1	0.650653	-1.11216	0.0685568	0.657588
ENSMUSG00000040435	Ppp1r15a	1.11515	0.400043	0.0624525	0.863027	-0.202254	0.466287	0.954099	-0.00308857	1	0.253328	-1.99075	0.00010459	0.378822	-1.33379	1	0.802594	-0.264557	0.89313	1.08463	0.186844	0.829069	2.48196	1.39585	0.24128				ENSMUSG00000036533	Cdc42ep3	0.0740297	-1.90751	5.1e-17	0.243482	0.478188	0.0597925	0.038014	-2.48589	5.24e-09	0.219732	0.19534	0.713637	0.142058	-0.412853	1	0.121308	-0.697796	0.383475	0.20959
ENSMUSG00000009549	Srp14	4.7884	0.399865	0.0588315	4.12993	0.012128	1	3.09681	-0.454634	0.211894	3.87346	-0.0908154	1	2.57284	-0.685196	1	2.42739	-0.791233	0.160496	3.80929	-0.113152	1	2.38981	-0.791882	1				ENSMUSG00000047238	Mageh1	1.00395	0.181153	0.463177	1.16998	0.477824	0.0342315	0.410659	-1.29098	0.00030351	1.37378	0.608914	0.150826	0.968102	0.0524826	1	0.0624921	-3.94835	3.85e-09	0.40084
ENSMUSG00000022400	Rbx1	4.70167	0.399199	0.0593315	4.33388	0.147968	0.586302	2.50571	-0.759238	0.0276597	3.95518	-0.0305681	1	3.41992	-0.245351	1	2.15169	-0.943552	0.0883159	2.59367	-0.651478	0.708252	3.08402	-0.395991	1				ENSMUSG00000021037	Ahsa1	1.35198	0.0686729	0.817421	1.64632	0.476915	0.0338044	0.570746	-1.31091	0.00013554	1.24394	-0.086219	1	1.37849	0.0669324	1	0.660456	-1.03178	0.0954047	2.61987
ENSMUSG00000026353	Ubxn4	1.57517	0.398836	0.0611179	1.32627	-0.0369366	0.955318	1.15006	-0.261227	0.529896	1.04963	-0.388347	0.55148	0.820782	-0.724104	1	0.809946	-0.769192	0.243142	1.30208	-0.0552	1	1.24098	-0.125299	1				ENSMUSG00000001525	Tubb5	6.24076	0.0191295	0.984041	7.75279	0.476841	0.0333776	2.0897	-1.6925	1.1e-06	6.92973	0.174495	0.799914	25.6073	2.09799	0.0149378	4.01052	-0.655806	0.259486	0.987691
ENSMUSG00000019471	Cdc37	1.51133	0.398365	0.0613858	1.43582	0.210639	0.414831	0.598587	-1.21663	0.000387703	0.901628	-0.556776	0.322187	0.894442	-0.539971	1	1.16897	-0.157246	0.944939	0.932674	-0.484833	1	1.70174	0.393769	1				ENSMUSG00000020608	Smc6	0.822168	0.0639045	0.834827	1.00284	0.476402	0.035012	0.43154	-0.979821	0.00648837	0.747271	-0.107441	1	1.77836	1.169	0.46115	0.434994	-0.914944	0.149787	0.552793
ENSMUSG00000037742	Eef1a1	28.3875	0.397843	0.0600637	19.8629	-0.396537	0.107103	13.0806	-0.985792	0.00387226	31.3282	0.394051	0.411497	31.4791	0.368276	1	37.1742	0.6513	0.135197	12.1379	-1.02609	0.403144	25.2374	0.0436068	1				ENSMUSG00000020108	Ddit4	0.1192	-1.36517	2.12e-10	0.287977	0.476147	0.0490174	0.275736	0.302122	0.354494	0.307807	0.459827	0.296448	0.236764	0.0653516	1	0.0649427	-1.85661	0.00431579	0.783341
ENSMUSG00000000326	Comt	1.32014	0.397651	0.0624715	1.07489	-0.104495	0.74475	0.75225	-0.654842	0.0623574	0.983347	-0.218288	0.826981	0.789213	-0.524553	1	1.23759	0.134977	0.853864	0.930054	-0.290462	1	1.36385	0.268808	1				ENSMUSG00000042675	Ypel3	4.34752	0.361961	0.0933327	4.72914	0.47596	0.0334473	1.8477	-1.12981	0.00094093	1.23577	-1.68489	0.00040778	1.0365	-1.87926	1	3.73237	-0.0199876	1	3.50015
ENSMUSG00000028156	Eif4e	1.88744	0.397649	0.0616222	1.91194	0.347375	0.140633	0.885567	-0.95726	0.00526869	1.23577	-0.416043	0.51128	1.83097	0.176158	1	0.798918	-1.05876	0.0851623	0.683786	-1.26284	0.414986	1.21641	-0.418097	1				ENSMUSG00000014301	Pam16	2.283	0.628702	0.00163911	2.26022	0.474097	0.0346483	0.795082	-1.29097	0.0001653	0.906168	-1.04983	0.0315329	0.652416	-1.47744	1	0.431318	-2.12444	0.00037018	0.875037
ENSMUSG00000029918	Mrps33	2.84685	0.397211	0.0613134	2.20782	-0.20032	0.46581	2.10255	-0.243962	0.562157	3.06626	0.355473	0.47863	2.46761	0.0102959	1	1.22043	-1.04091	0.0583493	2.17187	-0.17562	1	0.872373	-1.49398	1				ENSMUSG00000030751	Psma1	1.81592	0.194093	0.420859	2.10189	0.473762	0.034806	0.611973	-1.57759	5.03e-06	1.61258	-0.0649956	1	1.72575	0.0351263	1	1.45937	-0.215107	0.845627	0.741423
ENSMUSG00000029463	Fam216a	1.46758	0.39567	0.0637894	1.67659	0.615854	0.00452772	0.571281	-1.24448	0.000288232	0.501207	-1.39344	0.00650303	1.09438	-0.206303	1	0.126209	-3.37759	1.31843e-07	2.02254	0.703009	0.307501	0.288743	-2.11574	1				ENSMUSG00000037608	Bclaf1	1.38853	0.33013	0.133566	1.52616	0.47303	0.0356623	0.633389	-1.0384	0.0024941	0.854413	-0.547571	0.333784	1.08385	-0.174542	1	0.436219	-1.53323	0.0100616	1.09249
ENSMUSG00000045996	Polr2k	1.62159	0.395573	0.0634148	1.46563	0.104609	0.715433	0.961059	-0.594508	0.0927602	1.25574	-0.159915	0.917143	1.03124	-0.437911	1	0.678836	-1.07588	0.0795691	1.41473	0.0225733	0.983493	0.761791	-0.874117	1				ENSMUSG00000031422	Morf4l2	5.72099	0.356268	0.0986587	6.22753	0.472847	0.0346127	2.0624	-1.38411	5.33e-05	4.57352	-0.133611	0.962225	3.75666	-0.417376	1	1.46428	-1.82266	0.000905	3.33248
ENSMUSG00000024346	Pfdn1	2.64436	0.395084	0.0630493	2.46915	0.171784	0.513096	1.6421	-0.521501	0.145741	2.05568	-0.154618	0.92537	2.0046	-0.185736	1	0.928804	-1.3361	0.0251986	1.39115	-0.721958	0.824787	1.34542	-0.763587	1				ENSMUSG00000022354	Ndufb9	3.19802	-0.249349	0.289584	4.43823	0.471248	0.0353297	3.44	-0.0536744	1	4.3329	0.30942	0.555963	3.46728	-0.0412657	1	1.76203	-1.05255	0.0551044	2.67751
ENSMUSG00000030706	Mrpl48	1.30148	0.394823	0.0645199	1.1754	0.102488	0.722547	0.896275	-0.357023	0.350656	0.912524	-0.312593	0.668335	0.904965	-0.307255	1	0.566105	-1.01904	0.100715	0.699506	-0.688091	0.854036	0.780221	-0.520754	1				ENSMUSG00000067924	Cxx1b	2.10734	0.63107	0.00158308	2.08111	0.470284	0.0365737	0.744219	-1.26844	0.00021626	0.966095	-0.832572	0.100699	0.631371	-1.40739	1	0.20218	-3.10526	7.24e-07	0.432279
ENSMUSG00000072704	Smim10l1	1.71507	0.393981	0.0648494	1.68201	0.274751	0.263666	0.685859	-1.20448	0.000442642	1.76058	0.277987	0.615948	1.29957	-0.18493	1	0.444797	-1.78048	0.00273911	0.568512	-1.39314	0.336109	1.37614	-0.10191	1				ENSMUSG00000051853	Arf3	1.30524	0.103103	0.703709	1.56027	0.466216	0.0387041	1.19503	-0.0764322	0.952057	0.701872	-0.88214	0.111163	0.599802	-1.06608	1	0.531795	-1.27919	0.0335269	1.22086
ENSMUSG00000023104	Rfc2	0.673011	0.392728	0.0687337	0.59583	0.0602413	0.856846	0.30786	-0.997627	0.00576336	0.353206	-0.751578	0.200057	1.36271	1.25858	0.379141	0.341868	-0.787754	0.233095	1.12916	0.999527	0.115235	0.337891	-0.764862	1				ENSMUSG00000026750	Psmb7	2.33884	0.079806	0.777802	2.82172	0.466085	0.0380604	1.16826	-1.04736	0.00220004	2.80658	0.335366	0.514149	2.59388	0.193869	1	1.25474	-0.887397	0.111188	1.07677
ENSMUSG00000046675	Tmem251	0.740767	0.392634	0.0688145	0.660201	0.073771	0.814297	0.257532	-1.41656	8.15427e-05	0.583834	-0.133288	1	0.310424	-1.02887	1	1.00845	0.710861	0.0772862	0.157192	-2.02517	0.103027	0.534482	-0.24732	1				ENSMUSG00000026914	Psmd14	0.937448	0.123978	0.642115	1.11125	0.46594	0.0394305	0.572352	-0.708426	0.0425262	0.92796	0.061672	0.999936	1.01019	0.18191	1	0.370051	-1.31228	0.0293977	0.366782
ENSMUSG00000027201	Myef2	0.995009	0.392364	0.0686933	0.874772	0.0456422	0.901927	0.381747	-1.26781	0.000409649	1.3765	0.754811	0.0582921	1.78362	1.07649	0.553105	0.18135	-2.29142	0.000165867	0.497775	-0.79227	0.772513	0.540626	-0.659966	1				ENSMUSG00000027797	Dclk1	1.19467	-0.187888	0.45569	1.61041	0.465781	0.0397413	2.22462	0.932475	0.00086178	0.525723	-1.36062	0.00827013	0.636632	-1.02651	1	0.117632	-3.5157	5.87e-08	0.822639
ENSMUSG00000028851	Nudc	2.97938	0.390035	0.0674376	2.89852	0.254486	0.307129	1.08688	-1.34706	8.50758e-05	1.76694	-0.571006	0.304359	2.56757	-0.00207449	1	1.05011	-1.3339	0.0255982	5.81087	1.22453	0.0580977	1.32699	-0.959257	1				ENSMUSG00000079480	Pin4	1.11107	0.322427	0.145129	1.22057	0.465498	0.0395283	0.542369	-0.938095	0.00643755	0.720939	-0.470995	0.519372	0.494574	-0.987523	1	0.481557	-1.06309	0.0849172	0.723084
ENSMUSG00000026787	Gad2	1.88321	0.388046	0.0715067	2.84295	1.32529	3.11467e-11	0.112436	-4.01659	3.02458e-22	0.148001	-3.54265	1.15225e-10	0.0789213	-4.29194	0.194703	0.156843	-3.43078	1.01862e-07	0.117894	-3.78695	0.000939641	0.0675782	-4.48231	0.252756				ENSMUSG00000056211	R3hdm1	0.961601	0.414654	0.051623	1.02113	0.464953	0.0403999	0.345874	-1.35358	0.00015591	0.704596	-0.233644	0.884699	0.836566	0.0307346	1	0.286728	-1.56261	0.00911495	0.364162
ENSMUSG00000028484	Psip1	2.63009	0.387903	0.0692717	2.78852	0.439819	0.0525308	1.14417	-1.07929	0.0016095	2.01572	-0.180514	0.881315	3.89871	0.791212	0.807147	0.263447	-3.16761	4.41763e-07	1.45665	-0.65055	0.88443	0.7065	-1.68717	1				ENSMUSG00000004937	Sgta	1.02214	0.187626	0.442291	1.18127	0.464724	0.0398534	0.637137	-0.637153	0.0706119	0.768154	-0.324871	0.740422	0.589279	-0.688418	1	0.466853	-1.06095	0.0855695	0.597331
ENSMUSG00000039552	Rsph4a	0.273847	0.387787	0.0865636	0.188371	-0.434175	0.10065	0.049793	-2.37684	1.93949e-09	0.0163437	-3.87329	3.03246e-10	0.0157843	-3.51037	0.481865	0.0245067	-3.2679	2.04825e-06	2.47578	3.7842	7.00751e-15	0.00614348	-4.28626	0.358855				ENSMUSG00000056342	Usp34	1.21004	0.415341	0.0504186	1.28449	0.464676	0.0398936	0.460987	-1.26623	0.00038311	0.769062	-0.450991	0.547628	0.826043	-0.322492	1	0.339418	-1.65294	0.00557314	0.589471
ENSMUSG00000014905	Dnajb9	1.80933	0.387362	0.0708744	1.62374	0.0838663	0.781437	1.62871	0.0726355	0.88861	0.741823	-1.12671	0.0322117	0.752383	-1.05695	1	0.605315	-1.41096	0.0183639	1.00603	-0.643932	0.893787	1.92905	0.307519	1				ENSMUSG00000002768	Mea1	1.11076	0.0501199	0.880088	1.35496	0.464163	0.0399225	0.817034	-0.461883	0.206507	0.740915	-0.589076	0.359404	0.562972	-0.953807	1	0.574682	-0.957318	0.126653	1.7003
ENSMUSG00000002015	Bcap31	1.2171	0.386715	0.0716387	0.996513	-0.101317	0.75414	0.875394	-0.292171	0.467548	0.678264	-0.665927	0.275802	0.531404	-0.982383	1	0.982719	-0.0982394	1	1.05319	0.00661859	0.996228	1.33928	0.355345	1				ENSMUSG00000035199	Arl6ip5	1.07657	-0.302776	0.185439	1.52458	0.463877	0.039971	1.12382	-0.140354	0.795297	1.20489	-0.0256266	1	0.904965	-0.440457	1	1.01335	-0.287155	0.85222	1.18418
ENSMUSG00000090733	Rps27	18.3979	0.386632	0.0692015	13.8615	-0.263681	0.317047	8.62651	-0.965144	0.00470694	14.6303	-0.124853	0.977004	13.6797	-0.221594	1	23.2912	0.591994	0.182275	15.9786	0.00873176	1	18.2523	0.197873	1				ENSMUSG00000060860	Ube2s	2.43529	-0.292839	0.201417	3.43291	0.463415	0.0396361	1.3412	-1.13832	0.00088333	3.75724	0.485376	0.28283	10.9753	2.03979	0.0218562	1.52922	-0.886789	0.112125	1.41211
ENSMUSG00000073295	Nudt11	0.876436	0.386157	0.0735698	1.09115	0.812803	0.000114012	0.319104	-1.35055	0.000165	0.309623	-1.34675	0.00930452	0.468267	-0.687547	1	0.0600414	-3.69706	2.4382e-08	0.544933	-0.47751	1	0.0614348	-3.50483	0.491568				ENSMUSG00000028889	Yrdc	0.419083	0.177984	0.479697	0.485382	0.461367	0.0446857	0.141348	-1.5818	1.43e-05	0.363194	-0.109779	1	0.284117	-0.444619	1	0.214434	-0.893777	0.166166	0.191251
ENSMUSG00000004771	Rab11a	2.27735	0.385197	0.0714449	1.8566	-0.111001	0.723465	1.25875	-0.709981	0.0408705	2.4334	0.336065	0.513313	1.74679	-0.173272	1	1.49981	-0.407333	0.543348	1.08725	-0.868525	0.707113	1.32699	-0.571737	1				ENSMUSG00000028426	Rad23b	0.947799	-0.130217	0.632757	1.24361	0.460502	0.0417817	0.87111	-0.225098	0.605891	1.09775	0.144314	0.855786	1.12594	0.171679	1	0.385981	-1.41976	0.0175542	0.825259
ENSMUSG00000030007	Cct7	2.54414	0.385023	0.0716161	2.64758	0.396298	0.0854797	0.769918	-1.63225	2.43018e-06	2.35077	0.107649	0.913373	2.25189	0.0347232	1	0.84303	-1.42712	0.0164307	1.34923	-0.715438	0.831012	1.37614	-0.680153	1				ENSMUSG00000029245	Epha5	1.30305	1.11566	5.77e-09	1.10493	0.459808	0.0435128	0.0894133	-3.47351	7.22e-18	0.242432	-1.94893	0.00014621	0.436698	-1.02539	1	0.0771961	-3.57637	5.23e-08	0.0392981
ENSMUSG00000030216	Wbp11	1.00505	0.384373	0.0740005	0.986349	0.268837	0.278627	0.417619	-1.15052	0.00128198	0.621061	-0.510424	0.463701	0.952317	0.138478	1	0.434994	-1.03112	0.0970688	1.1999	0.483153	0.524595	0.595917	-0.538804	1				ENSMUSG00000049536	Tceal1	1.27387	0.752917	0.00013114	1.20228	0.457888	0.0436558	0.254319	-2.06531	1.65e-08	0.573846	-0.798244	0.163989	0.473528	-1.03299	1	0.132336	-2.92743	2.89e-06	0.626149
ENSMUSG00000018395	Kif3a	1.05978	0.384192	0.074254	1.1754	0.538196	0.0151662	0.299294	-1.73517	1.51946e-06	0.739099	-0.326365	0.738604	0.768168	-0.250857	1	0.276926	-1.7723	0.00302754	1.01389	0.154056	0.862522	0.319461	-1.50733	1				ENSMUSG00000047945	Marcksl1	5.52039	-0.107829	0.697135	7.16622	0.457698	0.0419024	4.00754	-0.58612	0.0969565	10.0178	0.877423	0.020167	5.72969	-0.0171256	1	1.15794	-2.38045	2.39e-05	2.22427
ENSMUSG00000038646	Fam103a1	1.68951	0.384191	0.0728962	1.97789	0.663277	0.00198542	0.502749	-1.65754	1.80686e-06	0.608349	-1.32148	0.0100997	0.647155	-1.17617	1	0.64085	-1.22764	0.0418456	1.2523	-0.223842	1	1.02596	-0.510331	1				ENSMUSG00000071337	Tia1	1.1255	0.344945	0.115446	1.22147	0.4569	0.0440689	0.357653	-1.5796	1.07e-05	1.16404	0.26191	0.645787	1.30483	0.410656	1	0.224236	-2.18857	0.0002822	0.40084
ENSMUSG00000003131	Pafah1b2	1.57972	0.384005	0.0731671	1.74751	0.532105	0.0161074	0.603406	-1.27986	0.000191149	0.948843	-0.55444	0.324742	0.804998	-0.764145	1	0.351671	-2.00834	0.000757927	1.11083	-0.301171	1	0.896947	-0.60684	1				ENSMUSG00000031532	Saraf	4.72159	0.378899	0.0764559	5.05484	0.454134	0.0437945	2.65777	-0.685322	0.0488327	1.70519	-1.32125	0.00571328	1.20487	-1.77292	1	1.49613	-1.49709	0.00606116	3.49753
ENSMUSG00000030327	Necap1	1.15013	0.383291	0.0750603	1.61086	1.11201	4.00026e-08	0.154198	-2.83875	1.13042e-13	0.286015	-1.86713	0.000247852	0.315685	-1.64756	1	0.180124	-2.51721	3.78108e-05	0.170292	-2.55373	0.0284444	0.270313	-1.86305	1				ENSMUSG00000023087	Noct	0.283728	-0.26397	0.273491	0.39323	0.453968	0.0510444	0.403163	0.400506	0.189989	0.101694	-1.70346	0.00113771	0.173627	-0.842863	1	0.319812	0.0153043	0.959181	0.133613
ENSMUSG00000021076	Actr10	1.09084	0.383047	0.0748948	1.12616	0.377266	0.106508	0.47116	-1.0921	0.0022523	0.858953	-0.140733	0.950053	0.715553	-0.396191	1	0.406811	-1.25175	0.0384671	0.39822	-1.25553	0.421419	0.786365	-0.258892	1				ENSMUSG00000000563	Atp5f1	3.8359	-0.0930347	0.745305	4.9401	0.45384	0.0437945	3.11929	-0.396597	0.288125	4.53084	0.198836	0.755061	4.27227	0.0954526	1	2.49601	-0.706073	0.217088	2.42338
ENSMUSG00000057880	Abat	1.12221	0.382736	0.076415	0.700857	-0.61634	0.00932842	2.08917	1.35798	2.548e-07	0.44582	-1.17514	0.0255075	0.18415	-2.37548	0.86674	0.0906748	-3.4694	9.39814e-08	0.568512	-0.779908	0.780975	0.202735	-2.23324	0.964705				ENSMUSG00000026014	Raph1	0.553811	0.332574	0.137042	0.602832	0.45349	0.0491378	0.115648	-2.21012	3.9e-09	0.314162	-0.666915	0.285424	0.457744	-0.0803894	1	0.356572	-0.466628	0.586271	0.133613
ENSMUSG00000019054	Fis1	3.81802	0.382176	0.073346	3.20569	-0.0547237	0.897321	2.99668	-0.154641	0.762847	3.04084	-0.124655	0.977355	2.11509	-0.649459	1	1.77306	-0.930808	0.0931695	2.67751	-0.308069	1	2.24851	-0.560581	1				ENSMUSG00000094483	Purb	1.17161	-0.118199	0.664778	1.52458	0.45334	0.0454689	1.21752	-0.0176147	1	1.07505	-0.208861	0.841277	1.1733	-0.0707112	1	0.43867	-1.53644	0.00988045	1.18156
ENSMUSG00000027346	Gpcpd1	0.628782	0.380435	0.0811328	0.410621	-0.536034	0.0267996	0.283231	-1.02802	0.00467736	0.578386	0.0995864	0.855047	0.668201	0.307539	1	0.800144	0.598495	0.144971	0.220069	-1.31081	0.39537	2.19322	2.05676	0.0163281				ENSMUSG00000061601	Pclo	1.06151	1.12376	5.08e-09	0.895326	0.452939	0.0482346	0.0845946	-3.25106	4.23e-16	0.148001	-2.36555	6.15e-06	0.14732	-2.26584	0.909472	0.0943508	-2.98865	2.55e-06	0.110035
ENSMUSG00000030782	Tgfb1i1	0.137708	0.380389	0.11102	0.0788266	-0.771794	0.0033856	0.0364078	-1.81846	9.70913e-06	0.0853505	-0.4957	0.547628	0.14732	0.355909	1	0.00980268	-3.50448	4.67974e-06	0.0392981	-1.53263	0.347748	1.5543	3.90189	7.69818e-11				ENSMUSG00000020863	Luc7l3	1.23278	0.0774147	0.786998	1.47986	0.452771	0.0457247	0.785445	-0.670969	0.0554384	1.27118	0.0961884	0.935949	1.5416	0.370213	1	0.385981	-1.6805	0.00477755	1.07677
ENSMUSG00000039910	Cited2	1.01163	0.380359	0.0827402	1.24903	0.787304	0.000235854	0.29394	-1.69447	3.65436e-06	0.233352	-1.97834	0.000140162	0.299901	-1.53632	1	0.492585	-0.858915	0.191745	0.303905	-1.53792	0.280131	0.681926	-0.356271	1				ENSMUSG00000026021	Sumo1	4.22643	0.416934	0.0476667	4.46014	0.452735	0.0444886	1.44346	-1.43254	2.97e-05	2.89828	-0.335282	0.633116	3.1779	-0.187515	1	1.40423	-1.40702	0.009741	1.74483
ENSMUSG00000021250	Fos	15.531	0.380252	0.0769338	10.1923	-0.527649	0.0274528	24.5266	1.04398	0.000137421	2.28903	-2.63957	1.1362e-07	3.51989	-1.94806	1	1.98627	-2.82245	1.22665e-06	32.8479	1.34269	0.0309401	3.03488	-2.1611	0.994017				ENSMUSG00000020483	Dynll2	4.21059	0.133582	0.606727	4.94281	0.452544	0.0450898	1.49058	-1.53956	8.16e-06	7.60891	1.0333	0.00437432	2.00986	-1.00221	1	0.873664	-2.25243	0.00016579	1.77103
ENSMUSG00000031532	Saraf	4.72159	0.378899	0.0764559	5.05484	0.454134	0.0437945	2.65777	-0.685322	0.0488327	1.70519	-1.32125	0.00571328	1.20487	-1.77292	1	1.49613	-1.49709	0.00606116	3.49753	-0.229498	1	2.48811	-0.724147	1				ENSMUSG00000021832	Psmc6	0.770567	-0.135346	0.615835	1.00939	0.451958	0.0469136	0.435288	-0.993398	0.00569152	1.17856	0.581372	0.176049	1.23643	0.608639	0.951625	0.491359	-0.76012	0.252202	0.474197
ENSMUSG00000014226	Cacybp	2.36236	0.377391	0.0786118	2.63516	0.54559	0.0131315	0.875929	-1.32914	0.000106168	1.58988	-0.385471	0.555108	1.60473	-0.354081	1	0.514641	-2.04506	0.000591083	1.60074	-0.36025	1	0.7065	-1.53729	1				ENSMUSG00000032802	Srxn1	0.881298	0.473301	0.0252045	0.91091	0.45127	0.0502858	0.526842	-0.536554	0.14152	0.144369	-2.42803	4.02e-06	0.121013	-2.56552	0.801394	0.283052	-1.42253	0.0195335	0.233169
ENSMUSG00000079523	Tmsb10	16.8087	0.377184	0.0787734	17.9221	0.443678	0.0501838	3.10109	-2.37574	3.89335e-11	7.2675	-1.05437	0.030808	7.82374	-0.907682	1	2.71657	-2.48365	1.23374e-05	2.88448	-2.3637	0.0151103	17.8161	0.289515	1				ENSMUSG00000032118	Fez1	1.59321	-0.564292	0.00697027	2.52787	0.450659	0.0465437	2.68722	0.458683	0.140333	3.13436	0.676813	0.0967256	2.45182	0.262438	1	0.139688	-3.93206	2.5e-09	3.36391
ENSMUSG00000014402	Tsg101	1.46836	0.376111	0.0804144	1.45479	0.28267	0.247467	0.592698	-1.19999	0.000464378	1.29297	0.0279886	1	1.15225	-0.14262	1	0.737652	-0.815919	0.207552	0.733564	-0.805325	0.754945	0.749504	-0.763722	1				ENSMUSG00000020577	Tspan13	3.4005	0.800258	3.94e-05	3.15148	0.450582	0.0463406	0.26235	-3.44373	2.75e-18	1.06961	-1.31414	0.00613725	1.84676	-0.472036	1	0.411713	-2.69198	1.04e-05	1.87845
ENSMUSG00000026500	Cox20	1.00379	0.37604	0.0818251	0.879967	0.0277629	0.959062	0.705669	-0.334775	0.391081	0.874389	0.0115892	1	0.573495	-0.598349	1	0.318587	-1.49199	0.0126354	0.827879	-0.0691591	1	0.761791	-0.187405	1				ENSMUSG00000028773	Fabp3	1.76667	1.05707	3.6e-08	1.51645	0.450417	0.0481891	0.150985	-3.17996	5.93e-16	0.169793	-2.93712	3.52e-08	0.131536	-3.18684	0.532902	0.575907	-1.13009	0.0661769	0.141473
ENSMUSG00000060636	Rpl35a	15.6877	0.375861	0.0786118	12.2484	-0.202386	0.459152	6.93194	-1.06256	0.00183241	13.5353	-0.0046396	1	14.0848	0.0478816	1	20.6077	0.643723	0.140697	10.3433	-0.403238	0.927191	12.9259	-0.0785217	1				ENSMUSG00000032328	Tmem30a	1.16738	-0.177035	0.486741	1.55553	0.450369	0.0469066	1.18058	-0.102836	0.885868	1.19945	-0.0731388	1	1.13121	-0.155045	1	0.686188	-0.908639	0.150763	0.644488
ENSMUSG00000030603	Psmc4	1.53643	0.375626	0.0807746	1.50335	0.255637	0.305869	0.620539	-1.19941	0.000466041	1.28207	-0.0557232	1	1.2417	-0.100382	1	0.684962	-0.993388	0.109768	0.966732	-0.468602	1	1.25327	-0.0870061	1				ENSMUSG00000031667	Aktip	1.09147	0.192315	0.427935	1.25061	0.449613	0.0477204	0.759745	-0.460361	0.208425	0.91434	-0.155568	0.924623	0.689246	-0.555177	1	0.18135	-2.53539	3.22e-05	0.948393
ENSMUSG00000033916	Chmp2a	2.4069	0.375017	0.0805738	2.17214	0.0861174	0.773045	1.53823	-0.487531	0.178624	1.85864	-0.176058	0.888111	1.05228	-0.993604	1	1.26087	-0.755096	0.184031	1.69244	-0.307168	1	1.54201	-0.440185	1				ENSMUSG00000040048	Ndufb10	3.61522	0.22868	0.327006	4.08408	0.449101	0.0464842	2.36383	-0.537879	0.131521	2.49151	-0.434132	0.482904	2.26241	-0.555559	1	1.50716	-1.17519	0.0314311	1.98324
ENSMUSG00000020267	Hint1	10.402	0.373861	0.0805952	10.42	0.304484	0.203941	4.97288	-0.942287	0.00579463	7.34377	-0.314853	0.662991	8.91811	-0.020263	1	4.93442	-0.904337	0.103478	6.94266	-0.386145	0.942416	3.37277	-1.43191	1				ENSMUSG00000029623	Pdap1	1.13005	-0.184843	0.462762	1.5099	0.448979	0.0478162	0.878606	-0.529064	0.140937	1.62075	0.444447	0.339528	1.60473	0.396913	1	0.671484	-0.89747	0.157267	1.03485
ENSMUSG00000068290	Ddrgk1	1.73327	0.373801	0.082282	1.53475	0.0463718	0.897882	1.11633	-0.475796	0.191655	1.12136	-0.447328	0.46526	0.973363	-0.629919	1	1.10158	-0.466599	0.577986	1.5562	0.0531293	0.955172	1.1304	-0.412859	1				ENSMUSG00000020265	Sumo3	2.05432	0.526591	0.0099335	2.08202	0.448857	0.047435	0.620004	-1.56041	6.37e-06	0.907076	-0.94224	0.057271	1.14173	-0.567223	1	0.904297	-0.933271	0.137353	0.762382
ENSMUSG00000028341	Nr4a3	0.236675	0.373759	0.101523	0.115642	-1.05357	1.68971e-05	0.381211	1.07756	0.000116673	0.0299635	-2.8228	7.97045e-07	0.0631371	-1.60263	1	0.0624921	-1.74134	0.00633962	0.61829	1.67107	0.00278533	0.344035	0.774877	0.7718				ENSMUSG00000031701	Dnaja2	1.22949	-0.0150646	1	1.52797	0.446545	0.0490856	0.899487	-0.512493	0.155005	1.18764	-0.0634317	1	1.30483	0.0761446	1	0.628597	-1.0145	0.102003	0.940534
ENSMUSG00000038619	Ensa	1.33112	0.373434	0.0836106	1.64023	0.776326	0.000230191	0.462058	-1.43073	6.02553e-05	0.425844	-1.50189	0.00321141	0.568234	-1.02302	1	0.333291	-1.84165	0.00200743	0.689026	-0.754482	0.801183	0.448474	-1.35969	1				ENSMUSG00000020949	Fkbp3	4.6049	0.761077	9.68e-05	4.31265	0.446367	0.0482717	1.10723	-1.78575	2.91e-07	1.82232	-0.990419	0.0435273	2.25715	-0.639931	1	0.643301	-2.50319	3.31e-05	1.05319
ENSMUSG00000021270	Hsp90aa1	12.4757	0.372651	0.0822902	13.6183	0.492553	0.0269092	3.93793	-1.57628	4.87788e-06	5.15916	-1.12332	0.0202599	7.22919	-0.591603	1	2.05121	-2.46083	1.37841e-05	28.2239	1.44203	0.0158475	3.28062	-1.73579	1				ENSMUSG00000070319	Eif3g	1.29364	0.214395	0.367739	1.46721	0.445805	0.0495047	0.489364	-1.39063	5.32e-05	1.27118	0.104704	0.920704	1.11542	-0.0931694	1	0.682512	-0.832785	0.196863	0.728324
ENSMUSG00000030795	Fus	2.74459	0.372099	0.0832666	2.80817	0.348936	0.138294	1.13774	-1.16207	0.000674209	1.8995	-0.345809	0.617942	2.75699	0.212253	1	0.958212	-1.35735	0.0229016	1.88107	-0.346653	1	2.59255	0.121456	1				ENSMUSG00000022139	Mbnl2	1.17161	0.0314943	0.943414	1.42814	0.44573	0.0500141	0.881819	-0.437437	0.236278	0.955199	-0.295104	0.697281	0.631371	-0.877122	1	0.582034	-1.02875	0.0973891	0.762382
ENSMUSG00000039016	Timm8b	3.98239	0.371394	0.0836013	4.55162	0.596415	0.00594996	1.76042	-1.06413	0.00184667	2.54054	-0.470655	0.431543	1.43637	-1.27654	1	1.03541	-1.79106	0.00245613	0.882896	-1.99225	0.103096	1.43757	-1.27421	1				ENSMUSG00000055943	Emc7	1.56544	-0.0694688	0.824053	1.98828	0.444881	0.0497012	1.35726	-0.278104	0.494028	1.78419	0.158695	0.829809	1.35745	-0.251789	1	0.845481	-0.967234	0.12085	0.757143
ENSMUSG00000062456	Rpl9-ps6	1.16895	0.37072	0.08636	0.971668	-0.0828837	0.811227	0.484545	-1.16208	0.000715615	1.09321	0.118948	0.894652	1.1996	0.246316	1	1.14569	0.188241	0.76238	0.736184	-0.468688	1	1.01982	0.00995907	1				ENSMUSG00000071708	Sms	1.52467	0.899183	3.41e-06	1.36648	0.443817	0.0513626	0.256996	-2.24949	1.07e-09	0.355022	-1.71213	0.00075856	0.747122	-0.5714	1	0.31246	-1.87825	0.00166777	0.19911
ENSMUSG00000027223	Mapk8ip1	1.51149	0.370223	0.0865021	1.59099	0.409591	0.0752182	0.904306	-0.594095	0.0937505	1.1604	-0.187339	0.870684	0.552449	-1.24956	1	0.0992521	-3.7782	9.07334e-09	1.07153	-0.296465	1	0.417756	-1.64669	1				ENSMUSG00000079523	Tmsb10	16.8087	0.377184	0.0787734	17.9221	0.443678	0.0501838	3.10109	-2.37574	3.89e-11	7.2675	-1.05437	0.030808	7.82374	-0.907682	1	2.71657	-2.48365	1.23e-05	2.88448
ENSMUSG00000028822	Tmem50a	1.81153	0.36775	0.0883164	1.53926	-0.0413069	0.940934	0.962665	-0.781076	0.0238606	1.06234	-0.599858	0.27658	0.647155	-1.28599	1	2.1958	0.514128	0.261219	1.01389	-0.644796	0.890366	2.18708	0.478402	0.964223				ENSMUSG00000028759	Hp1bp3	1.05084	0.202694	0.400893	1.19527	0.442211	0.0523365	0.666049	-0.601858	0.089289	0.754535	-0.385635	0.645928	1.32062	0.450354	1	0.374952	-1.41603	0.0179969	0.550173
ENSMUSG00000021728	Emb	0.352268	0.367429	0.101392	0.424399	0.716964	0.00114213	0.0792405	-2.07757	5.21702e-08	0.122578	-1.37315	0.0104984	0.142058	-1.06987	1	0.0465627	-2.74502	2.34602e-05	0.159812	-0.932893	0.682308	0.0184304	-3.65964	0.492191				ENSMUSG00000001783	Rtcb	0.889767	-0.212063	0.388611	1.19911	0.441974	0.0525422	0.497395	-1.06031	0.00205204	1.0006	0.043719	1	1.05755	0.121579	1	1.83923	0.99106	0.0149769	0.550173
ENSMUSG00000020811	Wscd1	0.542204	0.367215	0.0959179	0.356865	-0.530415	0.0292943	0.180433	-1.49559	4.10845e-05	1.31022	1.68882	2.69071e-07	0.883919	0.926822	0.71573	0.0539147	-3.16361	1.1631e-06	0.238408	-0.986262	0.629621	0.0184304	-4.28212	0.311318				ENSMUSG00000052738	Suclg1	1.27435	-0.100876	0.720368	1.63752	0.441552	0.0518753	1.29034	-0.0481668	1	1.26936	-0.0711386	1	1.11542	-0.256112	1	0.523218	-1.39065	0.0198463	1.49857
ENSMUSG00000021262	Evl	1.62614	0.367019	0.0896467	2.08563	0.869067	2.8394e-05	0.300364	-2.37725	1.33737e-10	0.685528	-1.09607	0.0378887	0.952317	-0.572353	1	0.680061	-1.09273	0.0747766	0.264607	-2.43331	0.037256	0.350178	-2.00547	1				ENSMUSG00000025137	Pcyt2	0.340348	-0.424013	0.0563609	0.503903	0.441422	0.0580483	0.164371	-1.42454	9.56e-05	1.19037	1.76836	5.8e-08	0.341992	-0.24657	1	0.170322	-1.30117	0.0348427	0.238408
ENSMUSG00000091537	Tma7	5.37044	0.366859	0.0876781	5.22175	0.235358	0.348439	2.74237	-0.844049	0.0138078	4.49997	-0.0549314	1	3.26208	-0.524872	1	2.5634	-0.898628	0.106074	2.52818	-0.900781	0.49958	2.83829	-0.726726	1				ENSMUSG00000009863	Sdhb	2.35546	-0.105758	0.704123	3.03268	0.441335	0.051222	1.75079	-0.547344	0.124057	3.23605	0.429205	0.35949	2.80434	0.18607	1	1.73262	-0.530488	0.383952	1.02437
ENSMUSG00000090000	Ier3ip1	2.21807	0.366697	0.0887986	2.27874	0.353549	0.132489	1.04994	-0.961099	0.00504152	1.45913	-0.426127	0.496779	1.48898	-0.376643	1	1.02193	-0.950225	0.128489	0.998171	-0.96447	0.632691	1.88605	-0.0335335	1				ENSMUSG00000028484	Psip1	2.63009	0.387903	0.0692717	2.78852	0.439819	0.0525308	1.14417	-1.07929	0.0016095	2.01572	-0.180514	0.881315	3.89871	0.791212	0.807147	0.263447	-3.16761	4.42e-07	1.45665
ENSMUSG00000027602	Map1lc3a	6.76399	0.366595	0.0880844	7.89508	0.641236	0.00280519	3.04434	-1.03932	0.00234639	2.43975	-1.33	0.00537245	2.20454	-1.42781	1	1.50716	-2.02005	0.000262439	4.3909	-0.430557	0.904967	5.70115	-0.0495058	1				ENSMUSG00000032002	Dcun1d5	1.0819	-0.147514	0.574018	1.41662	0.439509	0.0534491	0.830955	-0.523095	0.145981	1.34382	0.242265	0.676099	1.45215	0.338187	1	0.76706	-0.610815	0.392772	0.796441
ENSMUSG00000031517	Gpm6a	4.7139	0.36639	0.0887547	5.42797	0.609432	0.00484152	2.99026	-0.504513	0.161142	2.34532	-0.849379	0.0915439	3.08319	-0.41728	1	0.308784	-3.7957	5.27274e-09	0.893376	-2.22254	0.0603226	0.270313	-3.91011	0.367389				ENSMUSG00000025204	Ndufb8	3.88985	0.0452418	0.895327	4.6982	0.437632	0.0531443	2.61012	-0.61056	0.0820754	4.15221	0.129415	0.873164	4.15126	0.116249	1	2.31466	-0.754484	0.18358	2.11424
ENSMUSG00000045767	B230219D22Rik	1.25396	0.366363	0.0906273	1.33057	0.42427	0.0640991	0.390849	-1.59707	8.17439e-06	0.901628	-0.289848	0.705446	0.857612	-0.345981	1	0.439895	-1.35125	0.0243767	0.906475	-0.269176	1	1.35771	0.320789	1				ENSMUSG00000015837	Sqstm1	2.10545	0.135057	0.602405	2.45334	0.437357	0.0542622	1.30747	-0.67573	0.0530284	0.948843	-1.12824	0.0199816	0.673462	-1.57443	1	1.87354	-0.0958698	1	1.48809
ENSMUSG00000019087	Atp6ap1	1.86313	0.365924	0.0902701	1.89884	0.335557	0.156768	0.93536	-0.870446	0.0113917	1.1032	-0.58628	0.290795	0.547188	-1.56872	1	1.32704	-0.299792	0.708235	0.882896	-0.888882	0.691842	1.30242	-0.317119	1				ENSMUSG00000047907	Tshz2	1.39856	0.830032	2.21e-05	1.27636	0.437076	0.0565183	0.229155	-2.3225	4.18e-10	0.343218	-1.66567	0.00111275	0.652416	-0.672259	1	0.0747454	-3.84608	7.85e-09	0.592091
ENSMUSG00000032112	Trappc4	1.71899	0.365764	0.0902701	1.88258	0.494327	0.0268111	0.59591	-1.43732	2.97002e-05	1.42281	-0.0739579	1	0.862873	-0.796314	1	0.631047	-1.2858	0.0322749	0.424419	-1.83432	0.146608	0.903091	-0.729348	1				ENSMUSG00000021024	Psma6	1.60309	0.0284196	0.953655	1.94876	0.436875	0.0545347	0.98194	-0.763487	0.0272968	1.75513	0.158798	0.829701	1.58895	0.00120646	1	0.873664	-0.894156	0.158229	1.06891
ENSMUSG00000035242	Oaz1	12.6919	0.364732	0.0893983	10.9404	-0.014785	1	6.9389	-0.739138	0.0320804	8.5178	-0.39742	0.534041	10.9753	-0.0127283	1	10.8173	-0.0297764	1	11.2969	0.0333586	1	11.6296	0.0705319	1				ENSMUSG00000054428	Atpif1	9.46341	0.547959	0.00675427	9.46597	0.436008	0.0540756	3.1814	-1.38694	5.1e-05	4.52993	-0.810936	0.109902	5.16672	-0.587508	1	3.15156	-1.33642	0.0139799	4.43544
ENSMUSG00000028821	Syf2	1.10433	0.364701	0.0924749	0.867996	-0.197109	0.475707	0.806326	-0.280831	0.489883	0.970635	0.0189674	1	0.957579	-0.0016493	1	0.694765	-0.485916	0.551399	0.762382	-0.337089	1	1.22255	0.353075	1				ENSMUSG00000025393	Atp5b	6.08533	-0.13421	0.615417	7.90954	0.435673	0.054371	4.99215	-0.410338	0.268783	8.51144	0.438368	0.344026	7.98158	0.308503	1	3.20425	-1.04669	0.0565469	2.65131
ENSMUSG00000022295	Atp6v1c1	1.55494	0.364583	0.0919689	1.81075	0.634139	0.00333186	0.501143	-1.54801	7.65511e-06	0.587466	-1.26052	0.0147628	0.520881	-1.37812	1	1.27802	-0.0838771	1	0.382501	-1.83934	0.14613	0.522195	-1.37178	1				ENSMUSG00000013076	Amotl1	0.135669	-0.89544	2.38e-05	0.251161	0.433695	0.0711284	0.319104	0.757437	0.00922491	0.0826265	-1.35802	0.0124346	0.189411	-0.0808224	1	0.0428867	-2.27737	0.00038828	0.178151
ENSMUSG00000003038	Hmgn2	2.39577	0.363667	0.0927053	2.11228	0.03009	0.950292	0.986759	-1.17655	0.000598685	2.02299	-0.0444657	1	9.47582	2.24519	0.00551137	0.85896	-1.3225	0.0274614	1.44093	-0.542518	0.973671	2.13179	0.0305217	1				ENSMUSG00000076437	Selenoh	1.01963	-0.355303	0.113417	1.45818	0.433523	0.0587239	0.567534	-1.164	0.00073751	1.45641	0.319202	0.545313	6.94508	2.63091	0.00019422	1.27557	0.108765	0.903198	0.534454
ENSMUSG00000059518	Znhit1	1.35073	0.363589	0.0933327	1.32786	0.256273	0.305447	0.682647	-0.861159	0.0124632	0.69824	-0.792091	0.166154	0.699769	-0.749564	1	0.616343	-0.96513	0.123328	2.06446	0.841129	0.202468	0.903091	-0.380183	1				ENSMUSG00000044528	Tram1l1	1.06574	0.914244	2.46e-06	0.945693	0.431788	0.0602292	0.132246	-2.69279	1.63e-12	0.455808	-0.800663	0.164327	0.373561	-1.04158	1	0.0588161	-3.75615	1.67e-08	0.222689
ENSMUSG00000063200	Nol7	1.42868	0.362863	0.0938636	1.45457	0.330929	0.163925	0.593233	-1.1641	0.00068544	1.02784	-0.291111	0.702761	1.05228	-0.241449	1	0.633498	-1.00809	0.104487	1.05057	-0.246465	1	0.817082	-0.606567	1				ENSMUSG00000005625	Psmd4	1.86047	0.209536	0.379902	2.09986	0.430833	0.05848	0.905912	-1.00822	0.00324584	1.6607	-0.0478011	1	1.45215	-0.242643	1	0.813622	-1.11431	0.0674983	1.01127
ENSMUSG00000042675	Ypel3	4.34752	0.361961	0.0933327	4.72914	0.47596	0.0334473	1.8477	-1.12981	0.000940926	1.23577	-1.68489	0.000407777	1.0365	-1.87926	1	3.73237	-0.0199876	1	3.50015	-0.115765	1	2.36524	-0.686621	1				ENSMUSG00000063253	Scoc	3.09482	0.46602	0.0247417	3.17723	0.430401	0.0584624	0.9027	-1.64415	2.06e-06	1.9331	-0.450897	0.459023	1.71522	-0.604279	1	2.14556	-0.28677	0.729243	0.694266
ENSMUSG00000037971	1110032A03Rik	0.892434	0.361712	0.0973614	0.678496	-0.263455	0.324389	0.685324	-0.201262	0.660896	0.394065	-1.02833	0.0560372	0.441959	-0.809853	1	0.31246	-1.35504	0.0249104	3.13861	2.12904	2.52073e-05	0.307174	-1.32601	1				ENSMUSG00000039067	Psmd7	1.88682	0.156999	0.536801	2.17281	0.430273	0.0587981	1.14685	-0.695761	0.0456701	1.69521	-0.0692462	1	1.53634	-0.210925	1	0.673934	-1.44261	0.015336	1.24968
ENSMUSG00000045160	Bola3	1.1393	0.361105	0.0966431	0.803851	-0.405722	0.101261	1.27963	0.427967	0.176277	0.533895	-0.940406	0.0847791	0.647155	-0.616187	1	0.42029	-1.27974	0.0339398	2.21379	1.20374	0.0428733	0.700356	-0.500844	1				ENSMUSG00000048040	Arxes2	1.86203	0.45753	0.028477	1.91555	0.428327	0.0607858	1.2641	-0.344209	0.372629	0.969727	-0.730406	0.162486	1.00493	-0.644192	1	0.107829	-3.91614	3.2e-09	0.285566
ENSMUSG00000032320	Rcn2	2.38667	0.35911	0.0969961	2.05356	-0.0225259	1	2.79805	0.499962	0.102389	0.954291	-1.17988	0.0145094	1.23117	-0.762788	1	0.439895	-2.29837	0.000127211	1.68196	-0.312424	1	1.62802	-0.357726	1				ENSMUSG00000021282	Eif5	2.43968	0.0652049	0.827463	2.91049	0.428039	0.0601363	1.56875	-0.664667	0.0571159	1.88407	-0.357906	0.59815	2.02565	-0.236607	1	1.33684	-0.864713	0.121929	2.71943
ENSMUSG00000046865	Fbl	0.969443	0.358145	0.100229	0.878386	0.0817827	0.790205	0.291798	-1.65357	4.45917e-06	1.26482	0.6397	0.125832	1.12594	0.421319	1	0.580809	-0.562266	0.453526	0.521354	-0.704985	0.841185	0.577487	-0.545481	1				ENSMUSG00000011752	Pgam1	3.40709	-0.044678	0.907537	4.25054	0.427945	0.0597378	2.88585	-0.299273	0.451431	3.27147	-0.092211	1	3.23051	-0.109646	1	2.65775	-0.404453	0.5463	2.67227
ENSMUSG00000024446	Rpp21	0.959249	0.357547	0.100502	1.06134	0.510681	0.0223418	0.406911	-1.13381	0.00152533	0.604717	-0.494889	0.486663	0.736599	-0.180481	1	0.393333	-1.12519	0.0664687	0.269847	-1.64404	0.217543	0.540626	-0.625233	1				ENSMUSG00000027677	Ttc14	1.00348	0.30486	0.172105	1.0907	0.427275	0.0625968	0.385495	-1.31483	0.00023261	0.897088	0.0111109	1	1.08911	0.293381	1	0.374952	-1.29101	0.0327472	0.40346
ENSMUSG00000031422	Morf4l2	5.72099	0.356268	0.0986587	6.22753	0.472847	0.0346127	2.0624	-1.38411	5.33499e-05	4.57352	-0.133611	0.962225	3.75666	-0.417376	1	1.46428	-1.82266	0.000905003	3.33248	-0.594914	0.754945	3.58165	-0.486913	1				ENSMUSG00000002980	Bcam	0.0134885	-2.97413	2.28e-26	0.0840215	0.426868	0.137333	0.0936966	0.527597	0.148857	0.0190677	-1.86174	0.00721603	0.0473528	-0.398908	1	0.00490134	-3.56227	8.46e-05	0.0419179
ENSMUSG00000074129	Rpl13a	3.9587	0.355592	0.0997123	2.87593	-0.354659	0.156461	1.54198	-1.26658	0.000211508	4.86679	0.541909	0.210923	4.20914	0.285687	1	5.43804	0.702526	0.103946	1.46189	-1.26016	0.414889	4.38644	0.34438	1				ENSMUSG00000004319	Clcn3	1.67147	0.45456	0.0295944	1.7195	0.42599	0.062474	0.975515	-0.585437	0.0987937	0.977899	-0.555944	0.323521	0.826043	-0.772113	1	0.234039	-2.64523	1.52e-05	0.534454
ENSMUSG00000090841	Myl6	10.3014	0.354112	0.100712	9.00024	0.00452544	1	6.31461	-0.565818	0.109745	6.38313	-0.524838	0.358655	4.39329	-1.04616	1	5.97963	-0.614409	0.295573	4.22061	-1.11108	0.344981	17.5396	0.972332	0.76034				ENSMUSG00000047514	Tspyl1	1.71037	0.832549	1.88e-05	1.55191	0.425948	0.0627638	0.350693	-1.98904	4.34e-08	0.542974	-1.2843	0.0129555	0.547188	-1.21652	1	0.378628	-1.79604	0.0025748	0.267227
ENSMUSG00000039706	Ldb2	0.324507	0.35367	0.116116	0.300851	0.12604	0.667181	0.250571	-0.195454	0.749054	0.0535711	-2.46471	5.63877e-06	0.142058	-0.958082	1	0.0196054	-3.83816	5.37816e-08	1.01389	1.93825	0.000192173	0.0552913	-2.22454	0.986374				ENSMUSG00000038301	Snx10	1.0383	0.445299	0.034312	1.0715	0.425718	0.0639869	0.59591	-0.616502	0.0818248	0.347758	-1.39481	0.00672492	0.447221	-0.968892	1	0.563654	-0.662515	0.340407	0.419179
ENSMUSG00000031007	Atp6ap2	2.3219	0.353419	0.103479	2.75577	0.669113	0.00179333	0.81864	-1.41887	3.75618e-05	0.78359	-1.43487	0.00488496	0.941795	-1.11303	1	1.60151	-0.3553	0.62027	0.487296	-2.07796	0.0866485	1.34542	-0.596781	1				ENSMUSG00000032463	Faim	0.427866	-0.490384	0.0227976	0.648456	0.425526	0.0659107	0.379605	-0.535311	0.16904	1.01059	1.03434	0.00494016	0.626109	0.247988	1	0.419065	-0.353205	0.751489	0.474197
ENSMUSG00000077450	Rab11b	2.12741	0.353212	0.103021	1.96231	0.114694	0.687905	1.39688	-0.457259	0.210018	1.29115	-0.55608	0.321672	1.50477	-0.307736	1	1.02806	-0.886723	0.162147	1.95442	0.0754802	0.934949	2.00277	0.107428	1				ENSMUSG00000045767	B230219D22Rik	1.25396	0.366363	0.0906273	1.33057	0.42427	0.0640991	0.390849	-1.59707	8.17e-06	0.901628	-0.289848	0.705446	0.857612	-0.345981	1	0.439895	-1.35125	0.0243767	0.906475
ENSMUSG00000063511	Snrnp70	2.63574	0.352872	0.103236	2.80252	0.417836	0.0674699	1.11954	-1.13555	0.000893192	1.98848	-0.224397	0.815737	2.2098	-0.0615628	1	0.96924	-1.2912	0.031194	1.31256	-0.824671	0.73949	1.48672	-0.636786	1				ENSMUSG00000065990	Aurkaip1	1.58756	0.00131116	1	1.93995	0.423948	0.0634238	1.24697	-0.389318	0.300554	1.58988	0.00266732	1	1.51003	-0.0748284	1	1.02315	-0.661136	0.338215	0.995551
ENSMUSG00000034789	Rab24	1.27764	0.352644	0.105034	1.27975	0.287726	0.238679	0.721196	-0.695248	0.0463914	0.794486	-0.518907	0.449501	0.831305	-0.42564	1	0.589386	-0.95477	0.127689	1.12916	0.0192202	0.987201	0.657352	-0.763018	1				ENSMUSG00000028034	Fubp1	1.23859	0.0642416	0.832464	1.47489	0.423147	0.0648735	0.433146	-1.59835	8.02e-06	2.01118	0.811558	0.0365616	1.95199	0.701196	0.887999	0.38353	-1.70445	0.00424309	0.780722
ENSMUSG00000005779	Psmb4	2.67918	0.352538	0.103479	2.75419	0.343617	0.144967	1.3412	-0.882713	0.0100642	1.95398	-0.276546	0.725632	1.77836	-0.401434	1	1.13711	-1.07974	0.0490467	1.33351	-0.825636	0.739354	1.77546	-0.40373	1				ENSMUSG00000022884	Eif4a2	8.95335	0.823265	2.13e-05	8.13585	0.422738	0.0634679	1.75186	-2.06482	4.65e-09	3.04265	-1.18908	0.0135221	2.75699	-1.28713	1	1.56965	-2.14503	0.00011647	2.31073
ENSMUSG00000027778	Ift80	0.201072	0.351961	0.124538	0.109544	-0.878335	0.000337033	0.210416	0.304763	0.342153	0.0680988	-1.41352	0.00941856	0.152581	-0.162598	1	0.0392107	-2.18005	0.00068976	1.04271	2.76273	8.06897e-10	0.129013	-0.38943	1				ENSMUSG00000040652	Oaz2	3.46967	0.541283	0.00769173	3.45776	0.422718	0.0638107	1.34655	-1.17128	0.00060995	1.1486	-1.36481	0.00427723	1.12594	-1.34099	1	0.524443	-2.49383	3.56e-05	2.0435
ENSMUSG00000056763	Cspp1	0.408261	0.351847	0.114027	0.348734	-0.0420026	0.941516	0.258067	-0.516078	0.193585	0.195217	-0.911175	0.106406	0.431437	0.29012	1	0.121308	-1.59312	0.00908605	1.13702	1.75595	0.000954878	0.215022	-0.702478	1				ENSMUSG00000020022	Ndufa12	2.98722	-0.0234777	0.979194	3.68385	0.421688	0.0642385	2.80715	-0.117579	0.850037	2.87831	-0.073251	1	2.81486	-0.105608	1	1.23146	-1.33913	0.0138952	2.4784
ENSMUSG00000002010	Idh3g	1.38351	0.350951	0.106872	1.28268	0.1236	0.660934	1.15648	-0.0704699	0.966979	0.662828	-0.913267	0.0959222	1.02072	-0.245161	1	0.747454	-0.721327	0.282627	0.757143	-0.685471	0.854663	0.853943	-0.502577	1				ENSMUSG00000028465	Tln1	0.940584	0.182512	0.458474	1.06811	0.421313	0.0669483	0.43154	-1.11483	0.00183868	0.465796	-0.958132	0.0786091	0.536665	-0.70513	1	1.09422	0.343133	0.405766	0.332724
ENSMUSG00000024479	Mal2	0.191975	0.350624	0.127949	0.292494	1.31238	3.21426e-10	0.00803114	-4.4675	3.53603e-20	0.00907984	-4.17065	1.04714e-10	0.0210457	-2.69472	0.764076	0.0122533	-3.71044	3.26372e-07	0.0157192	-3.22847	0.00999059	0.00614348	-3.79341	0.461694				ENSMUSG00000026204	Ptprn	3.07176	1.1196	4.04e-09	2.55723	0.421223	0.0661393	0.37318	-2.64061	2e-12	0.444004	-2.32025	6.18e-06	0.436698	-2.26596	0.896642	0.245067	-3.15858	5.24e-07	0.19911
ENSMUSG00000020978	Klhdc2	1.45236	0.348938	0.109291	1.71634	0.655128	0.00232271	0.500607	-1.45509	2.44624e-05	0.911616	-0.506971	0.385151	0.989147	-0.36255	1	0.279376	-2.23919	0.000194193	0.437518	-1.55432	0.253874	1.28399	0.0159058	1				ENSMUSG00000035011	Zbtb7a	0.432728	-0.217588	0.38021	0.579116	0.421202	0.0703554	0.306254	-0.697609	0.0628809	0.364102	-0.4046	0.622622	0.33147	-0.507215	1	0.518317	0.137042	0.74384	0.657588
ENSMUSG00000106918	Mrpl33	1.92305	0.347965	0.109665	1.60589	-0.0903362	0.788821	1.4456	-0.244261	0.562438	1.48001	-0.196308	0.859086	1.62578	-0.0508049	1	1.00968	-0.766142	0.244618	2.13257	0.351965	0.659362	1.14883	-0.554249	1				ENSMUSG00000021708	Rasgrf2	1.24204	1.22587	1.32e-10	1.00464	0.421078	0.0684824	0.073351	-3.64719	4.68e-19	0.100786	-3.11112	9.33e-09	0.126274	-2.66772	0.748386	0.109055	-2.96892	2.57e-06	0.0785961
ENSMUSG00000018379	Srsf1	1.26384	0.347086	0.111997	1.20363	0.176537	0.501591	0.596981	-0.974943	0.00458281	1.34472	0.307753	0.563493	2.15192	0.975257	0.643556	0.343094	-1.73743	0.00354518	0.864557	-0.360614	1	0.460761	-1.25988	1				ENSMUSG00000020224	Llph	0.542518	-0.460714	0.0332239	0.809271	0.420748	0.0686526	0.472766	-0.542315	0.161313	1.12862	0.84699	0.028452	0.731338	0.146321	1	0.745004	0.178957	0.666125	0.455858
ENSMUSG00000032294	Pkm	6.39353	0.346954	0.109611	5.7374	0.0534926	0.874474	3.64774	-0.682582	0.0497214	3.90978	-0.548727	0.329088	3.80927	-0.563902	1	6.08011	0.127531	0.862738	3.31676	-0.769717	0.609592	6.44451	0.200791	1				ENSMUSG00000056602	Fry	0.604	0.422675	0.0483611	0.626773	0.420166	0.070498	0.200778	-1.46727	5.11e-05	0.475784	-0.116942	1	0.526142	0.0420654	1	0.0992521	-2.41863	9.05e-05	0.104795
ENSMUSG00000064341	mt-Nd1	49.8452	0.345146	0.112132	38.7411	-0.232967	0.389295	56.1226	0.421712	0.17983	36.5482	-0.273092	0.732127	34.1572	-0.362968	1	23.6624	-0.919149	0.0983179	20.042	-1.144	0.327012	25.8087	-0.770797	1				ENSMUSG00000007564	Ppp2r1a	1.53204	0.0606508	0.844096	1.82385	0.419365	0.0669037	1.26999	-0.264651	0.522494	1.40374	-0.0977428	1	1.29431	-0.211885	1	0.62247	-1.30875	0.0289848	1.10035
ENSMUSG00000047215	Rpl9	15.9885	0.344965	0.111385	13.4782	-0.0738959	0.835836	7.05669	-1.08172	0.00150558	15.1742	0.126181	0.877996	17.0102	0.279517	1	15.7701	0.182164	0.767829	9.90835	-0.510857	0.831602	14.0501	-0.0011792	1				ENSMUSG00000030057	Cnbp	2.60468	-0.0381575	0.929095	3.22805	0.419263	0.0661917	1.94086	-0.498912	0.166529	2.78933	0.081421	0.961021	3.4778	0.394771	1	1.26332	-1.10799	0.0431068	2.26619
ENSMUSG00000071337	Tia1	1.1255	0.344945	0.115446	1.22147	0.4569	0.0440689	0.357653	-1.57961	1.06715e-05	1.16404	0.26191	0.645787	1.30483	0.410656	1	0.224236	-2.18857	0.000282196	0.40084	-1.31193	0.386773	0.595917	-0.724143	1				ENSMUSG00000043384	Gprasp1	2.90817	1.05195	3.43e-08	2.46486	0.419025	0.0671418	0.39888	-2.4896	2.02e-11	0.483955	-2.14169	2.57e-05	0.431437	-2.23151	0.910153	0.292855	-2.84897	3.84e-06	0.660207
ENSMUSG00000029004	Kmt2e	1.04347	0.344466	0.116023	0.999223	0.186019	0.47498	0.603941	-0.660582	0.0603991	0.784498	-0.233548	0.883396	0.99967	0.132868	1	0.437445	-1.09998	0.0735114	0.620909	-0.565179	0.955328	0.860087	-0.0852559	1				ENSMUSG00000009575	Cbx5	1.35183	0.170767	0.493631	1.54039	0.418803	0.0677599	1.11954	-0.196025	0.669467	0.836253	-0.631096	0.244406	1.85202	0.557331	0.984337	0.221786	-2.56771	2.5e-05	1.08463
ENSMUSG00000028495	Rps6	14.9258	0.344169	0.112455	12.1285	-0.147047	0.619369	5.49008	-1.3605	6.89035e-05	15.8098	0.298169	0.574631	14.6004	0.156254	1	18.4597	0.531367	0.239859	7.51117	-0.816336	0.570431	13.0426	-0.00976352	1				ENSMUSG00000063511	Snrnp70	2.63574	0.352872	0.103236	2.80252	0.417836	0.0674699	1.11954	-1.13555	0.00089319	1.98848	-0.224397	0.815737	2.2098	-0.0615628	1	0.96924	-1.2912	0.031194	1.31256
ENSMUSG00000021577	Sdha	2.13196	0.342831	0.115678	2.07276	0.216584	0.398401	1.63353	-0.216614	0.621704	1.19491	-0.682327	0.196349	1.48372	-0.336856	1	0.87734	-1.13027	0.0630329	1.14226	-0.722556	0.82512	1.36999	-0.452221	1				ENSMUSG00000021774	Ube2e1	1.62803	0.248309	0.281531	1.79969	0.417561	0.0683636	1.13453	-0.424806	0.251193	0.959739	-0.659126	0.217623	1.07333	-0.465179	1	0.601639	-1.34038	0.0251538	0.780722
ENSMUSG00000031776	Arl2bp	2.06279	0.341622	0.117607	1.43085	-0.451065	0.0636434	1.46006	-0.344535	0.371421	3.33593	0.980522	0.00774209	3.55672	0.989512	0.627488	0.29163	-2.69209	1.07496e-05	1.75793	-0.0417369	1	1.05668	-0.780281	1				ENSMUSG00000018474	Chd3	2.41334	0.976958	3.54e-07	2.08653	0.415243	0.0703716	0.152592	-3.65398	9.88e-20	0.978807	-0.854058	0.0905326	0.620848	-1.47118	1	0.264672	-2.75567	7.28e-06	0.110035
ENSMUSG00000011114	Tbrg1	0.664228	0.340076	0.123915	0.581149	-0.00275132	1	0.344803	-0.831993	0.0230365	0.649209	0.171112	0.727587	0.389345	-0.574101	1	0.192378	-1.64229	0.00643906	0.385121	-0.601965	0.926821	1.38843	1.27319	0.334023				ENSMUSG00000001105	Ift20	1.42931	0.119873	0.655031	1.65875	0.415169	0.070498	0.64142	-1.18674	0.00053986	0.987887	-0.493303	0.401849	0.752383	-0.861762	1	0.514641	-1.45143	0.0149173	3.53159
ENSMUSG00000022336	Eif3e	2.28316	0.33976	0.119427	1.86135	-0.143717	0.62669	0.965878	-1.14902	0.000784118	2.68037	0.459072	0.316114	2.78855	0.481287	1	2.24359	0.174143	0.786644	0.793821	-1.35432	0.356516	2.43282	0.2803	1				ENSMUSG00000033760	Rbm4b	1.25317	0.30785	0.166251	1.3527	0.414408	0.0715841	0.489899	-1.28694	0.00018254	1.18946	0.105789	0.919195	1.54686	0.481608	1	0.25732	-2.16555	0.00031373	0.61829
ENSMUSG00000022820	Ndufb4	3.33729	0.33938	0.119126	3.43223	0.33406	0.157352	2.01367	-0.598963	0.0888823	2.40616	-0.301687	0.683211	2.0046	-0.554352	1	1.093	-1.46937	0.0131891	1.6741	-0.821859	0.740763	1.72632	-0.770528	1				ENSMUSG00000025410	Dctn2	1.25835	-0.170386	0.507289	1.64384	0.412732	0.0722879	1.33959	-0.0144895	1	1.37469	0.0262733	1	0.96284	-0.493846	1	0.681286	-1.02634	0.0972188	1.15798
ENSMUSG00000025794	Rpl14	15.8317	0.339114	0.118487	12.8544	-0.152256	0.604561	6.31461	-1.24001	0.000275608	18.3585	0.438708	0.342781	18.0835	0.380436	1	16.5077	0.264219	0.618559	8.9652	-0.646265	0.711958	12.6617	-0.141517	1				ENSMUSG00000019039	Dalrd3	0.618273	0.288301	0.204452	0.671494	0.411955	0.0763322	0.317498	-0.878437	0.015914	0.174333	-1.73078	0.00076051	0.126274	-2.09121	0.963777	0.209532	-1.44037	0.0172835	1.62432
ENSMUSG00000030647	Ndufc2	6.41925	0.339086	0.118998	5.98021	0.124444	0.655523	5.76421	0.0392003	0.973365	4.20306	-0.449269	0.460293	3.99868	-0.503442	1	2.07204	-1.49166	0.0061919	3.31676	-0.779835	0.601072	1.80004	-1.65838	1				ENSMUSG00000020086	H2afy2	0.333604	-0.307141	0.187122	0.462344	0.411647	0.0796809	0.132246	-1.64222	7.88e-06	0.928868	1.45644	1.95e-05	1.41006	1.93738	0.0261943	0.0539147	-2.85497	8.31e-06	0.243648
ENSMUSG00000060143	Gm10076	1.93104	0.338194	0.12173	1.41775	-0.346718	0.168512	1.57839	-0.114752	0.856945	1.74333	0.044931	1	1.68892	-0.00665721	1	1.64195	-0.047322	1	1.78151	0.0737192	0.93671	1.06282	-0.677925	1				ENSMUSG00000055447	Cd47	2.13525	0.629939	0.00164503	2.05401	0.411043	0.0739484	0.394061	-2.24291	1.02e-09	1.29025	-0.415272	0.51411	0.957579	-0.826752	1	0.905523	-0.936475	0.136951	0.445378
ENSMUSG00000091955	Gm9844	0.540479	0.338103	0.1293	0.602832	0.512801	0.0234506	0.103869	-2.32954	6.99903e-10	0.236984	-1.04971	0.0531558	0.236764	-0.986021	1	0.0931255	-2.39323	0.000110365	0.104795	-2.17331	0.0779578	0.485335	0.0439637	1				ENSMUSG00000027223	Mapk8ip1	1.51149	0.370223	0.0865021	1.59099	0.409591	0.0752182	0.904306	-0.594095	0.0937505	1.1604	-0.187339	0.870684	0.552449	-1.24956	1	0.0992521	-3.7782	9.07e-09	1.07153
ENSMUSG00000002012	Pnck	1.57721	0.338011	0.123827	2.4425	1.34612	1.30615e-11	0.094232	-4.04089	1.92876e-22	0.157989	-3.21722	2.40661e-09	0.178888	-2.93182	0.627488	0.116407	-3.6286	2.672e-08	0.267227	-2.39032	0.0421805	0.104439	-3.66742	0.442099				ENSMUSG00000066037	Hnrnpr	1.24204	0.0251625	0.964665	1.49319	0.409396	0.0753048	0.66819	-0.966478	0.0049298	1.73697	0.544306	0.211372	2.39921	0.977355	0.639366	0.449698	-1.49857	0.0119335	0.8174
ENSMUSG00000001270	Ckb	17.128	0.337978	0.121177	6.95323	-1.39099	1.06567e-09	32.0501	1.33587	3.31859e-07	17.6848	0.254297	0.652877	24.2288	0.693808	1	4.18452	-1.90145	0.000568581	13.4242	-0.169167	1	2.75842	-2.46279	0.864726				ENSMUSG00000021737	Psmd6	0.954387	-0.0269349	0.96852	1.17201	0.409291	0.0760058	0.5761	-0.820973	0.017622	1.41192	0.60058	0.157533	1.1996	0.317059	1	0.472979	-1.067	0.0837122	0.505635
ENSMUSG00000020076	Ddx50	1.43291	0.337663	0.123676	1.60815	0.526358	0.0177196	0.565927	-1.2547	0.000260801	0.785406	-0.718329	0.224768	0.910226	-0.469377	1	0.497486	-1.38252	0.0210081	0.922195	-0.455678	1	1.24098	-0.0199208	1				ENSMUSG00000023939	Mrpl14	0.961915	-0.0360264	0.937175	1.18556	0.409048	0.0759009	0.787051	-0.348309	0.36608	0.828989	-0.252152	0.770986	1.44163	0.568592	0.977933	0.746229	-0.405771	0.667049	0.903855
ENSMUSG00000035048	Anapc13	1.84917	0.33721	0.122923	1.37461	-0.323821	0.203941	1.77595	0.149455	0.701282	1.59442	-0.0269708	1	1.59421	-0.0279322	1	0.936156	-0.826139	0.199896	2.09328	0.376741	0.632797	1.09968	-0.566275	1				ENSMUSG00000003721	Insig2	0.979952	0.611792	0.00241694	0.9475	0.409019	0.0770082	0.291263	-1.5383	1.83e-05	0.339586	-1.2585	0.0155439	0.299901	-1.37291	1	0.313686	-1.35783	0.0243677	0.453238
ENSMUSG00000015605	Srf	0.251262	0.33697	0.140845	0.16985	-0.500959	0.0504553	0.250036	0.21064	0.523493	0.175241	-0.347421	0.718352	0.189411	-0.18954	1	0.102928	-1.12559	0.0790945	0.437518	1.02991	0.113519	0.196591	-0.131401	1				ENSMUSG00000064326	Siva1	0.275415	-0.482408	0.0276261	0.412654	0.40836	0.084217	0.177756	-1.02315	0.00533565	0.422213	0.341144	0.448642	1.31009	1.99623	0.0191087	0.423966	0.340753	0.419788	0.361542
ENSMUSG00000023147	Wrb	0.794721	0.336857	0.127185	1.00939	0.817574	0.000103512	0.237722	-1.67415	3.69213e-06	0.310531	-1.22365	0.0194866	0.426175	-0.706846	1	0.156843	-2.20341	0.0002795	0.702125	0.0120904	0.993584	0.0921521	-2.84833	0.71745				ENSMUSG00000022722	Arl6	0.783899	0.504442	0.0149893	0.786007	0.408194	0.0784721	0.352835	-0.961595	0.00780232	0.259683	-1.37895	0.00769637	0.389345	-0.729222	1	0.0771961	-3.11619	1.03e-06	1.07677
ENSMUSG00000024238	Zeb1	0.557889	0.336724	0.131051	0.41559	-0.319801	0.219634	0.401557	-0.31938	0.482323	0.659196	0.468915	0.261422	1.19434	1.31172	0.334901	0.0784214	-2.68689	1.9578e-05	0.301285	-0.705216	0.848009	0.909234	0.907533	0.628909				ENSMUSG00000035885	Cox8a	8.85533	-0.265282	0.254251	12.027	0.407755	0.0743904	10.6022	0.110798	0.789925	11.0883	0.174283	0.799185	9.9283	-0.003883	1	5.88283	-0.785752	0.163432	6.94528
ENSMUSG00000038034	Igsf8	1.10182	0.336657	0.126362	1.27997	0.604653	0.00563991	0.382282	-1.45155	5.09712e-05	0.79267	-0.305536	0.775768	0.847089	-0.191257	1	0.351671	-1.50546	0.0119683	0.487296	-1.00207	0.61007	0.4239	-1.18583	1				ENSMUSG00000030638	Sh3gl3	0.562594	-0.532518	0.0131556	0.862575	0.407754	0.0825354	0.0540763	-3.87435	3.11e-20	2.9346	2.43843	1.34e-14	0.794475	0.164729	1	0.0624921	-3.55251	9e-08	0.138853
ENSMUSG00000025757	Hspa4l	1.01822	0.336407	0.127504	0.885839	-0.0169745	1	0.696032	-0.402643	0.285887	0.312346	-1.58308	0.00197607	0.610325	-0.550492	1	0.176448	-2.39457	8.62251e-05	3.90885	2.25482	4.45403e-06	0.221165	-1.99486	1				ENSMUSG00000048978	Nrsn1	3.318	1.31162	3.96e-12	2.6076	0.406341	0.0781165	0.109223	-4.46847	5.18e-26	0.182505	-3.64968	3.28e-11	0.178888	-3.56907	0.38305	0.209532	-3.42272	9.3e-08	0.107415
ENSMUSG00000002660	Clpp	1.55352	0.336397	0.124432	1.80917	0.610126	0.00492875	0.656947	-1.15118	0.000782066	1.08958	-0.34501	0.61996	0.857612	-0.673723	1	0.393333	-1.84603	0.00191185	0.40084	-1.78547	0.162318	0.614348	-1.15248	1				ENSMUSG00000060073	Psma3	3.09482	0.124887	0.635944	3.57024	0.406324	0.0762311	1.55483	-1.01109	0.00309722	3.3777	0.21401	0.725169	2.75699	-0.100307	1	1.49491	-1.01681	0.0646761	2.10638
ENSMUSG00000034390	Cmip	0.998616	0.336166	0.127504	1.37167	1.01486	7.39895e-07	0.134388	-2.85789	9.98453e-14	0.46852	-0.952051	0.0814016	0.305162	-1.51624	1	0.194828	-2.22273	0.000240418	0.306525	-1.53024	0.269979	0.196591	-2.13236	0.998298				ENSMUSG00000018446	C1qbp	0.860281	-0.208394	0.397942	1.13858	0.405426	0.0793508	0.572352	-0.788838	0.0229242	1.57354	0.820499	0.034345	1.35745	0.537507	0.992953	0.775637	-0.289274	0.849554	0.453238
ENSMUSG00000031029	Eif3f	4.06253	0.33604	0.123363	2.71105	-0.526602	0.0269012	2.24818	-0.736437	0.0332023	5.01843	0.538055	0.215299	5.16146	0.535964	1	5.13783	0.561738	0.210318	2.28453	-0.656956	0.878497	4.07312	0.187915	1				ENSMUSG00000024097	Srsf7	0.905295	-0.0170112	1	1.10493	0.404774	0.0805514	0.448137	-1.12047	0.00176377	1.18583	0.412654	0.390635	2.31503	1.36798	0.273603	0.507289	-0.878983	0.170898	0.620909
ENSMUSG00000030161	Gabarapl1	3.68203	0.335353	0.124588	4.71853	0.83814	5.44974e-05	1.2202	-1.52302	9.90176e-06	1.20217	-1.49433	0.00170856	0.947056	-1.78286	1	0.653104	-2.36836	7.91394e-05	1.70554	-0.940626	0.651018	1.35771	-1.26221	1				ENSMUSG00000047193	Dync2h1	0.337996	0.294584	0.201121	0.364997	0.404683	0.0881003	0.171866	-0.888183	0.0166508	0.0853505	-1.88229	0.00035019	0.131536	-1.15647	1	0.0465627	-2.72404	2.18e-05	1.07415
ENSMUSG00000020994	Pnn	1.0659	0.334702	0.128436	1.05637	0.250937	0.317978	0.363007	-1.48069	3.52717e-05	1.25665	0.463334	0.314587	1.24696	0.41864	1	0.384755	-1.32574	0.0278972	0.468957	-1.01045	0.602119	0.841656	-0.152806	1				ENSMUSG00000026878	Rab14	2.34511	-0.12652	0.642295	2.99519	0.40415	0.078247	1.60623	-0.689553	0.0474493	3.35046	0.47761	0.291684	2.77803	0.165931	1	1.96911	-0.345004	0.634331	1.62956
ENSMUSG00000066900	Suds3	1.00426	0.334576	0.128276	0.794139	-0.206824	0.453565	0.859867	-0.0409295	1	0.719123	-0.3137	0.760757	0.894442	0.0218423	1	0.450923	-1.00382	0.107142	1.55358	0.843849	0.201858	0.688069	-0.357103	1				ENSMUSG00000063694	Cycs	2.80748	0.07703	0.786998	3.29649	0.403404	0.0790317	2.0474	-0.458883	0.207887	2.96366	0.132077	0.869045	2.84643	0.0607951	1	1.08687	-1.37149	0.021256	1.10821
ENSMUSG00000040276	Pacsin1	0.956269	0.332796	0.132508	1.49161	1.36149	8.60821e-12	0.0835238	-3.48933	5.10039e-18	0.059019	-3.90951	5.88287e-12	0.0578756	-3.75815	0.329578	0.0477881	-4.17465	9.56761e-10	0.167672	-2.33516	0.0495389	0.0307174	-4.53392	0.242246				ENSMUSG00000031865	Dctn1	1.06967	0.495481	0.0166955	1.07331	0.40281	0.0817427	0.45135	-1.06632	0.00291052	0.543882	-0.745381	0.201476	0.541926	-0.710318	1	0.324714	-1.49484	0.0124324	0.40084
ENSMUSG00000026014	Raph1	0.553811	0.332574	0.137042	0.602832	0.45349	0.0491378	0.115648	-2.21012	3.90447e-09	0.314162	-0.666915	0.285424	0.457744	-0.0803894	1	0.356572	-0.466628	0.586271	0.133613	-1.86661	0.149601	0.694213	0.522997	0.944024				ENSMUSG00000044676	Zfp612	1.13303	1.17356	7.91e-10	0.9213	0.401897	0.0838631	0.101192	-3.06577	4.52e-15	0.145277	-2.4681	2.31e-06	0.173627	-2.11041	0.956059	0.0686188	-3.51873	7.81e-08	0.159812
ENSMUSG00000044600	Smim7	1.25145	0.33129	0.132123	1.14355	0.0788518	0.79855	0.795618	-0.520758	0.148069	0.977899	-0.181937	0.879565	1.02598	-0.101948	1	0.613893	-0.875308	0.170714	0.961493	-0.198624	1	1.2717	0.209707	1				ENSMUSG00000033585	Ndn	9.46858	1.19337	4.07e-10	7.65815	0.401638	0.084	0.83738	-3.079	5.72e-16	1.17584	-2.51491	4.31e-07	1.06807	-2.58171	0.792077	0.471754	-3.81556	6.61e-09	0.906475
ENSMUSG00000037608	Bclaf1	1.38853	0.33013	0.133566	1.52616	0.47303	0.0356623	0.633389	-1.0384	0.0024941	0.854413	-0.547571	0.333784	1.08385	-0.174542	1	0.436219	-1.53323	0.0100616	1.09249	-0.164646	1	0.626634	-0.964603	1				ENSMUSG00000031556	Tm2d2	1.23372	-0.140098	0.598058	1.58218	0.400498	0.0825376	0.957847	-0.50115	0.165643	1.43461	0.143743	0.855623	1.33114	0.02387	1	1.0881	-0.278945	0.864821	1.2654
ENSMUSG00000022174	Dad1	4.10237	0.330093	0.131181	3.5289	-0.0444695	0.930126	2.54748	-0.559181	0.114904	3.3895	-0.0974709	1	2.54127	-0.515297	1	2.42004	-0.603085	0.307041	4.41186	0.295609	0.854663	4.6629	0.36778	1				ENSMUSG00000066129	Kndc1	0.106182	-0.634591	0.00455547	0.170302	0.400277	0.0993563	0.0401557	-1.92715	1.18e-06	0.233352	0.806225	0.0412693	0.03683	-1.76378	1	0.014704	-3.2166	6.31e-06	1.04009
ENSMUSG00000041203	Trir	2.49066	0.329684	0.132357	2.27626	0.0778653	0.80007	1.42098	-0.692288	0.0465089	2.09835	-0.0673477	1	2.38869	0.122145	1	1.50349	-0.568445	0.342099	1.7003	-0.37517	1	1.94134	-0.180256	1				ENSMUSG00000029632	Ndufa4	7.34039	-0.0137147	1	8.92886	0.400256	0.0808966	6.69047	-0.160721	0.750625	8.2454	0.171544	0.804654	7.88161	0.0892524	1	2.99227	-1.35057	0.0129861	3.76999
ENSMUSG00000096014	Sox1	0.316351	0.329419	0.147872	0.20644	-0.571149	0.0196449	0.49686	1.0006	0.000434647	0.0272395	-3.40303	3.8799e-09	0.0263071	-3.16387	0.572807	0.0159294	-4.09536	1.31869e-08	1.06891	2.04815	5.21311e-05	0.012287	-3.93997	0.40485				ENSMUSG00000061111	Mcrip1	1.24611	-0.0313752	0.953647	1.52662	0.399994	0.0830528	0.960524	-0.440436	0.231273	1.40102	0.162265	0.824928	1.03124	-0.295107	1	0.779313	-0.725499	0.278289	0.848838
ENSMUSG00000058407	Txndc9	1.09837	0.328347	0.136261	1.01616	0.102053	0.724505	0.547188	-0.903249	0.00871633	1.06961	0.157877	0.832883	1.08911	0.173904	1	0.71192	-0.46132	0.586271	0.594711	-0.711987	0.833016	0.9891	0.0337398	1				ENSMUSG00000060904	Arl1	1.07155	-0.074437	0.808224	1.33621	0.399664	0.083824	0.735117	-0.652241	0.0633333	1.31204	0.268232	0.633941	1.08385	-0.0287959	1	0.642076	-0.815366	0.208425	0.943154
ENSMUSG00000022858	Tra2b	1.61658	0.328099	0.136014	1.60928	0.255195	0.307364	0.807397	-0.899878	0.00890902	1.18038	-0.288152	0.707978	1.74679	0.296975	1	0.738877	-0.982489	0.115033	1.18418	-0.271352	1	1.33928	-0.090251	1				ENSMUSG00000021474	Sfxn1	1.38006	0.2797	0.216159	1.49454	0.398395	0.0848087	1.12168	-0.159038	0.756567	0.707319	-0.851796	0.127905	1.11542	-0.151351	1	0.27325	-2.23443	0.00020196	0.880277
ENSMUSG00000027676	Ccdc39	0.16939	0.328031	0.16252	0.128968	-0.283187	0.326545	0.0995861	-0.639739	0.106996	0.0326874	-2.23512	6.13405e-05	0.0526142	-1.38472	1	0.0208307	-2.8264	3.27004e-05	1.06629	3.08043	9.20447e-13	0.0245739	-2.30107	0.964585				ENSMUSG00000044573	Acp1	2.70208	0.418421	0.0472244	2.77994	0.397643	0.0842833	0.955705	-1.37839	5.89e-05	2.23182	-0.0479813	1	2.89904	0.333092	1	0.600414	-1.99491	0.00078545	1.62956
ENSMUSG00000026470	Stx6	0.464724	0.32792	0.142879	0.389164	-0.0990961	0.76513	0.264492	-0.694965	0.0638391	0.330506	-0.325951	0.745461	0.310424	-0.385678	1	0.31001	-0.415294	0.658963	0.4087	0.00416099	1	0.620491	0.614413	0.877365				ENSMUSG00000050148	Ubqln2	1.39904	0.585987	0.00373163	1.35744	0.397487	0.0858171	0.664978	-0.834749	0.0156266	0.613797	-0.920652	0.0929901	0.857612	-0.392781	1	0.223011	-2.38961	7.94e-05	0.442758
ENSMUSG00000028528	Dnajc6	0.47884	0.327918	0.143932	0.647779	0.967622	3.43877e-06	0.0546117	-3.09701	8.39267e-15	0.0680988	-2.70141	5.08068e-07	0.0526142	-2.88755	0.660036	0.0392107	-3.45429	2.07112e-07	1.02699	1.33797	0.0221117	0.0307174	-3.53822	0.49392				ENSMUSG00000026568	Mpc2	2.09197	-0.0288601	0.961319	2.55723	0.397411	0.0843595	1.9173	-0.161628	0.749554	2.37438	0.178375	0.793242	1.58895	-0.421051	1	0.745004	-1.55688	0.00860107	1.68458
ENSMUSG00000021494	Ddx41	0.426298	0.327281	0.144978	0.246418	-0.791135	0.000773216	0.407446	0.136559	0.679789	0.314162	-0.271607	0.83208	0.457744	0.299242	1	0.318587	-0.244726	0.92536	1.07939	1.59355	0.0037456	0.436187	0.230623	1				ENSMUSG00000030007	Cct7	2.54414	0.385023	0.0716161	2.64758	0.396298	0.0854797	0.769918	-1.63225	2.43e-06	2.35077	0.107649	0.913373	2.25189	0.0347232	1	0.84303	-1.42712	0.0164307	1.34923
ENSMUSG00000034892	Rps29	20.7125	0.325243	0.137237	14.39	-0.459499	0.0568444	10.7772	-0.838826	0.0143876	19.1476	0.0737766	0.973727	19.2884	0.0739834	1	37.2992	1.11587	0.00467728	13.2094	-0.479513	0.860649	16.6242	-0.143963	1				ENSMUSG00000002477	Snrpd1	1.99174	0.167166	0.503649	2.24961	0.396206	0.0857096	0.839521	-1.25442	0.00024789	2.49786	0.460138	0.314869	3.58829	0.956715	0.656629	0.75113	-1.35701	0.0230657	0.8043
ENSMUSG00000028248	Pnisr	2.00351	0.325031	0.139563	1.97699	0.234072	0.353664	1.02156	-0.869775	0.0113991	1.96851	0.16941	0.810807	2.36764	0.425406	1	0.602865	-1.60045	0.00705984	1.3047	-0.446403	1	1.39457	-0.345666	1				ENSMUSG00000032482	Cspg5	0.763509	-1.1705	1.1e-08	1.60047	0.394398	0.0969146	1.29515	-0.0395436	1	4.16674	1.90739	2.67e-09	7.67115	2.61313	0.00032388	0.0882241	-3.96517	6.39e-09	0.178151
ENSMUSG00000016427	Ndufa1	3.17308	0.324527	0.139189	2.71963	-0.0558183	0.893842	2.88693	0.0520588	0.94055	2.49151	-0.179096	0.883097	2.16771	-0.375306	1	1.57823	-0.860155	0.123767	1.77365	-0.67154	0.866452	1.58502	-0.82875	1				ENSMUSG00000032330	Cox7a2	5.8576	0.116521	0.655963	6.74024	0.393438	0.0870838	4.30362	-0.422335	0.251879	5.16643	-0.122835	0.980787	5.26142	-0.0943678	1	2.62957	-1.13066	0.0384671	3.36391
ENSMUSG00000043004	Gng2	1.17083	0.324393	0.142939	1.59709	0.98556	1.56938e-06	0.121002	-3.25077	1.80686e-16	0.173425	-2.65535	4.05221e-07	0.163104	-2.63804	0.753928	0.56733	-0.897134	0.159445	0.123134	-3.07193	0.00726695	1.05053	0.0258013	1				ENSMUSG00000032249	Anp32a	1.31403	-0.0653762	0.838281	1.62758	0.393141	0.0894712	0.998002	-0.486248	0.181355	1.29751	-0.0616877	1	1.73627	0.365043	1	1.13711	-0.26026	0.774935	0.867177
ENSMUSG00000068039	Tcp1	1.88854	0.324141	0.140732	1.94288	0.322593	0.175838	0.649987	-1.47153	1.92771e-05	1.8541	0.167707	0.813557	2.22032	0.41758	1	1.02806	-0.725403	0.277944	0.775482	-1.12003	0.514148	0.9891	-0.756912	1				ENSMUSG00000019494	Cops6	1.55196	0.0631848	0.83555	1.82385	0.393128	0.0889142	1.00764	-0.650513	0.0633852	1.74151	0.219408	0.716712	1.22591	-0.308044	1	0.852833	-0.860959	0.177976	1.04795
ENSMUSG00000015937	H2afy	2.30966	0.323353	0.141546	2.1945	0.153312	0.570701	1.19878	-0.843269	0.0141739	1.88407	-0.120793	0.984359	2.99901	0.562088	0.979944	1.21186	-0.780944	0.168035	2.3343	0.200337	0.811536	1.11197	-0.880519	1				ENSMUSG00000031458	Coprs	1.47777	0.669029	0.00076985	1.39132	0.392289	0.0907134	0.445996	-1.48729	3.08e-05	0.594729	-1.00839	0.0601289	0.862873	-0.423264	1	0.324714	-1.88264	0.00159185	0.964112
ENSMUSG00000051391	Ywhag	2.60986	0.322925	0.142353	3.39	0.860218	3.33009e-05	0.980334	-1.33992	9.38911e-05	0.77905	-1.63322	0.00121914	0.726076	-1.67348	1	0.857734	-1.47277	0.0131836	0.749283	-1.6418	0.214053	0.88466	-1.38737	1				ENSMUSG00000007850	Hnrnph1	1.31952	0.216236	0.362932	1.45908	0.39128	0.0912556	0.602335	-1.10314	0.00129859	1.30114	0.111234	0.908363	1.88359	0.643454	0.925227	0.432543	-1.53373	0.00995549	0.937914
ENSMUSG00000020810	Cygb	0.432101	0.322881	0.156609	0.597863	1.02107	1.10245e-06	0.0198101	-4.40373	1.78743e-22	0.0753627	-2.40782	7.39659e-06	0.0631371	-2.50036	0.841194	0.0281827	-3.76971	5.33696e-08	0.0157192	-4.4152	0.000366708	2.04578	2.4884	0.00108054				ENSMUSG00000027523	Gnas	24.6097	0.569136	0.0047419	23.9479	0.391202	0.0895287	9.25294	-1.2056	0.00041613	10.183	-1.01892	0.0370972	9.42847	-1.09222	1	9.36523	-1.12908	0.0390625	7.57667
ENSMUSG00000052584	Serp2	2.0973	0.322749	0.143602	3.10654	1.20399	1.84376e-09	0.37318	-2.45713	3.57934e-11	0.45036	-2.11722	3.2056e-05	0.668201	-1.47628	1	0.123759	-3.96173	2.14169e-09	0.186011	-3.32947	0.00327114	0.153587	-3.55607	0.471114				ENSMUSG00000022841	Ap2m1	4.82463	0.400274	0.0586022	4.97985	0.390421	0.0902232	2.16198	-1.02713	0.00263457	3.24513	-0.374067	0.571723	3.15159	-0.401267	1	1.77306	-1.26745	0.0199401	1.68196
ENSMUSG00000079480	Pin4	1.11107	0.322427	0.14513	1.22057	0.465498	0.0395283	0.542369	-0.938095	0.00643755	0.720939	-0.470995	0.519372	0.494574	-0.987523	1	0.481557	-1.06309	0.0849172	0.723084	-0.446466	1	0.528339	-0.890297	1				ENSMUSG00000040415	Dtx3	1.71319	0.482268	0.019841	1.71544	0.387982	0.0940859	0.794012	-0.929503	0.0067869	0.759983	-0.958168	0.0767184	0.678723	-1.07697	1	0.292855	-2.34178	0.0001015	1.36233
ENSMUSG00000090862	Rps13	11.5827	0.321667	0.142304	9.71058	-0.101864	0.750711	5.0821	-1.10393	0.00120125	12.8516	0.358433	0.471117	11.9013	0.216164	1	12.1075	0.258186	0.629219	7.09985	-0.539402	0.805953	8.74217	-0.234939	1				ENSMUSG00000022982	Sod1	1.63242	0.186267	0.444616	1.8225	0.387014	0.0949861	1.33317	-0.208958	0.640505	0.671908	-1.23311	0.0172042	0.768168	-0.987083	1	0.611442	-1.35561	0.0233828	2.1221
ENSMUSG00000020024	Cep83	0.30051	0.321236	0.160293	0.228575	-0.290573	0.282048	0.147237	-0.929562	0.0124445	0.0844425	-1.71002	0.00124369	0.284117	0.119616	1	0.154392	-0.803846	0.233711	1.49595	2.67403	3.21144e-09	0.172017	-0.588059	1				ENSMUSG00000037032	Apbb1	1.69562	0.536185	0.00862376	1.66552	0.386998	0.0954089	0.463129	-1.70537	2e-06	1.71609	0.334965	0.517454	0.678723	-1.03477	1	0.140914	-3.35666	1.47e-07	0.641868
ENSMUSG00000037266	Rsrp1	3.71403	0.321149	0.144482	4.13783	0.495937	0.025952	1.51735	-1.21315	0.000389495	2.62952	-0.339886	0.626314	2.69911	-0.287718	1	1.38463	-1.28875	0.0181134	1.14488	-1.54102	0.258185	3.86425	0.23409	1				ENSMUSG00000041035	Gm17018	1.3352	0.219069	0.356253	1.47173	0.38667	0.0962769	0.8513	-0.582885	0.100934	0.355022	-1.85968	0.00024991	0.341992	-1.83825	1	0.425191	-1.57463	0.00825369	3.6783
ENSMUSG00000021040	Slirp	1.82188	0.320504	0.145994	1.87241	0.3175	0.184035	0.891991	-0.935127	0.00639604	1.4782	-0.130549	0.967841	1.5679	-0.0394608	1	0.928804	-0.824927	0.20098	1.05581	-0.619391	0.910814	0.933808	-0.789684	1				ENSMUSG00000021427	Ssr1	1.09256	-0.0387204	0.928085	1.33418	0.386228	0.0968442	0.783839	-0.558626	0.117844	1.06053	-0.0708639	1	1.25748	0.1807	1	0.872438	-0.364302	0.733628	0.906475
ENSMUSG00000030058	Copg1	1.05571	0.320094	0.148542	1.21108	0.561577	0.010749	0.526307	-0.906834	0.00851049	0.66192	-0.524304	0.443511	0.620848	-0.587199	1	0.22056	-2.13249	0.000386112	0.353683	-1.41314	0.326504	0.755647	-0.302418	1				ENSMUSG00000025151	Maged1	5.67393	0.721178	0.00023777	5.23734	0.386058	0.0948124	1.7026	-1.47149	1.86e-05	2.74211	-0.709322	0.175634	2.72542	-0.688524	1	0.686188	-2.73192	7.36e-06	1.66624
ENSMUSG00000027751	Supt20	0.308039	0.320079	0.159655	0.210054	-0.496646	0.0447199	0.173473	-0.714651	0.0595434	0.227904	-0.268219	0.838807	0.310424	0.210094	1	0.150716	-0.876827	0.182182	1.32303	2.42927	2.24303e-07	0.202735	-0.393409	1				ENSMUSG00000000605	Clcn4	0.854321	0.0295749	0.950793	1.01413	0.385459	0.0985862	0.538086	-0.718696	0.0397255	1.08504	0.393903	0.420477	0.878658	0.059638	1	0.409262	-1.08249	0.0794836	0.513495
ENSMUSG00000084786	Ubl5	5.11291	0.319376	0.14594	4.6135	0.0439528	0.904304	3.89671	-0.239419	0.571147	3.35863	-0.455339	0.451191	2.77803	-0.712025	1	3.09152	-0.572258	0.337142	5.33406	0.244393	0.909902	2.11336	-1.10761	1				ENSMUSG00000058317	Ube2e2	1.90219	0.624393	0.0018123	1.81188	0.385313	0.0969862	0.425115	-1.96084	6.07e-08	1.64254	0.132506	0.86936	0.957579	-0.661468	1	0.12866	-3.61058	2.64e-08	0.662827
ENSMUSG00000027455	Nsfl1c	1.10354	0.319193	0.149706	1.27274	0.573068	0.00904045	0.440642	-1.24806	0.000462213	0.724571	-0.454828	0.541362	0.820782	-0.248671	1	0.318587	-1.6619	0.00534245	0.626149	-0.648677	0.88774	0.577487	-0.754494	1				ENSMUSG00000022621	Rabl2	0.424416	0.238051	0.316268	0.463699	0.383363	0.106204	0.164371	-1.33827	0.00022936	0.187953	-1.08952	0.0438128	0.25781	-0.568137	1	0.0747454	-2.41145	0.00010743	1.53
ENSMUSG00000028719	Cmpk1	1.68339	0.319019	0.14842	1.64271	0.205851	0.42052	0.746896	-1.08751	0.00149934	1.54993	0.0645904	0.992771	1.5679	0.0752227	1	1.31969	-0.181035	0.904065	0.298665	-2.33518	0.0464891	1.0874	-0.455783	1				ENSMUSG00000034275	Igsf9b	0.666581	-0.306737	0.185652	0.911814	0.383249	0.104968	0.0653199	-3.69868	3.77e-19	2.66766	2.11808	6.81e-12	1.55738	1.05175	0.586033	0.0673934	-3.54168	8.56e-08	0.186011
ENSMUSG00000007721	Ccdc124	1.27638	0.318697	0.149731	1.17224	0.0796273	0.795941	0.812215	-0.526696	0.142811	1.21942	0.122252	0.888111	1.15225	0.0311099	1	0.583259	-0.987365	0.112868	0.738804	-0.620617	0.91089	1.1304	0.00311471	1				ENSMUSG00000026966	Ssna1	0.684931	-0.131247	0.630753	0.867544	0.381502	0.103232	0.459381	-0.724462	0.0497396	1.03783	0.569252	0.18816	1.06281	0.562926	0.984337	0.458275	-0.685566	0.317463	0.573752
ENSMUSG00000049751	Rpl36al	2.41161	0.318639	0.148448	2.27174	0.131814	0.63216	1.09812	-1.04816	0.00220389	2.10198	-0.0210338	1	1.78362	-0.262077	1	2.24359	0.0784464	0.956388	1.21562	-0.825155	0.73949	1.56659	-0.450264	1				ENSMUSG00000022450	Ndufa6	4.11586	0.237228	0.30537	4.49379	0.380969	0.099704	2.90031	-0.414188	0.26343	2.46245	-0.643935	0.229546	1.95199	-0.95327	1	2.19457	-0.805783	0.152085	2.43648
ENSMUSG00000031010	Usp9x	1.09115	0.318481	0.151214	1.11803	0.309401	0.200202	0.72655	-0.45496	0.215276	0.566582	-0.809972	0.155257	0.647155	-0.576231	1	0.40191	-1.30499	0.0304085	1.06629	0.149567	0.866452	0.577487	-0.738487	1				ENSMUSG00000022193	Psmb5	2.93641	0.141742	0.578206	3.32608	0.380673	0.10024	1.59659	-0.878732	0.0103589	3.15797	0.20132	0.750799	2.63071	-0.0822482	1	1.41281	-1.01276	0.0659111	2.15353
ENSMUSG00000021546	Hnrnpk	5.79329	0.317406	0.148964	4.74654	-0.150243	0.610796	3.28955	-0.707102	0.0412675	7.18397	0.533093	0.220594	8.26043	0.694894	1	2.82685	-0.893003	0.108069	4.47474	-0.201371	1	6.11276	0.251725	1				ENSMUSG00000071866	Ppia	17.0897	0.059758	0.845703	19.9842	0.379162	0.100954	10.9148	-0.679056	0.0506323	16.1839	-0.0480066	1	21.9507	0.394626	1	12.2301	-0.470442	0.456134	7.3959
ENSMUSG00000001383	Zmat2	1.44844	0.316591	0.152584	1.41888	0.212062	0.411881	0.906983	-0.553424	0.120654	1.25211	-0.0346095	1	1.04702	-0.293595	1	0.648202	-1.01978	0.0995838	0.861938	-0.581863	0.940712	0.712643	-0.848256	1				ENSMUSG00000031703	Itfg1	0.831579	-0.0131016	1	1.00103	0.377958	0.10645	0.820782	-0.0300514	1	0.699148	-0.275374	0.823812	0.584018	-0.517615	1	0.406811	-1.07718	0.0806589	0.723084
ENSMUSG00000029422	Rsrc2	1.52906	0.316188	0.153318	1.47105	0.173835	0.50888	0.738864	-0.957711	0.00530835	1.57808	0.241599	0.67629	1.72575	0.354344	1	0.579583	-1.26526	0.0356654	1.02175	-0.412532	1	1.17955	-0.199704	1				ENSMUSG00000021076	Actr10	1.09084	0.383047	0.0748948	1.12616	0.377266	0.106508	0.47116	-1.0921	0.0022523	0.858953	-0.140733	0.950053	0.715553	-0.396191	1	0.406811	-1.25175	0.0384671	0.39822
ENSMUSG00000035278	Plekhj1	1.30995	0.315622	0.15439	1.24971	0.15587	0.564658	0.706205	-0.788309	0.0226787	1.12045	-0.0514759	1	0.968102	-0.261287	1	1.05011	-0.148821	1	0.911715	-0.352529	1	0.460761	-1.32864	1				ENSMUSG00000034361	Cpne2	0.367639	-0.0834216	0.782449	0.455342	0.376626	0.114091	0.377999	-0.0099887	1	0.23426	-0.737626	0.217243	0.33147	-0.18657	1	0.0661681	-2.56399	4.41e-05	1.07153
ENSMUSG00000029131	Dnajb6	3.24507	0.315469	0.152687	3.77035	0.586827	0.0069557	1.26999	-1.28185	0.000178521	1.63256	-0.860657	0.0863778	1.52055	-0.926971	1	1.24371	-1.25091	0.0217938	2.38408	-0.275489	1	2.13793	-0.432973	1				ENSMUSG00000039221	Rpl22l1	14.201	0.473342	0.0219157	14.1899	0.376433	0.104248	5.58539	-1.18747	0.0004988	8.52052	-0.508674	0.380254	9.81781	-0.282273	1	5.17949	-1.24078	0.0227012	7.50069
ENSMUSG00000015165	Hnrnpl	0.785781	0.315043	0.157325	0.599218	-0.290613	0.267576	0.517205	-0.474922	0.195796	1.03056	0.622668	0.139791	1.16804	0.760317	0.850532	0.393333	-0.852658	0.186614	0.665447	-0.0621475	1	0.638921	-0.117448	1				ENSMUSG00000062397	Zfp706	2.36597	0.123677	0.640064	2.69343	0.376123	0.105606	1.70956	-0.444092	0.225414	1.74878	-0.389301	0.548492	1.41532	-0.678431	1	1.76203	-0.371527	0.596739	1.34137
ENSMUSG00000044629	Cnrip1	1.08896	0.314675	0.157325	1.41188	0.848093	4.92438e-05	0.263957	-2.00173	4.09218e-08	0.677356	-0.539488	0.424788	0.710292	-0.440923	1	0.265898	-1.90876	0.001434	0.170292	-2.51108	0.0320427	0.534482	-0.848717	1				ENSMUSG00000022043	Trim35	1.66237	0.440888	0.0355633	1.67975	0.375803	0.107422	0.939643	-0.643347	0.0672431	0.91434	-0.656763	0.220769	0.77869	-0.856459	1	0.439895	-1.72622	0.00370936	0.668067
ENSMUSG00000022961	Son	3.1494	0.31459	0.154137	2.68146	-0.0763926	0.829089	2.36597	-0.2653	0.519828	2.73485	-0.029269	1	2.61493	-0.096895	1	1.52677	-0.903729	0.104487	3.10717	0.159343	0.989972	3.1086	0.154149	1				ENSMUSG00000006299	Aamp	1.78518	0.161251	0.522808	2.00161	0.375111	0.107103	1.14952	-0.602665	0.0872613	1.48092	-0.189694	0.867536	0.973363	-0.789336	1	0.925128	-0.890608	0.1602	1.12392
ENSMUSG00000009894	Snap47	2.65456	0.314214	0.155819	3.82501	1.12007	2.6755e-08	0.617327	-2.06537	5.09918e-09	0.672816	-1.87906	0.000201998	0.531404	-2.15074	0.935564	0.287954	-3.09176	7.47401e-07	0.709985	-1.74924	0.174524	0.331748	-2.81877	0.723865				ENSMUSG00000025156	Gps1	0.870946	0.21279	0.374624	0.957212	0.375055	0.109787	0.460987	-0.876624	0.0154354	0.845333	0.0849646	0.958305	1.07333	0.42864	1	0.340643	-1.27453	0.0352031	0.453238
ENSMUSG00000039347	Atp6v0e2	2.37663	0.313618	0.156389	2.8547	0.662685	0.00197613	0.969626	-1.21926	0.000368876	1.96942	-0.102118	1	1.62052	-0.38281	1	0.16297	-3.75253	8.35833e-09	0.909095	-1.22988	0.435797	0.221165	-3.232	0.567734				ENSMUSG00000029213	Commd8	0.369364	-0.633193	0.00249554	0.584988	0.374326	0.114046	0.468483	-0.0707078	1	0.534803	0.139221	0.786839	0.452482	-0.105539	1	0.829552	0.818215	0.0398697	0.385121
ENSMUSG00000027620	Rbm39	4.61995	0.312704	0.156537	4.23631	0.0717406	0.81602	2.23266	-0.960198	0.00498462	4.37013	0.102554	0.921456	5.34034	0.384559	1	2.23624	-0.9074	0.102638	4.01888	-0.0283649	1	5.3694	0.390663	1				ENSMUSG00000062867	Impdh2	0.785153	-0.0793528	0.792074	0.969409	0.373396	0.112034	0.402628	-1.10578	0.00204085	0.984255	0.302378	0.575146	1.76784	1.14153	0.488205	0.574682	-0.5194	0.507015	0.529214
ENSMUSG00000024194	Cuta	1.76354	0.312062	0.158394	1.44689	-0.151343	0.609132	1.44132	-0.13059	0.818081	1.54266	-0.0190274	1	0.847089	-0.888886	1	1.2719	-0.310826	0.689596	1.70554	0.129344	0.882885	1.23484	-0.343227	1				ENSMUSG00000022892	App	2.91555	0.142686	0.576129	3.28881	0.372423	0.110148	1.75989	-0.71556	0.0394497	2.95004	0.106477	0.915456	1.08911	-1.34949	1	1.18735	-1.2586	0.0212005	1.46189
ENSMUSG00000036299	BC031181	3.15693	0.312013	0.157325	2.90348	0.0773878	0.800669	2.22944	-0.365806	0.335322	3.30052	0.259113	0.645945	1.22591	-1.20026	1	1.1028	-1.38935	0.0194515	2.02254	-0.478472	1	1.71403	-0.714905	1				ENSMUSG00000025208	Mrpl43	0.904354	-0.0369617	0.934232	1.09612	0.371452	0.113174	0.683717	-0.474538	0.194546	0.967911	0.0820807	0.962696	0.873396	-0.0719501	1	0.649428	-0.521913	0.501801	0.982452
ENSMUSG00000003992	Ssbp2	0.855733	0.310922	0.164557	1.02181	0.646517	0.00290461	0.45135	-0.824489	0.0239909	0.34685	-1.18378	0.0244992	0.457744	-0.725658	1	0.225462	-1.79825	0.00279182	0.479436	-0.66992	0.87334	0.430043	-0.812539	1				ENSMUSG00000020390	Ube2b	3.5713	0.457898	0.0276069	3.5795	0.371242	0.110802	1.35726	-1.2478	0.00026116	1.60622	-0.951283	0.0538677	1.75732	-0.781498	1	1.60029	-0.943391	0.0887666	2.69585
ENSMUSG00000043419	Chd3os	2.06985	0.310053	0.16322	3.18717	1.29984	6.77076e-11	0.146702	-3.81021	7.22724e-21	0.279659	-2.80009	9.76672e-08	0.326208	-2.49004	0.807147	0.16542	-3.53271	4.52519e-08	0.914335	-1.02176	0.595175	0.116726	-3.92268	0.372309				ENSMUSG00000037428	Vgf	3.85566	1.30815	1.04e-11	2.98412	0.370791	0.12024	0.28109	-3.31617	1.16e-16	0.20702	-3.68683	5.05e-11	0.173627	-3.82906	0.343084	0.170322	-3.93986	5.04e-09	0.120514
ENSMUSG00000025035	Arl3	2.09259	0.308654	0.163574	2.06078	0.216993	0.3975	1.5484	-0.293024	0.463579	1.19854	-0.668695	0.207906	1.23117	-0.598702	1	0.40191	-2.26509	0.000157126	3.26698	0.841951	0.280131	1.22255	-0.608228	1				ENSMUSG00000068882	Ssb	1.85827	0.256516	0.263222	2.00454	0.370592	0.112585	0.849694	-1.07735	0.00165769	1.66161	-0.0173554	1	2.20454	0.393707	1	0.80382	-1.10397	0.0707615	1.04271
ENSMUSG00000075706	Gpx4	10.2802	0.308506	0.16226	7.22088	-0.450659	0.0626481	12.9457	0.591221	0.0465089	5.06837	-0.895439	0.0716525	4.27227	-1.10812	1	7.29074	-0.339227	0.643172	12.337	0.446498	0.6909	7.61177	-0.26982	1				ENSMUSG00000025439	Clns1a	0.663444	-0.0474852	0.900158	0.806787	0.369187	0.117203	0.442248	-0.679111	0.0681838	1.00968	0.632824	0.131729	0.731338	0.116527	1	0.376178	-0.878973	0.170317	0.518734
ENSMUSG00000046447	Camk2n1	1.9712	0.308291	0.166251	2.66904	0.951219	3.75431e-06	0.588415	-1.69503	1.17437e-06	0.481231	-1.93672	0.000138684	0.883919	-0.991126	1	0.40191	-2.17804	0.000286604	0.563272	-1.65489	0.212734	0.995243	-0.818698	1				ENSMUSG00000005510	Ndufs3	1.79789	0.159493	0.528479	2.01155	0.368935	0.11409	1.19985	-0.547449	0.124517	1.54902	-0.132428	0.964696	1.35745	-0.318932	1	0.971691	-0.829252	0.197882	1.07153
ENSMUSG00000037235	Mxd4	0.66266	0.308138	0.169581	0.340151	-1.01171	1.17796e-05	0.705134	0.303525	0.369227	0.761799	0.40814	0.337172	0.489312	-0.259069	1	0.34677	-0.789811	0.231783	0.882896	0.606428	0.404303	1.21641	1.06473	0.493376				ENSMUSG00000037149	Ddx1	0.74061	-0.0605162	0.855932	0.905264	0.368584	0.1175	0.404769	-0.995752	0.00566407	1.24575	0.786233	0.0454282	1.16804	0.629826	0.935624	0.289179	-1.43715	0.0167538	0.660207
ENSMUSG00000033760	Rbm4b	1.25317	0.30785	0.166251	1.3527	0.414408	0.0715841	0.489899	-1.28694	0.000182545	1.18946	0.105789	0.919195	1.54686	0.481608	1	0.25732	-2.16555	0.000313735	0.61829	-0.859433	0.715679	1.01367	-0.13395	1				ENSMUSG00000089847	Timm10b	0.897139	0.0400406	0.914574	1.0523	0.368554	0.11682	0.609831	-0.592656	0.0952851	0.99515	0.187144	0.782109	0.726076	-0.282073	1	0.586935	-0.613983	0.391019	0.468957
ENSMUSG00000042032	Mat2b	0.5891	0.307763	0.17026	0.486737	-0.140418	0.642049	0.426721	-0.326504	0.462989	0.470336	-0.160936	1	0.478789	-0.119073	1	0.427642	-0.300842	0.833414	0.421799	-0.310436	1	0.780221	0.588752	0.893221				ENSMUSG00000053907	Mat2a	1.50396	-0.262363	0.263963	2.00364	0.368267	0.116251	2.03134	0.314646	0.342333	1.69248	0.010259	1	1.72049	0.0309584	1	0.713145	-1.28147	0.0334653	1.11868
ENSMUSG00000032010	Usp2	0.485428	0.307727	0.175663	0.306046	-0.648811	0.00678455	0.44546	0.0571544	0.865663	0.21156	-1.07496	0.0480084	0.605064	0.503296	1	0.185026	-1.2554	0.042433	2.05922	2.40059	3.21365e-07	0.614348	0.525137	0.944991				ENSMUSG00000019124	Scrn1	1.12425	0.517288	0.0119627	1.10199	0.368165	0.117441	0.620004	-0.63945	0.0699919	0.547514	-0.798911	0.163825	0.299901	-1.6187	1	0.0894494	-3.42218	1.2e-07	1.06367
ENSMUSG00000001039	B9d1	0.46943	0.307572	0.175528	0.275554	-0.776925	0.00101048	0.588415	0.583532	0.0569301	0.0799026	-2.45273	4.11198e-06	0.126274	-1.68223	1	0.0588161	-2.86256	7.71594e-06	2.4129	2.71849	2.34706e-09	0.2826	-0.541667	1				ENSMUSG00000040731	Eif4h	1.37959	0.0704776	0.81085	1.59709	0.366594	0.117411	0.840057	-0.746165	0.0312739	1.32021	-0.0243025	1	1.58369	0.24068	1	0.841805	-0.700638	0.301312	0.922195
ENSMUSG00000020018	Snrpf	2.07424	0.307367	0.165657	1.95169	0.120768	0.668756	0.852907	-1.21075	0.000403523	2.21003	0.286391	0.599346	3.04636	0.734472	0.865617	0.922677	-1.03459	0.0934797	2.08542	0.183933	0.829308	1.52358	-0.27749	1				ENSMUSG00000015672	Mrpl32	0.877063	0.182791	0.457765	0.971216	0.366224	0.119627	0.378534	-1.208	0.00071694	1.04327	0.386317	0.433541	1.09438	0.429762	1	0.448473	-0.896115	0.159359	0.387741
ENSMUSG00000038695	Josd2	0.888042	0.307086	0.169581	0.649811	-0.374663	0.136482	0.51667	-0.673895	0.0556538	1.55538	1.09263	0.00244403	0.457744	-0.781586	1	0.335742	-1.27192	0.0358453	1.29684	0.742166	0.280567	0.473048	-0.731903	1				ENSMUSG00000040653	Ppp1r14c	0.33031	-0.241856	0.322897	0.435692	0.366183	0.128193	0.276271	-0.450967	0.273403	0.621969	0.84523	0.0236058	1.06807	1.57959	0.143974	0.0208307	-4.12761	6.14e-09	0.550173
ENSMUSG00000068184	Ndufaf2	0.604941	0.306865	0.172326	0.494417	-0.162407	0.582352	0.305719	-0.892403	0.0142666	1.01513	1.02129	0.00568923	0.81552	0.614815	0.95061	0.203406	-1.4415	0.0172455	0.421799	-0.349969	1	0.448474	-0.25062	1				ENSMUSG00000022186	Oxct1	0.609804	-1.06258	1.27e-07	1.19234	0.36597	0.12024	1.57839	0.77464	0.00717602	1.07868	0.115839	0.900998	2.05722	1.0539	0.575889	0.80382	-0.332187	0.786796	2.61725
ENSMUSG00000022024	Sugt1	0.775116	0.306344	0.170914	0.692048	0.0128754	1	0.415477	-0.801926	0.028281	0.510287	-0.457338	0.538755	0.541926	-0.341098	1	0.633498	-0.12371	1	1.09773	0.69616	0.319437	0.860087	0.327967	1				ENSMUSG00000015656	Hspa8	21.6118	0.411591	0.0507427	21.9565	0.364641	0.117441	7.7479	-1.36227	6.79e-05	14.7329	-0.347606	0.61361	13.7376	-0.436881	1	10.9263	-0.789481	0.161394	10.5135
ENSMUSG00000027677	Ttc14	1.00348	0.30486	0.172105	1.0907	0.427275	0.0625968	0.385494	-1.31483	0.00023261	0.897088	0.0111109	1	1.08911	0.293381	1	0.374952	-1.29101	0.0327472	0.40346	-1.15682	0.493736	0.761791	-0.225132	1				ENSMUSG00000019998	Stx7	1.12989	-0.0223192	0.983764	1.35699	0.364605	0.120335	0.573958	-1.08451	0.00158111	1.48819	0.417736	0.381932	0.957579	-0.254435	1	1.42752	0.343897	0.492161	0.303905
ENSMUSG00000037373	Ctbp1	2.03613	0.303917	0.170719	1.87128	0.0697352	0.823321	1.01032	-0.924065	0.00703858	2.55779	0.546081	0.207337	2.48865	0.463177	1	0.802594	-1.21504	0.0438853	0.911715	-1.00529	0.603196	1.8799	0.0527309	1				ENSMUSG00000034781	Gna11	0.810562	0.0978757	0.721357	0.926947	0.363801	0.122684	0.506497	-0.688147	0.049716	0.928868	0.274816	0.624804	1.05755	0.446582	1	0.0931255	-3.11647	8.88e-07	0.730944
ENSMUSG00000020778	Ten1	0.854635	0.303374	0.174912	0.689563	-0.190154	0.496743	0.56325	-0.479869	0.19	1.04055	0.496368	0.273298	0.747122	-0.020644	1	0.774412	0.0309712	0.923248	0.489916	-0.640634	0.895319	0.387039	-0.965365	1				ENSMUSG00000046668	Cxxc5	0.423161	-0.201138	0.42378	0.547721	0.363519	0.128573	0.412265	-0.179202	0.776471	0.31507	-0.579195	0.382214	0.515619	0.172168	1	0.290404	-0.690233	0.322207	0.715225
ENSMUSG00000032199	Polr2m	2.4193	0.303007	0.172231	3.12189	0.825649	7.35978e-05	0.863079	-1.42935	3.21601e-05	1.0124	-1.14295	0.0182066	1.3364	-0.693933	1	0.577133	-1.95273	0.00101004	0.691646	-1.65829	0.206933	1.1304	-0.93505	1				ENSMUSG00000068099	1500009C09Rik	1.14809	0.769982	9.01e-05	1.0322	0.362731	0.124192	0.424579	-1.12818	0.00164536	0.418581	-1.10648	0.0368516	0.536665	-0.694178	1	0.0588161	-3.92834	4.76e-09	0.461097
ENSMUSG00000001175	Calm1	17.2387	0.30151	0.173148	19.858	0.555154	0.0111327	6.80344	-1.27743	0.000184114	8.00569	-0.989141	0.0434703	6.72936	-1.20336	1	5.37677	-1.5631	0.00417527	20.9328	0.46007	0.676436	9.13535	-0.75996	1				ENSMUSG00000029364	Wsb2	0.505033	-0.150064	0.571174	0.639196	0.362378	0.127815	0.466341	-0.230535	0.661741	0.394973	-0.472041	0.521538	0.389345	-0.458946	1	0.503613	-0.0978796	1	0.246268
ENSMUSG00000041645	Ddx24	2.07361	0.301022	0.175856	2.6792	0.826935	7.26242e-05	0.677292	-1.56367	6.10381e-06	0.926144	-1.04662	0.0322612	0.752383	-1.30079	1	0.600414	-1.67003	0.00490557	0.977212	-0.932424	0.658331	0.88466	-1.06586	1				ENSMUSG00000022587	Ly6e	0.2911	-1.55886	4.42e-13	0.743319	0.362272	0.152711	0.0701386	-3.31134	7.01e-15	0.179781	-1.86879	0.00073999	0.336731	-0.886444	1	3.33536	2.81037	6.1e-15	0.0654968
ENSMUSG00000024856	Cdk2ap2	0.872515	0.300859	0.18009	0.723217	-0.139311	0.644252	0.706205	-0.152628	0.769685	0.457624	-0.804214	0.161498	0.610325	-0.344895	1	0.551401	-0.51389	0.514892	1.33875	0.813004	0.224833	1.2717	0.721122	0.780528				ENSMUSG00000029064	Gnb1	4.49511	0.206565	0.389045	4.92294	0.362021	0.122725	2.4072	-0.863442	0.0121723	4.18853	0.0166322	1	2.85169	-0.548719	1	2.01568	-1.08018	0.0498529	2.3474
ENSMUSG00000019432	Ddx39b	1.4326	0.300727	0.177206	1.19618	-0.12513	0.685988	0.935895	-0.495836	0.171511	1.76784	0.515827	0.244655	2.10457	0.732307	0.86674	0.544049	-1.27077	0.0349679	1.24444	-0.0350322	1	1.27784	0.00289045	1				ENSMUSG00000071014	Ndufb6	2.54257	0.260841	0.253544	2.72731	0.361848	0.121842	1.49861	-0.681625	0.0503733	2.19369	-0.0703631	1	1.95199	-0.23959	1	0.857734	-1.46852	0.0133218	1.36757
ENSMUSG00000055839	Elob	8.22106	0.30057	0.17437	7.63986	0.0898797	0.758873	6.37351	-0.223232	0.606631	6.93881	-0.0816515	1	5.89805	-0.319147	1	3.12705	-1.27111	0.0194465	5.31834	-0.471608	0.866902	5.5107	-0.418404	1				ENSMUSG00000031954	Cfdp1	2.06436	0.418911	0.0470387	2.08902	0.361826	0.122367	0.802043	-1.23501	0.00030879	1.47184	-0.274147	0.730481	1.63104	-0.111983	1	0.612667	-1.57046	0.00811139	1.41473
ENSMUSG00000009927	Rps25	11.4114	0.299376	0.176242	9.61526	-0.108307	0.730674	4.95682	-1.13207	0.000893103	11.0284	0.128143	0.874603	10.5176	0.0451554	1	15.1402	0.615166	0.163018	7.82817	-0.386278	0.942408	8.69916	-0.232497	1				ENSMUSG00000037916	Ndufv1	0.990147	0.0946205	0.73099	1.13226	0.360843	0.125369	0.79187	-0.30011	0.451633	0.899812	-0.0889788	1	1.08385	0.187358	1	0.392107	-1.32495	0.027558	0.526594
ENSMUSG00000046364	Rpl27a	13.1332	0.298848	0.177178	10.0028	-0.304787	0.234599	6.43187	-0.947815	0.00550829	14.3806	0.324074	0.529383	13.827	0.239276	1	18.3065	0.692282	0.108565	7.27538	-0.70028	0.666106	10.8309	-0.118447	1				ENSMUSG00000027245	Hypk	1.29834	0.583737	0.00389544	1.23954	0.360417	0.125746	0.448137	-1.3269	0.00019566	0.655564	-0.710414	0.231759	0.699769	-0.57924	1	0.436219	-1.30196	0.030682	0.479436
ENSMUSG00000020171	Yeats4	0.813699	0.297935	0.184416	0.817403	0.250708	0.319591	0.402628	-0.930777	0.00993448	0.68916	-0.0762693	1	1.18382	0.719208	0.882126	0.461951	-0.675265	0.328696	0.437518	-0.736514	0.815665	0.393182	-0.874617	1				ENSMUSG00000063787	Chchd1	1.2814	0.0440874	0.900669	1.49477	0.360073	0.125446	0.871646	-0.589314	0.0962363	1.48092	0.253778	0.656692	1.51529	0.268807	1	0.681286	-0.920938	0.144117	0.977212
ENSMUSG00000071657	Bscl2	1.19389	0.297819	0.183236	1.4968	0.750696	0.000394451	0.38603	-1.57991	1.03408e-05	0.575662	-0.932888	0.0881041	0.447221	-1.24951	1	0.681286	-0.668828	0.333037	0.40084	-1.4233	0.321886	0.368609	-1.52234	1				ENSMUSG00000035285	Nat14	1.02528	0.844273	1.54e-05	0.899391	0.359752	0.128546	0.387636	-1.05846	0.00324395	0.138014	-2.53556	1.27e-06	0.14732	-2.33351	0.879646	0.0624921	-3.64479	3.38e-08	0.568512
ENSMUSG00000030654	Arl6ip1	4.8251	0.297648	0.180535	4.54642	0.116137	0.682011	4.20671	-0.0343964	1	2.83291	-0.638024	0.235963	6.62939	0.629721	1	2.43597	-0.853231	0.127257	2.53603	-0.77699	0.604239	1.413	-1.61651	1				ENSMUSG00000027706	Sec62	5.05943	0.447144	0.0318374	5.06162	0.358837	0.125015	3.06147	-0.53311	0.1357	2.36621	-0.898617	0.0708161	1.82571	-1.2374	1	1.0881	-2.02897	0.00062199	2.69323
ENSMUSG00000040785	Ttc3	7.93874	0.297096	0.181308	11.5606	1.13138	1.73813e-08	1.53984	-2.3451	5.86601e-11	2.53146	-1.55091	0.00111771	3.14107	-1.18491	1	0.796468	-3.21826	2.78204e-07	1.72126	-2.06646	0.0874481	1.38843	-2.36235	0.905612				ENSMUSG00000021520	Uqcrb	6.29017	0.256099	0.261955	6.74905	0.358508	0.125079	3.32917	-0.852421	0.0128574	5.30263	-0.109317	1	4.951	-0.208178	1	2.97756	-0.9722	0.0781172	2.56747
ENSMUSG00000021910	Nisch	2.14153	0.296937	0.182321	2.18388	0.281906	0.247767	1.38028	-0.519637	0.147668	1.64073	-0.232416	0.802401	1.38375	-0.469372	1	0.669033	-1.56096	0.00850178	1.40163	-0.454538	1	1.64031	-0.22258	1				ENSMUSG00000026123	Plekhb2	1.84698	0.867686	7.52e-06	1.6077	0.358434	0.127775	0.527913	-1.47452	1.94e-05	0.382261	-1.9002	0.00018186	0.394607	-1.7806	1	0.499937	-1.48604	0.0127071	0.505635
ENSMUSG00000067847	Romo1	3.89487	0.296736	0.181533	3.98605	0.28934	0.232901	2.86765	-0.308341	0.434264	2.6159	-0.43428	0.482609	1.95725	-0.836623	1	1.30131	-1.46356	0.00723822	2.81112	-0.312139	1	1.89219	-0.885016	1				ENSMUSG00000025613	Cct8	1.98233	0.263572	0.248343	2.11951	0.357071	0.128444	0.730833	-1.40177	4.53e-05	2.17916	0.309802	0.557257	1.97303	0.140931	1	0.945959	-0.954832	0.12664	1.18942
ENSMUSG00000037058	Paip2	3.82225	0.296511	0.182129	4.031	0.354074	0.130917	2.41791	-0.549636	0.122109	1.95398	-0.847314	0.0920655	1.53634	-1.15987	1	1.25719	-1.48669	0.00640562	4.7865	0.503872	0.630221	2.35909	-0.53849	1				ENSMUSG00000048076	Arf1	2.74192	0.0744134	0.795827	3.15419	0.356208	0.128602	1.4622	-0.949965	0.00550768	2.36167	-0.184956	0.873804	2.04143	-0.390122	1	2.30608	-0.217869	0.841306	1.78151
ENSMUSG00000031683	Lsm6	1.59524	0.295546	0.185826	1.19392	-0.340302	0.178384	1.0494	-0.488	0.179219	2.06839	0.591995	0.163648	3.21473	1.19534	0.428066	0.813622	-0.837833	0.192864	2.06184	0.551591	0.450447	0.970669	-0.554395	1				ENSMUSG00000066357	Wdr6	2.04068	0.907991	2.56e-06	1.75271	0.355884	0.130897	0.474908	-1.76568	9.15e-07	0.521183	-1.57279	0.00196388	0.478789	-1.63065	1	0.223011	-2.78933	6.12e-06	1.01127
ENSMUSG00000005672	Kit	0.146961	0.295292	0.226393	0.153814	0.337395	0.179164	0.0246288	-2.53256	1.46595e-09	0.056295	-1.25802	0.0277818	0.0736599	-0.746312	1	0.011028	-3.4914	2.3591e-06	0.0261987	-2.21691	0.101039	0.0491478	-1.26265	1				ENSMUSG00000061904	Slc25a3	4.15523	-0.0642661	0.840888	5.05733	0.355772	0.128568	3.60491	-0.273908	0.501427	4.17854	-0.033326	1	4.28806	0.0015518	1	3.71644	-0.210707	0.851841	2.26881
ENSMUSG00000047193	Dync2h1	0.337996	0.294584	0.201121	0.364997	0.404683	0.0881003	0.171866	-0.888183	0.0166508	0.0853505	-1.88229	0.00035019	0.131536	-1.15647	1	0.0465627	-2.72404	2.17876e-05	1.07415	1.93033	0.000188332	0.0675782	-2.05138	1				ENSMUSG00000031708	Tecr	8.5247	0.757633	0.00010348	7.66854	0.355251	0.129397	2.15181	-1.71476	7.68e-07	4.40917	-0.589127	0.286445	3.74087	-0.803657	1	1.45937	-2.20983	7.59e-05	2.34216
ENSMUSG00000041841	Rpl37	15.9386	0.293394	0.186693	13.2598	-0.137844	0.643495	8.24262	-0.866713	0.0112979	15.769	0.161281	0.82326	14.5215	0.0248162	1	19.3382	0.472231	0.307041	9.4001	-0.611593	0.739838	13.104	-0.126058	1				ENSMUSG00000025337	Sbds	0.758177	0.00088273	1	0.898036	0.355171	0.134077	0.647845	-0.25434	0.544362	0.829897	0.141636	0.860508	0.489312	-0.62976	1	0.340643	-1.19376	0.0502021	0.429659
ENSMUSG00000001472	Tcf25	3.06721	0.293022	0.188758	3.66962	0.635384	0.0031516	1.51681	-0.9358	0.00627045	1.46276	-0.953383	0.0533837	1.27853	-1.108	1	0.997423	-1.50501	0.0110877	1.61122	-0.779483	0.777236	1.53587	-0.842057	1				ENSMUSG00000037058	Paip2	3.82225	0.296511	0.182129	4.031	0.354074	0.130917	2.41791	-0.549636	0.122109	1.95398	-0.847314	0.0920655	1.53634	-1.15987	1	1.25719	-1.48669	0.00640562	4.7865
ENSMUSG00000041453	Rpl21	15.1791	0.292129	0.188824	13.036	-0.0759074	0.829704	7.01172	-1.04182	0.0022509	14.2299	0.0763926	0.968901	16.3735	0.271048	1	19.2708	0.542065	0.228552	8.71369	-0.651835	0.707337	13.1409	-0.0515053	1				ENSMUSG00000090000	Ier3ip1	2.21807	0.366697	0.0887987	2.27874	0.353549	0.132489	1.04994	-0.961099	0.00504152	1.45913	-0.426127	0.496779	1.48898	-0.376643	1	1.02193	-0.950225	0.128489	0.998171
ENSMUSG00000036427	Gpi1	2.27814	0.291799	0.191494	2.28936	0.246509	0.324749	1.60569	-0.380836	0.313367	0.997874	-1.08098	0.0262486	0.952317	-1.10253	1	1.98872	-0.0336998	1	0.626149	-1.72105	0.183542	1.65874	-0.299175	1				ENSMUSG00000017428	Psmd11	0.883337	-0.0695206	0.82495	1.07579	0.352444	0.13646	0.644097	-0.553017	0.122241	1.08867	0.281931	0.61133	1.27853	0.497668	1	0.513415	-0.856976	0.182275	0.641868
ENSMUSG00000044408	Sptssa	1.77122	0.291639	0.192684	0.969183	-0.911848	7.04873e-05	1.19182	-0.454547	0.214196	2.54599	0.756399	0.0553105	2.43604	0.629844	0.931017	1.6493	0.0647229	0.983753	3.94815	1.37393	0.0254893	1.64031	0.0511592	1				ENSMUSG00000024925	Rnaseh2c	0.417672	-0.606896	0.00389053	0.646649	0.352189	0.140494	0.435288	-0.366948	0.392356	0.596545	0.137288	0.788944	1.75205	1.71736	0.074645	0.931255	0.826402	0.0377909	0.429659
ENSMUSG00000032515	Csrnp1	0.305686	0.290637	0.21446	0.133712	-1.29383	7.39045e-08	0.588415	1.35742	5.91563e-07	0.0635589	-2.16486	5.75633e-05	0.105228	-1.32272	1	0.173998	-0.669393	0.355127	0.387741	0.528291	0.49906	0.841656	1.65896	0.11785				ENSMUSG00000051510	Mafg	0.83252	0.247254	0.287766	0.893293	0.351423	0.138788	0.298758	-1.4506	5.27e-05	0.708227	-0.0989825	1	0.589279	-0.356617	1	0.623695	-0.288858	0.851777	0.351063
ENSMUSG00000063480	Snu13	3.27628	0.290246	0.193548	3.67278	0.483947	0.030156	1.18111	-1.42093	3.47705e-05	2.9909	0.0342427	1	3.43571	0.230392	1	1.12363	-1.42844	0.00878333	1.02175	-1.54047	0.257279	2.24237	-0.391405	1				ENSMUSG00000052833	Sae1	0.463626	-0.167949	0.521256	0.58815	0.350792	0.142059	0.399951	-0.351642	0.41979	0.526631	0.0899477	0.866758	1.39954	1.523	0.170087	0.301432	-0.749753	0.263123	0.440138
ENSMUSG00000032253	Phip	0.846165	0.289918	0.199728	0.814692	0.155078	0.570418	0.580919	-0.423076	0.257394	0.514827	-0.586459	0.367196	1.4732	0.978387	0.643808	0.235264	-1.73119	0.00394139	0.958873	0.354179	0.66271	0.700356	-0.106406	1				ENSMUSG00000062604	Srpk2	1.75852	0.444501	0.0337675	1.75384	0.350095	0.137896	0.797759	-0.98319	0.00416988	1.33928	-0.158585	0.919759	1.36271	-0.126031	1	0.42029	-1.87337	0.00162691	0.846218
ENSMUSG00000056486	Chn1	0.755197	0.288779	0.20291	1.09996	1.12351	3.37431e-08	0.144025	-2.37006	2.56471e-10	0.183413	-1.95078	0.000147918	0.236764	-1.49765	1	0.0710694	-3.29334	3.54465e-07	0.20697	-1.71487	0.193471	0.712643	0.0839006	1				ENSMUSG00000030795	Fus	2.74459	0.372099	0.0832665	2.80817	0.348936	0.138294	1.13774	-1.16207	0.00067421	1.8995	-0.345809	0.617942	2.75699	0.212253	1	0.958212	-1.35735	0.0229016	1.88107
ENSMUSG00000019039	Dalrd3	0.618273	0.288301	0.204452	0.671494	0.411955	0.0763322	0.317498	-0.878437	0.015914	0.174333	-1.73078	0.000760511	0.126274	-2.09121	0.963777	0.209532	-1.44037	0.0172835	1.62432	1.62726	0.00271844	0.245739	-1.14992	1				ENSMUSG00000028156	Eif4e	1.88744	0.397649	0.0616222	1.91194	0.347375	0.140633	0.885567	-0.95726	0.00526869	1.23577	-0.416043	0.51128	1.83097	0.176158	1	0.798918	-1.05876	0.0851623	0.683786
ENSMUSG00000024576	Csnk1a1	2.56187	0.286068	0.201343	2.17146	-0.106375	0.737192	1.93604	-0.272811	0.504453	2.68672	0.248834	0.663657	2.19927	-0.0631902	1	0.943508	-1.32546	0.0264638	2.23475	-0.0382348	1	3.33591	0.543504	0.913311				ENSMUSG00000027692	Tnik	1.05226	0.516075	0.0123016	1.02204	0.347325	0.143724	0.493112	-0.893564	0.0097412	0.871665	0.0108995	1	0.720815	-0.264265	1	0.107829	-3.05892	1.3e-06	0.20697
ENSMUSG00000004071	Cdip1	0.894002	0.285479	0.206994	1.14649	0.794386	0.000164877	0.448673	-0.916264	0.0111607	0.393157	-1.07663	0.0428352	0.278855	-1.51155	1	0.137238	-2.59592	2.43528e-05	0.311765	-1.37212	0.351417	0.270313	-1.55074	1				ENSMUSG00000036371	Serbp1	2.49458	-0.0166855	1	2.96492	0.34692	0.140473	1.31764	-1.0216	0.00281494	3.2188	0.38838	0.423651	3.89871	0.638698	0.925656	1.95931	-0.376578	0.588516	1.84701
ENSMUSG00000041084	Ostc	1.5198	0.284781	0.20587	1.35609	-0.00477458	1	0.790264	-0.862445	0.012312	1.64799	0.300963	0.574452	1.61526	0.249448	1	0.941057	-0.554742	0.460332	0.927434	-0.562692	0.955427	2.03963	0.588674	0.879562				ENSMUSG00000030663	1110004F10Rik	2.8594	0.525362	0.0100296	2.76751	0.346576	0.141244	0.897346	-1.50242	1.3e-05	2.09381	-0.175693	0.88908	2.12035	-0.150809	1	0.726624	-1.74363	0.00326218	1.30208
ENSMUSG00000030282	Cmas	1.40421	0.28273	0.21031	1.97925	1.03036	4.20573e-07	0.273059	-2.34707	2.19568e-10	0.426752	-1.6275	0.00134025	0.373561	-1.75028	1	0.542823	-1.2545	0.0376397	0.214829	-2.56464	0.0269273	0.58363	-1.10856	1				ENSMUSG00000020349	Ppp2ca	2.35593	-0.203833	0.407645	3.02726	0.34503	0.142983	2.43558	-0.0860695	0.926801	3.65918	0.558355	0.193553	2.55179	-0.0130419	1	1.04766	-1.33933	0.024836	1.97014
ENSMUSG00000032366	Tpm1	1.40578	0.281886	0.214944	0.996739	-0.451523	0.0655989	0.533267	-1.34762	9.93139e-05	2.59683	1.16614	0.00101776	2.82012	1.18135	0.447461	0.210758	-2.63671	1.88988e-05	0.644488	-0.981184	0.629787	2.07035	0.723335	0.776825				ENSMUSG00000025980	Hspd1	1.55305	0.0564851	0.858287	1.7902	0.345003	0.144399	0.947139	-0.752619	0.0298582	2.04387	0.467272	0.305874	2.13088	0.492643	1	0.694765	-1.16939	0.0538672	1.30732
ENSMUSG00000022261	Sdc2	0.688382	0.281831	0.219631	0.510001	-0.368986	0.146986	0.81864	0.475762	0.130764	0.236984	-1.44104	0.00570642	0.426175	-0.52775	1	0.0355347	-4.14285	2.2739e-09	0.793821	0.376467	0.64032	4.06698	2.80356	5.47822e-05				ENSMUSG00000032297	Celf6	2.77799	1.37868	2.6e-13	2.08699	0.34445	0.145528	0.0899487	-4.46658	6.17e-26	0.111682	-4.07545	4.92e-13	0.14732	-3.55988	0.38305	0.187476	-3.30106	2.08e-07	0.110035
ENSMUSG00000028949	Smarcd3	0.856987	0.281198	0.216343	1.1754	0.958216	3.46332e-06	0.277342	-1.58723	1.06843e-05	0.409501	-0.954899	0.0812571	0.668201	-0.198482	1	0.0539147	-3.87331	7.86635e-09	0.141473	-2.44631	0.038237	0.178161	-2.07863	1				ENSMUSG00000005779	Psmb4	2.67918	0.352538	0.103479	2.75419	0.343617	0.144967	1.3412	-0.882713	0.0100642	1.95398	-0.276546	0.725632	1.77836	-0.401433	1	1.13711	-1.07974	0.0490467	1.33351
ENSMUSG00000073702	Rpl31	10.0851	0.280957	0.209727	8.22665	-0.185455	0.504563	5.61858	-0.758157	0.0277347	10.9276	0.296919	0.57678	10.0651	0.151437	1	11.49	0.36754	0.450854	5.62224	-0.700691	0.665713	8.46571	-0.102197	1				ENSMUSG00000048878	Hexim1	0.179428	-0.937952	6.13e-06	0.325696	0.343371	0.160798	0.444925	0.812898	0.0042395	0.138922	-1.03845	0.0594962	0.22098	-0.30035	1	0.107829	-1.39175	0.0245787	1.23396
ENSMUSG00000029993	Nfu1	0.943564	0.280488	0.216143	1.11712	0.600175	0.00600004	0.366755	-1.31076	0.000240383	0.697332	-0.296141	0.789612	0.520881	-0.698375	1	0.393333	-1.14309	0.0616144	0.337963	-1.33683	0.371053	0.399326	-1.0767	1				ENSMUSG00000034345	Gtf2h5	1.63116	-0.0319398	0.95136	1.9474	0.343016	0.146288	1.3578	-0.318449	0.417047	1.90041	0.217525	0.719793	1.85728	0.167153	1	0.854058	-0.990199	0.110598	1.33351
ENSMUSG00000053898	Ech1	0.780291	0.280209	0.218651	0.379226	-1.12357	1.02121e-06	1.20253	0.931831	0.000902631	0.566582	-0.322916	0.74771	0.3683	-0.920143	1	0.700892	0.00466436	0.970597	0.958873	0.469582	0.543784	1.06282	0.61179	0.871771				ENSMUSG00000031068	Glrx3	0.897923	-0.394524	0.0727774	1.25422	0.342975	0.148264	0.88985	-0.290348	0.471118	1.83685	0.868713	0.0227526	1.88359	0.833656	0.776808	0.709469	-0.610995	0.394167	0.537074
ENSMUSG00000028932	Psmc2	1.33473	0.279991	0.215587	1.57947	0.598586	0.00600571	0.375322	-1.79989	5.8665e-07	1.12862	-0.0898354	1	0.773429	-0.632821	1	0.60409	-1.02313	0.0990027	0.432279	-1.48612	0.2881	1.04439	-0.19772	1				ENSMUSG00000015291	Gdi1	4.21436	0.936922	1.04e-06	3.56617	0.342258	0.146832	0.827742	-2.0072	1.16e-08	1.51089	-1.0572	0.0299917	0.804998	-1.92222	1	0.42029	-2.91344	2.32e-06	0.943154
ENSMUSG00000006356	Crip2	2.06467	0.279986	0.216942	1.64903	-0.227027	0.408781	2.17537	0.268545	0.433381	0.191585	-3.36129	5.82167e-10	0.363038	-2.35032	0.873716	0.225462	-3.09899	8.41322e-07	5.29738	1.58417	0.0061091	3.47721	0.91773	0.603429				ENSMUSG00000051435	Fhad1	0.0934781	-0.529698	0.0241805	0.138906	0.342083	0.181152	0.0803114	-0.60859	0.148857	0.0118038	-3.31228	1.86e-07	0.0105228	-2.92659	0.74995	0.0306334	-1.94945	0.00390741	1.08987
ENSMUSG00000020460	Rps27a	19.7229	0.279938	0.211608	16.8407	-0.0964557	0.767097	8.4782	-1.15927	0.000665875	21.9932	0.341645	0.501214	21.5771	0.284894	1	24.1869	0.48099	0.296276	11.4541	-0.641655	0.715432	14.1423	-0.332585	1				ENSMUSG00000025630	Hprt	3.4772	1.02585	7.57e-08	2.86599	0.34152	0.148285	0.206668	-3.72484	1.92e-20	0.320518	-3.0145	1.16e-08	0.510358	-2.26045	0.893672	1.82085	-0.439398	0.498616	0.568512
ENSMUSG00000050052	Tdrp	0.119671	0.27976	0.254722	0.120611	0.244242	0.361148	0.038014	-1.59964	6.07692e-05	0.0299635	-1.87585	0.00105079	0.0157843	-2.37279	0.91337	0.0171547	-2.61289	0.000182103	0.120514	0.199281	0.864058	0.0245739	-1.82509	1				ENSMUSG00000036502	Tmem255a	1.2767	1.05792	3.58e-08	1.04259	0.341383	0.151888	0.327135	-1.55427	1.57e-05	0.189769	-2.30067	8.91e-06	0.3683	-1.26312	1	0.0820974	-3.48228	9.17e-08	0.0523974
ENSMUSG00000021474	Sfxn1	1.38006	0.2797	0.216159	1.49454	0.398395	0.0848087	1.12168	-0.159038	0.756567	0.707319	-0.851796	0.127905	1.11542	-0.151351	1	0.27325	-2.23443	0.000201961	0.880277	-0.500301	1	0.436187	-1.5019	1				ENSMUSG00000038991	Txndc5	0.220364	-0.812492	9.38e-05	0.37516	0.341174	0.161428	0.471695	0.664149	0.0217262	0.193401	-0.758023	0.20431	0.284117	-0.148967	1	0.284278	-0.169297	1	0.741423
ENSMUSG00000033565	Rbfox2	1.08143	0.279524	0.218529	1.63503	1.21615	1.42935e-09	0.14456	-2.89911	4.62948e-14	0.22518	-2.18321	2.17439e-05	0.299901	-1.68695	1	0.0820974	-3.61307	3.53453e-08	0.256747	-1.93191	0.122911	0.651208	-0.57384	1				ENSMUSG00000052997	Uba2	0.798799	0.240205	0.303556	0.854896	0.339986	0.152876	0.323387	-1.27169	0.00037823	0.778142	0.107121	0.839068	1.05755	0.549281	0.98983	0.406811	-0.868967	0.176604	0.526594
ENSMUSG00000038894	Irs2	0.624704	0.278553	0.225109	0.565112	0.0184021	0.991098	0.679434	0.32176	0.338191	0.348666	-0.722256	0.228349	0.231503	-1.26015	1	0.149491	-1.95299	0.00127291	0.723084	0.380641	0.636922	0.399326	-0.479203	1				ENSMUSG00000026034	Clk1	0.952975	0.100664	0.711992	1.07669	0.339849	0.152489	0.608225	-0.653487	0.0634497	0.768154	-0.269724	0.832077	0.77869	-0.233413	1	0.632273	-0.556885	0.45889	0.762382
ENSMUSG00000029823	Luc7l2	1.59054	0.277776	0.219177	1.50968	0.115933	0.684656	0.960524	-0.633284	0.0716094	1.27753	-0.170584	0.898331	1.95725	0.459569	1	0.930029	-0.644312	0.356393	1.27326	-0.168407	1	1.56659	0.13371	1				ENSMUSG00000025421	Hdhd2	0.595531	-0.350922	0.118559	0.81424	0.339235	0.154686	0.775272	0.187423	0.615513	1.13589	0.786577	0.0455462	0.752383	0.124167	1	0.187476	-1.93417	0.00127371	0.647108
ENSMUSG00000032228	Tcf12	0.94576	0.276763	0.22535	0.396618	-1.37423	2.37555e-09	1.42365	0.886771	0.00172113	1.50907	0.918722	0.0150391	1.76258	1.07094	0.558496	0.272024	-1.68968	0.00485668	0.681166	-0.322164	1	0.743361	-0.189579	1				ENSMUSG00000070934	Rraga	1.93152	0.521808	0.0107376	1.86541	0.339234	0.151888	0.895739	-0.907321	0.00826021	1.23849	-0.380807	0.562729	0.904965	-0.816153	1	0.449698	-1.87224	0.00163157	0.597331
ENSMUSG00000035674	Ndufa3	4.69335	0.275555	0.221267	3.9935	-0.106591	0.73596	4.4546	0.0916155	0.839946	4.83411	0.214078	0.724498	3.7093	-0.190994	1	1.81105	-1.26334	0.0203155	2.85828	-0.573423	0.775343	1.97206	-1.10723	1				ENSMUSG00000035847	Ids	0.416731	-0.0402087	0.925557	0.498256	0.338924	0.160006	0.388707	-0.139453	0.868521	0.233352	-0.904973	0.106418	0.142058	-1.54359	1	0.164195	-1.40696	0.020924	1.35709
ENSMUSG00000001366	Fbxo9	0.786251	0.27534	0.228095	1.0383	0.857172	4.16745e-05	0.201849	-1.93708	1.12655e-07	0.448544	-0.691812	0.251805	0.457744	-0.621911	1	0.186251	-1.97187	0.0010541	0.233169	-1.60951	0.233644	0.356322	-0.977641	1				ENSMUSG00000021606	Ndufs6	2.66099	0.124515	0.636815	2.97666	0.33865	0.151499	2.27549	-0.173805	0.720517	2.14557	-0.255786	0.763107	1.62578	-0.647929	1	1.17387	-1.15103	0.0353323	1.9518
ENSMUSG00000049354	Dcaf7	0.944505	0.274243	0.229132	1.06902	0.492083	0.0284811	0.495789	-0.853387	0.0135963	0.618337	-0.484558	0.50202	0.799736	-0.0838464	1	0.322263	-1.44105	0.0162196	0.725704	-0.228671	1	0.313317	-1.42704	1				ENSMUSG00000070493	Chchd2	10.8665	0.00156905	1	12.7649	0.337695	0.15157	10.3002	-0.0869721	0.923582	8.99812	-0.29105	0.700593	7.36073	-0.573207	1	5.14028	-1.12187	0.0399254	13.4688
ENSMUSG00000040681	Hmgn1	3.40113	0.273974	0.22535	2.58773	-0.324502	0.201845	2.37293	-0.407837	0.273159	3.29507	0.117362	0.894573	6.47681	1.0983	0.70497	2.03406	-0.613757	0.297235	4.84676	0.684766	0.427843	5.12366	0.749707	0.744957				ENSMUSG00000078570	1110065P20Rik	1.10103	-0.0260369	0.971321	1.30798	0.33753	0.154874	1.13185	0.0277146	1	1.33201	0.280869	0.611969	0.99967	-0.156545	1	0.269574	-2.1001	0.0004548	0.573752
ENSMUSG00000020308	Tpgs1	1.26274	0.273942	0.227695	1.30504	0.292124	0.230277	0.801507	-0.557061	0.118467	1.02421	-0.157509	0.921237	0.973363	-0.222641	1	0.508514	-1.19876	0.0478345	0.859318	-0.408263	1	0.645065	-0.815585	1				ENSMUSG00000005672	Kit	0.146961	0.295292	0.226393	0.153814	0.337395	0.179164	0.0246288	-2.53256	1.47e-09	0.056295	-1.25802	0.0277819	0.0736599	-0.746312	1	0.011028	-3.4914	2.36e-06	0.0261987
ENSMUSG00000034994	Eef2	7.4621	0.273763	0.224868	5.4038	-0.417938	0.0871996	4.68804	-0.574073	0.104215	9.7463	0.590179	0.162442	8.62873	0.363196	1	8.41805	0.34816	0.480005	2.94211	-1.21029	0.287491	8.51486	0.341917	1				ENSMUSG00000034211	Mrps17	0.917058	0.0292107	0.951595	1.06495	0.337218	0.155914	0.696032	-0.425401	0.251879	0.929776	0.0399706	1	1.13121	0.323482	1	0.577133	-0.678436	0.323718	0.82002
ENSMUSG00000038374	Rbm8a	1.43809	0.273308	0.22843	1.33892	0.0728579	0.814306	0.68104	-1.01344	0.00313135	1.52087	0.254814	0.654891	1.79941	0.481905	1	0.78789	-0.743622	0.262319	1.43831	0.158056	0.855549	1.46829	0.184117	1				ENSMUSG00000023175	Bsg	7.18433	0.193914	0.41938	7.81309	0.336152	0.153574	4.75764	-0.539009	0.130309	3.99695	-0.778943	0.128002	4.46695	-0.586027	1	3.47628	-0.974988	0.0772093	3.76213
ENSMUSG00000006050	Sra1	1.11468	0.273173	0.230023	1.17585	0.335673	0.157686	0.657482	-0.672599	0.0550212	0.779958	-0.384164	0.647579	0.431437	-1.21487	1	0.687413	-0.566679	0.446664	0.623529	-0.694713	0.849523	1.06896	0.0948064	1				ENSMUSG00000006050	Sra1	1.11468	0.273173	0.230023	1.17585	0.335673	0.157686	0.657482	-0.672599	0.0550212	0.779958	-0.384164	0.647579	0.431437	-1.21487	1	0.687413	-0.566679	0.446664	0.623529
ENSMUSG00000022674	Ube2v2	1.79726	0.273073	0.22839	2.12719	0.592972	0.00643254	0.785445	-1.1371	0.000893979	1.53086	-0.0828528	1	1.32588	-0.289152	1	0.397009	-2.08022	0.000484418	0.702125	-1.22004	0.443068	0.7065	-1.1972	1				ENSMUSG00000019087	Atp6ap1	1.86313	0.365924	0.0902701	1.89884	0.335557	0.156768	0.93536	-0.870446	0.0113917	1.1032	-0.58628	0.290795	0.547188	-1.56872	1	1.32704	-0.299792	0.708235	0.882896
ENSMUSG00000036835	Psenen	2.41679	0.272958	0.227648	1.9203	-0.242145	0.366976	1.97512	-0.154511	0.762884	2.32081	0.103104	0.92138	2.17823	0.000734032	1	2.29873	0.0861595	0.941468	1.88631	-0.209356	1	1.41914	-0.621256	1				ENSMUSG00000002524	Puf60	1.50114	0.175244	0.478676	1.64339	0.334931	0.157546	0.856119	-0.783883	0.0233341	1.64708	0.253687	0.656216	1.55212	0.148212	1	0.556302	-1.37735	0.0210925	0.898616
ENSMUSG00000004530	Coro1c	0.706889	0.272765	0.234668	0.64281	0.0245453	0.970553	0.196495	-1.81947	5.87424e-07	0.795394	0.353044	0.418605	0.568234	-0.156683	1	0.773186	0.301816	0.469473	0.0785961	-3.00245	0.00947766	0.589774	-0.101827	1				ENSMUSG00000040459	Arglu1	0.950152	0.0305673	0.947082	1.10154	0.334787	0.159847	0.69978	-0.47227	0.197399	1.05054	0.175985	0.801444	1.02598	0.130183	1	0.33084	-1.5514	0.00938194	1.03747
ENSMUSG00000026851	BC005624	0.992029	0.269048	0.239374	0.998094	0.230969	0.364427	0.427256	-1.16102	0.00115287	0.574754	-0.672636	0.269658	0.578756	-0.625707	1	0.479106	-0.9322	0.139585	2.60677	1.61553	0.00479961	0.663495	-0.427248	1				ENSMUSG00000062929	Cfl2	2.4676	0.108344	0.684844	2.77293	0.334674	0.157074	1.23198	-1.03068	0.00260116	4.05506	0.859717	0.0237965	2.95166	0.320848	1	0.374952	-2.71819	8.5e-06	1.02699
ENSMUSG00000029614	Rpl6	15.7545	0.26902	0.234237	13.8748	-0.0430475	0.934322	6.6123	-1.20211	0.000420464	16.2811	0.215267	0.721157	15.0003	0.0758082	1	20.4655	0.564309	0.206604	7.69718	-0.900554	0.499384	13.4419	-0.0853881	1				ENSMUSG00000042109	Csdc2	0.747041	0.260435	0.259977	0.791428	0.334621	0.162414	1.05476	0.761128	0.00869028	0.0644669	-3.46419	4.2e-10	0.0526142	-3.56634	0.392173	0.0710694	-3.29306	3.42e-07	0.130994
ENSMUSG00000046434	Hnrnpa1	2.87084	0.268502	0.238123	2.04678	-0.450729	0.0637778	0.933753	-1.58871	4.41317e-06	6.09257	1.39464	3.50041e-05	7.17658	1.49972	0.277786	1.8233	-0.526778	0.389675	1.43045	-0.869982	0.707476	2.83214	0.128466	1				ENSMUSG00000030374	Strn4	0.671443	0.123822	0.644995	0.749869	0.33462	0.162231	0.248965	-1.47291	4.29e-05	0.957923	0.64039	0.12678	0.904965	0.510501	1	0.216884	-1.60422	0.00764566	0.379881
ENSMUSG00000060152	Pop5	1.07453	0.268346	0.240466	1.27568	0.595956	0.00635983	0.293404	-1.84993	3.18821e-07	0.924328	-0.0698388	1	0.878658	-0.13879	1	0.419065	-1.24851	0.0389165	0.372022	-1.39395	0.338054	0.638921	-0.598067	1				ENSMUSG00000022820	Ndufb4	3.33729	0.33938	0.119126	3.43223	0.33406	0.157352	2.01367	-0.598963	0.0888823	2.40616	-0.301687	0.683211	2.0046	-0.554352	1	1.093	-1.46937	0.0131891	1.6741
ENSMUSG00000049760	2410015M20Rik	2.88339	0.268331	0.237251	2.96673	0.277972	0.254928	2.00243	-0.418523	0.25794	2.09744	-0.328571	0.643647	1.64156	-0.670007	1	1.51206	-0.812649	0.148514	1.83129	-0.515079	0.989746	1.29627	-1.01084	1				ENSMUSG00000029462	Vps29	1.36453	-0.158812	0.544183	1.7107	0.333556	0.159521	1.13881	-0.399201	0.286533	1.8995	0.414611	0.384711	1.21539	-0.266996	1	1.45692	-0.0017973	1	0.584231
ENSMUSG00000040945	Rcc2	0.351641	0.267862	0.253762	0.236254	-0.560038	0.0215163	0.240399	-0.441274	0.284675	0.369549	0.244071	0.611031	0.578756	0.890845	0.752157	0.235264	-0.442859	0.618559	1.01389	1.76166	0.000935025	0.165874	-0.896008	1				ENSMUSG00000031879	Fam96b	0.8951	0.105326	0.697434	1.006	0.332458	0.163254	0.515063	-0.812134	0.0190527	1.03601	0.29505	0.587143	0.826043	-0.0537553	1	0.487683	-0.847213	0.188353	0.584231
ENSMUSG00000020260	Pofut2	0.535303	0.266465	0.250093	0.40633	-0.333906	0.194737	0.41173	-0.255064	0.610291	0.349574	-0.491285	0.496052	0.268333	-0.832802	1	0.392107	-0.31024	0.824364	0.958873	1.02852	0.105199	1.34542	1.50597	0.179527				ENSMUSG00000021771	Vdac2	2.25822	0.0391318	0.916054	2.60602	0.332291	0.160146	1.27695	-0.881157	0.0101949	2.59048	0.23859	0.679899	2.35712	0.0815847	1	2.0941	-0.0913749	1	1.06105
ENSMUSG00000022351	Sqle	0.576082	0.266298	0.252419	0.415138	-0.431909	0.0827878	0.350158	-0.628641	0.0991236	1.03147	1.1043	0.00237561	1.23117	1.26992	0.371564	0.0673934	-2.98842	3.10824e-06	1.10297	1.1291	0.0668822	0.129013	-1.961	1				ENSMUSG00000026109	Tmeff2	0.176918	-1.44224	1.09e-11	0.417623	0.332249	0.191612	0.0637137	-2.62544	7.28e-11	2.09653	3.22902	1.34e-14	0.447221	0.341875	1	0.033084	-3.44887	7.12e-07	0.0288186
ENSMUSG00000035227	Spcs2	3.29228	0.265928	0.242021	3.08734	0.0817988	0.786843	2.27121	-0.430596	0.242029	2.6958	-0.148276	0.936666	2.57284	-0.211825	1	2.186	-0.461734	0.468416	3.25126	0.133697	1	1.76932	-0.754985	1				ENSMUSG00000063200	Nol7	1.42868	0.362863	0.0938636	1.45457	0.330929	0.163925	0.593233	-1.1641	0.00068544	1.02784	-0.291111	0.702761	1.05228	-0.241449	1	0.633498	-1.00809	0.104487	1.05057
ENSMUSG00000027634	Ndrg3	1.10276	0.265541	0.246461	1.37868	0.714894	0.000795961	0.561109	-0.906897	0.00849811	0.65284	-0.64227	0.298438	0.599802	-0.729988	1	0.245067	-2.07287	0.000545903	0.238408	-2.07437	0.0892455	0.399326	-1.31079	1				ENSMUSG00000027805	Pfn2	4.94509	0.0584523	0.851299	5.65496	0.329403	0.164769	2.41523	-1.09533	0.00136828	10.9612	1.32846	9.56e-05	3.74087	-0.377904	1	0.333291	-3.92594	2.03e-09	1.72911
ENSMUSG00000001416	Cct3	1.66457	0.264446	0.247061	1.64474	0.18915	0.46534	0.770454	-1.05393	0.00211244	2.17281	0.583972	0.170711	1.82045	0.279608	1	0.611442	-1.34032	0.0251984	1.19466	-0.336496	1	0.72493	-1.05372	1				ENSMUSG00000022890	Atp5j	6.24092	-0.0584342	0.860359	7.48424	0.328892	0.16392	6.57857	0.0464852	0.954248	5.62133	-0.199767	0.854863	5.27721	-0.285856	1	3.2839	-1.00058	0.0689486	5.88685
ENSMUSG00000025613	Cct8	1.98233	0.263572	0.248343	2.11951	0.357071	0.128444	0.730833	-1.40177	4.53274e-05	2.17916	0.309802	0.557257	1.97303	0.140931	1	0.945959	-0.954831	0.12664	1.18942	-0.600059	0.926079	1.23484	-0.539683	1				ENSMUSG00000015671	Psma2	2.54665	0.0828078	0.770346	2.88248	0.328306	0.165972	1.42419	-0.871196	0.0110902	3.34592	0.481234	0.287265	2.51496	0.026083	1	1.41771	-0.830779	0.138427	1.50381
ENSMUSG00000062328	Rpl17	16.1121	0.262578	0.247993	15.3466	0.111237	0.69743	5.98748	-1.39116	4.79399e-05	14.1854	-0.0384662	1	13.7376	-0.0889156	1	20.8282	0.552903	0.217534	8.34429	-0.818899	0.568058	14.2344	-0.0381896	1				ENSMUSG00000014769	Psmb1	3.75497	0.0504363	0.87736	4.30565	0.328294	0.16539	2.15502	-0.851317	0.0130007	4.74876	0.399718	0.403992	3.75139	0.0230518	1	2.9261	-0.347635	0.629761	1.88369
ENSMUSG00000024426	Atat1	0.505817	0.262535	0.258548	0.362964	-0.442392	0.074035	0.400486	-0.210764	0.707	1.01603	1.29689	0.000200513	0.384084	-0.239123	1	0.107829	-2.12632	0.000505705	0.434899	-0.0659089	1	0.202735	-1.14442	1				ENSMUSG00000026434	Nucks1	1.45754	0.170656	0.493653	1.59347	0.328109	0.167994	0.66123	-1.13971	0.00088344	1.32293	-0.0450361	1	3.94081	1.56176	0.138474	0.746229	-0.902746	0.154382	1.15012
ENSMUSG00000017778	Cox7c	10.2707	0.262104	0.249065	9.83706	0.122328	0.661792	7.65903	-0.308892	0.432435	10.361	0.173378	0.800786	9.98618	0.10289	1	4.24088	-1.17134	0.0317253	4.76555	-0.979505	0.436165	5.79944	-0.688722	1				ENSMUSG00000078812	Eif5a	3.98882	-0.0658328	0.835817	4.79623	0.328003	0.165875	2.25728	-0.946828	0.00562262	5.8565	0.561927	0.188976	5.34034	0.38117	1	3.53509	-0.225508	0.830245	1.89679
ENSMUSG00000022044	Stmn4	3.68031	0.26164	0.254053	5.57839	1.20448	1.87729e-09	0.257532	-3.85749	2.04437e-21	2.09472	-0.705264	0.180778	1.28379	-1.38345	1	0.248743	-3.80538	6.0116e-09	0.267227	-3.65786	0.00123856	0.196591	-4.05674	0.343279				ENSMUSG00000022965	Ifngr2	0.102575	-1.82993	4.97e-18	0.301077	0.327861	0.190392	0.175079	-0.614117	0.117399	0.179781	-0.544662	0.438818	0.163104	-0.626545	1	1.33439	2.7544	6.1e-15	0.104795
ENSMUSG00000039278	Pcsk1n	20.6743	0.261378	0.252307	30.8045	1.15715	7.71751e-09	5.27646	-1.95725	2.44973e-08	6.26963	-1.64533	0.000555602	6.4505	-1.54995	0.8909	1.58191	-3.63172	2.67643e-09	4.84676	-1.97395	0.0464327	1.15497	-4.02891	0.343279				ENSMUSG00000005687	Bcas2	2.69581	0.537782	0.00816513	2.5753	0.327539	0.167416	0.773666	-1.63072	2.45e-06	1.82505	-0.289571	0.704205	2.3045	0.0627861	1	1.01825	-1.15452	0.056808	1.31256
ENSMUSG00000071014	Ndufb6	2.54257	0.260841	0.253544	2.72731	0.361848	0.121842	1.49861	-0.681625	0.0503733	2.19369	-0.0703631	1	1.95199	-0.23959	1	0.857734	-1.46852	0.0133218	1.36757	-0.762183	0.791159	1.54816	-0.575714	1				ENSMUSG00000024948	Map4k2	0.148844	0.148679	0.588557	0.163977	0.326779	0.189391	0.0524701	-1.52372	7.83e-05	0.0799026	-0.844056	0.163833	0.115751	-0.224266	1	0.0637174	-1.15627	0.0786007	0.0733564
ENSMUSG00000061315	Naca	7.21099	0.260507	0.252825	6.58914	0.0247486	0.967376	3.19853	-1.12228	0.000993265	7.74692	0.271348	0.62392	7.47122	0.195195	1	7.53826	0.223176	0.69229	3.24864	-1.0231	0.405209	7.94351	0.283189	1				ENSMUSG00000016833	Mrps18c	0.988578	0.195647	0.418772	1.06902	0.325409	0.173372	0.562179	-0.775643	0.0253328	0.899812	-0.0252519	1	0.957579	0.0673289	1	0.618794	-0.588333	0.41994	0.61567
ENSMUSG00000023089	Ndufa5	3.60926	0.2605	0.253983	4.47008	0.68797	0.00123053	1.48951	-1.2324	0.000312027	2.5932	-0.352111	0.606893	2.94114	-0.15412	1	1.0158	-1.73519	0.00334451	0.82002	-2.01615	0.0978918	1.53587	-1.09584	1				ENSMUSG00000031231	Cox7b	4.75829	0.176953	0.470964	5.18245	0.325177	0.170007	3.8785	-0.218221	0.617617	3.90161	-0.198718	0.855922	3.08845	-0.532296	1	1.96789	-1.21669	0.0256402	2.69847
ENSMUSG00000042109	Csdc2	0.747041	0.260435	0.259977	0.791428	0.334621	0.162414	1.05476	0.761129	0.00869028	0.0644669	-3.46419	4.20355e-10	0.0526142	-3.56634	0.392173	0.0710694	-3.29306	3.41741e-07	0.130994	-2.36811	0.0463545	0.172017	-1.94041	1				ENSMUSG00000023915	Tnfrsf21	0.367325	-0.553936	0.00954341	0.547721	0.324996	0.181961	0.266634	-0.894555	0.0148164	0.954291	1.14432	0.00153614	0.562972	0.273574	1	0.709469	0.640191	0.117869	0.0235788
ENSMUSG00000046330	Rpl37a	16.9693	0.259574	0.254251	12.8277	-0.347151	0.16574	9.59346	-0.747909	0.0299771	18.0843	0.258032	0.64623	18.9464	0.303522	1	25.3338	0.77715	0.0658939	11.0035	-0.491143	0.84981	16.612	0.109742	1				ENSMUSG00000033545	Znrf1	0.644309	0.0155764	0.997754	0.748062	0.324821	0.177676	0.20292	-1.78346	9.47e-07	1.17493	0.970629	0.00935957	0.520881	-0.294108	1	0.368826	-0.826222	0.205188	0.214829
ENSMUSG00000024914	Drap1	1.66645	0.259499	0.256466	1.5038	-0.00124548	1	1.34709	-0.18028	0.705351	1.47184	-0.0346241	1	1.31536	-0.198034	1	0.708244	-1.12811	0.0639905	1.49071	-0.0150109	1	1.7386	0.20713	1				ENSMUSG00000023286	Ube2j2	0.753001	-0.0738238	0.811118	0.907071	0.324805	0.175263	0.454562	-0.850755	0.0189696	1.10683	0.559199	0.19741	0.915487	0.241765	1	0.520767	-0.60051	0.406582	0.61305
ENSMUSG00000032399	Rpl4	9.25214	0.258421	0.256243	7.86482	-0.121301	0.695978	3.81265	-1.23614	0.000289855	10.7242	0.390171	0.418442	11.3699	0.443742	1	12.0781	0.565805	0.2056	3.78833	-1.16391	0.313044	9.66369	0.204081	1				ENSMUSG00000041355	Ssr2	1.33222	-0.0455404	0.905942	1.58534	0.323802	0.174667	0.752785	-0.935501	0.00645517	1.71791	0.368818	0.458639	1.59947	0.23713	1	1.03541	-0.409533	0.660767	0.827879
ENSMUSG00000021379	Id4	3.66462	0.258098	0.262353	3.07198	-0.148933	0.618085	6.21021	1.09088	6.28364e-05	0.2161	-4.03191	6.92265e-13	0.315685	-3.39028	0.454495	0.177674	-4.28536	1.90805e-10	6.03618	0.893683	0.239231	0.153587	-4.39666	0.271192				ENSMUSG00000029203	Ube2k	1.64622	0.188238	0.438445	1.78388	0.323678	0.174221	1.15916	-0.444905	0.225286	1.36924	-0.169447	0.899926	1.34166	-0.191187	1	0.661681	-1.25064	0.0377118	0.893376
ENSMUSG00000059974	Ntm	1.50961	0.257878	0.262413	1.79743	0.593516	0.00661319	1.19878	-0.209946	0.639772	0.879836	-0.670777	0.208962	0.978625	-0.483763	1	0.118857	-3.57861	3.70659e-08	0.146713	-3.22696	0.00462791	0.172017	-2.95859	0.675279				ENSMUSG00000024283	Wac	0.89761	0.0997433	0.715242	1.0069	0.323547	0.176978	0.576636	-0.643775	0.0678202	0.922512	0.105258	0.921062	1.17856	0.456245	1	0.332066	-1.42148	0.017792	0.749283
ENSMUSG00000069601	Ank3	1.14103	0.257693	0.263501	1.54852	0.908852	1.15671e-05	0.0936966	-3.62135	3.80265e-19	1.17856	0.208671	0.740572	0.626109	-0.722016	1	0.0931255	-3.52258	6.05607e-08	0.463717	-1.16819	0.485717	0.0798652	-3.60624	0.462159				ENSMUSG00000068039	Tcp1	1.88854	0.324141	0.140732	1.94288	0.322593	0.175838	0.649987	-1.47153	1.93e-05	1.8541	0.167707	0.813557	2.22032	0.41758	1	1.02806	-0.725403	0.277944	0.775482
ENSMUSG00000020745	Pafah1b1	2.13023	0.257318	0.260999	2.23335	0.309378	0.197495	1.17951	-0.781165	0.0236515	2.02571	0.0787028	0.966631	1.53634	-0.331584	1	0.800144	-1.31206	0.0284177	1.04009	-0.904883	0.678064	1.78775	-0.111665	1				ENSMUSG00000023966	Rsph9	0.89212	0.592659	0.00349453	0.834342	0.322296	0.180636	0.410123	-0.882324	0.0150782	0.109866	-2.78176	1.61e-07	0.14732	-2.24991	0.904767	0.0673934	-3.45358	1.19e-07	1.84439
ENSMUSG00000023904	Hcfc1r1	2.28896	0.257089	0.261566	1.89884	-0.170098	0.552362	3.27403	0.78161	0.00621919	0.920696	-1.22755	0.0107645	0.631371	-1.72004	1	0.998648	-1.09138	0.0742561	1.86011	-0.158651	1	1.16726	-0.833413	1				ENSMUSG00000018736	Ndel1	0.869064	0.43612	0.0390894	0.857832	0.321283	0.181835	0.306789	-1.37008	0.00013179	0.376813	-1.01521	0.0596255	0.310424	-1.2379	1	0.535471	-0.477766	0.566548	0.466337
ENSMUSG00000042406	Atf4	1.47401	0.256767	0.26398	1.49612	0.239739	0.341762	0.709952	-0.997051	0.00374156	1.13226	-0.251277	0.772607	1.34692	0.0140266	1	0.964339	-0.488138	0.54885	0.770242	-0.804633	0.758105	1.90448	0.517889	0.935573				ENSMUSG00000033295	Ptprf	0.174409	-0.923306	9.07e-06	0.311015	0.321033	0.196433	0.518276	1.15804	3.15e-05	0.0889824	-1.64205	0.00185543	0.263071	0.00078073	1	0.033084	-3.02893	4.4e-06	1.13702
ENSMUSG00000070858	Gm1673	4.63187	0.256654	0.261235	5.43971	0.560804	0.0103056	2.86123	-0.610715	0.0821731	2.05204	-1.08442	0.0254548	3.56724	-0.239025	1	1.94583	-1.14841	0.0356782	3.59184	-0.228901	1	0.460761	-3.18692	0.579124				ENSMUSG00000062257	Opcml	0.41375	-1.19236	5.74e-09	0.84812	0.320264	0.192904	0.056218	-3.85209	7.32e-20	3.89434	3.00203	1.34e-14	2.19401	1.62509	0.120011	0.0551401	-3.76376	2.99e-08	0.0392981
ENSMUSG00000068882	Ssb	1.85827	0.256516	0.263222	2.00454	0.370592	0.112585	0.849694	-1.07735	0.00165769	1.66161	-0.0173554	1	2.20454	0.393707	1	0.80382	-1.10397	0.0707615	1.04271	-0.701763	0.841893	1.71403	0.0258	1				ENSMUSG00000017781	Pitpna	1.13758	-0.221597	0.361603	1.45569	0.319412	0.181955	1.16773	-0.109848	0.869046	0.961555	-0.402295	0.529938	0.731338	-0.776686	1	1.37238	0.143444	0.839713	1.26278
ENSMUSG00000006024	Napa	1.33002	0.256248	0.264738	1.52345	0.503685	0.024045	0.617327	-1.05418	0.00214247	0.779958	-0.662221	0.278768	0.736599	-0.711151	1	0.941057	-0.370711	0.721846	0.461097	-1.40058	0.332167	1.24713	0.0515332	1				ENSMUSG00000030779	Rbbp6	1.2011	0.129825	0.621372	1.32876	0.319198	0.182633	0.728692	-0.714987	0.0401456	1.14315	0.00393452	1	0.994409	-0.199538	1	0.484007	-1.27954	0.03379	1.38591
ENSMUSG00000007021	Syngr3	1.62442	0.256183	0.265642	2.67536	1.43762	3.56146e-13	0.0872717	-4.23912	5.32988e-24	0.209744	-2.89416	4.48986e-08	0.305162	-2.26373	0.899057	0.112731	-3.76162	1.03319e-08	0.0995551	-3.88253	0.000685772	0.0860087	-4.01737	0.352311				ENSMUSG00000055675	Kbtbd11	0.0379559	-2.3084	3.16e-24	0.147715	0.319091	0.21008	0.196495	0.746785	0.0133188	0.148909	0.257819	0.61641	0.263071	1.09243	0.614495	0.00735201	-3.96187	3.59e-07	1.2392
ENSMUSG00000021520	Uqcrb	6.29017	0.256099	0.261955	6.74905	0.358508	0.125079	3.32917	-0.85242	0.0128574	5.30263	-0.109317	1	4.951	-0.208178	1	2.97756	-0.9722	0.0781172	2.56747	-1.1693	0.309828	5.46155	-0.0660574	1				ENSMUSG00000072772	Grcc10	1.44499	0.42724	0.0427227	1.42927	0.318823	0.182958	0.721731	-0.843757	0.0143986	0.814462	-0.626948	0.314653	0.694508	-0.824996	1	0.627371	-1.00476	0.106076	0.909095
ENSMUSG00000039128	Cdc123	0.859183	0.255707	0.267771	0.887646	0.276647	0.262451	0.4642	-0.819365	0.0244183	0.915248	0.256263	0.655512	1.07859	0.479727	1	0.335742	-1.25163	0.0388771	0.440138	-0.830677	0.738596	0.491478	-0.657143	1				ENSMUSG00000071662	Polr2g	1.37316	0.253474	0.270513	1.44756	0.31814	0.183868	0.714771	-0.878997	0.0106356	1.42826	0.216948	0.72255	1.01545	-0.294703	1	0.608991	-1.06805	0.082518	0.704745
ENSMUSG00000058600	Rpl30	6.52888	0.254908	0.263986	5.11424	-0.282694	0.277354	3.77517	-0.715372	0.0387441	7.98209	0.472933	0.294971	7.20289	0.284055	1	7.73431	0.412794	0.384867	4.35685	-0.451055	0.886201	5.81787	-0.0289835	1				ENSMUSG00000017466	Timp2	0.678187	-1.5524	2.49e-14	1.69014	0.317652	0.193239	1.45471	0.00368702	1	0.525723	-1.53226	0.00311653	0.573495	-1.34458	1	7.87278	2.84414	6.1e-15	1.5955
ENSMUSG00000028879	Stx12	1.30462	0.25483	0.267624	1.26123	0.136024	0.62529	0.724408	-0.777855	0.0246144	1.57444	0.452788	0.327287	1.36271	0.20839	1	0.510965	-1.25051	0.0381081	0.461097	-1.37327	0.347225	1.10583	-0.0955237	1				ENSMUSG00000096768	Erdr1	0.628311	0.0201583	0.98257	0.725702	0.317607	0.190756	0.381211	-0.782452	0.0338693	0.80629	0.404613	0.342591	1.31536	1.09585	0.541444	0.272024	-1.23564	0.0435022	0.586851
ENSMUSG00000010376	Nedd8	4.7815	0.254649	0.264702	4.61441	0.132172	0.630085	3.5262	-0.331109	0.392356	3.81172	-0.196242	0.858159	3.7777	-0.203026	1	2.78886	-0.662302	0.252513	3.54731	-0.295218	1	3.1516	-0.466791	1				ENSMUSG00000021040	Slirp	1.82188	0.320504	0.145994	1.87241	0.3175	0.184035	0.891991	-0.935127	0.00639604	1.4782	-0.130549	0.967841	1.5679	-0.0394608	1	0.928804	-0.824927	0.20098	1.05581
ENSMUSG00000022110	Sucla2	0.970384	0.254356	0.270406	1.15168	0.583041	0.0078305	0.545582	-0.758389	0.0291418	0.574754	-0.647673	0.293493	0.594541	-0.562907	1	0.296531	-1.61372	0.00688557	0.447998	-0.983623	0.621514	0.669639	-0.389964	1				ENSMUSG00000032479	Map4	0.881141	0.145323	0.571174	0.968054	0.317387	0.187743	0.934824	0.194004	0.599115	0.31507	-1.46376	0.00429896	0.473528	-0.811338	1	0.251194	-1.7762	0.0030051	1.05319
ENSMUSG00000071662	Polr2g	1.37316	0.253474	0.270513	1.44756	0.31814	0.183868	0.714771	-0.878997	0.0106356	1.42826	0.216948	0.72255	1.01545	-0.294703	1	0.608991	-1.06805	0.082518	0.704745	-0.832343	0.735676	0.8478	-0.55492	1				ENSMUSG00000029673	Auts2	1.00269	0.903212	3.5e-06	0.846991	0.316814	0.190695	0.229155	-1.79334	8.45e-07	0.35593	-1.08437	0.0424278	0.3683	-0.978186	1	0.0539147	-3.79598	1.46e-08	0.154572
ENSMUSG00000002844	Adprh	0.989519	0.253392	0.272238	0.995835	0.219023	0.395068	0.636066	-0.549163	0.125087	0.781774	-0.209562	0.924069	0.757645	-0.241576	1	0.476655	-0.944816	0.133065	0.778102	-0.206487	1	1.25327	0.489195	0.961232				ENSMUSG00000022052	Ppp2r2a	0.754569	-0.110995	0.689843	0.919719	0.316544	0.189369	0.4128	-1.02683	0.00426871	1.6489	1.18562	0.00078319	1.1996	0.610349	0.951625	0.230363	-1.82796	0.00228251	0.474197
ENSMUSG00000034341	Wbp2	1.48687	0.253301	0.270684	1.52097	0.253486	0.311031	0.963201	-0.537351	0.133781	1.16494	-0.222951	0.81918	1.19434	-0.175338	1	0.85896	-0.676009	0.324499	0.793821	-0.775279	0.78111	1.03825	-0.377978	1				ENSMUSG00000039218	Srrm2	2.25038	0.153053	0.549851	2.46395	0.316502	0.185291	1.29194	-0.787305	0.0225362	2.13195	0.0104375	1	2.89378	0.45275	1	1.01335	-1.10382	0.0703965	2.38408
ENSMUSG00000026915	Strbp	0.761627	0.253153	0.275263	0.946597	0.689767	0.00135388	0.230761	-1.70184	2.57743e-06	0.418581	-0.760569	0.192539	0.499835	-0.461203	1	0.0968015	-2.88297	4.37736e-06	1.39115	1.04933	0.093527	0.12287	-2.43911	0.877006				ENSMUSG00000004936	Map2k1	1.29536	0.526883	0.0103014	1.2357	0.316403	0.188976	0.830419	-0.396588	0.292898	0.378629	-1.55447	0.00230144	0.441959	-1.26525	1	0.453374	-1.27056	0.0357678	0.351063
ENSMUSG00000036667	Tcaf1	1.00646	0.252301	0.275479	1.33937	0.854688	4.24931e-05	0.402092	-1.28532	0.000322865	0.570214	-0.715974	0.228358	0.741861	-0.297389	1	0.117632	-3.00841	1.7424e-06	0.267227	-1.78494	0.166884	0.264169	-1.77286	1				ENSMUSG00000027220	Syt13	1.40374	1.38092	3.21e-13	1.03898	0.313514	0.195226	0.067997	-3.87751	8.15e-21	0.0771786	-3.61545	8.54e-11	0.0789213	-3.43224	0.441746	0.0845481	-3.45389	1.1e-07	0.0471577
ENSMUSG00000020205	Phlda1	0.996891	0.252194	0.283309	0.596281	-0.780945	0.000934245	0.880212	-0.0410537	1	1.66433	0.978245	0.00937331	1.88885	1.08141	0.554763	0.155618	-2.59129	3.29972e-05	0.385121	-1.24349	0.449356	4.01783	2.2013	0.00728038				ENSMUSG00000028760	Eif4g3	0.674266	-0.0273594	0.967747	0.792332	0.312868	0.196057	0.494718	-0.515309	0.155035	0.731835	0.110504	0.833981	0.573495	-0.247029	1	0.340643	-1.03739	0.095663	1.11868
ENSMUSG00000003380	Rabac1	3.80218	0.252086	0.271182	4.31446	0.478967	0.032104	2.31725	-0.634551	0.0701079	1.76875	-1.01387	0.0381937	1.29957	-1.41827	1	1.96911	-0.84064	0.13316	1.93608	-0.847978	0.722237	3.56322	0.0438832	1				ENSMUSG00000058569	Tmed9	1.05147	-0.570599	0.00636629	1.57134	0.312851	0.193289	1.28766	-0.0801452	0.942648	1.66161	0.322129	0.537143	1.51003	0.15877	1	1.42261	0.0768492	0.961235	1.41735
ENSMUSG00000042520	Ubap2l	0.937761	0.251656	0.276686	0.893519	0.103606	0.720152	0.550936	-0.691338	0.0484072	0.811738	-0.0697496	1	0.841828	-0.0114246	1	0.621245	-0.47129	0.57418	1.00603	0.251092	0.761093	0.798652	-0.0873353	1				ENSMUSG00000033900	Map9	1.25662	1.25373	4.68e-11	0.959923	0.312091	0.198098	0.111365	-3.04664	5.98e-15	0.0962463	-3.18394	4.71e-09	0.152581	-2.41044	0.853391	0.0808721	-3.40363	1.6e-07	0.348443
ENSMUSG00000027940	Tpm3	1.54223	0.251041	0.276011	1.32402	-0.107173	0.735932	0.862009	-0.769983	0.0261984	0.80175	-0.846903	0.130569	0.994409	-0.495482	1	2.28893	0.763378	0.0739065	0.985071	-0.514613	0.99064	2.18093	0.646471	0.838778				ENSMUSG00000010608	Rbm25	1.53831	0.0840216	0.766931	1.72718	0.311953	0.194103	0.838986	-0.908937	0.00815188	1.87771	0.365228	0.464266	2.03617	0.456269	1	0.844256	-0.850443	0.184974	1.07677
ENSMUSG00000045658	Pid1	0.645093	0.250387	0.287766	0.306272	-1.18233	3.69191e-07	0.242005	-1.38093	0.000149943	1.52087	1.5672	2.82756e-06	2.12561	1.90645	0.0313635	0.616343	0.0819425	0.835754	0.662827	0.188174	0.83208	1.68331	1.5514	0.15786				ENSMUSG00000074656	Eif2s2	2.10498	0.0182281	0.986993	2.42556	0.310749	0.195226	1.31871	-0.735014	0.0338804	2.5932	0.337707	0.510717	2.2361	0.0950441	1	1.4508	-0.550963	0.361887	1.17632
ENSMUSG00000055302	Mrfap1	6.83551	0.249897	0.275275	6.75221	0.176962	0.496141	3.77089	-0.791685	0.0213245	7.42458	0.282325	0.603963	6.79776	0.129459	1	2.90159	-1.1371	0.037309	5.92353	-0.069154	1	5.76872	-0.110985	1				ENSMUSG00000007050	Lsm2	0.441198	-0.234919	0.334635	0.565564	0.310743	0.203587	0.197031	-1.41602	9e-05	0.65284	0.460631	0.27152	2.51496	2.43956	0.00066677	0.507289	0.063118	0.869012	0.19387
ENSMUSG00000074247	Dda1	1.26243	0.249504	0.280051	1.58986	0.717836	0.000742738	0.424579	-1.54813	1.47882e-05	0.934315	-0.312309	0.669231	0.789213	-0.539362	1	0.393333	-1.58935	0.00766101	0.20697	-2.48193	0.0332922	0.921521	-0.314462	1				ENSMUSG00000059534	Uqcr10	3.33824	-0.451121	0.0349979	4.71379	0.310592	0.194537	6.50522	0.803156	0.0046794	3.57836	-0.196306	0.85841	3.81453	-0.0968105	1	2.37225	-0.809298	0.150253	2.7823
ENSMUSG00000021905	Dph3	0.898707	0.249483	0.281565	0.806109	-0.0209419	1	0.749037	-0.136514	0.805235	0.738191	-0.151863	1	0.873396	0.102985	1	0.432543	-0.947912	0.132246	0.675927	-0.273535	1	0.86623	0.0910425	1				ENSMUSG00000025428	Atp5a1	3.94522	0.0239525	0.967945	4.53309	0.309595	0.195649	3.27135	-0.28829	0.471605	4.27297	0.138665	0.860508	4.13022	0.0755752	1	2.20315	-0.86179	0.122514	2.5308
ENSMUSG00000042734	Ttc9	0.277925	0.248398	0.300874	0.242578	-0.0757906	0.839413	0.18311	-0.510578	0.204795	0.11259	-1.21208	0.0254592	0.310424	0.321278	1	0.0269574	-3.23239	1.55374e-06	1.23658	2.44319	2.01907e-07	0.012287	-3.79691	0.43481				ENSMUSG00000066324	Impad1	0.768528	-0.145111	0.583663	0.947274	0.309516	0.201147	0.806326	-0.0203582	1	1.16858	0.565301	0.191771	1.24696	0.618842	0.94282	0.182575	-2.21388	0.00025059	0.586851
ENSMUSG00000021774	Ube2e1	1.62803	0.248309	0.281531	1.79969	0.417561	0.0683636	1.13453	-0.424806	0.251193	0.959739	-0.659126	0.217623	1.07333	-0.465179	1	0.601639	-1.34038	0.0251538	0.780722	-0.93497	0.656887	1.08125	-0.45393	1				ENSMUSG00000001158	Snrnp27	1.24721	0.091642	0.741275	1.39449	0.309478	0.198518	0.792941	-0.665439	0.0575605	1.31658	0.14166	0.857798	1.49424	0.315913	1	0.623695	-0.983353	0.114314	1.24182
ENSMUSG00000004642	Slbp	0.896982	0.247337	0.287539	1.0453	0.535137	0.0161218	0.316962	-1.47406	4.00866e-05	0.46398	-0.855415	0.128462	2.22032	1.47533	0.196631	0.385981	-1.11455	0.0703965	0.364162	-1.17323	0.483004	0.853943	0.0719625	1				ENSMUSG00000031010	Usp9x	1.09115	0.318481	0.151214	1.11803	0.309401	0.200202	0.72655	-0.45496	0.215276	0.566582	-0.809972	0.155257	0.647155	-0.576231	1	0.40191	-1.30499	0.0304085	1.06629
ENSMUSG00000051510	Mafg	0.83252	0.247254	0.287766	0.893293	0.351423	0.138788	0.298758	-1.4506	5.27327e-05	0.708227	-0.0989825	1	0.589279	-0.356617	1	0.623695	-0.288858	0.851777	0.351063	-1.11754	0.521242	1.14269	0.604215	0.871771				ENSMUSG00000020745	Pafah1b1	2.13023	0.257318	0.260999	2.23335	0.309378	0.197495	1.17951	-0.781165	0.0236515	2.02571	0.0787029	0.966631	1.53634	-0.331584	1	0.800144	-1.31206	0.0284177	1.04009
ENSMUSG00000014077	Chp1	0.688068	0.246819	0.289724	0.613673	-0.0343156	0.964744	0.625893	0.00464437	1	0.412225	-0.633858	0.310413	0.336731	-0.88405	1	0.409262	-0.633958	0.371696	0.40084	-0.646534	0.890483	1.18569	0.937841	0.594158				ENSMUSG00000019210	Atp6v1e1	3.83135	0.65167	0.00103303	3.49231	0.309299	0.197116	1.51949	-1.08097	0.00157399	1.7515	-0.827108	0.102709	1.01019	-1.5871	1	1.3736	-1.17519	0.03171	0.715225
ENSMUSG00000033004	Mycbp2	1.41299	0.246591	0.286853	1.89952	0.874491	2.53963e-05	0.442783	-1.65644	3.85424e-06	0.643761	-1.04694	0.049362	0.85235	-0.593624	1	0.395783	-1.74726	0.00336771	0.652348	-0.990492	0.616656	0.602061	-1.09276	1				ENSMUSG00000030134	Rasgef1a	1.0201	1.35182	1.21e-12	0.758904	0.309075	0.204513	0.0428327	-4.08939	6.46e-22	0.0635589	-3.44073	5.99e-10	0.0578757	-3.39715	0.457702	0.102928	-2.71887	1.34e-05	0.0314384
ENSMUSG00000022474	Pmm1	1.5907	0.246567	0.286453	1.63322	0.255934	0.305807	1.94139	0.497028	0.105755	0.67554	-1.15204	0.0276674	0.804998	-0.848377	1	0.215659	-2.80263	5.53695e-06	0.552793	-1.40377	0.330415	0.546769	-1.40255	1				ENSMUSG00000044927	H1fx	1.38006	0.578845	0.00440238	1.28833	0.308186	0.203587	0.558432	-1.08681	0.00162803	0.532079	-1.11739	0.0350439	3.70404	1.77389	0.0559733	0.113956	-3.34184	2.04e-07	0.571132
ENSMUSG00000057614	Gnai1	0.80272	0.246337	0.291342	1.1684	1.07888	1.2555e-07	0.08513	-3.25318	3.14307e-16	0.493943	-0.594143	0.358629	0.40513	-0.843301	1	0.0539147	-3.79764	1.38784e-08	0.0733564	-3.29729	0.00423459	0.196591	-1.86517	1				ENSMUSG00000092035	Peg10	1.47997	1.08773	2.28e-08	1.18014	0.307992	0.21177	0.324458	-1.77631	1.4e-06	0.24334	-2.14192	4.25e-05	0.284117	-1.83497	1	0.149491	-2.82414	8.3e-06	0.178151
ENSMUSG00000013663	Pten	1.03657	0.245899	0.289724	1.28088	0.669555	0.00186735	0.4385	-1.20191	0.000764183	0.424029	-1.20717	0.0208722	0.657678	-0.517939	1	0.318587	-1.61037	0.00704926	0.455858	-1.05941	0.564663	2.08264	1.16054	0.410782				ENSMUSG00000024158	Hagh	1.68778	0.817972	2.68e-05	1.4566	0.306678	0.203823	0.383888	-1.84092	3.36e-07	0.785406	-0.718947	0.22395	0.473528	-1.4113	1	0.415389	-1.64766	0.00566072	0.379881
ENSMUSG00000032966	Fkbp1a	5.69213	0.245157	0.286695	5.78732	0.233922	0.352234	2.16787	-1.36366	6.79933e-05	7.25933	0.534571	0.219252	3.74087	-0.476498	1	1.59171	-1.7538	0.00137664	2.11162	-1.31437	0.379331	4.06084	-0.357551	1				ENSMUSG00000008496	Pou2f2	1.26697	0.933803	1.62e-06	1.05546	0.30655	0.209541	0.0465806	-4.44981	1.01e-24	0.146185	-2.72159	3.04e-07	0.236764	-1.93301	1	1.30866	0.557508	0.223069	0.0681166
ENSMUSG00000032009	Sesn3	1.08488	0.241961	0.299185	0.789621	-0.430749	0.0799358	1.74169	0.979901	0.000417241	0.627417	-0.691038	0.251851	0.747122	-0.402172	1	0.112731	-3.18419	5.50488e-07	1.04271	0.0824517	0.929468	0.970669	-0.0227387	1				ENSMUSG00000021099	Six6	2.09777	1.33828	1.89e-12	1.56366	0.305784	0.209046	0.163835	-3.20233	4.72e-16	0.11713	-3.61417	7.51e-11	0.18415	-2.85633	0.671854	0.0955761	-3.87607	6.17e-09	0.293426
ENSMUSG00000051375	Pcdh1	0.211894	0.241273	0.323154	0.209376	0.171438	0.540383	0.160087	-0.296569	0.539132	0.0799026	-1.31821	0.0153016	0.121013	-0.62412	1	0.0208307	-3.19863	2.97248e-06	0.0576372	-1.7063	0.22041	0.344035	0.864822	0.70557				ENSMUSG00000022634	Yaf2	0.710026	-0.515381	0.0152865	1.03039	0.305438	0.208057	0.670868	-0.454809	0.216167	1.89678	1.22163	0.00048635	1.65209	0.905119	0.720658	0.362699	-1.33825	0.0263112	0.594711
ENSMUSG00000033751	Gadd45gip1	1.49847	0.240476	0.300017	1.7963	0.593919	0.00640077	0.744754	-0.958203	0.00527027	1.01785	-0.448652	0.463934	0.994409	-0.459427	1	0.644526	-1.12083	0.0662229	0.641868	-1.1032	0.527782	0.577487	-1.24104	1				ENSMUSG00000020267	Hint1	10.402	0.373861	0.0805952	10.42	0.304484	0.203941	4.97288	-0.942287	0.00579463	7.34377	-0.314853	0.662991	8.91811	-0.020263	1	4.93442	-0.904336	0.103478	6.94266
ENSMUSG00000024966	Stip1	1.09398	0.240336	0.302309	1.30979	0.590958	0.00689786	0.426721	-1.32877	0.000195343	0.779958	-0.374512	0.66233	0.973363	-0.0318863	1	0.249968	-2.04633	0.000645639	1.2392	0.324872	0.688983	0.522195	-0.929296	1				ENSMUSG00000001441	Npepps	0.822325	-0.113268	0.682569	0.997416	0.303934	0.210306	1.16077	0.499325	0.105278	0.65284	-0.426626	0.584039	0.789213	-0.126669	1	0.306334	-1.53916	0.00997254	0.715225
ENSMUSG00000052997	Uba2	0.798799	0.240205	0.303556	0.854896	0.339986	0.152876	0.323387	-1.27169	0.00037823	0.778142	0.107121	0.839068	1.05755	0.549281	0.98983	0.406811	-0.868967	0.176604	0.526594	-0.47101	1	0.657352	-0.141323	1				ENSMUSG00000072964	Bhlhb9	1.12676	0.654023	0.00107208	1.02362	0.303888	0.210522	0.508103	-0.880714	0.0107949	0.586558	-0.62845	0.314814	0.547188	-0.693554	1	0.100477	-3.19165	5.41e-07	0.432279
ENSMUSG00000047459	Dynlrb1	5.47396	0.239954	0.298362	6.28738	0.495911	0.0256058	3.21031	-0.702081	0.042815	4.14131	-0.285184	0.71043	3.05162	-0.718285	1	1.69586	-1.60638	0.00326218	2.32645	-1.11913	0.513307	3.15775	-0.668591	1				ENSMUSG00000062270	Morf4l1	10.907	0.583011	0.00366333	10.1467	0.303636	0.205573	4.11034	-1.19477	0.00045966	5.38253	-0.747016	0.147698	4.49852	-0.977452	1	3.47015	-1.38614	0.0107789	5.62748
ENSMUSG00000033161	Atp1a1	1.3032	0.239648	0.304562	0.926947	-0.475294	0.0503582	1.16719	-0.0257195	1	0.872573	-0.47083	0.435903	0.615586	-0.94942	1	0.923903	-0.377185	0.713924	4.01364	1.84588	0.000618586	0.602061	-0.979303	1				ENSMUSG00000030835	Nomo1	0.158568	-0.353254	0.132738	0.213442	0.303333	0.234963	0.132246	-0.531024	0.191031	0.138922	-0.429073	0.60324	0.18415	0.0294609	1	0.104153	-0.845072	0.210358	0.178151
ENSMUSG00000021748	Pdhb	1.19467	0.238886	0.304838	1.4645	0.644542	0.00282247	0.475979	-1.29753	0.000268054	0.907076	-0.279261	0.722916	0.857612	-0.344688	1	0.441121	-1.34586	0.0249731	0.424419	-1.37389	0.347415	0.731074	-0.57424	1				ENSMUSG00000091896	Ube2d2a	2.40157	-0.10262	0.713698	2.89852	0.302866	0.208096	1.9853	-0.376693	0.318506	3.26602	0.415128	0.3824	2.41499	-0.0583429	1	1.73875	-0.552263	0.359528	1.83653
[truncated: 599 more rows]
[truncated: 161 more columns]

## Sheet: Fig 1 C_E
CT15.5 Putative SCN cells																													CT15.5 Extra-SCN Hypothalamic cells
[truncated: 666 more rows]
[truncated: 161 more columns]
