# Supplementary material for: Single‐cell transcriptomics of suprachiasmatic nuclei reveal a Prokineticin‐driven circadian network
Source: EMBO J. 2021 Sep 6;40(20):e108614. doi: 10.15252/embj.2021108614 (PMC8521297; doi:10.15252/embj.2021108614)
Supplement: Supplementary file 5 — Source Data for Figure 2 [file EMBJ-40-e108614-s003.xlsx]

## Sheet: Fig 2 and 3 A
CT7.5 Group A																												CT7.5 Group B
FeatureID	FeatureName	Day A Average	Day A Log2 Fold Change	Day A P-Value	Day B Average	Day B Log2 Fold Change	Day B P-Value	Day C Average	Day C Log2 Fold Change	Day C P-Value	Day D Average	Day D Log2 Fold Change	Day D P-Value	Day E Average	Day E Log2 Fold Change	Day E P-Value	Day F Average	Day F Log2 Fold Change	Day F P-Value	Day G Average	Day G Log2 Fold Change	Day G P-Value	Day H Average	Day H Log2 Fold Change	Day H P-Value			FeatureID	FeatureName	Day A Average	Day A Log2 Fold Change	Day A P-Value	Day B Average	Day B Log2 Fold Change	Day B P-Value	Day C Average	Day C Log2 Fold Change	Day C P-Value	Day D Average	Day D Log2 Fold Change	Day D P-Value	Day E Average	Day E Log2 Fold Change	Day E P-Value	Day F Average	Day F Log2 Fold Change	Day F P-Value	Day G Average	Day G Log2 Fold Change
ENSMUSG00000048416	Mlf1	3.07622	1.25131	0.000111622	0.860349	-0.969095	0.109218	1.39398	-0.188702	1	1.88257	0.306659	1	1.358	-0.225853	1	1.44692	-0.140362	1	0.26769	-2.70968	1.63311e-08	2.0324	0.417275	1			ENSMUSG00000019772	Vip	0.360466	-4.82442	2.47e-22	36.0628	3.08413	1.42e-28	29.9472	2.21954	1.1e-10	0.544254	-4.19003	4.71e-15	0.351206	-4.73801	3.99e-10	0.221127	-5.55426	2.88e-30	1.4498	-2.74771
ENSMUSG00000028214	Gem	2.12285	1.1965	0.000444342	0.447381	-1.44573	0.00231586	0.496387	-1.24474	0.0506793	1.68698	0.719524	0.307885	0.725826	-0.656868	1	1.28671	0.256882	1	0.605115	-0.968735	0.175061	0.949942	-0.249358	1			ENSMUSG00000003657	Calb2	0.0989693	-3.97757	2.44e-18	3.83614	2.03144	9.72e-12	2.65033	1.13847	0.00976872	0.0903547	-4.07087	1.56e-15	3.47424	1.57953	0.00038919	0.0650863	-4.60529	4.6e-25	1.18211	-0.208464
ENSMUSG00000027712	Anxa5	1.69337	1.11204	0.00149679	0.477747	-1.06046	0.0631061	0.200605	-2.3125	1.15078e-05	0.847209	-0.144747	1	0.570935	-0.740283	1	1.19992	0.465702	0.66522	0.796323	-0.244053	1	1.14797	0.348452	1			ENSMUSG00000049630	C1ql3	0.51573	-1.37632	0.00269046	3.25718	1.88789	6.96e-11	0.330925	-1.97607	0.00024262	1.23733	0.0346785	1	0.81768	-0.606192	1	0.806069	-0.683	0.30809	1.21585	0.00544755
ENSMUSG00000002930	Ppp1r17	3.66822	1.08652	0.00224098	0.625524	-1.85006	2.67098e-05	0.535923	-2.02781	0.000134596	2.92218	0.626476	0.534879	0.637574	-1.75028	0.0184309	3.14333	0.802512	0.0437331	1.37669	-0.624916	0.533137	1.74801	-0.236501	1			ENSMUSG00000027230	Creb3l1	0.513914	-0.4423	0.916429	1.58304	1.60049	2.2e-07	0.134713	-2.41919	7.38e-06	1.12571	0.907207	0.0695497	0.131477	-2.42806	0.00037423	0.734307	0.160968	1	0.148467	-2.318
ENSMUSG00000091956	C2cd4b	2.53507	1.07158	0.00288798	1.25611	-0.195367	1	0.789241	-0.905704	0.28127	1.67635	0.288325	1	1.04281	-0.469763	1	1.07559	-0.461829	0.819477	0.452149	-1.77605	0.000485472	2.28999	0.793051	0.680217			ENSMUSG00000022490	Ppp1r1a	2.75389	-0.444714	0.883241	8.37372	1.57147	2.3e-07	1.99873	-0.913376	0.206347	4.73778	0.470849	0.957228	1.64256	-1.19486	0.210629	2.75282	-0.451593	0.836271	2.45308	-0.615255
ENSMUSG00000047205	Dusp18	1.39193	1.06226	0.00301268	0.628561	-0.354057	1	0.527137	-0.61133	0.707152	0.937563	0.312321	1	0.644778	-0.293176	1	0.651697	-0.304924	1	0.256443	-1.73188	0.000645944	1.06608	0.508564	1			ENSMUSG00000095098	Ccdc85b	0.534798	-1.21391	0.0118568	2.58509	1.52868	7.07e-07	1.20217	0.0967571	1	1.84217	0.848717	0.107286	0.718622	-0.698036	1	0.855301	-0.473595	0.795685	0.49489	-1.30359
ENSMUSG00000033685	Ucp2	2.68852	0.976251	0.00921004	0.476734	-1.87416	1.55777e-05	0.540315	-1.63653	0.00279846	2.14619	0.531813	0.784462	1.5273	-0.0457862	1	1.9117	0.346992	0.941501	1.3587	-0.238452	0.985104	1.36536	-0.223439	1			ENSMUSG00000017978	Cadps2	0.559313	-1.46077	0.00085068	3.12054	1.49485	1.22e-06	3.22579	1.43558	5.43e-05	0.770673	-0.943391	0.226656	1.24453	-0.170362	1	0.282041	-2.51309	3.55e-11	1.08426	-0.400912
ENSMUSG00000026831	1700007K13Rik	1.27661	0.969105	0.0114071	0.297579	-1.4635	0.00177921	0.243069	-1.71815	0.00179121	0.850398	0.213118	1	0.599752	-0.343704	1	0.755168	0.014029	1	0.810944	0.131681	1	0.975254	0.42675	1			ENSMUSG00000021194	Chga	2.40886	-0.714143	0.310366	8.27352	1.47742	1.43e-06	2.96661	-0.354453	0.981928	2.81163	-0.453503	1	2.74841	-0.465862	1	3.17171	-0.26894	1	3.1403	-0.273004
ENSMUSG00000018102	Hist1h2bc	1.036	0.93784	0.0195931	0.354261	-0.896567	0.202734	0.213783	-1.62099	0.00501446	1.00453	0.846656	0.121869	0.138681	-2.23191	0.0013055	0.740982	0.32232	0.961907	0.534256	-0.236262	1	0.473482	-0.416655	1			ENSMUSG00000026185	Igfbp5	1.12407	-0.827924	0.157139	3.8908	1.34575	2.62e-05	1.93576	0.0632884	1	1.80072	-0.0540239	1	2.09103	0.183311	1	1.13651	-0.820603	0.103833	1.33058	-0.541114
ENSMUSG00000063142	Kcnma1	1.2176	0.933853	0.016277	0.607305	-0.298075	1	0.40121	-0.923279	0.248535	0.634609	-0.224484	1	0.675396	-0.115026	1	0.559909	-0.443374	0.914493	0.710842	-0.0378015	1	0.897829	0.339326	1			ENSMUSG00000028982	Slc25a33	0.353203	-0.669121	0.48158	1.05772	1.25141	0.00025832	0.843419	0.764982	0.150417	0.52831	-0.0038176	1	0.327792	-0.733931	1	0.449763	-0.279112	1	0.319429	-0.807078
ENSMUSG00000011171	Vipr2	0.916147	0.82458	0.0594229	0.384626	-0.665578	0.602369	0.133249	-2.22101	3.25122e-05	0.437955	-0.454994	1	0.61416	0.0929477	1	0.300398	-1.08021	0.0167222	0.772703	0.486613	0.575638	1.15393	1.15199	0.036344			ENSMUSG00000034957	Cebpa	0.962454	-0.040613	1	1.9616	1.24498	0.00027128	1.44963	0.630302	0.391474	1.16504	0.281823	1	0.556527	-0.875155	0.87493	0.366319	-1.59997	5.14e-05	0.212578	-2.36131
ENSMUSG00000031028	Tub	1.65252	0.816926	0.0560469	0.790509	-0.464422	1	0.519816	-1.0868	0.110681	1.44461	0.547137	0.738744	0.747439	-0.523063	1	1.05724	0.0134801	1	0.706343	-0.636165	0.553312	1.11372	0.0954849	1			ENSMUSG00000049583	Grm5	0.238798	-1.36059	0.00334899	1.10125	1.23465	0.00035171	1.00888	0.989737	0.021895	0.460278	-0.309564	1	0.515102	-0.117918	1	0.281206	-1.12012	0.0128275	0.514011	-0.128511
ENSMUSG00000026821	Ralgds	1.184	0.813501	0.0605962	0.569855	-0.457018	1	0.54178	-0.515954	0.844892	0.847209	0.198116	1	0.689805	-0.135748	1	0.771022	0.041347	1	0.446526	-0.834127	0.297601	0.829338	0.155001	1			ENSMUSG00000046844	Vat1l	0.913423	-0.764518	0.226828	2.75514	1.14981	0.00093545	1.72637	0.277762	1	1.24158	-0.258377	1	1.24993	-0.234179	1	1.33343	-0.147547	1	1.10225	-0.447337
ENSMUSG00000019876	Pkib	5.61038	0.810755	0.0575182	1.29356	-1.6079	0.000166458	1.64437	-1.20092	0.0356685	3.09332	-0.237969	1	4.67915	0.426087	1	2.43323	-0.645478	0.349808	5.31557	0.677169	0.277025	5.15768	0.597082	1			ENSMUSG00000026475	Rgs16	3.48118	-0.768597	0.218499	10.4203	1.13075	0.00118543	5.24648	-0.0900827	1	8.05964	0.641939	0.464247	3.66695	-0.639781	1	4.17804	-0.480342	0.750487	4.64297	-0.291033
ENSMUSG00000031990	Jam3	1.50724	0.798137	0.0696498	0.802655	-0.306491	1	0.708706	-0.486968	0.889998	0.802563	-0.304528	1	1.01219	0.0727419	1	0.779367	-0.365696	0.983698	0.596117	-0.773156	0.369918	1.57381	0.801369	0.645172			ENSMUSG00000026064	Ptp4a1	1.8105	-0.62309	0.479457	4.93638	1.12497	0.00127745	2.66643	0.0174919	1	3.70348	0.582475	0.610439	2.037	-0.400443	1	2.16203	-0.338095	1	1.47342	-0.927955
ENSMUSG00000028701	Lurap1	1.2521	0.789333	0.0802999	0.689291	-0.25962	1	0.417317	-1.02021	0.163981	0.950319	0.276771	1	0.941953	0.244869	1	0.688413	-0.270391	1	0.334051	-1.38512	0.0135993	1.20008	0.648798	1			ENSMUSG00000054162	Spock3	0.0326871	-3.57175	4.89e-14	0.636658	1.11455	0.00354227	1.67805	3.07336	4.33e-26	0.0722838	-2.38769	2.77e-06	0.235938	-0.565017	1	0.0475631	-3.05583	1.8e-12	0.22495	-0.668315
ENSMUSG00000052298	Cdc42se2	1.51541	0.783522	0.0784868	0.80974	-0.313514	1	0.846348	-0.230481	1	0.949256	-0.0512022	1	1.04461	0.101678	1	0.764347	-0.41991	0.912611	0.644482	-0.671534	0.506169	1.31026	0.472061	1			ENSMUSG00000049907	Rasl11b	0.827166	-1.07168	0.0298794	2.94442	1.09429	0.00306422	2.32087	0.609802	0.435644	1.89958	0.292205	1	0.677197	-1.30554	0.205012	1.01551	-0.756499	0.198181	2.04929	0.418973
ENSMUSG00000049550	Clip1	1.83774	0.775412	0.0838554	1.07189	-0.177102	1	0.74092	-0.742804	0.482902	1.35957	0.220444	1	1.14187	-0.067815	1	1.18324	-0.0133819	1	0.576997	-1.14915	0.0581987	1.40556	0.264156	1			ENSMUSG00000037664	Cdkn1c	0.0853497	-2.3727	2.15e-06	0.702449	1.05003	0.0196842	0.776063	1.15412	0.0136406	0.0690948	-2.64829	2.11e-06	1.08604	1.71472	0.00016965	0.0767685	-2.54986	2.44e-08	0.499389	0.417193
ENSMUSG00000036022	Fam122b	1.23303	0.774567	0.0931521	0.443333	-0.9515	0.129693	0.0951775	-3.18205	2.74068e-09	1.21501	0.721251	0.298247	0.225132	-1.90689	0.00718008	0.968785	0.338666	0.956592	0.846936	0.0938287	1	0.906763	0.200377	1			ENSMUSG00000018339	Gpx3	0.366822	-0.867363	0.180965	1.11542	1.0383	0.00804478	0.547637	-0.202802	1	0.499609	-0.360083	1	0.713219	0.214069	1	0.408041	-0.706915	0.33055	0.681598	0.150096
ENSMUSG00000014846	Tppp3	9.23048	0.745058	0.10831	7.48099	0.351949	1	4.78377	-0.380961	0.943548	6.52361	0.115615	1	4.06318	-0.624463	1	4.88648	-0.373808	0.953047	2.10666	-1.66037	0.000489177	8.86662	0.612592	1			ENSMUSG00000022629	Kif21a	0.330503	-1.05088	0.043709	1.12858	1.03742	0.00624207	0.931275	0.638014	0.313282	0.445396	-0.563403	0.992337	1.0266	0.782253	0.401059	0.461445	-0.526123	0.720635	0.454399	-0.527736
ENSMUSG00000055026	Gabrg3	1.11318	0.716717	0.155655	0.624512	-0.291397	1	0.298711	-1.40342	0.0167474	0.909925	0.338129	1	0.700611	-0.0951701	1	0.619154	-0.315459	1	0.655729	-0.208297	1	0.902296	0.308551	1			ENSMUSG00000054459	Vsnl1	0.184319	-2.00232	3.12e-06	1.16906	1.03321	0.00847982	2.30183	2.26466	1.51e-13	0.149883	-2.27958	1.76e-06	0.828486	0.373252	1	0.199431	-1.90146	1.43e-06	0.578121	-0.202271
ENSMUSG00000042761	Mrap2	1.17401	0.709234	0.169022	0.33503	-1.3617	0.00459181	0.166927	-2.34705	7.87279e-06	0.852524	0.129913	1	0.785261	-0.00672483	1	1.11064	0.618452	0.257481	0.878429	0.178834	0.978884	0.692356	-0.205982	1			ENSMUSG00000028773	Fabp3	1.20125	-0.480382	0.800874	2.81891	1.00454	0.00822778	1.38959	-0.225865	1	1.59343	-0.0092339	1	1.7092	0.100865	1	1.33844	-0.306996	1	1.40481	-0.215025
ENSMUSG00000021007	Spata7	1.37921	0.702013	0.171097	0.649816	-0.586001	0.753511	0.508101	-0.939036	0.22872	1.02154	0.156644	1	0.985178	0.0898328	1	0.977963	0.0870888	1	0.643357	-0.59395	0.624838	1.11372	0.289397	1			ENSMUSG00000045903	Npas4	2.28356	-0.696041	0.345362	5.99511	0.965007	0.0148265	5.01219	0.595465	0.439114	3.59293	0.0534215	1	2.46565	-0.532908	1	1.73981	-1.13965	0.00574169	3.44736	-0.0154572
ENSMUSG00000040435	Ppp1r15a	1.48363	0.701458	0.172204	0.819862	-0.329606	1	1.00742	0.0100401	1	1.22032	0.334708	1	0.913136	-0.143191	1	0.908705	-0.166488	1	0.496015	-1.11252	0.0752389	1.08692	0.131537	1			ENSMUSG00000030069	Prok2	1.0133	-0.813076	0.220561	2.86041	0.963314	0.0249963	0.218176	-3.04891	3.46e-08	4.73459	1.99196	6.2e-11	0.0972571	-4.18141	1.05e-09	1.55289	-0.116407	1	0.960536	-0.874873
ENSMUSG00000071076	Jund	30.2701	0.699309	0.157352	16.3456	-0.369987	1	21.3417	0.067142	1	21.835	0.109029	1	18.8679	-0.127293	1	15.8752	-0.429973	0.867711	13.2608	-0.696757	0.397263	27.0838	0.454084	1			ENSMUSG00000021453	Gadd45g	4.36827	-0.646284	0.441488	10.726	0.897193	0.0323103	8.70508	0.486038	0.64871	5.24802	-0.339047	1	6.16682	-0.0719568	1	3.8184	-0.872189	0.0690585	6.84298	0.0970372
ENSMUSG00000111375	Btbd8	1.10047	0.686668	0.198415	0.64678	-0.241552	1	0.617922	-0.302053	1	0.784492	0.0787268	1	0.945555	0.369909	1	0.604969	-0.361856	1	0.340799	-1.24086	0.0347936	1.05119	0.552267	1			ENSMUSG00000074872	Ctxn2	0.757252	-0.709923	0.377314	1.89884	0.861395	0.050121	2.01923	0.911664	0.0523059	0.584648	-1.09851	0.0792293	1.92353	0.805957	0.414097	0.321259	-2.05349	4.72e-08	1.24397	0.10989
ENSMUSG00000034755	Pcdh11x	0.789031	0.685059	0.200262	0.174094	-1.76924	0.000156193	0.158141	-1.85827	0.00106233	0.555947	0.0581113	1	0.349405	-0.658393	1	1.08894	1.3581	8.12079e-06	0.448775	-0.29156	0.97782	0.285876	-0.974176	0.922588			ENSMUSG00000047139	Cd24a	0.0962454	-3.09758	5.38e-11	1.15995	0.847729	0.119412	4.53191	3.87448	4.22e-43	0.147757	-2.43466	2.99e-06	0.1711	-2.14419	0.00782599	0.115153	-2.85616	4.54e-11	0.165338	-2.25866
ENSMUSG00000003545	Fosb	4.6679	0.661863	0.21853	2.91506	-0.164502	1	4.77059	0.643721	0.339008	3.84592	0.300901	1	2.98435	-0.118446	1	2.11364	-0.703743	0.244581	0.866057	-2.03666	1.97662e-05	4.16456	0.416574	1			ENSMUSG00000003949	Hlf	0.869841	-0.392381	0.934964	1.77029	0.837001	0.0631061	0.99131	-0.164527	1	1.55198	0.590793	0.596278	0.758245	-0.57295	1	1.22913	0.195679	1	0.633234	-0.880505
ENSMUSG00000022972	1110004E09Rik	1.18854	0.646465	0.25903	0.635646	-0.430173	1	0.679421	-0.308036	1	0.806815	-0.0387606	1	0.734831	-0.181381	1	0.831936	0.012596	1	0.701844	-0.265241	0.989686	0.939519	0.206787	1			ENSMUSG00000036298	Slc2a13	0.847141	-0.0036958	1	1.36542	0.834954	0.0672732	0.222569	-2.03384	0.00012191	1.33725	0.788111	0.176275	0.261153	-1.7764	0.0150873	1.19742	0.621842	0.248724	0.346423	-1.4082
ENSMUSG00000036745	Ttll7	1.01966	0.635521	0.286783	0.609329	-0.259244	1	0.532994	-0.456192	0.917857	0.745161	0.0743638	1	0.542118	-0.42211	1	0.79689	0.196021	1	0.487017	-0.612359	0.60264	0.804026	0.193485	1			ENSMUSG00000009569	Mkl2	0.562945	-0.366668	1	1.11845	0.820829	0.0800224	0.723349	0.0512182	1	0.802563	0.22823	1	0.700611	0.00044401	1	0.554068	-0.398579	0.967644	0.511761	-0.507133
ENSMUSG00000027327	1700037H04Rik	1.22214	0.620402	0.313814	0.708522	-0.322248	1	0.493459	-0.865989	0.310603	0.907799	0.0878286	1	0.682601	-0.359717	1	1.0055	0.273262	1	0.825566	-0.0695509	1	0.772758	-0.17152	1			ENSMUSG00000056486	Chn1	0.544785	-0.424171	0.928035	1.11845	0.816715	0.0800901	0.91224	0.423993	0.721569	0.635672	-0.164157	1	0.724025	0.0483815	1	0.51318	-0.529027	0.707973	0.637733	-0.157541
ENSMUSG00000020134	Peli1	1.54991	0.618472	0.321043	0.784436	-0.543458	0.87216	1.35445	0.345585	0.912139	1.25434	0.230702	1	1.48227	0.482491	1	0.84946	-0.428252	0.894104	0.401536	-1.56848	0.00268239	1.31175	0.292676	1			ENSMUSG00000040797	Iqsec3	0.864393	0.0508981	1	1.33506	0.81498	0.0800224	0.923954	0.154647	1	1.0917	0.447553	1	0.389028	-1.16954	0.323483	0.720121	-0.261471	1	0.509512	-0.797611
ENSMUSG00000054717	Hmgb2	1.10228	0.610968	0.344267	0.659938	-0.277977	1	0.767277	-0.0275186	1	0.919492	0.275577	1	0.540317	-0.566583	1	0.754334	-0.0596099	1	0.503888	-0.702293	0.474308	0.885918	0.202732	1			ENSMUSG00000025283	Sat1	0.598356	-0.130741	1	1.01926	0.798275	0.104167	0.412924	-0.698708	0.587647	0.803626	0.368774	1	0.405238	-0.715497	1	0.732638	0.220342	1	0.438652	-0.62297
ENSMUSG00000024014	Pim1	0.947019	0.59375	0.420128	0.630585	-0.118306	1	0.937132	0.529016	0.543403	1.0056	0.681676	0.430695	0.444861	-0.644773	1	0.523194	-0.436806	0.941501	0.136095	-2.46183	1.11973e-06	0.762336	0.190445	1			ENSMUSG00000027220	Syt13	0.848957	-0.672053	0.383314	1.97577	0.766905	0.11818	1.03524	-0.328601	1	1.44993	0.216478	1	1.13827	-0.176384	1	1.35346	0.104874	1	1.11125	-0.224132
ENSMUSG00000005514	Por	1.31656	0.587601	0.384807	0.687267	-0.520511	0.918748	0.815598	-0.23217	1	0.831264	-0.210293	1	0.61416	-0.661726	1	0.938745	-0.0105992	1	1.12812	0.296958	0.872927	1.01248	0.111115	1			ENSMUSG00000039680	Mrps6	0.52481	-0.633143	0.538246	1.18526	0.755484	0.140303	0.956168	0.35137	0.851703	0.534687	-0.589875	0.933423	0.774455	0.010834	1	0.498161	-0.726298	0.263912	0.983031	0.41212
ENSMUSG00000026203	Dnajb2	1.43097	0.576768	0.409442	0.783423	-0.453508	1	0.821455	-0.360803	1	1.2554	0.330075	1	0.700611	-0.597514	1	1.0055	-0.0461253	1	1.05277	0.0318347	1	0.967809	-0.102925	1			ENSMUSG00000076431	Sox4	0.301448	-1.2153	0.0161214	0.976749	0.741331	0.194295	1.27245	1.15453	0.00417491	0.265749	-1.38563	0.0141886	1.26975	1.11652	0.0394861	0.254504	-1.49195	0.00032682	0.754707	0.278377
ENSMUSG00000059923	Grb2	1.68248	0.564807	0.4333	1.02128	-0.296809	1	1.20217	-0.0264112	1	1.11615	-0.149869	1	0.979775	-0.342777	1	1.21411	-0.0113984	1	1.19786	-0.0330918	1	1.20455	-0.0232208	1			ENSMUSG00000015217	Hmgb3	1.25664	-0.884043	0.105001	3.29058	0.740098	0.152343	1.33834	-0.74388	0.399191	3.37927	0.780914	0.176275	1.3688	-0.698464	1	2.87548	0.518687	0.482562	1.44643	-0.64113
ENSMUSG00000025816	Sec61a2	1.14133	0.54631	0.486067	0.743949	-0.196315	1	0.723349	-0.231454	1	0.907799	0.135143	1	0.718622	-0.237181	1	0.842784	0.0111597	1	0.618612	-0.489276	0.749753	0.848694	0.0215654	1			ENSMUSG00000054034	Tceal5	0.553865	-0.737275	0.325858	1.31684	0.730987	0.170251	1.22559	0.565486	0.437207	0.638861	-0.495552	1	1.03561	0.281594	1	0.665883	-0.445617	0.912277	0.926794	0.111985
ENSMUSG00000034825	Nrip3	1.25482	0.543117	0.497673	0.87047	-0.0963957	1	0.27089	-1.86692	0.000452845	1.15973	0.388338	1	0.78346	-0.253108	1	0.933738	0.021452	1	0.776077	-0.281153	0.975716	1.09735	0.279477	1			ENSMUSG00000062825	Actg1	6.27048	-0.627124	0.468945	13.9053	0.730281	0.157291	13.9237	0.68713	0.262103	8.69425	-0.0854596	1	10.14	0.159791	1	5.84442	-0.749733	0.17477	8.1848	-0.183386
ENSMUSG00000013698	Pea15a	12.6308	0.54155	0.476458	7.20972	-0.418046	1	4.03406	-1.2893	0.0178819	9.20237	-0.0166405	1	10.484	0.188431	1	8.34023	-0.185937	1	9.66835	0.0650957	1	12.8853	0.530286	1			ENSMUSG00000027994	Mcub	0.737276	-0.398604	0.97257	1.42109	0.729542	0.178538	0.251854	-1.9956	0.00016805	1.67954	1.03112	0.0141886	0.165697	-2.58214	6.72e-05	1.38183	0.709924	0.110724	0.597242	-0.719669
ENSMUSG00000015981	Stk32c	1.24847	0.534674	0.514736	0.618439	-0.650225	0.606895	0.822919	-0.17989	1	0.816382	-0.20016	1	0.754643	-0.310124	1	1.02803	0.191432	1	1.05502	0.224742	0.957977	0.866561	-0.098059	1			ENSMUSG00000027221	Chst1	1.8895	-0.0461803	1	2.93126	0.718817	0.177265	2.19787	0.198972	1	1.79115	-0.133311	1	1.61375	-0.287696	1	1.46027	-0.481794	0.741613	1.52516	-0.391909
ENSMUSG00000035356	Nfkbiz	1.03055	0.526078	0.552103	0.79557	0.0670039	1	1.21974	0.768079	0.142121	0.678192	-0.197253	1	1.0284	0.470435	1	0.373829	-1.17357	0.00667947	0.173211	-2.28675	2.28283e-06	1.21944	0.765866	0.657873			ENSMUSG00000001964	Emd	0.657374	-0.623518	0.550245	1.44539	0.717632	0.190787	1.39106	0.609238	0.416759	1.05343	0.159442	1	0.806874	-0.266046	1	0.959606	0.00327214	1	0.671476	-0.572361
ENSMUSG00000031796	Cfap20	1.78508	0.516702	0.552103	1.09112	-0.328402	1	1.52138	0.214398	1	1.34469	0.0166797	1	1.24633	-0.103106	1	1.27502	-0.0745414	1	0.863808	-0.694483	0.469305	1.52616	0.219054	1			ENSMUSG00000051323	Pcdh19	0.707313	-0.363104	1	1.31785	0.706906	0.207179	1.48623	0.868675	0.0792204	0.685633	-0.404705	1	1.13286	0.402585	1	0.357975	-1.45768	0.00023372	0.684973	-0.403248
ENSMUSG00000008318	Relt	0.928859	0.508476	0.597721	0.5071	-0.517528	0.938054	0.412924	-0.811519	0.391732	0.542128	-0.407189	1	0.722224	0.0590861	1	0.61081	-0.223084	1	0.841313	0.317935	0.81854	1.01694	0.618695	1			ENSMUSG00000063889	Crem	0.546601	-0.346559	1	1.0061	0.702738	0.222644	0.37046	-0.923934	0.258201	0.900358	0.498554	0.824208	0.488086	-0.492647	1	0.974626	0.674478	0.163313	0.343049	-1.06587
ENSMUSG00000035285	Nat14	1.22668	0.505368	0.595266	0.752046	-0.333361	1	0.767277	-0.287471	1	0.937563	0.0307113	1	0.774455	-0.267851	1	0.969619	0.0908325	1	0.895301	-0.0455219	1	0.875495	-0.0793946	1			ENSMUSG00000024277	Mapre2	0.73546	-0.191974	1	1.22878	0.696024	0.222644	0.934204	0.201885	1	0.998154	0.324042	1	0.691606	-0.271276	1	0.766016	-0.125605	1	0.470145	-0.894279
ENSMUSG00000020799	Tekt1	1.0478	0.500885	0.619001	0.482807	-0.793763	0.320232	0.178641	-2.24659	1.79584e-05	1.00347	0.409911	1	0.473678	-0.780185	0.992976	1.11982	0.63576	0.221852	0.832315	0.090357	1	0.774247	-0.0280055	1			ENSMUSG00000024975	Pdcd4	1.81414	-0.216876	1	3.01426	0.659363	0.290765	1.73077	-0.277979	1	2.91155	0.591062	0.595978	1.59934	-0.394756	1	1.70142	-0.328261	1	1.32383	-0.712032
ENSMUSG00000033066	Gas7	1.32928	0.500522	0.626073	0.542526	-0.984549	0.105604	0.314818	-1.76495	0.00128648	0.484727	-1.15306	0.0607395	2.31976	1.3844	0.00222286	0.425564	-1.39098	0.000620593	1.36207	0.522324	0.551413	2.02198	1.17814	0.036344			ENSMUSG00000025981	Coq10b	1.39647	-0.267323	1	2.38367	0.653284	0.299373	2.08951	0.395173	0.828278	2.37048	0.636962	0.475421	1.10405	-0.607141	1	1.52285	-0.124143	1	0.907673	-0.939388
ENSMUSG00000049154	Fam183b	1.02692	0.499874	0.619576	0.700425	-0.163488	1	0.414388	-0.966371	0.206696	0.821697	0.102436	1	0.480882	-0.727746	1	0.821089	0.105712	1	0.808695	0.0750764	1	0.893362	0.232754	1			ENSMUSG00000049047	Armcx3	0.644663	-0.275972	1	1.10631	0.653088	0.310856	0.863919	0.207046	1	0.729216	-0.0674345	1	0.677197	-0.177965	1	0.674227	-0.204422	1	0.666977	-0.212148
ENSMUSG00000022708	Zbtb20	1.67068	0.495328	0.619576	0.822898	-0.693914	0.495919	0.931275	-0.476185	0.898228	1.5828	0.38577	1	1.04101	-0.297259	1	1.37516	0.152411	1	1.11913	-0.194773	1	1.25071	-0.0127555	1			ENSMUSG00000026335	Pam	1.62982	0.0999363	1	2.23792	0.651903	0.312588	0.840491	-0.938927	0.233624	1.75076	0.218016	1	1.17609	-0.415359	1	1.39769	-0.16416	1	1.03477	-0.637386
ENSMUSG00000025351	Cd63	2.31261	0.492183	0.626073	1.30571	-0.478878	0.943179	0.778991	-1.24807	0.040958	2.05265	0.270553	1	1.08964	-0.72723	1	2.45158	0.611426	0.254051	1.49142	-0.259257	0.963689	1.50978	-0.232155	1			ENSMUSG00000070394	Tmem256	1.30295	-0.344799	1	2.328	0.651339	0.298809	1.18167	-0.476983	0.894037	1.84855	0.242814	1	1.33999	-0.275994	1	1.64301	0.0461363	1	1.34183	-0.287007
CT15.5 Group A																												CT15.5 Group B
FeatureID	FeatureName	Night A Average	Night A Log2 Fold Change	Night A P-Value	Night B Average	Night B Log2 Fold Change	Night B P-Value	Night C Average	Night C Log2 Fold Change	Night C P-Value	Night D Average	Night D Log2 Fold Change	Night D P-Value	Night E Average	Night E Log2 Fold Change	Night E P-Value	Night F Average	Night F Log2 Fold Change	Night F P-Value	Night G Average	Night G Log2 Fold Change	Night G P-Value	Night H Average	Night H Log2 Fold Change	Night H P-Value			FeatureID	FeatureName	Night A Average	Night A Log2 Fold Change	Night A P-Value	Night B Average	Night B Log2 Fold Change	Night B P-Value	Night C Average	Night C Log2 Fold Change	Night C P-Value	Night D Average	Night D Log2 Fold Change	Night D P-Value	Night E Average	Night E Log2 Fold Change	Night E P-Value	Night F Average	Night F Log2 Fold Change	Night F P-Value	Night G Average	Night G Log2 Fold Change
ENSMUSG00000091971	Hspa1a	1.31572	1.76923	1.56301e-07	0.436723	-0.230438	1	1.04566	1.19702	0.0180098	0.0774618	-2.81338	1.18594e-06	0.442101	-0.208031	1	0.0582706	-3.27101	1.04597e-11	0.629587	0.392559	1	0.0999804	-2.38293	0.00304669			ENSMUSG00000032532	Cck	0.113588	-2.93755	1.54e-07	1.96615	1.8872	1.99e-10	0.118565	-2.80208	0.00023018	1.03218	0.455636	1	0.311522	-1.49422	0.00237977	0.131109	-2.74998	6.36e-08	1.59404	1.26979
ENSMUSG00000049892	Rasd1	2.41116	1.54705	1.24197e-06	1.12805	0.180874	1	0.458548	-1.21033	0.167553	0.941161	-0.126933	1	0.922753	-0.169473	1	0.767485	-0.463094	0.797177	0.772529	-0.449771	1	0.355315	-1.58236	0.0481656			ENSMUSG00000019772	Vip	0.918168	-2.68141	5.84e-08	13.1131	1.85681	3.85e-11	20.1618	2.29517	1.22e-10	3.7782	-0.533945	1	0.414741	-3.91763	5.74e-21	0.283686	-4.41824	4.57e-20	0.594253	-3.33239
ENSMUSG00000045573	Penk	0.907842	1.32286	0.000744561	0.204283	-1.22109	0.00563284	1.1228	1.58415	9.25915e-05	0.210115	-1.11309	0.271785	0.204573	-1.21236	0.0108693	0.318188	-0.488426	0.823151	0.497084	0.246754	1	0.486058	0.194964	1			ENSMUSG00000003657	Calb2	0.135961	-2.79231	1.2e-08	1.79482	1.47241	1.57e-07	2.05418	1.44824	0.00066632	1.60055	1.08082	0.0291218	0.0727507	-3.77756	5.74e-21	0.106574	-3.17049	1.24e-12	0.397507	-1.20228
ENSMUSG00000005483	Dnajb1	1.55581	1.32112	0.000309134	0.749438	0.0309984	1	0.678537	-0.126103	1	0.3418	-1.19584	0.131545	0.96317	0.480549	0.589471	0.283686	-1.50781	0.00153753	0.792605	0.123034	1	0.264563	-1.53699	0.0794816			ENSMUSG00000049630	C1ql3	0.674642	-0.327376	1	1.65943	1.35504	1.15e-06	0.138564	-2.65482	1.81e-05	2.0082	1.55751	9.71e-06	0.533505	-0.729797	0.258147	0.54667	-0.669666	0.513784	0.286687	-1.6587
ENSMUSG00000039910	Cited2	1.05155	1.2293	0.0013119	0.479257	-0.147591	1	0.645682	0.334949	1	0.280799	-0.970204	0.383895	0.48003	-0.143715	1	0.325088	-0.765186	0.359153	0.657693	0.39117	0.994062	0.243029	-1.1518	0.334243			ENSMUSG00000021194	Chga	1.44824	-0.117576	1	2.91388	1.20091	3.26e-05	1.30422	-0.273385	1	2.08179	0.480016	1	1.16463	-0.489864	0.669282	1.07724	-0.599225	0.561803	0.887364	-0.900346
ENSMUSG00000003955	Fam162a	1.39059	0.947116	0.0478098	0.486446	-0.837976	0.0973089	0.492832	-0.745409	0.719257	0.513185	-0.706258	0.850289	0.98742	0.367677	0.829231	1.14011	0.605493	0.38599	0.755665	-0.0996441	1	0.376849	-1.14247	0.322543			ENSMUSG00000008496	Pou2f2	0.312366	-0.872717	0.377098	0.994458	1.16058	9.81e-05	1.1128	1.16597	0.00959634	0.472517	-0.216447	1	0.352561	-0.715512	0.276871	0.278319	-1.06384	0.0588756	0.260186	-1.16198
ENSMUSG00000036752	Tubb4b	1.43275	0.915084	0.0606554	1.14722	0.562344	0.325305	0.781389	-0.115037	1	0.408611	-1.12835	0.146158	0.878605	0.0747625	1	0.596507	-0.56142	0.682914	0.737998	-0.21596	1	0.456833	-0.92673	0.59666			ENSMUSG00000022490	Ppp1r1a	3.79486	0.282449	1	5.84394	1.14641	0.00010768	1.48564	-1.1681	0.135823	4.32818	0.497483	1	2.72784	-0.273917	0.981501	2.9373	-0.143385	1	0.933138	-1.92434
ENSMUSG00000068882	Ssb	1.1333	0.687286	0.382553	0.87045	0.250303	1	0.969951	0.392007	0.930135	0.541264	-0.530253	1	0.664083	-0.222179	1	0.590373	-0.40569	0.880892	0.692224	-0.145207	1	0.616802	-0.311892	1			ENSMUSG00000046844	Vat1l	0.512005	-0.627578	0.738643	1.3539	1.10182	0.00024288	0.534259	-0.53535	0.996344	0.98086	0.425469	1	0.641077	-0.284717	0.981501	0.619508	-0.330659	0.967837	0.463357	-0.789804
ENSMUSG00000019876	Pkib	2.56605	0.65559	0.440154	1.40722	-0.366533	0.91433	1.07709	-0.737355	0.71768	1.30426	-0.461851	1	2.63084	0.751529	0.0693818	1.5273	-0.218682	1	1.79962	0.0530424	1	0.778309	-1.21958	0.224274			ENSMUSG00000026335	Pam	0.931936	-0.464634	0.931777	2.1896	1.07145	0.00063855	0.749962	-0.772831	0.705435	1.3246	0.103112	1	1.57875	0.426286	0.708696	0.840323	-0.636809	0.521227	0.784574	-0.741315
ENSMUSG00000002930	Ppp1r17	0.803719	0.646722	0.49137	0.157556	-1.99973	3.85e-08	0.13285	-2.11767	0.00102518	0.304038	-0.925379	0.479903	0.984311	1.09629	0.000798537	1.06727	1.1936	0.000641015	0.387067	-0.564771	0.915853	0.230724	-1.30305	0.190919			ENSMUSG00000062825	Actg1	8.48638	0.417634	0.889903	11.5183	1.04852	0.00052467	7.51391	0.198989	1	4.44244	-0.630723	0.887626	5.65279	-0.26816	0.981669	3.42723	-1.05456	0.0382377	5.03268	-0.44504
ENSMUSG00000021270	Hsp90aa1	6.00208	0.633221	0.472623	4.4493	0.131701	1	4.62262	0.175581	1	2.50008	-0.7918	0.561336	4.51054	0.154755	1	3.27159	-0.382834	0.876676	4.46814	0.131483	1	2.54412	-0.73951	0.740394			ENSMUSG00000026185	Igfbp5	0.549008	-0.877161	0.36022	1.50127	0.843749	0.0177559	0.888527	-0.108426	1	1.76322	1.04476	0.0263542	0.632372	-0.686522	0.268892	0.764418	-0.362295	0.901991	0.530812	-0.936269
ENSMUSG00000020321	Mdh1	5.01765	0.586795	0.563947	3.50337	-0.0205417	1	3.70267	0.0670221	1	2.97357	-0.281894	1	3.59401	0.0239375	1	3.0201	-0.26478	1	3.81607	0.122836	1	2.61949	-0.464598	1			ENSMUSG00000070880	Gad1	0.987869	-0.149499	1	1.66961	0.801464	0.0297584	1.03423	-0.0710727	1	1.41174	0.437005	1	0.802123	-0.506392	0.618596	0.865625	-0.367665	0.891944	0.880137	-0.338548
ENSMUSG00000004032	Gstm5	1.35531	0.585362	0.576257	0.975288	0.0308328	1	0.757105	-0.36316	1	0.716522	-0.462535	1	1.14536	0.315564	0.883674	0.897827	-0.108286	1	0.910652	-0.0842087	1	0.544508	-0.858618	0.703215			ENSMUSG00000029580	Actb	11.7839	0.13742	1	16.5643	0.78338	0.0367553	11.8365	0.136066	1	5.95197	-0.942671	0.308605	12.8763	0.304272	0.902271	5.63691	-1.04976	0.0426665	10.0461	-0.126065
ENSMUSG00000023944	Hsp90ab1	7.26876	0.581835	0.569402	5.18197	0.0109166	1	5.33544	0.0541892	1	3.9002	-0.443352	1	5.44822	0.0983488	1	4.68005	-0.158936	1	5.04874	-0.0331025	1	3.7285	-0.495822	1			ENSMUSG00000050711	Scg2	13.1822	0.474768	0.794503	14.3376	0.672098	0.117092	7.15964	-0.505333	0.942299	10.866	0.145269	1	10.3219	0.0665933	1	7.67025	-0.424745	0.810982	6.97765	-0.573255
ENSMUSG00000057666	Gapdh	5.4634	0.5762	0.582243	4.60925	0.305794	0.935182	4.68405	0.293269	1	2.3742	-0.776722	0.597451	4.25872	0.161763	1	2.37223	-0.797565	0.218015	4.05457	0.0716418	1	2.6564	-0.581645	0.97059			ENSMUSG00000045763	Basp1	3.10043	0.324293	1	3.57705	0.615921	0.203468	3.74695	0.607724	0.606538	1.2239	-1.14853	0.0896598	2.67188	0.0800497	1	1.05347	-1.40466	0.00115268	3.01623	0.280923
ENSMUSG00000040856	Dlk1	5.08133	0.56586	0.612346	3.82207	0.0891508	1	1.12994	-1.76152	0.00614816	2.73537	-0.452573	1	5.82254	0.868916	0.0171349	4.20391	0.246704	0.998553	2.4806	-0.617961	0.65599	0.990575	-1.94929	0.00524641			ENSMUSG00000029038	Ssu72	0.976683	0.174965	1	1.21791	0.594241	0.256803	0.795674	-0.153565	1	0.875319	-0.0061654	1	0.830104	-0.0981582	1	0.782819	-0.191294	1	0.658496	-0.469133
ENSMUSG00000035864	Syt1	0.757252	0.56258	0.600516	0.200689	-1.61321	1.37947e-05	0.352839	-0.656902	0.850795	0.245941	-1.23053	0.0963726	0.733725	0.542514	0.41784	0.577339	0.104754	1	1.03031	1.13441	0.00160728	0.312246	-0.836833	0.747794			ENSMUSG00000033307	Mif	2.40255	-0.131109	1	3.59562	0.58814	0.256803	2.43559	-0.103903	1	2.48652	-0.074132	1	2.60099	-0.0012623	1	2.01417	-0.420871	0.815484	2.52317	-0.051686
ENSMUSG00000024847	Aip	1.16169	0.557871	0.636043	0.679946	-0.350898	0.920855	0.481404	-0.839182	0.585329	0.634219	-0.436739	1	1.20318	0.6634	0.166366	0.783586	-0.104505	1	0.959638	0.234477	1	0.392231	-1.14084	0.311733			ENSMUSG00000026576	Atp1b1	3.5195	-0.200177	1	5.47491	0.580793	0.26557	3.48125	-0.207825	1	4.59349	0.234209	1	3.34653	-0.29549	0.968	3.49547	-0.214539	1	3.96543	-0.0057839
ENSMUSG00000002064	Sdf2	1.04638	0.557621	0.636043	0.735659	-0.0377217	1	0.778532	0.0549368	1	0.596456	-0.368955	1	0.710097	-0.0982929	1	0.767485	0.0347667	1	0.729967	-0.0485227	1	0.587577	-0.377066	1			ENSMUSG00000036850	Mrpl41	1.73738	0.299494	1	1.9967	0.580407	0.274494	1.14708	-0.36312	1	1.12126	-0.411427	1	1.57564	0.143993	1	1.23288	-0.26924	1	1.38846	-0.0732014
ENSMUSG00000030007	Cct7	1.53688	0.538654	0.656098	1.08492	-0.0496318	1	1.11709	0.00103676	1	0.960527	-0.240906	1	1.10618	-0.0157016	1	1.15238	0.0533318	1	1.00059	-0.180039	1	0.965964	-0.222624	1			ENSMUSG00000016319	Slc25a5	1.59797	0.332892	1	1.79901	0.578695	0.2785	0.871385	-0.624033	0.882391	1.56182	0.289162	1	1.13417	-0.244998	1	1.29499	-0.0176438	1	0.945183	-0.528294
ENSMUSG00000030654	Arl6ip1	2.8242	0.537467	0.651315	2.20818	0.128801	1	2.6213	0.384021	0.984765	1.78646	-0.223164	1	1.81006	-0.215652	1	1.52654	-0.484729	0.751469	2.2421	0.147349	1	1.50586	-0.475144	1			ENSMUSG00000036752	Tubb4b	1.43275	0.915084	0.0606553	1.14722	0.562344	0.325305	0.781389	-0.115037	1	0.408611	-1.12835	0.146158	0.878605	0.0747625	1	0.596507	-0.56142	0.682914	0.737998	-0.21596
ENSMUSG00000022961	Son	2.74504	0.528505	0.679842	2.34417	0.277887	0.993944	2.85128	0.555889	0.691802	1.6693	-0.293968	1	1.7485	-0.234852	1	1.4629	-0.515712	0.699665	1.80364	-0.174801	1	1.41972	-0.529148	1			ENSMUSG00000021453	Gadd45g	3.70881	0.0608719	1	4.81953	0.542635	0.367792	3.67839	0.0441129	1	5.70506	0.783051	0.295574	2.13029	-0.860077	0.0790218	3.11441	-0.227724	1	2.2959	-0.714027
ENSMUSG00000015656	Hspa8	12.2546	0.524955	0.679842	8.98726	0.00315973	1	9.47524	0.0841797	1	8.13252	-0.158415	1	8.30415	-0.133123	1	8.9039	-0.0128029	1	8.39984	-0.108973	1	7.6185	-0.252881	1			ENSMUSG00000017978	Cadps2	0.177266	-1.40513	0.0149622	0.586491	0.540775	0.406026	1.1128	1.54356	5.81e-05	0.683601	0.755007	0.341573	0.141149	-1.80557	3.35e-06	0.192446	-1.29588	0.0102412	0.142139	-1.74753
ENSMUSG00000027419	Pcsk2	1.12211	0.522185	0.709944	0.776995	-0.0995354	1	0.602827	-0.477888	1	0.849175	0.0512488	1	0.938298	0.231158	0.997187	0.887859	0.12799	1	0.70427	-0.255032	1	0.513745	-0.716726	0.908681			ENSMUSG00000037771	Slc32a1	0.641082	-0.286163	1	1.02022	0.52176	0.421927	1.00852	0.435842	0.845024	0.866604	0.203872	1	0.593198	-0.430503	0.785259	0.516768	-0.637159	0.547464	0.799832	0.074686
ENSMUSG00000004980	Hnrnpa2b1	2.31048	0.520922	0.697132	1.77205	0.0777418	1	1.93705	0.207995	1	1.49598	-0.201154	1	1.45564	-0.260781	0.991812	1.63081	-0.0648036	1	1.47519	-0.228671	1	1.59507	-0.0947403	1			ENSMUSG00000001270	Ckb	7.41074	0.362499	0.957555	7.91792	0.513076	0.421927	5.0626	-0.254599	1	4.7823	-0.353378	1	6.79069	0.228517	0.994324	4.35956	-0.512605	0.699942	5.70081	-0.0749113
ENSMUSG00000022474	Pmm1	1.10662	0.515244	0.726882	0.724277	-0.203245	1	0.795674	-0.0364089	1	0.58871	-0.515812	1	0.864925	0.104445	1	0.893226	0.154948	1	0.886561	0.141192	1	0.552199	-0.593133	1			ENSMUSG00000030695	Aldoa	5.84633	0.0668415	1	7.42609	0.506597	0.439652	5.10688	-0.147574	1	4.28364	-0.431288	1	6.26216	0.192264	1	4.45386	-0.380383	0.877476	5.9361	0.0930923
ENSMUSG00000030629	Zfand6	1.4448	0.506505	0.737895	0.775797	-0.544074	0.511771	0.815673	-0.416648	1	1.06607	-0.00455954	1	1.32941	0.387546	0.782516	1.27352	0.296791	0.925613	0.892182	-0.296217	1	0.719859	-0.603775	1			ENSMUSG00000049422	Chchd10	0.987009	-0.193138	1	1.46653	0.501697	0.474245	1.17137	0.0820671	1	0.660362	-0.819528	0.619367	1.16961	0.0893611	1	0.811954	-0.512717	0.712823	1.38605	0.373361
ENSMUSG00000018821	Avpi1	1.6453	0.506125	0.738643	1.17418	-0.0633641	1	0.424264	-1.59092	0.0201091	1.25972	0.0549125	1	1.68695	0.587795	0.296585	1.49433	0.348169	0.857457	0.927516	-0.443284	1	0.3507	-1.86499	0.00870744			ENSMUSG00000014846	Tppp3	1.20386	-1.02283	0.119447	3.02052	0.496819	0.479425	1.27851	-0.893775	0.502846	2.29965	0.00308652	1	3.63007	0.843168	0.0244832	2.32929	0.0248133	1	1.45512	-0.73449
ENSMUSG00000023004	Tuba1b	1.89829	0.49075	0.769798	1.39524	-0.0276115	1	1.93705	0.492369	0.830783	1.01184	-0.535514	1	1.26661	-0.193179	1	1.11787	-0.390067	0.865708	1.57477	0.175938	1	1.51816	0.106004	1			ENSMUSG00000070394	Tmem256	0.901818	-0.214116	1	1.33892	0.47588	0.5451	0.717107	-0.553842	0.964458	1.40109	0.510536	0.972795	0.922131	-0.187564	1	1.07417	0.0726929	1	0.697846	-0.627347
ENSMUSG00000027248	Pdia3	1.09715	0.478977	0.80142	0.857271	0.067591	1	0.619969	-0.439087	1	0.816254	-0.0168857	1	0.793418	-0.0672247	1	0.942296	0.224833	1	0.681785	-0.311711	1	0.567581	-0.570474	1			ENSMUSG00000034993	Vat1	1.0025	-0.0096518	1	1.30538	0.465491	0.578182	0.591399	-0.815046	0.624332	1.00119	-0.0116086	1	1.18515	0.285205	0.936579	0.994433	-0.0232912	1	0.941971	-0.112482
ENSMUSG00000050711	Scg2	13.1822	0.474768	0.794503	14.3376	0.672098	0.117092	7.15964	-0.505333	0.942299	10.866	0.145269	1	10.3219	0.0665933	1	7.67025	-0.424745	0.810982	6.97765	-0.573255	0.758353	5.33126	-0.947335	0.428328			ENSMUSG00000038805	Six3	1.12555	-0.087744	1	1.51924	0.443622	0.638714	1.72563	0.591296	0.63679	0.978924	-0.309028	1	1.27594	0.125571	1	0.865625	-0.516615	0.70016	1.02709	-0.238309
ENSMUSG00000073676	Hspe1	2.89477	0.470036	0.808757	2.39509	0.16003	1	2.1656	-0.0164815	1	1.44466	-0.657118	0.835135	2.66131	0.347594	0.847545	1.88229	-0.24862	1	2.02688	-0.126161	1	1.49355	-0.584155	0.97059			ENSMUSG00000028945	Rheb	2.13579	-0.133269	1	2.94084	0.42901	0.672027	1.53992	-0.627578	0.785836	2.80412	0.312275	1	2.04262	-0.216117	1	2.61834	0.20632	1	1.86949	-0.351017
ENSMUSG00000071866	Ppia	9.28666	0.468276	0.807233	7.96585	0.222932	1	10.678	0.663631	0.486151	4.91495	-0.567644	1	6.3119	-0.184011	1	4.34192	-0.77936	0.238528	7.62571	0.136684	1	6.34337	-0.158767	1			ENSMUSG00000035274	Tpbg	0.0524913	-2.27026	2.05e-05	0.294144	0.427743	0.739845	1.26279	3.06972	3.58e-23	0.0977955	-1.3327	0.102018	0.0192758	-3.792	1e-17	0.0253017	-3.34679	1.05e-11	0.0674557	-1.9136
ENSMUSG00000003814	Calr	1.20644	0.459896	0.832249	1.01303	0.175736	1	0.921382	0.00723051	1	0.774618	-0.270415	1	0.854355	-0.12224	1	0.929262	0.0219161	1	0.829545	-0.165314	1	0.698324	-0.417431	1			ENSMUSG00000058799	Nap1l1	0.991311	-0.18595	1	1.40302	0.419346	0.701407	1.02423	-0.126335	1	0.953749	-0.244808	1	1.15158	0.0623196	1	1.05424	-0.0874328	1	1.12587	0.0218974
ENSMUSG00000016349	Eef1a2	1.96885	0.453911	0.840356	1.76067	0.283015	0.982923	1.4485	-0.0567615	1	0.763967	-1.05839	0.201563	1.95992	0.476106	0.540474	1.01283	-0.640952	0.468337	1.81247	0.316455	1	0.747545	-1.0578	0.396209			ENSMUSG00000054766	Set	1.04036	0.0819196	1	1.24787	0.416157	0.71137	1.19708	0.297975	1	0.576122	-0.851488	0.552491	1.17645	0.305279	0.900877	0.628709	-0.735508	0.371425	1.0817	0.148113
ENSMUSG00000016541	Atxn10	1.17288	0.450264	0.851655	0.949528	0.100754	1	1.10994	0.335022	0.998364	0.804635	-0.173926	1	0.724398	-0.362846	0.860132	0.788186	-0.213308	1	0.904228	0.0139473	1	0.878289	-0.0318485	1			ENSMUSG00000045903	Npas4	1.32003	0.0522167	1	1.6115	0.415685	0.726115	2.10704	0.795744	0.267039	1.54536	0.309992	1	0.88731	-0.614017	0.403942	0.875592	-0.616527	0.536786	1.05119	-0.320718
ENSMUSG00000026864	Hspa5	1.84064	0.449986	0.850784	1.56178	0.184171	1	1.02995	-0.480679	1	1.38076	-0.0310315	1	1.28651	-0.154489	1	1.69675	0.317426	0.897255	1.11141	-0.385465	1	1.01672	-0.497972	1			ENSMUSG00000036478	Btg1	1.35101	-0.0640343	1	1.76606	0.411248	0.723536	1.85562	0.438089	0.914209	1.28006	-0.149695	1	1.47864	0.0894197	1	0.919295	-0.688464	0.388425	1.07447	-0.436715
ENSMUSG00000029810	Tmem176b	1.17718	0.448121	0.851908	0.839898	-0.122083	1	1.19708	0.44746	0.837039	0.646806	-0.526386	1	0.921509	0.038959	1	0.674712	-0.473392	0.806194	1.15879	0.426091	0.971386	0.60142	-0.616671	1			ENSMUSG00000056201	Cfl1	4.29568	0.299332	1	4.48525	0.400666	0.743852	3.8998	0.129098	1	2.48846	-0.581167	0.998732	3.92356	0.156487	1	2.4581	-0.616253	0.511163	3.69802	0.0498498
ENSMUSG00000022234	Cct5	1.04638	0.44149	0.865591	0.832709	0.0613901	1	0.797103	-0.0132385	1	0.737824	-0.138163	1	0.70761	-0.218994	1	0.785886	-0.0381008	1	0.810272	0.0128023	1	0.713706	-0.183151	1			ENSMUSG00000047907	Tshz2	0.441443	-0.638724	0.727487	0.821326	0.398438	0.761853	1.08423	0.796641	0.215206	0.870477	0.461902	1	0.430286	-0.709563	0.276625	0.447763	-0.625251	0.577784	0.641632	-0.0409522
ENSMUSG00000056895	Hist3h2ba	1.34498	0.434175	0.879575	1.11427	0.125058	1	1.23708	0.274987	1	0.855953	-0.30832	1	1.17147	0.212732	1	0.752917	-0.52434	0.695566	0.949198	-0.1473	1	0.86906	-0.272943	1			ENSMUSG00000000088	Cox5a	1.75373	0.050333	1	2.12011	0.395608	0.755348	1.93847	0.204185	1	1.74289	0.0394185	1	1.44755	-0.27549	0.981501	1.27965	-0.465946	0.786801	1.6615	-0.0387975
ENSMUSG00000033585	Ndn	4.2561	0.429304	0.889903	3.78313	0.24618	1	3.5841	0.131089	1	2.7954	-0.263326	1	3.26383	-0.0158271	1	2.69118	-0.332913	0.925879	3.18889	-0.0537773	1	2.69024	-0.31209	1			ENSMUSG00000037428	Vgf	1.29163	0.0874798	1	1.52464	0.392889	0.76847	0.349982	-1.88283	0.00316234	1.50663	0.339414	1	1.25044	0.0359964	1	1.5043	0.349548	0.857613	1.01184	-0.312733
ENSMUSG00000001794	Capns1	1.16944	0.427443	0.889903	0.927362	0.0407814	1	0.87567	-0.0528012	1	0.879192	-0.048474	1	0.839431	-0.131473	1	0.909327	0.00608862	1	0.855242	-0.0952454	1	0.67679	-0.446393	1			ENSMUSG00000039218	Srrm2	1.34068	0.268698	1	1.4192	0.392215	0.764353	1.51992	0.452301	0.894883	0.782364	-0.597411	1	1.18888	0.0723631	1	0.715348	-0.755405	0.283287	1.22464	0.118657
ENSMUSG00000062825	Actg1	8.48638	0.417634	0.889903	11.5183	1.04852	0.000524668	7.51391	0.198989	1	4.44244	-0.630723	0.887626	5.65279	-0.26816	0.981669	3.42723	-1.05456	0.0382377	5.03268	-0.44504	0.995046	4.74984	-0.50787	1			ENSMUSG00000037852	Cpe	2.90595	0.0165049	1	3.56327	0.384073	0.772865	2.49416	-0.221606	1	3.40929	0.277631	1	2.49777	-0.241735	1	2.57464	-0.183895	1	2.47418	-0.24755
ENSMUSG00000032575	Manf	1.54978	0.41572	0.889903	1.34252	0.185422	1	0.752819	-0.725146	0.73978	1.06316	-0.206354	1	1.39283	0.249487	0.981501	1.45676	0.31655	0.900752	0.895394	-0.488131	0.970124	0.636798	-0.972656	0.519099			ENSMUSG00000020349	Ppp2ca	1.0352	0.272068	1	1.08492	0.377349	0.798868	1.16137	0.438911	0.837039	0.478327	-0.954199	0.360499	0.957574	0.150062	1	0.542836	-0.779421	0.298003	1.03432	0.27364
ENSMUSG00000018698	Lhx1	0.43542	0.415098	0.889903	0.343867	0.020622	1	1.28708	2.27959	7.49524e-12	0.187845	-0.927208	0.497882	0.208303	-0.813565	0.172693	0.173278	-1.07608	0.0655187	0.100381	-1.89588	3.50253e-05	0.572195	0.825948	0.290086			ENSMUSG00000021520	Uqcrb	3.33793	0.296879	1	3.44466	0.376358	0.791883	3.07127	0.147949	1	1.98109	-0.545515	1	3.06672	0.164283	1	1.87463	-0.648275	0.443707	2.99937	0.119127
ENSMUSG00000020048	Hsp90b1	1.27528	0.413155	0.891657	0.980679	-0.0276237	1	0.814245	-0.31146	1	0.862731	-0.230832	1	1.09624	0.167509	1	1.10331	0.171854	1	0.908243	-0.152487	1	0.702939	-0.533088	1			ENSMUSG00000006941	Eif1b	1.21849	-0.0977571	1	1.59473	0.375255	0.798991	1.37279	0.092539	1	1.31685	0.0288902	1	1.06577	-0.329929	0.912027	1.03277	-0.370005	0.88611	1.38766	0.117194
ENSMUSG00000038412	Higd1a	1.87678	0.396426	0.915996	1.5456	0.0754457	1	1.08137	-0.483826	1	1.19291	-0.345432	1	1.81255	0.358976	0.833964	1.59324	0.123122	1	1.20457	-0.337578	1	1.07825	-0.48591	1			ENSMUSG00000051695	Pcbp1	1.14965	0.210538	1	1.24727	0.373622	0.807403	0.939953	-0.115314	1	0.90243	-0.184847	1	1.06888	0.0945368	1	0.891693	-0.210245	1	0.909849	-0.175957
ENSMUSG00000039067	Psmd7	1.06618	0.395756	0.923254	0.863261	0.04476	1	1.1028	0.425801	0.858728	0.688442	-0.320733	1	0.772899	-0.146297	1	0.719948	-0.257508	1	0.876121	0.0671342	1	0.73524	-0.207388	1			ENSMUSG00000024423	Impact	1.95164	0.149997	1	2.18721	0.36683	0.818602	1.70134	-0.0726759	1	1.29555	-0.50723	1	1.88965	0.102223	1	1.33792	-0.469586	0.781178	2.33847	0.461044
ENSMUSG00000005161	Prdx2	2.32769	0.392562	0.922164	1.85113	0.0100564	1	2.62272	0.559549	0.683017	1.71384	-0.115135	1	1.53336	-0.311487	0.942786	1.58941	-0.242588	1	1.63339	-0.196558	1	1.8381	-0.00270135	1			ENSMUSG00000044349	Snhg11	8.53801	-0.0864857	1	10.99	0.357891	0.836992	13.9364	0.694069	0.429361	5.82707	-0.688068	0.756963	9.81078	0.151275	1	4.16941	-1.22806	0.00729873	12.2794	0.529509
ENSMUSG00000025393	Atp5b	3.08752	0.386626	0.933371	2.51011	0.0426397	1	3.30269	0.47043	0.845024	2.15731	-0.204535	1	2.01588	-0.332265	0.906033	1.91679	-0.403031	0.843531	2.67012	0.143659	1	2.53027	0.0492091	1			ENSMUSG00000062070	Pgk1	0.991311	0.249438	1	1.03759	0.350264	0.874959	0.8571	0.00756304	1	0.743633	-0.220064	1	0.912804	0.118276	1	0.700013	-0.325456	0.937083	0.775741	-0.156431
[truncated: 160 more columns]

## Sheet: Fig 2 B
Vulcano Plot:							Aggregated tSNE:
	Log2 Fold Change	neg. log10p					CT7.5	FeatureID	FeatureName	day Average	day Log2 Fold Change	day P-Value	night Average	night Log2 Fold Change	night P-Value		CT15.5	FeatureID	FeatureName	day Average	day Log2 Fold Change	day P-Value	night Average	night Log2 Fold Change	night P-Value
Prok2	2.36923	22.6583						ENSMUSG00000030069	Prok2	0.873657	2.36923	2.1964e-23	0.168992	-2.36923	2.1964e-23			ENSMUSG00000031765	Mt1	0.637593	-2.23914	8.79e-27	3.0106	2.23914	8.79e-27
Rasl11b	2.07148	18.4843						ENSMUSG00000049907	Rasl11b	0.906383	2.07148	3.2786e-19	0.215544	-2.07148	3.2786e-19			ENSMUSG00000049892	Rasd1	0.566903	-1.14872	4.95e-07	1.25704	1.14872	4.95e-07
Pde10a	1.84727	15.0902						ENSMUSG00000023868	Pde10a	0.755717	1.84727	8.12498e-16	0.209932	-1.84727	8.12498e-16			ENSMUSG00000031760	Mt3	0.699459	-1.09415	1.73e-06	1.49337	1.09415	1.73e-06
Akr1c21	2.37562	12.7615						ENSMUSG00000021207	Akr1c21	0.0296918	2.37562	1.73195e-13	0.00561179	-2.37562	1.73195e-13			ENSMUSG00000060143	Gm10076	0.750202	-1.08454	1.97e-06	1.59107	1.08454	1.97e-06
Nppc	1.71702	11.3935						ENSMUSG00000026241	Nppc	0.25022	1.71702	4.04097e-12	0.0760143	-1.71702	4.04097e-12			ENSMUSG00000036372	Tmem258	0.649544	-0.950375	5.9e-05	1.25526	0.950375	5.9e-05
Nr1d1	1.45051	9.22513						ENSMUSG00000020889	Nr1d1	0.46698	1.45051	5.95487e-10	0.170777	-1.45051	5.95487e-10			ENSMUSG00000026335	Pam	0.797451	-0.959772	6.38e-05	1.55115	0.959772	6.38e-05
Serpine1	1.57412	9.13054						ENSMUSG00000037411	Serpine1	0.141933	1.57412	7.40395e-10	0.0475727	-1.57412	7.40395e-10			ENSMUSG00000029580	Actb	7.20271	-0.939404	7.7e-05	13.8134	0.939404	7.7e-05
Mtcl1	1.56325	8.73184						ENSMUSG00000052105	Mtcl1	0.0790557	1.56325	1.85423e-09	0.026656	-1.56325	1.85423e-09			ENSMUSG00000022490	Ppp1r1a	2.05232	-0.94427	7.79e-05	3.9493	0.94427	7.79e-05
Dusp4	1.44574	8.4916						ENSMUSG00000031530	Dusp4	0.177783	1.44574	3.22406e-09	0.0651733	-1.44574	3.22406e-09			ENSMUSG00000002985	Apoe	1.63636	-0.909907	0.00020047	3.07475	0.909907	0.00020047
Ngf	2.61509	7.94281						ENSMUSG00000027859	Ngf	0.0124099	2.61509	1.14075e-08	0.00191311	-2.61509	1.14075e-08			ENSMUSG00000078974	Sec61g	2.23921	-0.861371	0.00036883	4.06829	0.861371	0.00036883
Emp1	1.38949	7.10623						ENSMUSG00000030208	Emp1	0.115182	1.38949	7.83013e-08	0.043874	-1.38949	7.83013e-08			ENSMUSG00000079523	Tmsb10	7.73109	-0.828654	0.00071939	13.7312	0.828654	0.00071939
Rgs16	1.26109	7.08511						ENSMUSG00000026475	Rgs16	3.03739	1.26109	8.22044e-08	1.26724	-1.26109	8.22044e-08			ENSMUSG00000053317	Sec61b	1.24154	-0.815361	0.00098471	2.1849	0.815361	0.00098471
Fosl2	1.27784	6.55853						ENSMUSG00000029135	Fosl2	0.191021	1.27784	2.76359e-07	0.0786926	-1.27784	2.76359e-07			ENSMUSG00000019689	Fmc1	0.575636	-0.811567	0.00110275	1.01038	0.811567	0.00110275
Col9a1	1.89959	6.51864						ENSMUSG00000026147	Col9a1	0.0160869	1.89959	3.02941e-07	0.00420884	-1.89959	3.02941e-07			ENSMUSG00000049630	C1ql3	0.579405	-0.808331	0.00142876	1.01471	0.808331	0.00142876
Ccdc88c	1.30546	6.07649						ENSMUSG00000021182	Ccdc88c	0.0821811	1.30546	8.3851e-07	0.0331606	-1.30546	8.3851e-07			ENSMUSG00000027133	Nop10	1.3023	-0.760177	0.00265645	2.20582	0.760177	0.00265645
Dusp18	1.13692	5.54354						ENSMUSG00000047205	Dusp18	0.450617	1.13692	2.86059e-06	0.20483	-1.13692	2.86059e-06			ENSMUSG00000029836	Cbx3	0.931202	-0.761493	0.00276028	1.5787	0.761493	0.00276028
Dbp	1.0997	5.31688						ENSMUSG00000059824	Dbp	2.16135	1.0997	4.82085e-06	1.00846	-1.0997	4.82085e-06			ENSMUSG00000031144	Syp	1.42052	-0.751669	0.00306457	2.3919	0.751669	0.00306457
Maff	1.12625	5.30646						ENSMUSG00000042622	Maff	0.370459	1.12625	4.93784e-06	0.169629	-1.12625	4.93784e-06			ENSMUSG00000050856	Atp5k	1.55758	-0.748616	0.00319943	2.61714	0.748616	0.00319943
Grin2a	1.151	5.2979						ENSMUSG00000059003	Grin2a	0.178335	1.151	5.03619e-06	0.0802231	-1.151	5.03619e-06			ENSMUSG00000038803	Ost4	0.667653	-0.747802	0.00342674	1.12121	0.747802	0.00342674
Tmem51	1.13653	5.18264						ENSMUSG00000040616	Tmem51	0.200949	1.13653	6.56688e-06	0.0913192	-1.13653	6.56688e-06			ENSMUSG00000090137	Uba52	0.724187	-0.741074	0.00385731	1.21049	0.741074	0.00385731
Cebpa	1.10343	5.14417						ENSMUSG00000034957	Cebpa	0.504945	1.10343	7.17521e-06	0.23493	-1.10343	7.17521e-06			ENSMUSG00000049751	Rpl36al	1.01026	-0.71034	0.00624869	1.65306	0.71034	0.00624869
Egr3	1.29465	5.09178						ENSMUSG00000033730	Egr3	0.0534085	1.29465	8.09513e-06	0.0216819	-1.29465	8.09513e-06			ENSMUSG00000022403	St13	1.12581	-0.701583	0.00720178	1.83098	0.701583	0.00720178
Map3k19	1.41515	5.08159						ENSMUSG00000051590	Map3k19	0.0271179	1.41515	8.28715e-06	0.0100757	-1.41515	8.28715e-06			ENSMUSG00000046516	Cox17	0.944348	-0.680575	0.00995619	1.51365	0.680575	0.00995619
Nptx1	1.24752	4.87094						ENSMUSG00000025582	Nptx1	0.056534	1.24752	1.34605e-05	0.0237226	-1.24752	1.34605e-05			ENSMUSG00000062997	Rpl35	3.11424	-0.674828	0.0104524	4.97179	0.674828	0.0104524
Plekhg1	1.10321	4.79879						ENSMUSG00000040624	Plekhg1	0.183207	1.10321	1.58931e-05	0.0851972	-1.10321	1.58931e-05			ENSMUSG00000070394	Tmem256	0.81648	-0.669843	0.0119633	1.299	0.669843	0.0119633
D7Ertd443e	1.23867	4.70829						ENSMUSG00000030994	D7Ertd443e	0.0438483	1.23867	1.95755e-05	0.0184934	-1.23867	1.95755e-05			ENSMUSG00000059534	Uqcr10	1.70154	-0.662123	0.0128599	2.69264	0.662123	0.0128599
Tmcc3	1.10477	4.67569						ENSMUSG00000020023	Tmcc3	0.152136	1.10477	2.11013e-05	0.0706576	-1.10477	2.11013e-05			ENSMUSG00000035674	Ndufa3	2.05628	-0.655808	0.014046	3.23979	0.655808	0.014046
Kctd12b	1.14727	4.51554						ENSMUSG00000041633	Kctd12b	0.0773091	1.14727	3.05111e-05	0.0348186	-1.14727	3.05111e-05			ENSMUSG00000022961	Son	1.64748	-0.650762	0.0152714	2.58665	0.650762	0.0152714
Dusp16	1.04761	4.40739						ENSMUSG00000030203	Dusp16	0.189458	1.04761	3.91387e-05	0.0915743	-1.04761	3.91387e-05			ENSMUSG00000026385	Dbi	1.92528	-0.620702	0.0241829	2.96048	0.620702	0.0241829
Frat2	1.13275	4.36315						ENSMUSG00000047604	Frat2	0.105898	1.13275	4.33357e-05	0.0482104	-1.13275	4.33357e-05			ENSMUSG00000093674	Rpl41	12.1422	-0.609333	0.0266716	18.5243	0.609333	0.0266716
Sod3	1.22958	4.3393						ENSMUSG00000072941	Sod3	0.0435726	1.22958	4.57827e-05	0.0184934	-1.22958	4.57827e-05			ENSMUSG00000002416	Ndufb2	1.64298	-0.605954	0.0285957	2.50069	0.605954	0.0285957
Zbtb16	1.39757	4.18175						ENSMUSG00000066687	Zbtb16	0.0193962	1.39757	6.58041e-05	0.00726982	-1.39757	6.58041e-05			ENSMUSG00000057322	Rpl38	4.86101	-0.601992	0.0297454	7.37836	0.601992	0.0297454
Cxcl12	1.36917	4.14929						ENSMUSG00000061353	Cxcl12	0.0450434	1.36917	7.09106e-05	0.0173455	-1.36917	7.09106e-05			ENSMUSG00000023089	Ndufa5	1.82288	-0.585258	0.0372045	2.73498	0.585258	0.0372045
Car14	1.29414	4.12104						ENSMUSG00000038526	Car14	0.0271179	1.29414	7.56762e-05	0.0109685	-1.29414	7.56762e-05			ENSMUSG00000073888	Ccl27a	0.737608	-0.586399	0.0376847	1.10756	0.586399	0.0376847
Csrnp1	1.03193	4.12104						ENSMUSG00000032515	Csrnp1	0.146988	1.03193	7.56762e-05	0.0718054	-1.03193	7.56762e-05			ENSMUSG00000071528	Usmg5	2.48446	-0.578443	0.0402282	3.71003	0.578443	0.0402282
Ccdc117	1.01199	3.89473						ENSMUSG00000020482	Ccdc117	0.124651	1.01199	0.000127431	0.0617297	-1.01199	0.000127431			ENSMUSG00000058443	Rpl10-ps3	0.679879	-0.578203	0.0419466	1.0151	0.578203	0.0419466
Gldc	1.09078	3.86962						ENSMUSG00000024827	Gldc	0.0542359	1.09078	0.000135015	0.0253806	-1.09078	0.000135015			ENSMUSG00000003955	Fam162a	0.677673	-0.576898	0.0441864	1.01089	0.576898	0.0441864
Klf9	0.949415	3.77041						ENSMUSG00000033863	Klf9	0.538038	0.949415	0.000169664	0.278549	-0.949415	0.000169664			ENSMUSG00000035215	Lsm7	0.870899	-0.559954	0.0522365	1.28395	0.559954	0.0522365
Pde4d	0.970903	3.63181						ENSMUSG00000021699	Pde4d	0.161145	0.970903	0.000233446	0.0821362	-0.970903	0.000233446			ENSMUSG00000022048	Dpysl2	3.02848	-0.555209	0.0548185	4.45015	0.555209	0.0548185
Syne2	1.01336	3.63135						ENSMUSG00000063450	Syne2	0.0864097	1.01336	0.000233695	0.0427262	-1.01336	0.000233695			ENSMUSG00000027447	Cst3	4.35257	-0.55408	0.0556005	6.39081	0.55408	0.0556005
Sik2	1.00524	3.62843						ENSMUSG00000037112	Sik2	0.0879724	1.00524	0.000235274	0.0437465	-1.00524	0.000235274			ENSMUSG00000020163	Uqcr11	1.98843	-0.552474	0.0563577	2.91635	0.552474	0.0563577
Rsph4a	0.971897	3.61904						ENSMUSG00000039552	Rsph4a	0.143495	0.971897	0.000240416	0.0730809	-0.971897	0.000240416			ENSMUSG00000021040	Slirp	0.895076	-0.551359	0.0582785	1.31176	0.551359	0.0582785
Rora	0.91197	3.55964						ENSMUSG00000032238	Rora	1.98641	0.91197	0.00027565	1.05565	-0.91197	0.00027565			ENSMUSG00000009013	Dynll1	2.95392	-0.536647	0.0674726	4.28511	0.536647	0.0674726
Jam3	0.921263	3.5561						ENSMUSG00000031990	Jam3	0.590436	0.921263	0.000277909	0.31171	-0.921263	0.000277909			ENSMUSG00000014301	Pam16	1.20348	-0.534698	0.0695834	1.74348	0.534698	0.0695834
Nfkbiz	0.927795	3.54755						ENSMUSG00000035356	Nfkbiz	0.431773	0.927795	0.000283432	0.226895	-0.927795	0.000283432			ENSMUSG00000070858	Gm1673	2.33325	-0.529432	0.0729038	3.36784	0.529432	0.0729038
Eef1a1	0.899542	3.49362						ENSMUSG00000037742	Eef1a1	15.4033	0.899542	0.000320909	8.25724	-0.899542	0.000320909			ENSMUSG00000037152	Ndufc1	1.70245	-0.52897	0.0735278	2.45656	0.52897	0.0735278
Areg	1.52763	3.4884						ENSMUSG00000029378	Areg	0.0160869	1.52763	0.000324785	0.00548425	-1.52763	0.000324785			ENSMUSG00000022450	Ndufa6	2.17017	-0.509891	0.0898411	3.09031	0.509891	0.0898411
Mxi1	0.922452	3.47471						ENSMUSG00000025025	Mxi1	0.29747	0.922452	0.000335191	0.156875	-0.922452	0.000335191			ENSMUSG00000090000	Ier3ip1	1.1919	-0.509281	0.0911935	1.69655	0.509281	0.0911935
Rgs2	0.928324	3.46267						ENSMUSG00000026360	Rgs2	0.29747	0.928324	0.000344608	0.156237	-0.928324	0.000344608			ENSMUSG00000017778	Cox7c	4.89529	-0.497485	0.100618	6.91118	0.497485	0.100618
Adra1a	1.32327	3.45157						ENSMUSG00000045875	Adra1a	0.0168223	1.32327	0.000353533	0.00663212	-1.32327	0.000353533			ENSMUSG00000090733	Rps27	7.99667	-0.4973	0.100647	11.2882	0.4973	0.100647
Gem	0.910729	3.42135						ENSMUSG00000028214	Gem	0.589976	0.910729	0.000379007	0.31375	-0.910729	0.000379007			ENSMUSG00000035048	Anapc13	0.884412	-0.495134	0.106595	1.24658	0.495134	0.106595
Rnf216	0.916716	3.41955						ENSMUSG00000045078	Rnf216	0.261619	0.916716	0.000380588	0.138509	-0.916716	0.000380588			ENSMUSG00000062825	Actg1	6.0063	-0.487704	0.113042	8.42241	0.487704	0.113042
Ctbp2	0.93448	3.39599						ENSMUSG00000030970	Ctbp2	0.161513	0.93448	0.000401801	0.084432	-0.93448	0.000401801			ENSMUSG00000022820	Ndufb4	1.67892	-0.486992	0.113698	2.35313	0.486992	0.113698
Coq10b	0.894703	3.38933						ENSMUSG00000025981	Coq10b	0.993436	0.894703	0.000408013	0.534268	-0.894703	0.000408013			ENSMUSG00000067288	Rps28	3.47247	-0.483445	0.116615	4.85497	0.483445	0.116615
Klf4	0.92041	3.35637						ENSMUSG00000003032	Klf4	0.283773	0.92041	0.000440183	0.14986	-0.92041	0.000440183			ENSMUSG00000042747	Krtcap2	1.04078	-0.477716	0.126233	1.44937	0.477716	0.126233
Ntsr1	1.36815	3.28562						ENSMUSG00000027568	Ntsr1	0.0140646	1.36815	0.000518055	0.00535671	-1.36815	0.000518055			ENSMUSG00000073616	Cops9	1.39938	-0.475971	0.127457	1.9464	0.475971	0.127457
Arl13b	0.884037	3.13937						ENSMUSG00000022911	Arl13b	0.297654	0.884037	0.00072549	0.161212	-0.884037	0.00072549			ENSMUSG00000040794	C1qtnf4	1.09446	-0.475521	0.128937	1.52182	0.475521	0.128937
Elovl7	1.08275	3.12613						ENSMUSG00000021696	Elovl7	0.030703	1.08275	0.00074794	0.0144121	-1.08275	0.00074794			ENSMUSG00000067847	Romo1	1.84567	-0.469282	0.134	2.55528	0.469282	0.134
Nebl	0.859712	3.09638						ENSMUSG00000053702	Nebl	0.903901	0.859712	0.000800979	0.498047	-0.859712	0.000800979			ENSMUSG00000106918	Mrpl33	0.95924	-0.466418	0.138992	1.3254	0.466418	0.138992
Creb3l1	0.882529	3.08529						ENSMUSG00000027230	Creb3l1	0.337549	0.882529	0.000821702	0.183021	-0.882529	0.000821702			ENSMUSG00000042541	Sem1	1.98255	-0.461969	0.143668	2.7309	0.461969	0.143668
Nell1	0.847812	2.97479						ENSMUSG00000055409	Nell1	0.608637	0.847812	0.00105976	0.338111	-0.847812	0.00105976			ENSMUSG00000074884	Serf2	2.09332	-0.456129	0.151685	2.87184	0.456129	0.151685
Fhl2	0.893985	2.96898						ENSMUSG00000008136	Fhl2	0.165098	0.893985	0.00107403	0.0887684	-0.893985	0.00107403			ENSMUSG00000025351	Cd63	1.04556	-0.458099	0.152125	1.43636	0.458099	0.152125
Fam92b	0.928233	2.96898						ENSMUSG00000042269	Fam92b	0.0761141	0.928233	0.00107403	0.0399203	-0.928233	0.00107403			ENSMUSG00000054091	1810037I17Rik	1.13114	-0.456342	0.152933	1.55204	0.456342	0.152933
Pde8a	1.59474	2.95474						ENSMUSG00000025584	Pde8a	0.00799749	1.59474	0.00110984	0.00255082	-1.59474	0.00110984			ENSMUSG00000014313	Cox6c	3.63151	-0.44502	0.167913	4.94386	0.44502	0.167913
Zfhx2	0.845001	2.89706						ENSMUSG00000040721	Zfhx2	0.363472	0.845001	0.00126748	0.20228	-0.845001	0.00126748			ENSMUSG00000028998	Tomm7	1.45242	-0.443696	0.171568	1.97548	0.443696	0.171568
Foxq1	1.05668	2.84487						ENSMUSG00000038415	Foxq1	0.0301515	1.05668	0.00142933	0.0144121	-1.05668	0.00142933			ENSMUSG00000020018	Snrpf	1.00934	-0.442775	0.174666	1.37196	0.442775	0.174666
Tesc	0.822679	2.79489						ENSMUSG00000029359	Tesc	1.22702	0.822679	0.00160363	0.693694	-0.822679	0.00160363			ENSMUSG00000054312	Mrps21	0.769046	-0.44276	0.175786	1.04532	0.44276	0.175786
Dlgap1	0.85845	2.79489						ENSMUSG00000003279	Dlgap1	0.201776	0.85845	0.00160363	0.111216	-0.85845	0.00160363			ENSMUSG00000057863	Rpl36	4.13011	-0.43322	0.186147	5.57685	0.43322	0.186147
Bcl2	0.954759	2.79187						ENSMUSG00000057329	Bcl2	0.0476173	0.954759	0.00161484	0.0244878	-0.954759	0.00161484			ENSMUSG00000033061	Resp18	5.82172	-0.432183	0.188994	7.85536	0.432183	0.188994
Chodl	0.819879	2.7809						ENSMUSG00000022860	Chodl	1.37998	0.819879	0.00165615	0.781697	-0.819879	0.00165615			ENSMUSG00000032575	Manf	1.12893	-0.428123	0.198582	1.51901	0.428123	0.198582
Nms	0.835121	2.77303						ENSMUSG00000067604	Nms	0.644488	0.835121	0.00168646	0.361195	-0.835121	0.00168646			ENSMUSG00000034892	Rps29	8.92851	-0.424534	0.199968	11.9837	0.424534	0.199968
Cnih3	0.848865	2.77303						ENSMUSG00000026514	Cnih3	0.192399	0.848865	0.00168646	0.106752	-0.848865	0.00168646			ENSMUSG00000033751	Gadd45gip1	0.850768	-0.424034	0.204989	1.14149	0.424034	0.204989
Amd1	0.839467	2.77303						ENSMUSG00000075232	Amd1	0.222643	0.839467	0.00168646	0.124352	-0.839467	0.00168646			ENSMUSG00000014294	Ndufa2	2.50487	-0.420742	0.207738	3.35317	0.420742	0.207738
Peli1	0.818679	2.74436						ENSMUSG00000020134	Peli1	0.647981	0.818679	0.00180153	0.367317	-0.818679	0.00180153			ENSMUSG00000019362	D8Ertd738e	1.46492	-0.419454	0.211181	1.95928	0.419454	0.211181
Usp2	0.83227	2.73337						ENSMUSG00000032010	Usp2	0.259229	0.83227	0.00184771	0.145524	-0.83227	0.00184771			ENSMUSG00000033307	Mif	2.55828	-0.418453	0.212652	3.41924	0.418453	0.212652
Parm1	0.818901	2.72876						ENSMUSG00000034981	Parm1	0.475069	0.818901	0.00186743	0.269239	-0.818901	0.00186743			ENSMUSG00000054428	Atpif1	4.99356	-0.415579	0.216451	6.66082	0.415579	0.216451
Stmnd1	1.56325	2.6994						ENSMUSG00000063529	Stmnd1	0.00744594	1.56325	0.00199804	0.00242327	-1.56325	0.00199804			ENSMUSG00000041841	Rpl37	7.16539	-0.414386	0.218484	9.54987	0.414386	0.218484
Pim1	0.828809	2.69863						ENSMUSG00000024014	Pim1	0.352165	0.828809	0.00200157	0.198198	-0.828809	0.00200157			ENSMUSG00000044894	Uqcrq	2.40145	-0.411927	0.223572	3.19515	0.411927	0.223572
Pak6	0.814749	2.69477						ENSMUSG00000074923	Pak6	0.438483	0.814749	0.00201943	0.249215	-0.814749	0.00201943			ENSMUSG00000055839	Elob	4.12616	-0.408063	0.229631	5.4752	0.408063	0.229631
Filip1l	1.44516	2.69436						ENSMUSG00000043336	Filip1l	0.00928445	1.44516	0.00202135	0.00331606	-1.44516	0.00202135			ENSMUSG00000002660	Clpp	0.919712	-0.408552	0.232321	1.22082	0.408552	0.232321
Zfp667	0.813508	2.66324						ENSMUSG00000054893	Zfp667	0.345087	0.813508	0.00217148	0.196285	-0.813508	0.00217148			ENSMUSG00000010406	Mrpl52	0.978176	-0.405932	0.236774	1.29607	0.405931	0.236774
Pex5l	0.844298	2.66118						ENSMUSG00000027674	Pex5l	0.138439	0.844298	0.00218184	0.0770346	-0.844298	0.00218184			ENSMUSG00000027706	Sec62	2.77394	-0.403089	0.239659	3.6682	0.403089	0.239659
Spred2	0.852477	2.65968						ENSMUSG00000045671	Spred2	0.113436	0.852477	0.00218937	0.0627501	-0.852477	0.00218937			ENSMUSG00000029064	Gnb1	2.30944	-0.403695	0.241448	3.05524	0.403695	0.241448
Dusp10	0.818752	2.65603						ENSMUSG00000039384	Dusp10	0.300228	0.818752	0.00220784	0.170139	-0.818752	0.00220784			ENSMUSG00000091537	Tma7	2.92304	-0.401758	0.24164	3.86181	0.401758	0.24164
Usp27x	0.852613	2.64482						ENSMUSG00000046269	Usp27x	0.10838	0.852613	0.00226558	0.0599442	-0.852613	0.00226558			ENSMUSG00000063316	Rpl27	1.79263	-0.401959	0.242341	2.36869	0.401959	0.242341
Jade1	0.820502	2.63076						ENSMUSG00000025764	Jade1	0.210049	0.820502	0.00234013	0.118868	-0.820502	0.00234013			ENSMUSG00000084786	Ubl5	2.46369	-0.398379	0.249284	3.24732	0.39838	0.249284
Parp16	1.21144	2.61831						ENSMUSG00000032392	Parp16	0.0137888	1.21144	0.00240818	0.00586687	-1.21144	0.00240818			ENSMUSG00000056629	Fkbp2	1.40434	-0.399457	0.249284	1.8524	0.399457	0.249284
Etv5	0.894292	2.59824						ENSMUSG00000013089	Etv5	0.0601191	0.894292	0.00252208	0.0322678	-0.894292	0.00252208			ENSMUSG00000006057	Atp5g1	2.93977	-0.388465	0.268655	3.84829	0.388465	0.268655
Ciart	0.850755	2.56559						ENSMUSG00000038550	Ciart	0.11031	0.850755	0.00271897	0.061092	-0.850755	0.00271897			ENSMUSG00000041697	Cox6a1	2.91228	-0.380145	0.287405	3.79038	0.380145	0.287405
Kcnh1	0.957613	2.56423						ENSMUSG00000058248	Kcnh1	0.0355751	0.957613	0.00272756	0.0182383	-0.957613	0.00272756			ENSMUSG00000045996	Polr2k	0.836795	-0.380279	0.290877	1.0892	0.380279	0.290877
Tbcel	0.8079	2.56079						ENSMUSG00000037287	Tbcel	0.227423	0.8079	0.00274923	0.129836	-0.8079	0.00274923			ENSMUSG00000044573	Acp1	1.56356	-0.377285	0.295165	2.03096	0.377285	0.295165
Nr4a2	1.00185	2.55822						ENSMUSG00000026826	Nr4a2	0.0494558	1.00185	0.00276557	0.0246154	-1.00185	0.00276557			ENSMUSG00000090223	Pcp4	1.143	-0.376811	0.310493	1.48419	0.376811	0.310493
Sec14l3	0.95826	2.55351						ENSMUSG00000054986	Sec14l3	0.0341043	0.95826	0.00279568	0.0174731	-0.95826	0.00279568			ENSMUSG00000038412	Higd1a	1.45407	-0.370061	0.310777	1.87931	0.370061	0.310777
Cmip	0.788428	2.54737						ENSMUSG00000034390	Cmip	0.581887	0.788428	0.00283549	0.336835	-0.788428	0.00283549			ENSMUSG00000050608	Minos1	2.06289	-0.362895	0.325629	2.65298	0.362895	0.325629
Crybg1	1.28099	2.48217						ENSMUSG00000019866	Crybg1	0.0107552	1.28099	0.0032948	0.00433639	-1.28099	0.0032948			ENSMUSG00000046229	Scand1	1.01476	-0.363004	0.327491	1.30512	0.363004	0.327491
Ppp1r17	0.778472	2.44872						ENSMUSG00000002930	Ppp1r17	1.17664	0.778472	0.00355863	0.685914	-0.778472	0.00355863			ENSMUSG00000030417	Pdcd5	1.46924	-0.362318	0.327491	1.88875	0.362318	0.327491
Egr4	0.814754	2.44552						ENSMUSG00000071341	Egr4	0.513862	0.814754	0.00358492	0.292068	-0.814754	0.00358492			ENSMUSG00000038690	Atp5j2	2.87689	-0.358318	0.335502	3.6881	0.358318	0.335502
Fam167a	0.873801	2.42053						ENSMUSG00000035095	Fam167a	0.0550632	0.873801	0.00379723	0.0299721	-0.873801	0.00379723			ENSMUSG00000041881	Ndufa7	2.56058	-0.356267	0.340744	3.27792	0.356267	0.340744
Zfp62	0.836199	2.42053						ENSMUSG00000046311	Zfp62	0.0839277	0.836199	0.00379723	0.046935	-0.836199	0.00379723			ENSMUSG00000046330	Rpl37a	7.70085	-0.35451	0.343984	9.84627	0.35451	0.343984
Sh3bp4	0.901224	2.38028						ENSMUSG00000036206	Sh3bp4	0.043021	0.901224	0.00416597	0.0229573	-0.901224	0.00416597			ENSMUSG00000022858	Tra2b	0.902154	-0.354507	0.349133	1.15348	0.354507	0.349133
Utp14b	0.862556	2.37314						ENSMUSG00000079470	Utp14b	0.0562582	0.862556	0.00423507	0.0308649	-0.862556	0.00423507			ENSMUSG00000075702	Selenom	1.76947	-0.352325	0.352395	2.259	0.352325	0.352395
Tbc1d16	0.820483	2.35274						ENSMUSG00000039976	Tbc1d16	0.0879724	0.820483	0.00443874	0.0497409	-0.820483	0.00443874			ENSMUSG00000032330	Cox7a2	2.95163	-0.343597	0.371263	3.74549	0.343597	0.371263
Zfp874b	0.902144	2.35274						ENSMUSG00000059839	Zfp874b	0.0397117	0.902144	0.00443874	0.0211718	-0.902144	0.00443874			ENSMUSG00000015092	Edf1	2.06924	-0.333492	0.395399	2.60744	0.333492	0.395399
Krt90	0.844133	2.34332						ENSMUSG00000048699	Krt90	0.0731725	0.844133	0.00453612	0.0406855	-0.844133	0.00453612			ENSMUSG00000035885	Cox8a	4.6186	-0.331508	0.399049	5.8119	0.331507	0.399049
Hlf	0.75858	2.33673						ENSMUSG00000003949	Hlf	0.636858	0.75858	0.00460544	0.376373	-0.75858	0.00460544			ENSMUSG00000036752	Tubb4b	0.859225	-0.331271	0.406757	1.08104	0.33127	0.406757
Ebf2	0.872616	2.294						ENSMUSG00000022053	Ebf2	0.04918	0.872616	0.00508156	0.0267836	-0.872616	0.00508156			ENSMUSG00000067786	Nnat	17.7224	-0.325627	0.416122	22.2106	0.325627	0.416122
Dlg2	0.78476	2.27409						ENSMUSG00000052572	Dlg2	0.138991	0.78476	0.00532002	0.0806058	-0.78476	0.00532002			ENSMUSG00000037706	Cd81	2.66464	-0.325273	0.416709	3.33863	0.325274	0.416709
Prkaa2	0.779841	2.27049						ENSMUSG00000028518	Prkaa2	0.158663	0.779841	0.00536428	0.0923395	-0.779841	0.00536428			ENSMUSG00000055681	Cope	1.04547	-0.323806	0.42281	1.30857	0.323806	0.42281
Lrrtm2	0.774117	2.27049						ENSMUSG00000071862	Lrrtm2	0.195985	0.774117	0.00536428	0.114532	-0.774117	0.00536428			ENSMUSG00000041629	Fam104a	0.91199	-0.322664	0.425439	1.1406	0.322664	0.425439
Fbxo28	0.777581	2.26123						ENSMUSG00000047539	Fbxo28	0.155354	0.777581	0.00547992	0.0905539	-0.777581	0.00547992			ENSMUSG00000016427	Ndufa1	1.48928	-0.320094	0.428819	1.85929	0.320094	0.428819
Map9	0.745713	2.25912						ENSMUSG00000033900	Map9	0.697069	0.745713	0.0055066	0.415655	-0.745713	0.0055066			ENSMUSG00000033938	Ndufb7	1.79144	-0.315585	0.437233	2.22954	0.315585	0.437233
Pcgf5	0.747356	2.24172						ENSMUSG00000024805	Pcgf5	0.464498	0.747356	0.00573162	0.276636	-0.747356	0.00573162			ENSMUSG00000036751	Cox6b1	3.70312	-0.311611	0.446303	4.59606	0.311611	0.446303
Ppat	0.777654	2.23607						ENSMUSG00000029246	Ppat	0.142024	0.777654	0.00580665	0.0827739	-0.777654	0.00580665			ENSMUSG00000020022	Ndufa12	1.66458	-0.310236	0.449491	2.06399	0.310236	0.449491
Narf	0.812482	2.23438						ENSMUSG00000000056	Narf	0.0758383	0.812482	0.00582935	0.0431088	-0.812482	0.00582935			ENSMUSG00000041645	Ddx24	1.25432	-0.30604	0.462057	1.55077	0.30604	0.462057
Odc1	0.742098	2.22937						ENSMUSG00000011179	Odc1	0.640075	0.742098	0.00589698	0.382622	-0.742098	0.00589698			ENSMUSG00000038717	Atp5l	3.69512	-0.304606	0.463014	4.56392	0.304606	0.463014
St8sia6	0.791874	2.22845						ENSMUSG00000003418	St8sia6	0.109207	0.791874	0.00590946	0.0630051	-0.791874	0.00590946			ENSMUSG00000079641	Rpl39	3.35426	-0.301668	0.47044	4.13449	0.301668	0.47044
Ubl3	0.736522	2.22002						ENSMUSG00000001687	Ubl3	1.10191	0.736522	0.00602532	0.661299	-0.736522	0.00602532			ENSMUSG00000021290	2010107E04Rik	1.33907	-0.299401	0.477722	1.64795	0.299401	0.477722
Fam57a	0.756606	2.20421						ENSMUSG00000069808	Fam57a	0.282394	0.756606	0.00624869	0.167078	-0.756606	0.00624869			ENSMUSG00000035227	Spcs2	1.88116	-0.298549	0.478547	2.31372	0.298549	0.478547
Deptor	1.24752	2.19057						ENSMUSG00000022419	Deptor	0.0102037	1.24752	0.00644807	0.00420884	-1.24752	0.00644807			ENSMUSG00000059796	Eif4a1	2.4385	-0.298194	0.478547	2.99848	0.298194	0.478547
Creb5	0.897128	2.17447						ENSMUSG00000053007	Creb5	0.0409986	0.897128	0.00669158	0.021937	-0.897128	0.00669158			ENSMUSG00000042682	Selenok	4.22746	-0.297142	0.479451	5.19448	0.297142	0.479451
Stxbp4	0.819623	2.16854						ENSMUSG00000020546	Stxbp4	0.0591079	0.819623	0.00678363	0.0334157	-0.819623	0.00678363			ENSMUSG00000028062	Lamtor2	1.09869	-0.296205	0.485546	1.34913	0.296205	0.485546
Usp51	0.765089	2.16481						ENSMUSG00000067215	Usp51	0.156181	0.765089	0.00684207	0.0918293	-0.765089	0.00684207			ENSMUSG00000028837	Psmb2	1.50693	-0.295657	0.485828	1.84972	0.295657	0.485828
Scml4	0.916446	2.14676						ENSMUSG00000044770	Scml4	0.028313	0.916446	0.00713245	0.0149223	-0.916446	0.00713245			ENSMUSG00000027566	Psma7	2.10444	-0.292117	0.495776	2.57683	0.292117	0.495776
Fam161b	0.774161	2.14322						ENSMUSG00000021234	Fam161b	0.107001	0.774161	0.00719084	0.062495	-0.774161	0.00719084			ENSMUSG00000003657	Calb2	1.00373	-0.298928	0.498347	1.23485	0.298928	0.498347
Rfx2	0.771618	2.11024						ENSMUSG00000024206	Rfx2	0.105071	0.771618	0.0077581	0.0614746	-0.771618	0.0077581			ENSMUSG00000024038	Ndufv3	1.96591	-0.28875	0.504167	2.40159	0.28875	0.504167
Trp53inp2	0.740957	2.11015						ENSMUSG00000038375	Trp53inp2	0.21391	0.740957	0.00775973	0.127923	-0.740957	0.00775973			ENSMUSG00000020153	Ndufs7	1.49167	-0.286268	0.51154	1.81911	0.286268	0.51154
Cebpg	0.719433	2.09885						ENSMUSG00000056216	Cebpg	1.03958	0.719433	0.00796436	0.631327	-0.719433	0.00796436			ENSMUSG00000032118	Fez1	1.02129	-0.284156	0.519327	1.24365	0.284156	0.519327
4933413G19Rik	0.990598	2.09715						ENSMUSG00000079304	4933413G19Rik	0.0186608	0.990598	0.00799553	0.00931048	-0.990598	0.00799553			ENSMUSG00000022174	Dad1	2.32185	-0.282818	0.520412	2.82477	0.282818	0.520412
Bach2	0.994325	2.07837						ENSMUSG00000040270	Bach2	0.0182012	0.994325	0.00834891	0.00905539	-0.994325	0.00834891			ENSMUSG00000039016	Timm8b	2.1971	-0.281918	0.523278	2.67134	0.281918	0.523278
Pgrmc1	0.708546	2.06662						ENSMUSG00000006373	Pgrmc1	11.8708	0.708546	0.00857791	7.26434	-0.708546	0.00857791			ENSMUSG00000036398	Ppp1r11	1.587	-0.282031	0.523859	1.92969	0.282031	0.523859
D430042O09Rik	0.742527	2.05926						ENSMUSG00000032743	D430042O09Rik	0.170613	0.742527	0.00872453	0.101905	-0.742527	0.00872453			ENSMUSG00000040824	Snrpd2	1.59647	-0.280678	0.528045	1.93938	0.280678	0.528045
Spata7	0.716203	2.05266						ENSMUSG00000021007	Spata7	0.581335	0.716203	0.00885805	0.353798	-0.716203	0.00885805			ENSMUSG00000061613	U2af1	1.05576	-0.27955	0.532651	1.28153	0.27955	0.532651
Abat	0.714963	2.04868						ENSMUSG00000057880	Abat	0.584185	0.714963	0.00893955	0.355839	-0.714963	0.00893955			ENSMUSG00000016252	Atp5e	2.17826	-0.272274	0.546391	2.63078	0.272274	0.546391
Zeb1	0.717989	2.01198						ENSMUSG00000024238	Zeb1	0.315212	0.717989	0.00972784	0.191566	-0.717989	0.00972784			ENSMUSG00000028648	Ndufs5	3.26371	-0.266908	0.559034	3.92711	0.266908	0.559034
BC034090	0.816153	1.98469						ENSMUSG00000033722	BC034090	0.0450434	0.816153	0.0103587	0.0255082	-0.816153	0.0103587			ENSMUSG00000061518	Cox5b	3.21968	-0.26669	0.559265	3.87354	0.26669	0.559265
Sesn2	0.741659	1.95677						ENSMUSG00000028893	Sesn2	0.115918	0.741659	0.0110467	0.0692546	-0.741659	0.0110467			ENSMUSG00000069744	Psmb3	1.58562	-0.263026	0.571295	1.90278	0.263026	0.571295
Dtna	0.711874	1.94502						ENSMUSG00000024302	Dtna	0.274397	0.711874	0.0113495	0.167461	-0.711874	0.0113495			ENSMUSG00000020440	Arf5	1.74961	-0.262497	0.57261	2.09881	0.262497	0.57261
St3gal1	0.97241	1.94055						ENSMUSG00000013846	St3gal1	0.0179254	0.97241	0.0114669	0.00905539	-0.97241	0.0114669			ENSMUSG00000023020	Cox14	1.10669	-0.262786	0.573054	1.32783	0.262786	0.573054
Elovl6	0.733181	1.93752						ENSMUSG00000041220	Elovl6	0.125202	0.733181	0.0115472	0.075249	-0.733181	0.0115472			ENSMUSG00000069662	Marcks	1.22141	-0.261876	0.575995	1.46455	0.261876	0.575995
Gm45902	0.824019	1.93065						ENSMUSG00000051396	Gm45902	0.0385167	0.824019	0.0117314	0.0216819	-0.824019	0.0117314			ENSMUSG00000024208	Uqcc2	2.02162	-0.259658	0.580719	2.42034	0.259658	0.580719
Racgap1	0.802342	1.93065						ENSMUSG00000023015	Racgap1	0.045503	0.802342	0.0117314	0.0260183	-0.802342	0.0117314			ENSMUSG00000020180	Snrpd3	0.85279	-0.260363	0.58167	1.02147	0.260363	0.58167
Zfp874a	0.773203	1.92706						ENSMUSG00000069206	Zfp874a	0.0633365	0.773203	0.0118288	0.0369868	-0.773203	0.0118288			ENSMUSG00000024975	Pdcd4	1.06128	-0.261225	0.58167	1.27196	0.261225	0.58167
Crem	0.699682	1.91953						ENSMUSG00000063889	Crem	0.404655	0.699682	0.0120356	0.249087	-0.699682	0.0120356			ENSMUSG00000005054	Cstb	0.873014	-0.259495	0.583744	1.04507	0.259495	0.583744
Fam214a	0.699536	1.90102						ENSMUSG00000034858	Fam214a	0.317418	0.699536	0.0125596	0.195392	-0.699536	0.0125596			ENSMUSG00000050708	Ftl1	8.09852	-0.255887	0.58442	9.67052	0.255887	0.58442
Mest	0.723946	1.88975						ENSMUSG00000051855	Mest	0.144415	0.723946	0.0128901	0.0873654	-0.723946	0.0128901			ENSMUSG00000019986	Ahi1	5.03815	-0.252213	0.593608	6.00079	0.252213	0.593608
A930033H14Rik	0.821719	1.87343						ENSMUSG00000090622	A930033H14Rik	0.0352993	0.821719	0.0133835	0.0198964	-0.821719	0.0133835			ENSMUSG00000016344	Ppdpf	1.03306	-0.252312	0.596235	1.23051	0.252312	0.596235
Map1b	0.678501	1.87343						ENSMUSG00000052727	Map1b	4.67688	0.678501	0.0133835	2.92221	-0.678501	0.0133835			ENSMUSG00000002379	Ndufa11	2.56416	-0.250706	0.597814	3.0509	0.250706	0.597814
Mical2	0.721763	1.87228						ENSMUSG00000038244	Mical2	0.126949	0.721763	0.0134191	0.0769071	-0.721763	0.0134191			ENSMUSG00000033020	Polr2f	1.01642	-0.250243	0.600355	1.20896	0.250243	0.600355
Hipk2	0.701071	1.85245						ENSMUSG00000061436	Hipk2	0.197915	0.701071	0.014046	0.121674	-0.701071	0.014046			ENSMUSG00000060860	Ube2s	1.48597	-0.247734	0.603071	1.7644	0.247734	0.603071
Kcnh7	0.845175	1.85075						ENSMUSG00000059742	Kcnh7	0.0301515	0.845175	0.0141012	0.0167078	-0.845175	0.0141012			ENSMUSG00000033379	Atp6v0b	4.19262	-0.246646	0.603297	4.97447	0.246646	0.603297
Fam76a	0.68237	1.83227						ENSMUSG00000028878	Fam76a	0.451812	0.68237	0.0147141	0.281482	-0.68237	0.0147141			ENSMUSG00000072694	1500011B03Rik	0.889928	-0.247919	0.603446	1.0568	0.247919	0.603446
Mlf1	0.680356	1.83143						ENSMUSG00000048416	Mlf1	0.912266	0.680356	0.0147425	0.569214	-0.680356	0.0147425			ENSMUSG00000020219	Timm13	1.41133	-0.246187	0.60484	1.67397	0.246187	0.60484
Uhrf2	0.674191	1.8176						ENSMUSG00000024817	Uhrf2	0.927709	0.674191	0.0152194	0.581331	-0.674191	0.0152194			ENSMUSG00000028691	Prdx1	2.89151	-0.244928	0.60637	3.42664	0.244928	0.60637
mt-Nd2	0.667586	1.8072						ENSMUSG00000064345	mt-Nd2	7.32561	0.667586	0.0155884	4.612	-0.667586	0.0155884			ENSMUSG00000018293	Pfn1	1.85045	-0.24293	0.610078	2.18987	0.24293	0.610078
Mettl27	0.878123	1.80576						ENSMUSG00000040557	Mettl27	0.023349	0.878123	0.01564	0.0126265	-0.878123	0.01564			ENSMUSG00000109324	Prmt1	1.18988	-0.241805	0.61427	1.40703	0.241805	0.61427
Ucp2	0.673151	1.79761						ENSMUSG00000033685	Ucp2	0.891858	0.673151	0.0159363	0.559266	-0.673151	0.0159363			ENSMUSG00000019505	Ubb	37.0852	-0.240336	0.61427	43.8091	0.240336	0.61427
Tmem255a	0.67033	1.77772						ENSMUSG00000036502	Tmem255a	0.674363	0.67033	0.0166831	0.42369	-0.67033	0.0166831			ENSMUSG00000029918	Mrps33	1.65732	-0.240308	0.616095	1.95775	0.240308	0.616095
Gpc3	0.705854	1.76679						ENSMUSG00000055653	Gpc3	0.128052	0.705854	0.0171086	0.0784376	-0.705854	0.0171086			ENSMUSG00000090553	Snrpe	0.949128	-0.240684	0.616885	1.12147	0.240684	0.616885
Rnd3	0.710285	1.76652						ENSMUSG00000017144	Rnd3	0.122812	0.710285	0.0171192	0.074994	-0.710285	0.0171192			ENSMUSG00000034345	Gtf2h5	0.947749	-0.23851	0.622926	1.11815	0.23851	0.622926
Stk40	0.725565	1.75703						ENSMUSG00000042608	Stk40	0.0787799	0.725565	0.0174973	0.0475727	-0.725565	0.0174973			ENSMUSG00000005732	Ranbp1	1.6165	-0.236644	0.626587	1.90469	0.236644	0.626587
Eif4e3	0.710819	1.74144						ENSMUSG00000093661	Eif4e3	0.0978084	0.710819	0.0181368	0.0596891	-0.710819	0.0181368			ENSMUSG00000066551	Hmgb1	2.32755	-0.232681	0.639736	2.73498	0.232681	0.639736
Lrrc10b	0.713943	1.74068						ENSMUSG00000090291	Lrrc10b	0.0955103	0.713943	0.0181685	0.0581586	-0.713943	0.0181685			ENSMUSG00000053453	Thoc7	0.886251	-0.229311	0.653048	1.03895	0.229311	0.653048
Fam46a	0.74589	1.73224						ENSMUSG00000032265	Fam46a	0.0640719	0.74589	0.0185252	0.0381347	-0.74589	0.0185252			ENSMUSG00000064351	mt-Co1	30.8515	-0.226156	0.65745	36.0887	0.226156	0.65745
Tanc2	0.673833	1.72934						ENSMUSG00000053580	Tanc2	0.268881	0.673833	0.0186494	0.168481	-0.673833	0.0186494			ENSMUSG00000022474	Pmm1	0.907026	-0.225506	0.663538	1.0605	0.225506	0.663538
Dbt	0.709268	1.70981						ENSMUSG00000000340	Dbt	0.0908221	0.709268	0.0195068	0.0554802	-0.709268	0.0195068			ENSMUSG00000031231	Cox7b	2.48759	-0.223494	0.66587	2.90449	0.223494	0.66587
Csrp2	0.674717	1.70575						ENSMUSG00000020186	Csrp2	0.227515	0.674717	0.01969	0.142463	-0.674717	0.01969			ENSMUSG00000064370	mt-Cytb	18.9878	-0.223081	0.666164	22.1638	0.223081	0.666164
3632451O06Rik	0.689283	1.70074						ENSMUSG00000036242	3632451O06Rik	0.143863	0.689283	0.0199188	0.089151	-0.689283	0.0199188			ENSMUSG00000034120	Srsf2	1.01945	-0.223707	0.667265	1.19047	0.223707	0.667265
Nab1	0.680273	1.69377						ENSMUSG00000002881	Nab1	0.183023	0.680273	0.020241	0.114149	-0.680273	0.020241			ENSMUSG00000049760	2410015M20Rik	1.55372	-0.223017	0.667265	1.8135	0.223017	0.667265
Ubn1	0.67166	1.69205						ENSMUSG00000039473	Ubn1	0.215657	0.67166	0.0203214	0.135321	-0.67166	0.0203214			ENSMUSG00000022812	Gsk3b	1.38559	-0.221729	0.671524	1.61581	0.221729	0.671524
Extl3	0.691213	1.68798						ENSMUSG00000021978	Extl3	0.119962	0.691213	0.0205127	0.0742287	-0.691213	0.0205127			ENSMUSG00000021453	Gadd45g	3.93063	-0.220177	0.67574	4.57884	0.220177	0.67574
Foxo1	0.679544	1.6804						ENSMUSG00000044167	Foxo1	0.173739	0.679544	0.0208735	0.10841	-0.679544	0.0208735			ENSMUSG00000003380	Rabac1	2.19913	-0.218669	0.676097	2.55911	0.218669	0.676097
Slc38a2	0.666987	1.67115						ENSMUSG00000022462	Slc38a2	0.228526	0.666987	0.0213232	0.143866	-0.666987	0.0213232			ENSMUSG00000025204	Ndufb8	2.17991	-0.216367	0.681734	2.5327	0.216368	0.681734
Cplx3	1.47516	1.66357						ENSMUSG00000039714	Cplx3	0.00487204	1.47516	0.0216983	0.00165803	-1.47516	0.0216983			ENSMUSG00000002524	Puf60	0.883401	-0.21578	0.685994	1.02594	0.21578	0.685994
Spsb4	0.74117	1.6624						ENSMUSG00000046997	Spsb4	0.0546955	0.74117	0.0217571	0.0326504	-0.74117	0.0217571			ENSMUSG00000024091	Vapa	1.78795	-0.214567	0.686789	2.07471	0.214567	0.686789
Klhl24	0.67708	1.66208						ENSMUSG00000062901	Klhl24	0.155905	0.67708	0.0217733	0.0974411	-0.67708	0.0217733			ENSMUSG00000030869	Ndufab1	2.05269	-0.213585	0.688259	2.38029	0.213585	0.688259
Cacna2d3	0.661017	1.65987						ENSMUSG00000021991	Cacna2d3	0.309053	0.661017	0.0218844	0.195392	-0.661017	0.0218844			ENSMUSG00000010376	Nedd8	2.75344	-0.212246	0.691498	3.18992	0.212246	0.691498
Prickle1	0.694248	1.658						ENSMUSG00000036158	Prickle1	0.100198	0.694248	0.0219788	0.0618573	-0.694248	0.0219788			ENSMUSG00000029632	Ndufa4	4.07753	-0.206449	0.700099	4.70498	0.206449	0.700099
Fam118a	0.659208	1.65455						ENSMUSG00000022434	Fam118a	0.2994	0.659208	0.0221541	0.189526	-0.659208	0.0221541			ENSMUSG00000026755	Arpc5l	0.889652	-0.207043	0.701705	1.02696	0.207043	0.701705
Tnik	0.649863	1.65195						ENSMUSG00000027692	Tnik	0.599628	0.649863	0.022287	0.382112	-0.649863	0.022287			ENSMUSG00000038812	Trmt112	1.29265	-0.205992	0.702937	1.49108	0.205992	0.702937
Nrap	2.46623	1.65169						ENSMUSG00000049134	Nrap	0.00202235	2.46623	0.0223002	0.000255082	-2.46623	0.0223002			ENSMUSG00000056895	Hist3h2ba	1.16138	-0.205476	0.706382	1.33918	0.205475	0.706382
Clip1	0.648766	1.65111						ENSMUSG00000049550	Clip1	0.715546	0.648766	0.0223301	0.456341	-0.648766	0.0223301			ENSMUSG00000032076	Cadm1	1.98797	-0.203685	0.709567	2.28948	0.203685	0.709567
Wscd1	0.660813	1.65002						ENSMUSG00000020811	Wscd1	0.269892	0.660813	0.022386	0.17065	-0.660813	0.022386			ENSMUSG00000024847	Aip	0.918884	-0.203121	0.712053	1.05782	0.203121	0.712053
Atxn7l1	0.703413	1.64614						ENSMUSG00000020564	Atxn7l1	0.0792395	0.703413	0.022587	0.048593	-0.703413	0.022587			ENSMUSG00000062270	Morf4l1	5.81004	-0.200415	0.715211	6.67612	0.200415	0.715211
Zscan20	0.852525	1.64224						ENSMUSG00000061894	Zscan20	0.0222459	0.852525	0.0227908	0.0122439	-0.852525	0.0227908			ENSMUSG00000029559	2210016L21Rik	0.955195	-0.200316	0.718917	1.09749	0.200316	0.718917
4932443I19Rik	0.739996	1.64026						ENSMUSG00000090336	4932443I19Rik	0.0482607	0.739996	0.022895	0.0288242	-0.739996	0.022895			ENSMUSG00000022577	Ly6h	7.6843	-0.198996	0.718935	8.8211	0.198996	0.718935
Dkk2	0.854887	1.63276						ENSMUSG00000028031	Dkk2	0.0248198	0.854887	0.0232937	0.0136469	-0.854887	0.0232937			ENSMUSG00000022890	Atp5j	3.51779	-0.199042	0.718935	4.03832	0.199042	0.718935
Rasgef1b	0.661822	1.63025						ENSMUSG00000089809	Rasgef1b	0.216208	0.661822	0.023429	0.136596	-0.661822	0.023429			ENSMUSG00000026185	Igfbp5	1.0713	-0.197033	0.726154	1.22809	0.197033	0.726154
Synm	0.715038	1.63025						ENSMUSG00000030554	Synm	0.0685762	0.715038	0.023429	0.0417058	-0.715038	0.023429			ENSMUSG00000030432	Rpl28	3.57038	-0.195163	0.726248	4.08768	0.195163	0.726248
6720489N17Rik	1.00406	1.62427						ENSMUSG00000072066	6720489N17Rik	0.0116745	1.00406	0.0237534	0.00573933	-1.00406	0.0237534			ENSMUSG00000017188	Coa3	1.36334	-0.194557	0.73052	1.56021	0.194557	0.73052
Zdbf2	0.642608	1.61669						ENSMUSG00000027520	Zdbf2	0.713891	0.642608	0.0241717	0.457234	-0.642608	0.0241717			ENSMUSG00000026568	Mpc2	1.26029	-0.193746	0.732033	1.44147	0.193746	0.732033
Gm5136	0.96963	1.61669						ENSMUSG00000112039	Gm5136	0.0131453	0.96963	0.0241717	0.00663212	-0.96963	0.0241717			ENSMUSG00000059005	Hnrnpa3	1.60483	-0.19357	0.732033	1.83531	0.19357	0.732033
Erlin1	0.718959	1.61571						ENSMUSG00000025198	Erlin1	0.0576371	0.718959	0.0242266	0.0349462	-0.718959	0.0242266			ENSMUSG00000039001	Rps21	3.36851	-0.193115	0.732033	3.85109	0.193116	0.732033
Gpsm2	0.878123	1.60876						ENSMUSG00000027883	Gpsm2	0.0186608	0.878123	0.0246172	0.0100757	-0.878123	0.0246172			ENSMUSG00000037772	Mrpl23	0.948852	-0.193574	0.733247	1.08512	0.193574	0.733247
Rnf169	0.685275	1.60456						ENSMUSG00000058761	Rnf169	0.0940395	0.685275	0.0248563	0.0584137	-0.685275	0.0248563			ENSMUSG00000022635	Zcrb1	1.31021	-0.192194	0.736185	1.49695	0.192194	0.736185
Mrap2	0.643884	1.60057						ENSMUSG00000042761	Mrap2	0.480769	0.643884	0.0250862	0.307628	-0.643884	0.0250862			ENSMUSG00000028639	Ybx1	1.75099	-0.191585	0.737972	1.99971	0.191585	0.737972
Lig4	0.824119	1.58988						ENSMUSG00000049717	Lig4	0.0231652	0.824119	0.0257111	0.0130092	-0.824119	0.0257111			ENSMUSG00000037499	Nenf	2.58604	-0.190874	0.739109	2.95193	0.190874	0.739109
Plekhh1	1.18755	1.5855						ENSMUSG00000060716	Plekhh1	0.00717017	1.18755	0.0259715	0.00306098	-1.18755	0.0259715			ENSMUSG00000021606	Ndufs6	1.43146	-0.190035	0.74071	1.63303	0.190035	0.74071
Ccdc138	0.703403	1.58178						ENSMUSG00000038010	Ccdc138	0.0680247	0.703403	0.0261954	0.0417058	-0.703403	0.0261954			ENSMUSG00000030246	Ldhb	1.48744	-0.189411	0.741126	1.69616	0.189411	0.741126
Vps50	0.646108	1.58068						ENSMUSG00000001376	Vps50	0.257574	0.646108	0.0262615	0.164528	-0.646108	0.0262615			ENSMUSG00000025868	Higd2a	1.70218	-0.189225	0.741126	1.94079	0.189225	0.741126
Inpp5f	0.635876	1.58013						ENSMUSG00000042105	Inpp5f	0.588689	0.635876	0.0262945	0.378796	-0.635876	0.0262945			ENSMUSG00000023904	Hcfc1r1	1.22913	-0.182508	0.759571	1.39491	0.182508	0.759571
Zfp942	0.679476	1.57988						ENSMUSG00000071267	Zfp942	0.0965215	0.679476	0.0263099	0.0601992	-0.679476	0.0263099			ENSMUSG00000032356	Rasgrf1	1.17747	-0.181779	0.762702	1.33561	0.181779	0.762702
6030498E09Rik	0.942663	1.57985						ENSMUSG00000051361	6030498E09Rik	0.0138807	0.942663	0.0263119	0.00714228	-0.942663	0.0263119			ENSMUSG00000018965	Ywhah	9.28481	-0.180624	0.762724	10.5235	0.180624	0.762724
Cald1	0.66883	1.57395						ENSMUSG00000029761	Cald1	0.129063	0.66883	0.0266716	0.0811159	-0.66883	0.0266716			ENSMUSG00000019772	Vip	5.80572	-0.19031	0.763919	6.62459	0.190311	0.763919
Gpr19	0.636382	1.56318						ENSMUSG00000032641	Gpr19	0.410078	0.636382	0.0273415	0.263754	-0.636382	0.0273415			ENSMUSG00000022400	Rbx1	2.57758	-0.17968	0.766525	2.91954	0.17968	0.766525
Zfp51	0.804071	1.56318						ENSMUSG00000023892	Zfp51	0.0257391	0.804071	0.0273415	0.0146672	-0.804071	0.0273415			ENSMUSG00000001794	Capns1	1.02993	-0.178024	0.771566	1.16521	0.178024	0.771566
Chuk	0.64585	1.56318						ENSMUSG00000025199	Chuk	0.225401	0.64585	0.0273415	0.143994	-0.64585	0.0273415			ENSMUSG00000026204	Ptprn	1.59316	-0.176881	0.772573	1.801	0.176881	0.772573
St6galnac5	0.729791	1.55722						ENSMUSG00000039037	St6galnac5	0.0498235	0.729791	0.0277192	0.0299721	-0.729791	0.0277192			ENSMUSG00000073676	Hspe1	2.51471	-0.176537	0.77262	2.84212	0.176537	0.77262
Pvr	0.791606	1.53989						ENSMUSG00000040511	Pvr	0.0279453	0.791606	0.0288474	0.0160701	-0.791606	0.0288474			ENSMUSG00000028843	Sh3bgrl3	1.13555	-0.176743	0.772766	1.28357	0.176743	0.772766
Nos1ap	0.629677	1.53483						ENSMUSG00000038473	Nos1ap	0.489869	0.629677	0.0291856	0.316556	-0.629677	0.0291856			ENSMUSG00000064358	mt-Co3	35.0873	-0.175588	0.773273	39.6298	0.175588	0.773273
Bsdc1	0.633226	1.53362						ENSMUSG00000040859	Bsdc1	0.341134	0.633226	0.0292669	0.21988	-0.633226	0.0292669			ENSMUSG00000058267	Mrps14	1.06054	-0.176253	0.773953	1.19837	0.176253	0.773953
Peak1	0.684906	1.53262						ENSMUSG00000074305	Peak1	0.0782284	0.684906	0.0293347	0.048593	-0.684906	0.0293347			ENSMUSG00000062380	Tubb3	1.52329	-0.174661	0.778987	1.71938	0.174661	0.778987
Trim8	0.639518	1.51908						ENSMUSG00000025034	Trim8	0.209314	0.639518	0.0302634	0.1343	-0.639518	0.0302634			ENSMUSG00000007987	Ift22	0.944164	-0.173505	0.780769	1.06484	0.173505	0.780769
Efhb	0.734336	1.51723						ENSMUSG00000023931	Efhb	0.0391601	0.734336	0.0303926	0.0234675	-0.734336	0.0303926			ENSMUSG00000020267	Hint1	5.85582	-0.172182	0.781231	6.59832	0.172182	0.781231
Srxn1	0.62846	1.5135						ENSMUSG00000032802	Srxn1	0.46698	0.62846	0.0306548	0.302017	-0.62846	0.0306548			ENSMUSG00000029038	Ssu72	0.994079	-0.172948	0.782098	1.1207	0.172948	0.782098
Setmar	1.11259	1.5135						ENSMUSG00000034639	Setmar	0.00818134	1.11259	0.0306548	0.00369868	-1.11259	0.0306548			ENSMUSG00000028367	Txn1	1.70025	-0.171872	0.783259	1.91541	0.171872	0.783259
Idi1	0.655814	1.51142						ENSMUSG00000058258	Idi1	0.136141	0.655814	0.0308018	0.0863451	-0.655814	0.0308018			ENSMUSG00000026864	Hspa5	1.59895	-0.168476	0.790188	1.79705	0.168476	0.790188
4930590J08Rik	1.27179	1.51027						ENSMUSG00000034063	4930590J08Rik	0.00606706	1.27179	0.0308836	0.00242327	-1.27179	0.0308836			ENSMUSG00000063694	Cycs	1.47926	-0.164342	0.790188	1.65777	0.164342	0.790188
Vwa5b1	0.778	1.50731						ENSMUSG00000028753	Vwa5b1	0.027026	0.778	0.0310948	0.0156875	-0.778	0.0310948			ENSMUSG00000006095	Tbcb	1.30892	-0.160291	0.790188	1.46276	0.160291	0.790188
Mafg	0.623776	1.50381						ENSMUSG00000051510	Mafg	0.4918	0.623776	0.0313467	0.319107	-0.623776	0.0313467			ENSMUSG00000034932	Mrpl54	1.28272	-0.163952	0.790188	1.43713	0.163952	0.790188
Zbtb2	0.692685	1.49686						ENSMUSG00000075327	Zbtb2	0.0611303	0.692685	0.031852	0.0377521	-0.692685	0.031852			ENSMUSG00000035964	Tmem59l	1.33347	-0.159418	0.790188	1.48929	0.159418	0.790188
Irf2bpl	0.61778	1.49108						ENSMUSG00000034168	Irf2bpl	0.88763	0.61778	0.0322789	0.578397	-0.61778	0.0322789			ENSMUSG00000066456	Hmgn3	1.39212	-0.162541	0.790188	1.55817	0.162541	0.790188
Elfn2	0.750018	1.48523						ENSMUSG00000043460	Elfn2	0.0327254	0.750018	0.0327167	0.0193862	-0.750018	0.0327167			ENSMUSG00000043419	Chd3os	1.27997	-0.167824	0.790188	1.43789	0.167825	0.790188
Stk32a	0.632335	1.48523						ENSMUSG00000039954	Stk32a	0.231008	0.632335	0.0327167	0.148968	-0.632335	0.0327167			ENSMUSG00000045763	Basp1	3.0749	-0.157931	0.790188	3.43072	0.157931	0.790188
Spry4	0.832875	1.48391						ENSMUSG00000024427	Spry4	0.019672	0.832875	0.0328167	0.0109685	-0.832875	0.0328167			ENSMUSG00000022436	Sh3bp1	1.23998	-0.154451	0.790188	1.38012	0.154451	0.790188
Clmn	0.653156	1.48147						ENSMUSG00000021097	Clmn	0.110218	0.653156	0.0330011	0.0700199	-0.653156	0.0330011			ENSMUSG00000022452	Smdt1	2.25391	-0.157929	0.790188	2.51472	0.157929	0.790188
Slc6a3	1.196	1.48002						ENSMUSG00000021609	Slc6a3	0.00808942	1.196	0.0331119	0.0034436	-1.196	0.0331119			ENSMUSG00000023048	Prr13	1.10825	-0.157072	0.790188	1.23574	0.157072	0.790188
Iqgap1	0.665438	1.4791						ENSMUSG00000030536	Iqgap1	0.0856743	0.665438	0.033182	0.0539497	-0.665438	0.033182			ENSMUSG00000024423	Impact	2.14278	-0.156329	0.790188	2.38807	0.156329	0.790188
Eef2	0.609751	1.47814						ENSMUSG00000034994	Eef2	3.75432	0.609751	0.0332552	2.46026	-0.609751	0.0332552			ENSMUSG00000024346	Pfdn1	1.4993	-0.158187	0.790188	1.67308	0.158187	0.790188
Nell2	0.622641	1.47422						ENSMUSG00000022454	Nell2	0.338836	0.622641	0.0335568	0.220008	-0.622641	0.0335568			ENSMUSG00000038274	Fau	5.75415	-0.155347	0.790188	6.40854	0.155347	0.790188
Ankrd11	0.61283	1.47318						ENSMUSG00000035569	Ankrd11	0.91677	0.61283	0.0336368	0.599442	-0.61283	0.0336368			ENSMUSG00000025579	Gaa	1.58341	-0.152664	0.792561	1.76019	0.152664	0.792561
Nfatc2	0.643103	1.46968						ENSMUSG00000027544	Nfatc2	0.148092	0.643103	0.0339095	0.0947628	-0.643103	0.0339095			ENSMUSG00000002477	Snrpd1	1.15973	-0.151504	0.794811	1.28816	0.151504	0.794811
Palmd	0.66604	1.4692						ENSMUSG00000033377	Palmd	0.087329	0.66604	0.0339472	0.0549701	-0.66604	0.0339472			ENSMUSG00000062006	Rpl34	4.74187	-0.147927	0.800605	5.25404	0.147927	0.800605
Ephb1	0.63222	1.45631						ENSMUSG00000032537	Ephb1	0.17999	0.63222	0.0349695	0.116062	-0.63222	0.0349695			ENSMUSG00000006941	Eif1b	1.55675	-0.14759	0.801473	1.72448	0.14759	0.801473
Fbxo30	0.667656	1.4525						ENSMUSG00000047648	Fbxo30	0.0734482	0.667656	0.0352775	0.0461698	-0.667656	0.0352775			ENSMUSG00000019494	Cops6	0.928537	-0.147659	0.802265	1.02862	0.147659	0.802265
Hspa4l	0.612485	1.45236						ENSMUSG00000025757	Hspa4l	0.553482	0.612485	0.0352894	0.361961	-0.612485	0.0352894			ENSMUSG00000058672	Tubb2a	2.76658	-0.146871	0.802855	3.06315	0.146871	0.802855
Rad54l	0.93609	1.44654						ENSMUSG00000028702	Rad54l	0.0133292	0.93609	0.0357651	0.0068872	-0.93609	0.0357651			ENSMUSG00000036309	Skp1a	1.43872	-0.14657	0.803112	1.5926	0.14657	0.803112
Luzp1	0.671692	1.42986						ENSMUSG00000001089	Luzp1	0.0647153	0.671692	0.0371656	0.040558	-0.671692	0.0371656			ENSMUSG00000031059	Ndufb11	2.24371	-0.145844	0.804448	2.48245	0.145844	0.804448
Gm5141	0.800644	1.42851						ENSMUSG00000091183	Gm5141	0.0212347	0.800644	0.0372812	0.0121164	-0.800644	0.0372812			ENSMUSG00000036199	Ndufa13	3.41236	-0.145551	0.804485	3.7747	0.145551	0.804485
Gstm7	0.607466	1.42204						ENSMUSG00000004035	Gstm7	0.585564	0.607466	0.0378404	0.38428	-0.607466	0.0378404			ENSMUSG00000015013	Trappc2l	1.34385	-0.142654	0.812171	1.48355	0.142654	0.812171
Kif5c	0.606449	1.42071						ENSMUSG00000026764	Kif5c	0.556607	0.606449	0.0379568	0.365532	-0.606449	0.0379568			ENSMUSG00000059323	Tonsl	1.74741	-0.142456	0.812171	1.9288	0.142456	0.812171
Kmt2e	0.604489	1.41666						ENSMUSG00000029004	Kmt2e	0.607626	0.604489	0.0383127	0.399585	-0.604489	0.0383127			ENSMUSG00000039218	Srrm2	1.35746	-0.142069	0.813697	1.49797	0.14207	0.813697
Zfp934	0.688731	1.40973						ENSMUSG00000074865	Zfp934	0.0486284	0.688731	0.0389287	0.0300996	-0.688731	0.0389287			ENSMUSG00000020368	Canx	1.18069	-0.141433	0.814766	1.30232	0.141433	0.814766
Gadd45b	0.63743	1.40721						ENSMUSG00000015312	Gadd45b	0.155446	0.63743	0.0391551	0.0998644	-0.63743	0.0391551			ENSMUSG00000024914	Drap1	0.933409	-0.14154	0.814908	1.02964	0.14154	0.814908
Mcub	0.606261	1.40572						ENSMUSG00000027994	Mcub	0.535372	0.606261	0.0392894	0.35163	-0.606261	0.0392894			ENSMUSG00000024953	Prdx5	1.94964	-0.14055	0.815882	2.14919	0.14055	0.815882
Srrm4	0.603908	1.40456						ENSMUSG00000063919	Srrm4	0.547874	0.603908	0.0393947	0.36043	-0.603908	0.0393947			ENSMUSG00000024661	Fth1	9.94465	-0.138908	0.819327	10.9501	0.138908	0.819327
E130308A19Rik	0.671783	1.40431						ENSMUSG00000045071	E130308A19Rik	0.0598433	0.671783	0.0394175	0.037497	-0.671783	0.0394175			ENSMUSG00000044627	Swi5	2.25015	-0.138447	0.820827	2.47684	0.138447	0.820827
Erf	0.639156	1.40431						ENSMUSG00000040857	Erf	0.106174	0.639156	0.0394175	0.0681068	-0.639156	0.0394175			ENSMUSG00000019804	Snx3	1.03655	-0.137822	0.823837	1.14047	0.137822	0.823837
Ankrd12	0.601822	1.40431						ENSMUSG00000034647	Ankrd12	0.64173	0.601822	0.0394175	0.422798	-0.601822	0.0394175			ENSMUSG00000074656	Eif2s2	1.15918	-0.136826	0.826256	1.27451	0.136826	0.826256
Gla	0.67879	1.39989						ENSMUSG00000031266	Gla	0.0525812	0.67879	0.0398207	0.032778	-0.67879	0.0398207			ENSMUSG00000071014	Ndufb6	1.42475	-0.135477	0.828837	1.56505	0.135477	0.828837
Sdc2	0.606154	1.39557						ENSMUSG00000022261	Sdc2	0.3643	0.606154	0.0402192	0.239266	-0.606154	0.0402192			ENSMUSG00000071072	Ptges3	0.944532	-0.135842	0.828837	1.0378	0.135842	0.828837
Klf7	0.599901	1.39141						ENSMUSG00000025959	Klf7	0.703504	0.599901	0.0406058	0.464121	-0.599901	0.0406058			ENSMUSG00000024944	Arl2	0.976338	-0.133437	0.835962	1.07096	0.133437	0.835962
4932438H23Rik	0.657261	1.38545						ENSMUSG00000039851	4932438H23Rik	0.0705066	0.657261	0.0411669	0.0446393	-0.657261	0.0411669			ENSMUSG00000079435	Rpl36a	2.74847	-0.130771	0.83948	3.00932	0.130771	0.83948
Ccdc173	0.646316	1.38077						ENSMUSG00000070883	Ccdc173	0.0825488	0.646316	0.0416128	0.0526743	-0.646316	0.0416128			ENSMUSG00000029810	Tmem176b	1.07552	-0.131083	0.84074	1.17784	0.131083	0.84074
Zfp871	0.637871	1.38077						ENSMUSG00000024298	Zfp871	0.101118	0.637871	0.0416128	0.0649182	-0.637871	0.0416128			ENSMUSG00000050071	Bex1	2.58834	-0.125289	0.847113	2.82324	0.125289	0.847113
Cables1	0.654275	1.38077						ENSMUSG00000040957	Cables1	0.0753787	0.654275	0.0416128	0.0478278	-0.654275	0.0416128			ENSMUSG00000006315	Tmem147	0.976522	-0.127485	0.847113	1.06675	0.127485	0.847113
Dusp14	0.606808	1.3801						ENSMUSG00000018648	Dusp14	0.337274	0.606808	0.0416769	0.221411	-0.606808	0.0416769			ENSMUSG00000018286	Psmb6	2.25814	-0.122742	0.848235	2.45873	0.122742	0.848235
Bdp1	0.616029	1.37909						ENSMUSG00000049658	Bdp1	0.176221	0.616029	0.0417741	0.114914	-0.616029	0.0417741			ENSMUSG00000024083	Pja2	1.17646	-0.122677	0.849423	1.28089	0.122677	0.849423
Whrn	0.630184	1.37765						ENSMUSG00000039137	Whrn	0.119135	0.630184	0.0419134	0.0769071	-0.630184	0.0419134			ENSMUSG00000021114	Atp6v1d	1.66927	-0.121458	0.851582	1.81593	0.121458	0.851582
Fat3	0.743943	1.3774						ENSMUSG00000074505	Fat3	0.0289564	0.743943	0.0419373	0.017218	-0.743943	0.0419373			ENSMUSG00000012405	Rpl15	2.4715	-0.120861	0.852606	2.68754	0.120861	0.852606
Aida	0.599416	1.37731						ENSMUSG00000042901	Aida	0.444918	0.599416	0.0419463	0.293599	-0.599416	0.0419463			ENSMUSG00000037601	Nme1	2.55653	-0.120863	0.852606	2.78001	0.120863	0.852606
Stard9	0.794618	1.3773						ENSMUSG00000033705	Stard9	0.0200397	0.794618	0.0419466	0.0114787	-0.794618	0.0419466			ENSMUSG00000037236	Matr3	1.31021	-0.121282	0.852606	1.42514	0.121282	0.852606
Rims2	0.650736	1.36094						ENSMUSG00000037386	Rims2	0.0695874	0.650736	0.0435571	0.0442566	-0.650736	0.0435571			ENSMUSG00000024194	Cuta	0.975051	-0.121183	0.852905	1.0605	0.121183	0.852905
Sfrp2	0.668455	1.34666						ENSMUSG00000027996	Sfrp2	0.103692	0.668455	0.0450136	0.0651733	-0.668455	0.0450136			ENSMUSG00000030663	1110004F10Rik	1.63379	-0.120283	0.854372	1.77588	0.120283	0.854372
Zscan18	0.606436	1.34666						ENSMUSG00000070822	Zscan18	0.200489	0.606436	0.0450136	0.131622	-0.606436	0.0450136			ENSMUSG00000005510	Ndufs3	1.06661	-0.117881	0.860305	1.15743	0.117881	0.860305
Olfr313	1.56715	1.34229						ENSMUSG00000070438	Olfr313	0.00330931	1.56715	0.0454687	0.00102033	-1.56715	0.0454687			ENSMUSG00000025651	Uqcrc1	0.984427	-0.116198	0.863889	1.06701	0.116198	0.863889
Creb3l2	0.653915	1.33194						ENSMUSG00000038648	Creb3l2	0.0635203	0.653915	0.046565	0.0403029	-0.653915	0.046565			ENSMUSG00000028156	Eif4e	1.08499	-0.115624	0.865216	1.17554	0.115624	0.865216
Ttc21a	0.825967	1.3243						ENSMUSG00000032514	Ttc21a	0.0166385	0.825967	0.0473918	0.00931048	-0.825967	0.0473918			ENSMUSG00000067925	Cxx1a	1.74162	-0.114539	0.865944	1.88556	0.114539	0.865944
Baiap2	0.612434	1.31556						ENSMUSG00000025372	Baiap2	0.149654	0.612434	0.0483545	0.0978238	-0.612434	0.0483545			ENSMUSG00000023011	Faim2	1.43017	-0.11475	0.865944	1.5486	0.11475	0.865944
Rhobtb2	0.606587	1.31361						ENSMUSG00000022075	Rhobtb2	0.16905	0.606587	0.0485724	0.11096	-0.606587	0.0485724			ENSMUSG00000073639	Rab18	1.10825	-0.113236	0.869168	1.19876	0.113236	0.869168
Zbed3	0.644809	1.31035						ENSMUSG00000041995	Zbed3	0.0647153	0.644809	0.0489379	0.0413232	-0.644809	0.0489379			ENSMUSG00000025825	Iscu	1.27179	-0.112974	0.869301	1.3754	0.112974	0.869301
Ttll3	0.689558	1.30915						ENSMUSG00000030276	Ttll3	0.0371378	0.689558	0.0490738	0.0229573	-0.689558	0.0490738			ENSMUSG00000052584	Serp2	1.22711	-0.112257	0.869879	1.32642	0.112257	0.869879
Atrnl1	0.632468	1.30272						ENSMUSG00000054843	Atrnl1	0.0785961	0.632468	0.0498054	0.0506337	-0.632468	0.0498054			ENSMUSG00000002012	Pnck	1.00189	-0.111543	0.872179	1.08244	0.111543	0.872179
Fos	0.577924	1.30068						ENSMUSG00000021250	Fos	8.61735	0.577924	0.0500405	5.77313	-0.577924	0.0500405			ENSMUSG00000033916	Chmp2a	1.36564	-0.110498	0.874294	1.47437	0.110498	0.874294
Tcf12	0.583879	1.30027						ENSMUSG00000032228	Tcf12	0.514322	0.583879	0.0500881	0.343085	-0.583879	0.0500881			ENSMUSG00000042043	Tbca	1.86075	-0.11012	0.874835	2.00838	0.11012	0.874835
Per1	0.593903	1.29874						ENSMUSG00000020893	Per1	0.241488	0.593903	0.0502649	0.159936	-0.593903	0.0502649			ENSMUSG00000102252	Snrpn	4.81716	-0.107691	0.881099	5.19065	0.107691	0.881099
Pcdhga2	1.29316	1.29774						ENSMUSG00000103332	Pcdhga2	0.00459626	1.29316	0.0503802	0.00178557	-1.29316	0.0503802			ENSMUSG00000029066	Mrpl20	1.14088	-0.107594	0.882036	1.22924	0.107594	0.882036
Khdrbs2	0.587015	1.29594						ENSMUSG00000026058	Khdrbs2	0.423867	0.587015	0.0505893	0.28212	-0.587015	0.0505893			ENSMUSG00000025135	Anapc11	1.24687	-0.107265	0.8824	1.34313	0.107265	0.8824
Eif4b	0.584535	1.29565						ENSMUSG00000058655	Eif4b	0.406309	0.584535	0.0506238	0.270897	-0.584535	0.0506238			ENSMUSG00000032112	Trappc4	1.01954	-0.106773	0.883315	1.09787	0.106772	0.883315
Acvr2b	0.611382	1.29332						ENSMUSG00000061393	Acvr2b	0.120514	0.611382	0.0508951	0.0788202	-0.611382	0.0508951			ENSMUSG00000045193	Cirbp	3.35205	-0.104533	0.884257	3.60405	0.104533	0.884257
Tnfrsf19	0.882468	1.2908						ENSMUSG00000060548	Tnfrsf19	0.0121341	0.882468	0.0511918	0.00650458	-0.882468	0.0511918			ENSMUSG00000025326	Ube3a	2.09378	-0.103666	0.885946	2.24982	0.103666	0.885946
Chp1	0.58405	1.28524						ENSMUSG00000014077	Chp1	0.366598	0.58405	0.0518509	0.244496	-0.58405	0.0518509			ENSMUSG00000020719	Ddx5	2.77826	-0.101091	0.89166	2.97999	0.101091	0.89166
Tef	0.584613	1.27855						ENSMUSG00000022389	Tef	0.341686	0.584613	0.0526558	0.227788	-0.584613	0.0526558			ENSMUSG00000037710	Cisd1	1.37079	-0.0999446	0.895023	1.46914	0.0999446	0.895023
Cd24a	0.595758	1.27604						ENSMUSG00000047139	Cd24a	0.657541	0.595758	0.0529619	0.435042	-0.595758	0.0529619			ENSMUSG00000009863	Sdhb	1.37483	-0.0995714	0.895605	1.4731	0.0995714	0.895605
BC005561	0.57686	1.26836						ENSMUSG00000079065	BC005561	0.578026	0.57686	0.053906	0.387469	-0.57686	0.053906			ENSMUSG00000049775	Tmsb4x	6.94762	-0.0985833	0.896615	7.4392	0.0985832	0.896615
Tmem241	0.716071	1.25972						ENSMUSG00000049411	Tmem241	0.0269341	0.716071	0.0549895	0.0163252	-0.716071	0.0549895			ENSMUSG00000019876	Pkib	2.04368	-0.0972072	0.899866	2.18618	0.0972072	0.899866
Apex2	0.649021	1.25281						ENSMUSG00000025269	Apex2	0.0523054	0.649021	0.0558711	0.0332881	-0.649021	0.0558711			ENSMUSG00000021520	Uqcrb	3.44379	-0.0957908	0.902496	3.68032	0.0957908	0.902496
Tex36	1.42575	1.24498						ENSMUSG00000030976	Tex36	0.00367701	1.42575	0.0568885	0.00127541	-1.42575	0.0568885			ENSMUSG00000026032	Ndufb3	1.57928	-0.0948281	0.904392	1.6866	0.0948281	0.904392
Gng7	0.625571	1.24353						ENSMUSG00000048240	Gng7	0.071334	0.625571	0.057078	0.0461698	-0.625571	0.057078			ENSMUSG00000028563	Tm2d1	1.05337	-0.0947815	0.904423	1.12491	0.0947815	0.904423
Tmem267	0.631027	1.24034						ENSMUSG00000074634	Tmem267	0.0637042	0.631027	0.0574988	0.0410681	-0.631027	0.0574988			ENSMUSG00000002014	Ssr4	2.04037	-0.0918661	0.910255	2.17457	0.0918661	0.910255
Poldip3	0.574461	1.23449						ENSMUSG00000041815	Poldip3	0.356762	0.574461	0.0582785	0.239522	-0.574461	0.0582785			ENSMUSG00000025362	Rps26	3.54243	-0.0909473	0.91191	3.77304	0.0909473	0.91191
Man2b1	0.615896	1.22974						ENSMUSG00000005142	Man2b1	0.0819973	0.615896	0.0589195	0.0534396	-0.615896	0.0589195			ENSMUSG00000006299	Aamp	1.01734	-0.0910054	0.913069	1.08359	0.0910053	0.913069
Lias	0.573418	1.22913						ENSMUSG00000029199	Lias	0.391234	0.573418	0.059002	0.262861	-0.573418	0.059002			ENSMUSG00000022956	Atp5o	1.97685	-0.0900138	0.914804	2.10417	0.0900138	0.914804
Fkrp	0.578479	1.22773						ENSMUSG00000048920	Fkrp	0.249393	0.578479	0.0591933	0.166951	-0.578479	0.0591933			ENSMUSG00000005625	Psmd4	1.10062	-0.0891925	0.918636	1.17082	0.0891925	0.918636
Nceh1	0.580521	1.22646						ENSMUSG00000027698	Nceh1	0.229721	0.580521	0.0593665	0.153559	-0.580521	0.0593665			ENSMUSG00000004285	Atp6v1f	3.13051	-0.0865793	0.922228	3.32422	0.0865793	0.922228
Gm42372	0.5699	1.22199						ENSMUSG00000108348	Gm42372	0.480585	0.5699	0.0599801	0.323698	-0.5699	0.0599801			ENSMUSG00000055447	Cd47	1.21801	-0.0867576	0.922228	1.29352	0.0867576	0.922228
Papss2	0.697551	1.21446						ENSMUSG00000024899	Papss2	0.0296918	0.697551	0.0610298	0.0182383	-0.697551	0.0610298			ENSMUSG00000070544	Top1	0.967881	-0.0861837	0.923226	1.02747	0.0861837	0.923226
Hmgcs1	0.571183	1.2104						ENSMUSG00000093930	Hmgcs1	0.485181	0.571183	0.0616029	0.326504	-0.571183	0.0616029			ENSMUSG00000037361	Sf3b6	1.30359	-0.0836131	0.929159	1.38139	0.0836131	0.929159
Pou3f1	0.876521	1.20805						ENSMUSG00000090125	Pou3f1	0.012318	0.876521	0.0619366	0.00663212	-0.876521	0.0619366			ENSMUSG00000036835	Psenen	1.33668	-0.0825784	0.931232	1.41545	0.0825784	0.931232
Trp53i11	0.562037	1.20639						ENSMUSG00000068735	Trp53i11	0.994447	0.562037	0.0621748	0.673543	-0.562037	0.0621748			ENSMUSG00000022674	Ube2v2	1.07313	-0.0811533	0.934195	1.13524	0.0811533	0.934195
Cdc37l1	0.564999	1.20639						ENSMUSG00000024780	Cdc37l1	0.553482	0.564999	0.0621748	0.374077	-0.564999	0.0621748			ENSMUSG00000057411	Fam173a	0.985806	-0.0808639	0.934931	1.04265	0.0808639	0.934931
Pcdh8	0.612135	1.20501						ENSMUSG00000036422	Pcdh8	0.0952345	0.612135	0.0623726	0.0622399	-0.612135	0.0623726			ENSMUSG00000031839	Hsbp1	2.84656	-0.0793289	0.936817	3.00754	0.0793289	0.936817
Pts	0.58039	1.20389						ENSMUSG00000032067	Pts	0.181644	0.58039	0.0625337	0.121419	-0.58039	0.0625337			ENSMUSG00000031848	Lsm4	1.00925	-0.0785534	0.939717	1.06573	0.0785534	0.939717
Kcnmb2	0.665129	1.2013						ENSMUSG00000037610	Kcnmb2	0.0403552	0.665129	0.062907	0.0253806	-0.665129	0.062907			ENSMUSG00000036850	Mrpl41	1.76441	-0.0779087	0.940363	1.86235	0.0779087	0.940363
Nsg2	0.559032	1.20024						ENSMUSG00000020297	Nsg2	1.50252	0.559032	0.0630602	1.01982	-0.559032	0.0630602			ENSMUSG00000079658	Eloc	1.02929	-0.0756861	0.945465	1.08473	0.0756861	0.945465
Tulp4	0.562554	1.20024						ENSMUSG00000034377	Tulp4	0.714719	0.562554	0.0630602	0.48389	-0.562554	0.0630602			ENSMUSG00000049422	Chchd10	1.45242	-0.0751525	0.946685	1.53011	0.0751525	0.946685
Ldlrad4	0.590522	1.20024						ENSMUSG00000024544	Ldlrad4	0.146437	0.590522	0.0630602	0.0971861	-0.590522	0.0630602			ENSMUSG00000029649	Pomp	1.81185	-0.0731329	0.951653	1.9061	0.0731329	0.951653
Topors	0.576422	1.19971						ENSMUSG00000036822	Topors	0.201684	0.576422	0.0631382	0.135193	-0.576422	0.0631382			ENSMUSG00000041203	Trir	1.41749	-0.0720124	0.953174	1.49006	0.0720124	0.953174
Sec24a	0.594679	1.18433						ENSMUSG00000036391	Sec24a	0.10314	0.594679	0.0654136	0.0682343	-0.594679	0.0654136			ENSMUSG00000039630	Hnrnpu	1.07792	-0.0716593	0.954181	1.13282	0.0716593	0.954181
Slc14a2	0.610715	1.18298						ENSMUSG00000024552	Slc14a2	0.0869613	0.610715	0.0656182	0.0568832	-0.610715	0.0656182			ENSMUSG00000063882	Uqcrh	3.16131	-0.0691879	0.956136	3.3167	0.0691879	0.956136
Syt4	0.55351	1.18008						ENSMUSG00000024261	Syt4	2.88452	0.55351	0.0660579	1.9654	-0.55351	0.0660579			ENSMUSG00000030695	Aldoa	6.98062	-0.0688606	0.956463	7.32211	0.0688606	0.956463
Tub	0.558264	1.17747						ENSMUSG00000031028	Tub	0.607993	0.558264	0.0664557	0.412849	-0.558264	0.0664557			ENSMUSG00000008892	Vdac3	1.71054	-0.066944	0.959935	1.79182	0.066944	0.959935
Rrad	0.612759	1.17747						ENSMUSG00000031880	Rrad	0.31273	0.612759	0.0664557	0.204448	-0.612759	0.0664557			ENSMUSG00000003363	Pld3	1.23823	-0.066979	0.959985	1.29709	0.066979	0.959985
Rhobtb1	0.80516	1.17635						ENSMUSG00000019944	Rhobtb1	0.0146161	0.80516	0.0666267	0.00829015	-0.80516	0.0666267			ENSMUSG00000064341	mt-Nd1	28.4142	-0.0664097	0.960078	29.7537	0.0664097	0.960078
Ano3	1.15768	1.17048						ENSMUSG00000074968	Ano3	0.00588321	1.15768	0.0675331	0.00255082	-1.15768	0.0675331			ENSMUSG00000025151	Maged1	3.16894	-0.0654883	0.961557	3.31619	0.0654883	0.961557
Ifrd1	0.561531	1.17048						ENSMUSG00000001627	Ifrd1	0.447124	0.561531	0.0675331	0.302909	-0.561531	0.0675331			ENSMUSG00000008668	Rps18	6.65447	-0.0652272	0.961891	6.96245	0.0652272	0.961891
Klf5	0.559452	1.17009						ENSMUSG00000005148	Klf5	0.42543	0.559452	0.0675947	0.288625	-0.559452	0.0675947			ENSMUSG00000024158	Hagh	0.96163	-0.0651301	0.963358	1.00604	0.0651301	0.963358
Map2	0.551896	1.16914						ENSMUSG00000015222	Map2	1.39956	0.551896	0.0677428	0.954643	-0.551896	0.0677428			ENSMUSG00000005881	Ergic3	1.10761	-0.0639466	0.963805	1.15781	0.0639466	0.963805
Cep83	0.575803	1.16665						ENSMUSG00000020024	Cep83	0.162248	0.575803	0.0681311	0.108792	-0.575803	0.0681311			ENSMUSG00000042675	Ypel3	2.52932	-0.0629188	0.965477	2.64213	0.0629188	0.965477
Ddc	0.675379	1.16569						ENSMUSG00000020182	Ddc	0.0414583	0.675379	0.068282	0.0258908	-0.675379	0.068282			ENSMUSG00000066705	Fxyd6	2.82845	-0.0621114	0.966338	2.95295	0.0621114	0.966338
Mfap3	0.59756	1.1652						ENSMUSG00000020522	Mfap3	0.087329	0.59756	0.0683593	0.0576484	-0.59756	0.0683593			ENSMUSG00000053565	Eif3k	1.58019	-0.060662	0.968482	1.64808	0.060662	0.968482
Rec114	0.963725	1.1609						ENSMUSG00000074269	Rec114	0.00836519	0.963725	0.0690407	0.00420884	-0.963725	0.0690407			ENSMUSG00000006356	Crip2	1.15651	-0.0589413	0.971872	1.20475	0.0589413	0.971872
Sesn3	0.553038	1.15464						ENSMUSG00000032009	Sesn3	0.579037	0.553038	0.0700424	0.394611	-0.553038	0.0700424			ENSMUSG00000037727	Avp	31.835	-0.0580797	0.973292	33.1439	0.0580796	0.973292
Clasp1	0.56228	1.14704						ENSMUSG00000064302	Clasp1	0.232295	0.56228	0.0712783	0.157258	-0.56228	0.0712783			ENSMUSG00000022354	Ndufb9	1.94698	-0.0554513	0.977342	2.02331	0.0554513	0.977342
2610008E11Rik	0.583636	1.14704						ENSMUSG00000060301	2610008E11Rik	0.110954	0.583636	0.0712783	0.0739736	-0.583636	0.0712783			ENSMUSG00000025468	Caly	3.79146	-0.0545126	0.97958	3.93757	0.0545126	0.97958
Map2k1	0.54956	1.14314						ENSMUSG00000004936	Map2k1	0.688336	0.54956	0.0719225	0.470243	-0.54956	0.0719225			ENSMUSG00000020585	Laptm4a	1.37511	-0.0537321	0.98162	1.42731	0.0537321	0.98162
Pofut1	0.628353	1.13917						ENSMUSG00000046020	Pofut1	0.0476173	0.628353	0.0725823	0.0307373	-0.628353	0.0725823			ENSMUSG00000020483	Dynll2	2.38077	-0.0529483	0.982877	2.46983	0.0529483	0.982877
Zfp120	0.609827	1.13631						ENSMUSG00000068134	Zfp120	0.0596595	0.609827	0.0730614	0.0390275	-0.609827	0.0730614			ENSMUSG00000001472	Tcf25	1.66201	-0.052675	0.983299	1.72384	0.0526749	0.983299
Cdc42se2	0.548634	1.13631						ENSMUSG00000052298	Cdc42se2	0.58492	0.548634	0.0730614	0.39984	-0.548634	0.0730614			ENSMUSG00000020321	Mdh1	4.48595	-0.0519761	0.984259	4.65065	0.0519761	0.984259
Ninj2	1.45362	1.13286						ENSMUSG00000041377	Ninj2	0.00340123	1.45362	0.0736452	0.00114787	-1.45362	0.0736452			ENSMUSG00000015671	Psma2	1.5198	-0.0521504	0.984285	1.57577	0.0521504	0.984285
Arid4b	0.550637	1.13256						ENSMUSG00000039219	Arid4b	0.412377	0.550637	0.0736959	0.281482	-0.550637	0.0736959			ENSMUSG00000021764	Ndufs4	1.59858	-0.0511017	0.985945	1.65624	0.0511018	0.985945
Arrdc3	0.563283	1.13256						ENSMUSG00000074794	Arrdc3	0.195709	0.563283	0.0736959	0.132387	-0.563283	0.0736959			ENSMUSG00000047547	Cltb	2.28848	-0.0504439	0.986283	2.36996	0.0504439	0.986283
Procr	1.03664	1.13192						ENSMUSG00000027611	Procr	0.00671054	1.03664	0.0738047	0.00318852	-1.03664	0.0738047			ENSMUSG00000068749	Psma5	1.07424	-0.0503661	0.987157	1.11241	0.0503661	0.987157
Serhl	0.765204	1.13158						ENSMUSG00000058586	Serhl	0.0174658	0.765204	0.073862	0.0102033	-0.765204	0.073862			ENSMUSG00000047843	Bri3	1.02965	-0.0501929	0.987474	1.06611	0.050193	0.987474
Fbxo33	0.563288	1.1264						ENSMUSG00000035329	Fbxo33	0.173095	0.563288	0.074748	0.117082	-0.563288	0.074748			ENSMUSG00000020737	Jpt1	1.0713	-0.0496834	0.988058	1.10884	0.0496834	0.988058
Ndel1	0.546355	1.11966						ENSMUSG00000018736	Ndel1	0.484538	0.546355	0.0759171	0.331734	-0.546355	0.0759171			ENSMUSG00000039615	Stub1	1.94771	-0.0482528	0.990539	2.014	0.0482528	0.990539
Ap1ar	0.54493	1.11505						ENSMUSG00000074238	Ap1ar	0.547323	0.54493	0.0767271	0.375097	-0.54493	0.0767271			ENSMUSG00000007892	Rplp1	4.03533	-0.0476093	0.991145	4.17084	0.0476093	0.991145
Phactr1	0.565981	1.11498						ENSMUSG00000054728	Phactr1	0.150573	0.565981	0.0767395	0.10165	-0.565981	0.0767395			ENSMUSG00000015804	Med28	1.07552	-0.0473152	0.99181	1.11139	0.0473152	0.99181
Mapk10	0.545547	1.11024						ENSMUSG00000046709	Mapk10	0.424327	0.545547	0.0775826	0.290665	-0.545547	0.0775826			ENSMUSG00000043388	Tmem130	1.71183	-0.0464244	0.992784	1.76784	0.0464244	0.992784
Flt3	0.648082	1.10627						ENSMUSG00000042817	Flt3	0.0354831	0.648082	0.0782951	0.0225747	-0.648082	0.0782951			ENSMUSG00000000088	Cox5a	2.19067	-0.0459924	0.993453	2.26168	0.0459924	0.993453
Igsf3	0.610519	1.1052						ENSMUSG00000042035	Igsf3	0.0542359	0.610519	0.0784866	0.0354563	-0.610519	0.0784866			ENSMUSG00000019210	Atp6v1e1	2.15684	-0.0456485	0.993634	2.22622	0.0456485	0.993634
Acsl3	0.542203	1.10436						ENSMUSG00000032883	Acsl3	0.585104	0.542203	0.0786395	0.401753	-0.542203	0.0786395			ENSMUSG00000060636	Rpl35a	7.42158	-0.0454227	0.993636	7.6592	0.0454227	0.993636
Ppm1d	0.572092	1.1042						ENSMUSG00000020525	Ppm1d	0.114998	0.572092	0.0786678	0.0772897	-0.572092	0.0786678			ENSMUSG00000000581	C1d	1.73518	-0.0450823	0.995156	1.79029	0.0450823	0.995156
Ranbp2	0.5495	1.10383						ENSMUSG00000003226	Ranbp2	0.335895	0.5495	0.0787362	0.229446	-0.5495	0.0787362			ENSMUSG00000033981	Gria2	1.34873	-0.0427443	0.998449	1.3893	0.0427443	0.998449
Blzf1	0.574667	1.09852						ENSMUSG00000026577	Blzf1	0.100198	0.574667	0.0797046	0.067214	-0.574667	0.0797046			ENSMUSG00000073702	Rpl31	4.88877	-0.0176518	1	4.94909	0.0176518	1
Kcnab2	0.65507	1.09673						ENSMUSG00000028931	Kcnab2	0.0314384	0.65507	0.0800323	0.0198964	-0.65507	0.0800323			ENSMUSG00000026021	Sumo1	2.54559	-0.032624	1	2.60387	0.032624	1
Mterf2	0.596388	1.09673						ENSMUSG00000049038	Mterf2	0.0650831	0.596388	0.0800323	0.0429812	-0.596388	0.0800323			ENSMUSG00000026895	Ndufa8	1.62542	-0.0075071	1	1.63392	0.00750708	1
Kir3dl2	0.919943	1.09412						ENSMUSG00000057439	Kir3dl2	0.00956022	0.919943	0.0805154	0.00497409	-0.919943	0.0805154			ENSMUSG00000023236	Scg5	3.24229	-0.0160123	1	3.27856	0.0160123	1
BC049715	0.667998	1.09412						ENSMUSG00000047515	BC049715	0.0276695	0.667998	0.0805154	0.0173455	-0.667998	0.0805154			ENSMUSG00000009549	Srp14	2.78828	-0.0058386	1	2.79965	0.00583863	1
Ccdc110	2.11259	1.09						ENSMUSG00000071104	Ccdc110	0.00156273	2.11259	0.0812826	0.000255082	-2.11259	0.0812826			ENSMUSG00000027248	Pdia3	1.03499	-0.0049771	1	1.03856	0.00497707	1
Syt6	0.773382	1.08848						ENSMUSG00000027849	Syt6	0.0151677	0.773382	0.0815689	0.00880031	-0.773382	0.0815689			ENSMUSG00000027404	Snrpb	1.13868	-0.034644	1	1.16636	0.034644	1
Foxn3	0.551884	1.08592						ENSMUSG00000033713	Foxn3	0.214921	0.551884	0.0820493	0.146544	-0.551884	0.0820493			ENSMUSG00000047459	Dynlrb1	3.26399	-0.0329158	1	3.3394	0.0329158	1
Nr1d2	0.539753	1.08397						ENSMUSG00000021775	Nr1d2	0.472128	0.539753	0.0824204	0.324719	-0.539753	0.0824204			ENSMUSG00000027602	Map1lc3a	4.04958	-0.0235632	1	4.11638	0.0235632	1
Ttc39c	0.574837	1.08241						ENSMUSG00000024424	Ttc39c	0.0941314	0.574837	0.0827154	0.0631327	-0.574837	0.0827154			ENSMUSG00000043384	Gprasp1	1.52421	-0.0374213	1	1.56429	0.0374213	1
Cck	0.586474	1.07859						ENSMUSG00000032532	Cck	1.45803	0.586474	0.083447	0.970968	-0.586474	0.083447			ENSMUSG00000086316	2210013O21Rik	1.5141	-0.0334337	1	1.54962	0.0334337	1
Plxdc1	0.61024	1.07859						ENSMUSG00000017417	Plxdc1	0.0511104	0.61024	0.083447	0.0334157	-0.61024	0.083447			ENSMUSG00000037894	H2afz	2.6297	-0.0282674	1	2.6818	0.0282674	1
Qars	0.551374	1.07792						ENSMUSG00000032604	Qars	0.180081	0.551374	0.0835758	0.122822	-0.551374	0.0835758			ENSMUSG00000028447	Dctn3	2.32626	-0.0263555	1	2.3692	0.0263555	1
Adgra1	0.543906	1.07389						ENSMUSG00000025475	Adgra1	0.286623	0.543906	0.0843546	0.19654	-0.543906	0.0843546			ENSMUSG00000003038	Hmgn2	1.27316	-7.41e-05	1	1.27324	7.41e-05	1
Zfp365	0.540599	1.07389						ENSMUSG00000037855	Zfp365	0.34904	0.540599	0.0843546	0.239904	-0.540599	0.0843546			ENSMUSG00000029152	Ociad1	1.33907	-0.0220497	1	1.35971	0.0220497	1
Rnf145	0.546265	1.07335						ENSMUSG00000019189	Rnf145	0.221907	0.546265	0.0844589	0.151901	-0.546265	0.0844589			ENSMUSG00000029616	Erp29	1.55593	-0.0154549	1	1.57271	0.0154549	1
Atp11a	0.555505	1.07209						ENSMUSG00000031441	Atp11a	0.153607	0.555505	0.0847046	0.104456	-0.555505	0.0847046			ENSMUSG00000015733	Capza2	1.06459	-0.0142657	1	1.07517	0.0142657	1
Mapk8	0.543432	1.07209						ENSMUSG00000021936	Mapk8	0.261435	0.543432	0.0847046	0.179322	-0.543432	0.0847046			ENSMUSG00000030057	Cnbp	1.56282	-0.0001582	1	1.56301	0.00015817	1
Tmcc1	0.542966	1.07138						ENSMUSG00000030126	Tmcc1	0.269341	0.542966	0.0848433	0.184807	-0.542966	0.0848433			ENSMUSG00000033152	Podxl2	1.16892	-0.0012389	1	1.16993	0.00123887	1
Cln8	0.562059	1.06774						ENSMUSG00000026317	Cln8	0.116837	0.562059	0.0855583	0.0790753	-0.562059	0.0855583			ENSMUSG00000057841	Rpl32	6.77379	-0.0122697	1	6.83185	0.0122697	1
Gas2	0.573081	1.06562						ENSMUSG00000030498	Gas2	0.0858581	0.573081	0.0859769	0.0576484	-0.573081	0.0859769			ENSMUSG00000041571	Selenow	8.51899	-0.0092291	1	8.57393	0.0092291	1
Tor1aip2	0.537231	1.06522						ENSMUSG00000050565	Tor1aip2	0.360071	0.537231	0.0860555	0.248067	-0.537231	0.0860555			ENSMUSG00000003429	Rps11	6.36637	-0.0289303	1	6.49552	0.0289303	1
Naaa	0.5644	1.06215						ENSMUSG00000029413	Naaa	0.109483	0.5644	0.0866655	0.0739736	-0.5644	0.0866655			ENSMUSG00000061787	Rps17	3.91804	-0.0102621	1	3.94611	0.0102621	1
Tmem108	0.54284	1.06115						ENSMUSG00000042757	Tmem108	0.324128	0.54284	0.0868662	0.222431	-0.54284	0.0868662			ENSMUSG00000030629	Zfand6	1.32832	-0.0162585	1	1.34339	0.0162585	1
Ppm1n	1.52763	1.06028						ENSMUSG00000030402	Ppm1n	0.00284968	1.52763	0.0870401	0.000892785	-1.52763	0.0870401			ENSMUSG00000005610	Eif4g2	1.56025	-0.0115716	1	1.57283	0.0115716	1
Zfp958	0.689897	1.05759						ENSMUSG00000058748	Zfp958	0.0215105	0.689897	0.0875807	0.0132642	-0.689897	0.0875807			ENSMUSG00000025508	Rplp2	5.60036	-7.76e-05	1	5.60082	7.76e-05	1
Junb	0.538582	1.0566						ENSMUSG00000052837	Junb	1.20275	0.538582	0.0877809	0.827995	-0.538582	0.0877809			ENSMUSG00000039485	Tspyl4	1.49774	-0.0041282	1	1.50205	0.0041282	1
Tmem202	0.699106	1.0566						ENSMUSG00000049526	Tmem202	0.0212347	0.699106	0.0877809	0.0130092	-0.699106	0.0877809			ENSMUSG00000063457	Rps15	5.3984	-0.011505	1	5.44178	0.011505	1
Slc35d1	0.586692	1.05368						ENSMUSG00000028521	Slc35d1	0.0640719	0.586692	0.0883732	0.0425986	-0.586692	0.0883732			ENSMUSG00000025381	Cnpy2	1.02828	-0.003514	1	1.03078	0.00351398	1
Phf3	0.531756	1.04949						ENSMUSG00000048874	Phf3	0.417892	0.531756	0.0892293	0.289007	-0.531756	0.0892293			ENSMUSG00000031517	Gpm6a	2.72319	-0.0231213	1	2.76725	0.0231213	1
Frmd4a	0.543207	1.04949						ENSMUSG00000026657	Frmd4a	0.188171	0.543207	0.0892293	0.129071	-0.543207	0.0892293			ENSMUSG00000045128	Rpl18a	7.49043	-0.0134827	1	7.561	0.0134827	1
Tpt1	0.522812	1.04877						ENSMUSG00000060126	Tpt1	5.22641	0.522812	0.089377	3.63772	-0.522812	0.089377			ENSMUSG00000031818	Cox4i1	7.78395	-0.0390367	1	7.9977	0.0390368	1
Hmgb3	0.527107	1.04734						ENSMUSG00000015217	Hmgb3	1.27942	0.527107	0.0896724	0.887811	-0.527107	0.0896724			ENSMUSG00000093904	Tomm20	1.76662	-0.0226685	1	1.79463	0.0226685	1
Cadps2	0.529187	1.04688						ENSMUSG00000017978	Cadps2	0.849481	0.529187	0.0897682	0.588601	-0.529187	0.0897682			ENSMUSG00000001833	2007-09-01	1.15237	-0.0121802	1	1.16215	0.0121802	1
Rpl7a	0.5223	1.04471						ENSMUSG00000062647	Rpl7a	3.23108	0.5223	0.0902173	2.24969	-0.5223	0.0902173			ENSMUSG00000018474	Chd3	1.29633	-0.0354507	1	1.32859	0.0354507	1
Mapre2	0.528974	1.04368						ENSMUSG00000024277	Mapre2	0.4918	0.528974	0.0904324	0.340789	-0.528974	0.0904324			ENSMUSG00000006930	Hap1	2.86053	-0.0189225	1	2.89836	0.0189225	1
Dyrk2	0.553306	1.04325						ENSMUSG00000028630	Dyrk2	0.130166	0.553306	0.0905213	0.0886408	-0.553306	0.0905213			ENSMUSG00000020708	Psmc5	1.25836	-0.0368889	1	1.29097	0.0368889	1
Zfp119b	0.709566	1.04228						ENSMUSG00000062101	Zfp119b	0.0193043	0.709566	0.0907238	0.0117337	-0.709566	0.0907238			ENSMUSG00000016559	H3f3b	11.3838	-0.0225422	1	11.5635	0.0225422	1
Msantd1	0.538749	1.04114						ENSMUSG00000051246	Msantd1	0.239281	0.538749	0.0909611	0.164655	-0.538749	0.0909611			ENSMUSG00000021537	Cetn3	1.35985	-0.0278469	1	1.38637	0.0278469	1
Kdm5a	0.539276	1.04114						ENSMUSG00000030180	Kdm5a	0.205637	0.539276	0.0909611	0.141443	-0.539276	0.0909611			ENSMUSG00000020949	Fkbp3	2.66712	-0.0085045	1	2.68295	0.00850449	1
Tex2	0.556015	1.04114						ENSMUSG00000040548	Tex2	0.117848	0.556015	0.0909611	0.0800956	-0.556015	0.0909611			ENSMUSG00000021099	Six6	1.37897	-0.0218348	1	1.40001	0.0218348	1
Maml3	0.590466	1.03937						ENSMUSG00000061143	Maml3	0.0559825	0.590466	0.0913338	0.0371144	-0.590466	0.0913338			ENSMUSG00000090258	Churc1	1.00263	-0.005999	1	1.00681	0.005999	1
Rbm11	0.592681	1.03937						ENSMUSG00000032940	Rbm11	0.0520297	0.592681	0.0913338	0.034436	-0.592681	0.0913338			ENSMUSG00000022201	Zfr	1.28015	-0.0045536	1	1.28421	0.00455359	1
St7	0.537759	1.03432						ENSMUSG00000029534	St7	0.196904	0.537759	0.0924022	0.135576	-0.537759	0.0924022			ENSMUSG00000022285	Ywhaz	1.5687	-0.0315784	1	1.60344	0.0315784	1
Zfp551	0.747071	1.03432						ENSMUSG00000034071	Zfp551	0.0148919	0.747071	0.0924022	0.00880031	-0.747071	0.0924022			ENSMUSG00000063480	Snu13	1.9273	-0.0384755	1	1.97943	0.0384755	1
Srd5a3	0.584581	1.03015						ENSMUSG00000029233	Srd5a3	0.0569017	0.584581	0.0932931	0.0378796	-0.584581	0.0932931			ENSMUSG00000001289	Pfdn5	4.10961	-0.0253936	1	4.1827	0.0253936	1
Ssbp2	0.524802	1.03015						ENSMUSG00000003992	Ssbp2	0.563042	0.524802	0.0932931	0.391295	-0.524802	0.0932931			ENSMUSG00000098274	Rpl24	6.6256	-0.0078247	1	6.66184	0.00782466	1
Klf10	0.590513	1.03015						ENSMUSG00000037465	Klf10	0.0580967	0.590513	0.0932931	0.0385173	-0.590513	0.0932931			ENSMUSG00000040048	Ndufb10	2.16714	-0.0286601	1	2.21066	0.0286601	1
Serpinc1	1.6431	1.02695						ENSMUSG00000026715	Serpinc1	0.00229813	1.6431	0.0939841	0.000637704	-1.6431	0.0939841			ENSMUSG00000024099	Ndufv2	1.63728	-0.0251216	1	1.66606	0.0251216	1
Btbd16	1.6431	1.02695						ENSMUSG00000040298	Btbd16	0.00229813	1.6431	0.0939841	0.000637704	-1.6431	0.0939841			ENSMUSG00000024072	Yipf4	1.02276	-0.0270709	1	1.04214	0.0270709	1
Atf3	0.562648	1.02612						ENSMUSG00000026628	Atf3	0.176221	0.562648	0.0941631	0.119251	-0.562648	0.0941631			ENSMUSG00000036438	Calm2	12.1596	-0.0068537	1	12.2179	0.00685368	1
Spon1	0.528666	1.02552						ENSMUSG00000038156	Spon1	0.382593	0.528666	0.0942923	0.265157	-0.528666	0.0942923			ENSMUSG00000059734	Ndufs8	0.996837	-0.0380974	1	1.02351	0.0380974	1
Ptprr	0.570802	1.02552						ENSMUSG00000020151	Ptprr	0.0747352	0.570802	0.0942923	0.0502511	-0.570802	0.0942923			ENSMUSG00000040385	Ppp1ca	1.39	-0.0019054	1	1.39185	0.00190542	1
Plcxd3	0.544539	1.02552						ENSMUSG00000049148	Plcxd3	0.157652	0.544539	0.0942923	0.108027	-0.544539	0.0942923			ENSMUSG00000025035	Arl3	1.25781	-0.0036351	1	1.261	0.00363507	1
Thra	0.519433	1.02543						ENSMUSG00000058756	Thra	1.12985	0.519433	0.0943126	0.788202	-0.519433	0.0943126
Sybu	0.523986	1.02498						ENSMUSG00000022340	Sybu	0.473047	0.523986	0.0944104	0.328928	-0.523986	0.0944104
Zfp941	0.532051	1.02471						ENSMUSG00000060314	Zfp941	0.240017	0.532051	0.0944686	0.165931	-0.532051	0.0944686
Glyat	1.79066	1.02042						ENSMUSG00000063683	Glyat	0.00211428	1.79066	0.0954078	0.000510163	-1.79066	0.0954078
4930507D05Rik	1.06368	1.01539						ENSMUSG00000097129	4930507D05Rik	0.00523974	1.06368	0.096518	0.00242327	-1.06368	0.096518
Ralgps1	0.544396	1.01405						ENSMUSG00000038831	Ralgps1	0.13513	0.544396	0.0968161	0.0925946	-0.544396	0.0968161
Traip	0.562193	1.01332						ENSMUSG00000032586	Traip	0.0814457	0.562193	0.0969801	0.0550976	-0.562193	0.0969801
Got1	0.517214	1.00874						ENSMUSG00000025190	Got1	0.786788	0.517214	0.0980083	0.549701	-0.517214	0.0980083
Syt11	0.514944	1.00859						ENSMUSG00000068923	Syt11	1.47843	0.514944	0.0980408	1.03461	-0.514944	0.0980408
Ezr	0.530347	1.00852						ENSMUSG00000052397	Ezr	0.243786	0.530347	0.0980572	0.168736	-0.530347	0.0980572
Zfp426	0.554997	1.00726						ENSMUSG00000059475	Zfp426	0.0928445	0.554997	0.0983434	0.0631327	-0.554997	0.0983434
Scrn2	0.623702	1.00726						ENSMUSG00000020877	Scrn2	0.0327254	0.623702	0.0983434	0.0211718	-0.623702	0.0983434
Lhfp	0.530748	1.00321						ENSMUSG00000048332	Lhfp	0.212531	0.530748	0.0992635	0.147054	-0.530748	0.0992635
Slc16a6	0.660714	1.00289						ENSMUSG00000041920	Slc16a6	0.0239006	0.660714	0.0993368	0.0150498	-0.660714	0.0993368
Slc6a6	0.521397	1.00205						ENSMUSG00000030096	Slc6a6	0.361082	0.521397	0.0995295	0.25151	-0.521397	0.0995295
Adamts17	0.968198	0.996999						ENSMUSG00000058145	Adamts17	0.00689439	0.968198	0.100693	0.0034436	-0.968198	0.100693
Atp8a2	0.559257	0.99615						ENSMUSG00000021983	Atp8a2	0.076206	0.559257	0.10089	0.051654	-0.559257	0.10089
Zfp429	0.992294	0.995253						ENSMUSG00000078994	Zfp429	0.00625091	0.992294	0.101099	0.00306098	-0.992294	0.101099
Mar-04	0.693984	0.97851						ENSMUSG00000039372	2004-03-01	0.018477	0.693984	0.105073	0.0113511	-0.693984	0.105073
Wee1	0.521215	0.97792						ENSMUSG00000031016	Wee1	0.268238	0.521215	0.105216	0.186847	-0.521215	0.105216
Eif2ak2	0.771551	0.964293						ENSMUSG00000024079	Eif2ak2	0.012318	0.771551	0.108569	0.00714228	-0.771551	0.108569
Prokr2	0.517217	0.963236						ENSMUSG00000050558	Prokr2	0.342697	0.517217	0.108834	0.239394	-0.517217	0.108834
Alb	1.33498	0.963236						ENSMUSG00000029368	Alb	0.00312546	1.33498	0.108834	0.00114787	-1.33498	0.108834
6330409D20Rik	0.610088	0.962136						ENSMUSG00000009551	6330409D20Rik	0.0330012	0.610088	0.10911	0.0215544	-0.610088	0.10911
Nrip1	0.547913	0.961665						ENSMUSG00000048490	Nrip1	0.0854904	0.547913	0.109228	0.0584137	-0.547913	0.109228
Tspan2	0.553688	0.960473						ENSMUSG00000027858	Tspan2	0.0717936	0.553688	0.109529	0.0488481	-0.553688	0.109529
Cntn1	0.512204	0.958234						ENSMUSG00000055022	Cntn1	0.342054	0.512204	0.110095	0.239777	-0.512204	0.110095
Bcl2l11	0.662676	0.956831						ENSMUSG00000027381	Bcl2l11	0.0215105	0.662676	0.110451	0.0135193	-0.662676	0.110451
Pnma1	0.584209	0.956663						ENSMUSG00000054383	Pnma1	0.0429291	0.584209	0.110494	0.0285691	-0.584209	0.110494
Rasd2	0.562815	0.955636						ENSMUSG00000034472	Rasd2	0.0609464	0.562815	0.110755	0.0411957	-0.562815	0.110755
Ubxn10	0.556439	0.953952						ENSMUSG00000043621	Ubxn10	0.0649911	0.556439	0.111186	0.0441291	-0.556439	0.111186
Tmem110	0.531951	0.950296						ENSMUSG00000006526	Tmem110	0.12272	0.531951	0.112125	0.0848146	-0.531951	0.112125
Zfp563	0.71284	0.949929						ENSMUSG00000067424	Zfp563	0.0151677	0.71284	0.11222	0.00918293	-0.71284	0.11222
Slc25a16	0.531019	0.946761						ENSMUSG00000071253	Slc25a16	0.117297	0.531019	0.113042	0.0811159	-0.531019	0.113042
Camk2a	0.510278	0.946761						ENSMUSG00000024617	Camk2a	0.319072	0.510278	0.113042	0.223962	-0.510278	0.113042
Apba2	0.516829	0.944249						ENSMUSG00000030519	Apba2	0.195709	0.516829	0.113698	0.136724	-0.516829	0.113698
Gatsl2	0.513434	0.944142						ENSMUSG00000015944	Gatsl2	0.232387	0.513434	0.113725	0.162742	-0.513434	0.113725
Zfp251	0.574547	0.9377						ENSMUSG00000022526	Zfp251	0.0458707	0.574547	0.115425	0.0307373	-0.574547	0.115425
Hmgn5	0.512597	0.9363						ENSMUSG00000031245	Hmgn5	0.245716	0.512597	0.115798	0.17218	-0.512597	0.115798
Por	0.502086	0.935746						ENSMUSG00000005514	Por	0.560928	0.502086	0.115945	0.396014	-0.502086	0.115945
Gm3055	0.874076	0.935746						ENSMUSG00000112160	Gm3055	0.00808942	0.874076	0.115945	0.00433639	-0.874076	0.115945
Mar-01	0.546322	0.935746						ENSMUSG00000036469	2001-03-01	0.0855824	0.546322	0.115945	0.0585412	-0.546322	0.115945
Snx29	0.553086	0.935746						ENSMUSG00000071669	Snx29	0.0629688	0.553086	0.115945	0.0428537	-0.553086	0.115945
Dusp5	0.536582	0.935746						ENSMUSG00000034765	Dusp5	0.103875	0.536582	0.115945	0.0715504	-0.536582	0.115945
Casp3	0.52874	0.934315						ENSMUSG00000031628	Casp3	0.118951	0.52874	0.116328	0.0823913	-0.52874	0.116328
Zfp300	0.743015	0.930913						ENSMUSG00000031079	Zfp300	0.0125018	0.743015	0.117243	0.00739736	-0.743015	0.117243
Pdk3	0.533143	0.930325						ENSMUSG00000035232	Pdk3	0.0962457	0.533143	0.117402	0.0664487	-0.533143	0.117402
Ago2	0.500388	0.928262						ENSMUSG00000036698	Ago2	0.544933	0.500388	0.117961	0.385173	-0.500388	0.117961
2010109A12Rik	0.617511	0.927525						ENSMUSG00000029384	2010109A12Rik	0.0273018	0.617511	0.118161	0.0177282	-0.617511	0.118161
Tmem30c	0.885178	0.925065						ENSMUSG00000022753	Tmem30c	0.00744594	0.885178	0.118832	0.00395376	-0.885178	0.118832
Sertad1	0.54045	0.92476						ENSMUSG00000008384	Sertad1	0.0830085	0.54045	0.118916	0.0570107	-0.54045	0.118916
Fam222b	0.53028	0.922424						ENSMUSG00000037750	Fam222b	0.0999227	0.53028	0.119557	0.0691271	-0.53028	0.119557
Kcnk13	1.00875	0.921486						ENSMUSG00000045404	Kcnk13	0.00606706	1.00875	0.119816	0.00293344	-1.00875	0.119816
Mrps2	0.532044	0.916181						ENSMUSG00000035772	Mrps2	0.0900867	0.532044	0.121288	0.0622399	-0.532044	0.121288
Eif2s3y	0.521499	0.916181						ENSMUSG00000069049	Eif2s3y	0.129523	0.521499	0.121288	0.0901713	-0.521499	0.121288
Dgat2	0.514087	0.914586						ENSMUSG00000030747	Dgat2	0.165649	0.514087	0.121735	0.115935	-0.514087	0.121735
Ypel4	0.500781	0.914364						ENSMUSG00000034059	Ypel4	0.362093	0.500781	0.121797	0.255847	-0.500781	0.121797
Rnf11	0.491977	0.914364						ENSMUSG00000028557	Rnf11	1.82242	0.491977	0.121797	1.29581	-0.491977	0.121797
Sytl5	1.52763	0.913774						ENSMUSG00000054453	Sytl5	0.00248198	1.52763	0.121962	0.000765245	-1.52763	0.121962
Cux1	0.500438	0.912188						ENSMUSG00000029705	Cux1	0.333321	0.500438	0.122409	0.235568	-0.500438	0.122409
Dusp8	0.495623	0.910582						ENSMUSG00000037887	Dusp8	0.647429	0.495623	0.122862	0.459147	-0.495623	0.122862
Btbd9	0.506158	0.906876						ENSMUSG00000062202	Btbd9	0.208394	0.506158	0.123915	0.146672	-0.506158	0.123915
Zfp758	0.619	0.904708						ENSMUSG00000044501	Zfp758	0.0253714	0.619	0.124535	0.0164528	-0.619	0.124535
Rfx3	0.516236	0.903868						ENSMUSG00000040929	Rfx3	0.139083	0.516236	0.124776	0.0971861	-0.516236	0.124776
Zfp397	0.515944	0.899432						ENSMUSG00000024276	Zfp397	0.13559	0.515944	0.126057	0.0947628	-0.515944	0.126057
Efemp1	1.05814	0.898839						ENSMUSG00000020467	Efemp1	0.00468819	1.05814	0.126229	0.00216819	-1.05814	0.126229
Rhbdl3	0.523984	0.898156						ENSMUSG00000017692	Rhbdl3	0.109023	0.523984	0.126428	0.0757592	-0.523984	0.126428
Pik3ip1	0.508554	0.898094						ENSMUSG00000034614	Pik3ip1	0.186424	0.508554	0.126446	0.130984	-0.508554	0.126446
Rlf	0.511305	0.896842						ENSMUSG00000049878	Rlf	0.161513	0.511305	0.126811	0.113256	-0.511305	0.126811
Lrrc4	0.614469	0.894334						ENSMUSG00000049939	Lrrc4	0.0266583	0.614469	0.127546	0.0173455	-0.614469	0.127546
Gan	0.570793	0.894334						ENSMUSG00000052557	Gan	0.0404471	0.570793	0.127546	0.0271662	-0.570793	0.127546
Nr4a3	0.519	0.893253						ENSMUSG00000028341	Nr4a3	0.122536	0.519	0.127864	0.0854523	-0.519	0.127864
Hivep1	0.51508	0.892855						ENSMUSG00000021366	Hivep1	0.126213	0.51508	0.127981	0.0882582	-0.51508	0.127981
AW209491	0.500091	0.890143						ENSMUSG00000039182	AW209491	0.233674	0.500091	0.128783	0.165165	-0.500091	0.128783
Fzd1	0.634077	0.890077						ENSMUSG00000044674	Fzd1	0.0218782	0.634077	0.128802	0.0140295	-0.634077	0.128802
Slc13a1	0.699686	0.889084						ENSMUSG00000029700	Slc13a1	0.0154434	0.699686	0.129097	0.00943802	-0.699686	0.129097
Pak1	0.489434	0.888497						ENSMUSG00000030774	Pak1	0.716097	0.489434	0.129272	0.510035	-0.489434	0.129272
Socs4	0.569076	0.888497						ENSMUSG00000048379	Socs4	0.0421017	0.569076	0.129272	0.028314	-0.569076	0.129272
Pskh1	0.552804	0.888435						ENSMUSG00000048310	Pskh1	0.0530408	0.552804	0.12929	0.036094	-0.552804	0.12929
Ino80c	0.534894	0.888435						ENSMUSG00000047989	Ino80c	0.0730805	0.534894	0.12929	0.0503786	-0.534894	0.12929
Amigo2	0.551551	0.886941						ENSMUSG00000048218	Amigo2	0.0557986	0.551551	0.129735	0.0380071	-0.551551	0.129735
Fam90a1b	0.803957	0.886446						ENSMUSG00000043549	Fam90a1b	0.00992792	0.803957	0.129884	0.00561179	-0.803957	0.129884
Zfp93	0.615088	0.886174						ENSMUSG00000055305	Zfp93	0.0249117	0.615088	0.129965	0.0161977	-0.615088	0.129965
Arih1	0.500053	0.886174						ENSMUSG00000025234	Arih1	0.219058	0.500053	0.129965	0.154834	-0.500053	0.129965
Khnyn	0.565761	0.885401						ENSMUSG00000047153	Khnyn	0.0421937	0.565761	0.130196	0.0284416	-0.565761	0.130196
Syt13	0.487044	0.882335						ENSMUSG00000027220	Syt13	0.734574	0.487044	0.131119	0.524065	-0.487044	0.131119
Nono	0.485059	0.882335						ENSMUSG00000031311	Nono	1.0713	0.485059	0.131119	0.765372	-0.485059	0.131119
Rpsa	0.482741	0.882335						ENSMUSG00000032518	Rpsa	4.07541	0.482741	0.131119	2.91647	-0.482741	0.131119
Dnaaf2	0.564462	0.882335						ENSMUSG00000020973	Dnaaf2	0.0436645	0.564462	0.131119	0.0294619	-0.564462	0.131119
Ina	0.487485	0.882335						ENSMUSG00000034336	Ina	0.719958	0.487485	0.131119	0.513479	-0.487485	0.131119
Gm12216	0.540009	0.880719						ENSMUSG00000081769	Gm12216	0.0644396	0.540009	0.131608	0.0442566	-0.540009	0.131608
Slc38a9	0.510995	0.879506						ENSMUSG00000047789	Slc38a9	0.126765	0.510995	0.131976	0.0888959	-0.510995	0.131976
Fbxo34	0.508938	0.879212						ENSMUSG00000037536	Fbxo34	0.140921	0.508938	0.132065	0.0989716	-0.508938	0.132065
Dnttip2	0.505417	0.878348						ENSMUSG00000039756	Dnttip2	0.153975	0.505417	0.132328	0.10841	-0.505417	0.132328
Atf7	0.566271	0.878086						ENSMUSG00000099083	Atf7	0.0416421	0.566271	0.132408	0.028059	-0.566271	0.132408
Csrp3	1.29316	0.878043						ENSMUSG00000030470	Csrp3	0.00303353	1.29316	0.132421	0.00114787	-1.29316	0.132421
Rab27a	0.573767	0.877806						ENSMUSG00000032202	Rab27a	0.0378732	0.573767	0.132493	0.0253806	-0.573767	0.132493
Hnf1b	0.657824	0.877194						ENSMUSG00000020679	Hnf1b	0.0180173	0.657824	0.13268	0.0113511	-0.657824	0.13268
Cilp2	1.43452	0.874923						ENSMUSG00000044006	Cilp2	0.00266583	1.43452	0.133376	0.000892785	-1.43452	0.133376
Fbxw7	0.490371	0.872086						ENSMUSG00000028086	Fbxw7	0.354831	0.490371	0.13425	0.252531	-0.490371	0.13425
Slc39a6	0.484371	0.870843						ENSMUSG00000024270	Slc39a6	0.712696	0.484371	0.134635	0.509398	-0.484371	0.134635
Wdr20	0.524267	0.870028						ENSMUSG00000037957	Wdr20	0.0787799	0.524267	0.134887	0.054715	-0.524267	0.134887
Snhg11	0.478613	0.868158						ENSMUSG00000044349	Snhg11	17.094	0.478613	0.13547	12.2681	-0.478613	0.13547
Ammecr1	0.508929	0.868158						ENSMUSG00000042225	Ammecr1	0.126765	0.508929	0.13547	0.0890234	-0.508929	0.13547
Sox5	0.496193	0.867474						ENSMUSG00000041540	Sox5	0.208578	0.496193	0.135683	0.14782	-0.496193	0.135683
Bcl2l13	0.517532	0.86615						ENSMUSG00000009112	Bcl2l13	0.0915575	0.517532	0.136098	0.0638979	-0.517532	0.136098
Lrriq1	0.58438	0.864284						ENSMUSG00000019892	Lrriq1	0.0308869	0.58438	0.136684	0.0205341	-0.58438	0.136684
Tm9sf1	0.651257	0.862788						ENSMUSG00000002320	Tm9sf1	0.0189366	0.651257	0.137155	0.0119888	-0.651257	0.137155
Nipbl	0.498059	0.862788						ENSMUSG00000022141	Nipbl	0.164178	0.498059	0.137155	0.11619	-0.498059	0.137155
Myo10	0.486174	0.862683						ENSMUSG00000022272	Myo10	0.390958	0.486174	0.137188	0.279059	-0.486174	0.137188
H3f3a	0.477476	0.86161						ENSMUSG00000060743	H3f3a	2.70784	0.477476	0.137528	1.94487	-0.477476	0.137528
Coch	0.574168	0.86161						ENSMUSG00000020953	Coch	0.0462384	0.574168	0.137528	0.0309924	-0.574168	0.137528
Nppa	0.656118	0.86156						ENSMUSG00000041616	Nppa	0.0732644	0.656118	0.137544	0.0464248	-0.656118	0.137544
Btg2	0.483824	0.860437						ENSMUSG00000020423	Btg2	1.03168	0.483824	0.137899	0.737696	-0.483824	0.137899
Scarb1	0.491543	0.860437						ENSMUSG00000037936	Scarb1	0.239465	0.491543	0.137899	0.170267	-0.491543	0.137899
Arsb	0.50983	0.85701						ENSMUSG00000042082	Arsb	0.1036	0.50983	0.138992	0.0726982	-0.50983	0.138992
Sord	0.542473	0.856978						ENSMUSG00000027227	Sord	0.0537762	0.542473	0.139002	0.0368593	-0.542473	0.139002
Tgm5	2.84955	0.854509						ENSMUSG00000053675	Tgm5	0.000827327	2.84955	0.139795	0	-2.84955	0.139795
Ppm1l	0.491987	0.852507						ENSMUSG00000027784	Ppm1l	0.21676	0.491987	0.140441	0.154069	-0.491987	0.140441
Chst1	0.476937	0.851414						ENSMUSG00000027221	Chst1	1.16184	0.476937	0.140795	0.834754	-0.476937	0.140795
Atp7a	0.697551	0.838839						ENSMUSG00000033792	Atp7a	0.0139726	0.697551	0.144931	0.00854523	-0.697551	0.144931
Stmn2	0.471693	0.838724						ENSMUSG00000027500	Stmn2	6.93897	0.471693	0.144969	5.00393	-0.471693	0.144969
Mtnr1a	0.546414	0.83533						ENSMUSG00000054764	Mtnr1a	0.0496396	0.546414	0.146107	0.0339258	-0.546414	0.146107
Pfkm	0.48096	0.833013						ENSMUSG00000033065	Pfkm	0.30749	0.48096	0.146888	0.220263	-0.48096	0.146888
Malt1	0.599637	0.833013						ENSMUSG00000032688	Malt1	0.0244521	0.599637	0.146888	0.0160701	-0.599637	0.146888
Rps4x	0.469761	0.831077						ENSMUSG00000031320	Rps4x	6.04905	0.469761	0.147544	4.36802	-0.469761	0.147544
Gm3854	0.593099	0.831077						ENSMUSG00000109398	Gm3854	0.0268422	0.593099	0.147544	0.0177282	-0.593099	0.147544
Lims1	0.493821	0.831005						ENSMUSG00000019920	Lims1	0.151125	0.493821	0.147569	0.107262	-0.493821	0.147569
Zfp984	0.763693	0.828646						ENSMUSG00000078495	Zfp984	0.00965215	0.763693	0.148373	0.00561179	-0.763693	0.148373
Rcan1	0.48084	0.828646						ENSMUSG00000022951	Rcan1	0.31227	0.48084	0.148373	0.223706	-0.48084	0.148373
Cct2	0.471925	0.827402						ENSMUSG00000034024	Cct2	0.924676	0.471925	0.148798	0.666656	-0.471925	0.148798
Xndc1	0.521534	0.82708						ENSMUSG00000099481	Xndc1	0.0650831	0.521534	0.148909	0.045277	-0.521534	0.148909
Lig3	0.542154	0.82708						ENSMUSG00000020697	Lig3	0.0457788	0.542154	0.148909	0.031375	-0.542154	0.148909
Eif2a	0.477644	0.826719						ENSMUSG00000027810	Eif2a	0.354556	0.477644	0.149032	0.254571	-0.477644	0.149032
Dppa2	1.42071	0.826719						ENSMUSG00000072419	Dppa2	0.00229813	1.42071	0.149032	0.000765245	-1.42071	0.149032
Fam107b	0.685888	0.826512						ENSMUSG00000026655	Fam107b	0.0140646	0.685888	0.149104	0.00867277	-0.685888	0.149104
Rasgrp1	0.484557	0.826512						ENSMUSG00000027347	Rasgrp1	0.254725	0.484557	0.149104	0.182001	-0.484557	0.149104
Zfp677	0.737843	0.826512						ENSMUSG00000062743	Zfp677	0.0107552	0.737843	0.149104	0.00637704	-0.737843	0.149104
Adcy9	0.586923	0.826501						ENSMUSG00000005580	Adcy9	0.0273018	0.586923	0.149107	0.0181108	-0.586923	0.149107
Ildr1	0.690355	0.826501						ENSMUSG00000022900	Ildr1	0.0136969	0.690355	0.149107	0.00841769	-0.690355	0.149107
Nalcn	0.477042	0.820782						ENSMUSG00000000197	Nalcn	0.321922	0.477042	0.151084	0.231231	-0.477042	0.151084
Lingo1	0.470675	0.8206						ENSMUSG00000049556	Lingo1	0.890296	0.470675	0.151147	0.642423	-0.470675	0.151147
Phactr3	0.472256	0.817799						ENSMUSG00000027525	Phactr3	0.655427	0.472256	0.152125	0.472411	-0.472256	0.152125
Slu7	0.482786	0.813826						ENSMUSG00000020409	Slu7	0.189182	0.482786	0.153523	0.135321	-0.482786	0.153523
Cdnf	1.19748	0.813281						ENSMUSG00000039496	Cdnf	0.00312546	1.19748	0.153716	0.00127541	-1.19748	0.153716
Rbm14	0.497952	0.812928						ENSMUSG00000006456	Rbm14	0.110494	0.497952	0.153841	0.0781825	-0.497952	0.153841
Hsp90aa1	0.46474	0.812126						ENSMUSG00000021270	Hsp90aa1	7.60102	0.46474	0.154125	5.50785	-0.46474	0.154125
Rpl7	0.464484	0.811131						ENSMUSG00000043716	Rpl7	4.14224	0.464484	0.154479	3.00205	-0.464484	0.154479
Il7	1.59801	0.811131						ENSMUSG00000040329	Il7	0.0018385	1.59801	0.154479	0.000510163	-1.59801	0.154479
Rab43	0.687497	0.811131						ENSMUSG00000030055	Rab43	0.0130534	0.687497	0.154479	0.00803507	-0.687497	0.154479
Oxr1	0.477184	0.808775						ENSMUSG00000022307	Oxr1	0.247922	0.477184	0.155319	0.178047	-0.477184	0.155319
Nim1k	0.489529	0.807869						ENSMUSG00000095930	Nim1k	0.147632	0.489529	0.155643	0.105094	-0.489529	0.155643
Cry2	0.475191	0.807299						ENSMUSG00000068742	Cry2	0.290484	0.475191	0.155848	0.208912	-0.475191	0.155848
Hspa14	0.481106	0.80661						ENSMUSG00000109865	Hspa14	0.185045	0.481106	0.156095	0.132515	-0.481106	0.156095
Ppp1r42	1.11259	0.805711						ENSMUSG00000025916	Ppp1r42	0.00376893	1.11259	0.156419	0.00165803	-1.11259	0.156419
Mar-10	1.11259	0.805711						ENSMUSG00000078627	2010-03-01	0.00376893	1.11259	0.156419	0.00165803	-1.11259	0.156419
Nkd1	0.478564	0.803687						ENSMUSG00000031661	Nkd1	0.348029	0.478564	0.157149	0.249725	-0.478564	0.157149
Fam53c	0.485364	0.801888						ENSMUSG00000034300	Fam53c	0.154526	0.485364	0.157802	0.110323	-0.485364	0.157802
Amer2	0.470219	0.801684						ENSMUSG00000021986	Amer2	0.396198	0.470219	0.157876	0.285946	-0.470219	0.157876
Bnip3l	0.465004	0.800362						ENSMUSG00000022051	Bnip3l	0.886803	0.465004	0.158357	0.642423	-0.465004	0.158357
Plcl1	0.492501	0.799982						ENSMUSG00000038349	Plcl1	0.122996	0.492501	0.158496	0.0873654	-0.492501	0.158496
Zfp386	0.47835	0.799023						ENSMUSG00000042063	Zfp386	0.193043	0.47835	0.158846	0.138509	-0.47835	0.158846
Homer1	0.493223	0.798401						ENSMUSG00000007617	Homer1	0.121801	0.493223	0.159074	0.0864726	-0.493223	0.159074
Brca2	0.668718	0.796132						ENSMUSG00000041147	Brca2	0.014708	0.668718	0.159907	0.00918293	-0.668718	0.159907
Zfp143	0.548687	0.79413						ENSMUSG00000061079	Zfp143	0.0379651	0.548687	0.160646	0.0258908	-0.548687	0.160646
Palld	0.477313	0.793674						ENSMUSG00000058056	Palld	0.23303	0.477313	0.160815	0.167333	-0.477313	0.160815
Ccdc15	0.64052	0.79254						ENSMUSG00000034303	Ccdc15	0.0170062	0.64052	0.161235	0.010841	-0.64052	0.161235
Khdrbs1	0.464835	0.791273						ENSMUSG00000028790	Khdrbs1	0.564053	0.464835	0.161706	0.408641	-0.464835	0.161706
Arid4a	0.468762	0.789789						ENSMUSG00000048118	Arid4a	0.348672	0.468762	0.16226	0.251893	-0.468762	0.16226
Pde2a	0.505821	0.788246						ENSMUSG00000110195	Pde2a	0.0723451	0.505821	0.162837	0.0508888	-0.505821	0.162837
Tcp11l2	0.4782	0.788246						ENSMUSG00000020034	Tcp11l2	0.171349	0.4782	0.162837	0.122949	-0.4782	0.162837
Sipa1l2	0.533599	0.788246						ENSMUSG00000001995	Sipa1l2	0.0443999	0.533599	0.162837	0.0306098	-0.533599	0.162837
Wipf2	0.497434	0.788246						ENSMUSG00000038013	Wipf2	0.0911898	0.497434	0.162837	0.0645356	-0.497434	0.162837
Mbnl2	0.463549	0.788143						ENSMUSG00000022139	Mbnl2	0.639524	0.463549	0.162876	0.463738	-0.463549	0.162876
Gpcpd1	0.469466	0.787984						ENSMUSG00000027346	Gpcpd1	0.310523	0.469466	0.162936	0.224217	-0.469466	0.162936
Uvrag	0.498993	0.787511						ENSMUSG00000035354	Uvrag	0.0824569	0.498993	0.163113	0.0582861	-0.498993	0.163113
Samd4b	0.48357	0.786648						ENSMUSG00000109336	Samd4b	0.142208	0.48357	0.163438	0.10165	-0.48357	0.163438
Fggy	0.524981	0.785349						ENSMUSG00000028573	Fggy	0.0500073	0.524981	0.163927	0.0346911	-0.524981	0.163927
Dgkg	0.468534	0.785331						ENSMUSG00000022861	Dgkg	0.320911	0.468534	0.163934	0.231869	-0.468534	0.163934
Xlr3a	0.63342	0.784026						ENSMUSG00000057836	Xlr3a	0.0181093	0.63342	0.164427	0.0116062	-0.63342	0.164427
Zranb1	0.467841	0.78203						ENSMUSG00000030967	Zranb1	0.321462	0.467841	0.165185	0.232379	-0.467841	0.165185
Wif1	0.67023	0.780958						ENSMUSG00000020218	Wif1	0.0155354	0.67023	0.165593	0.0096931	-0.67023	0.165593
Pnrc1	0.459487	0.778048						ENSMUSG00000040128	Pnrc1	0.929364	0.459487	0.166706	0.675838	-0.459487	0.166706
Ccdc91	0.476153	0.777902						ENSMUSG00000030301	Ccdc91	0.16188	0.476153	0.166762	0.116317	-0.476153	0.166762
Rgcc	0.513495	0.777902						ENSMUSG00000022018	Rgcc	0.0933041	0.513495	0.166762	0.0653009	-0.513495	0.166762
Ccng2	0.484061	0.774663						ENSMUSG00000029385	Ccng2	0.125846	0.484061	0.168011	0.0899162	-0.484061	0.168011
Fam227a	0.506309	0.774663						ENSMUSG00000042564	Fam227a	0.0678408	0.506309	0.168011	0.0477002	-0.506309	0.168011
Kcnc1	0.460533	0.772162						ENSMUSG00000058975	Kcnc1	0.565708	0.460533	0.168981	0.411064	-0.460533	0.168981
Angptl2	1.14911	0.772078						ENSMUSG00000004105	Angptl2	0.00358508	1.14911	0.169014	0.00153049	-1.14911	0.169014
Fam102b	0.477887	0.772078						ENSMUSG00000040339	Fam102b	0.159766	0.477887	0.169014	0.114659	-0.477887	0.169014
Hmgxb4	0.499023	0.771334						ENSMUSG00000034518	Hmgxb4	0.0779526	0.499023	0.169303	0.0550976	-0.499023	0.169303
Rab6a	0.455364	0.770782						ENSMUSG00000030704	Rab6a	2.12071	0.455364	0.169519	1.54669	-0.455364	0.169519
Tcp1	0.456622	0.770647						ENSMUSG00000068039	Tcp1	1.08959	0.456622	0.169572	0.793941	-0.456622	0.169572
Oasl2	0.815202	0.769507						ENSMUSG00000029561	Oasl2	0.00753787	0.815202	0.170017	0.00420884	-0.815202	0.170017
Nek4	0.530772	0.767071						ENSMUSG00000021918	Nek4	0.0421017	0.530772	0.170974	0.0290793	-0.530772	0.170974
Dcx	0.469805	0.766911						ENSMUSG00000031285	Dcx	0.197731	0.469805	0.171037	0.142718	-0.469805	0.171037
Tmem2	0.553466	0.765937						ENSMUSG00000024754	Tmem2	0.0309788	0.553466	0.17142	0.0210442	-0.553466	0.17142
Ddx46	0.464337	0.765563						ENSMUSG00000021500	Ddx46	0.28074	0.464337	0.171568	0.203428	-0.464337	0.171568
Ttc19	0.459164	0.759961						ENSMUSG00000042298	Ttc19	0.429291	0.459164	0.173796	0.31222	-0.459164	0.173796
Tln2	0.463852	0.759953						ENSMUSG00000052698	Tln2	0.274489	0.463852	0.173799	0.198964	-0.463852	0.173799
Lrrc61	0.495761	0.757811						ENSMUSG00000073096	Lrrc61	0.0739998	0.495761	0.174658	0.0524193	-0.495761	0.174658
1600012H06Rik	0.510919	0.757588						ENSMUSG00000050088	1600012H06Rik	0.0551551	0.510919	0.174748	0.0386448	-0.510919	0.174748
Eif2ak3	0.521866	0.75704						ENSMUSG00000031668	Eif2ak3	0.0458707	0.521866	0.174968	0.0318852	-0.521866	0.174968
Zfp27	0.553937	0.753589						ENSMUSG00000062040	Zfp27	0.0304272	0.553937	0.176364	0.0206616	-0.553937	0.176364
Hdac4	0.480831	0.751781						ENSMUSG00000026313	Hdac4	0.108656	0.480831	0.1771	0.0777999	-0.480831	0.1771
Diaph1	0.483924	0.751781						ENSMUSG00000024456	Diaph1	0.0985438	0.483924	0.1771	0.0704025	-0.483924	0.1771
Gpr45	0.524513	0.751388						ENSMUSG00000041907	Gpr45	0.0424694	0.524513	0.177261	0.0294619	-0.524513	0.177261
Usp36	0.479426	0.751388						ENSMUSG00000033909	Usp36	0.124375	0.479426	0.177261	0.089151	-0.479426	0.177261
Fhad1	0.519147	0.750489						ENSMUSG00000051435	Fhad1	0.046698	0.519147	0.177628	0.0325229	-0.519147	0.177628
E330034G19Rik	1.08017	0.748968						ENSMUSG00000038925	E330034G19Rik	0.00395278	1.08017	0.178251	0.00178557	-1.08017	0.178251
Nsun7	0.475896	0.748788						ENSMUSG00000029206	Nsun7	0.128328	0.475896	0.178325	0.092212	-0.475896	0.178325
Fosb	0.45152	0.748377						ENSMUSG00000003545	Fosb	1.75632	0.45152	0.178494	1.28434	-0.45152	0.178494
Spata6	0.580306	0.747156						ENSMUSG00000034401	Spata6	0.0229813	0.580306	0.178996	0.0153049	-0.580306	0.178996
Ncmap	0.79066	0.747156						ENSMUSG00000043924	Ncmap	0.00762979	0.79066	0.178996	0.00433639	-0.79066	0.178996
Ddx50	0.451582	0.747156						ENSMUSG00000020076	Ddx50	0.862718	0.451582	0.178996	0.630817	-0.451582	0.178996
Pten	0.453064	0.746051						ENSMUSG00000013663	Pten	0.590895	0.453064	0.179452	0.431598	-0.453064	0.179452
Lpar6	0.483733	0.745634						ENSMUSG00000033446	Lpar6	0.104059	0.483733	0.179625	0.0743563	-0.483733	0.179625
Nr4a1	0.460487	0.743117						ENSMUSG00000023034	Nr4a1	0.503566	0.460487	0.180669	0.365914	-0.460487	0.180669
Eid3	2.11259	0.742976						ENSMUSG00000109864	Eid3	0.00101118	2.11259	0.180727	0.000127541	-2.11259	0.180727
Zfp963	0.556007	0.74266						ENSMUSG00000092260	Zfp963	0.028221	0.556007	0.180859	0.0191311	-0.556007	0.180859
Fpgt	0.49682	0.740804						ENSMUSG00000053870	Fpgt	0.0637961	0.49682	0.181634	0.0451494	-0.49682	0.181634
Ywhaq	0.446495	0.740804						ENSMUSG00000076432	Ywhaq	4.45102	0.446495	0.181634	3.26632	-0.446495	0.181634
Zfyve9	0.490744	0.73901						ENSMUSG00000034557	Zfyve9	0.0744594	0.490744	0.182386	0.0529294	-0.490744	0.182386
Zfand5	0.448206	0.73901						ENSMUSG00000024750	Zfand5	1.26526	0.448206	0.182386	0.927349	-0.448206	0.182386
Bmt2	0.458379	0.738999						ENSMUSG00000042742	Bmt2	0.265388	0.458379	0.18239	0.193097	-0.458379	0.18239
Isg20l2	0.535159	0.735625						ENSMUSG00000048039	Isg20l2	0.0352074	0.535159	0.183813	0.0242327	-0.535159	0.183813
Baz2a	0.476457	0.733427						ENSMUSG00000040054	Baz2a	0.109391	0.476457	0.184745	0.0785651	-0.476457	0.184745
Rbm7	0.451685	0.732625						ENSMUSG00000042396	Rbm7	0.409803	0.451685	0.185086	0.299593	-0.451685	0.185086
Prr18	0.485028	0.732625						ENSMUSG00000055945	Prr18	0.0827327	0.485028	0.185086	0.0590514	-0.485028	0.185086
Zfp157	0.458928	0.731043						ENSMUSG00000036898	Zfp157	0.205361	0.458928	0.185762	0.14935	-0.458928	0.185762
Dhx40	0.473854	0.731043						ENSMUSG00000018425	Dhx40	0.116102	0.473854	0.185762	0.0835392	-0.473854	0.185762
Adcy3	0.458753	0.731043						ENSMUSG00000020654	Adcy3	0.212347	0.458753	0.185762	0.154452	-0.458753	0.185762
Smc3	0.451648	0.729599						ENSMUSG00000024974	Smc3	0.355199	0.451648	0.186381	0.259673	-0.451648	0.186381
Med7	0.455123	0.727601						ENSMUSG00000020397	Med7	0.256747	0.455123	0.18724	0.18723	-0.455123	0.18724
Scg2	0.442853	0.727542						ENSMUSG00000050711	Scg2	16.9161	0.442853	0.187265	12.4452	-0.442853	0.187265
Stk24	0.461928	0.727412						ENSMUSG00000063410	Stk24	0.161696	0.461928	0.187322	0.117337	-0.461928	0.187322
Mga	0.455709	0.727024						ENSMUSG00000033943	Mga	0.235512	0.455709	0.187489	0.17167	-0.455709	0.187489
Lmna	0.445346	0.725743						ENSMUSG00000028063	Lmna	1.13233	0.445346	0.188043	0.831566	-0.445346	0.188043
Ankrd52	0.813028	0.7241						ENSMUSG00000014498	Ankrd52	0.00707824	0.813028	0.188756	0.00395376	-0.813028	0.188756
D630023F18Rik	0.5651	0.722613						ENSMUSG00000044816	D630023F18Rik	0.0250037	0.5651	0.189403	0.0168354	-0.5651	0.189403
Tmtc4	0.469177	0.722613						ENSMUSG00000041594	Tmtc4	0.131085	0.469177	0.189403	0.0946352	-0.469177	0.189403
Mat2a	0.443789	0.719845						ENSMUSG00000053907	Mat2a	0.932489	0.443789	0.190614	0.685532	-0.443789	0.190614
Trmt10c	0.467891	0.719845						ENSMUSG00000044763	Trmt10c	0.126029	0.467891	0.190614	0.0910641	-0.467891	0.190614
Npnt	0.5651	0.717931						ENSMUSG00000040998	Npnt	0.0250037	0.5651	0.191456	0.0168354	-0.5651	0.191456
Peg3	0.44051	0.717439						ENSMUSG00000002265	Peg3	2.33628	0.44051	0.191673	1.72155	-0.44051	0.191673
Nrp1	0.472746	0.716674						ENSMUSG00000025810	Nrp1	0.113711	0.472746	0.192011	0.0818812	-0.472746	0.192011
Map2k4	0.452319	0.716674						ENSMUSG00000033352	Map2k4	0.24351	0.452319	0.192011	0.177919	-0.452319	0.192011
Mis12	0.496853	0.716674						ENSMUSG00000040599	Mis12	0.055339	0.496853	0.192011	0.039155	-0.496853	0.192011
Fam131a	0.447514	0.716589						ENSMUSG00000050821	Fam131a	0.363748	0.447514	0.192049	0.266688	-0.447514	0.192049
Pi4k2b	0.601626	0.716017						ENSMUSG00000029186	Pi4k2b	0.0182931	0.601626	0.192302	0.0119888	-0.601626	0.192302
Lgi2	0.512196	0.715671						ENSMUSG00000039252	Lgi2	0.0426533	0.512196	0.192455	0.0298445	-0.512196	0.192455
Zfp287	0.505849	0.713296						ENSMUSG00000005267	Zfp287	0.0482607	0.505849	0.19351	0.0339258	-0.505849	0.19351
Zfyve26	0.496235	0.712646						ENSMUSG00000066440	Zfyve26	0.0542359	0.496235	0.1938	0.0383898	-0.496235	0.1938
Ston2	0.50543	0.710127						ENSMUSG00000020961	Ston2	0.0473415	0.50543	0.194927	0.0332881	-0.50543	0.194927
Hinfp	0.514569	0.709217						ENSMUSG00000032119	Hinfp	0.0403552	0.514569	0.195336	0.0281865	-0.514569	0.195336
Slc17a1	1.46623	0.709217						ENSMUSG00000021335	Slc17a1	0.00202235	1.46623	0.195336	0.000637704	-1.46623	0.195336
Patl1	0.500859	0.709217						ENSMUSG00000046139	Patl1	0.0489961	0.500859	0.195336	0.0345635	-0.500859	0.195336
Trmo	0.541793	0.703932						ENSMUSG00000028331	Trmo	0.0281291	0.541793	0.197728	0.0192587	-0.541793	0.197728
Nrros	0.787012	0.702599						ENSMUSG00000052384	Nrros	0.00717017	0.787012	0.198336	0.0040813	-0.787012	0.198336
Taok2	0.457653	0.700389						ENSMUSG00000059981	Taok2	0.151585	0.457653	0.199348	0.110323	-0.457653	0.199348
N4bp2l1	0.438015	0.698614						ENSMUSG00000041132	N4bp2l1	0.834773	0.438015	0.200164	0.616149	-0.438015	0.200164
Zbtb20	0.438539	0.698327						ENSMUSG00000022708	Zbtb20	0.763347	0.438539	0.200296	0.56322	-0.438539	0.200296
C2cd2l	0.456815	0.697967						ENSMUSG00000032120	C2cd2l	0.149746	0.456815	0.200463	0.109047	-0.456815	0.200463
Zfp184	0.51703	0.697967						ENSMUSG00000006720	Zfp184	0.0373216	0.51703	0.200463	0.0260183	-0.51703	0.200463
Bambi	0.478393	0.697967						ENSMUSG00000024232	Bambi	0.0819973	0.478393	0.200463	0.0587963	-0.478393	0.200463
Spag6l	0.467952	0.697511						ENSMUSG00000022783	Spag6l	0.108748	0.467952	0.200673	0.0785651	-0.467952	0.200673
Jmjd1c	0.44278	0.697375						ENSMUSG00000037876	Jmjd1c	0.351982	0.44278	0.200736	0.258908	-0.44278	0.200736
Cyp51	0.451029	0.692787						ENSMUSG00000001467	Cyp51	0.183667	0.451029	0.202868	0.1343	-0.451029	0.202868
Usp38	0.488662	0.692787						ENSMUSG00000038250	Usp38	0.0569936	0.488662	0.202868	0.040558	-0.488662	0.202868
Rsad1	0.495917	0.690958						ENSMUSG00000039096	Rsad1	0.0495477	0.495917	0.203724	0.0350737	-0.495917	0.203724
Stard4	0.662977	0.690958						ENSMUSG00000024378	Stard4	0.0122261	0.662977	0.203724	0.00765245	-0.662977	0.203724
Fbxl3	0.444203	0.688269						ENSMUSG00000022124	Fbxl3	0.24544	0.444203	0.204989	0.180343	-0.444203	0.204989
Hsp90ab1	0.431372	0.688269						ENSMUSG00000023944	Hsp90ab1	9.08534	0.431372	0.204989	6.73747	-0.431372	0.204989
Map7	0.456542	0.684743						ENSMUSG00000019996	Map7	0.127316	0.456542	0.20666	0.0927221	-0.456542	0.20666
Spag9	0.435695	0.684743						ENSMUSG00000020859	Spag9	0.576923	0.435695	0.20666	0.426496	-0.435695	0.20666
4833439L19Rik	0.435718	0.684743						ENSMUSG00000025871	4833439L19Rik	0.551919	0.435718	0.20666	0.408003	-0.435718	0.20666
Nek7	0.479127	0.682483						ENSMUSG00000026393	Nek7	0.0644396	0.479127	0.207738	0.0461698	-0.479127	0.207738
Zpbp2	2.69755	0.682112						ENSMUSG00000017195	Zpbp2	0.000735402	2.69755	0.207916	0	-2.69755	0.207916
Gpr84	2.69755	0.682112						ENSMUSG00000063234	Gpr84	0.000735402	2.69755	0.207916	0	-2.69755	0.207916
Tigd2	0.443119	0.682044						ENSMUSG00000049232	Tigd2	0.237627	0.443119	0.207949	0.174731	-0.443119	0.207949
Fyco1	0.454805	0.680863						ENSMUSG00000025241	Fyco1	0.134854	0.454805	0.208515	0.0983339	-0.454805	0.208515
Stx16	0.44334	0.680549						ENSMUSG00000027522	Stx16	0.226044	0.44334	0.208666	0.166186	-0.44334	0.208666
Rps3a1	0.429253	0.680549						ENSMUSG00000028081	Rps3a1	6.09262	0.429253	0.208666	4.52476	-0.429253	0.208666
Rtn3	0.429569	0.6795						ENSMUSG00000024758	Rtn3	2.71593	0.429569	0.20917	2.01655	-0.429569	0.20917
Sorbs1	0.461832	0.6795						ENSMUSG00000025006	Sorbs1	0.100382	0.461832	0.20917	0.0728258	-0.461832	0.20917
Nedd9	0.513126	0.679016						ENSMUSG00000021365	Nedd9	0.0363105	0.513126	0.209403	0.0253806	-0.513126	0.209403
A830080D01Rik	0.451721	0.678701						ENSMUSG00000044150	A830080D01Rik	0.153055	0.451721	0.209555	0.111853	-0.451721	0.209555
Kcnj5	1.11259	0.677184						ENSMUSG00000032034	Kcnj5	0.00321738	1.11259	0.210289	0.00140295	-1.11259	0.210289
Ssh1	0.464825	0.675345						ENSMUSG00000042121	Ssh1	0.0866855	0.464825	0.211181	0.0627501	-0.464825	0.211181
Sh2d5	0.473249	0.675137						ENSMUSG00000045349	Sh2d5	0.0693116	0.473249	0.211282	0.0498684	-0.473249	0.211282
Ppp1r12a	0.435355	0.674082						ENSMUSG00000019907	Ppp1r12a	0.375698	0.435355	0.211796	0.277784	-0.435355	0.211796
Supt7l	0.462231	0.671519						ENSMUSG00000053134	Supt7l	0.0910979	0.462231	0.21305	0.0660661	-0.462231	0.21305
Stk35	0.483978	0.671279						ENSMUSG00000037885	Stk35	0.0537762	0.483978	0.213168	0.0383898	-0.483978	0.213168
Phkb	0.484857	0.670165						ENSMUSG00000036879	Phkb	0.0518458	0.484857	0.213715	0.0369868	-0.484857	0.213715
Eef1b2	0.42713	0.667774						ENSMUSG00000025967	Eef1b2	1.64748	0.42713	0.214895	1.22528	-0.42713	0.214895
Rps10	0.426133	0.667674						ENSMUSG00000052146	Rps10	3.56302	0.426133	0.214944	2.65183	-0.426133	0.214944
Wdr13	0.437047	0.663339						ENSMUSG00000031166	Wdr13	0.242499	0.437047	0.217101	0.179067	-0.437047	0.217101
Apoh	0.890196	0.661775						ENSMUSG00000000049	Apoh	0.00487204	0.890196	0.217884	0.00255082	-0.890196	0.217884
Zfp930	0.498993	0.660559						ENSMUSG00000059897	Zfp930	0.0411825	0.498993	0.218494	0.0290793	-0.498993	0.218494
Prrc2b	0.429587	0.656698						ENSMUSG00000039262	Prrc2b	0.44308	0.429587	0.220446	0.328928	-0.429587	0.220446
Sertad2	0.470889	0.655881						ENSMUSG00000049800	Sertad2	0.06637	0.470889	0.220861	0.0478278	-0.470889	0.220861
Pnmal1	0.425058	0.654978						ENSMUSG00000041141	Pnmal1	1.17388	0.425058	0.221321	0.874292	-0.425058	0.221321
Ccnt1	0.438358	0.654624						ENSMUSG00000011960	Ccnt1	0.185689	0.438358	0.221501	0.136979	-0.438358	0.221501
Fgfr2	0.606577	0.654446						ENSMUSG00000030849	Fgfr2	0.0154434	0.606577	0.221592	0.0100757	-0.606577	0.221592
Dnajc27	0.435501	0.653354						ENSMUSG00000020657	Dnajc27	0.218782	0.435501	0.22215	0.161722	-0.435501	0.22215
Lonrf1	0.454309	0.652955						ENSMUSG00000039633	Lonrf1	0.0968892	0.454309	0.222354	0.0706576	-0.454309	0.222354
Fam13b	0.48032	0.650484						ENSMUSG00000036501	Fam13b	0.0495477	0.48032	0.223623	0.0354563	-0.48032	0.223623
Rabgap1l	0.432349	0.65046						ENSMUSG00000026721	Rabgap1l	0.259781	0.432349	0.223635	0.192459	-0.432349	0.223635
Retreg1	0.426294	0.64646						ENSMUSG00000022270	Retreg1	0.462292	0.426294	0.225705	0.343977	-0.426294	0.225705
Nup62cl	0.444674	0.645586						ENSMUSG00000072944	Nup62cl	0.150573	0.444674	0.226159	0.110578	-0.444674	0.226159
Nbr1	0.43427	0.645586						ENSMUSG00000017119	Nbr1	0.202052	0.43427	0.226159	0.149478	-0.43427	0.226159
Kcnma1	0.426499	0.644646						ENSMUSG00000063142	Kcnma1	0.416421	0.426499	0.226649	0.309796	-0.426499	0.226649
Zfp994	0.522776	0.642564						ENSMUSG00000096433	Zfp994	0.0272099	0.522776	0.227738	0.018876	-0.522776	0.227738
Efcab1	0.437125	0.641659						ENSMUSG00000068617	Efcab1	0.158939	0.437125	0.228213	0.117337	-0.437125	0.228213
Epm2a	0.460511	0.641303						ENSMUSG00000055493	Epm2a	0.071334	0.460511	0.2284	0.0517815	-0.460511	0.2284
Pcnt	0.495445	0.640791						ENSMUSG00000001151	Pcnt	0.0365862	0.495445	0.22867	0.0258908	-0.495445	0.22867
Cul4b	0.477646	0.640386						ENSMUSG00000031095	Cul4b	0.0494558	0.477646	0.228883	0.0354563	-0.477646	0.228883
Wwc2	0.448979	0.63908						ENSMUSG00000031563	Wwc2	0.108196	0.448979	0.229573	0.0792028	-0.448979	0.229573
Limd1	0.494611	0.63908						ENSMUSG00000025239	Limd1	0.0396198	0.494611	0.229573	0.028059	-0.494611	0.229573
Atic	0.433011	0.638556						ENSMUSG00000026192	Atic	0.187068	0.433011	0.22985	0.138509	-0.433011	0.22985
Cdca4	0.498031	0.638556						ENSMUSG00000047832	Cdca4	0.0353912	0.498031	0.22985	0.024998	-0.498031	0.22985
Cdh24	1.30523	0.636578						ENSMUSG00000059674	Cdh24	0.00211428	1.30523	0.230899	0.000765245	-1.30523	0.230899
Pdcd7	0.431756	0.636578						ENSMUSG00000041837	Pdcd7	0.197915	0.431756	0.230899	0.146672	-0.431756	0.230899
Galnt18	0.491556	0.635563						ENSMUSG00000038296	Galnt18	0.0434806	0.491556	0.231439	0.0308649	-0.491556	0.231439
Zbtb37	0.4911	0.635386						ENSMUSG00000043467	Zbtb37	0.039344	0.4911	0.231534	0.0279314	-0.4911	0.231534
Eef1g	0.416422	0.635277						ENSMUSG00000071644	Eef1g	4.0232	0.416422	0.231592	3.01455	-0.416422	0.231592
Rbm18	0.422264	0.634018						ENSMUSG00000026889	Rbm18	0.439127	0.422264	0.232264	0.327652	-0.422264	0.232264
Ncor1	0.418976	0.632664						ENSMUSG00000018501	Ncor1	0.753235	0.418976	0.232989	0.563348	-0.418976	0.232989
Ddx3y	0.428542	0.632664						ENSMUSG00000069045	Ddx3y	0.274029	0.428542	0.232989	0.203555	-0.428542	0.232989
Gtf3c2	0.437587	0.631906						ENSMUSG00000106864	Gtf3c2	0.151217	0.437587	0.233396	0.111598	-0.437587	0.233396
Etv3	0.456409	0.631356						ENSMUSG00000003382	Etv3	0.076206	0.456409	0.233692	0.0554802	-0.456409	0.233692
Bod1l	0.42246	0.630079						ENSMUSG00000061755	Bod1l	0.368252	0.42246	0.23438	0.274723	-0.42246	0.23438
Sgtb	0.426463	0.630012						ENSMUSG00000042743	Sgtb	0.260608	0.426463	0.234416	0.193862	-0.426463	0.234416
Mxd1	0.443473	0.629557						ENSMUSG00000001156	Mxd1	0.11316	0.443473	0.234662	0.0831566	-0.443473	0.234662
Vps18	0.456873	0.628292						ENSMUSG00000034216	Vps18	0.0694035	0.456873	0.235347	0.0505061	-0.456873	0.235347
Primpol	0.633667	0.628292						ENSMUSG00000038225	Primpol	0.0115826	0.633667	0.235347	0.00739736	-0.633667	0.235347
Actl6a	0.430167	0.62742						ENSMUSG00000027671	Actl6a	0.178795	0.430167	0.235819	0.132642	-0.430167	0.235819
Bhlhb9	0.417887	0.626764						ENSMUSG00000072964	Bhlhb9	0.623345	0.417887	0.236176	0.466544	-0.417887	0.236176
Camkv	0.42875	0.626764						ENSMUSG00000032936	Camkv	0.200765	0.42875	0.236176	0.149095	-0.42875	0.236176
Baiap2l2	0.633667	0.625572						ENSMUSG00000018126	Baiap2l2	0.0115826	0.633667	0.236825	0.00739736	-0.633667	0.236825
Nrip3	0.418442	0.622723						ENSMUSG00000034825	Nrip3	0.542451	0.418442	0.238384	0.405835	-0.418442	0.238384
Galnt3	0.978287	0.622127						ENSMUSG00000026994	Galnt3	0.00367701	0.978287	0.238711	0.00178557	-0.978287	0.238711
Adam4	0.978287	0.622127						ENSMUSG00000072972	Adam4	0.00367701	0.978287	0.238711	0.00178557	-0.978287	0.238711
Sorl1	0.438983	0.621886						ENSMUSG00000049313	Sorl1	0.118859	0.438983	0.238844	0.0876205	-0.438983	0.238844
Flrt3	0.421654	0.62098						ENSMUSG00000051379	Flrt3	0.341226	0.421654	0.239343	0.254699	-0.421654	0.239343
Hspa12a	0.44704	0.62098						ENSMUSG00000025092	Hspa12a	0.0863178	0.44704	0.239343	0.0632602	-0.44704	0.239343
Wdr6	0.41415	0.620364						ENSMUSG00000066357	Wdr6	1.08619	0.41415	0.239682	0.815113	-0.41415	0.239682
Gatad2b	0.421142	0.619958						ENSMUSG00000042390	Gatad2b	0.307122	0.421142	0.239906	0.229318	-0.421142	0.239906
Ell2	0.440748	0.61924						ENSMUSG00000001542	Ell2	0.106541	0.440748	0.240304	0.0784376	-0.440748	0.240304
Dchs2	0.547525	0.618223						ENSMUSG00000102692	Dchs2	0.0200397	0.547525	0.240867	0.0136469	-0.547525	0.240867
Cdkl2	0.425451	0.618125						ENSMUSG00000029403	Cdkl2	0.204074	0.425451	0.240921	0.151901	-0.425451	0.240921
Lypd6b	0.620735	0.615916						ENSMUSG00000026765	Lypd6b	0.0116745	0.620735	0.24215	0.0075249	-0.620735	0.24215
Atp2b3	0.575989	0.615408						ENSMUSG00000031376	Atp2b3	0.0166385	0.575989	0.242433	0.011096	-0.575989	0.242433
Gm20696	0.611283	0.615001						ENSMUSG00000030068	Gm20696	0.0129615	0.611283	0.242661	0.00841769	-0.611283	0.242661
Gle1	0.425002	0.614611						ENSMUSG00000019715	Gle1	0.194422	0.425002	0.242878	0.144759	-0.425002	0.242878
Jmy	0.439522	0.614611						ENSMUSG00000021690	Jmy	0.109391	0.439522	0.242878	0.0806058	-0.439522	0.242878
Dnmbp	0.522109	0.609165						ENSMUSG00000025195	Dnmbp	0.0239006	0.522109	0.245943	0.0165803	-0.522109	0.245943
Mnt	0.445704	0.608775						ENSMUSG00000000282	Mnt	0.0817215	0.445704	0.246164	0.0599442	-0.445704	0.246164
Sertad4	0.451334	0.605193						ENSMUSG00000016262	Sertad4	0.0693116	0.451334	0.248203	0.0506337	-0.451334	0.248203
Nphp4	0.541046	0.605193						ENSMUSG00000039577	Nphp4	0.0197639	0.541046	0.248203	0.0135193	-0.541046	0.248203
Sde2	0.414373	0.603912						ENSMUSG00000038806	Sde2	0.417524	0.414373	0.248936	0.31324	-0.414373	0.248936
Rps12	0.408036	0.603912						ENSMUSG00000061983	Rps12	2.59091	0.408036	0.248936	1.95265	-0.408036	0.248936
Pip5k1a	0.419206	0.603737						ENSMUSG00000028126	Pip5k1a	0.239006	0.419206	0.249037	0.178685	-0.419206	0.249037
Tnfaip1	0.421573	0.602924						ENSMUSG00000017615	Tnfaip1	0.197547	0.421573	0.249503	0.147437	-0.421573	0.249503
Fastkd3	0.455113	0.600662						ENSMUSG00000021532	Fastkd3	0.0623253	0.455113	0.250806	0.0454045	-0.455113	0.250806
Oprl1	0.418948	0.598509						ENSMUSG00000027584	Oprl1	0.225493	0.418948	0.252053	0.168609	-0.418948	0.252053
Kazn	0.454725	0.597022						ENSMUSG00000040606	Kazn	0.060211	0.454725	0.252917	0.043874	-0.454725	0.252917
Ralyl	0.409627	0.596564						ENSMUSG00000039717	Ralyl	0.594205	0.409627	0.253184	0.447285	-0.409627	0.253184
Kif3a	0.409201	0.596564						ENSMUSG00000018395	Kif3a	0.636031	0.409201	0.253184	0.478916	-0.409201	0.253184
Dpysl3	0.416916	0.596466						ENSMUSG00000024501	Dpysl3	0.259229	0.416916	0.253241	0.194117	-0.416916	0.253241
Zfp612	0.409045	0.596441						ENSMUSG00000044676	Zfp612	0.650187	0.409045	0.253255	0.489629	-0.409045	0.253255
Fndc9	0.438744	0.596441						ENSMUSG00000048721	Fndc9	0.109851	0.438744	0.253255	0.0809884	-0.438744	0.253255
Txlng	0.42964	0.596299						ENSMUSG00000038344	Txlng	0.125478	0.42964	0.253338	0.0931048	-0.42964	0.253338
Pyroxd1	0.453401	0.593041						ENSMUSG00000041671	Pyroxd1	0.0591079	0.453401	0.255246	0.0431088	-0.453401	0.255246
Rps6ka2	0.422273	0.593016						ENSMUSG00000023809	Rps6ka2	0.157652	0.422273	0.255261	0.117593	-0.422273	0.255261
Myh7b	0.439901	0.592495						ENSMUSG00000074652	Myh7b	0.0893513	0.439901	0.255567	0.065811	-0.439901	0.255567
Ptbp1	0.427156	0.592495						ENSMUSG00000006498	Ptbp1	0.132464	0.427156	0.255567	0.0984615	-0.427156	0.255567
Sbno1	0.410966	0.591628						ENSMUSG00000038095	Sbno1	0.362277	0.410966	0.256078	0.272427	-0.410966	0.256078
Rasgef1a	0.408219	0.591628						ENSMUSG00000030134	Rasgef1a	0.56773	0.408219	0.256078	0.427772	-0.408219	0.256078
Dffa	0.442491	0.590672						ENSMUSG00000028974	Dffa	0.0770333	0.442491	0.256642	0.0566281	-0.442491	0.256642
Hic2	0.493678	0.59048						ENSMUSG00000050240	Hic2	0.0307949	0.493678	0.256756	0.0218095	-0.493678	0.256756
Plppr1	0.442436	0.588514						ENSMUSG00000063446	Plppr1	0.0754706	0.442436	0.257921	0.0554802	-0.442436	0.257921
Cdh22	0.444544	0.588342						ENSMUSG00000053166	Cdh22	0.071242	0.444544	0.258023	0.0522917	-0.444544	0.258023
A3galt2	1.52763	0.587711						ENSMUSG00000028794	A3galt2	0.00137888	1.52763	0.258398	0.000382622	-1.52763	0.258398
Zfp867	0.483003	0.587251						ENSMUSG00000054519	Zfp867	0.0350235	0.483003	0.258672	0.024998	-0.483003	0.258672
Pcdhgc5	0.628909	0.587062						ENSMUSG00000102543	Pcdhgc5	0.0107552	0.628909	0.258784	0.0068872	-0.628909	0.258784
Rack1	0.402838	0.586664						ENSMUSG00000020372	Rack1	1.60649	0.402838	0.259022	1.21508	-0.402838	0.259022
Ankrd63	0.919943	0.586538						ENSMUSG00000078137	Ankrd63	0.00376893	0.919943	0.259097	0.00191311	-0.919943	0.259097
Rab5b	0.410753	0.586385						ENSMUSG00000000711	Rab5b	0.299492	0.410753	0.259188	0.225237	-0.410753	0.259188
Ets2	0.438164	0.585939						ENSMUSG00000022895	Ets2	0.0818134	0.438164	0.259454	0.0603268	-0.438164	0.259454
Epha3	0.656909	0.585236						ENSMUSG00000052504	Epha3	0.00956022	0.656909	0.259875	0.00599442	-0.656909	0.259875
Mettl21c	1.75002	0.58413						ENSMUSG00000047343	Mettl21c	0.00119503	1.75002	0.260537	0.000255082	-1.75002	0.260537
Prox2	0.95389	0.581448						ENSMUSG00000042320	Prox2	0.00386086	0.95389	0.262151	0.00191311	-0.95389	0.262151
Scn5a	1.45362	0.581444						ENSMUSG00000032511	Scn5a	0.00165465	1.45362	0.262154	0.000510163	-1.45362	0.262154
Fam196b	0.465698	0.581444						ENSMUSG00000069911	Fam196b	0.041826	0.465698	0.262154	0.0302272	-0.465698	0.262154
Txndc16	0.415822	0.58105						ENSMUSG00000021830	Txndc16	0.177875	0.415822	0.262392	0.13328	-0.415822	0.262392
Nr6a1	0.612159	0.580657						ENSMUSG00000063972	Nr6a1	0.0112149	0.612159	0.262629	0.00726982	-0.612159	0.262629
Sh3bgrl	0.412058	0.579513						ENSMUSG00000031246	Sh3bgrl	0.226963	0.412058	0.263322	0.170522	-0.412058	0.263322
Trim32	0.404409	0.579513						ENSMUSG00000051675	Trim32	0.52572	0.404409	0.263322	0.397162	-0.404409	0.263322
Evi5	0.413469	0.579513						ENSMUSG00000011831	Evi5	0.200857	0.413469	0.263322	0.150753	-0.413469	0.263322
Ercc8	0.456704	0.575785						ENSMUSG00000021694	Ercc8	0.0473415	0.456704	0.265592	0.034436	-0.456704	0.265592
Far2	0.444255	0.575304						ENSMUSG00000030303	Far2	0.0648073	0.444255	0.265886	0.0475727	-0.444255	0.265886
Prkd1	0.42097	0.575208						ENSMUSG00000002688	Prkd1	0.146069	0.42097	0.265945	0.109047	-0.42097	0.265945
Scmh1	0.411555	0.575191						ENSMUSG00000000085	Scmh1	0.206188	0.411555	0.265955	0.154962	-0.411555	0.265955
Etfbkmt	0.437923	0.574557						ENSMUSG00000039958	Etfbkmt	0.0729886	0.437923	0.266344	0.0538222	-0.437923	0.266344
Ptp4a2	0.403513	0.574214						ENSMUSG00000028788	Ptp4a2	0.467532	0.403513	0.266554	0.353415	-0.403513	0.266554
Map1a	0.406401	0.572615						ENSMUSG00000027254	Map1a	0.313465	0.406401	0.267537	0.236461	-0.406401	0.267537
Zfp442	0.451275	0.571349						ENSMUSG00000068130	Zfp442	0.0506508	0.451275	0.268319	0.0369868	-0.451275	0.268319
Cntnap5c	1.40209	0.569943						ENSMUSG00000038048	Cntnap5c	0.00193043	1.40209	0.269189	0.000637704	-1.40209	0.269189
Rprd1a	0.407485	0.566766						ENSMUSG00000040446	Rprd1a	0.242315	0.407485	0.271165	0.182638	-0.407485	0.271165
Soat2	1.22807	0.565573						ENSMUSG00000023045	Soat2	0.00229813	1.22807	0.271911	0.000892785	-1.22807	0.271911
Jak2	0.435637	0.56532						ENSMUSG00000024789	Jak2	0.0739079	0.435637	0.272069	0.0545874	-0.435637	0.272069
BC003331	0.406604	0.563641						ENSMUSG00000006010	BC003331	0.240476	0.406604	0.273123	0.181363	-0.406604	0.273123
Apln	0.997111	0.562778						ENSMUSG00000037010	Apln	0.00321738	0.997111	0.273666	0.00153049	-0.997111	0.273666
Pnma5	0.997111	0.562778						ENSMUSG00000050424	Pnma5	0.00321738	0.997111	0.273666	0.00153049	-0.997111	0.273666
Mpp2	0.41568	0.561753						ENSMUSG00000017314	Mpp2	0.150298	0.41568	0.274313	0.112618	-0.41568	0.274313
Nrp2	0.40336	0.560581						ENSMUSG00000025969	Nrp2	0.349408	0.40336	0.275055	0.264137	-0.40336	0.275055
Tmem218	0.410882	0.560161						ENSMUSG00000032121	Tmem218	0.168959	0.410882	0.275321	0.127031	-0.410882	0.275321
1700030J22Rik	0.466225	0.559283						ENSMUSG00000031847	1700030J22Rik	0.0379651	0.466225	0.275878	0.0274213	-0.466225	0.275878
Ap4m1	0.415151	0.559237						ENSMUSG00000019518	Ap4m1	0.14276	0.415151	0.275907	0.107007	-0.415151	0.275907
Sep-06	0.408029	0.559166						ENSMUSG00000050379	2006-09-01	0.205177	0.408029	0.275953	0.154579	-0.408029	0.275953
Echdc1	0.422382	0.558199						ENSMUSG00000019883	Echdc1	0.101945	0.422382	0.276567	0.0760143	-0.422382	0.276567
Ralgds	0.39986	0.55758						ENSMUSG00000026821	Ralgds	0.434714	0.39986	0.276962	0.329438	-0.39986	0.276962
Ghsr	0.498282	0.557335						ENSMUSG00000051136	Ghsr	0.0267502	0.498282	0.277118	0.018876	-0.498282	0.277118
Pard6a	0.398018	0.554729						ENSMUSG00000005699	Pard6a	0.525077	0.398018	0.278786	0.398437	-0.398018	0.278786
Zfp68	0.413575	0.552717						ENSMUSG00000058291	Zfp68	0.142944	0.413575	0.280081	0.107262	-0.413575	0.280081
AI987944	0.438272	0.552576						ENSMUSG00000056383	AI987944	0.0617737	0.438272	0.280171	0.045532	-0.438272	0.280171
Efnb3	0.395794	0.552576						ENSMUSG00000003934	Efnb3	0.804989	0.395794	0.280171	0.611813	-0.395794	0.280171
9130011E15Rik	0.697551	0.552576						ENSMUSG00000039901	9130011E15Rik	0.00735402	0.697551	0.280171	0.00446393	-0.697551	0.280171
Hnrnpa1	0.393101	0.551898						ENSMUSG00000046434	Hnrnpa1	1.5801	0.393101	0.280609	1.20322	-0.393101	0.280609
Pcdh1	0.419015	0.551248						ENSMUSG00000051375	Pcdh1	0.111597	0.419015	0.28103	0.0834117	-0.419015	0.28103
Mrfap1	0.391639	0.551193						ENSMUSG00000055302	Mrfap1	3.97659	0.391639	0.281065	3.03126	-0.391639	0.281065
4930453N24Rik	0.408848	0.550572						ENSMUSG00000059920	4930453N24Rik	0.157376	0.408848	0.281467	0.118485	-0.408848	0.281467
Anxa5	0.398414	0.550401						ENSMUSG00000027712	Anxa5	0.533626	0.398414	0.281578	0.404814	-0.398414	0.281578
Celf6	0.392335	0.549446						ENSMUSG00000032297	Celf6	1.49406	0.392335	0.282198	1.1383	-0.392335	0.282198
Rad54l2	0.449923	0.549446						ENSMUSG00000040661	Rad54l2	0.0464222	0.449923	0.282198	0.0339258	-0.449923	0.282198
Mafk	0.413569	0.548783						ENSMUSG00000018143	Mafk	0.150757	0.413569	0.282629	0.113129	-0.413569	0.282629
Olfr328	1.06368	0.547354						ENSMUSG00000057654	Olfr328	0.00257391	1.06368	0.283561	0.00114787	-1.06368	0.283561
Cuedc1	0.398033	0.547354						ENSMUSG00000018378	Cuedc1	0.342238	0.398033	0.283561	0.259673	-0.398033	0.283561
Gad1	0.39149	0.547176						ENSMUSG00000070880	Gad1	1.86057	0.39149	0.283677	1.41838	-0.39149	0.283677
Tmem200a	0.48567	0.545369						ENSMUSG00000049420	Tmem200a	0.0279453	0.48567	0.28486	0.0198964	-0.48567	0.28486
Gcnt3	0.569446	0.544607						ENSMUSG00000032226	Gcnt3	0.0192124	0.569446	0.28536	0.0128816	-0.569446	0.28536
Eif4a2	0.389505	0.544607						ENSMUSG00000022884	Eif4a2	4.94153	0.389505	0.28536	3.7724	-0.389505	0.28536
Ski	0.40661	0.544531						ENSMUSG00000029050	Ski	0.161696	0.40661	0.28541	0.121929	-0.40661	0.28541
Hectd1	0.398703	0.54248						ENSMUSG00000035247	Hectd1	0.273294	0.398703	0.286761	0.207254	-0.398703	0.286761
Svop	0.402312	0.542034						ENSMUSG00000042078	Svop	0.203522	0.402312	0.287055	0.153942	-0.402312	0.287055
Stxbp1	0.390761	0.541505						ENSMUSG00000026797	Stxbp1	0.980934	0.390761	0.287405	0.748154	-0.390761	0.287405
6430548M08Rik	0.40039	0.541505						ENSMUSG00000031824	6430548M08Rik	0.233214	0.40039	0.287405	0.176644	-0.40039	0.287405
Aggf1	0.411611	0.541505						ENSMUSG00000021681	Aggf1	0.13274	0.411611	0.287405	0.0997369	-0.411611	0.287405
Gna11	0.393777	0.541499						ENSMUSG00000034781	Gna11	0.468911	0.393777	0.28741	0.356859	-0.393777	0.28741
Rpa1	0.413573	0.541499						ENSMUSG00000000751	Rpa1	0.121709	0.413573	0.28741	0.0913192	-0.413573	0.28741
Wsb2	0.398218	0.541429						ENSMUSG00000029364	Wsb2	0.273202	0.398218	0.287456	0.207254	-0.398218	0.287456
Nudt10	0.396863	0.540092						ENSMUSG00000073293	Nudt10	0.299308	0.396863	0.288342	0.227278	-0.396863	0.288342
Sash1	0.400421	0.539725						ENSMUSG00000015305	Sash1	0.224298	0.400421	0.288586	0.169884	-0.400421	0.288586
Zfp959	0.520739	0.539414						ENSMUSG00000003198	Zfp959	0.0191204	0.520739	0.288792	0.0132642	-0.520739	0.288792
Dedd2	0.40932	0.539299						ENSMUSG00000054499	Dedd2	0.144047	0.40932	0.288869	0.10841	-0.40932	0.288869
Isoc1	0.415211	0.53887						ENSMUSG00000024601	Isoc1	0.109943	0.415211	0.289155	0.0823913	-0.415211	0.289155
Mindy2	0.396703	0.538153						ENSMUSG00000042444	Mindy2	0.286347	0.396703	0.289632	0.217457	-0.396703	0.289632
Gm9758	2.33498	0.536714						ENSMUSG00000033219	Gm9758	0.000551551	2.33498	0.290593	0	-2.33498	0.290593
Hamp	2.33498	0.536714						ENSMUSG00000050440	Hamp	0.000551551	2.33498	0.290593	0	-2.33498	0.290593
Ido1	2.33498	0.536714						ENSMUSG00000031551	Ido1	0.000551551	2.33498	0.290593	0	-2.33498	0.290593
Prkce	0.40272	0.536714						ENSMUSG00000045038	Prkce	0.176772	0.40272	0.290593	0.133663	-0.40272	0.290593
Ippk	0.445809	0.5357						ENSMUSG00000021385	Ippk	0.0455949	0.445809	0.291273	0.0334157	-0.445809	0.291273
Mapk8ip1	0.389028	0.534853						ENSMUSG00000027223	Mapk8ip1	0.814917	0.389028	0.291841	0.622271	-0.389028	0.291841
Bend6	0.408343	0.534708						ENSMUSG00000042182	Bend6	0.131085	0.408343	0.291939	0.0987165	-0.408343	0.291939
Efcc1	0.742638	0.534656						ENSMUSG00000068263	Efcc1	0.00588321	0.742638	0.291974	0.0034436	-0.742638	0.291974
Pde12	0.426953	0.534628						ENSMUSG00000043702	Pde12	0.0698632	0.426953	0.291993	0.0519091	-0.426953	0.291993
Ccdc191	0.440615	0.534372						ENSMUSG00000022701	Ccdc191	0.051662	0.440615	0.292165	0.0380071	-0.440615	0.292165
Dmxl1	0.399826	0.534372						ENSMUSG00000037416	Dmxl1	0.20435	0.399826	0.292165	0.154834	-0.399826	0.292165
Bloc1s6	0.399579	0.533849						ENSMUSG00000005804	Bloc1s6	0.193043	0.399579	0.292517	0.146289	-0.399579	0.292517
Kif13b	0.483383	0.533466						ENSMUSG00000060012	Kif13b	0.0264745	0.483383	0.292775	0.018876	-0.483383	0.292775
mt-Co2	0.385326	0.532963						ENSMUSG00000064354	mt-Co2	14.4126	0.385326	0.293114	11.0347	-0.385326	0.293114
Zfp943	0.432224	0.532853						ENSMUSG00000053347	Zfp943	0.057729	0.432224	0.293189	0.0427262	-0.432224	0.293189
Lancl2	0.399605	0.53242						ENSMUSG00000062190	Lancl2	0.186149	0.399605	0.293481	0.14106	-0.399605	0.293481
Gsg1l	0.441737	0.529109						ENSMUSG00000046182	Gsg1l	0.0643476	0.441737	0.295727	0.0473176	-0.441737	0.295727
Pcolce2	0.5651	0.528753						ENSMUSG00000015354	Pcolce2	0.0142484	0.5651	0.29597	0.00956556	-0.5651	0.29597
Ing3	0.410679	0.527289						ENSMUSG00000029670	Ing3	0.110954	0.410679	0.296969	0.0834117	-0.410679	0.296969
Zfp97	0.665129	0.524836						ENSMUSG00000095990	Zfp97	0.00799749	0.665129	0.298651	0.00497409	-0.665129	0.298651
Nus1	0.392574	0.524106						ENSMUSG00000023068	Nus1	0.270628	0.392574	0.299153	0.206106	-0.392574	0.299153
Slc39a11	0.46552	0.524106						ENSMUSG00000041654	Slc39a11	0.0312546	0.46552	0.299153	0.0225747	-0.46552	0.299153
Ncald	0.400713	0.524106						ENSMUSG00000051359	Ncald	0.191848	0.400713	0.299153	0.145269	-0.400713	0.299153
Slco3a1	0.407464	0.524056						ENSMUSG00000025790	Slco3a1	0.119503	0.407464	0.299188	0.0900438	-0.407464	0.299188
Arhgef28	0.408147	0.523927						ENSMUSG00000021662	Arhgef28	0.117021	0.408147	0.299277	0.0881307	-0.408147	0.299277
Bcl2l2	0.408916	0.5237						ENSMUSG00000089682	Bcl2l2	0.107093	0.408916	0.299433	0.0806058	-0.408916	0.299433
Slc25a33	0.390881	0.523106						ENSMUSG00000028982	Slc25a33	0.333689	0.390881	0.299843	0.254444	-0.390881	0.299843
Dlst	0.392911	0.523106						ENSMUSG00000004789	Dlst	0.242223	0.392911	0.299843	0.184424	-0.392911	0.299843
Rbm20	0.820407	0.523106						ENSMUSG00000043639	Rbm20	0.00441241	0.820407	0.299843	0.00242327	-0.820407	0.299843
Cnih1	0.386561	0.521461						ENSMUSG00000015759	Cnih1	0.50375	0.386561	0.300981	0.385301	-0.386561	0.300981
Tfdp2	0.426128	0.520748						ENSMUSG00000032411	Tfdp2	0.0629688	0.426128	0.301476	0.0468075	-0.426128	0.301476
1700056E22Rik	0.572713	0.519523						ENSMUSG00000044854	1700056E22Rik	0.0118584	0.572713	0.302327	0.00790753	-0.572713	0.302327
Kiz	0.393529	0.51914						ENSMUSG00000074749	Kiz	0.216024	0.393529	0.302593	0.1644	-0.393529	0.302593
9230113P08Rik	2.52763	0.517761						ENSMUSG00000078934	9230113P08Rik	0.000643476	2.52763	0.303556	0	-2.52763	0.303556
Synj2bp	0.388202	0.517761						ENSMUSG00000090935	Synj2bp	0.338744	0.388202	0.303556	0.25878	-0.388202	0.303556
Gdnf	2.52763	0.517761						ENSMUSG00000022144	Gdnf	0.000643476	2.52763	0.303556	0	-2.52763	0.303556
Arxes1	0.383468	0.517634						ENSMUSG00000048355	Arxes1	0.925411	0.383468	0.303645	0.709382	-0.383468	0.303645
Lnx1	0.415072	0.517634						ENSMUSG00000029228	Lnx1	0.0837439	0.415072	0.303645	0.0627501	-0.415072	0.303645
Pxk	0.402254	0.517534						ENSMUSG00000033885	Pxk	0.138623	0.402254	0.303715	0.104839	-0.402254	0.303715
Hbp1	0.397187	0.516567						ENSMUSG00000002996	Hbp1	0.157284	0.397187	0.304392	0.119378	-0.397187	0.304392
Snn	0.40059	0.516513						ENSMUSG00000037972	Snn	0.146713	0.40059	0.30443	0.111088	-0.40059	0.30443
Ppp1r15b	0.410843	0.516439						ENSMUSG00000046062	Ppp1r15b	0.0936718	0.410843	0.304482	0.0704025	-0.410843	0.304482
Pcdhb9	0.520536	0.516439						ENSMUSG00000051242	Pcdhb9	0.0185689	0.520536	0.304482	0.0128816	-0.520536	0.304482
Tgfb2	0.46489	0.515639						ENSMUSG00000039239	Tgfb2	0.0330012	0.46489	0.305043	0.0238501	-0.46489	0.305043
Rxfp1	1.17148	0.515639						ENSMUSG00000034009	Rxfp1	0.00220621	1.17148	0.305043	0.000892785	-1.17148	0.305043
Fam214b	0.38716	0.515639						ENSMUSG00000036002	Fam214b	0.341502	0.38716	0.305043	0.261076	-0.38716	0.305043
Arl2bp	0.380825	0.513951						ENSMUSG00000031776	Arl2bp	1.13877	0.380826	0.306231	0.874547	-0.380826	0.306231
Prkacb	0.381133	0.51348						ENSMUSG00000005034	Prkacb	1.01743	0.381133	0.306563	0.781187	-0.381133	0.306563
Mbd5	0.410365	0.51072						ENSMUSG00000036792	Mbd5	0.0856743	0.410365	0.308518	0.0644081	-0.410365	0.308518
Pex1	0.425527	0.51072						ENSMUSG00000005907	Pex1	0.0550632	0.425527	0.308518	0.0409406	-0.425527	0.308518
Abraxas2	0.392155	0.51072						ENSMUSG00000030965	Abraxas2	0.18385	0.392155	0.308518	0.14004	-0.392155	0.308518
Fnip1	0.389213	0.50864						ENSMUSG00000035992	Fnip1	0.225401	0.389213	0.309999	0.172052	-0.389213	0.309999
Cd99l2	0.386289	0.507318						ENSMUSG00000035776	Cd99l2	0.279453	0.386289	0.310944	0.213758	-0.386289	0.310944
Lrp11	0.384753	0.506788						ENSMUSG00000019796	Lrp11	0.320451	0.384753	0.311323	0.245388	-0.384753	0.311323
Alg10b	0.527626	0.506788						ENSMUSG00000075470	Alg10b	0.0160869	0.527626	0.311323	0.011096	-0.527626	0.311323
Sumf1	0.402095	0.506354						ENSMUSG00000030101	Sumf1	0.109115	0.402095	0.311635	0.0825189	-0.402095	0.311635
Dyrk1b	0.403089	0.506354						ENSMUSG00000002409	Dyrk1b	0.111046	0.403089	0.311635	0.0839218	-0.403089	0.311635
Mtx3	0.458623	0.506188						ENSMUSG00000021704	Mtx3	0.0318061	0.458623	0.311754	0.0230849	-0.458623	0.311754
Gcc1	0.434516	0.505697						ENSMUSG00000029708	Gcc1	0.0454111	0.434516	0.312106	0.0335432	-0.434516	0.312106
Epop	0.559568	0.505207						ENSMUSG00000043439	Epop	0.0125018	0.559568	0.312459	0.00841769	-0.559568	0.312459
Tmem219	0.379237	0.504898						ENSMUSG00000060538	Tmem219	0.837439	0.379237	0.312681	0.643826	-0.379237	0.312681
Vma21	0.381202	0.504727						ENSMUSG00000073131	Vma21	0.471484	0.381202	0.312804	0.361961	-0.381202	0.312804
Akap11	0.381174	0.503456						ENSMUSG00000022016	Akap11	0.449882	0.381174	0.313722	0.34538	-0.381174	0.313722
Ift74	0.387102	0.503445						ENSMUSG00000028576	Ift74	0.227239	0.387102	0.313729	0.173711	-0.387102	0.313729
Hook1	0.385317	0.503						ENSMUSG00000028572	Hook1	0.257942	0.385317	0.314051	0.197433	-0.385317	0.314051
Zfp811	0.441285	0.501756						ENSMUSG00000055202	Zfp811	0.0416421	0.441285	0.314952	0.0306098	-0.441285	0.314952
Kdm5d	0.43308	0.501756						ENSMUSG00000056673	Kdm5d	0.0460545	0.43308	0.314952	0.0340534	-0.43308	0.314952
Yeats2	0.410269	0.501561						ENSMUSG00000041215	Yeats2	0.0758383	0.410269	0.315093	0.0570107	-0.410269	0.315093
Rbbp8	0.519498	0.500213						ENSMUSG00000041238	Rbbp8	0.0161788	0.519498	0.316073	0.0112236	-0.519498	0.316073
Krr1	0.395947	0.499722						ENSMUSG00000063334	Krr1	0.132648	0.395947	0.31643	0.100757	-0.395947	0.31643
Zfp54	0.785423	0.499722						ENSMUSG00000023882	Zfp54	0.00496396	0.785423	0.31643	0.0028059	-0.785423	0.31643
Ppp1r3f	0.394629	0.499458						ENSMUSG00000039556	Ppp1r3f	0.144598	0.394629	0.316623	0.10994	-0.394629	0.316623
Thtpa	0.412723	0.498509						ENSMUSG00000045691	Thtpa	0.0708743	0.412723	0.317315	0.0531845	-0.412723	0.317315
Fam171b	0.379573	0.496462						ENSMUSG00000048388	Fam171b	0.416697	0.379573	0.318814	0.320255	-0.379573	0.318814
Wnt9a	0.956469	0.495992						ENSMUSG00000000126	Wnt9a	0.00312546	0.956469	0.31916	0.00153049	-0.956469	0.31916
Rps6ka5	0.388323	0.494994						ENSMUSG00000021180	Rps6ka5	0.174014	0.388323	0.319894	0.132897	-0.388323	0.319894
Kif5b	0.375868	0.494584						ENSMUSG00000006740	Kif5b	0.757372	0.375868	0.320196	0.583626	-0.375868	0.320196
Usp29	0.37526	0.494249						ENSMUSG00000051527	Usp29	0.87715	0.37526	0.320443	0.676221	-0.37526	0.320443
Sec61a2	0.376936	0.493172						ENSMUSG00000025816	Sec61a2	0.525077	0.376936	0.321239	0.404304	-0.376936	0.321239
Omg	0.393758	0.493172						ENSMUSG00000049612	Omg	0.142668	0.393758	0.321239	0.108537	-0.393758	0.321239
Taf5l	0.409862	0.491436						ENSMUSG00000038697	Taf5l	0.071242	0.409862	0.322526	0.0535671	-0.409862	0.322526
Errfi1	0.394107	0.491249						ENSMUSG00000028967	Errfi1	0.154434	0.394107	0.322664	0.117465	-0.394107	0.322664
Vamp3	0.382875	0.491085						ENSMUSG00000028955	Vamp3	0.227239	0.382875	0.322787	0.174221	-0.382875	0.322787
Slc18a1	1.11259	0.491085						ENSMUSG00000036330	Slc18a1	0.00211428	1.11259	0.322787	0.000892785	-1.11259	0.322787
Gpr132	1.11259	0.491085						ENSMUSG00000021298	Gpr132	0.00211428	1.11259	0.322787	0.000892785	-1.11259	0.322787
Trmt1l	0.386017	0.490706						ENSMUSG00000053286	Trmt1l	0.181736	0.386017	0.323068	0.139019	-0.386017	0.323068
Hivep3	0.40938	0.490523						ENSMUSG00000028634	Hivep3	0.0698632	0.40938	0.323204	0.0525468	-0.40938	0.323204
Daam1	0.381077	0.490272						ENSMUSG00000034574	Daam1	0.262998	0.381077	0.323391	0.201897	-0.381077	0.323391
Ccnl1	0.377531	0.489682						ENSMUSG00000027829	Ccnl1	0.403184	0.377531	0.323831	0.310307	-0.377531	0.323831
Tex15	0.519588	0.489391						ENSMUSG00000009628	Tex15	0.0163627	0.519588	0.324048	0.0113511	-0.519588	0.324048
Ash1l	0.376871	0.488511						ENSMUSG00000028053	Ash1l	0.403827	0.376871	0.324705	0.310944	-0.376871	0.324705
Hic1	1.06819	0.487276						ENSMUSG00000043099	Hic1	0.00284968	1.06819	0.325629	0.00127541	-1.06819	0.325629
Pcsk4	0.46913	0.48696						ENSMUSG00000020131	Pcsk4	0.0265664	0.46913	0.325867	0.0191311	-0.46913	0.325867
Dnajc12	0.375682	0.486252						ENSMUSG00000036764	Dnajc12	0.443539	0.375682	0.326398	0.341809	-0.375682	0.326398
Hist1h2be	0.673056	0.485709						ENSMUSG00000047246	Hist1h2be	0.00661862	0.673056	0.326807	0.0040813	-0.673056	0.326807
Slc25a44	0.384342	0.485494						ENSMUSG00000050144	Slc25a44	0.176864	0.384342	0.326968	0.135448	-0.384342	0.326968
Sgms1	0.38416	0.485494						ENSMUSG00000040451	Sgms1	0.177508	0.38416	0.326968	0.135958	-0.38416	0.326968
Chn2	0.63342	0.484801						ENSMUSG00000004633	Chn2	0.00900867	0.63342	0.327491	0.00573933	-0.63342	0.327491
Hyal1	0.453625	0.484171						ENSMUSG00000010051	Hyal1	0.0295999	0.453625	0.327966	0.0215544	-0.453625	0.327966
Zfp292	0.378186	0.484027						ENSMUSG00000039967	Zfp292	0.279545	0.378186	0.328075	0.215034	-0.378186	0.328075
Zfp24	0.381336	0.484027						ENSMUSG00000051469	Zfp24	0.209222	0.381336	0.328075	0.160574	-0.381336	0.328075
Sgsm2	0.391626	0.481626						ENSMUSG00000038351	Sgsm2	0.128236	0.391626	0.329894	0.0976962	-0.391626	0.329894
Fosl1	0.681431	0.481564						ENSMUSG00000024912	Fosl1	0.00808942	0.681431	0.329941	0.00497409	-0.681431	0.329941
Gm18336	1.84955	0.480229						ENSMUSG00000096966	Gm18336	0.000827327	1.84955	0.330957	0.000127541	-1.84955	0.330957
Gpr152	1.84955	0.480229						ENSMUSG00000044724	Gpr152	0.000827327	1.84955	0.330957	0.000127541	-1.84955	0.330957
Rsrp1	0.368651	0.480015						ENSMUSG00000037266	Rsrp1	2.23544	0.368651	0.331119	1.73137	-0.368651	0.331119
Large1	0.410336	0.480015						ENSMUSG00000004383	Large1	0.0617737	0.410336	0.331119	0.0464248	-0.410336	0.331119
Nrsn1	0.369035	0.479833						ENSMUSG00000048978	Nrsn1	1.84797	0.369035	0.331258	1.43088	-0.369035	0.331258
Scaf8	0.402952	0.479833						ENSMUSG00000046201	Scaf8	0.0773091	0.402952	0.331258	0.0584137	-0.402952	0.331258
Pabpc5	0.681954	0.479602						ENSMUSG00000034732	Pabpc5	0.00625091	0.681954	0.331434	0.00382622	-0.681954	0.331434
Lrrc28	0.408771	0.479602						ENSMUSG00000030556	Lrrc28	0.0662781	0.408771	0.331434	0.0498684	-0.408771	0.331434
Slc2a3	0.375212	0.476224						ENSMUSG00000003153	Slc2a3	0.323301	0.375212	0.334022	0.249215	-0.375212	0.334022
Mfsd4b1	1.01305	0.474677						ENSMUSG00000038522	Mfsd4b1	0.00248198	1.01305	0.335214	0.00114787	-1.01305	0.335214
Zfp948	0.403915	0.474677						ENSMUSG00000067931	Zfp948	0.0728048	0.403915	0.335214	0.0549701	-0.403915	0.335214
Fras1	0.511858	0.474305						ENSMUSG00000034687	Fras1	0.0166385	0.511858	0.335502	0.0116062	-0.511858	0.335502
Eif5	0.367061	0.473894						ENSMUSG00000021282	Eif5	1.47025	0.367061	0.335819	1.13996	-0.367061	0.335819
Pef1	0.375318	0.473594						ENSMUSG00000028779	Pef1	0.261619	0.375318	0.336051	0.201642	-0.375318	0.336051
Fam221a	0.463495	0.472651						ENSMUSG00000047115	Fam221a	0.0241763	0.463495	0.336782	0.0174731	-0.463495	0.336782
Zbtb4	0.387866	0.469759						ENSMUSG00000018750	Zbtb4	0.117388	0.387866	0.339033	0.0896612	-0.387866	0.339033
Tmem251	0.370314	0.469759						ENSMUSG00000046675	Tmem251	0.418811	0.370314	0.339033	0.323954	-0.370314	0.339033
Snx27	0.373372	0.469604						ENSMUSG00000028136	Snx27	0.282578	0.373372	0.339153	0.218095	-0.373372	0.339153
Nme7	0.405635	0.469424						ENSMUSG00000026575	Nme7	0.0624172	0.405635	0.339294	0.0470625	-0.405635	0.339294
Slc8a2	0.421561	0.469247						ENSMUSG00000030376	Slc8a2	0.0444918	0.421561	0.339433	0.0331606	-0.421561	0.339433
Cbr4	0.409974	0.46823						ENSMUSG00000031641	Cbr4	0.0561663	0.409974	0.340228	0.042216	-0.409974	0.340228
Tmem165	0.372431	0.464094						ENSMUSG00000029234	Tmem165	0.257299	0.372431	0.343484	0.198708	-0.372431	0.343484
Rab39b	0.374168	0.463733						ENSMUSG00000031202	Rab39b	0.218598	0.374168	0.343769	0.168609	-0.374168	0.343769
Dnah12	0.566445	0.463619						ENSMUSG00000021879	Dnah12	0.0102956	0.566445	0.343859	0.0068872	-0.566445	0.343859
Nfrkb	0.404143	0.463462						ENSMUSG00000042185	Nfrkb	0.0647153	0.404143	0.343984	0.0488481	-0.404143	0.343984
Gm10642	0.890196	0.463223						ENSMUSG00000074213	Gm10642	0.00321738	0.890196	0.344174	0.00165803	-0.890196	0.344174
Foxo3	0.388878	0.463105						ENSMUSG00000048756	Foxo3	0.106449	0.388878	0.344267	0.0812435	-0.388878	0.344267
Grm3	0.518227	0.462862						ENSMUSG00000003974	Grm3	0.0139726	0.518227	0.34446	0.0096931	-0.518227	0.34446
Mtmr6	0.369776	0.462862						ENSMUSG00000021987	Mtmr6	0.325875	0.369776	0.34446	0.252148	-0.369776	0.34446
Rbmx	0.377652	0.460881						ENSMUSG00000031134	Rbmx	0.156824	0.377652	0.346034	0.120654	-0.377652	0.346034
Nicn1	0.370068	0.459919						ENSMUSG00000032606	Nicn1	0.285887	0.370068	0.346802	0.221156	-0.370068	0.346802
Vat1	0.3627	0.459919						ENSMUSG00000034993	Vat1	1.63866	0.3627	0.346802	1.27439	-0.3627	0.346802
Diaph2	0.422492	0.459207						ENSMUSG00000034480	Diaph2	0.0424694	0.422492	0.347371	0.0316301	-0.422492	0.347371
Neb	1.1797	0.459152						ENSMUSG00000026950	Neb	0.00193043	1.1797	0.347414	0.000765245	-1.1797	0.347414
Ap1s2	0.362124	0.459152						ENSMUSG00000031367	Ap1s2	1.84816	0.362124	0.347414	1.43789	-0.362124	0.347414
Ola1	0.368451	0.458903						ENSMUSG00000027108	Ola1	0.324588	0.368451	0.347614	0.251383	-0.368451	0.347614
Ppfibp2	0.627161	0.458903						ENSMUSG00000036528	Ppfibp2	0.00818134	0.627161	0.347614	0.00522917	-0.627161	0.347614
Scaper	0.371478	0.458903						ENSMUSG00000034007	Scaper	0.23634	0.371478	0.347614	0.182638	-0.371478	0.347614
Rdh12	0.451174	0.458903						ENSMUSG00000021123	Rdh12	0.0269341	0.451174	0.347614	0.0196413	-0.451174	0.347614
4921507P07Rik	0.716659	0.458465						ENSMUSG00000029828	4921507P07Rik	0.00514781	0.716659	0.347965	0.00306098	-0.716659	0.347965
Fkbpl	0.376287	0.457746						ENSMUSG00000033739	Fkbpl	0.15949	0.376287	0.348541	0.122822	-0.376287	0.348541
Scn3b	0.370577	0.456631						ENSMUSG00000049281	Scn3b	0.241304	0.370577	0.349437	0.186592	-0.370577	0.349437
Specc1l	0.382195	0.456347						ENSMUSG00000033444	Specc1l	0.121249	0.382195	0.349666	0.0929772	-0.382195	0.349666
Zrsr1	0.384098	0.452597						ENSMUSG00000044068	Zrsr1	0.109759	0.384098	0.352698	0.0840494	-0.384098	0.352698
Ilf3	0.367941	0.452436						ENSMUSG00000032178	Ilf3	0.268514	0.367941	0.352829	0.208019	-0.367941	0.352829
Rpl12	0.359306	0.452347						ENSMUSG00000038900	Rpl12	2.37774	0.359306	0.352901	1.85355	-0.359306	0.352901
Ihh	1.6431	0.451821						ENSMUSG00000006538	Ihh	0.0011031	1.6431	0.353329	0.000255082	-1.6431	0.353329
Ccdc160	0.392509	0.451821						ENSMUSG00000073207	Ccdc160	0.0757464	0.392509	0.353329	0.0576484	-0.392509	0.353329
Ddah1	0.39851	0.451821						ENSMUSG00000028194	Ddah1	0.067657	0.39851	0.353329	0.0512714	-0.39851	0.353329
Kcnip2	0.390824	0.451821						ENSMUSG00000025221	Kcnip2	0.0858581	0.390824	0.353329	0.0654284	-0.390824	0.353329
Zfp781	0.586519	0.45152						ENSMUSG00000096718	Zfp781	0.0091006	0.586519	0.353574	0.00599442	-0.586519	0.353574
Myt1	0.40713	0.450093						ENSMUSG00000010505	Myt1	0.0526731	0.40713	0.354738	0.0396652	-0.40713	0.354738
Rock1	0.383529	0.450093						ENSMUSG00000024290	Rock1	0.107552	0.383529	0.354738	0.0823913	-0.383529	0.354738
Vezf1	0.368977	0.449611						ENSMUSG00000018377	Vezf1	0.222919	0.368977	0.355131	0.172563	-0.368977	0.355131
Ppt1	0.365005	0.449264						ENSMUSG00000028657	Ppt1	0.323485	0.365005	0.355415	0.251128	-0.365005	0.355415
M6pr	0.363976	0.449264						ENSMUSG00000007458	M6pr	0.376434	0.363976	0.355415	0.292451	-0.363976	0.355415
Rpl5	0.358196	0.448448						ENSMUSG00000058558	Rpl5	1.84264	0.358196	0.356084	1.43751	-0.358196	0.356084
Tra2a	0.360323	0.446704						ENSMUSG00000029817	Tra2a	0.708651	0.360323	0.357517	0.551996	-0.360323	0.357517
Rb1cc1	0.364127	0.446501						ENSMUSG00000025907	Rb1cc1	0.328541	0.364127	0.357683	0.255209	-0.364127	0.357683
Rpl8	0.35649	0.446375						ENSMUSG00000003970	Rpl8	6.81267	0.35649	0.357788	5.32126	-0.35649	0.357788
Ghr	0.454694	0.445809						ENSMUSG00000055737	Ghr	0.0247279	0.454694	0.358254	0.0179832	-0.454694	0.358254
Ptprd	0.363025	0.445699						ENSMUSG00000028399	Ptprd	0.429658	0.363025	0.358345	0.334029	-0.363025	0.358345
Jun	0.359288	0.445626						ENSMUSG00000052684	Jun	3.08382	0.359288	0.358405	2.40402	-0.359288	0.358405
Lin7a	0.367199	0.444996						ENSMUSG00000019906	Lin7a	0.370367	0.367199	0.358925	0.287094	-0.367199	0.358925
Pnpla7	0.475158	0.44184						ENSMUSG00000036833	Pnpla7	0.0197639	0.475158	0.361543	0.014157	-0.475158	0.361543
Rrp7a	0.358801	0.4418						ENSMUSG00000018040	Rrp7a	0.642649	0.358801	0.361576	0.501108	-0.358801	0.361576
Myt1l	0.364428	0.441709						ENSMUSG00000061911	Myt1l	0.28313	0.364428	0.361652	0.21988	-0.364428	0.361652
Ipmk	0.386533	0.440953						ENSMUSG00000060733	Ipmk	0.0804346	0.386533	0.362283	0.0614746	-0.386533	0.362283
Zfp507	0.415484	0.440364						ENSMUSG00000044452	Zfp507	0.0397117	0.415484	0.362774	0.029717	-0.415484	0.362774
Tsn	0.356049	0.440216						ENSMUSG00000026374	Tsn	1.40912	0.356049	0.362897	1.10093	-0.356049	0.362897
Gpr179	0.404477	0.439313						ENSMUSG00000070337	Gpr179	0.0556148	0.404477	0.363652	0.0419609	-0.404477	0.363652
Mob3c	0.463495	0.437478						ENSMUSG00000028709	Mob3c	0.0201316	0.463495	0.365193	0.0145396	-0.463495	0.365193
Ccar1	0.360059	0.437478						ENSMUSG00000020074	Ccar1	0.381306	0.360059	0.365193	0.297042	-0.360059	0.365193
Fam228a	0.624487	0.437262						ENSMUSG00000079177	Fam228a	0.00698632	0.624487	0.365374	0.00446393	-0.624487	0.365374
Pfkfb4	0.381567	0.436984						ENSMUSG00000025648	Pfkfb4	0.0982681	0.381567	0.365608	0.0753766	-0.381567	0.365608
Samd5	0.375842	0.436615						ENSMUSG00000060487	Samd5	0.120882	0.375842	0.365919	0.0931048	-0.375842	0.365919
Klhdc8b	0.356494	0.436166						ENSMUSG00000032609	Klhdc8b	0.780905	0.356494	0.366298	0.6099	-0.356494	0.366298
Epdr1	0.361673	0.435897						ENSMUSG00000002808	Epdr1	0.300779	0.361673	0.366525	0.234037	-0.361673	0.366525
Maats1	0.509478	0.435897						ENSMUSG00000022805	Maats1	0.0144323	0.509478	0.366525	0.0100757	-0.509478	0.366525
Ints12	0.389131	0.435764						ENSMUSG00000028016	Ints12	0.0728967	0.389131	0.366637	0.0556078	-0.389131	0.366637
Ddx19b	0.426276	0.435334						ENSMUSG00000033658	Ddx19b	0.0340123	0.426276	0.367	0.0252531	-0.426276	0.367
3110021N24Rik	0.400112	0.435333						ENSMUSG00000094958	3110021N24Rik	0.0556148	0.400112	0.367	0.0420884	-0.400112	0.367
Btd	0.449341	0.434669						ENSMUSG00000021900	Btd	0.024636	0.449341	0.367562	0.0179832	-0.449341	0.367562
Sipa1l1	0.400821	0.434669						ENSMUSG00000042700	Sipa1l1	0.0519377	0.400821	0.367562	0.0392826	-0.400821	0.367562
Rbbp9	0.384982	0.434181						ENSMUSG00000027428	Rbbp9	0.0795153	0.384982	0.367976	0.0608369	-0.384982	0.367976
Zfp61	0.385195	0.434181						ENSMUSG00000050605	Zfp61	0.0805265	0.385195	0.367976	0.0616022	-0.385195	0.367976
Tmem86a	0.381013	0.434181						ENSMUSG00000010307	Tmem86a	0.0935799	0.381013	0.367976	0.0718054	-0.381013	0.367976
Klf11	0.383088	0.434181						ENSMUSG00000020653	Klf11	0.0853985	0.383088	0.367976	0.0654284	-0.383088	0.367976
Qpct	0.361022	0.434181						ENSMUSG00000024084	Qpct	0.310799	0.361022	0.367976	0.241945	-0.361022	0.367976
Syn2	0.35359	0.434168						ENSMUSG00000009394	Syn2	1.97593	0.35359	0.367987	1.54643	-0.35359	0.367987
Fut10	0.553621	0.434168						ENSMUSG00000046152	Fut10	0.0102037	0.553621	0.367987	0.0068872	-0.553621	0.367987
Avl9	0.365449	0.432261						ENSMUSG00000029787	Avl9	0.179162	0.365449	0.369606	0.139019	-0.365449	0.369606
Fzd5	0.459356	0.431406						ENSMUSG00000045005	Fzd5	0.0207751	0.459356	0.370334	0.0150498	-0.459356	0.370334
Tceal8	0.353276	0.431293						ENSMUSG00000051579	Tceal8	1.30019	0.353276	0.370431	1.01778	-0.353276	0.370431
Prkg2	0.37881	0.431284						ENSMUSG00000029334	Prkg2	0.108196	0.37881	0.370438	0.0831566	-0.37881	0.370438
Pycard	0.387448	0.430735						ENSMUSG00000030793	Pycard	0.0764818	0.387448	0.370907	0.0584137	-0.387448	0.370907
Retsat	0.569446	0.430319						ENSMUSG00000056666	Retsat	0.00956022	0.569446	0.371263	0.00637704	-0.569446	0.371263
Sobp	0.358667	0.430319						ENSMUSG00000038248	Sobp	0.320267	0.358667	0.371263	0.249725	-0.358667	0.371263
Jakmip2	0.370556	0.430319						ENSMUSG00000024502	Jakmip2	0.135774	0.370556	0.371263	0.104966	-0.370556	0.371263
Colec11	0.914649	0.43012						ENSMUSG00000036655	Colec11	0.00303353	0.914649	0.371432	0.00153049	-0.914649	0.371432
Osbpl2	0.362566	0.429563						ENSMUSG00000039050	Osbpl2	0.200121	0.362566	0.371909	0.1556	-0.362566	0.371909
Cox7a2l	0.350882	0.429079						ENSMUSG00000024248	Cox7a2l	2.19913	0.350882	0.372324	1.72435	-0.350882	0.372324
Prkx	0.414806	0.427364						ENSMUSG00000035725	Prkx	0.0383328	0.414806	0.373797	0.0286967	-0.414806	0.373797
Lsm12	0.36039	0.427315						ENSMUSG00000020922	Lsm12	0.230273	0.36039	0.373839	0.179322	-0.36039	0.373839
Tceal1	0.351819	0.424787						ENSMUSG00000049536	Tceal1	0.7525	0.351819	0.376022	0.589621	-0.351819	0.376022
Ndn	0.351077	0.424787						ENSMUSG00000033585	Ndn	5.45567	0.351077	0.376022	4.27733	-0.351077	0.376022
Aff4	0.353191	0.424787						ENSMUSG00000049470	Aff4	0.534913	0.353191	0.376022	0.418716	-0.353191	0.376022
Dbil5	0.619548	0.424787						ENSMUSG00000038057	Dbil5	0.00735402	0.619548	0.376022	0.00471901	-0.619548	0.376022
Wdr47	0.359151	0.424624						ENSMUSG00000040389	Wdr47	0.233674	0.359151	0.376163	0.182128	-0.359151	0.376163
Igf1r	0.36925	0.424624						ENSMUSG00000005533	Igf1r	0.136969	0.36925	0.376163	0.105986	-0.36925	0.376163
Tcn2	0.398343	0.424249						ENSMUSG00000020432	Tcn2	0.052857	0.398343	0.376488	0.0400478	-0.398343	0.376488
Atf1	0.37777	0.424249						ENSMUSG00000023027	Atf1	0.0864097	0.37777	0.376488	0.0664487	-0.37777	0.376488
Ppp1r3c	0.402568	0.423633						ENSMUSG00000067279	Ppp1r3c	0.0466061	0.402568	0.377022	0.0352012	-0.402568	0.377022
Dclre1c	0.553161	0.422687						ENSMUSG00000026648	Dclre1c	0.0103875	0.553161	0.377845	0.00701474	-0.553161	0.377845
Ccl25	0.369894	0.422687						ENSMUSG00000023235	Ccl25	0.120054	0.369894	0.377845	0.0928497	-0.369894	0.377845
Ank2	0.349611	0.422277						ENSMUSG00000032826	Ank2	1.29137	0.349611	0.378201	1.01344	-0.349611	0.378201
Clcn5	0.375894	0.421939						ENSMUSG00000004317	Clcn5	0.0977165	0.375894	0.378496	0.075249	-0.375894	0.378496
Herpud1	0.350864	0.421591						ENSMUSG00000031770	Herpud1	0.7912	0.350864	0.378799	0.620358	-0.350864	0.378799
Rbak	0.394652	0.421408						ENSMUSG00000061898	Rbak	0.0532247	0.394652	0.378959	0.0404304	-0.394652	0.378959
0610030E20Rik	0.368536	0.420806						ENSMUSG00000058706	0610030E20Rik	0.126857	0.368536	0.379484	0.0982064	-0.368536	0.379484
4833420G17Rik	0.357765	0.420806						ENSMUSG00000062822	4833420G17Rik	0.227239	0.357765	0.379484	0.177282	-0.357765	0.379484
Nrbf2	0.369392	0.420444						ENSMUSG00000075000	Nrbf2	0.118859	0.369392	0.379801	0.0919569	-0.369392	0.379801
Aig1	0.350574	0.419738						ENSMUSG00000019806	Aig1	0.585656	0.350574	0.380419	0.459274	-0.350574	0.380419
Tmem184c	0.359846	0.419738						ENSMUSG00000031617	Tmem184c	0.185505	0.359846	0.380419	0.144504	-0.359846	0.380419
Sugp1	0.366455	0.419505						ENSMUSG00000011306	Sugp1	0.138347	0.366455	0.380623	0.107262	-0.366455	0.380623
A730046J19Rik	0.607353	0.416738						ENSMUSG00000085139	A730046J19Rik	0.00845712	0.607353	0.383056	0.00548425	-0.607353	0.383056
Lztfl1	0.352026	0.416732						ENSMUSG00000025245	Lztfl1	0.399047	0.352026	0.383061	0.312602	-0.352026	0.383061
Rad17	0.374751	0.41615						ENSMUSG00000021635	Rad17	0.0911898	0.374751	0.383574	0.070275	-0.374751	0.383574
Tet3	0.38199	0.415255						ENSMUSG00000034832	Tet3	0.0708743	0.38199	0.384366	0.0543324	-0.38199	0.384366
Rorb	0.34745	0.414835						ENSMUSG00000036192	Rorb	1.55409	0.34745	0.384738	1.22146	-0.34745	0.384738
Mcph1	0.417202	0.414349						ENSMUSG00000039842	Mcph1	0.0322657	0.417202	0.385169	0.0241052	-0.417202	0.385169
Pnliprp2	0.540226	0.414349						ENSMUSG00000025091	Pnliprp2	0.0104795	0.540226	0.385169	0.00714228	-0.540226	0.385169
Nefm	0.553161	0.414138						ENSMUSG00000022054	Nefm	0.0103875	0.553161	0.385356	0.00701474	-0.553161	0.385356
Dgcr14	0.377685	0.414069						ENSMUSG00000003527	Dgcr14	0.0771253	0.377685	0.385417	0.0593065	-0.377685	0.385417
Myh15	0.691124	0.412933						ENSMUSG00000092009	Myh15	0.00505589	0.691124	0.386426	0.00306098	-0.691124	0.386426
Akap14	1.05119	0.412875						ENSMUSG00000036551	Akap14	0.00202235	1.05119	0.386479	0.000892785	-1.05119	0.386479
Slc4a1ap	0.368318	0.412301						ENSMUSG00000029141	Slc4a1ap	0.108564	0.368318	0.38699	0.0840494	-0.368318	0.38699
Xrcc5	0.385467	0.411855						ENSMUSG00000026187	Xrcc5	0.0593837	0.385467	0.387387	0.0454045	-0.385467	0.387387
Elovl5	0.353596	0.41108						ENSMUSG00000032349	Elovl5	0.258034	0.353596	0.388079	0.201897	-0.353596	0.388079
Sgpl1	0.404297	0.410641						ENSMUSG00000020097	Sgpl1	0.0400794	0.404297	0.388471	0.0302272	-0.404297	0.388471
Atxn7	0.38138	0.410641						ENSMUSG00000021738	Atxn7	0.0645315	0.38138	0.388471	0.0494858	-0.38138	0.388471
Mycn	0.360011	0.410641						ENSMUSG00000037169	Mycn	0.172268	0.360011	0.388471	0.134173	-0.360011	0.388471
Mettl6	0.376302	0.410019						ENSMUSG00000021891	Mettl6	0.0780445	0.376302	0.389029	0.0600717	-0.376302	0.389029
Rasgrf2	0.346455	0.410019						ENSMUSG00000021708	Rasgrf2	0.690358	0.346455	0.389029	0.542941	-0.346455	0.389029
Rtl1	0.456072	0.410019						ENSMUSG00000085925	Rtl1	0.0216024	0.456072	0.389029	0.0156875	-0.456072	0.389029
Edrf1	0.419427	0.409474						ENSMUSG00000039990	Edrf1	0.0294161	0.419427	0.389516	0.021937	-0.419427	0.389516
Cep44	0.371773	0.409474						ENSMUSG00000038215	Cep44	0.0893513	0.371773	0.389516	0.0689995	-0.371773	0.389516
Cd200r4	0.760286	0.409474						ENSMUSG00000062082	Cd200r4	0.00422856	0.760286	0.389516	0.00242327	-0.760286	0.389516
Gabrg3	0.348216	0.408813						ENSMUSG00000055026	Gabrg3	0.422672	0.348216	0.39011	0.331989	-0.348216	0.39011
Mar-08	0.351998	0.407466						ENSMUSG00000025702	2008-03-01	0.244889	0.351998	0.391321	0.191821	-0.351998	0.391321
Smoc1	0.383743	0.406918						ENSMUSG00000021136	Smoc1	0.0621414	0.383743	0.391816	0.0475727	-0.383743	0.391816
Dnajc1	0.370033	0.403253						ENSMUSG00000026740	Dnajc1	0.0899029	0.370033	0.395136	0.0695097	-0.370033	0.395136
4930402H24Rik	0.34864	0.40317						ENSMUSG00000027309	4930402H24Rik	0.294988	0.34864	0.395212	0.231614	-0.34864	0.395212
Golga4	0.347096	0.40317						ENSMUSG00000038708	Golga4	0.365403	0.347096	0.395212	0.287222	-0.347096	0.395212
Kctd10	0.361307	0.403078						ENSMUSG00000001098	Kctd10	0.13081	0.361307	0.395296	0.101778	-0.361307	0.395296
Tspan32	0.849554	0.403078						ENSMUSG00000000244	Tspan32	0.00312546	0.849554	0.395296	0.00165803	-0.849554	0.395296
Ido2	1.29316	0.403078						ENSMUSG00000031549	Ido2	0.0014708	1.29316	0.395296	0.000510163	-1.29316	0.395296
Fam135b	0.407179	0.403078						ENSMUSG00000036800	Fam135b	0.0347477	0.407179	0.395296	0.0261459	-0.407179	0.395296
Zfp944	0.387942	0.403078						ENSMUSG00000033972	Zfp944	0.0496396	0.387942	0.395296	0.0378796	-0.387942	0.395296
Hes3	0.896859	0.402965						ENSMUSG00000028946	Hes3	0.00275776	0.896859	0.395399	0.00140295	-0.896859	0.395399
Tmem178b	0.360879	0.402965						ENSMUSG00000057716	Tmem178b	0.125202	0.360879	0.395399	0.0974411	-0.360879	0.395399
Nipa1	0.370946	0.402965						ENSMUSG00000047037	Nipa1	0.084847	0.370946	0.395399	0.0655559	-0.370946	0.395399
Rsf1	0.347098	0.402965						ENSMUSG00000035623	Rsf1	0.348856	0.347098	0.395399	0.274213	-0.347098	0.395399
Dync2h1	0.353962	0.402965						ENSMUSG00000047193	Dync2h1	0.181001	0.353962	0.395399	0.14157	-0.353962	0.395399
Scrn1	0.343606	0.402934						ENSMUSG00000019124	Scrn1	0.628309	0.343606	0.395426	0.495113	-0.343606	0.395426
Cln5	0.364663	0.40271						ENSMUSG00000022125	Cln5	0.10599	0.364663	0.395631	0.0822638	-0.364663	0.395631
Plekhm3	0.374882	0.402134						ENSMUSG00000051344	Plekhm3	0.0715178	0.374882	0.396156	0.0550976	-0.374882	0.396156
Msmo1	0.345833	0.402134						ENSMUSG00000031604	Msmo1	0.459902	0.345833	0.396156	0.361833	-0.345833	0.396156
Pebp1	0.339059	0.40016						ENSMUSG00000032959	Pebp1	4.17644	0.339059	0.397961	3.30178	-0.339059	0.397961
Styk1	0.387739	0.399196						ENSMUSG00000032899	Styk1	0.0504669	0.387739	0.398844	0.0385173	-0.387739	0.398844
Zfp668	0.390666	0.399196						ENSMUSG00000049728	Zfp668	0.044216	0.390666	0.398844	0.0336708	-0.390666	0.398844
Gtpbp2	0.352494	0.398955						ENSMUSG00000023952	Gtpbp2	0.169418	0.352494	0.399066	0.132642	-0.352494	0.399066
Cfap36	0.340248	0.398618						ENSMUSG00000020462	Cfap36	1.09088	0.340248	0.399376	0.861665	-0.340248	0.399376
Ttc28	0.37773	0.398331						ENSMUSG00000033209	Ttc28	0.0628768	0.37773	0.39964	0.0483379	-0.37773	0.39964
Cep104	0.365478	0.39712						ENSMUSG00000039523	Cep104	0.0910979	0.365478	0.400756	0.0706576	-0.365478	0.400756
Taok3	0.342492	0.397104						ENSMUSG00000061288	Taok3	0.508806	0.342492	0.400771	0.401243	-0.342492	0.400771
Pias4	0.35634	0.397104						ENSMUSG00000004934	Pias4	0.140646	0.35634	0.400771	0.109813	-0.35634	0.400771
Tcf7	0.896859	0.397102						ENSMUSG00000000782	Tcf7	0.00275776	0.896859	0.400773	0.00140295	-0.896859	0.400773
Umps	0.352846	0.396662						ENSMUSG00000022814	Umps	0.160501	0.352846	0.401179	0.125628	-0.352846	0.401179
Rab23	0.366757	0.395906						ENSMUSG00000004768	Rab23	0.0864097	0.366757	0.401877	0.0669589	-0.366757	0.401877
Speer4e	2.11259	0.3949						ENSMUSG00000091255	Speer4e	0.000459626	2.11259	0.402809	0	-2.11259	0.402809
Cldn4	2.11259	0.3949						ENSMUSG00000047501	Cldn4	0.000459626	2.11259	0.402809	0	-2.11259	0.402809
Gm36210	2.11259	0.3949						ENSMUSG00000110221	Gm36210	0.000459626	2.11259	0.402809	0	-2.11259	0.402809
Pmel	2.11259	0.3949						ENSMUSG00000025359	Pmel	0.000459626	2.11259	0.402809	0	-2.11259	0.402809
Gm20518	2.11259	0.3949						ENSMUSG00000092470	Gm20518	0.000459626	2.11259	0.402809	0	-2.11259	0.402809
Kif18a	0.610088	0.394229						ENSMUSG00000027115	Kif18a	0.00652669	0.610088	0.403432	0.00420884	-0.610088	0.403432
Tmem35a	0.389287	0.393369						ENSMUSG00000033578	Tmem35a	0.0720694	0.389287	0.404232	0.0549701	-0.389287	0.404232
Zc3h18	0.361558	0.39252						ENSMUSG00000017478	Zc3h18	0.0993712	0.361558	0.405023	0.0772897	-0.361558	0.405023
Pus10	0.418001	0.391508						ENSMUSG00000020280	Pus10	0.0278533	0.418001	0.405968	0.0207891	-0.418001	0.405968
Ncl	0.337285	0.391246						ENSMUSG00000026234	Ncl	1.45407	0.337285	0.406214	1.15093	-0.337285	0.406214
Cars	0.348062	0.390894						ENSMUSG00000010755	Cars	0.193411	0.348062	0.406543	0.151901	-0.348062	0.406543
Sik3	0.342836	0.390894						ENSMUSG00000034135	Sik3	0.33424	0.342836	0.406543	0.263499	-0.342836	0.406543
Golph3l	0.359354	0.390887						ENSMUSG00000046519	Golph3l	0.106909	0.359354	0.406549	0.0832841	-0.359354	0.406549
Grm5	0.343807	0.390665						ENSMUSG00000049583	Grm5	0.350327	0.343807	0.406757	0.275998	-0.343807	0.406757
Zfp937	0.387334	0.389145						ENSMUSG00000060336	Zfp937	0.0431129	0.387334	0.408183	0.0329055	-0.387334	0.408183
Abhd6	0.358806	0.389145						ENSMUSG00000025277	Abhd6	0.106541	0.358807	0.408183	0.083029	-0.358807	0.408183
Kif16b	0.480628	0.389023						ENSMUSG00000038844	Kif16b	0.0137888	0.480628	0.408298	0.00982064	-0.480628	0.408298
Col4a3bp	0.363587	0.389001						ENSMUSG00000021669	Col4a3bp	0.0876967	0.363587	0.408318	0.0681068	-0.363587	0.408318
Tbl1x	0.342099	0.388331						ENSMUSG00000025246	Tbl1x	0.31273	0.342099	0.408949	0.246664	-0.342099	0.408949
Pja1	0.336397	0.387577						ENSMUSG00000034403	Pja1	1.21727	0.336397	0.409659	0.964081	-0.336397	0.409659
Hist1h2bc	0.344231	0.386772						ENSMUSG00000018102	Hist1h2bc	0.345087	0.344231	0.410419	0.271789	-0.344231	0.410419
Mfsd6	0.349917	0.385569						ENSMUSG00000041439	Mfsd6	0.147172	0.349917	0.411558	0.115424	-0.349917	0.411558
Cyb5d2	0.375622	0.385569						ENSMUSG00000057778	Cyb5d2	0.055339	0.375622	0.411558	0.0425986	-0.375622	0.411558
Fbxl16	0.343554	0.385569						ENSMUSG00000025738	Fbxl16	0.240384	0.343554	0.411558	0.189398	-0.343554	0.411558
Trim36	0.697551	0.385569						ENSMUSG00000033949	Trim36	0.00487204	0.697551	0.411558	0.00293344	-0.697551	0.411558
Rnf13	0.34187	0.38453						ENSMUSG00000036503	Rnf13	0.274856	0.34187	0.412544	0.216819	-0.34187	0.412544
Oxnad1	0.355067	0.384328						ENSMUSG00000021906	Oxnad1	0.122904	0.355067	0.412735	0.0960382	-0.355067	0.412735
Zbtb43	0.379396	0.382438						ENSMUSG00000026788	Zbtb43	0.04918	0.379396	0.414536	0.0377521	-0.379396	0.414536
Pcdhgb2	1.33498	0.382438						ENSMUSG00000102748	Pcdhgb2	0.00119503	1.33498	0.414536	0.000382622	-1.33498	0.414536
Bbs9	0.374293	0.382433						ENSMUSG00000035919	Bbs9	0.0597514	0.374293	0.41454	0.0460422	-0.374293	0.41454
Timp4	0.358004	0.381404						ENSMUSG00000030317	Timp4	0.0971649	0.358004	0.415524	0.0757592	-0.358004	0.415524
Atrx	0.336725	0.380926						ENSMUSG00000031229	Atrx	0.513218	0.336725	0.415981	0.406345	-0.336725	0.415981
Exoc4	0.347307	0.380926						ENSMUSG00000029763	Exoc4	0.153883	0.347307	0.415981	0.120909	-0.347307	0.415981
Mgat5	0.343738	0.380779						ENSMUSG00000036155	Mgat5	0.197363	0.343738	0.416122	0.155472	-0.343738	0.416122
Gad2	0.334531	0.380779						ENSMUSG00000026787	Gad2	1.1065	0.334531	0.416122	0.87748	-0.334531	0.416122
Mpst	0.361547	0.380186						ENSMUSG00000071711	Mpst	0.0842954	0.361547	0.416691	0.0655559	-0.361547	0.416691
Gm5464	0.655381	0.379892						ENSMUSG00000075553	Gm5464	0.00533166	0.655381	0.416973	0.00331606	-0.655381	0.416973
Fndc3a	0.334003	0.379892						ENSMUSG00000033487	Fndc3a	0.881195	0.334003	0.416973	0.699051	-0.334003	0.416973
Atp6v1a	0.333448	0.379478						ENSMUSG00000052459	Atp6v1a	0.972936	0.333448	0.417371	0.772132	-0.333448	0.417371
Akt3	0.36972	0.379131						ENSMUSG00000019699	Akt3	0.062693	0.36972	0.417704	0.0484655	-0.36972	0.417704
Ptp4a1	0.332958	0.378636						ENSMUSG00000026064	Ptp4a1	1.50739	0.332958	0.418181	1.19671	-0.332958	0.418181
Opa3	0.344686	0.378222						ENSMUSG00000052214	Opa3	0.167855	0.344686	0.41858	0.132132	-0.344686	0.41858
Rnf4	0.340144	0.378023						ENSMUSG00000029110	Rnf4	0.244337	0.340144	0.418772	0.192969	-0.340144	0.418772
Sptlc3	0.71205	0.377658						ENSMUSG00000039092	Sptlc3	0.00450434	0.71205	0.419123	0.00267836	-0.71205	0.419123
Zfp189	0.427684	0.377658						ENSMUSG00000039634	Zfp189	0.0216944	0.427684	0.419123	0.0160701	-0.427684	0.419123
Tmod2	0.334292	0.377658						ENSMUSG00000032186	Tmod2	0.577474	0.334292	0.419123	0.457999	-0.334292	0.419123
Slc25a17	0.337749	0.377658						ENSMUSG00000022404	Slc25a17	0.311626	0.337749	0.419123	0.246536	-0.337749	0.419123
Nudt11	0.334387	0.375142						ENSMUSG00000073295	Nudt11	0.502739	0.334387	0.421558	0.398692	-0.334387	0.421558
Tpk1	0.562391	0.375107						ENSMUSG00000029735	Tpk1	0.00762979	0.562391	0.421593	0.00510163	-0.562391	0.421593
Clcn3	0.331678	0.374054						ENSMUSG00000004319	Clcn3	0.92247	0.331678	0.422616	0.732977	-0.331678	0.422616
Synpr	0.33801	0.373855						ENSMUSG00000056296	Synpr	1.27087	0.33801	0.42281	1.0054	-0.33801	0.42281
Foxp1	0.342826	0.373556						ENSMUSG00000030067	Foxp1	0.169418	0.342826	0.423101	0.133535	-0.342826	0.423101
H2afy	0.330347	0.373556						ENSMUSG00000015937	H2afy	1.3286	0.330347	0.423101	1.05668	-0.330347	0.423101
Tmem14a	0.347658	0.372923						ENSMUSG00000025933	Tmem14a	0.141749	0.347658	0.423718	0.111343	-0.347658	0.423718
Atp1b1	0.328578	0.372923						ENSMUSG00000026576	Atp1b1	6.5721	0.328578	0.423718	5.23363	-0.328578	0.423718
Ogfr	0.335389	0.372923						ENSMUSG00000049401	Ogfr	0.324312	0.335389	0.423718	0.256995	-0.335389	0.423718
Elk1	0.358389	0.372923						ENSMUSG00000009406	Elk1	0.0855824	0.358389	0.423718	0.0667038	-0.358389	0.423718
Rnf10	0.332012	0.372923						ENSMUSG00000041740	Rnf10	0.569017	0.332012	0.423718	0.452004	-0.332012	0.423718
Ust	0.410269	0.372923						ENSMUSG00000047712	Ust	0.027026	0.410269	0.423718	0.020279	-0.410269	0.423718
Bclaf1	0.331077	0.372923						ENSMUSG00000037608	Bclaf1	0.797267	0.331077	0.423718	0.63375	-0.331077	0.423718
Smad5	0.342336	0.372923						ENSMUSG00000021540	Smad5	0.171624	0.342336	0.423718	0.135321	-0.342336	0.423718
Polr3g	0.643103	0.372923						ENSMUSG00000035834	Polr3g	0.00588321	0.643103	0.423718	0.00369868	-0.643103	0.423718
Ppm1a	0.330425	0.372923						ENSMUSG00000021096	Ppm1a	0.96641	0.330425	0.423718	0.768561	-0.330425	0.423718
Cyth4	0.643103	0.372923						ENSMUSG00000018008	Cyth4	0.00588321	0.643103	0.423718	0.00369868	-0.643103	0.423718
Kbtbd4	0.34741	0.372846						ENSMUSG00000005505	Kbtbd4	0.131177	0.34741	0.423794	0.103053	-0.34741	0.423794
Slc26a2	0.44137	0.372846						ENSMUSG00000034320	Slc26a2	0.0193043	0.44137	0.423794	0.014157	-0.44137	0.423794
Cadm2	0.37178	0.371572						ENSMUSG00000064115	Cadm2	0.0619576	0.37178	0.425038	0.0478278	-0.37178	0.425038
Gtf2h1	0.347966	0.371418						ENSMUSG00000006599	Gtf2h1	0.128144	0.347966	0.425189	0.10063	-0.347966	0.425189
Mical3	0.35323	0.371163						ENSMUSG00000051586	Mical3	0.0986358	0.35323	0.425439	0.0771622	-0.35323	0.425439
Rnft1	0.351595	0.371163						ENSMUSG00000020521	Rnft1	0.108288	0.351595	0.425439	0.0848146	-0.351595	0.425439
Pnp	0.334532	0.368924						ENSMUSG00000021871	Pnp	0.295815	0.334532	0.427638	0.234547	-0.334532	0.427638
Prr14l	0.386683	0.368872						ENSMUSG00000054280	Prr14l	0.0384247	0.386683	0.427689	0.0293344	-0.386683	0.427689
Stxbp5l	0.342392	0.368571						ENSMUSG00000022829	Stxbp5l	0.170337	0.342392	0.427986	0.1343	-0.342392	0.427986
Tnpo3	0.338932	0.368504						ENSMUSG00000012535	Tnpo3	0.18477	0.338932	0.428051	0.146034	-0.338932	0.428051
Rbpms2	0.441211	0.368267						ENSMUSG00000032387	Rbpms2	0.0222459	0.441211	0.428285	0.0163252	-0.441211	0.428285
Esco1	0.35751	0.368267						ENSMUSG00000024293	Esco1	0.0770333	0.35751	0.428285	0.0600717	-0.35751	0.428285
Zfp212	0.352947	0.367726						ENSMUSG00000052763	Zfp212	0.0927525	0.352947	0.428819	0.0725707	-0.352947	0.428819
Ints9	0.390847	0.367515						ENSMUSG00000021975	Ints9	0.033185	0.390847	0.429027	0.0252531	-0.390847	0.429027
Ifnar1	0.360516	0.367515						ENSMUSG00000022967	Ifnar1	0.0680247	0.360516	0.429027	0.0529294	-0.360516	0.429027
Zbtb7c	0.379449	0.367515						ENSMUSG00000044646	Zbtb7c	0.0415502	0.379449	0.429027	0.0318852	-0.379449	0.429027
Cnih2	0.326256	0.367515						ENSMUSG00000024873	Cnih2	2.5762	0.326256	0.429027	2.05481	-0.326256	0.429027
Nt5dc3	0.344806	0.367469						ENSMUSG00000054027	Nt5dc3	0.142116	0.344806	0.429073	0.111853	-0.344806	0.429073
Syne1	0.341322	0.367258						ENSMUSG00000096054	Syne1	0.146621	0.341322	0.429281	0.115679	-0.341322	0.429281
Arl4a	0.326984	0.367258						ENSMUSG00000047446	Arl4a	1.56291	0.326984	0.429281	1.24595	-0.326984	0.429281
Dcun1d2	0.367656	0.365713						ENSMUSG00000038506	Dcun1d2	0.0563502	0.367656	0.430811	0.0436189	-0.367656	0.430811
Pknox1	0.380068	0.365713						ENSMUSG00000006705	Pknox1	0.041734	0.380068	0.430811	0.0320127	-0.380068	0.430811
Rab37	0.827186	0.36537						ENSMUSG00000020732	Rab37	0.00284968	0.827186	0.431152	0.00153049	-0.827186	0.431152
Gtdc1	0.3946	0.364436						ENSMUSG00000036890	Gtdc1	0.0322657	0.3946	0.43208	0.0244878	-0.3946	0.43208
Cd2	1.40209	0.364357						ENSMUSG00000027863	Cd2	0.000919252	1.40209	0.432159	0.000255082	-1.40209	0.432159
Baat	1.40209	0.364357						ENSMUSG00000039653	Baat	0.000919252	1.40209	0.432159	0.000255082	-1.40209	0.432159
1700034J05Rik	1.40209	0.364357						ENSMUSG00000040163	1700034J05Rik	0.000919252	1.40209	0.432159	0.000255082	-1.40209	0.432159
9630041A04Rik	1.40209	0.364357						ENSMUSG00000057710	9630041A04Rik	0.000919252	1.40209	0.432159	0.000255082	-1.40209	0.432159
Thap8	0.542576	0.364336						ENSMUSG00000013928	Thap8	0.00882482	0.542576	0.432179	0.00599442	-0.542576	0.432179
Efcab14	0.337736	0.363863						ENSMUSG00000034210	Efcab14	0.168499	0.337736	0.432651	0.13328	-0.337736	0.432651
Esr2	0.750018	0.363863						ENSMUSG00000021055	Esr2	0.00376893	0.750018	0.432651	0.00216819	-0.750018	0.432651
Zfp119a	0.415733	0.363863						ENSMUSG00000057835	Zfp119a	0.0227055	0.415733	0.432651	0.0169629	-0.415733	0.432651
Hnrnpf	0.327414	0.363612						ENSMUSG00000042079	Hnrnpf	0.620495	0.327414	0.4329	0.494476	-0.327414	0.4329
Zmat4	0.336067	0.363609						ENSMUSG00000037492	Zmat4	0.213542	0.336067	0.432904	0.169119	-0.336067	0.432904
Cntrl	0.397565	0.363112						ENSMUSG00000057110	Cntrl	0.0291403	0.397565	0.4334	0.0220646	-0.397565	0.4334
Dennd1a	0.346286	0.363112						ENSMUSG00000035392	Dennd1a	0.111781	0.346286	0.4334	0.0878756	-0.346286	0.4334
Cisd2	0.326341	0.363112						ENSMUSG00000028165	Cisd2	0.726853	0.326341	0.4334	0.579673	-0.326341	0.4334
Wdr66	0.386582	0.363112						ENSMUSG00000029442	Wdr66	0.0339204	0.386582	0.4334	0.0258908	-0.386582	0.4334
Ryk	0.355012	0.363112						ENSMUSG00000032547	Ryk	0.0765737	0.355012	0.4334	0.0598166	-0.355012	0.4334
9530068E07Rik	0.327879	0.363112						ENSMUSG00000036275	9530068E07Rik	0.498235	0.327879	0.4334	0.396907	-0.327879	0.4334
Zfp322a	0.337613	0.363112						ENSMUSG00000046351	Zfp322a	0.163811	0.337613	0.4334	0.129581	-0.337613	0.4334
Trak1	0.345818	0.362632						ENSMUSG00000032536	Trak1	0.113528	0.345818	0.433878	0.0892785	-0.345818	0.433878
Casp7	0.426342	0.362632						ENSMUSG00000025076	Casp7	0.0201316	0.426342	0.433878	0.0149223	-0.426342	0.433878
Dmrtc1a	0.360451	0.362324						ENSMUSG00000031323	Dmrtc1a	0.0642557	0.360451	0.434186	0.049996	-0.360451	0.434186
Txk	1.69755	0.362324						ENSMUSG00000054892	Txk	0.000735402	1.69755	0.434186	0.000127541	-1.69755	0.434186
Cldn15	1.69755	0.362324						ENSMUSG00000001739	Cldn15	0.000735402	1.69755	0.434186	0.000127541	-1.69755	0.434186
Tmigd1	1.69755	0.362324						ENSMUSG00000020839	Tmigd1	0.000735402	1.69755	0.434186	0.000127541	-1.69755	0.434186
Cyb5r1	0.37889	0.361767						ENSMUSG00000026456	Cyb5r1	0.040539	0.37889	0.434744	0.0311199	-0.37889	0.434744
Pdp1	0.33498	0.361767						ENSMUSG00000049225	Pdp1	0.192951	0.33498	0.434744	0.152921	-0.33498	0.434744
Gpr3	0.483904	0.361767						ENSMUSG00000049649	Gpr3	0.0118584	0.483904	0.434744	0.00841769	-0.483904	0.434744
Ppp2r3a	0.365453	0.361767						ENSMUSG00000043154	Ppp2r3a	0.0570856	0.365453	0.434744	0.0442566	-0.365453	0.434744
Zkscan3	0.337825	0.361767						ENSMUSG00000021327	Zkscan3	0.151585	0.337825	0.434744	0.119888	-0.337825	0.434744
Gda	0.327106	0.361767						ENSMUSG00000058624	Gda	0.621323	0.327106	0.434744	0.495241	-0.327106	0.434744
Nog	0.40646	0.361706						ENSMUSG00000048616	Nog	0.0303353	0.40646	0.434805	0.0228298	-0.40646	0.434805
Fzd4	0.960585	0.361327						ENSMUSG00000049791	Fzd4	0.00239006	0.960585	0.435184	0.00114787	-0.960585	0.435184
Hmbox1	0.355211	0.361327						ENSMUSG00000021972	Hmbox1	0.0708743	0.355211	0.435184	0.0553527	-0.355211	0.435184
Prickle3	1.52763	0.360753						ENSMUSG00000031145	Prickle3	0.00101118	1.52763	0.43576	0.000255082	-1.52763	0.43576
Speer4a	1.52763	0.360753						ENSMUSG00000073119	Speer4a	0.00101118	1.52763	0.43576	0.000255082	-1.52763	0.43576
Adgrf3	1.52763	0.360753						ENSMUSG00000067642	Adgrf3	0.00101118	1.52763	0.43576	0.000255082	-1.52763	0.43576
Antxr2	1.52763	0.360753						ENSMUSG00000029338	Antxr2	0.00101118	1.52763	0.43576	0.000255082	-1.52763	0.43576
Cfap46	0.422443	0.360753						ENSMUSG00000049571	Cfap46	0.0217863	0.422443	0.43576	0.0161977	-0.422443	0.43576
Lpcat1	0.335785	0.360094						ENSMUSG00000021608	Lpcat1	0.16473	0.335785	0.436422	0.130474	-0.335785	0.436422
Urb1	0.42071	0.35952						ENSMUSG00000039929	Urb1	0.0202235	0.42071	0.436998	0.0150498	-0.42071	0.436998
Fam19a5	0.328752	0.359491						ENSMUSG00000054863	Fam19a5	0.334516	0.328752	0.437027	0.266305	-0.328752	0.437027
Tecpr1	0.333385	0.358845						ENSMUSG00000066621	Tecpr1	0.186792	0.333385	0.437678	0.148202	-0.333385	0.437678
AW551984	0.324935	0.358845						ENSMUSG00000038112	AW551984	0.621506	0.324935	0.437678	0.496134	-0.324935	0.437678
Usp53	0.345122	0.358467						ENSMUSG00000039701	Usp53	0.104887	0.345122	0.43806	0.0825189	-0.345122	0.43806
Ccdc17	0.51445	0.358355						ENSMUSG00000034035	Ccdc17	0.00992792	0.51445	0.438172	0.0068872	-0.51445	0.438172
Cdk8	0.332594	0.358355						ENSMUSG00000029635	Cdk8	0.194238	0.332594	0.438172	0.154197	-0.332594	0.438172
Prkar1b	0.322485	0.357985						ENSMUSG00000025855	Prkar1b	1.09363	0.322485	0.438545	0.874547	-0.322485	0.438545
Adgrv1	0.660076	0.357985						ENSMUSG00000069170	Adgrv1	0.00514781	0.660076	0.438545	0.00318852	-0.660076	0.438545
Ier5	0.333198	0.357773						ENSMUSG00000056708	Ier5	0.204442	0.333198	0.43876	0.162232	-0.333198	0.43876
Snap25	0.321136	0.357747						ENSMUSG00000027273	Snap25	3.2103	0.321136	0.438787	2.56969	-0.321136	0.438787
Efcab2	0.331951	0.357494						ENSMUSG00000026495	Efcab2	0.19672	0.331951	0.439042	0.156237	-0.331951	0.439042
AC154682.1	0.689897	0.357122						ENSMUSG00000114378	AC154682.1	0.00422856	0.689897	0.439418	0.00255082	-0.689897	0.439418
Zxdc	0.349627	0.356198						ENSMUSG00000034430	Zxdc	0.0818134	0.349627	0.440354	0.064153	-0.349627	0.440354
Retreg2	0.321896	0.356193						ENSMUSG00000049339	Retreg2	0.943337	0.321896	0.440359	0.754659	-0.321896	0.440359
Ptpn1	0.328269	0.356193						ENSMUSG00000027540	Ptpn1	0.266032	0.328269	0.440359	0.211845	-0.328269	0.440359
Armcx1	0.324873	0.356193						ENSMUSG00000033460	Armcx1	0.437932	0.324873	0.440359	0.349589	-0.324873	0.440359
Btbd8	0.32547	0.356193						ENSMUSG00000111375	Btbd8	0.430762	0.32547	0.440359	0.343722	-0.32547	0.440359
Tenm4	0.334094	0.356193						ENSMUSG00000048078	Tenm4	0.186884	0.334094	0.440359	0.148202	-0.334094	0.440359
Ccdc92b	0.345231	0.35421						ENSMUSG00000069814	Ccdc92b	0.0940395	0.345231	0.442374	0.0739736	-0.345231	0.442374
Rps6kb1	0.329559	0.35421						ENSMUSG00000020516	Rps6kb1	0.213542	0.329559	0.442374	0.169884	-0.329559	0.442374
Mtmr12	0.415458	0.353663						ENSMUSG00000039458	Mtmr12	0.0215105	0.415458	0.442931	0.0160701	-0.415458	0.442931
Vgll4	0.376287	0.352926						ENSMUSG00000030315	Vgll4	0.0398036	0.376287	0.443684	0.0306098	-0.376287	0.443684
Dcc	0.807733	0.351394						ENSMUSG00000060534	Dcc	0.00303353	0.807733	0.445252	0.00165803	-0.807733	0.445252
Jmjd8	0.332579	0.35037						ENSMUSG00000025736	Jmjd8	0.151677	0.332579	0.446303	0.120398	-0.332579	0.446303
Rcc2	0.330281	0.349789						ENSMUSG00000040945	Rcc2	0.183023	0.330281	0.446901	0.145524	-0.330281	0.446901
Zfp113	0.376364	0.349789						ENSMUSG00000037007	Zfp113	0.035667	0.376364	0.446901	0.0274213	-0.376364	0.446901
Zfp719	0.345707	0.349789						ENSMUSG00000030469	Zfp719	0.0867774	0.345707	0.446901	0.0682343	-0.345707	0.446901
Mdm2	0.3264	0.349789						ENSMUSG00000020184	Mdm2	0.254173	0.3264	0.446901	0.202662	-0.3264	0.446901
Ddx23	0.378687	0.349789						ENSMUSG00000003360	Ddx23	0.0345639	0.378687	0.446901	0.0265285	-0.378687	0.446901
Btaf1	0.373014	0.349789						ENSMUSG00000040565	Btaf1	0.040539	0.373014	0.446901	0.0312475	-0.373014	0.446901
Prpf18	0.337655	0.348481						ENSMUSG00000039449	Prpf18	0.124007	0.337655	0.448249	0.0980788	-0.337655	0.448249
Washc2	0.327493	0.348481						ENSMUSG00000024104	Washc2	0.207475	0.327493	0.448249	0.165293	-0.327493	0.448249
Arid3b	0.467919	0.348481						ENSMUSG00000004661	Arid3b	0.0129615	0.467919	0.448249	0.00931048	-0.467919	0.448249
Zfp35	0.384591	0.348481						ENSMUSG00000063281	Zfp35	0.0325415	0.384591	0.448249	0.0248704	-0.384591	0.448249
Katna1	0.345368	0.348255						ENSMUSG00000019794	Katna1	0.0831923	0.345368	0.448482	0.0654284	-0.345368	0.448482
Mylip	0.474384	0.348255						ENSMUSG00000038175	Mylip	0.0121341	0.474384	0.448482	0.00867277	-0.474384	0.448482
B3gat2	0.319694	0.34799						ENSMUSG00000026156	B3gat2	0.763623	0.319694	0.448755	0.611813	-0.319694	0.448755
Nat10	0.369322	0.347279						ENSMUSG00000027185	Nat10	0.0419179	0.369322	0.449491	0.0323954	-0.369322	0.449491
Zcchc3	0.329389	0.347279						ENSMUSG00000074682	Zcchc3	0.171532	0.329389	0.449491	0.136469	-0.329389	0.449491
Fndc11	0.849554	0.347279						ENSMUSG00000047841	Fndc11	0.00266583	0.849554	0.449491	0.00140295	-0.849554	0.449491
Arid5b	0.319799	0.347279						ENSMUSG00000019947	Arid5b	0.745054	0.319799	0.449491	0.596891	-0.319799	0.449491
Abhd17a	0.321111	0.347279						ENSMUSG00000003346	Abhd17a	0.418627	0.321111	0.449491	0.33505	-0.321111	0.449491
Tusc3	0.317209	0.347279						ENSMUSG00000039530	Tusc3	1.65199	0.317209	0.449491	1.32591	-0.317209	0.449491
Jund	0.316383	0.347279						ENSMUSG00000071076	Jund	11.1095	0.316383	0.449491	8.92211	-0.316383	0.449491
Zswim4	0.405784	0.347279						ENSMUSG00000035671	Zswim4	0.0239006	0.405784	0.449491	0.0179832	-0.405784	0.449491
Afmid	0.987057	0.347279						ENSMUSG00000017718	Afmid	0.00193043	0.987057	0.449491	0.000892785	-0.987057	0.449491
Tfap2a	0.987057	0.347279						ENSMUSG00000021359	Tfap2a	0.00193043	0.987057	0.449491	0.000892785	-0.987057	0.449491
Cmtm8	0.343609	0.347205						ENSMUSG00000041012	Cmtm8	0.103967	0.343609	0.449568	0.0818812	-0.343609	0.449568
Acly	0.32904	0.346494						ENSMUSG00000020917	Acly	0.189274	0.32904	0.450304	0.150626	-0.32904	0.450304
Zfp111	0.46225	0.345664						ENSMUSG00000087598	Zfp111	0.0137888	0.46225	0.451165	0.00994818	-0.46225	0.451165
Otud5	0.330473	0.345447						ENSMUSG00000031154	Otud5	0.146805	0.330473	0.451391	0.1167	-0.330473	0.451391
Fam92a	0.31884	0.344588						ENSMUSG00000028218	Fam92a	0.537119	0.31884	0.452284	0.430578	-0.31884	0.452284
Nsmce3	0.318338	0.344142						ENSMUSG00000070520	Nsmce3	0.625827	0.318338	0.45275	0.501873	-0.318338	0.45275
Lpin1	0.35013	0.344142						ENSMUSG00000020593	Lpin1	0.0659104	0.35013	0.45275	0.051654	-0.35013	0.45275
Bach1	0.367685	0.343682						ENSMUSG00000025612	Bach1	0.0398955	0.367685	0.453229	0.0308649	-0.367685	0.453229
Zfp281	0.329353	0.343366						ENSMUSG00000041483	Zfp281	0.15278	0.329353	0.453559	0.121546	-0.329353	0.453559
Tfb2m	0.344678	0.343366						ENSMUSG00000026492	Tfb2m	0.0753787	0.344678	0.453559	0.0593065	-0.344678	0.453559
Ei24	0.3189	0.343366						ENSMUSG00000062762	Ei24	0.477643	0.3189	0.453559	0.382877	-0.3189	0.453559
Cps1	0.598015	0.343315						ENSMUSG00000025991	Cps1	0.00569936	0.598015	0.453613	0.00369868	-0.598015	0.453613
Rragd	0.338964	0.3433						ENSMUSG00000028278	Rragd	0.0999227	0.338964	0.453628	0.0789477	-0.338964	0.453628
Pex12	0.357142	0.3433						ENSMUSG00000018733	Pex12	0.0526731	0.357142	0.453628	0.0410681	-0.357142	0.453628
Arhgef17	0.323477	0.342397						ENSMUSG00000032875	Arhgef17	0.238178	0.323477	0.454572	0.190291	-0.323477	0.454572
Bbx	0.326639	0.342201						ENSMUSG00000022641	Bbx	0.178243	0.326639	0.454778	0.14208	-0.326639	0.454778
Scn9a	0.317922	0.339495						ENSMUSG00000075316	Scn9a	0.502279	0.317923	0.45762	0.402901	-0.317923	0.45762
1810013L24Rik	0.33069	0.338969						ENSMUSG00000022507	1810013L24Rik	0.138807	0.33069	0.458175	0.110323	-0.33069	0.458175
Wfdc3	0.567154	0.338889						ENSMUSG00000076434	Wfdc3	0.00671054	0.567154	0.458259	0.00446393	-0.567154	0.458259
Ptgfrn	0.450664	0.33872						ENSMUSG00000027864	Ptgfrn	0.0133292	0.450664	0.458437	0.0096931	-0.450664	0.458437
Gm14698	0.35471	0.33871						ENSMUSG00000071748	Gm14698	0.054052	0.35471	0.458448	0.042216	-0.35471	0.458448
Abhd18	0.334123	0.338274						ENSMUSG00000037818	Abhd18	0.115826	0.334123	0.458908	0.0918293	-0.334123	0.458908
Gins3	0.544699	0.338132						ENSMUSG00000031669	Gins3	0.00772172	0.544699	0.459058	0.00522917	-0.544699	0.459058
Klf6	0.318899	0.338132						ENSMUSG00000000078	Klf6	0.438667	0.318899	0.459058	0.35163	-0.318899	0.459058
Zcchc6	0.336993	0.337882						ENSMUSG00000035248	Zcchc6	0.0988196	0.336993	0.459323	0.0781825	-0.336993	0.459323
Gon4l	0.322431	0.337496						ENSMUSG00000054199	Gon4l	0.21823	0.322431	0.459732	0.174476	-0.322431	0.459732
Hsd17b7	0.479531	0.337134						ENSMUSG00000026675	Hsd17b7	0.0107552	0.479531	0.460114	0.00765245	-0.479531	0.460114
Hipk1	0.319591	0.337134						ENSMUSG00000008730	Hipk1	0.295631	0.319591	0.460114	0.236843	-0.319591	0.460114
Rpl3	0.311925	0.337134						ENSMUSG00000060036	Rpl3	10.6552	0.311925	0.460114	8.58375	-0.311925	0.460114
Asb8	0.323513	0.337134						ENSMUSG00000048175	Asb8	0.192859	0.323513	0.460114	0.154069	-0.323513	0.460114
Rnd2	0.331983	0.336865						ENSMUSG00000001313	Rnd2	0.121433	0.331983	0.4604	0.0964208	-0.331983	0.4604
Atf6	0.34656	0.336816						ENSMUSG00000026663	Atf6	0.0631526	0.34656	0.460452	0.0496134	-0.34656	0.460452
Zmym5	0.318683	0.336816						ENSMUSG00000040123	Zmym5	0.315487	0.318683	0.460452	0.252913	-0.318683	0.460452
Pgap2	0.340954	0.336195						ENSMUSG00000030990	Pgap2	0.0777687	0.340954	0.461111	0.0613471	-0.340954	0.461111
Glyr1	0.316121	0.335941						ENSMUSG00000022536	Glyr1	0.450525	0.316121	0.461381	0.361833	-0.316121	0.461381
Kdm3a	0.349548	0.335305						ENSMUSG00000053470	Kdm3a	0.0593837	0.349548	0.462057	0.0465524	-0.349548	0.462057
Unc5c	0.321845	0.334406						ENSMUSG00000059921	Unc5c	0.210968	0.321845	0.463014	0.168736	-0.321845	0.463014
Tfip11	0.345565	0.334406						ENSMUSG00000029345	Tfip11	0.0627849	0.345565	0.463014	0.0493583	-0.345565	0.463014
Hmgb2	0.316121	0.334406						ENSMUSG00000054717	Hmgb2	0.467991	0.316121	0.463014	0.375863	-0.316121	0.463014
Chek2	0.343328	0.333936						ENSMUSG00000029521	Chek2	0.08356	0.343328	0.463515	0.065811	-0.343328	0.463515
Mcmdc2	0.404143	0.333487						ENSMUSG00000046101	Mcmdc2	0.0215105	0.404143	0.463995	0.0161977	-0.404143	0.463995
Kcnb2	0.343714	0.333487						ENSMUSG00000092083	Kcnb2	0.0722532	0.343714	0.463995	0.0568832	-0.343714	0.463995
Gdi1	0.310964	0.333487						ENSMUSG00000015291	Gdi1	2.36836	0.310964	0.463995	1.90916	-0.310964	0.463995
Tmed5	0.321443	0.333487						ENSMUSG00000063406	Tmed5	0.197363	0.321443	0.463995	0.157895	-0.321443	0.463995
Mbtps1	0.323875	0.333487						ENSMUSG00000031835	Mbtps1	0.160501	0.323875	0.463995	0.128178	-0.323875	0.463995
Emc2	0.316089	0.333487						ENSMUSG00000022337	Emc2	0.367793	0.316089	0.463995	0.295384	-0.316089	0.463995
Insl6	0.385332	0.333487						ENSMUSG00000050957	Insl6	0.0300595	0.385332	0.463995	0.0229573	-0.385332	0.463995
Arf3	0.312974	0.333358						ENSMUSG00000051853	Arf3	0.711593	0.312974	0.464133	0.572786	-0.312974	0.464133
Pdha1	0.318714	0.333038						ENSMUSG00000031299	Pdha1	0.251232	0.318714	0.464475	0.201387	-0.318714	0.464475
Cdadc1	0.316121	0.332716						ENSMUSG00000021982	Cdadc1	0.336998	0.316121	0.464819	0.270641	-0.316121	0.464819
Ppp1cc	0.311897	0.331907						ENSMUSG00000004455	Ppp1cc	0.857662	0.311897	0.465686	0.690888	-0.311897	0.465686
Zfp791	0.511858	0.331679						ENSMUSG00000074194	Zfp791	0.00827327	0.511858	0.465931	0.00573933	-0.511858	0.465931
Oxct1	0.315109	0.331648						ENSMUSG00000022186	Oxct1	0.392613	0.315109	0.465964	0.315536	-0.315109	0.465964
Igbp1	0.327151	0.331611						ENSMUSG00000031221	Igbp1	0.139267	0.327151	0.466003	0.11096	-0.327151	0.466003
Itih4	0.750018	0.330723						ENSMUSG00000021922	Itih4	0.00312546	0.750018	0.466957	0.00178557	-0.750018	0.466957
Dact1	0.37642	0.330723						ENSMUSG00000044548	Dact1	0.033185	0.37642	0.466957	0.0255082	-0.37642	0.466957
Tspan5	0.31968	0.330321						ENSMUSG00000028152	Tspan5	0.206832	0.31968	0.467389	0.165675	-0.31968	0.467389
Pim3	0.328679	0.330108						ENSMUSG00000035828	Pim3	0.141657	0.328679	0.467618	0.112746	-0.328679	0.467618
Tax1bp1	0.312021	0.329462						ENSMUSG00000004535	Tax1bp1	0.595859	0.312021	0.468315	0.479936	-0.312021	0.468315
Pcgf3	0.336153	0.329287						ENSMUSG00000033623	Pcgf3	0.084755	0.336153	0.468503	0.0670864	-0.336153	0.468503
Dach1	0.448554	0.329264						ENSMUSG00000055639	Dach1	0.0129615	0.448554	0.468529	0.00943802	-0.448554	0.468529
Zfp467	0.317022	0.328813						ENSMUSG00000068551	Zfp467	0.267778	0.317022	0.469015	0.214906	-0.317022	0.469015
Ppp6r3	0.318766	0.328772						ENSMUSG00000024908	Ppp6r3	0.205269	0.318766	0.469059	0.164528	-0.318766	0.469059
Slc7a8	0.380472	0.328742						ENSMUSG00000022180	Slc7a8	0.0273018	0.380472	0.469092	0.0209167	-0.380472	0.469092
Krit1	0.313066	0.328557						ENSMUSG00000000600	Krit1	0.441333	0.313066	0.469291	0.355201	-0.313066	0.469291
Napepld	0.37396	0.328557						ENSMUSG00000044968	Napepld	0.0318061	0.37396	0.469291	0.0244878	-0.37396	0.469291
Agbl4	0.395378	0.328449						ENSMUSG00000061298	Agbl4	0.0228894	0.395378	0.469408	0.0173455	-0.395378	0.469408
Necap1	0.311042	0.32842						ENSMUSG00000030327	Necap1	0.663332	0.311042	0.46944	0.534651	-0.311042	0.46944
Nlgn2	0.314134	0.327853						ENSMUSG00000051790	Nlgn2	0.339388	0.314134	0.470054	0.272937	-0.314134	0.470054
Tab2	0.322674	0.327492						ENSMUSG00000015755	Tab2	0.147448	0.322674	0.470445	0.117848	-0.322674	0.470445
Trabd2b	1.11259	0.327096						ENSMUSG00000070867	Trabd2b	0.00128695	1.11259	0.470873	0.000510163	-1.11259	0.470873
Zcchc4	0.368427	0.327096						ENSMUSG00000029179	Zcchc4	0.0330012	0.368427	0.470873	0.0255082	-0.368427	0.470873
Tcaf1	0.310795	0.327096						ENSMUSG00000036667	Tcaf1	0.627941	0.310795	0.470873	0.506209	-0.310795	0.470873
9930021J03Rik	0.327701	0.327096						ENSMUSG00000046138	9930021J03Rik	0.118032	0.327701	0.470873	0.0939975	-0.327701	0.470873
Ppp2r5c	0.314919	0.326973						ENSMUSG00000017843	Ppp2r5c	0.280556	0.314919	0.471006	0.225492	-0.314919	0.471006
Fbxo5	0.460511	0.326769						ENSMUSG00000019773	Fbxo5	0.0114907	0.460511	0.471228	0.00829015	-0.460511	0.471228
Lrrtm3	0.318906	0.326769						ENSMUSG00000042846	Lrrtm3	0.229629	0.318906	0.471228	0.184041	-0.318906	0.471228
Rims3	0.312018	0.326664						ENSMUSG00000032890	Rims3	0.425338	0.312018	0.471342	0.342574	-0.312018	0.471342
Zfp866	0.354009	0.326367						ENSMUSG00000043090	Zfp866	0.0437564	0.354009	0.471664	0.0341809	-0.354009	0.471664
Galnt11	0.31469	0.326357						ENSMUSG00000038072	Galnt11	0.269249	0.31469	0.471675	0.216437	-0.31469	0.471675
Sf3a1	0.320081	0.326357						ENSMUSG00000002129	Sf3a1	0.161513	0.320081	0.471675	0.129326	-0.320081	0.471675
Foxj1	0.342631	0.326127						ENSMUSG00000034227	Foxj1	0.0650831	0.342631	0.471925	0.0512714	-0.342631	0.471925
Pim2	0.313294	0.325957						ENSMUSG00000031155	Pim2	0.332218	0.313294	0.47211	0.267325	-0.313294	0.47211
Taf3	0.319282	0.325549						ENSMUSG00000025782	Taf3	0.167947	0.319282	0.472554	0.134555	-0.319282	0.472554
Sptbn1	0.308436	0.325439						ENSMUSG00000020315	Sptbn1	0.988748	0.308436	0.472673	0.798405	-0.308436	0.472673
Cdc42ep4	0.326136	0.325315						ENSMUSG00000041598	Cdc42ep4	0.119503	0.326136	0.472808	0.0952729	-0.326136	0.472808
Ptpn21	0.396381	0.325091						ENSMUSG00000021009	Ptpn21	0.0230732	0.396381	0.473053	0.0174731	-0.396381	0.473053
Cep76	0.43141	0.324838						ENSMUSG00000073542	Cep76	0.0159031	0.43141	0.473328	0.0117337	-0.43141	0.473328
St3gal2	0.336772	0.324822						ENSMUSG00000031749	St3gal2	0.0739998	0.336772	0.473345	0.0585412	-0.336772	0.473345
4930562C15Rik	1.69755	0.324525						ENSMUSG00000022518	4930562C15Rik	0.000735402	1.69755	0.47367	0.000127541	-1.69755	0.47367
Zfp248	0.35096	0.324418						ENSMUSG00000030145	Zfp248	0.047893	0.35096	0.473786	0.037497	-0.35096	0.473786
Fam126b	0.313254	0.324402						ENSMUSG00000038174	Fam126b	0.314936	0.313254	0.473804	0.253423	-0.313254	0.473804
Gabrb1	0.312276	0.324325						ENSMUSG00000029212	Gabrb1	0.369356	0.312276	0.473887	0.297425	-0.312276	0.473887
Prdx3	0.311237	0.324325						ENSMUSG00000024997	Prdx3	0.379375	0.311237	0.473887	0.305715	-0.311237	0.473887
Tex38	1.2057	0.324126						ENSMUSG00000044556	Tex38	0.00137888	1.2057	0.474105	0.000510163	-1.2057	0.474105
Cds1	0.366563	0.324126						ENSMUSG00000029330	Cds1	0.0349316	0.366563	0.474105	0.0270386	-0.366563	0.474105
Bcl11b	0.337234	0.324071						ENSMUSG00000048251	Bcl11b	0.0735402	0.337234	0.474165	0.0581586	-0.337234	0.474165
Zufsp	0.326343	0.324057						ENSMUSG00000039531	Zufsp	0.114723	0.326343	0.474179	0.0914467	-0.326343	0.474179
Rsrc1	0.318302	0.323912						ENSMUSG00000034544	Rsrc1	0.165925	0.318302	0.474338	0.133025	-0.318302	0.474338
Zfp628	0.344071	0.323863						ENSMUSG00000074406	Zfp628	0.0547874	0.344071	0.474392	0.0431088	-0.344071	0.474392
Dhx32	0.313957	0.323827						ENSMUSG00000030986	Dhx32	0.250404	0.313957	0.474431	0.201387	-0.313957	0.474431
Mllt10	0.316121	0.322709						ENSMUSG00000026743	Mllt10	0.195525	0.316121	0.475654	0.157003	-0.316121	0.475654
Paics	0.312962	0.321809						ENSMUSG00000029247	Paics	0.262906	0.312962	0.476641	0.21159	-0.312962	0.476641
Extl2	0.314358	0.321167						ENSMUSG00000027963	Extl2	0.218598	0.314358	0.477346	0.175751	-0.314358	0.477346
Cryz	0.368928	0.320825						ENSMUSG00000028199	Cryz	0.0315303	0.368928	0.477722	0.0243603	-0.368928	0.477722
Cdr1	0.57202	0.320075						ENSMUSG00000090546	Cdr1	0.00597514	0.57202	0.478547	0.00395376	-0.57202	0.478547
Ift122	0.31678	0.320075						ENSMUSG00000030323	Ift122	0.164638	0.31678	0.478547	0.132132	-0.31678	0.478547
Nt5dc1	0.429929	0.320075						ENSMUSG00000039480	Nt5dc1	0.0143403	0.429929	0.478547	0.0105859	-0.429929	0.478547
Dld	0.310894	0.320075						ENSMUSG00000020664	Dld	0.308409	0.310894	0.478547	0.248577	-0.310894	0.478547
Aven	0.42071	0.319909						ENSMUSG00000003604	Aven	0.0154434	0.42071	0.47873	0.0114787	-0.42071	0.47873
Wrnip1	0.311868	0.319756						ENSMUSG00000021400	Wrnip1	0.257483	0.311868	0.478899	0.207381	-0.311868	0.478899
Dst	0.31231	0.319715						ENSMUSG00000026131	Dst	0.249485	0.31231	0.478944	0.200877	-0.31231	0.478944
Kansl3	0.314839	0.319715						ENSMUSG00000010453	Kansl3	0.187895	0.314839	0.478944	0.151008	-0.314839	0.478944
Camta1	0.305565	0.319715						ENSMUSG00000014592	Camta1	1.02855	0.305565	0.478944	0.832203	-0.305565	0.478944
Agpat4	0.305675	0.319715						ENSMUSG00000023827	Agpat4	0.985438	0.305675	0.478944	0.797257	-0.305675	0.478944
Pcdhb21	0.458363	0.319715						ENSMUSG00000044022	Pcdhb21	0.011123	0.458363	0.478944	0.00803507	-0.458363	0.478944
Nmnat1	0.395836	0.319477						ENSMUSG00000028992	Nmnat1	0.0210509	0.395836	0.479207	0.0159426	-0.395836	0.479207
Spata1	0.378663	0.319256						ENSMUSG00000028188	Spata1	0.0261068	0.378663	0.479451	0.0200239	-0.378663	0.479451
Ccdc28a	0.320461	0.319256						ENSMUSG00000059554	Ccdc28a	0.136233	0.320461	0.479451	0.109047	-0.320461	0.479451
Tob1	0.306791	0.318448						ENSMUSG00000037573	Tob1	0.656806	0.306791	0.480344	0.530952	-0.306791	0.480344
Crbn	0.317092	0.318417						ENSMUSG00000005362	Crbn	0.149103	0.317092	0.480378	0.119633	-0.317092	0.480378
Champ1	0.331625	0.318074						ENSMUSG00000047710	Champ1	0.0788718	0.331625	0.480757	0.0626225	-0.331625	0.480757
Kif1bp	0.305526	0.316213						ENSMUSG00000036955	Kif1bp	0.582622	0.305526	0.482822	0.471391	-0.305526	0.482822
Gpr137c	0.454694	0.316066						ENSMUSG00000049092	Gpr137c	0.012318	0.454694	0.482985	0.00892785	-0.454694	0.482985
Adgrf4	0.65887	0.31576						ENSMUSG00000023918	Adgrf4	0.00413663	0.65887	0.483326	0.00255082	-0.65887	0.483326
Ankrd29	0.355526	0.31576						ENSMUSG00000057766	Ankrd29	0.040539	0.355526	0.483326	0.0316301	-0.355526	0.483326
Uchl1	0.301874	0.315398						ENSMUSG00000029223	Uchl1	5.20545	0.301874	0.483729	4.22275	-0.301874	0.483729
Myrf	0.881263	0.314719						ENSMUSG00000036098	Myrf	0.00202235	0.881263	0.484485	0.00102033	-0.881263	0.484485
Nek1	0.333985	0.314563						ENSMUSG00000031644	Nek1	0.0664619	0.333984	0.48466	0.0526743	-0.333984	0.48466
Serpinb6b	0.875549	0.314015						ENSMUSG00000042842	Serpinb6b	0.00248198	0.875549	0.485272	0.00127541	-0.875549	0.485272
Arhgap36	0.317023	0.313831						ENSMUSG00000036198	Arhgap36	0.227423	0.317023	0.485478	0.182511	-0.317023	0.485478
Tppp3	0.302316	0.313517						ENSMUSG00000014846	Tppp3	3.5746	0.302316	0.485828	2.89887	-0.302316	0.485828
Srsf3	0.302597	0.313517						ENSMUSG00000071172	Srsf3	1.22794	0.302597	0.485828	0.995583	-0.302597	0.485828
Rtn4	0.302107	0.312778						ENSMUSG00000020458	Rtn4	1.36196	0.302107	0.486655	1.10463	-0.302107	0.486655
Mns1	0.398728	0.312614						ENSMUSG00000032221	Mns1	0.0195801	0.398728	0.48684	0.0147947	-0.398728	0.48684
Stpg1	0.615088	0.312343						ENSMUSG00000028801	Stpg1	0.00459626	0.615088	0.487144	0.00293344	-0.615088	0.487144
Olfr90	1.0422	0.311933						ENSMUSG00000056600	Olfr90	0.00174658	1.0422	0.487604	0.000765245	-1.0422	0.487604
Rspo3	0.368928	0.311921						ENSMUSG00000019880	Rspo3	0.0433887	0.368928	0.487618	0.0335432	-0.368928	0.487618
Rab3gap1	0.307455	0.310872						ENSMUSG00000036104	Rab3gap1	0.281475	0.307455	0.488796	0.227405	-0.307455	0.488796
Kansl1l	0.391812	0.310751						ENSMUSG00000026004	Kansl1l	0.0213266	0.391812	0.488933	0.0161977	-0.391812	0.488933
Osgin2	0.343542	0.310649						ENSMUSG00000041153	Osgin2	0.0465142	0.343543	0.489047	0.0366042	-0.343543	0.489047
Nudt15	0.549321	0.309394						ENSMUSG00000033405	Nudt15	0.00606706	0.549321	0.490462	0.0040813	-0.549321	0.490462
Mbd4	0.38839	0.309315						ENSMUSG00000030322	Mbd4	0.0207751	0.38839	0.490552	0.0158151	-0.38839	0.490552
Stx12	0.301899	0.309247						ENSMUSG00000028879	Stx12	0.732092	0.301899	0.490629	0.59383	-0.301899	0.490629
Gm26620	0.547525	0.309146						ENSMUSG00000096968	Gm26620	0.00661862	0.547525	0.490743	0.00446393	-0.547525	0.490743
Tstd1	0.605628	0.309063						ENSMUSG00000103711	Tstd1	0.00514781	0.605628	0.490837	0.00331606	-0.605628	0.490837
Zfp954	0.342252	0.30892						ENSMUSG00000062116	Zfp954	0.0501912	0.342252	0.490998	0.0395376	-0.342252	0.490998
C330007P06Rik	0.319791	0.307653						ENSMUSG00000006423	C330007P06Rik	0.108472	0.319791	0.492433	0.0868553	-0.319791	0.492433
Icam5	0.467253	0.306566						ENSMUSG00000032174	Icam5	0.0106633	0.467253	0.493667	0.00765245	-0.467253	0.493667
Aplf	0.439569	0.306052						ENSMUSG00000030051	Aplf	0.0130534	0.439569	0.494252	0.00956556	-0.439569	0.494252
Csnk1g2	0.316218	0.305181						ENSMUSG00000003345	Csnk1g2	0.124559	0.316218	0.495244	0.099992	-0.316218	0.495244
Eif3m	0.30057	0.304998						ENSMUSG00000027170	Eif3m	0.685394	0.30057	0.495452	0.55646	-0.30057	0.495452
Mynn	0.311897	0.304869						ENSMUSG00000037730	Mynn	0.145242	0.311897	0.4956	0.116955	-0.311897	0.4956
Elmo1	0.329725	0.303894						ENSMUSG00000041112	Elmo1	0.0880644	0.329725	0.496713	0.0700199	-0.329725	0.496713
Blcap	0.298667	0.303629						ENSMUSG00000067787	Blcap	1.55151	0.298667	0.497016	1.26138	-0.298667	0.497016
Sult4a1	0.299766	0.30317						ENSMUSG00000018865	Sult4a1	0.726301	0.299766	0.497542	0.590004	-0.299766	0.497542
Gas2l1	0.320059	0.303141						ENSMUSG00000034201	Gas2l1	0.0949587	0.320059	0.497576	0.0760143	-0.320059	0.497576
Ccno	0.672015	0.303141						ENSMUSG00000042417	Ccno	0.00376893	0.672015	0.497576	0.00229573	-0.672015	0.497576
Cpped1	0.344762	0.303116						ENSMUSG00000065979	Cpped1	0.0441241	0.344762	0.497605	0.0346911	-0.344762	0.497605
Nova2	0.307577	0.302468						ENSMUSG00000030411	Nova2	0.194054	0.307577	0.498347	0.156748	-0.307577	0.498347
Slc30a5	0.316609	0.302468						ENSMUSG00000021629	Slc30a5	0.123639	0.316609	0.498347	0.0992267	-0.316609	0.498347
Mmadhc	0.303518	0.302121						ENSMUSG00000026766	Mmadhc	0.298022	0.303518	0.498746	0.241435	-0.303518	0.498746
Slc5a3	0.305942	0.301815						ENSMUSG00000089774	Slc5a3	0.24066	0.305942	0.499097	0.194627	-0.305942	0.499097
Snrk	0.303165	0.301632						ENSMUSG00000038145	Snrk	0.311167	0.303165	0.499307	0.252148	-0.303165	0.499307
Gnl1	0.30224	0.301632						ENSMUSG00000024429	Gnl1	0.341318	0.30224	0.499307	0.276763	-0.30224	0.499307
Polr3f	0.32631	0.301567						ENSMUSG00000027427	Polr3f	0.0723451	0.32631	0.499383	0.0576484	-0.32631	0.499383
Spock2	0.299447	0.301567						ENSMUSG00000058297	Spock2	0.646878	0.299447	0.499383	0.525595	-0.299447	0.499383
Celf5	0.299951	0.301162						ENSMUSG00000034818	Celf5	0.522595	0.299951	0.499848	0.424456	-0.299951	0.499848
Slc38a1	0.299323	0.300503						ENSMUSG00000023169	Slc38a1	0.575728	0.299323	0.500607	0.467819	-0.299323	0.500607
Cnot11	0.319721	0.300493						ENSMUSG00000003135	Cnot11	0.0971649	0.319721	0.500619	0.0777999	-0.319721	0.500619
Slc17a5	0.326069	0.300228						ENSMUSG00000049624	Slc17a5	0.0740917	0.326069	0.500924	0.0590514	-0.326069	0.500924
Ank3	0.298768	0.300135						ENSMUSG00000069601	Ank3	0.637318	0.298768	0.501032	0.518071	-0.298768	0.501032
P2ry12	1.22807	0.299404						ENSMUSG00000036353	P2ry12	0.0011031	1.22807	0.501876	0.000382622	-1.22807	0.501876
Casq2	1.22807	0.299404						ENSMUSG00000027861	Casq2	0.0011031	1.22807	0.501876	0.000382622	-1.22807	0.501876
Rpl9	0.295092	0.299236						ENSMUSG00000047215	Rpl9	8.923	0.295092	0.502069	7.27263	-0.295092	0.502069
Lhpp	0.373526	0.298786						ENSMUSG00000030946	Lhpp	0.0251875	0.373526	0.50259	0.0193862	-0.373526	0.50259
Atp2b1	0.298447	0.298679						ENSMUSG00000019943	Atp2b1	0.693484	0.298447	0.502714	0.563858	-0.298447	0.502714
Efnb1	0.354089	0.297811						ENSMUSG00000031217	Efnb1	0.0365862	0.354089	0.50372	0.0285691	-0.354089	0.50372
Ankrd17	0.301107	0.297811						ENSMUSG00000055204	Ankrd17	0.334608	0.301107	0.50372	0.271534	-0.301107	0.50372
Ulk1	0.322273	0.297611						ENSMUSG00000029512	Ulk1	0.0804346	0.322273	0.503951	0.0642805	-0.322273	0.503951
Rps3	0.294436	0.297611						ENSMUSG00000030744	Rps3	7.06969	0.294436	0.503951	5.76471	-0.294436	0.503951
mt-Nd5	0.296259	0.297611						ENSMUSG00000064367	mt-Nd5	1.30681	0.296259	0.503951	1.0642	-0.296259	0.503951
Ppp1r12b	0.324686	0.297426						ENSMUSG00000073557	Ppp1r12b	0.0705066	0.324686	0.504167	0.0562455	-0.324686	0.504167
Snip1	0.329862	0.297426						ENSMUSG00000050213	Snip1	0.0580967	0.329862	0.504167	0.0461698	-0.329862	0.504167
Pgam5	0.304659	0.297426						ENSMUSG00000029500	Pgam5	0.197915	0.304659	0.504167	0.160191	-0.304659	0.504167
Zfp78	0.46292	0.297426						ENSMUSG00000055150	Zfp78	0.00992792	0.46292	0.504167	0.00714228	-0.46292	0.504167
AC153912.1	1.11259	0.297426						ENSMUSG00000110723	AC153912.1	0.00128695	1.11259	0.504167	0.000510163	-1.11259	0.504167
Osbpl1a	0.322806	0.297413						ENSMUSG00000044252	Osbpl1a	0.0758383	0.322806	0.504181	0.0605819	-0.322806	0.504181
Mb21d2	0.314281	0.296967						ENSMUSG00000051065	Mb21d2	0.11123	0.314281	0.5047	0.0894061	-0.314281	0.5047
Ext1	0.329972	0.296652						ENSMUSG00000061731	Ext1	0.0593837	0.329972	0.505065	0.0471901	-0.329972	0.505065
Gm3604	0.496599	0.296405						ENSMUSG00000094942	Gm3604	0.00836519	0.496599	0.505353	0.00586687	-0.496599	0.505353
Mospd1	0.313585	0.296291						ENSMUSG00000023074	Mospd1	0.109115	0.313585	0.505486	0.087748	-0.313585	0.505486
Xpnpep3	0.390122	0.296291						ENSMUSG00000022401	Xpnpep3	0.0201316	0.390122	0.505486	0.0153049	-0.390122	0.505486
Taf1	0.303371	0.295659						ENSMUSG00000031314	Taf1	0.203247	0.303371	0.506222	0.164655	-0.303371	0.506222
Slc30a9	0.29711	0.295659						ENSMUSG00000029221	Slc30a9	0.497591	0.29711	0.506222	0.404942	-0.29711	0.506222
Csrnp3	0.303248	0.295431						ENSMUSG00000044647	Csrnp3	0.209681	0.303248	0.506488	0.169884	-0.303248	0.506488
Zdhhc20	0.301126	0.294852						ENSMUSG00000021969	Zdhhc20	0.248658	0.301126	0.507164	0.201769	-0.301126	0.507164
Fam160a2	0.306918	0.294508						ENSMUSG00000044465	Fam160a2	0.146161	0.306918	0.507565	0.118103	-0.306918	0.507565
Clca3a1	0.473178	0.294485						ENSMUSG00000056025	Clca3a1	0.0094683	0.473178	0.507592	0.00675966	-0.473178	0.507592
Fam35a	0.410269	0.294485						ENSMUSG00000041471	Fam35a	0.0161788	0.410269	0.507592	0.0121164	-0.410269	0.507592
Rnpc3	0.313937	0.294352						ENSMUSG00000027981	Rnpc3	0.104703	0.313937	0.507748	0.0841769	-0.313937	0.507748
Adgrl1	0.297819	0.294144						ENSMUSG00000013033	Adgrl1	0.384799	0.297819	0.50799	0.312985	-0.297819	0.50799
Nipal2	0.336401	0.293762						ENSMUSG00000038879	Nipal2	0.0466061	0.336401	0.508438	0.0368593	-0.336401	0.508438
Cckbr	0.68809	0.292977						ENSMUSG00000030898	Cckbr	0.00340123	0.68809	0.509358	0.00204065	-0.68809	0.509358
Frmd6	0.337195	0.292977						ENSMUSG00000048285	Frmd6	0.0448595	0.337195	0.509358	0.0354563	-0.337195	0.509358
A130010J15Rik	0.358188	0.292873						ENSMUSG00000079144	A130010J15Rik	0.0301515	0.358188	0.50948	0.0234675	-0.358188	0.50948
Xpr1	0.295504	0.292497						ENSMUSG00000026469	Xpr1	0.554953	0.295504	0.509921	0.452132	-0.295504	0.509921
Phf21a	0.304307	0.29207						ENSMUSG00000058318	Phf21a	0.163535	0.304307	0.510423	0.132387	-0.304307	0.510423
E2f7	0.800644	0.292033						ENSMUSG00000020185	E2f7	0.00257391	0.800644	0.510466	0.00140295	-0.800644	0.510466
Nap1l3	0.295055	0.291708						ENSMUSG00000055733	Nap1l3	0.5601	0.295055	0.510848	0.456468	-0.295055	0.510848
Zfp617	0.317382	0.291188						ENSMUSG00000066880	Zfp617	0.086042	0.317382	0.511461	0.0689995	-0.317382	0.511461
Tsc1	0.301744	0.29083						ENSMUSG00000026812	Tsc1	0.195157	0.301744	0.511882	0.158278	-0.301744	0.511882
Gdi2	0.293053	0.29083						ENSMUSG00000021218	Gdi2	0.992792	0.293053	0.511882	0.810266	-0.293053	0.511882
Nipa2	0.299291	0.290072						ENSMUSG00000030452	Nipa2	0.244889	0.299291	0.512776	0.198964	-0.299291	0.512776
Ebf1	1.11259	0.290072						ENSMUSG00000057098	Ebf1	0.0018385	1.11259	0.512776	0.000765245	-1.11259	0.512776
Gapdh	0.290995	0.289776						ENSMUSG00000057666	Gapdh	6.22288	0.290995	0.513126	5.08633	-0.290995	0.513126
Stox1	0.350452	0.289776						ENSMUSG00000036923	Stox1	0.03438	0.350452	0.513126	0.0269111	-0.350452	0.513126
Park2	0.336553	0.289661						ENSMUSG00000023826	Park2	0.0421017	0.336553	0.513262	0.0332881	-0.336553	0.513262
Atxn2	0.300993	0.289002						ENSMUSG00000042605	Atxn2	0.191756	0.300993	0.514041	0.1556	-0.300993	0.514041
Mast4	0.296091	0.289002						ENSMUSG00000034751	Mast4	0.398588	0.296091	0.514041	0.324591	-0.296091	0.514041
Tstd3	0.324201	0.288689						ENSMUSG00000028251	Tstd3	0.0642557	0.324201	0.514412	0.0512714	-0.324201	0.514412
Lypla1	0.302872	0.288272						ENSMUSG00000025903	Lypla1	0.160226	0.302872	0.514906	0.129836	-0.302872	0.514906
Carmil1	0.35931	0.288236						ENSMUSG00000021338	Carmil1	0.0273937	0.35931	0.514949	0.0212993	-0.35931	0.514949
Arxes2	0.291791	0.288164						ENSMUSG00000048040	Arxes2	1.1418	0.291791	0.515034	0.932706	-0.291791	0.515034
Max	0.293668	0.288164						ENSMUSG00000059436	Max	0.522043	0.293668	0.515034	0.425859	-0.293668	0.515034
Prosc	0.296515	0.288115						ENSMUSG00000031485	Prosc	0.296735	0.296515	0.515092	0.241562	-0.296515	0.515092
Smc6	0.293923	0.288115						ENSMUSG00000020608	Smc6	0.487112	0.293923	0.515092	0.397289	-0.293923	0.515092
Gpi1	0.291121	0.287727						ENSMUSG00000036427	Gpi1	1.25441	0.291121	0.515553	1.02517	-0.291121	0.515553
Clstn2	0.355771	0.287528						ENSMUSG00000032452	Clstn2	0.0304272	0.355771	0.515788	0.0237226	-0.355771	0.515788
Kif1b	0.291594	0.287125						ENSMUSG00000063077	Kif1b	0.89719	0.291594	0.516267	0.732977	-0.291594	0.516267
Ccdc81	0.357701	0.287125						ENSMUSG00000039391	Ccdc81	0.0322657	0.357701	0.516267	0.0251255	-0.357701	0.516267
Pdhb	0.292008	0.287125						ENSMUSG00000021748	Pdhb	0.71288	0.292008	0.516267	0.582224	-0.292008	0.516267
Def8	0.307086	0.286647						ENSMUSG00000001482	Def8	0.132924	0.307086	0.516836	0.107389	-0.307086	0.516836
Lrguk	0.549993	0.286229						ENSMUSG00000056215	Lrguk	0.00588321	0.549993	0.517334	0.00395376	-0.549993	0.517334
Olfml3	0.388223	0.285362						ENSMUSG00000027848	Olfml3	0.0189366	0.388223	0.518368	0.0144121	-0.388223	0.518368
Rnf214	0.298932	0.284786						ENSMUSG00000042790	Rnf214	0.197915	0.298932	0.519056	0.160829	-0.298932	0.519056
Cnrip1	0.291428	0.28474						ENSMUSG00000044629	Cnrip1	0.67326	0.291428	0.519111	0.550083	-0.291428	0.519111
Prkca	0.290106	0.283652						ENSMUSG00000050965	Prkca	1.26195	0.290106	0.520412	1.03206	-0.290106	0.520412
Slc25a25	0.294909	0.283569						ENSMUSG00000026819	Slc25a25	0.303445	0.294909	0.520513	0.247302	-0.294909	0.520513
Ypel1	0.33153	0.28303						ENSMUSG00000022773	Ypel1	0.047893	0.33153	0.521159	0.0380071	-0.33153	0.521159
Sec22a	0.308872	0.282914						ENSMUSG00000034473	Sec22a	0.109391	0.308872	0.521298	0.0882582	-0.308872	0.521298
Sdr39u1	0.29572	0.282599						ENSMUSG00000022223	Sdr39u1	0.253989	0.29572	0.521676	0.206871	-0.29572	0.521676
Htr3a	1.03013	0.281994						ENSMUSG00000032269	Htr3a	0.0014708	1.03013	0.522403	0.000637704	-1.03013	0.522403
Zfp770	0.316445	0.281421						ENSMUSG00000040321	Zfp770	0.0745513	0.316445	0.523093	0.0598166	-0.316445	0.523093
Pgam1	0.288057	0.281218						ENSMUSG00000011752	Pgam1	1.94284	0.288057	0.523337	1.5912	-0.288057	0.523337
Ift52	0.303624	0.280839						ENSMUSG00000017858	Ift52	0.141105	0.303624	0.523794	0.114277	-0.303624	0.523794
Ndrg3	0.29	0.280785						ENSMUSG00000027634	Ndrg3	0.637042	0.29	0.523859	0.521004	-0.29	0.523859
Mettl7a1	0.316602	0.280785						ENSMUSG00000054619	Mettl7a1	0.0751948	0.316602	0.523859	0.0603268	-0.316602	0.523859
Igsf21	0.304425	0.280181						ENSMUSG00000040972	Igsf21	0.140554	0.304425	0.524589	0.113766	-0.304425	0.524589
Ptar1	0.445163	0.278671						ENSMUSG00000074925	Ptar1	0.0108472	0.445163	0.526416	0.00790753	-0.445163	0.526416
Zfp236	0.327953	0.278622						ENSMUSG00000041258	Zfp236	0.0469738	0.327953	0.526475	0.0373694	-0.327953	0.526475
Gabbr1	0.287188	0.278349						ENSMUSG00000024462	Gabbr1	1.85919	0.287188	0.526806	1.5236	-0.287188	0.526806
D130043K22Rik	0.37321	0.278322						ENSMUSG00000006711	D130043K22Rik	0.0218782	0.37321	0.52684	0.0168354	-0.37321	0.52684
Camk1d	0.304385	0.27811						ENSMUSG00000039145	Camk1d	0.133935	0.304385	0.527096	0.10841	-0.304385	0.527096
Med13l	0.304923	0.27809						ENSMUSG00000018076	Med13l	0.122169	0.304923	0.527121	0.0988441	-0.304923	0.527121
Lamp2	0.295749	0.277857						ENSMUSG00000016534	Lamp2	0.204993	0.295749	0.527404	0.166951	-0.295749	0.527404
Rbms2	0.370525	0.277329						ENSMUSG00000040043	Rbms2	0.0206832	0.370525	0.528045	0.0159426	-0.370525	0.528045
Mau2	0.296429	0.277329						ENSMUSG00000031858	Mau2	0.190837	0.296429	0.528045	0.155345	-0.296429	0.528045
Naa15	0.297226	0.276621						ENSMUSG00000063273	Naa15	0.169786	0.297226	0.528907	0.138127	-0.297226	0.528907
Fbxo8	0.296892	0.276541						ENSMUSG00000038206	Fbxo8	0.17429	0.296892	0.529004	0.141825	-0.296892	0.529004
Pde4dip	0.298647	0.276534						ENSMUSG00000038170	Pde4dip	0.154894	0.298647	0.529013	0.125883	-0.298647	0.529013
Plk2	0.292148	0.276497						ENSMUSG00000021701	Plk2	0.471209	0.292148	0.529057	0.38479	-0.292148	0.529057
Taf11	0.291672	0.275135						ENSMUSG00000024218	Taf11	0.284968	0.291672	0.530719	0.232762	-0.291672	0.530719
Taf7	0.290905	0.275135						ENSMUSG00000051316	Taf7	0.340675	0.290905	0.530719	0.278421	-0.290905	0.530719
Eprs	0.290089	0.275125						ENSMUSG00000026615	Eprs	0.379467	0.290089	0.530731	0.310307	-0.290089	0.530731
Vgf	0.287512	0.274558						ENSMUSG00000037428	Vgf	1.91673	0.287512	0.531426	1.57041	-0.287512	0.531426
3110001I22Rik	0.408478	0.274186						ENSMUSG00000079737	3110001I22Rik	0.0137888	0.408478	0.53188	0.0103308	-0.408478	0.53188
Ptpa	0.288127	0.273557						ENSMUSG00000039515	Ptpa	0.425981	0.288127	0.532651	0.348824	-0.288127	0.532651
Atg14	0.310503	0.273557						ENSMUSG00000037526	Atg14	0.0791476	0.310503	0.532651	0.0637704	-0.310503	0.532651
D17Wsu92e	0.307689	0.273557						ENSMUSG00000056692	D17Wsu92e	0.0925687	0.307689	0.532651	0.0747389	-0.307689	0.532651
Paip2	0.284592	0.273557						ENSMUSG00000037058	Paip2	2.23443	0.284592	0.532651	1.83442	-0.284592	0.532651
Eif3f	0.284266	0.273441						ENSMUSG00000031029	Eif3f	2.22818	0.284266	0.532794	1.8297	-0.284266	0.532794
Epc2	0.3037	0.273179						ENSMUSG00000069495	Epc2	0.111046	0.3037	0.533115	0.0899162	-0.3037	0.533115
Tpp2	0.297117	0.273022						ENSMUSG00000041763	Tpp2	0.144231	0.297117	0.533308	0.117337	-0.297117	0.533308
Cda	0.289133	0.273022						ENSMUSG00000028755	Cda	0.39776	0.289133	0.533308	0.325484	-0.289133	0.533308
Yipf7	1.26459	0.273022						ENSMUSG00000029158	Yipf7	0.000827327	1.26459	0.533308	0.000255082	-1.26459	0.533308
Aadat	1.26459	0.273022						ENSMUSG00000057228	Aadat	0.000827327	1.26459	0.533308	0.000255082	-1.26459	0.533308
Mpzl2	1.26459	0.273022						ENSMUSG00000032092	Mpzl2	0.000827327	1.26459	0.533308	0.000255082	-1.26459	0.533308
Evi2	1.26459	0.273022						ENSMUSG00000070354	Evi2	0.000827327	1.26459	0.533308	0.000255082	-1.26459	0.533308
Tulp1	1.26459	0.273022						ENSMUSG00000037446	Tulp1	0.000827327	1.26459	0.533308	0.000255082	-1.26459	0.533308
Pcdhga11	1.26459	0.273022						ENSMUSG00000102742	Pcdhga11	0.000827327	1.26459	0.533308	0.000255082	-1.26459	0.533308
Nup50	0.296886	0.272755						ENSMUSG00000016619	Nup50	0.142484	0.296886	0.533636	0.115935	-0.296886	0.533636
Apoc3	0.586519	0.272704						ENSMUSG00000032081	Apoc3	0.00450434	0.586519	0.533698	0.00293344	-0.586519	0.533698
Hsf2bp	0.586519	0.272704						ENSMUSG00000002076	Hsf2bp	0.00450434	0.586519	0.533698	0.00293344	-0.586519	0.533698
Ccdc184	0.285139	0.272649						ENSMUSG00000029875	Ccdc184	0.909968	0.285139	0.533766	0.746751	-0.285139	0.533766
Grem2	0.408478	0.272448						ENSMUSG00000050069	Grem2	0.0137888	0.408478	0.534013	0.0103308	-0.408478	0.534013
Mpzl3	0.428847	0.272422						ENSMUSG00000070305	Mpzl3	0.0115826	0.428847	0.534045	0.00854523	-0.428847	0.534045
Myl1	0.919943	0.27193						ENSMUSG00000061816	Myl1	0.0018385	0.919943	0.534651	0.000892785	-0.919943	0.534651
Fn3k	0.300428	0.271927						ENSMUSG00000025175	Fn3k	0.129798	0.300428	0.534654	0.105349	-0.300428	0.534654
Ogt	0.28381	0.271659						ENSMUSG00000034160	Ogt	1.41933	0.28381	0.534984	1.16585	-0.28381	0.534984
Glrx	0.292951	0.271601						ENSMUSG00000021591	Glrx	0.190377	0.292951	0.535055	0.155345	-0.292951	0.535055
Commd8	0.290398	0.27051						ENSMUSG00000029213	Commd8	0.234961	0.290398	0.536401	0.192076	-0.290398	0.536401
Rps7	0.281965	0.270373						ENSMUSG00000061477	Rps7	6.19475	0.281965	0.536571	5.09513	-0.281965	0.536571
Eif3e	0.283083	0.269909						ENSMUSG00000022336	Eif3e	1.30874	0.283083	0.537145	1.07555	-0.283083	0.537145
Tmem185b	0.305914	0.269432						ENSMUSG00000098923	Tmem185b	0.0834681	0.305914	0.537734	0.0674691	-0.305914	0.537734
Epb41l5	0.302845	0.269432						ENSMUSG00000026383	Epb41l5	0.102956	0.302845	0.537734	0.0834117	-0.302845	0.537734
Eif4h	0.283786	0.269432						ENSMUSG00000040731	Eif4h	0.788167	0.283786	0.537734	0.647397	-0.283786	0.537734
Eed	0.302479	0.269432						ENSMUSG00000030619	Eed	0.109851	0.302479	0.537734	0.0890234	-0.302479	0.537734
Nanos1	0.301672	0.269432						ENSMUSG00000072437	Nanos1	0.106174	0.301672	0.537734	0.08609	-0.301672	0.537734
Prkcb	0.293084	0.269419						ENSMUSG00000052889	Prkcb	0.173831	0.293084	0.537751	0.141825	-0.293084	0.537751
Lnpk	0.286421	0.268735						ENSMUSG00000009207	Lnpk	0.363105	0.286421	0.538598	0.29768	-0.286421	0.538598
Rpgr	0.293668	0.268735						ENSMUSG00000031174	Rpgr	0.156549	0.293668	0.538598	0.127668	-0.293668	0.538598
Bpgm	0.2858	0.268735						ENSMUSG00000038871	Bpgm	0.424051	0.2858	0.538598	0.347804	-0.2858	0.538598
Ttc3	0.281303	0.268735						ENSMUSG00000040785	Ttc3	4.82083	0.281303	0.538598	3.9669	-0.281303	0.538598
Rarb	0.453625	0.268703						ENSMUSG00000017491	Rarb	0.0103875	0.453625	0.538639	0.0075249	-0.453625	0.538639
Prkaca	0.282446	0.268397						ENSMUSG00000005469	Prkaca	1.10604	0.282446	0.539017	0.909366	-0.282446	0.539017
Foxj3	0.293863	0.267945						ENSMUSG00000032998	Foxj3	0.150941	0.293863	0.539579	0.123077	-0.293863	0.539579
Rgsl1	1.84955	0.267858						ENSMUSG00000042641	Rgsl1	0.000367701	1.84955	0.539687	0	-1.84955	0.539687
Malrd1	1.84955	0.267858						ENSMUSG00000075520	Malrd1	0.000367701	1.84955	0.539687	0	-1.84955	0.539687
Dynlt3	0.284414	0.267858						ENSMUSG00000031176	Dynlt3	0.457971	0.284414	0.539687	0.37599	-0.284414	0.539687
Fam46d	1.84955	0.267858						ENSMUSG00000073007	Fam46d	0.000367701	1.84955	0.539687	0	-1.84955	0.539687
Gpr171	1.84955	0.267858						ENSMUSG00000050075	Gpr171	0.000367701	1.84955	0.539687	0	-1.84955	0.539687
Eqtn	1.03013	0.267858						ENSMUSG00000028575	Eqtn	0.0014708	1.03013	0.539687	0.000637704	-1.03013	0.539687
Chrna9	1.84955	0.267858						ENSMUSG00000029205	Chrna9	0.000367701	1.84955	0.539687	0	-1.84955	0.539687
Alox5	1.84955	0.267858						ENSMUSG00000025701	Alox5	0.000367701	1.84955	0.539687	0	-1.84955	0.539687
Nop53	0.282513	0.267858						ENSMUSG00000041560	Nop53	0.811516	0.282513	0.539687	0.667166	-0.282513	0.539687
Sec1	1.84955	0.267858						ENSMUSG00000040364	Sec1	0.000367701	1.84955	0.539687	0	-1.84955	0.539687
Mfsd13b	1.84955	0.267858						ENSMUSG00000030877	Mfsd13b	0.000367701	1.84955	0.539687	0	-1.84955	0.539687
Glipr1l1	1.84955	0.267858						ENSMUSG00000020213	Glipr1l1	0.000367701	1.84955	0.539687	0	-1.84955	0.539687
Olfr373	1.84955	0.267858						ENSMUSG00000061561	Olfr373	0.000367701	1.84955	0.539687	0	-1.84955	0.539687
Got2	0.285141	0.267858						ENSMUSG00000031672	Got2	0.407229	0.285141	0.539687	0.334157	-0.285141	0.539687
Dpep2	1.84955	0.267858						ENSMUSG00000053687	Dpep2	0.000367701	1.84955	0.539687	0	-1.84955	0.539687
Gm20726	1.84955	0.267858						ENSMUSG00000092443	Gm20726	0.000367701	1.84955	0.539687	0	-1.84955	0.539687
Gm10332	1.84955	0.267858						ENSMUSG00000112858	Gm10332	0.000367701	1.84955	0.539687	0	-1.84955	0.539687
Nlrp3	1.84955	0.267858						ENSMUSG00000032691	Nlrp3	0.000367701	1.84955	0.539687	0	-1.84955	0.539687
Slc13a2	1.84955	0.267858						ENSMUSG00000001095	Slc13a2	0.000367701	1.84955	0.539687	0	-1.84955	0.539687
Serpinb6c	1.84955	0.267858						ENSMUSG00000052180	Serpinb6c	0.000367701	1.84955	0.539687	0	-1.84955	0.539687
Pnpla8	0.283931	0.267858						ENSMUSG00000036257	Pnpla8	0.572878	0.283931	0.539687	0.470498	-0.283931	0.539687
Ephx3	1.84955	0.267858						ENSMUSG00000037577	Ephx3	0.000367701	1.84955	0.539687	0	-1.84955	0.539687
Nrd1	0.285306	0.267846						ENSMUSG00000053510	Nrd1	0.365311	0.285306	0.539702	0.299721	-0.285306	0.539702
Pigp	0.282688	0.267846						ENSMUSG00000022940	Pigp	0.710306	0.282688	0.539702	0.583882	-0.282688	0.539702
Bcl9	0.289581	0.267563						ENSMUSG00000038256	Bcl9	0.199753	0.289581	0.540054	0.16338	-0.289581	0.540054
Herpud2	0.297135	0.267563						ENSMUSG00000008429	Herpud2	0.123547	0.297135	0.540054	0.100502	-0.297135	0.540054
Ercc3	0.320234	0.267421						ENSMUSG00000024382	Ercc3	0.0468819	0.320234	0.54023	0.037497	-0.320234	0.54023
Slc45a1	0.292892	0.267349						ENSMUSG00000039838	Slc45a1	0.148183	0.292892	0.540321	0.120909	-0.292892	0.540321
Gtf3c5	0.306411	0.267339						ENSMUSG00000026816	Gtf3c5	0.0803426	0.306411	0.540332	0.0649182	-0.306411	0.540332
AW554918	0.345663	0.266641						ENSMUSG00000033632	AW554918	0.0279453	0.345663	0.541202	0.021937	-0.345663	0.541202
Apold1	0.355158	0.266521						ENSMUSG00000090698	Apold1	0.0230732	0.355158	0.541352	0.0179832	-0.355158	0.541352
Osbp2	0.320393	0.266521						ENSMUSG00000020435	Osbp2	0.0451353	0.320393	0.541352	0.036094	-0.320393	0.541352
Sfmbt2	0.325205	0.266481						ENSMUSG00000061186	Sfmbt2	0.0438483	0.325205	0.541401	0.0349462	-0.325205	0.541401
Mitf	0.527626	0.266481						ENSMUSG00000035158	Mitf	0.00560744	0.527626	0.541401	0.00382622	-0.527626	0.541401
Tnfrsf23	0.679629	0.266481						ENSMUSG00000037613	Tnfrsf23	0.00358508	0.679629	0.541401	0.00216819	-0.679629	0.541401
Mfap3l	0.311438	0.266481						ENSMUSG00000031647	Mfap3l	0.0641638	0.311438	0.541401	0.051654	-0.311438	0.541401
Gnb5	0.282208	0.266481						ENSMUSG00000032192	Gnb5	0.570488	0.282208	0.541401	0.469095	-0.282208	0.541401
Lipa	0.320795	0.266481						ENSMUSG00000024781	Lipa	0.0464222	0.320795	0.541401	0.0371144	-0.320795	0.541401
Mrgbp	0.304301	0.266028						ENSMUSG00000027569	Mrgbp	0.08117	0.304301	0.541966	0.0656835	-0.304301	0.541966
Nyap1	0.286418	0.266028						ENSMUSG00000045348	Nyap1	0.255001	0.286418	0.541966	0.209039	-0.286418	0.541966
Vti1a	0.30168	0.266028						ENSMUSG00000024983	Vti1a	0.0904544	0.30168	0.541966	0.0733359	-0.30168	0.541966
Krt8	2.91994	0.264854						ENSMUSG00000049382	Krt8	0.0018385	2.91994	0.543433	0.000127541	-2.91994	0.543433
Dusp1	0.281533	0.264326						ENSMUSG00000024190	Dusp1	1.21773	0.281533	0.544094	1.00183	-0.281533	0.544094
Wdtc1	0.298755	0.262932						ENSMUSG00000037622	Wdtc1	0.102037	0.298755	0.545843	0.0829015	-0.298755	0.545843
Atp5a1	0.278306	0.262932						ENSMUSG00000025428	Atp5a1	2.29602	0.278306	0.545843	1.89321	-0.278306	0.545843
Mmgt1	0.333053	0.262716						ENSMUSG00000061273	Mmgt1	0.0342881	0.333053	0.546115	0.0271662	-0.333053	0.546115
Zfp819	0.768634	0.262496						ENSMUSG00000055102	Zfp819	0.00229813	0.768634	0.546391	0.00127541	-0.768634	0.546391
Map3k3	0.405635	0.262496						ENSMUSG00000020700	Map3k3	0.0124099	0.405635	0.546391	0.00931048	-0.405635	0.546391
Iqcg	0.329686	0.262496						ENSMUSG00000035578	Iqcg	0.0374136	0.329686	0.546391	0.029717	-0.329686	0.546391
Sh3yl1	0.304967	0.262307						ENSMUSG00000020669	Sh3yl1	0.0709663	0.304967	0.546629	0.0573933	-0.304967	0.546629
Gm17949	0.63725	0.261842						ENSMUSG00000109739	Gm17949	0.00367701	0.63725	0.547216	0.00229573	-0.63725	0.547216
Ggct	0.303386	0.26168						ENSMUSG00000002797	Ggct	0.0819054	0.303386	0.547419	0.0663212	-0.303386	0.547419
Fam122b	0.282684	0.261319						ENSMUSG00000036022	Fam122b	0.437564	0.282684	0.547874	0.359665	-0.282684	0.547874
Sdha	0.278106	0.261319						ENSMUSG00000021577	Sdha	1.20928	0.278106	0.547874	0.997241	-0.278106	0.547874
Tgm3	0.368928	0.260623						ENSMUSG00000027401	Tgm3	0.019672	0.368928	0.548753	0.0151773	-0.368928	0.548753
Tia1	0.279294	0.260623						ENSMUSG00000071337	Tia1	0.673812	0.279294	0.548753	0.555185	-0.279294	0.548753
Tceal9	0.276911	0.260613						ENSMUSG00000042712	Tceal9	4.15502	0.276911	0.548766	3.42944	-0.276911	0.548766
Olfr57	0.553161	0.260013						ENSMUSG00000060205	Olfr57	0.00514781	0.553161	0.549524	0.0034436	-0.553161	0.549524
Hspa4	0.280776	0.260013						ENSMUSG00000020361	Hspa4	0.414675	0.280775	0.549524	0.341299	-0.280775	0.549524
Gpsm1	0.288023	0.259671						ENSMUSG00000026930	Gpsm1	0.159674	0.288023	0.549957	0.130729	-0.288023	0.549957
Zfp882	0.365658	0.259671						ENSMUSG00000089857	Zfp882	0.018477	0.365658	0.549957	0.0142846	-0.365658	0.549957
Zfp810	0.35116	0.259671						ENSMUSG00000066829	Zfp810	0.024636	0.35116	0.549957	0.0192587	-0.35116	0.549957
Prpf38b	0.28082	0.258566						ENSMUSG00000027881	Prpf38b	0.366965	0.28082	0.551358	0.302017	-0.28082	0.551358
Nfs1	0.290701	0.257788						ENSMUSG00000027618	Nfs1	0.140002	0.290701	0.552347	0.114404	-0.290701	0.552347
Tmem168	0.314938	0.257788						ENSMUSG00000029569	Tmem168	0.0508346	0.314938	0.552347	0.040813	-0.314938	0.552347
Nav1	0.280009	0.257692						ENSMUSG00000009418	Nav1	0.449606	0.280009	0.552469	0.370251	-0.280009	0.552469
9030617O03Rik	0.42809	0.257692						ENSMUSG00000021185	9030617O03Rik	0.0102037	0.42809	0.552469	0.0075249	-0.42809	0.552469
C2cd3	0.309679	0.257422						ENSMUSG00000047248	C2cd3	0.0596595	0.309679	0.552812	0.0480829	-0.309679	0.552812
Dtwd2	0.393324	0.257175						ENSMUSG00000024505	Dtwd2	0.0149838	0.393324	0.553127	0.0113511	-0.393324	0.553127
Rbfox2	0.277746	0.257077						ENSMUSG00000033565	Rbfox2	0.671698	0.277746	0.553252	0.554037	-0.277746	0.553252
Fam53a	0.288011	0.256576						ENSMUSG00000037339	Fam53a	0.146437	0.288011	0.553891	0.119888	-0.288011	0.553891
Tsnax	0.277046	0.256464						ENSMUSG00000056820	Tsnax	0.741377	0.277046	0.554034	0.611813	-0.277046	0.554034
Bace1	0.295418	0.255779						ENSMUSG00000032086	Bace1	0.105714	0.295418	0.554909	0.08609	-0.295418	0.554909
Armcx3	0.278501	0.255609						ENSMUSG00000049047	Armcx3	0.466153	0.278501	0.555126	0.38428	-0.278501	0.555126
Trappc6b	0.275213	0.255609						ENSMUSG00000020993	Trappc6b	1.58314	0.275213	0.555126	1.30819	-0.275213	0.555126
Ammecr1l	0.286883	0.255609						ENSMUSG00000041915	Ammecr1l	0.153791	0.286883	0.555126	0.12601	-0.286883	0.555126
Thop1	0.286112	0.255506						ENSMUSG00000004929	Thop1	0.161329	0.286112	0.555257	0.13226	-0.286112	0.555257
Gm11992	0.422443	0.255295						ENSMUSG00000040978	Gm11992	0.0108472	0.422443	0.555526	0.00803507	-0.422443	0.555526
Ccl20	1.52763	0.254589						ENSMUSG00000026166	Ccl20	0.000643476	1.52763	0.556431	0.000127541	-1.52763	0.556431
Cdh26	1.52763	0.254589						ENSMUSG00000039155	Cdh26	0.000643476	1.52763	0.556431	0.000127541	-1.52763	0.556431
Tsr2	0.279633	0.254589						ENSMUSG00000025264	Tsr2	0.321922	0.279633	0.556431	0.265157	-0.279633	0.556431
Gm128	1.52763	0.254589						ENSMUSG00000068860	Gm128	0.000643476	1.52763	0.556431	0.000127541	-1.52763	0.556431
Tbx15	1.52763	0.254589						ENSMUSG00000027868	Tbx15	0.000643476	1.52763	0.556431	0.000127541	-1.52763	0.556431
Slc16a4	1.52763	0.254589						ENSMUSG00000027896	Slc16a4	0.000643476	1.52763	0.556431	0.000127541	-1.52763	0.556431
Gpr63	1.52763	0.254589						ENSMUSG00000040372	Gpr63	0.000643476	1.52763	0.556431	0.000127541	-1.52763	0.556431
Rgs17	0.279752	0.254589						ENSMUSG00000019775	Rgs17	0.389763	0.279752	0.556431	0.32102	-0.279752	0.556431
Nisch	0.275215	0.254589						ENSMUSG00000021910	Nisch	1.18602	0.275215	0.556431	0.980023	-0.275215	0.556431
Gm340	0.817132	0.25422						ENSMUSG00000090673	Gm340	0.00193043	0.817132	0.556904	0.00102033	-0.817132	0.556904
Grk5	0.463495	0.253865						ENSMUSG00000003228	Grk5	0.00799749	0.463495	0.557359	0.00573933	-0.463495	0.557359
Manba	0.403754	0.253467						ENSMUSG00000028164	Manba	0.0132372	0.403754	0.55787	0.00994818	-0.403754	0.55787
Pnisr	0.274477	0.253312						ENSMUSG00000028248	Pnisr	1.20238	0.274477	0.558069	0.994053	-0.274477	0.558069
Lin54	0.323534	0.253312						ENSMUSG00000035310	Lin54	0.0374136	0.323534	0.558069	0.0298445	-0.323534	0.558069
Ddx52	0.295832	0.253312						ENSMUSG00000020677	Ddx52	0.0943153	0.295832	0.558069	0.0767795	-0.295832	0.558069
Brd2	0.277205	0.253312						ENSMUSG00000024335	Brd2	0.422304	0.277205	0.558069	0.348441	-0.277205	0.558069
Slc6a1	0.276206	0.253251						ENSMUSG00000030310	Slc6a1	0.580783	0.276206	0.558147	0.479553	-0.276206	0.558147
Hmgcr	0.282594	0.253251						ENSMUSG00000021670	Hmgcr	0.204993	0.282594	0.558147	0.168481	-0.282594	0.558147
Vldlr	0.28308	0.253251						ENSMUSG00000024924	Vldlr	0.190009	0.28308	0.558147	0.15611	-0.28308	0.558147
Zfp454	0.412983	0.252859						ENSMUSG00000048728	Zfp454	0.0121341	0.412983	0.558652	0.00905539	-0.412983	0.558652
Gcsh	0.28077	0.252763						ENSMUSG00000034424	Gcsh	0.227975	0.28077	0.558775	0.187612	-0.28077	0.558775
Spata2l	0.300792	0.252562						ENSMUSG00000033594	Spata2l	0.0765737	0.300792	0.559034	0.0621123	-0.300792	0.559034
Diaph3	0.398639	0.252562						ENSMUSG00000022021	Diaph3	0.0126857	0.398639	0.559034	0.00956556	-0.398639	0.559034
Gm28285	1.01305	0.252562						ENSMUSG00000099703	Gm28285	0.00119503	1.01305	0.559034	0.000510163	-1.01305	0.559034
Sdk2	0.328846	0.252382						ENSMUSG00000041592	Sdk2	0.0322657	0.328846	0.559265	0.0256357	-0.328846	0.559265
Gdap1	0.277077	0.251552						ENSMUSG00000025777	Gdap1	0.348397	0.277077	0.560336	0.287477	-0.277077	0.560336
Kctd3	0.293885	0.251552						ENSMUSG00000026608	Kctd3	0.0913737	0.293885	0.560336	0.0744838	-0.293885	0.560336
Rptor	0.299758	0.251552						ENSMUSG00000025583	Rptor	0.0724371	0.299758	0.560336	0.0587963	-0.299758	0.560336
Pcdhgb4	0.555106	0.251551						ENSMUSG00000103585	Pcdhgb4	0.00478011	0.555106	0.560337	0.00318852	-0.555106	0.560337
Sh3gl2	0.281635	0.25054						ENSMUSG00000028488	Sh3gl2	0.198191	0.281635	0.561643	0.162997	-0.281635	0.561643
Kansl1	0.284323	0.250414						ENSMUSG00000018412	Kansl1	0.146529	0.284323	0.561805	0.120271	-0.284323	0.561805
Myh10	0.278281	0.250361						ENSMUSG00000020900	Myh10	0.275684	0.278281	0.561874	0.227278	-0.278281	0.561874
Itm2c	0.271351	0.25035						ENSMUSG00000026223	Itm2c	5.28349	0.271351	0.561888	4.37771	-0.271351	0.561888
Ffar1	1.84955	0.25035						ENSMUSG00000044453	Ffar1	0.000367701	1.84955	0.561888	0	-1.84955	0.561888
Ctxn1	0.274146	0.250288						ENSMUSG00000048644	Ctxn1	0.6637	0.274146	0.561969	0.548808	-0.274146	0.561969
Il6ra	0.649616	0.249721						ENSMUSG00000027947	Il6ra	0.00330931	0.649616	0.562702	0.00204065	-0.649616	0.562702
Tmsb15l	0.358439	0.249537						ENSMUSG00000072955	Tmsb15l	0.0198558	0.358439	0.562941	0.0154324	-0.358439	0.562941
Atf5	0.283165	0.249044						ENSMUSG00000038539	Atf5	0.16519	0.283165	0.56358	0.135703	-0.283165	0.56358
Gnao1	0.272161	0.248688						ENSMUSG00000031748	Gnao1	0.9836	0.272161	0.564043	0.814475	-0.272161	0.564043
Ttpal	0.297716	0.248605						ENSMUSG00000017679	Ttpal	0.0728048	0.297716	0.56415	0.0591789	-0.297716	0.56415
Cdk12	0.27991	0.248605						ENSMUSG00000003119	Cdk12	0.19718	0.27991	0.56415	0.162359	-0.27991	0.56415
Lin52	0.288198	0.248605						ENSMUSG00000085793	Lin52	0.122628	0.288198	0.56415	0.100375	-0.288198	0.56415
Dlg4	0.27404	0.248284						ENSMUSG00000020886	Dlg4	0.473966	0.27404	0.564568	0.391933	-0.27404	0.564568
D3Ertd254e	0.302796	0.24791						ENSMUSG00000033883	D3Ertd254e	0.0620495	0.302796	0.565054	0.0502511	-0.302796	0.565054
Setd7	0.296362	0.247868						ENSMUSG00000037111	Setd7	0.078688	0.296362	0.565109	0.0640255	-0.296362	0.565109
Epha5	0.272668	0.247827						ENSMUSG00000029245	Epha5	0.740825	0.272668	0.565163	0.613216	-0.272668	0.565163
Auh	0.273524	0.247679						ENSMUSG00000021460	Auh	0.471484	0.273524	0.565354	0.39002	-0.273524	0.565354
Mycl	0.297213	0.247512						ENSMUSG00000028654	Mycl	0.0752867	0.297213	0.565572	0.0612196	-0.297213	0.565572
Sbf2	0.287183	0.247189						ENSMUSG00000038371	Sbf2	0.126121	0.287183	0.565993	0.103308	-0.287183	0.565993
Herc2	0.278128	0.246412						ENSMUSG00000030451	Herc2	0.213175	0.278128	0.567007	0.175751	-0.278128	0.567007
Cxadr	0.286617	0.245978						ENSMUSG00000022865	Cxadr	0.125294	0.286617	0.567574	0.10267	-0.286617	0.567574
Ermp1	0.298727	0.245959						ENSMUSG00000046324	Ermp1	0.0667377	0.298728	0.567598	0.0542048	-0.298728	0.567598
Dclk3	0.817132	0.245591						ENSMUSG00000032500	Dclk3	0.00193043	0.817132	0.568079	0.00102033	-0.817132	0.568079
Prnp	0.269447	0.2454						ENSMUSG00000079037	Prnp	2.59863	0.269447	0.56833	2.15595	-0.269447	0.56833
4933403O08Rik	0.527626	0.243217						ENSMUSG00000079460	4933403O08Rik	0.00542359	0.527626	0.571193	0.00369868	-0.527626	0.571193
Lrrc47	0.284215	0.243217						ENSMUSG00000029028	Lrrc47	0.131453	0.284215	0.571193	0.107899	-0.284215	0.571193
Stox2	0.275371	0.243217						ENSMUSG00000038143	Stox2	0.259229	0.275371	0.571193	0.214141	-0.275371	0.571193
N4bp1	0.278543	0.243217						ENSMUSG00000031652	N4bp1	0.175026	0.278543	0.571193	0.144249	-0.278543	0.571193
Ercc6	0.329212	0.243217						ENSMUSG00000054051	Ercc6	0.0285887	0.329212	0.571193	0.0227023	-0.329212	0.571193
Fam114a2	0.278184	0.243217						ENSMUSG00000020523	Fam114a2	0.179622	0.278184	0.571193	0.148075	-0.278184	0.571193
Ctnna2	0.279611	0.24307						ENSMUSG00000063063	Ctnna2	0.159674	0.279611	0.571386	0.131495	-0.279611	0.571386
Zfp516	0.314839	0.242826						ENSMUSG00000058881	Zfp516	0.0375055	0.314839	0.571708	0.0300996	-0.314839	0.571708
Ppid	0.271124	0.242551						ENSMUSG00000027804	Ppid	0.495017	0.271124	0.572069	0.410171	-0.271124	0.572069
Txnrd1	0.273557	0.242141						ENSMUSG00000020250	Txnrd1	0.301607	0.273557	0.57261	0.24947	-0.273557	0.57261
Sep-03	0.27231	0.242141						ENSMUSG00000022456	2003-09-01	0.367425	0.27231	0.57261	0.304185	-0.27231	0.57261
Zdhhc9	0.329338	0.242025						ENSMUSG00000036985	Zdhhc9	0.0292322	0.329338	0.572763	0.0232124	-0.329338	0.572763
Fam172a	0.283373	0.242025						ENSMUSG00000064138	Fam172a	0.134946	0.283373	0.572763	0.110833	-0.283373	0.572763
Desi2	0.276294	0.241893						ENSMUSG00000026502	Desi2	0.204717	0.276294	0.572937	0.168992	-0.276294	0.572937
Shb	0.342411	0.241303						ENSMUSG00000044813	Shb	0.0267502	0.342411	0.573715	0.0210442	-0.342411	0.573715
Braf	0.275439	0.241303						ENSMUSG00000002413	Braf	0.220804	0.275439	0.573715	0.182383	-0.275439	0.573715
Pias1	0.283455	0.241296						ENSMUSG00000032405	Pias1	0.132005	0.283455	0.573725	0.10841	-0.283455	0.573725
Zfp446	0.292981	0.240723						ENSMUSG00000033961	Zfp446	0.0738159	0.292981	0.574483	0.0601992	-0.292981	0.574483
Ptpre	0.302123	0.240523						ENSMUSG00000041836	Ptpre	0.0607626	0.302123	0.574747	0.0492307	-0.302123	0.574747
Ppig	0.268781	0.240033						ENSMUSG00000042133	Ppig	0.718396	0.268781	0.575397	0.596253	-0.268781	0.575397
Col9a3	0.290865	0.240028						ENSMUSG00000027570	Col9a3	0.0865016	0.290865	0.575403	0.0706576	-0.290865	0.575403
Golga7	0.270687	0.240028						ENSMUSG00000015341	Golga7	0.406861	0.270687	0.575403	0.337218	-0.270687	0.575403
E430018J23Rik	0.383716	0.239581						ENSMUSG00000078580	E430018J23Rik	0.0130534	0.383716	0.575995	0.00994818	-0.383716	0.575995
Zfp935	0.319821	0.239581						ENSMUSG00000113450	Zfp935	0.0325415	0.319821	0.575995	0.0260183	-0.319821	0.575995
Cd320	0.277839	0.239581						ENSMUSG00000002308	Cd320	0.157468	0.277839	0.575995	0.129836	-0.277839	0.575995
4931406C07Rik	0.301428	0.239464						ENSMUSG00000031938	4931406C07Rik	0.0546036	0.301428	0.576151	0.0442566	-0.301428	0.576151
Riok1	0.276146	0.239111						ENSMUSG00000021428	Riok1	0.180449	0.276146	0.576619	0.148968	-0.276146	0.576619
Gm20721	0.345628	0.238508						ENSMUSG00000090625	Gm20721	0.0217863	0.345628	0.577421	0.0170905	-0.345628	0.577421
Egfl8	0.373916	0.238378						ENSMUSG00000015467	Egfl8	0.0154434	0.373916	0.577594	0.0118613	-0.373916	0.577594
B130006D01Rik	0.42071	0.23834						ENSMUSG00000075596	B130006D01Rik	0.0094683	0.42071	0.577643	0.00701474	-0.42071	0.577643
Rpl4	0.265443	0.238031						ENSMUSG00000032399	Rpl4	5.13605	0.265444	0.578055	4.273	-0.265444	0.578055
Cyb5r4	0.284649	0.238021						ENSMUSG00000032872	Cyb5r4	0.108656	0.284649	0.578068	0.089151	-0.284649	0.578068
Dstn	0.26621	0.237872						ENSMUSG00000015932	Dstn	1.74906	0.26621	0.578266	1.45435	-0.26621	0.578266
Lasp1	0.275608	0.237872						ENSMUSG00000038366	Lasp1	0.17714	0.275608	0.578266	0.146289	-0.275608	0.578266
Gm11027	0.557373	0.237872						ENSMUSG00000078984	Gm11027	0.00441241	0.557373	0.578266	0.00293344	-0.557373	0.578266
Insm2	0.31242	0.236633						ENSMUSG00000045440	Insm2	0.0421937	0.31242	0.579918	0.0339258	-0.31242	0.579918
Tmx4	0.265815	0.236599						ENSMUSG00000034723	Tmx4	1.51704	0.265815	0.579964	1.26176	-0.265815	0.579964
Bfar	0.272772	0.23605						ENSMUSG00000022684	Bfar	0.222091	0.272772	0.580698	0.183786	-0.272772	0.580698
Tmem184b	0.285425	0.236034						ENSMUSG00000009035	Tmem184b	0.0939476	0.285425	0.580719	0.0770346	-0.285425	0.580719
Atrip	0.665129	0.235826						ENSMUSG00000025646	Atrip	0.00294161	0.665129	0.580997	0.00178557	-0.665129	0.580997
Gm14325	0.557373	0.235771						ENSMUSG00000095362	Gm14325	0.00441241	0.557373	0.58107	0.00293344	-0.557373	0.58107
Rap1gds1	0.270967	0.235323						ENSMUSG00000028149	Rap1gds1	0.270904	0.270967	0.58167	0.224472	-0.270967	0.58167
Zfp260	0.274859	0.235323						ENSMUSG00000049421	Zfp260	0.168407	0.274859	0.58167	0.139147	-0.274859	0.58167
Nol8	0.300012	0.235323						ENSMUSG00000021392	Nol8	0.0542359	0.300012	0.58167	0.0440016	-0.300012	0.58167
Rpp14	0.282201	0.235232						ENSMUSG00000023156	Rpp14	0.10599	0.282201	0.581793	0.0871103	-0.282201	0.581793
Ppil4	0.274516	0.234508						ENSMUSG00000015757	Ppil4	0.165282	0.274516	0.582763	0.136596	-0.274516	0.582763
Cyb5r3	0.268171	0.234508						ENSMUSG00000018042	Cyb5r3	0.370826	0.268171	0.582763	0.307883	-0.268171	0.582763
Cspp1	0.271175	0.233777						ENSMUSG00000056763	Cspp1	0.221999	0.271175	0.583744	0.183914	-0.271175	0.583744
Angel2	0.269452	0.233777						ENSMUSG00000026634	Angel2	0.282302	0.269452	0.583744	0.234165	-0.269452	0.583744
Acss2	0.303985	0.233777						ENSMUSG00000027605	Acss2	0.0454111	0.303985	0.583744	0.0367317	-0.303985	0.583744
Xlr4a	0.649616	0.233777						ENSMUSG00000079845	Xlr4a	0.00330931	0.649616	0.583744	0.00204065	-0.649616	0.583744
Rnf20	0.271937	0.233777						ENSMUSG00000028309	Rnf20	0.199018	0.271937	0.583744	0.164783	-0.271937	0.583744
Snx10	0.264977	0.233777						ENSMUSG00000038301	Snx10	0.572143	0.264977	0.583744	0.47611	-0.264977	0.583744
Tmc4	0.307026	0.233777						ENSMUSG00000019734	Tmc4	0.0421937	0.307026	0.583744	0.0340534	-0.307026	0.583744
Pbx4	0.268794	0.233777						ENSMUSG00000031860	Pbx4	0.263274	0.268794	0.583744	0.218477	-0.268794	0.583744
Wapl	0.273075	0.233777						ENSMUSG00000041408	Wapl	0.1776	0.273075	0.583744	0.146927	-0.273075	0.583744
Tox4	0.270048	0.233777						ENSMUSG00000016831	Tox4	0.251507	0.270048	0.583744	0.208529	-0.270048	0.583744
Setd2	0.279698	0.233777						ENSMUSG00000044791	Setd2	0.120514	0.279698	0.583744	0.0992267	-0.279698	0.583744
Trib1	0.324318	0.233777						ENSMUSG00000032501	Trib1	0.0308869	0.324318	0.583744	0.0246154	-0.324318	0.583744
Eif3h	0.262377	0.233746						ENSMUSG00000022312	Eif3h	1.79567	0.262377	0.583786	1.49707	-0.262377	0.583786
Nudt1	0.299228	0.233701						ENSMUSG00000036639	Nudt1	0.0502831	0.299228	0.583847	0.040813	-0.299228	0.583847
Calml3	1.22807	0.233701						ENSMUSG00000063130	Calml3	0.0011031	1.22807	0.583847	0.000382622	-1.22807	0.583847
Tdrp	0.292058	0.233581						ENSMUSG00000050052	Tdrp	0.0600272	0.292058	0.584009	0.0489756	-0.292058	0.584009
Tbc1d22a	0.298303	0.233581						ENSMUSG00000051864	Tbc1d22a	0.0489961	0.298303	0.584009	0.0397927	-0.298303	0.584009
Abcg1	0.274217	0.233581						ENSMUSG00000024030	Abcg1	0.147356	0.274217	0.584009	0.121801	-0.274217	0.584009
Armcx5	0.268245	0.233548						ENSMUSG00000072969	Armcx5	0.266399	0.268245	0.584053	0.221156	-0.268245	0.584053
Tspan31	0.263779	0.233548						ENSMUSG00000006736	Tspan31	0.653129	0.263779	0.584053	0.543961	-0.263779	0.584053
Ints14	0.301622	0.233548						ENSMUSG00000034263	Ints14	0.0470657	0.301622	0.584053	0.0381347	-0.301622	0.584053
Ckb	0.261387	0.233548						ENSMUSG00000001270	Ckb	9.0823	0.261387	0.584053	7.57745	-0.261387	0.584053
Chmp1b	0.279384	0.233033						ENSMUSG00000109901	Chmp1b	0.111046	0.279384	0.584746	0.0914467	-0.279384	0.584746
Apol9a	0.79066	0.232606						ENSMUSG00000057346	Apol9a	0.00211428	0.79066	0.585321	0.00114787	-0.79066	0.585321
Kctd6	0.281973	0.232285						ENSMUSG00000021752	Kctd6	0.0920171	0.281973	0.585754	0.0756317	-0.281973	0.585754
Acox2	1.84955	0.232093						ENSMUSG00000021751	Acox2	0.000367701	1.84955	0.586012	0	-1.84955	0.586012
Kmt5b	0.277366	0.232093						ENSMUSG00000045098	Kmt5b	0.128511	0.277366	0.586012	0.105986	-0.277366	0.586012
Tubb5	0.26095	0.232054						ENSMUSG00000001525	Tubb5	3.8683	0.26095	0.586066	3.22831	-0.26095	0.586066
Nppb	0.875549	0.231717						ENSMUSG00000029019	Nppb	0.00248198	0.875549	0.58652	0.00127541	-0.875549	0.58652
Wdhd1	0.3776	0.231717						ENSMUSG00000037572	Wdhd1	0.0133292	0.3776	0.58652	0.0102033	-0.3776	0.58652
Zc3h13	0.268647	0.231717						ENSMUSG00000022000	Zc3h13	0.21823	0.268647	0.58652	0.181108	-0.268647	0.58652
Tgfa	0.267929	0.231715						ENSMUSG00000029999	Tgfa	0.238546	0.267929	0.586522	0.198071	-0.267929	0.586522
Pgrmc2	0.269336	0.231626						ENSMUSG00000049940	Pgrmc2	0.195893	0.269336	0.586643	0.162487	-0.269336	0.586643
Lrrc73	0.263722	0.231626						ENSMUSG00000071073	Lrrc73	0.508255	0.263722	0.586643	0.423308	-0.263722	0.586643
Mfsd13a	0.291558	0.231493						ENSMUSG00000025227	Mfsd13a	0.057821	0.291558	0.586822	0.0471901	-0.291558	0.586822
Nfasc	0.269072	0.231422						ENSMUSG00000026442	Nfasc	0.197547	0.269072	0.586919	0.16389	-0.269072	0.586919
Rnf185	0.279211	0.231422						ENSMUSG00000020448	Rnf185	0.100198	0.279211	0.586919	0.0825189	-0.279211	0.586919
Ppp2r1a	0.261726	0.231368						ENSMUSG00000007564	Ppp2r1a	0.893789	0.261726	0.586992	0.745476	-0.261726	0.586992
1700102P08Rik	0.527626	0.231366						ENSMUSG00000032611	1700102P08Rik	0.00450434	0.527626	0.586994	0.00306098	-0.527626	0.586994
Ppp3cc	0.305233	0.231339						ENSMUSG00000022092	Ppp3cc	0.0374136	0.305233	0.587031	0.0302272	-0.305233	0.587031
Zbtb22	0.282701	0.231339						ENSMUSG00000051390	Zbtb22	0.0883401	0.282701	0.587031	0.0725707	-0.282701	0.587031
Plekhb2	0.261317	0.231121						ENSMUSG00000026123	Plekhb2	0.99794	0.261317	0.587325	0.832586	-0.261317	0.587325
Arhgef9	0.26957	0.230996						ENSMUSG00000025656	Arhgef9	0.177783	0.26957	0.587495	0.147437	-0.26957	0.587495
D3Ertd751e	0.27613	0.230996						ENSMUSG00000025766	D3Ertd751e	0.122996	0.27613	0.587495	0.101522	-0.27613	0.587495
Tmem167b	0.269596	0.230996						ENSMUSG00000068732	Tmem167b	0.176864	0.269596	0.587495	0.146672	-0.269596	0.587495
Miga1	0.277015	0.230996						ENSMUSG00000054942	Miga1	0.114263	0.277015	0.587495	0.0942526	-0.277015	0.587495
Fam120c	0.34792	0.230934						ENSMUSG00000025262	Fam120c	0.0179254	0.34792	0.587579	0.0140295	-0.34792	0.587579
Ctnnb1	0.260989	0.230527						ENSMUSG00000006932	Ctnnb1	0.894708	0.260989	0.58813	0.746624	-0.260989	0.58813
Clcn4	0.262793	0.230513						ENSMUSG00000000605	Clcn4	0.491248	0.262793	0.588149	0.409406	-0.262793	0.588149
Slmap	0.277921	0.230513						ENSMUSG00000021870	Slmap	0.109851	0.277921	0.588149	0.0905539	-0.277921	0.588149
Gpatch2	0.28453	0.229697						ENSMUSG00000039210	Gpatch2	0.0780445	0.28453	0.589255	0.0640255	-0.28453	0.589255
Ints13	0.280904	0.229663						ENSMUSG00000040250	Ints13	0.0925687	0.280904	0.589301	0.0761418	-0.280904	0.589301
Eif3i	0.259879	0.228785						ENSMUSG00000028798	Eif3i	1.01145	0.259879	0.590494	0.844702	-0.259879	0.590494
Ccdc174	0.265252	0.228785						ENSMUSG00000034083	Ccdc174	0.267686	0.265252	0.590494	0.222686	-0.265252	0.590494
Endod1	0.28497	0.228785						ENSMUSG00000037419	Endod1	0.0741836	0.28497	0.590494	0.0608369	-0.28497	0.590494
Zfp622	0.263411	0.228406						ENSMUSG00000052253	Zfp622	0.336998	0.263411	0.591008	0.280717	-0.263411	0.591008
Klhl18	0.298322	0.227945						ENSMUSG00000054792	Klhl18	0.0436645	0.298322	0.591637	0.0354563	-0.298322	0.591637
Grb2	0.260083	0.227785						ENSMUSG00000059923	Grb2	0.753787	0.260083	0.591855	0.629414	-0.260083	0.591855
Cdc14b	0.307926	0.227501						ENSMUSG00000033102	Cdc14b	0.0351154	0.307926	0.592242	0.028314	-0.307926	0.592242
Zfp438	0.326486	0.22727						ENSMUSG00000050945	Zfp438	0.0232571	0.326486	0.592556	0.0184934	-0.326486	0.592556
Ap3d1	0.266566	0.227079						ENSMUSG00000020198	Ap3d1	0.2015	0.266566	0.592817	0.167461	-0.266566	0.592817
Tmem18	0.299209	0.22592						ENSMUSG00000043061	Tmem18	0.0438483	0.299209	0.594401	0.0355839	-0.299209	0.594401
Eif2ak1	0.277827	0.225757						ENSMUSG00000029613	Eif2ak1	0.100566	0.277827	0.594625	0.0829015	-0.277827	0.594625
Zscan21	0.275741	0.225674						ENSMUSG00000037017	Zscan21	0.107369	0.275741	0.594739	0.0886408	-0.275741	0.594739
Wdpcp	0.33199	0.225373						ENSMUSG00000020319	Wdpcp	0.0220621	0.33199	0.595151	0.0174731	-0.33199	0.595151
Sgo1	0.615088	0.225373						ENSMUSG00000023940	Sgo1	0.00303353	0.615088	0.595151	0.00191311	-0.615088	0.595151
Il1rapl2	0.601626	0.225238						ENSMUSG00000059203	Il1rapl2	0.00358508	0.601626	0.595335	0.00229573	-0.601626	0.595335
Uchl5	0.265473	0.225145						ENSMUSG00000018189	Uchl5	0.200581	0.265473	0.595463	0.166823	-0.265473	0.595463
Cacnb3	0.269828	0.225145						ENSMUSG00000003352	Cacnb3	0.152136	0.269828	0.595463	0.126138	-0.269828	0.595463
Pcdhb5	0.415151	0.225007						ENSMUSG00000063687	Pcdhb5	0.0101118	0.415151	0.595653	0.0075249	-0.415151	0.595653
Psd3	0.269896	0.224793						ENSMUSG00000030465	Psd3	0.141841	0.269896	0.595946	0.117593	-0.269896	0.595946
Dbn1	0.257946	0.224374						ENSMUSG00000034675	Dbn1	0.955655	0.257946	0.596522	0.79917	-0.257946	0.596522
Wscd2	0.313657	0.2242						ENSMUSG00000063430	Wscd2	0.0292322	0.313657	0.59676	0.0234675	-0.313657	0.59676
Lrfn3	0.295146	0.224117						ENSMUSG00000036957	Lrfn3	0.046698	0.295146	0.596875	0.0380071	-0.295146	0.596875
Pnmal2	0.25627	0.223795						ENSMUSG00000070802	Pnmal2	3.38478	0.25627	0.597317	2.83396	-0.25627	0.597317
Wnt5a	0.301117	0.223795						ENSMUSG00000021994	Wnt5a	0.0366782	0.301117	0.597317	0.029717	-0.301117	0.597317
Eif3l	0.260583	0.223727						ENSMUSG00000033047	Eif3l	0.36338	0.260583	0.597411	0.303292	-0.260583	0.597411
Grpr	0.291294	0.223704						ENSMUSG00000031364	Grpr	0.0567179	0.291294	0.597442	0.0462973	-0.291294	0.597442
Ric8b	0.271189	0.223434						ENSMUSG00000035620	Ric8b	0.1275	0.271189	0.597814	0.105604	-0.271189	0.597814
Rps20	0.255762	0.222797						ENSMUSG00000028234	Rps20	2.9997	0.255762	0.598691	2.51243	-0.255762	0.598691
Slit3	0.338355	0.222774						ENSMUSG00000056427	Slit3	0.0195801	0.338355	0.598722	0.0154324	-0.338355	0.598722
Cyp39a1	0.443233	0.222774						ENSMUSG00000023963	Cyp39a1	0.00753787	0.443233	0.598722	0.00548425	-0.443233	0.598722
Ubn2	0.25863	0.222662						ENSMUSG00000038538	Ubn2	0.547507	0.25863	0.598877	0.457616	-0.25863	0.598877
Cers3	1.11259	0.222536						ENSMUSG00000030510	Cers3	0.00101118	1.11259	0.599052	0.000382622	-1.11259	0.599052
Adam21	1.11259	0.222536						ENSMUSG00000008438	Adam21	0.00101118	1.11259	0.599052	0.000382622	-1.11259	0.599052
Tmem74	1.11259	0.222536						ENSMUSG00000054409	Tmem74	0.00101118	1.11259	0.599052	0.000382622	-1.11259	0.599052
Tob2	0.279863	0.222536						ENSMUSG00000048546	Tob2	0.0842954	0.279863	0.599052	0.0693822	-0.279863	0.599052
Snrnp70	0.255557	0.22182						ENSMUSG00000063511	Snrnp70	1.53157	0.255557	0.60004	1.28293	-0.255557	0.60004
Trp53	0.27249	0.22182						ENSMUSG00000059552	Trp53	0.117756	0.27249	0.60004	0.0974411	-0.27249	0.60004
Mapre1	0.256739	0.221592						ENSMUSG00000027479	Mapre1	0.656806	0.256739	0.600355	0.549701	-0.256739	0.600355
Efl1	0.281624	0.221592						ENSMUSG00000038563	Efl1	0.065175	0.281624	0.600355	0.0535671	-0.281624	0.600355
Rps24	0.25431	0.221592						ENSMUSG00000025290	Rps24	6.90193	0.25431	0.600355	5.78665	-0.25431	0.600355
Mycbp2	0.256333	0.221592						ENSMUSG00000033004	Mycbp2	0.800577	0.256333	0.600355	0.670227	-0.256333	0.600355
Oaz2	0.254778	0.221592						ENSMUSG00000040652	Oaz2	1.92593	0.254778	0.600355	1.61416	-0.254778	0.600355
Rab6b	0.257459	0.221592						ENSMUSG00000032549	Rab6b	0.500717	0.257459	0.600355	0.418844	-0.257459	0.600355
Mapt	0.255604	0.221592						ENSMUSG00000018411	Mapt	1.07378	0.255604	0.600355	0.899417	-0.255604	0.600355
Cldnd1	0.25694	0.221592						ENSMUSG00000022744	Cldnd1	0.639524	0.25694	0.600355	0.535161	-0.25694	0.600355
Cfap69	0.283258	0.221312						ENSMUSG00000040473	Cfap69	0.0666458	0.283258	0.600742	0.054715	-0.283258	0.600742
Armc1	0.259076	0.221008						ENSMUSG00000027599	Armc1	0.327897	0.259076	0.601162	0.273958	-0.259076	0.601162
Klf16	0.294099	0.221008						ENSMUSG00000035397	Klf16	0.0422856	0.294099	0.601162	0.034436	-0.294099	0.601162
Rasa3	0.275127	0.220858						ENSMUSG00000031453	Rasa3	0.0883401	0.275127	0.601371	0.0729533	-0.275127	0.601371
Senp8	0.281746	0.220858						ENSMUSG00000051705	Senp8	0.0647153	0.281746	0.601371	0.0531845	-0.281746	0.601371
Nap1l2	0.259295	0.220364						ENSMUSG00000082229	Nap1l2	0.29986	0.259295	0.602055	0.25049	-0.259295	0.602055
Wdfy1	0.26551	0.220363						ENSMUSG00000073643	Wdfy1	0.144323	0.26551	0.602056	0.120016	-0.26551	0.602056
Kcnb1	0.274859	0.220363						ENSMUSG00000050556	Kcnb1	0.0906383	0.274859	0.602056	0.0748664	-0.274859	0.602056
Tbc1d8b	0.942663	0.220363						ENSMUSG00000042473	Tbc1d8b	0.00137888	0.942663	0.602056	0.000637704	-0.942663	0.602056
Ptger3	0.942663	0.220363						ENSMUSG00000040016	Ptger3	0.00137888	0.942663	0.602056	0.000637704	-0.942663	0.602056
Katnal1	0.27075	0.220363						ENSMUSG00000041298	Katnal1	0.114998	0.27075	0.602056	0.0952729	-0.27075	0.602056
Rhpn2	0.284501	0.220363						ENSMUSG00000030494	Rhpn2	0.0625091	0.284501	0.602056	0.0512714	-0.284501	0.602056
Siglech	1.84955	0.220363						ENSMUSG00000051504	Siglech	0.000367701	1.84955	0.602056	0	-1.84955	0.602056
Serinc1	0.253628	0.220363						ENSMUSG00000019877	Serinc1	2.85189	0.253628	0.602056	2.39215	-0.253628	0.602056
Siah3	0.942663	0.220363						ENSMUSG00000091722	Siah3	0.00137888	0.942663	0.602056	0.000637704	-0.942663	0.602056
Rnf26	0.942663	0.220363						ENSMUSG00000111409	Rnf26	0.00137888	0.942663	0.602056	0.000637704	-0.942663	0.602056
Mar-07	0.257734	0.220293						ENSMUSG00000026977	2007-03-01	0.360071	0.257734	0.602153	0.301124	-0.257734	0.602153
Gnb4	0.260198	0.220293						ENSMUSG00000027669	Gnb4	0.271179	0.260198	0.602153	0.226385	-0.260198	0.602153
Ankrd50	0.283179	0.220293						ENSMUSG00000044864	Ankrd50	0.0621414	0.283179	0.602153	0.0510163	-0.283179	0.602153
Chd6	0.26053	0.220185						ENSMUSG00000057133	Chd6	0.228158	0.26053	0.602302	0.190418	-0.26053	0.602302
Dnah2	0.527626	0.220185						ENSMUSG00000005237	Dnah2	0.00413663	0.527626	0.602302	0.0028059	-0.527626	0.602302
Vmp1	0.257334	0.220185						ENSMUSG00000018171	Vmp1	0.382685	0.257334	0.602302	0.320127	-0.257334	0.602302
Ccdc148	0.284512	0.220119						ENSMUSG00000036641	Ccdc148	0.0580048	0.284512	0.602395	0.0475727	-0.284512	0.602395
Nkrf	0.277082	0.220119						ENSMUSG00000044149	Nkrf	0.0745513	0.277082	0.602395	0.0614746	-0.277082	0.602395
Mfn2	0.260847	0.220119						ENSMUSG00000029020	Mfn2	0.212163	0.260847	0.602395	0.177027	-0.260847	0.602395
Lrrtm1	0.283897	0.220119						ENSMUSG00000060780	Lrrtm1	0.0598433	0.283897	0.602395	0.0491032	-0.283897	0.602395
Dlk1	0.253642	0.220119						ENSMUSG00000040856	Dlk1	5.39739	0.253642	0.602395	4.52731	-0.253642	0.602395
Trmt12	0.28117	0.220119						ENSMUSG00000037085	Trmt12	0.0615899	0.28117	0.602395	0.0506337	-0.28117	0.602395
Camk2b	0.254756	0.219871						ENSMUSG00000057897	Camk2b	0.676294	0.254756	0.602739	0.566791	-0.254756	0.602739
C77370	0.280644	0.219672						ENSMUSG00000046449	C77370	0.06637	0.280644	0.603015	0.0545874	-0.280644	0.603015
Tm6sf1	0.31568	0.219672						ENSMUSG00000038623	Tm6sf1	0.0272099	0.31568	0.603015	0.0218095	-0.31568	0.603015
Fgf14	0.261346	0.219632						ENSMUSG00000025551	Fgf14	0.203982	0.261346	0.603071	0.170139	-0.261346	0.603071
Lactb2	0.312685	0.219469						ENSMUSG00000025937	Lactb2	0.0279453	0.312685	0.603297	0.0224472	-0.312685	0.603297
Rab30	0.278979	0.219469						ENSMUSG00000030643	Rab30	0.0678408	0.278979	0.603297	0.0558629	-0.278979	0.603297
Gins4	0.271924	0.219469						ENSMUSG00000031546	Gins4	0.0966134	0.271924	0.603297	0.0799681	-0.271924	0.603297
Zfp503	0.283042	0.219469						ENSMUSG00000039081	Zfp503	0.0626011	0.283042	0.603297	0.0513989	-0.283042	0.603297
Mgat1	0.269757	0.219469						ENSMUSG00000020346	Mgat1	0.102772	0.269757	0.603297	0.0851972	-0.269757	0.603297
Mllt1	0.273352	0.219469						ENSMUSG00000024212	Mllt1	0.091006	0.273352	0.603297	0.075249	-0.273352	0.603297
Mdga1	0.432468	0.219362						ENSMUSG00000043557	Mdga1	0.00799749	0.432468	0.603446	0.00586687	-0.432468	0.603446
Cep350	0.287675	0.219201						ENSMUSG00000033671	Cep350	0.0481688	0.287675	0.603669	0.0394101	-0.287675	0.603669
Armcx2	0.254763	0.219177						ENSMUSG00000033436	Armcx2	0.497499	0.254763	0.603703	0.416931	-0.254763	0.603703
Pag1	0.279698	0.219177						ENSMUSG00000027508	Pag1	0.0646234	0.279698	0.603703	0.0531845	-0.279698	0.603703
Acox3	0.29316	0.219177						ENSMUSG00000029098	Acox3	0.0421017	0.29316	0.603703	0.0343085	-0.29316	0.603703
Ubr7	0.275343	0.219177						ENSMUSG00000041712	Ubr7	0.0783203	0.275343	0.603703	0.0646632	-0.275343	0.603703
H2-DMa	0.312166	0.219177						ENSMUSG00000037649	H2-DMa	0.0273018	0.312166	0.603703	0.021937	-0.312166	0.603703
Urod	0.258153	0.218892						ENSMUSG00000028684	Urod	0.246543	0.258153	0.604099	0.206106	-0.258153	0.604099
Rpap2	0.273714	0.218536						ENSMUSG00000033773	Rpap2	0.0825488	0.273714	0.604594	0.0682343	-0.273714	0.604594
Cabin1	0.261627	0.218536						ENSMUSG00000020196	Cabin1	0.163811	0.261627	0.604594	0.136596	-0.261627	0.604594
Dmtf1	0.267026	0.218359						ENSMUSG00000042508	Dmtf1	0.127133	0.267026	0.60484	0.105604	-0.267026	0.60484
Sfswap	0.259504	0.218359						ENSMUSG00000029439	Sfswap	0.190745	0.259504	0.60484	0.159298	-0.259504	0.60484
Fam168a	0.259113	0.218359						ENSMUSG00000029461	Fam168a	0.209314	0.259113	0.60484	0.174858	-0.259113	0.60484
Ddx42	0.257956	0.218359						ENSMUSG00000020705	Ddx42	0.239189	0.257956	0.60484	0.199984	-0.257956	0.60484
Mttp	0.262209	0.218311						ENSMUSG00000028158	Mttp	0.148275	0.262209	0.604907	0.123587	-0.262209	0.604907
Wbp1	0.256471	0.218311						ENSMUSG00000030035	Wbp1	0.28221	0.256471	0.604907	0.236205	-0.256471	0.604907
Arf1	0.251137	0.218311						ENSMUSG00000048076	Arf1	1.61218	0.251137	0.604907	1.35461	-0.251137	0.604907
Amph	0.259479	0.218206						ENSMUSG00000021314	Amph	0.189826	0.259479	0.605054	0.158533	-0.259479	0.605054
Taf9b	0.255781	0.218026						ENSMUSG00000047242	Taf9b	0.300044	0.255781	0.605305	0.251255	-0.255781	0.605305
Nxt2	0.261414	0.218001						ENSMUSG00000042271	Nxt2	0.15278	0.261414	0.605339	0.127413	-0.261414	0.605339
Hsf5	0.484557	0.217806						ENSMUSG00000070345	Hsf5	0.00597514	0.484557	0.605611	0.00420884	-0.484557	0.605611
Gapvd1	0.257494	0.217721						ENSMUSG00000026867	Gapvd1	0.229813	0.257494	0.60573	0.192204	-0.257494	0.60573
Slitrk1	0.286409	0.217566						ENSMUSG00000075478	Slitrk1	0.0489042	0.286409	0.605946	0.0400478	-0.286409	0.605946
Abhd5	0.280986	0.217566						ENSMUSG00000032540	Abhd5	0.0595675	0.280986	0.605946	0.0489756	-0.280986	0.605946
Sppl2a	0.283003	0.217262						ENSMUSG00000027366	Sppl2a	0.0506508	0.283003	0.60637	0.0415783	-0.283003	0.60637
Acsl1	0.273415	0.217092						ENSMUSG00000018796	Acsl1	0.0752867	0.273415	0.606608	0.0622399	-0.273415	0.606608
Tor1b	0.266555	0.217005						ENSMUSG00000026848	Tor1b	0.112516	0.266555	0.606729	0.0934874	-0.266555	0.606729
Rbm34	0.262069	0.217005						ENSMUSG00000033931	Rbm34	0.140002	0.262069	0.606729	0.1167	-0.262069	0.606729
Paqr8	0.260109	0.216856						ENSMUSG00000025931	Paqr8	0.167304	0.260109	0.606937	0.139657	-0.260109	0.606937
Trub2	0.271864	0.216299						ENSMUSG00000039826	Trub2	0.0852147	0.271864	0.607716	0.07053	-0.271864	0.607716
Rida	0.255912	0.21619						ENSMUSG00000022323	Rida	0.24875	0.255912	0.607868	0.208274	-0.255912	0.607868
Otos	0.689897	0.215968						ENSMUSG00000044055	Otos	0.00422856	0.689897	0.608181	0.00255082	-0.689897	0.608181
Nxph1	0.258379	0.215968						ENSMUSG00000046178	Nxph1	0.234225	0.258379	0.608181	0.195775	-0.258379	0.608181
Fan1	0.352054	0.215968						ENSMUSG00000033458	Fan1	0.0155354	0.352054	0.608181	0.0121164	-0.352054	0.608181
Adprm	0.268575	0.215968						ENSMUSG00000020910	Adprm	0.0999227	0.268575	0.608181	0.0829015	-0.268575	0.608181
Chd1	0.259579	0.215968						ENSMUSG00000023852	Chd1	0.158387	0.259579	0.608181	0.13226	-0.259579	0.608181
Klhl7	0.252692	0.215844						ENSMUSG00000028986	Klhl7	0.403184	0.252692	0.608354	0.338366	-0.252692	0.608354
Dner	0.248663	0.214728						ENSMUSG00000036766	Dner	2.03688	0.248663	0.609918	1.7144	-0.248663	0.609918
Gm7694	0.375622	0.214728						ENSMUSG00000102752	Gm7694	0.0114907	0.375622	0.609918	0.00880031	-0.375622	0.609918
Susd4	0.287531	0.214728						ENSMUSG00000038576	Susd4	0.0445837	0.287531	0.609918	0.0364767	-0.287531	0.609918
Depdc7	0.674467	0.214728						ENSMUSG00000027173	Depdc7	0.00275776	0.674467	0.609918	0.00165803	-0.674467	0.609918
Bmp2	0.48032	0.214728						ENSMUSG00000027358	Bmp2	0.00542359	0.48032	0.609918	0.00382622	-0.48032	0.609918
Vrk3	0.263294	0.214728						ENSMUSG00000002205	Vrk3	0.136141	0.263294	0.609918	0.113384	-0.263294	0.609918
Mss51	0.48032	0.214728						ENSMUSG00000021815	Mss51	0.00542359	0.48032	0.609918	0.00382622	-0.48032	0.609918
Zfp101	0.343201	0.214728						ENSMUSG00000055240	Zfp101	0.0160869	0.343201	0.609918	0.0126265	-0.343201	0.609918
Cnot6l	0.257877	0.214722						ENSMUSG00000034724	Cnot6l	0.170705	0.257877	0.609927	0.142718	-0.257877	0.609927
Astn1	0.253921	0.214615						ENSMUSG00000026587	Astn1	0.259965	0.253921	0.610078	0.217967	-0.253921	0.610078
Mfsd8	0.31926	0.214615						ENSMUSG00000025759	Mfsd8	0.0229813	0.31926	0.610078	0.0183659	-0.31926	0.610078
Zfp991	0.390122	0.214615						ENSMUSG00000067916	Zfp991	0.0109391	0.390122	0.610078	0.00829015	-0.390122	0.610078
Vps37b	0.264977	0.214615						ENSMUSG00000066278	Vps37b	0.114539	0.264977	0.610078	0.0952729	-0.264977	0.610078
Atp6v1b2	0.248096	0.214615						ENSMUSG00000006273	Atp6v1b2	1.68664	0.248096	0.610078	1.42017	-0.248096	0.610078
Ino80	0.283763	0.21459						ENSMUSG00000034154	Ino80	0.0463303	0.283763	0.610112	0.0380071	-0.283763	0.610112
Dcaf12	0.259119	0.21459						ENSMUSG00000028436	Dcaf12	0.145058	0.259119	0.610112	0.121164	-0.259119	0.610112
Etl4	0.36204	0.213055						ENSMUSG00000036617	Etl4	0.013513	0.36204	0.612272	0.0104583	-0.36204	0.612272
Twistnb	0.252897	0.212938						ENSMUSG00000020561	Twistnb	0.267227	0.252897	0.612438	0.224217	-0.252897	0.612438
Fgd4	0.264201	0.212938						ENSMUSG00000022788	Fgd4	0.113252	0.264201	0.612438	0.0942526	-0.264201	0.612438
Egr1	0.25367	0.212938						ENSMUSG00000038418	Egr1	0.487847	0.25367	0.612438	0.409151	-0.25367	0.612438
Hdac5	0.254205	0.212677						ENSMUSG00000008855	Hdac5	0.216208	0.254205	0.612806	0.181235	-0.254205	0.612806
Myo1e	0.423289	0.212375						ENSMUSG00000032220	Myo1e	0.00726209	0.423289	0.613233	0.00535671	-0.423289	0.613233
Tbl3	0.263432	0.211659						ENSMUSG00000040688	Tbl3	0.114263	0.263432	0.614244	0.0951454	-0.263432	0.614244
Smim10l1	0.247319	0.211641						ENSMUSG00000072704	Smim10l1	0.979371	0.247319	0.61427	0.825061	-0.247319	0.61427
Ttbk1	0.268633	0.211641						ENSMUSG00000015599	Ttbk1	0.0765737	0.268633	0.61427	0.0635153	-0.268633	0.61427
Gbe1	0.287328	0.21144						ENSMUSG00000022707	Gbe1	0.043021	0.287328	0.614553	0.0352012	-0.287328	0.614553
Zswim3	0.333053	0.21126						ENSMUSG00000045822	Zswim3	0.0170981	0.333053	0.614808	0.0135193	-0.333053	0.614808
Ubap1	0.252449	0.21126						ENSMUSG00000028437	Ubap1	0.239189	0.252449	0.614808	0.200749	-0.252449	0.614808
[truncated: 15,155 more rows]
