# Supplementary material for: Single‐cell transcriptomics of suprachiasmatic nuclei reveal a Prokineticin‐driven circadian network
Source: EMBO J. 2021 Sep 6;40(20):e108614. doi: 10.15252/embj.2021108614 (PMC8521297; doi:10.15252/embj.2021108614)
Supplement: Supplementary file 6 — Source Data for Figure 3 [file EMBJ-40-e108614-s013.xlsx]

## Sheet: Fig 2 and 3 A
CT7.5 Group A																												CT7.5 Group B
FeatureID	FeatureName	Day A Average	Day A Log2 Fold Change	Day A P-Value	Day B Average	Day B Log2 Fold Change	Day B P-Value	Day C Average	Day C Log2 Fold Change	Day C P-Value	Day D Average	Day D Log2 Fold Change	Day D P-Value	Day E Average	Day E Log2 Fold Change	Day E P-Value	Day F Average	Day F Log2 Fold Change	Day F P-Value	Day G Average	Day G Log2 Fold Change	Day G P-Value	Day H Average	Day H Log2 Fold Change	Day H P-Value			FeatureID	FeatureName	Day A Average	Day A Log2 Fold Change	Day A P-Value	Day B Average	Day B Log2 Fold Change	Day B P-Value	Day C Average	Day C Log2 Fold Change	Day C P-Value	Day D Average	Day D Log2 Fold Change	Day D P-Value	Day E Average	Day E Log2 Fold Change	Day E P-Value	Day F Average	Day F Log2 Fold Change	Day F P-Value	Day G Average	Day G Log2 Fold Change
ENSMUSG00000048416	Mlf1	3.07622	1.25131	0.000111622	0.860349	-0.969095	0.109218	1.39398	-0.188702	1	1.88257	0.306659	1	1.358	-0.225853	1	1.44692	-0.140362	1	0.26769	-2.70968	1.63311e-08	2.0324	0.417275	1			ENSMUSG00000019772	Vip	0.360466	-4.82442	2.47e-22	36.0628	3.08413	1.42e-28	29.9472	2.21954	1.1e-10	0.544254	-4.19003	4.71e-15	0.351206	-4.73801	3.99e-10	0.221127	-5.55426	2.88e-30	1.4498	-2.74771
ENSMUSG00000028214	Gem	2.12285	1.1965	0.000444342	0.447381	-1.44573	0.00231586	0.496387	-1.24474	0.0506793	1.68698	0.719524	0.307885	0.725826	-0.656868	1	1.28671	0.256882	1	0.605115	-0.968735	0.175061	0.949942	-0.249358	1			ENSMUSG00000003657	Calb2	0.0989693	-3.97757	2.44e-18	3.83614	2.03144	9.72e-12	2.65033	1.13847	0.00976872	0.0903547	-4.07087	1.56e-15	3.47424	1.57953	0.00038919	0.0650863	-4.60529	4.6e-25	1.18211	-0.208464
ENSMUSG00000027712	Anxa5	1.69337	1.11204	0.00149679	0.477747	-1.06046	0.0631061	0.200605	-2.3125	1.15078e-05	0.847209	-0.144747	1	0.570935	-0.740283	1	1.19992	0.465702	0.66522	0.796323	-0.244053	1	1.14797	0.348452	1			ENSMUSG00000049630	C1ql3	0.51573	-1.37632	0.00269046	3.25718	1.88789	6.96e-11	0.330925	-1.97607	0.00024262	1.23733	0.0346785	1	0.81768	-0.606192	1	0.806069	-0.683	0.30809	1.21585	0.00544755
ENSMUSG00000002930	Ppp1r17	3.66822	1.08652	0.00224098	0.625524	-1.85006	2.67098e-05	0.535923	-2.02781	0.000134596	2.92218	0.626476	0.534879	0.637574	-1.75028	0.0184309	3.14333	0.802512	0.0437331	1.37669	-0.624916	0.533137	1.74801	-0.236501	1			ENSMUSG00000027230	Creb3l1	0.513914	-0.4423	0.916429	1.58304	1.60049	2.2e-07	0.134713	-2.41919	7.38e-06	1.12571	0.907207	0.0695497	0.131477	-2.42806	0.00037423	0.734307	0.160968	1	0.148467	-2.318
ENSMUSG00000091956	C2cd4b	2.53507	1.07158	0.00288798	1.25611	-0.195367	1	0.789241	-0.905704	0.28127	1.67635	0.288325	1	1.04281	-0.469763	1	1.07559	-0.461829	0.819477	0.452149	-1.77605	0.000485472	2.28999	0.793051	0.680217			ENSMUSG00000022490	Ppp1r1a	2.75389	-0.444714	0.883241	8.37372	1.57147	2.3e-07	1.99873	-0.913376	0.206347	4.73778	0.470849	0.957228	1.64256	-1.19486	0.210629	2.75282	-0.451593	0.836271	2.45308	-0.615255
ENSMUSG00000047205	Dusp18	1.39193	1.06226	0.00301268	0.628561	-0.354057	1	0.527137	-0.61133	0.707152	0.937563	0.312321	1	0.644778	-0.293176	1	0.651697	-0.304924	1	0.256443	-1.73188	0.000645944	1.06608	0.508564	1			ENSMUSG00000095098	Ccdc85b	0.534798	-1.21391	0.0118568	2.58509	1.52868	7.07e-07	1.20217	0.0967571	1	1.84217	0.848717	0.107286	0.718622	-0.698036	1	0.855301	-0.473595	0.795685	0.49489	-1.30359
ENSMUSG00000033685	Ucp2	2.68852	0.976251	0.00921004	0.476734	-1.87416	1.55777e-05	0.540315	-1.63653	0.00279846	2.14619	0.531813	0.784462	1.5273	-0.0457862	1	1.9117	0.346992	0.941501	1.3587	-0.238452	0.985104	1.36536	-0.223439	1			ENSMUSG00000017978	Cadps2	0.559313	-1.46077	0.00085068	3.12054	1.49485	1.22e-06	3.22579	1.43558	5.43e-05	0.770673	-0.943391	0.226656	1.24453	-0.170362	1	0.282041	-2.51309	3.55e-11	1.08426	-0.400912
ENSMUSG00000026831	1700007K13Rik	1.27661	0.969105	0.0114071	0.297579	-1.4635	0.00177921	0.243069	-1.71815	0.00179121	0.850398	0.213118	1	0.599752	-0.343704	1	0.755168	0.014029	1	0.810944	0.131681	1	0.975254	0.42675	1			ENSMUSG00000021194	Chga	2.40886	-0.714143	0.310366	8.27352	1.47742	1.43e-06	2.96661	-0.354453	0.981928	2.81163	-0.453503	1	2.74841	-0.465862	1	3.17171	-0.26894	1	3.1403	-0.273004
ENSMUSG00000018102	Hist1h2bc	1.036	0.93784	0.0195931	0.354261	-0.896567	0.202734	0.213783	-1.62099	0.00501446	1.00453	0.846656	0.121869	0.138681	-2.23191	0.0013055	0.740982	0.32232	0.961907	0.534256	-0.236262	1	0.473482	-0.416655	1			ENSMUSG00000026185	Igfbp5	1.12407	-0.827924	0.157139	3.8908	1.34575	2.62e-05	1.93576	0.0632884	1	1.80072	-0.0540239	1	2.09103	0.183311	1	1.13651	-0.820603	0.103833	1.33058	-0.541114
ENSMUSG00000063142	Kcnma1	1.2176	0.933853	0.016277	0.607305	-0.298075	1	0.40121	-0.923279	0.248535	0.634609	-0.224484	1	0.675396	-0.115026	1	0.559909	-0.443374	0.914493	0.710842	-0.0378015	1	0.897829	0.339326	1			ENSMUSG00000028982	Slc25a33	0.353203	-0.669121	0.48158	1.05772	1.25141	0.00025832	0.843419	0.764982	0.150417	0.52831	-0.0038176	1	0.327792	-0.733931	1	0.449763	-0.279112	1	0.319429	-0.807078
ENSMUSG00000011171	Vipr2	0.916147	0.82458	0.0594229	0.384626	-0.665578	0.602369	0.133249	-2.22101	3.25122e-05	0.437955	-0.454994	1	0.61416	0.0929477	1	0.300398	-1.08021	0.0167222	0.772703	0.486613	0.575638	1.15393	1.15199	0.036344			ENSMUSG00000034957	Cebpa	0.962454	-0.040613	1	1.9616	1.24498	0.00027128	1.44963	0.630302	0.391474	1.16504	0.281823	1	0.556527	-0.875155	0.87493	0.366319	-1.59997	5.14e-05	0.212578	-2.36131
ENSMUSG00000031028	Tub	1.65252	0.816926	0.0560469	0.790509	-0.464422	1	0.519816	-1.0868	0.110681	1.44461	0.547137	0.738744	0.747439	-0.523063	1	1.05724	0.0134801	1	0.706343	-0.636165	0.553312	1.11372	0.0954849	1			ENSMUSG00000049583	Grm5	0.238798	-1.36059	0.00334899	1.10125	1.23465	0.00035171	1.00888	0.989737	0.021895	0.460278	-0.309564	1	0.515102	-0.117918	1	0.281206	-1.12012	0.0128275	0.514011	-0.128511
ENSMUSG00000026821	Ralgds	1.184	0.813501	0.0605962	0.569855	-0.457018	1	0.54178	-0.515954	0.844892	0.847209	0.198116	1	0.689805	-0.135748	1	0.771022	0.041347	1	0.446526	-0.834127	0.297601	0.829338	0.155001	1			ENSMUSG00000046844	Vat1l	0.913423	-0.764518	0.226828	2.75514	1.14981	0.00093545	1.72637	0.277762	1	1.24158	-0.258377	1	1.24993	-0.234179	1	1.33343	-0.147547	1	1.10225	-0.447337
ENSMUSG00000019876	Pkib	5.61038	0.810755	0.0575182	1.29356	-1.6079	0.000166458	1.64437	-1.20092	0.0356685	3.09332	-0.237969	1	4.67915	0.426087	1	2.43323	-0.645478	0.349808	5.31557	0.677169	0.277025	5.15768	0.597082	1			ENSMUSG00000026475	Rgs16	3.48118	-0.768597	0.218499	10.4203	1.13075	0.00118543	5.24648	-0.0900827	1	8.05964	0.641939	0.464247	3.66695	-0.639781	1	4.17804	-0.480342	0.750487	4.64297	-0.291033
ENSMUSG00000031990	Jam3	1.50724	0.798137	0.0696498	0.802655	-0.306491	1	0.708706	-0.486968	0.889998	0.802563	-0.304528	1	1.01219	0.0727419	1	0.779367	-0.365696	0.983698	0.596117	-0.773156	0.369918	1.57381	0.801369	0.645172			ENSMUSG00000026064	Ptp4a1	1.8105	-0.62309	0.479457	4.93638	1.12497	0.00127745	2.66643	0.0174919	1	3.70348	0.582475	0.610439	2.037	-0.400443	1	2.16203	-0.338095	1	1.47342	-0.927955
ENSMUSG00000028701	Lurap1	1.2521	0.789333	0.0802999	0.689291	-0.25962	1	0.417317	-1.02021	0.163981	0.950319	0.276771	1	0.941953	0.244869	1	0.688413	-0.270391	1	0.334051	-1.38512	0.0135993	1.20008	0.648798	1			ENSMUSG00000054162	Spock3	0.0326871	-3.57175	4.89e-14	0.636658	1.11455	0.00354227	1.67805	3.07336	4.33e-26	0.0722838	-2.38769	2.77e-06	0.235938	-0.565017	1	0.0475631	-3.05583	1.8e-12	0.22495	-0.668315
ENSMUSG00000052298	Cdc42se2	1.51541	0.783522	0.0784868	0.80974	-0.313514	1	0.846348	-0.230481	1	0.949256	-0.0512022	1	1.04461	0.101678	1	0.764347	-0.41991	0.912611	0.644482	-0.671534	0.506169	1.31026	0.472061	1			ENSMUSG00000049907	Rasl11b	0.827166	-1.07168	0.0298794	2.94442	1.09429	0.00306422	2.32087	0.609802	0.435644	1.89958	0.292205	1	0.677197	-1.30554	0.205012	1.01551	-0.756499	0.198181	2.04929	0.418973
ENSMUSG00000049550	Clip1	1.83774	0.775412	0.0838554	1.07189	-0.177102	1	0.74092	-0.742804	0.482902	1.35957	0.220444	1	1.14187	-0.067815	1	1.18324	-0.0133819	1	0.576997	-1.14915	0.0581987	1.40556	0.264156	1			ENSMUSG00000037664	Cdkn1c	0.0853497	-2.3727	2.15e-06	0.702449	1.05003	0.0196842	0.776063	1.15412	0.0136406	0.0690948	-2.64829	2.11e-06	1.08604	1.71472	0.00016965	0.0767685	-2.54986	2.44e-08	0.499389	0.417193
ENSMUSG00000036022	Fam122b	1.23303	0.774567	0.0931521	0.443333	-0.9515	0.129693	0.0951775	-3.18205	2.74068e-09	1.21501	0.721251	0.298247	0.225132	-1.90689	0.00718008	0.968785	0.338666	0.956592	0.846936	0.0938287	1	0.906763	0.200377	1			ENSMUSG00000018339	Gpx3	0.366822	-0.867363	0.180965	1.11542	1.0383	0.00804478	0.547637	-0.202802	1	0.499609	-0.360083	1	0.713219	0.214069	1	0.408041	-0.706915	0.33055	0.681598	0.150096
ENSMUSG00000014846	Tppp3	9.23048	0.745058	0.10831	7.48099	0.351949	1	4.78377	-0.380961	0.943548	6.52361	0.115615	1	4.06318	-0.624463	1	4.88648	-0.373808	0.953047	2.10666	-1.66037	0.000489177	8.86662	0.612592	1			ENSMUSG00000022629	Kif21a	0.330503	-1.05088	0.043709	1.12858	1.03742	0.00624207	0.931275	0.638014	0.313282	0.445396	-0.563403	0.992337	1.0266	0.782253	0.401059	0.461445	-0.526123	0.720635	0.454399	-0.527736
ENSMUSG00000055026	Gabrg3	1.11318	0.716717	0.155655	0.624512	-0.291397	1	0.298711	-1.40342	0.0167474	0.909925	0.338129	1	0.700611	-0.0951701	1	0.619154	-0.315459	1	0.655729	-0.208297	1	0.902296	0.308551	1			ENSMUSG00000054459	Vsnl1	0.184319	-2.00232	3.12e-06	1.16906	1.03321	0.00847982	2.30183	2.26466	1.51e-13	0.149883	-2.27958	1.76e-06	0.828486	0.373252	1	0.199431	-1.90146	1.43e-06	0.578121	-0.202271
ENSMUSG00000042761	Mrap2	1.17401	0.709234	0.169022	0.33503	-1.3617	0.00459181	0.166927	-2.34705	7.87279e-06	0.852524	0.129913	1	0.785261	-0.00672483	1	1.11064	0.618452	0.257481	0.878429	0.178834	0.978884	0.692356	-0.205982	1			ENSMUSG00000028773	Fabp3	1.20125	-0.480382	0.800874	2.81891	1.00454	0.00822778	1.38959	-0.225865	1	1.59343	-0.0092339	1	1.7092	0.100865	1	1.33844	-0.306996	1	1.40481	-0.215025
ENSMUSG00000021007	Spata7	1.37921	0.702013	0.171097	0.649816	-0.586001	0.753511	0.508101	-0.939036	0.22872	1.02154	0.156644	1	0.985178	0.0898328	1	0.977963	0.0870888	1	0.643357	-0.59395	0.624838	1.11372	0.289397	1			ENSMUSG00000045903	Npas4	2.28356	-0.696041	0.345362	5.99511	0.965007	0.0148265	5.01219	0.595465	0.439114	3.59293	0.0534215	1	2.46565	-0.532908	1	1.73981	-1.13965	0.00574169	3.44736	-0.0154572
ENSMUSG00000040435	Ppp1r15a	1.48363	0.701458	0.172204	0.819862	-0.329606	1	1.00742	0.0100401	1	1.22032	0.334708	1	0.913136	-0.143191	1	0.908705	-0.166488	1	0.496015	-1.11252	0.0752389	1.08692	0.131537	1			ENSMUSG00000030069	Prok2	1.0133	-0.813076	0.220561	2.86041	0.963314	0.0249963	0.218176	-3.04891	3.46e-08	4.73459	1.99196	6.2e-11	0.0972571	-4.18141	1.05e-09	1.55289	-0.116407	1	0.960536	-0.874873
ENSMUSG00000071076	Jund	30.2701	0.699309	0.157352	16.3456	-0.369987	1	21.3417	0.067142	1	21.835	0.109029	1	18.8679	-0.127293	1	15.8752	-0.429973	0.867711	13.2608	-0.696757	0.397263	27.0838	0.454084	1			ENSMUSG00000021453	Gadd45g	4.36827	-0.646284	0.441488	10.726	0.897193	0.0323103	8.70508	0.486038	0.64871	5.24802	-0.339047	1	6.16682	-0.0719568	1	3.8184	-0.872189	0.0690585	6.84298	0.0970372
ENSMUSG00000111375	Btbd8	1.10047	0.686668	0.198415	0.64678	-0.241552	1	0.617922	-0.302053	1	0.784492	0.0787268	1	0.945555	0.369909	1	0.604969	-0.361856	1	0.340799	-1.24086	0.0347936	1.05119	0.552267	1			ENSMUSG00000074872	Ctxn2	0.757252	-0.709923	0.377314	1.89884	0.861395	0.050121	2.01923	0.911664	0.0523059	0.584648	-1.09851	0.0792293	1.92353	0.805957	0.414097	0.321259	-2.05349	4.72e-08	1.24397	0.10989
ENSMUSG00000034755	Pcdh11x	0.789031	0.685059	0.200262	0.174094	-1.76924	0.000156193	0.158141	-1.85827	0.00106233	0.555947	0.0581113	1	0.349405	-0.658393	1	1.08894	1.3581	8.12079e-06	0.448775	-0.29156	0.97782	0.285876	-0.974176	0.922588			ENSMUSG00000047139	Cd24a	0.0962454	-3.09758	5.38e-11	1.15995	0.847729	0.119412	4.53191	3.87448	4.22e-43	0.147757	-2.43466	2.99e-06	0.1711	-2.14419	0.00782599	0.115153	-2.85616	4.54e-11	0.165338	-2.25866
ENSMUSG00000003545	Fosb	4.6679	0.661863	0.21853	2.91506	-0.164502	1	4.77059	0.643721	0.339008	3.84592	0.300901	1	2.98435	-0.118446	1	2.11364	-0.703743	0.244581	0.866057	-2.03666	1.97662e-05	4.16456	0.416574	1			ENSMUSG00000003949	Hlf	0.869841	-0.392381	0.934964	1.77029	0.837001	0.0631061	0.99131	-0.164527	1	1.55198	0.590793	0.596278	0.758245	-0.57295	1	1.22913	0.195679	1	0.633234	-0.880505
ENSMUSG00000022972	1110004E09Rik	1.18854	0.646465	0.25903	0.635646	-0.430173	1	0.679421	-0.308036	1	0.806815	-0.0387606	1	0.734831	-0.181381	1	0.831936	0.012596	1	0.701844	-0.265241	0.989686	0.939519	0.206787	1			ENSMUSG00000036298	Slc2a13	0.847141	-0.0036958	1	1.36542	0.834954	0.0672732	0.222569	-2.03384	0.00012191	1.33725	0.788111	0.176275	0.261153	-1.7764	0.0150873	1.19742	0.621842	0.248724	0.346423	-1.4082
ENSMUSG00000036745	Ttll7	1.01966	0.635521	0.286783	0.609329	-0.259244	1	0.532994	-0.456192	0.917857	0.745161	0.0743638	1	0.542118	-0.42211	1	0.79689	0.196021	1	0.487017	-0.612359	0.60264	0.804026	0.193485	1			ENSMUSG00000009569	Mkl2	0.562945	-0.366668	1	1.11845	0.820829	0.0800224	0.723349	0.0512182	1	0.802563	0.22823	1	0.700611	0.00044401	1	0.554068	-0.398579	0.967644	0.511761	-0.507133
ENSMUSG00000027327	1700037H04Rik	1.22214	0.620402	0.313814	0.708522	-0.322248	1	0.493459	-0.865989	0.310603	0.907799	0.0878286	1	0.682601	-0.359717	1	1.0055	0.273262	1	0.825566	-0.0695509	1	0.772758	-0.17152	1			ENSMUSG00000056486	Chn1	0.544785	-0.424171	0.928035	1.11845	0.816715	0.0800901	0.91224	0.423993	0.721569	0.635672	-0.164157	1	0.724025	0.0483815	1	0.51318	-0.529027	0.707973	0.637733	-0.157541
ENSMUSG00000020134	Peli1	1.54991	0.618472	0.321043	0.784436	-0.543458	0.87216	1.35445	0.345585	0.912139	1.25434	0.230702	1	1.48227	0.482491	1	0.84946	-0.428252	0.894104	0.401536	-1.56848	0.00268239	1.31175	0.292676	1			ENSMUSG00000040797	Iqsec3	0.864393	0.0508981	1	1.33506	0.81498	0.0800224	0.923954	0.154647	1	1.0917	0.447553	1	0.389028	-1.16954	0.323483	0.720121	-0.261471	1	0.509512	-0.797611
ENSMUSG00000054717	Hmgb2	1.10228	0.610968	0.344267	0.659938	-0.277977	1	0.767277	-0.0275186	1	0.919492	0.275577	1	0.540317	-0.566583	1	0.754334	-0.0596099	1	0.503888	-0.702293	0.474308	0.885918	0.202732	1			ENSMUSG00000025283	Sat1	0.598356	-0.130741	1	1.01926	0.798275	0.104167	0.412924	-0.698708	0.587647	0.803626	0.368774	1	0.405238	-0.715497	1	0.732638	0.220342	1	0.438652	-0.62297
ENSMUSG00000024014	Pim1	0.947019	0.59375	0.420128	0.630585	-0.118306	1	0.937132	0.529016	0.543403	1.0056	0.681676	0.430695	0.444861	-0.644773	1	0.523194	-0.436806	0.941501	0.136095	-2.46183	1.11973e-06	0.762336	0.190445	1			ENSMUSG00000027220	Syt13	0.848957	-0.672053	0.383314	1.97577	0.766905	0.11818	1.03524	-0.328601	1	1.44993	0.216478	1	1.13827	-0.176384	1	1.35346	0.104874	1	1.11125	-0.224132
ENSMUSG00000005514	Por	1.31656	0.587601	0.384807	0.687267	-0.520511	0.918748	0.815598	-0.23217	1	0.831264	-0.210293	1	0.61416	-0.661726	1	0.938745	-0.0105992	1	1.12812	0.296958	0.872927	1.01248	0.111115	1			ENSMUSG00000039680	Mrps6	0.52481	-0.633143	0.538246	1.18526	0.755484	0.140303	0.956168	0.35137	0.851703	0.534687	-0.589875	0.933423	0.774455	0.010834	1	0.498161	-0.726298	0.263912	0.983031	0.41212
ENSMUSG00000026203	Dnajb2	1.43097	0.576768	0.409442	0.783423	-0.453508	1	0.821455	-0.360803	1	1.2554	0.330075	1	0.700611	-0.597514	1	1.0055	-0.0461253	1	1.05277	0.0318347	1	0.967809	-0.102925	1			ENSMUSG00000076431	Sox4	0.301448	-1.2153	0.0161214	0.976749	0.741331	0.194295	1.27245	1.15453	0.00417491	0.265749	-1.38563	0.0141886	1.26975	1.11652	0.0394861	0.254504	-1.49195	0.00032682	0.754707	0.278377
ENSMUSG00000059923	Grb2	1.68248	0.564807	0.4333	1.02128	-0.296809	1	1.20217	-0.0264112	1	1.11615	-0.149869	1	0.979775	-0.342777	1	1.21411	-0.0113984	1	1.19786	-0.0330918	1	1.20455	-0.0232208	1			ENSMUSG00000015217	Hmgb3	1.25664	-0.884043	0.105001	3.29058	0.740098	0.152343	1.33834	-0.74388	0.399191	3.37927	0.780914	0.176275	1.3688	-0.698464	1	2.87548	0.518687	0.482562	1.44643	-0.64113
ENSMUSG00000025816	Sec61a2	1.14133	0.54631	0.486067	0.743949	-0.196315	1	0.723349	-0.231454	1	0.907799	0.135143	1	0.718622	-0.237181	1	0.842784	0.0111597	1	0.618612	-0.489276	0.749753	0.848694	0.0215654	1			ENSMUSG00000054034	Tceal5	0.553865	-0.737275	0.325858	1.31684	0.730987	0.170251	1.22559	0.565486	0.437207	0.638861	-0.495552	1	1.03561	0.281594	1	0.665883	-0.445617	0.912277	0.926794	0.111985
ENSMUSG00000034825	Nrip3	1.25482	0.543117	0.497673	0.87047	-0.0963957	1	0.27089	-1.86692	0.000452845	1.15973	0.388338	1	0.78346	-0.253108	1	0.933738	0.021452	1	0.776077	-0.281153	0.975716	1.09735	0.279477	1			ENSMUSG00000062825	Actg1	6.27048	-0.627124	0.468945	13.9053	0.730281	0.157291	13.9237	0.68713	0.262103	8.69425	-0.0854596	1	10.14	0.159791	1	5.84442	-0.749733	0.17477	8.1848	-0.183386
ENSMUSG00000013698	Pea15a	12.6308	0.54155	0.476458	7.20972	-0.418046	1	4.03406	-1.2893	0.0178819	9.20237	-0.0166405	1	10.484	0.188431	1	8.34023	-0.185937	1	9.66835	0.0650957	1	12.8853	0.530286	1			ENSMUSG00000027994	Mcub	0.737276	-0.398604	0.97257	1.42109	0.729542	0.178538	0.251854	-1.9956	0.00016805	1.67954	1.03112	0.0141886	0.165697	-2.58214	6.72e-05	1.38183	0.709924	0.110724	0.597242	-0.719669
ENSMUSG00000015981	Stk32c	1.24847	0.534674	0.514736	0.618439	-0.650225	0.606895	0.822919	-0.17989	1	0.816382	-0.20016	1	0.754643	-0.310124	1	1.02803	0.191432	1	1.05502	0.224742	0.957977	0.866561	-0.098059	1			ENSMUSG00000027221	Chst1	1.8895	-0.0461803	1	2.93126	0.718817	0.177265	2.19787	0.198972	1	1.79115	-0.133311	1	1.61375	-0.287696	1	1.46027	-0.481794	0.741613	1.52516	-0.391909
ENSMUSG00000035356	Nfkbiz	1.03055	0.526078	0.552103	0.79557	0.0670039	1	1.21974	0.768079	0.142121	0.678192	-0.197253	1	1.0284	0.470435	1	0.373829	-1.17357	0.00667947	0.173211	-2.28675	2.28283e-06	1.21944	0.765866	0.657873			ENSMUSG00000001964	Emd	0.657374	-0.623518	0.550245	1.44539	0.717632	0.190787	1.39106	0.609238	0.416759	1.05343	0.159442	1	0.806874	-0.266046	1	0.959606	0.00327214	1	0.671476	-0.572361
ENSMUSG00000031796	Cfap20	1.78508	0.516702	0.552103	1.09112	-0.328402	1	1.52138	0.214398	1	1.34469	0.0166797	1	1.24633	-0.103106	1	1.27502	-0.0745414	1	0.863808	-0.694483	0.469305	1.52616	0.219054	1			ENSMUSG00000051323	Pcdh19	0.707313	-0.363104	1	1.31785	0.706906	0.207179	1.48623	0.868675	0.0792204	0.685633	-0.404705	1	1.13286	0.402585	1	0.357975	-1.45768	0.00023372	0.684973	-0.403248
ENSMUSG00000008318	Relt	0.928859	0.508476	0.597721	0.5071	-0.517528	0.938054	0.412924	-0.811519	0.391732	0.542128	-0.407189	1	0.722224	0.0590861	1	0.61081	-0.223084	1	0.841313	0.317935	0.81854	1.01694	0.618695	1			ENSMUSG00000063889	Crem	0.546601	-0.346559	1	1.0061	0.702738	0.222644	0.37046	-0.923934	0.258201	0.900358	0.498554	0.824208	0.488086	-0.492647	1	0.974626	0.674478	0.163313	0.343049	-1.06587
ENSMUSG00000035285	Nat14	1.22668	0.505368	0.595266	0.752046	-0.333361	1	0.767277	-0.287471	1	0.937563	0.0307113	1	0.774455	-0.267851	1	0.969619	0.0908325	1	0.895301	-0.0455219	1	0.875495	-0.0793946	1			ENSMUSG00000024277	Mapre2	0.73546	-0.191974	1	1.22878	0.696024	0.222644	0.934204	0.201885	1	0.998154	0.324042	1	0.691606	-0.271276	1	0.766016	-0.125605	1	0.470145	-0.894279
ENSMUSG00000020799	Tekt1	1.0478	0.500885	0.619001	0.482807	-0.793763	0.320232	0.178641	-2.24659	1.79584e-05	1.00347	0.409911	1	0.473678	-0.780185	0.992976	1.11982	0.63576	0.221852	0.832315	0.090357	1	0.774247	-0.0280055	1			ENSMUSG00000024975	Pdcd4	1.81414	-0.216876	1	3.01426	0.659363	0.290765	1.73077	-0.277979	1	2.91155	0.591062	0.595978	1.59934	-0.394756	1	1.70142	-0.328261	1	1.32383	-0.712032
ENSMUSG00000033066	Gas7	1.32928	0.500522	0.626073	0.542526	-0.984549	0.105604	0.314818	-1.76495	0.00128648	0.484727	-1.15306	0.0607395	2.31976	1.3844	0.00222286	0.425564	-1.39098	0.000620593	1.36207	0.522324	0.551413	2.02198	1.17814	0.036344			ENSMUSG00000025981	Coq10b	1.39647	-0.267323	1	2.38367	0.653284	0.299373	2.08951	0.395173	0.828278	2.37048	0.636962	0.475421	1.10405	-0.607141	1	1.52285	-0.124143	1	0.907673	-0.939388
ENSMUSG00000049154	Fam183b	1.02692	0.499874	0.619576	0.700425	-0.163488	1	0.414388	-0.966371	0.206696	0.821697	0.102436	1	0.480882	-0.727746	1	0.821089	0.105712	1	0.808695	0.0750764	1	0.893362	0.232754	1			ENSMUSG00000049047	Armcx3	0.644663	-0.275972	1	1.10631	0.653088	0.310856	0.863919	0.207046	1	0.729216	-0.0674345	1	0.677197	-0.177965	1	0.674227	-0.204422	1	0.666977	-0.212148
ENSMUSG00000022708	Zbtb20	1.67068	0.495328	0.619576	0.822898	-0.693914	0.495919	0.931275	-0.476185	0.898228	1.5828	0.38577	1	1.04101	-0.297259	1	1.37516	0.152411	1	1.11913	-0.194773	1	1.25071	-0.0127555	1			ENSMUSG00000026335	Pam	1.62982	0.0999363	1	2.23792	0.651903	0.312588	0.840491	-0.938927	0.233624	1.75076	0.218016	1	1.17609	-0.415359	1	1.39769	-0.16416	1	1.03477	-0.637386
ENSMUSG00000025351	Cd63	2.31261	0.492183	0.626073	1.30571	-0.478878	0.943179	0.778991	-1.24807	0.040958	2.05265	0.270553	1	1.08964	-0.72723	1	2.45158	0.611426	0.254051	1.49142	-0.259257	0.963689	1.50978	-0.232155	1			ENSMUSG00000070394	Tmem256	1.30295	-0.344799	1	2.328	0.651339	0.298809	1.18167	-0.476983	0.894037	1.84855	0.242814	1	1.33999	-0.275994	1	1.64301	0.0461363	1	1.34183	-0.287007
CT15.5 Group A																												CT15.5 Group B
FeatureID	FeatureName	Night A Average	Night A Log2 Fold Change	Night A P-Value	Night B Average	Night B Log2 Fold Change	Night B P-Value	Night C Average	Night C Log2 Fold Change	Night C P-Value	Night D Average	Night D Log2 Fold Change	Night D P-Value	Night E Average	Night E Log2 Fold Change	Night E P-Value	Night F Average	Night F Log2 Fold Change	Night F P-Value	Night G Average	Night G Log2 Fold Change	Night G P-Value	Night H Average	Night H Log2 Fold Change	Night H P-Value			FeatureID	FeatureName	Night A Average	Night A Log2 Fold Change	Night A P-Value	Night B Average	Night B Log2 Fold Change	Night B P-Value	Night C Average	Night C Log2 Fold Change	Night C P-Value	Night D Average	Night D Log2 Fold Change	Night D P-Value	Night E Average	Night E Log2 Fold Change	Night E P-Value	Night F Average	Night F Log2 Fold Change	Night F P-Value	Night G Average	Night G Log2 Fold Change
ENSMUSG00000091971	Hspa1a	1.31572	1.76923	1.56301e-07	0.436723	-0.230438	1	1.04566	1.19702	0.0180098	0.0774618	-2.81338	1.18594e-06	0.442101	-0.208031	1	0.0582706	-3.27101	1.04597e-11	0.629587	0.392559	1	0.0999804	-2.38293	0.00304669			ENSMUSG00000032532	Cck	0.113588	-2.93755	1.54e-07	1.96615	1.8872	1.99e-10	0.118565	-2.80208	0.00023018	1.03218	0.455636	1	0.311522	-1.49422	0.00237977	0.131109	-2.74998	6.36e-08	1.59404	1.26979
ENSMUSG00000049892	Rasd1	2.41116	1.54705	1.24197e-06	1.12805	0.180874	1	0.458548	-1.21033	0.167553	0.941161	-0.126933	1	0.922753	-0.169473	1	0.767485	-0.463094	0.797177	0.772529	-0.449771	1	0.355315	-1.58236	0.0481656			ENSMUSG00000019772	Vip	0.918168	-2.68141	5.84e-08	13.1131	1.85681	3.85e-11	20.1618	2.29517	1.22e-10	3.7782	-0.533945	1	0.414741	-3.91763	5.74e-21	0.283686	-4.41824	4.57e-20	0.594253	-3.33239
ENSMUSG00000045573	Penk	0.907842	1.32286	0.000744561	0.204283	-1.22109	0.00563284	1.1228	1.58415	9.25915e-05	0.210115	-1.11309	0.271785	0.204573	-1.21236	0.0108693	0.318188	-0.488426	0.823151	0.497084	0.246754	1	0.486058	0.194964	1			ENSMUSG00000003657	Calb2	0.135961	-2.79231	1.2e-08	1.79482	1.47241	1.57e-07	2.05418	1.44824	0.00066632	1.60055	1.08082	0.0291218	0.0727507	-3.77756	5.74e-21	0.106574	-3.17049	1.24e-12	0.397507	-1.20228
ENSMUSG00000005483	Dnajb1	1.55581	1.32112	0.000309134	0.749438	0.0309984	1	0.678537	-0.126103	1	0.3418	-1.19584	0.131545	0.96317	0.480549	0.589471	0.283686	-1.50781	0.00153753	0.792605	0.123034	1	0.264563	-1.53699	0.0794816			ENSMUSG00000049630	C1ql3	0.674642	-0.327376	1	1.65943	1.35504	1.15e-06	0.138564	-2.65482	1.81e-05	2.0082	1.55751	9.71e-06	0.533505	-0.729797	0.258147	0.54667	-0.669666	0.513784	0.286687	-1.6587
ENSMUSG00000039910	Cited2	1.05155	1.2293	0.0013119	0.479257	-0.147591	1	0.645682	0.334949	1	0.280799	-0.970204	0.383895	0.48003	-0.143715	1	0.325088	-0.765186	0.359153	0.657693	0.39117	0.994062	0.243029	-1.1518	0.334243			ENSMUSG00000021194	Chga	1.44824	-0.117576	1	2.91388	1.20091	3.26e-05	1.30422	-0.273385	1	2.08179	0.480016	1	1.16463	-0.489864	0.669282	1.07724	-0.599225	0.561803	0.887364	-0.900346
ENSMUSG00000003955	Fam162a	1.39059	0.947116	0.0478098	0.486446	-0.837976	0.0973089	0.492832	-0.745409	0.719257	0.513185	-0.706258	0.850289	0.98742	0.367677	0.829231	1.14011	0.605493	0.38599	0.755665	-0.0996441	1	0.376849	-1.14247	0.322543			ENSMUSG00000008496	Pou2f2	0.312366	-0.872717	0.377098	0.994458	1.16058	9.81e-05	1.1128	1.16597	0.00959634	0.472517	-0.216447	1	0.352561	-0.715512	0.276871	0.278319	-1.06384	0.0588756	0.260186	-1.16198
ENSMUSG00000036752	Tubb4b	1.43275	0.915084	0.0606554	1.14722	0.562344	0.325305	0.781389	-0.115037	1	0.408611	-1.12835	0.146158	0.878605	0.0747625	1	0.596507	-0.56142	0.682914	0.737998	-0.21596	1	0.456833	-0.92673	0.59666			ENSMUSG00000022490	Ppp1r1a	3.79486	0.282449	1	5.84394	1.14641	0.00010768	1.48564	-1.1681	0.135823	4.32818	0.497483	1	2.72784	-0.273917	0.981501	2.9373	-0.143385	1	0.933138	-1.92434
ENSMUSG00000068882	Ssb	1.1333	0.687286	0.382553	0.87045	0.250303	1	0.969951	0.392007	0.930135	0.541264	-0.530253	1	0.664083	-0.222179	1	0.590373	-0.40569	0.880892	0.692224	-0.145207	1	0.616802	-0.311892	1			ENSMUSG00000046844	Vat1l	0.512005	-0.627578	0.738643	1.3539	1.10182	0.00024288	0.534259	-0.53535	0.996344	0.98086	0.425469	1	0.641077	-0.284717	0.981501	0.619508	-0.330659	0.967837	0.463357	-0.789804
ENSMUSG00000019876	Pkib	2.56605	0.65559	0.440154	1.40722	-0.366533	0.91433	1.07709	-0.737355	0.71768	1.30426	-0.461851	1	2.63084	0.751529	0.0693818	1.5273	-0.218682	1	1.79962	0.0530424	1	0.778309	-1.21958	0.224274			ENSMUSG00000026335	Pam	0.931936	-0.464634	0.931777	2.1896	1.07145	0.00063855	0.749962	-0.772831	0.705435	1.3246	0.103112	1	1.57875	0.426286	0.708696	0.840323	-0.636809	0.521227	0.784574	-0.741315
ENSMUSG00000002930	Ppp1r17	0.803719	0.646722	0.49137	0.157556	-1.99973	3.85e-08	0.13285	-2.11767	0.00102518	0.304038	-0.925379	0.479903	0.984311	1.09629	0.000798537	1.06727	1.1936	0.000641015	0.387067	-0.564771	0.915853	0.230724	-1.30305	0.190919			ENSMUSG00000062825	Actg1	8.48638	0.417634	0.889903	11.5183	1.04852	0.00052467	7.51391	0.198989	1	4.44244	-0.630723	0.887626	5.65279	-0.26816	0.981669	3.42723	-1.05456	0.0382377	5.03268	-0.44504
ENSMUSG00000021270	Hsp90aa1	6.00208	0.633221	0.472623	4.4493	0.131701	1	4.62262	0.175581	1	2.50008	-0.7918	0.561336	4.51054	0.154755	1	3.27159	-0.382834	0.876676	4.46814	0.131483	1	2.54412	-0.73951	0.740394			ENSMUSG00000026185	Igfbp5	0.549008	-0.877161	0.36022	1.50127	0.843749	0.0177559	0.888527	-0.108426	1	1.76322	1.04476	0.0263542	0.632372	-0.686522	0.268892	0.764418	-0.362295	0.901991	0.530812	-0.936269
ENSMUSG00000020321	Mdh1	5.01765	0.586795	0.563947	3.50337	-0.0205417	1	3.70267	0.0670221	1	2.97357	-0.281894	1	3.59401	0.0239375	1	3.0201	-0.26478	1	3.81607	0.122836	1	2.61949	-0.464598	1			ENSMUSG00000070880	Gad1	0.987869	-0.149499	1	1.66961	0.801464	0.0297584	1.03423	-0.0710727	1	1.41174	0.437005	1	0.802123	-0.506392	0.618596	0.865625	-0.367665	0.891944	0.880137	-0.338548
ENSMUSG00000004032	Gstm5	1.35531	0.585362	0.576257	0.975288	0.0308328	1	0.757105	-0.36316	1	0.716522	-0.462535	1	1.14536	0.315564	0.883674	0.897827	-0.108286	1	0.910652	-0.0842087	1	0.544508	-0.858618	0.703215			ENSMUSG00000029580	Actb	11.7839	0.13742	1	16.5643	0.78338	0.0367553	11.8365	0.136066	1	5.95197	-0.942671	0.308605	12.8763	0.304272	0.902271	5.63691	-1.04976	0.0426665	10.0461	-0.126065
ENSMUSG00000023944	Hsp90ab1	7.26876	0.581835	0.569402	5.18197	0.0109166	1	5.33544	0.0541892	1	3.9002	-0.443352	1	5.44822	0.0983488	1	4.68005	-0.158936	1	5.04874	-0.0331025	1	3.7285	-0.495822	1			ENSMUSG00000050711	Scg2	13.1822	0.474768	0.794503	14.3376	0.672098	0.117092	7.15964	-0.505333	0.942299	10.866	0.145269	1	10.3219	0.0665933	1	7.67025	-0.424745	0.810982	6.97765	-0.573255
ENSMUSG00000057666	Gapdh	5.4634	0.5762	0.582243	4.60925	0.305794	0.935182	4.68405	0.293269	1	2.3742	-0.776722	0.597451	4.25872	0.161763	1	2.37223	-0.797565	0.218015	4.05457	0.0716418	1	2.6564	-0.581645	0.97059			ENSMUSG00000045763	Basp1	3.10043	0.324293	1	3.57705	0.615921	0.203468	3.74695	0.607724	0.606538	1.2239	-1.14853	0.0896598	2.67188	0.0800497	1	1.05347	-1.40466	0.00115268	3.01623	0.280923
ENSMUSG00000040856	Dlk1	5.08133	0.56586	0.612346	3.82207	0.0891508	1	1.12994	-1.76152	0.00614816	2.73537	-0.452573	1	5.82254	0.868916	0.0171349	4.20391	0.246704	0.998553	2.4806	-0.617961	0.65599	0.990575	-1.94929	0.00524641			ENSMUSG00000029038	Ssu72	0.976683	0.174965	1	1.21791	0.594241	0.256803	0.795674	-0.153565	1	0.875319	-0.0061654	1	0.830104	-0.0981582	1	0.782819	-0.191294	1	0.658496	-0.469133
ENSMUSG00000035864	Syt1	0.757252	0.56258	0.600516	0.200689	-1.61321	1.37947e-05	0.352839	-0.656902	0.850795	0.245941	-1.23053	0.0963726	0.733725	0.542514	0.41784	0.577339	0.104754	1	1.03031	1.13441	0.00160728	0.312246	-0.836833	0.747794			ENSMUSG00000033307	Mif	2.40255	-0.131109	1	3.59562	0.58814	0.256803	2.43559	-0.103903	1	2.48652	-0.074132	1	2.60099	-0.0012623	1	2.01417	-0.420871	0.815484	2.52317	-0.051686
ENSMUSG00000024847	Aip	1.16169	0.557871	0.636043	0.679946	-0.350898	0.920855	0.481404	-0.839182	0.585329	0.634219	-0.436739	1	1.20318	0.6634	0.166366	0.783586	-0.104505	1	0.959638	0.234477	1	0.392231	-1.14084	0.311733			ENSMUSG00000026576	Atp1b1	3.5195	-0.200177	1	5.47491	0.580793	0.26557	3.48125	-0.207825	1	4.59349	0.234209	1	3.34653	-0.29549	0.968	3.49547	-0.214539	1	3.96543	-0.0057839
ENSMUSG00000002064	Sdf2	1.04638	0.557621	0.636043	0.735659	-0.0377217	1	0.778532	0.0549368	1	0.596456	-0.368955	1	0.710097	-0.0982929	1	0.767485	0.0347667	1	0.729967	-0.0485227	1	0.587577	-0.377066	1			ENSMUSG00000036850	Mrpl41	1.73738	0.299494	1	1.9967	0.580407	0.274494	1.14708	-0.36312	1	1.12126	-0.411427	1	1.57564	0.143993	1	1.23288	-0.26924	1	1.38846	-0.0732014
ENSMUSG00000030007	Cct7	1.53688	0.538654	0.656098	1.08492	-0.0496318	1	1.11709	0.00103676	1	0.960527	-0.240906	1	1.10618	-0.0157016	1	1.15238	0.0533318	1	1.00059	-0.180039	1	0.965964	-0.222624	1			ENSMUSG00000016319	Slc25a5	1.59797	0.332892	1	1.79901	0.578695	0.2785	0.871385	-0.624033	0.882391	1.56182	0.289162	1	1.13417	-0.244998	1	1.29499	-0.0176438	1	0.945183	-0.528294
ENSMUSG00000030654	Arl6ip1	2.8242	0.537467	0.651315	2.20818	0.128801	1	2.6213	0.384021	0.984765	1.78646	-0.223164	1	1.81006	-0.215652	1	1.52654	-0.484729	0.751469	2.2421	0.147349	1	1.50586	-0.475144	1			ENSMUSG00000036752	Tubb4b	1.43275	0.915084	0.0606553	1.14722	0.562344	0.325305	0.781389	-0.115037	1	0.408611	-1.12835	0.146158	0.878605	0.0747625	1	0.596507	-0.56142	0.682914	0.737998	-0.21596
ENSMUSG00000022961	Son	2.74504	0.528505	0.679842	2.34417	0.277887	0.993944	2.85128	0.555889	0.691802	1.6693	-0.293968	1	1.7485	-0.234852	1	1.4629	-0.515712	0.699665	1.80364	-0.174801	1	1.41972	-0.529148	1			ENSMUSG00000021453	Gadd45g	3.70881	0.0608719	1	4.81953	0.542635	0.367792	3.67839	0.0441129	1	5.70506	0.783051	0.295574	2.13029	-0.860077	0.0790218	3.11441	-0.227724	1	2.2959	-0.714027
ENSMUSG00000015656	Hspa8	12.2546	0.524955	0.679842	8.98726	0.00315973	1	9.47524	0.0841797	1	8.13252	-0.158415	1	8.30415	-0.133123	1	8.9039	-0.0128029	1	8.39984	-0.108973	1	7.6185	-0.252881	1			ENSMUSG00000017978	Cadps2	0.177266	-1.40513	0.0149622	0.586491	0.540775	0.406026	1.1128	1.54356	5.81e-05	0.683601	0.755007	0.341573	0.141149	-1.80557	3.35e-06	0.192446	-1.29588	0.0102412	0.142139	-1.74753
ENSMUSG00000027419	Pcsk2	1.12211	0.522185	0.709944	0.776995	-0.0995354	1	0.602827	-0.477888	1	0.849175	0.0512488	1	0.938298	0.231158	0.997187	0.887859	0.12799	1	0.70427	-0.255032	1	0.513745	-0.716726	0.908681			ENSMUSG00000037771	Slc32a1	0.641082	-0.286163	1	1.02022	0.52176	0.421927	1.00852	0.435842	0.845024	0.866604	0.203872	1	0.593198	-0.430503	0.785259	0.516768	-0.637159	0.547464	0.799832	0.074686
ENSMUSG00000004980	Hnrnpa2b1	2.31048	0.520922	0.697132	1.77205	0.0777418	1	1.93705	0.207995	1	1.49598	-0.201154	1	1.45564	-0.260781	0.991812	1.63081	-0.0648036	1	1.47519	-0.228671	1	1.59507	-0.0947403	1			ENSMUSG00000001270	Ckb	7.41074	0.362499	0.957555	7.91792	0.513076	0.421927	5.0626	-0.254599	1	4.7823	-0.353378	1	6.79069	0.228517	0.994324	4.35956	-0.512605	0.699942	5.70081	-0.0749113
ENSMUSG00000022474	Pmm1	1.10662	0.515244	0.726882	0.724277	-0.203245	1	0.795674	-0.0364089	1	0.58871	-0.515812	1	0.864925	0.104445	1	0.893226	0.154948	1	0.886561	0.141192	1	0.552199	-0.593133	1			ENSMUSG00000030695	Aldoa	5.84633	0.0668415	1	7.42609	0.506597	0.439652	5.10688	-0.147574	1	4.28364	-0.431288	1	6.26216	0.192264	1	4.45386	-0.380383	0.877476	5.9361	0.0930923
ENSMUSG00000030629	Zfand6	1.4448	0.506505	0.737895	0.775797	-0.544074	0.511771	0.815673	-0.416648	1	1.06607	-0.00455954	1	1.32941	0.387546	0.782516	1.27352	0.296791	0.925613	0.892182	-0.296217	1	0.719859	-0.603775	1			ENSMUSG00000049422	Chchd10	0.987009	-0.193138	1	1.46653	0.501697	0.474245	1.17137	0.0820671	1	0.660362	-0.819528	0.619367	1.16961	0.0893611	1	0.811954	-0.512717	0.712823	1.38605	0.373361
ENSMUSG00000018821	Avpi1	1.6453	0.506125	0.738643	1.17418	-0.0633641	1	0.424264	-1.59092	0.0201091	1.25972	0.0549125	1	1.68695	0.587795	0.296585	1.49433	0.348169	0.857457	0.927516	-0.443284	1	0.3507	-1.86499	0.00870744			ENSMUSG00000014846	Tppp3	1.20386	-1.02283	0.119447	3.02052	0.496819	0.479425	1.27851	-0.893775	0.502846	2.29965	0.00308652	1	3.63007	0.843168	0.0244832	2.32929	0.0248133	1	1.45512	-0.73449
ENSMUSG00000023004	Tuba1b	1.89829	0.49075	0.769798	1.39524	-0.0276115	1	1.93705	0.492369	0.830783	1.01184	-0.535514	1	1.26661	-0.193179	1	1.11787	-0.390067	0.865708	1.57477	0.175938	1	1.51816	0.106004	1			ENSMUSG00000070394	Tmem256	0.901818	-0.214116	1	1.33892	0.47588	0.5451	0.717107	-0.553842	0.964458	1.40109	0.510536	0.972795	0.922131	-0.187564	1	1.07417	0.0726929	1	0.697846	-0.627347
ENSMUSG00000027248	Pdia3	1.09715	0.478977	0.80142	0.857271	0.067591	1	0.619969	-0.439087	1	0.816254	-0.0168857	1	0.793418	-0.0672247	1	0.942296	0.224833	1	0.681785	-0.311711	1	0.567581	-0.570474	1			ENSMUSG00000034993	Vat1	1.0025	-0.0096518	1	1.30538	0.465491	0.578182	0.591399	-0.815046	0.624332	1.00119	-0.0116086	1	1.18515	0.285205	0.936579	0.994433	-0.0232912	1	0.941971	-0.112482
ENSMUSG00000050711	Scg2	13.1822	0.474768	0.794503	14.3376	0.672098	0.117092	7.15964	-0.505333	0.942299	10.866	0.145269	1	10.3219	0.0665933	1	7.67025	-0.424745	0.810982	6.97765	-0.573255	0.758353	5.33126	-0.947335	0.428328			ENSMUSG00000038805	Six3	1.12555	-0.087744	1	1.51924	0.443622	0.638714	1.72563	0.591296	0.63679	0.978924	-0.309028	1	1.27594	0.125571	1	0.865625	-0.516615	0.70016	1.02709	-0.238309
ENSMUSG00000073676	Hspe1	2.89477	0.470036	0.808757	2.39509	0.16003	1	2.1656	-0.0164815	1	1.44466	-0.657118	0.835135	2.66131	0.347594	0.847545	1.88229	-0.24862	1	2.02688	-0.126161	1	1.49355	-0.584155	0.97059			ENSMUSG00000028945	Rheb	2.13579	-0.133269	1	2.94084	0.42901	0.672027	1.53992	-0.627578	0.785836	2.80412	0.312275	1	2.04262	-0.216117	1	2.61834	0.20632	1	1.86949	-0.351017
ENSMUSG00000071866	Ppia	9.28666	0.468276	0.807233	7.96585	0.222932	1	10.678	0.663631	0.486151	4.91495	-0.567644	1	6.3119	-0.184011	1	4.34192	-0.77936	0.238528	7.62571	0.136684	1	6.34337	-0.158767	1			ENSMUSG00000035274	Tpbg	0.0524913	-2.27026	2.05e-05	0.294144	0.427743	0.739845	1.26279	3.06972	3.58e-23	0.0977955	-1.3327	0.102018	0.0192758	-3.792	1e-17	0.0253017	-3.34679	1.05e-11	0.0674557	-1.9136
ENSMUSG00000003814	Calr	1.20644	0.459896	0.832249	1.01303	0.175736	1	0.921382	0.00723051	1	0.774618	-0.270415	1	0.854355	-0.12224	1	0.929262	0.0219161	1	0.829545	-0.165314	1	0.698324	-0.417431	1			ENSMUSG00000058799	Nap1l1	0.991311	-0.18595	1	1.40302	0.419346	0.701407	1.02423	-0.126335	1	0.953749	-0.244808	1	1.15158	0.0623196	1	1.05424	-0.0874328	1	1.12587	0.0218974
ENSMUSG00000016349	Eef1a2	1.96885	0.453911	0.840356	1.76067	0.283015	0.982923	1.4485	-0.0567615	1	0.763967	-1.05839	0.201563	1.95992	0.476106	0.540474	1.01283	-0.640952	0.468337	1.81247	0.316455	1	0.747545	-1.0578	0.396209			ENSMUSG00000054766	Set	1.04036	0.0819196	1	1.24787	0.416157	0.71137	1.19708	0.297975	1	0.576122	-0.851488	0.552491	1.17645	0.305279	0.900877	0.628709	-0.735508	0.371425	1.0817	0.148113
ENSMUSG00000016541	Atxn10	1.17288	0.450264	0.851655	0.949528	0.100754	1	1.10994	0.335022	0.998364	0.804635	-0.173926	1	0.724398	-0.362846	0.860132	0.788186	-0.213308	1	0.904228	0.0139473	1	0.878289	-0.0318485	1			ENSMUSG00000045903	Npas4	1.32003	0.0522167	1	1.6115	0.415685	0.726115	2.10704	0.795744	0.267039	1.54536	0.309992	1	0.88731	-0.614017	0.403942	0.875592	-0.616527	0.536786	1.05119	-0.320718
ENSMUSG00000026864	Hspa5	1.84064	0.449986	0.850784	1.56178	0.184171	1	1.02995	-0.480679	1	1.38076	-0.0310315	1	1.28651	-0.154489	1	1.69675	0.317426	0.897255	1.11141	-0.385465	1	1.01672	-0.497972	1			ENSMUSG00000036478	Btg1	1.35101	-0.0640343	1	1.76606	0.411248	0.723536	1.85562	0.438089	0.914209	1.28006	-0.149695	1	1.47864	0.0894197	1	0.919295	-0.688464	0.388425	1.07447	-0.436715
ENSMUSG00000029810	Tmem176b	1.17718	0.448121	0.851908	0.839898	-0.122083	1	1.19708	0.44746	0.837039	0.646806	-0.526386	1	0.921509	0.038959	1	0.674712	-0.473392	0.806194	1.15879	0.426091	0.971386	0.60142	-0.616671	1			ENSMUSG00000056201	Cfl1	4.29568	0.299332	1	4.48525	0.400666	0.743852	3.8998	0.129098	1	2.48846	-0.581167	0.998732	3.92356	0.156487	1	2.4581	-0.616253	0.511163	3.69802	0.0498498
ENSMUSG00000022234	Cct5	1.04638	0.44149	0.865591	0.832709	0.0613901	1	0.797103	-0.0132385	1	0.737824	-0.138163	1	0.70761	-0.218994	1	0.785886	-0.0381008	1	0.810272	0.0128023	1	0.713706	-0.183151	1			ENSMUSG00000047907	Tshz2	0.441443	-0.638724	0.727487	0.821326	0.398438	0.761853	1.08423	0.796641	0.215206	0.870477	0.461902	1	0.430286	-0.709563	0.276625	0.447763	-0.625251	0.577784	0.641632	-0.0409522
ENSMUSG00000056895	Hist3h2ba	1.34498	0.434175	0.879575	1.11427	0.125058	1	1.23708	0.274987	1	0.855953	-0.30832	1	1.17147	0.212732	1	0.752917	-0.52434	0.695566	0.949198	-0.1473	1	0.86906	-0.272943	1			ENSMUSG00000000088	Cox5a	1.75373	0.050333	1	2.12011	0.395608	0.755348	1.93847	0.204185	1	1.74289	0.0394185	1	1.44755	-0.27549	0.981501	1.27965	-0.465946	0.786801	1.6615	-0.0387975
ENSMUSG00000033585	Ndn	4.2561	0.429304	0.889903	3.78313	0.24618	1	3.5841	0.131089	1	2.7954	-0.263326	1	3.26383	-0.0158271	1	2.69118	-0.332913	0.925879	3.18889	-0.0537773	1	2.69024	-0.31209	1			ENSMUSG00000037428	Vgf	1.29163	0.0874798	1	1.52464	0.392889	0.76847	0.349982	-1.88283	0.00316234	1.50663	0.339414	1	1.25044	0.0359964	1	1.5043	0.349548	0.857613	1.01184	-0.312733
ENSMUSG00000001794	Capns1	1.16944	0.427443	0.889903	0.927362	0.0407814	1	0.87567	-0.0528012	1	0.879192	-0.048474	1	0.839431	-0.131473	1	0.909327	0.00608862	1	0.855242	-0.0952454	1	0.67679	-0.446393	1			ENSMUSG00000039218	Srrm2	1.34068	0.268698	1	1.4192	0.392215	0.764353	1.51992	0.452301	0.894883	0.782364	-0.597411	1	1.18888	0.0723631	1	0.715348	-0.755405	0.283287	1.22464	0.118657
ENSMUSG00000062825	Actg1	8.48638	0.417634	0.889903	11.5183	1.04852	0.000524668	7.51391	0.198989	1	4.44244	-0.630723	0.887626	5.65279	-0.26816	0.981669	3.42723	-1.05456	0.0382377	5.03268	-0.44504	0.995046	4.74984	-0.50787	1			ENSMUSG00000037852	Cpe	2.90595	0.0165049	1	3.56327	0.384073	0.772865	2.49416	-0.221606	1	3.40929	0.277631	1	2.49777	-0.241735	1	2.57464	-0.183895	1	2.47418	-0.24755
ENSMUSG00000032575	Manf	1.54978	0.41572	0.889903	1.34252	0.185422	1	0.752819	-0.725146	0.73978	1.06316	-0.206354	1	1.39283	0.249487	0.981501	1.45676	0.31655	0.900752	0.895394	-0.488131	0.970124	0.636798	-0.972656	0.519099			ENSMUSG00000020349	Ppp2ca	1.0352	0.272068	1	1.08492	0.377349	0.798868	1.16137	0.438911	0.837039	0.478327	-0.954199	0.360499	0.957574	0.150062	1	0.542836	-0.779421	0.298003	1.03432	0.27364
ENSMUSG00000018698	Lhx1	0.43542	0.415098	0.889903	0.343867	0.020622	1	1.28708	2.27959	7.49524e-12	0.187845	-0.927208	0.497882	0.208303	-0.813565	0.172693	0.173278	-1.07608	0.0655187	0.100381	-1.89588	3.50253e-05	0.572195	0.825948	0.290086			ENSMUSG00000021520	Uqcrb	3.33793	0.296879	1	3.44466	0.376358	0.791883	3.07127	0.147949	1	1.98109	-0.545515	1	3.06672	0.164283	1	1.87463	-0.648275	0.443707	2.99937	0.119127
ENSMUSG00000020048	Hsp90b1	1.27528	0.413155	0.891657	0.980679	-0.0276237	1	0.814245	-0.31146	1	0.862731	-0.230832	1	1.09624	0.167509	1	1.10331	0.171854	1	0.908243	-0.152487	1	0.702939	-0.533088	1			ENSMUSG00000006941	Eif1b	1.21849	-0.0977571	1	1.59473	0.375255	0.798991	1.37279	0.092539	1	1.31685	0.0288902	1	1.06577	-0.329929	0.912027	1.03277	-0.370005	0.88611	1.38766	0.117194
ENSMUSG00000038412	Higd1a	1.87678	0.396426	0.915996	1.5456	0.0754457	1	1.08137	-0.483826	1	1.19291	-0.345432	1	1.81255	0.358976	0.833964	1.59324	0.123122	1	1.20457	-0.337578	1	1.07825	-0.48591	1			ENSMUSG00000051695	Pcbp1	1.14965	0.210538	1	1.24727	0.373622	0.807403	0.939953	-0.115314	1	0.90243	-0.184847	1	1.06888	0.0945368	1	0.891693	-0.210245	1	0.909849	-0.175957
ENSMUSG00000039067	Psmd7	1.06618	0.395756	0.923254	0.863261	0.04476	1	1.1028	0.425801	0.858728	0.688442	-0.320733	1	0.772899	-0.146297	1	0.719948	-0.257508	1	0.876121	0.0671342	1	0.73524	-0.207388	1			ENSMUSG00000024423	Impact	1.95164	0.149997	1	2.18721	0.36683	0.818602	1.70134	-0.0726759	1	1.29555	-0.50723	1	1.88965	0.102223	1	1.33792	-0.469586	0.781178	2.33847	0.461044
ENSMUSG00000005161	Prdx2	2.32769	0.392562	0.922164	1.85113	0.0100564	1	2.62272	0.559549	0.683017	1.71384	-0.115135	1	1.53336	-0.311487	0.942786	1.58941	-0.242588	1	1.63339	-0.196558	1	1.8381	-0.00270135	1			ENSMUSG00000044349	Snhg11	8.53801	-0.0864857	1	10.99	0.357891	0.836992	13.9364	0.694069	0.429361	5.82707	-0.688068	0.756963	9.81078	0.151275	1	4.16941	-1.22806	0.00729873	12.2794	0.529509
ENSMUSG00000025393	Atp5b	3.08752	0.386626	0.933371	2.51011	0.0426397	1	3.30269	0.47043	0.845024	2.15731	-0.204535	1	2.01588	-0.332265	0.906033	1.91679	-0.403031	0.843531	2.67012	0.143659	1	2.53027	0.0492091	1			ENSMUSG00000062070	Pgk1	0.991311	0.249438	1	1.03759	0.350264	0.874959	0.8571	0.00756304	1	0.743633	-0.220064	1	0.912804	0.118276	1	0.700013	-0.325456	0.937083	0.775741	-0.156431
[truncated: 160 more columns]

## Sheet: Fig 3 B-D
FeatureID	FeatureName	A Average	A Log2 Fold Change	A P-Value	B Average	B Log2 Fold Change	B P-Value	C Average	C Log2 Fold Change	C P-Value	D Average	D Log2 Fold Change	D P-Value	E Average	E Log2 Fold Change	E P-Value	F Average	F Log2 Fold Change	F P-Value	G Average	G Log2 Fold Change	G P-Value	H Average	H Log2 Fold Change	H P-Value
ENSMUSG00000030069	Prok2	1.0133	-0.813076	0.220561	2.86421	0.966175	0.0239643	0.218475	-3.04673	3.66e-08	4.72372	1.98917	6.32e-11	0.0972571	-4.18141	1.05e-09	1.55808	-0.110489	1	0.964619	-0.867883	0.309472	0.536338	-1.72692	0.0347866
ENSMUSG00000050558	Prokr2	0.398601	-0.746699	0.340449	0.762038	0.331851	1	0.155426	-2.11343	9.48e-05	0.376965	-0.818867	0.447937	1.32738	1.22424	0.0112371	0.179486	-1.99429	3.55e-07	1.04369	0.877729	0.0842786	1.28301	1.19704	0.0249151
ENSMUSG00000019772	Vip	0.360466	-4.82442	2.47e-22	36.0796	3.08836	1.08e-28	29.9883	2.22173	1.06e-10	0.543211	-4.19363	3.81e-15	0.351206	-4.73801	3.99e-10	0.219934	-5.55922	5.58e-30	1.35657	-2.84476	1.61e-07	2.52996	-1.88454	0.022569
ENSMUSG00000011171	Vipr2	0.916147	0.82458	0.0594229	0.389104	-0.647337	0.638149	0.133431	-2.21883	3.4e-05	0.436263	-0.461429	1	0.61416	0.0929477	1	0.299986	-1.08084	0.0176515	0.77034	0.480967	0.586629	1.16432	1.16626	0.0297191
ENSMUSG00000037727	Avp	51.8935	-0.215954	1	25.8648	-1.31523	0.00514554	2.69062	-4.59407	1.49e-17	151.325	1.75836	7.27e-09	8.84319	-2.83934	2.82e-06	115.491	1.28006	2.59e-05	32.6897	-0.940666	0.166205	24.2254	-1.37005	0.12266
ENSMUSG00000020123	Avpr1a	0.336859	0.70506	0.19865	0.100055	-1.29599	0.020081	0.0879767	-1.4386	0.0285353	0.299666	0.475473	0.923132	0.0180106	-3.63126	1.44e-06	0.342119	0.747842	0.0985494	0.282383	0.368656	0.783848	0.171268	-0.43389	1
ENSMUSG00000024517	Grp	0.0226994	-3.08015	0.00012394	0.0141492	-3.70575	1.54e-05	1.57038	6.1121	1.11e-53	0.0148245	-3.62792	0.00010236	0.0252148	-2.77387	0.101988	0.0168532	-3.52271	1.75e-06	0.036145	-2.36174	0.0260248	0.0180282	-3.26856	0.0297191
ENSMUSG00000031364	Grpr	0.127117	0.457975	0.828333	0.100055	0.0408447	1	0.0850441	-0.208851	1	0.127067	0.445351	1	0.00720423	-3.56224	6.14e-05	0.0783672	-0.372448	1	0.149098	0.719049	0.325096	0.069108	-0.525088	1
FeatureID	FeatureName	A Average	A Log2 Fold Change	A P-Value	B Average	B Log2 Fold Change	B P-Value	C Average	C Log2 Fold Change	C P-Value	D Average	D Log2 Fold Change	D P-Value	E Average	E Log2 Fold Change	E P-Value	I Average	I Log2 Fold Change	I P-Value	J Average	J Log2 Fold Change	J P-Value	K Average	K Log2 Fold Change	K P-Value
ENSMUSG00000030069	Prok2	0.0533518	-1.44802	0.0694969	0.0611052	-1.30371	0.0122679	0.012771	-3.36631	5.11e-05	0.427008	2.08365	2.63e-08	0.076402	-0.94738	0.188595	0.403294	2.10495	3.31e-11	0.00240913	-5.60669	9.86e-16	0.0399921	-1.78912	0.106233
ENSMUSG00000050558	Prokr2	0.123914	-0.708109	0.669652	0.352853	1.14138	0.00025535	0.0354751	-2.4874	0.00027999	0.37569	1.13107	0.0168044	0.109323	-0.942386	0.0856193	0.118841	-0.784381	0.380863	0.224852	0.252491	1	0.121515	-0.697419	0.976568
ENSMUSG00000019772	Vip	0.918168	-2.68141	5.84e-08	13.1131	1.85681	3.88e-11	20.2265	2.30462	8.13e-11	3.7782	-0.533945	1	0.414931	-3.91725	5.48e-21	0.283686	-4.41824	9.13e-20	0.594253	-3.33239	2.29e-12	11.2316	1.2103	0.0387381
ENSMUSG00000011171	Vipr2	0.357974	0.339448	0.975676	0.353452	0.340249	0.892811	0.117777	-1.36429	0.0956676	0.280799	-0.0621565	1	0.393812	0.536132	0.408503	0.302087	0.0567913	1	0.249747	-0.255711	1	0.0907514	-1.73741	0.0286567
ENSMUSG00000037727	Avp	29.1318	0.110982	1	19.9892	-0.525453	0.589334	1.34096	-4.44947	6.15e-14	31.9065	0.258473	1	38.66	0.634428	0.219042	56.3423	1.31716	4.16e-05	15.7156	-0.882441	0.173268	2.60257	-3.48055	2.65e-08
ENSMUSG00000020123	Avpr1a	0.414767	1.75385	5.84e-08	0.149768	-0.0962268	1	0.0567601	-1.52235	0.0688932	0.0619695	-1.43927	0.0508651	0.218025	0.575163	0.384808	0.141843	-0.179829	1	0.0867288	-0.955182	0.220434	0.0415303	-1.96018	0.0182581
ENSMUSG00000024517	Grp	0.0223734	-3.41971	4.54e-07	0.0269582	-3.25018	3.09e-10	2.1356	4.97759	5.97e-53	0.0116193	-4.29163	6.51e-08	0.0217404	-3.54776	4.67e-11	0.0122675	-4.28518	2.84e-11	0.0626375	-1.94828	0.00379982	0.584501	1.59152	0.0058085
ENSMUSG00000031364	Grpr	0.141124	2.5747	2.43e-14	0.0221656	-0.868219	0.339774	0.0283801	-0.387073	1	0.0154924	-1.31412	0.367496	0.0490712	0.467821	0.807757	0.0145676	-1.45046	0.0614122	0.0104396	-1.91292	0.00684561	0.0169198	-1.10673	0.749344
FeatureID	FeatureName	day Average	day Log2 Fold Change	day P-Value	night Average	night Log2 Fold Change	night P-Value
ENSMUSG00000030069	Prok2	0.873135	2.37239	2.31e-23	0.16889	-2.36695	3.18e-23
ENSMUSG00000050558	Prokr2	0.342492	0.520377	0.106404	0.239251	-0.514939	0.113527
ENSMUSG00000019772	Vip	5.80225	-0.197418	0.747063	6.62063	0.184139	0.779788
ENSMUSG00000011171	Vipr2	0.318882	-0.172719	0.788772	0.360087	0.177232	0.782367
ENSMUSG00000037727	Avp	31.816	-0.0550641	0.980081	33.1241	0.0602497	0.97164
ENSMUSG00000020123	Avpr1a	0.12917	-0.600459	0.0444665	0.196295	0.605897	0.0423008
ENSMUSG00000024517	Grp	0.565278	0.120209	0.883796	0.505014	-0.189748	0.792284
ENSMUSG00000031364	Grpr	0.0566839	0.294454	0.591292	0.0462696	-0.289016	0.606283
Venn Diagram Maker
Set 1	Avp	1786 cells
Set 2	Avpr1a	234 cells
Set 3	Vip	665 cells
Set 4	Vipr2	718 cells
Set 5	Prok2	683 cells
Set 6	ProkR2	886 cells
Section Relations			# Cells
Set 1 ^ Set 2				73
Set 1 ^ Set 3				16
Set 1 ^ Set 4				175
Set 1 ^ Set 5				346
Set 1 ^ Set 6				15
Set 2 ^ Set 3				2
Set 2 ^ Set 4				24
Set 2 ^ Set 5				37
Set 2 ^ Set 6				15
Set 3 ^ Set 4				14
Set 3 ^ Set 5				32
Set 3 ^ Set 6				27
Set 4 ^ Set 5				63
Set 4 ^ Set 6				160
Set 5 ^ Set 6				66
Set 2 ^ Set 3 ^ Set 4			0
Set 2 ^ Set 3 ^ Set 5			1
Set 2 ^ Set 3 ^ Set 6			0
Set 1 ^ Set 3 ^ Set 4			3
Set 2 ^ Set 4 ^ Set 5			2
Set 2 ^ Set 4 ^ Set 6			3
Set 1 ^ Set 3 ^ Set 5			1
Set 2 ^ Set 5 ^ Set 6			3
Set 1 ^ Set 3 ^ Set 6			1
Set 1 ^ Set 2 ^ Set 4			6
Set 3 ^ Set 4 ^ Set 5			3
Set 3 ^ Set 4 ^ Set 6			3
Set 1 ^ Set 4 ^ Set 5			34
Set 3 ^ Set 5 ^ Set 6			4
Set 1 ^ Set 4 ^ Set 6			24
Set 1 ^ Set 2 ^ Set 5			18
Set 4 ^ Set 5 ^ Set 6			11
Set 1 ^ Set 5 ^ Set 6			54
Set 1 ^ Set 2 ^ Set 6			3
Set 1 ^ Set 2 ^ Set 3			0
Set 1 ^ Set 3 ^ Set 4 ^ Set 5		0
Set 1 ^ Set 3 ^ Set 4 ^ Set 6		0
Set 1 ^ Set 2 ^ Set 4 ^ Set 6		0
Set 1 ^ Set 3 ^ Set 5 ^ Set 6		0
Set 3 ^ Set 4 ^ Set 5 ^ Set 6		1
Set 2 ^ Set 3 ^ Set 4 ^ Set 5		0
Set 2 ^ Set 3 ^ Set 4 ^ Set 6		0
Set 1 ^ Set 2 ^ Set 3 ^ Set 5		0
Set 2 ^ Set 3 ^ Set 5 ^ Set 6		0
Set 1 ^ Set 2 ^ Set 5 ^ Set 6		2
Set 1 ^ Set 2 ^ Set 3 ^ Set 6		0
Set 1 ^ Set 4 ^ Set 5 ^ Set 6		4
Set 2 ^ Set 4 ^ Set 5 ^ Set 6		0
Set 1 ^ Set 2 ^ Set 3 ^ Set 4		0
Set 1 ^ Set 2 ^ Set 4 ^ Set 5		2
Set 1 ^ Set 2 ^ Set 4 ^ Set 5 ^ Set 6		0
Set 1 ^ Set 2 ^ Set 3 ^ Set 4 ^ Set 6		0
Set 1 ^ Set 2 ^ Set 3 ^ Set 4 ^ Set 5		0
Set 1 ^ Set 2 ^ Set 3 ^ Set 5 ^ Set 6		0
Set 2 ^ Set 3 ^ Set 4 ^ Set 5 ^ Set 6		0
Set 1 ^ Set 3 ^ Set 4 ^ Set 5 ^ Set 6		0
Set 1 ^ Set 2 ^ Set 3 ^ Set 4 ^ Set 5 ^ Set 6	0
