# Supplementary material for: Single‐cell transcriptomics of suprachiasmatic nuclei reveal a Prokineticin‐driven circadian network
Source: EMBO J. 2021 Sep 6;40(20):e108614. doi: 10.15252/embj.2021108614 (PMC8521297; doi:10.15252/embj.2021108614)
Supplement: Supplementary file 8 — Source Data for Figure 5 [file EMBJ-40-e108614-s001.xlsx]

## Sheet: Fig 5 A-I
Raw PMT cpm													A Detrended PMT cpm												B	Heatmap amp. + baseline detrended:						C	Unpaired t-test Period, h					D	Unpaired t-test Amplitude, cpm							F	Representative Rayleigh plots
														Rep. slice #1		Rep. slice #2					Rep. slice #1		Rep. slice #2
Time, h	Prok2 1	Prok2 2	Prok2 3	Prok2 4	Prok2 5	Prok2 6	Prok2 7	Prok2 8	Prok2 9	Prok2 10			Time, h	1.[B2] Prok2 #1	2.[C2] Prok2 #2	3.[D2] Prok2 #3	4.[E2] Prok2 #4	5.[F2] Prok2 #5	6.[G2] Prok2 #6	7.[H2] ProkR2 #1	8.[I2] ProkR2 #2	9.[J2] ProkR2 #3	10.[K2] ProkR2 #4			Time [h]	Prok2	ProkR2				Period	Prok2	ProkR2				Amplitude	Prok2	ProkR2					Prok2.Cre	0	0
0	520.28	828.86	540.74	207.4	207.93	199.1	309.46	659.24	339.21	941.38			0	-376.317	-77.8331	-51.3178	-11.4394	-485.004	-386.697	-160.658	-489.223	-219.38	-213.63			0	-0.114352	-0.285904				#1	22.9	23.7				#1	900	162.7						-0.0612541	-0.925995
0.1	494.2	799.44	507.83	200.04	203.72	195.41	272.59	566.02	328.91	788.8			0.1	-374.97	-66.2064	-50.0326	-6.95004	-481.028	-390.047	-163.478	-485.662	-217.981	-209.703			0.1	-0.11822	-0.27808				#2	22.7	23.7				#2	620	690.4
0.2	468.87	773.7	480.38	196.28	201.43	194.53	245.49	490.13	315.87	683.98			0.2	-362.923	-51.7956	-46.7357	-3.43887	-471.586	-399.426	-155.172	-478.216	-215.337	-219.305			0.2	-0.117718	-0.267498				#3	23.4	22.8				#3	722	495.3					ProkR2.Cre
0.3	554.59	757.44	457.79	194.33	195.72	189.5	221.83	440.57	305.13	432.92			0.3	-346.138	-42.9567	-60.4481	-2.53375	-480.24	-387.474	-148.731	-479.63	-221.907	-218.058			0.3	-0.114782	-0.256978				#4	23.2	23				#4	472	400.9						0	0
0.4	435.13	740.18	434.91	194.4	194.43	188.81	205.13	400.83	297.59	402.56			0.4	-329.749	-24.8836	-36.835	-10.5932	-485.687	-384.409	-142.307	-473.596	-222.62	-216.698			0.4	-0.111661	-0.246562				#5	22.4	21.9				#5	789	517.6						-0.168527	-0.934391
0.5	419.96	725.08	418.39	188.28	190.87	183.68	191.68	369.9	288.12	380.09			0.5	-295.092	-10.3814	-36.1525	-10.0773	-472.064	-376.808	-144.374	-470.618	-221.284	-224.194			0.5	-0.107316	-0.236281				#6	23.5	23.5				#6	317	923.1
0.6	405.34	707.89	404.39	186.04	187.99	181.71	178.3	351.27	283.58	361.77			0.6	-286.344	1.63127	-37.6244	-9.11476	-471.234	-394.757	-136.92	-464.714	-225.618	-217.744			0.6	-0.103036	-0.22615				#7	25.8	24.3				#7	1889	1309
0.7	396.99	695.89	391.62	184.18	185.48	179.7	168.33	325.2	273.06	345.57			0.7	-265.466	18.6943	-33.7645	-3.97826	-479.771	-380.857	-130.255	-463.303	-215.747	-219.091			0.7	-0.0988121	-0.216205				#8	23.4	23.9				#8	1048	732.1
0.8	489.83	685.7	378.67	181.12	183.1	177.93	158.42	306.96	268.99	330.11			0.8	-256.498	24.0193	-36.8561	-13.5486	-478.61	-362.182	-120.16	-455.839	-225.094	-228.909			0.8	-0.0946165	-0.206425				#9	24	23.4				#9	1260	3351.5
0.9	377.9	675.88	367.36	184.3	181.57	176.9	150.89	290.79	263.3	316.86			0.9	-248.544	29.6672	-27.7272	-7.83659	-467.286	-367.953	-110.788	-453.522	-231.07	-220.708			0.9	-0.090308	-0.196838				#10	23.7					#10	2741
1	369.9	663.29	355.71	178.08	179.87	173.9	143.58	280.03	261.39	305.89			1	-222.345	45.2835	-13.6243	-7.23608	-457.673	-362.81	-114.916	-446.214	-236.872	-223.888			1	-0.0861896	-0.187459
1.1	361.36	656.73	348.28	174.53	177.6	172.16	138.66	271.39	257.77	294.73			1.1	-195.93	68.7586	-13.5382	-1.98311	-459.51	-358.92	-106.768	-442.666	-233.159	-222.659			1.1	-0.0820725	-0.178267
1.2	356	649.93	337.87	174.91	176.41	169.01	132.89	255.86	250.94	287.16			1.2	-183.992	80.5903	-10.7081	1.27786	-447.862	-365.275	-101.317	-435.874	-219.146	-225.395			1.2	-0.0780831	-0.16933
1.3	452.79	648.68	333.49	172.61	173.73	168.26	128.1	247.11	245.32	277.48			1.3	-170.332	91.4975	-2.18077	4.88335	-434.737	-355.298	-91.5674	-428.997	-217.656	-219.404			1.3	-0.0742441	-0.160574
1.4	341.73	639.77	324.43	176.01	172.19	167.92	122.34	239.72	243.7	268.54			1.4	-153.157	99.3569	-7.20463	10.8408	-421.379	-358.301	-91.2435	-428.56	-206.782	-216.192			1.4	-0.0703884	-0.15207
1.5	335.81	630.64	319.24	169.69	171.46	166.57	118.51	233.51	240.06	263.28			1.5	-139.951	111.564	6.60622	13.7515	-433.502	-356.884	-90.1063	-420.924	-214.376	-211.985			1.5	-0.0667564	-0.14378
1.6	330.02	627.34	312.27	167.78	170.66	165.52	115.5	232.63	242.39	255.77			1.6	-109.468	128.436	-3.76414	19.2613	-418.561	-346.87	-78.8142	-411.74	-217.74	-212.235			1.6	-0.0631755	-0.13569
1.7	326.72	622.68	307.77	166.13	167.57	161.9	111.75	221.34	233.82	251.67			1.7	-96.3223	130.908	14.4738	29.3906	-408.765	-331.638	-75.9728	-410.04	-202.61	-201.929			1.7	-0.0596555	-0.127859
1.8	426.29	619.19	301.91	164.5	167.33	161.76	109.44	216.78	229.66	245.9			1.8	-75.6493	145.52	20.7574	36.6363	-391.5	-350.347	-85.3751	-399.15	-202.338	-203.323			1.8	-0.0559411	-0.120259
1.9	317.78	614.49	296.68	167.43	165.82	162.1	105.96	211.22	228.13	239.79			1.9	-57.7683	154.187	22.0383	37.4573	-373.535	-331.21	-75.7432	-391.812	-198.597	-203.785			1.9	-0.053294	-0.112898
2	314.87	608.69	293.59	163.77	163.93	159.39	103.53	208.89	226.73	234.94			2	-55.7496	169.26	27.4606	37.848	-368.552	-335.989	-66.6473	-384.978	-198.329	-200.707			2	-0.0495518	-0.105729
2.1	311.31	607.69	290.7	162.06	163.42	157.38	101.79	210.48	228.84	232.61			2.1	-21.1082	177.693	34.0753	38.3469	-363.82	-319.796	-66.2819	-381.04	-193.063	-202.877			2.1	-0.0465877	-0.0988356
2.2	308.81	604.68	285.26	161.01	161.82	156.79	99.63	200.88	221.13	228.77			2.2	-14.5579	182.442	35.5941	39.1764	-366.143	-322.316	-61.9847	-371.557	-187.391	-191.787			2.2	-0.0470685	-0.0921614
2.3	408.72	599.07	282.76	160.87	161.22	156.04	98.03	198.06	220.17	223.7			2.3	2.85341	189.532	39.7536	40.2668	-353.081	-322.567	-59.8465	-364.118	-184.444	-193.595			2.3	-0.0339981	-0.0856919
2.4	306.57	596.07	278.58	165.23	160.19	154.78	95.31	195.57	219.33	219.34			2.4	19.591	205.194	50.4797	38.0703	-342.312	-305.069	-51.4739	-359.803	-175.447	-190.285			2.4	-0.0222704	-0.0794788
2.5	303.76	593.44	273.81	161.04	156.88	152.9	93.07	190.14	217.31	216.41			2.5	42.4896	212.245	53.549	39.8902	-337.916	-311.35	-48.8656	-347.283	-171.025	-189.932			2.5	-0.0294919	-0.0734982
2.6	302.23	594.35	270.92	160.67	158.51	151.8	92.63	194.77	218.78	215.67			2.6	50.0668	229.716	72.2669	41.4966	-334.493	-309.352	-39.7494	-341.138	-172.838	-182.87			2.6	-0.0305018	-0.0678003
2.7	298.08	584.2	268.99	159.49	157.88	151.2	89.83	187.19	213.14	210.2			2.7	75.2065	230.448	76.5848	46.975	-318.925	-305.345	-41.3877	-333.65	-164.679	-174.299			2.7	-0.0317764	-0.0622268
2.8	400.1	586.14	267.1	157.82	156.81	151.22	89.46	183.78	211.24	208.32			2.8	94.4951	241.673	77.2816	55.9003	-310.288	-302.506	-34.8852	-320.097	-168.657	-178.274			2.8	-0.0319267	-0.0569866
2.9	291.97	580.44	263.91	159.78	156.29	150.12	88.21	182.01	210.27	206.76			2.9	100.442	243.748	84.2193	52.1665	-307.56	-303.042	-30.4178	-312.769	-166.563	-171.234			2.9	-0.0297481	-0.0519523
3	288.01	577.93	262.72	155.67	154.07	148.1	86.42	179.38	207.58	203.7			3	122.62	255.584	90.5463	58.6265	-296.573	-294.869	-27.3027	-308.73	-155.91	-174.308			3	-0.0265405	-0.0470739
3.1	284.33	568.73	258.1	151.84	153.91	148.09	84.94	184.94	209.74	201.17			3.1	145.24	267.23	97.4143	66.0806	-277.647	-285.945	-22.7198	-293.095	-157.623	-170.701			3.1	-0.0256366	-0.0424606
3.2	282.8	566.34	254.57	152.13	152.2	146.52	83.46	176.88	205.93	202.51			3.2	160.68	273.067	104.33	61.4306	-258.771	-285.681	-23.9734	-285.401	-145.828	-160.851			3.2	-0.0257799	-0.0380858
3.3	384.78	560.94	253.18	150.88	153.19	146.19	83.92	173.87	204.12	197.48			3.3	167.314	280.242	102.098	66.5164	-263.635	-262.691	-22.4074	-272.226	-140.137	-152.909			3.3	-0.0241097	-0.0338542
3.4	278.48	557.8	248.79	153.22	153.29	145.84	82.67	173.26	202.88	194.71			3.4	188.319	285.693	122.801	67.2027	-247.012	-256.043	-19.089	-269.356	-138.745	-156.299			3.4	-0.0223345	-0.0299165
3.5	274.58	555.94	245.74	151.93	152.11	143.84	81.53	171.7	203.87	195.94			3.5	205.692	300.483	127.9	67.5695	-238.139	-272.37	-13.6103	-255.894	-130.565	-150.045			3.5	-0.0212996	-0.0262681
3.6	274.36	552.27	244.01	150.77	149.46	144.62	81.64	175.84	205.88	191.71			3.6	221.438	304.159	129.478	71.8273	-236.999	-255.603	-3.19329	-245.268	-133.757	-149.933			3.6	-0.020332	-0.0226558
3.7	272.43	547.77	242.7	150.1	148.27	142.63	80.21	168.11	200.64	190.79			3.7	221.147	297.211	136.184	79.932	-225.645	-237.228	-0.989056	-240.624	-120.982	-141.172			3.7	-0.0195226	-0.0195441
3.8	373.61	549.21	241.9	149.79	148.09	141.58	79.41	166.98	197.98	187.8			3.8	250.909	312.489	142.91	69.7021	-219.665	-252.862	0.55475	-225.615	-134.955	-141.821			3.8	-0.0191824	-0.0163951
3.9	269.41	549.11	238.72	152	148.7	141.44	78.86	164.66	200.03	186.69			3.9	257.34	314.761	141.087	74.9405	-208.084	-253.621	6.07845	-218.479	-116.927	-129.437			3.9	-0.0182303	-0.0134689
4	266.31	546.27	236.82	148.27	147.78	139.89	77.86	165.06	197.89	185.66			4	276.374	323.915	146.668	79.4383	-213.68	-247.493	5.83759	-208.826	-123.323	-125.559			4	-0.0177571	-0.010898
4.1	266.53	546.87	234.87	148.17	146.33	138.86	77.7	167.48	201.67	184.29			4.1	292.676	330.202	162.202	80.5299	-189.854	-240.288	15.3707	-198.196	-106.362	-124.749			4.1	-0.0175859	-0.0083641
4.2	266.34	546.03	235.93	147.52	146.08	138.72	76.23	162.03	195.1	182.96			4.2	312.56	329.929	163.972	84.9035	-175.775	-228.119	10.6286	-186.015	-115.154	-117.491			4.2	-0.0184161	-0.0059419
4.3	367.2	545.86	234.08	145.72	145.28	137.7	76.86	160.49	194.39	181.19			4.3	316.474	320.109	162.322	83.5634	-162.629	-247.894	19.2951	-174.794	-115.802	-116.356			4.3	-0.0195912	-0.0038858
4.4	264.17	548.37	233.06	148.83	143.62	138.82	75.42	158.69	193.5	180.26			4.4	317.448	328.646	170.802	83.9629	-174.689	-238.067	24.1584	-160.875	-103.656	-110.837			4.4	-0.0184538	-0.0018565
4.5	263.11	541.23	231.89	145.21	144.27	135.42	75.67	159.59	194.73	178.16			4.5	341.595	336.803	170.483	87.8591	-160.243	-233.302	25.7577	-149.847	-98.8372	-112.696			4.5	-0.0195031	-0.0002123
4.6	262.82	542.42	232.44	145.36	143.3	135.16	75.28	162.17	195.7	178.43			4.6	353.859	346.233	180.634	92.8447	-159.747	-232.425	28.7313	-142.506	-100.618	-107.766			4.6	-0.0203476	0.00140577
4.7	261.04	543.42	229.37	145.57	143.49	135.01	73.74	156.68	191.94	178.67			4.7	359.416	337.206	193.162	94.079	-145.185	-220.907	31.5667	-130.256	-92.9595	-96.2733			4.7	-0.0216941	0.00277079
4.8	365.94	541.59	230.31	144.44	143.01	136.32	73.3	156.28	190.92	174.06			4.8	377.806	340.594	193.475	96.3682	-139.336	-228.423	33.0233	-117.169	-93.0447	-91.889			4.8	-0.0233421	0.00406741
4.9	260.56	538.42	227.93	147.63	142.11	136.44	73.87	154.32	189.64	175.31			4.9	394.188	342.062	191.264	99.0233	-133.781	-230.247	39.3415	-102.876	-86.2634	-82.5751			4.9	-0.023511	0.00487072
5	259.83	539.66	227.61	152.74	141.44	134.37	73.67	153.63	188.87	172.27			5	396.83	345.164	194.593	100.482	-116.14	-216.125	41.3495	-94.4512	-86.7936	-81.2835			5	-0.0262871	0.00788652
5.1	260.9	537.78	225.11	221.19	142.03	135.84	73.49	158.13	193.47	174.12			5.1	410.982	339.696	207.384	101.353	-104.889	-201.352	42.7116	-86.4141	-64.109	-78.3828			5.1	-0.0286476	0.00930451
5.2	261.53	540.43	227.5	141.29	140.47	131.92	72.36	153.54	189.17	171.72			5.2	414.455	334.924	205.414	101.106	-104.12	-190.265	43.7927	-72.9828	-65.0198	-70.791			5.2	-0.0329739	0.00850533
5.3	363.02	543.17	227.02	138.4	138.78	133.32	71.96	152.18	188.82	170.37			5.3	425.146	336.163	221.819	105.103	-94.3541	-208.412	46.0966	-67.3372	-64.0647	-69.2897			5.3	-0.0369669	0.00569167
5.4	259.23	540.32	223.81	142.87	138.59	131.77	71.78	150.22	187.43	170.62			5.4	433.692	336.554	217.047	97.3754	-90.0984	-205.364	50.792	-52.9708	-64.7464	-59.4472			5.4	-0.0376704	0.00309779
5.5	257.19	537.1	222.83	138.5	138.93	131.22	71.86	150.41	187.19	168			5.5	447.587	328.349	226.594	104.595	-82.0653	-193.535	50.9577	-41.6754	-55.8952	-56.6571			5.5	-0.0427322	-0.0012522
5.6	255.89	539.52	222.38	136.57	138.34	130.89	70.92	153.98	191.42	167			5.6	463.745	327.55	235.042	101.578	-69.8653	-195.192	57.1679	-29.8391	-47.7019	-49.9108			5.6	-0.046612	-0.0066847
5.7	254.82	536.01	219.8	138.93	139.57	131.23	70.38	147.58	186.13	166.77			5.7	457.468	326.258	238.144	108.63	-53.2318	-179.354	55.3653	-16.9581	-44.9972	-48.9567			5.7	-0.0501268	-0.0127253
5.8	359.43	537.69	219.73	136.42	138.1	130.41	70.7	149.06	185.34	166.13			5.8	466.877	324.853	237.501	105.589	-59.2766	-179.133	52.0727	-4.6715	-40.5727	-47.9238			5.8	-0.0541781	-0.0177543
5.9	254.91	537.91	218.7	141.3	136.91	131.18	70.23	145.54	184.41	164.34			5.9	466.901	321.279	239.085	112.218	-46.8253	-181.725	62.6815	2.84592	-41.6622	-37.8214			5.9	-0.0588988	-0.02578
6	255.9	534.44	217.73	139.38	138.37	129.14	70	145.31	184.61	163.67			6	475.84	314.907	234.141	116.212	-33.8689	-177.447	60.487	14.5761	-34.7491	-36.7089			6	-0.0636579	-0.0352427
6.1	255.1	531.48	218.87	137.79	138.2	128.37	69.33	153.03	187.04	164.52			6.1	487.349	311.582	254.064	114.781	-31.7041	-166.334	61.8466	28.2097	-25.2482	-26.0544			6.1	-0.0686778	-0.0452649
6.2	252.03	533.1	217.93	137.17	137.42	128.1	69.48	145.29	184.09	164.92			6.2	482.733	305.489	245.381	124.981	-17.3228	-163.979	65.0672	35.0457	-21.4069	-26.7698			6.2	-0.0741332	-0.0546915
6.3	355.87	532.28	216.19	138	135.63	128.6	68.79	145.77	184.82	162.54			6.3	485.33	299.131	244.818	121.48	-4.39547	-168.338	64.2238	46.193	-17.5182	-20.6857			6.3	-0.0802308	-0.0650946
6.4	251.99	527.56	216.72	140.02	134.28	128.11	68.62	143.69	182.34	161.58			6.4	481.637	286.867	251.826	122.196	-5.71731	-159.963	64.26	54.8924	-16.4232	-7.4494			6.4	-0.0863447	-0.0750056
6.5	250.47	528.31	216.72	134.3	135.04	127.21	68.74	144.89	183.88	162.61			6.5	495.33	280.307	247.366	122.956	1.90439	-154.888	61.8615	68.8895	-13.2383	-17.8726			6.5	-0.0934267	-0.0864339
6.6	249.4	529.84	214.3	135.21	134.64	126.56	68.16	148.82	186.78	159.29			6.6	496.58	280.669	250.739	124.935	15.3565	-152.36	73.4877	76.7328	-10.2807	0.601993			6.6	-0.101273	-0.0982071
6.7	250.13	527.03	213.67	133.59	133.82	127.03	68.87	142.11	180.84	161.46			6.7	488.912	272.826	246.439	121.883	16.663	-148.8	73.0411	84.4601	-12.9705	7.26135			6.7	-0.109164	-0.109815
6.8	353.88	531.17	213.9	132.86	132.99	127.37	68.23	141.79	182.13	158.97			6.8	488.497	262.643	262.559	130.725	30.3999	-163.604	71.5282	95.6228	-0.482432	10.2955			6.8	-0.11742	-0.120559
6.9	248.21	528.06	213.33	136.21	133.39	125.94	67.93	143.13	181.94	160.11			6.9	479.212	258.463	252.014	132.072	33.066	-195.985	80.1446	103.704	10.8496	14.7918			6.9	-0.126436	-0.134142
7	250.16	529.87	212.41	132.63	132.56	125.19	67.18	141.9	183.07	157.38			7	481.476	250.909	255.238	124.107	43.1711	-210.293	74.7608	112.784	8.21463	16.6184			7	-0.136606	-0.147362
7.1	248.14	523.08	211.5	131.69	133.39	124.84	67.84	146.76	183.89	155.92			7.1	482.112	241.256	254.963	130.419	47.7561	-188.33	84.5462	125.339	11.3114	19.3823			7.1	-0.147279	-0.160893
7.2	247.93	524.38	211.77	132.18	133.69	124.89	66.94	140.47	181.06	158			7.2	482.366	231.767	247.87	135.275	57.1528	-154.852	79.5807	130.539	24.0259	25.3104			7.2	-0.158954	-0.17519
7.3	352.79	527.56	211.14	132.97	132.66	125.08	66.51	139.42	179.82	155.31			7.3	471.81	224.405	254.611	129.174	76.6544	-188.955	79.5537	142.147	25.5285	28.5543			7.3	-0.1545	-0.191532
7.4	248.38	524.47	209.76	138.92	131.97	123.73	65.98	139.52	181.37	153.92			7.4	468.64	211.859	241.68	133.99	72.4653	-167.626	83.3567	150.147	28.3991	34.9667			7.4	-0.113666	-0.180176
7.5	246.7	524.48	209.34	134.29	132.6	122.79	66.73	140.98	180.48	155.97			7.5	465.678	208.478	250.07	126.707	78.394	-150.52	79.1417	161.928	32.8581	40.8731			7.5	-0.14453	-0.211154
7.6	245.83	526.01	209.11	134.39	131.6	123.28	66.42	145.28	183.81	155.21			7.6	462.769	195.405	248.87	133.128	88.2587	-175.088	83.8751	174.61	32.7275	40.9032			7.6	-0.170711	-0.23639
7.7	245.39	526.87	210.02	133.19	131.57	122.7	66.52	138.96	178.56	155.42			7.7	447.899	185.783	239.545	131.174	94.7649	-161.618	91.6278	177.843	40.5258	44.4719			7.7	-0.194725	-0.259186
7.8	350.93	530.37	209.37	131.17	131.37	123.38	66.06	137.9	179.69	153.07			7.8	429.407	176.779	232.907	134.263	97.7999	-130.37	87.9439	189.107	48.4653	46.1262			7.8	-0.218055	-0.281946
7.9	245.83	527.94	206.96	133.34	131.63	122.47	65.8	138.74	180.28	154.54			7.9	433.845	174.468	230.68	131.952	101.789	-137.497	92.4271	193.641	47.8401	59.1456			7.9	-0.230807	-0.306797
8	245.86	525.98	207.37	130.56	131.3	122.94	64.99	138.71	177.84	152.91			8	421.162	158.277	226.368	132.351	105.39	-156.127	98.7889	202.333	57.1066	65.2952			8	-0.236817	-0.332342
8.1	245.48	527.34	207.29	129.58	131.3	122.49	64.79	141.4	182.38	151.44			8.1	411.711	158.48	230.375	140.054	104.875	-124.215	102.693	209.337	62.2056	59.6438			8.1	-0.240401	-0.359453
8.2	243.51	518.49	205.13	129.74	130.2	121.59	64.61	136.72	177.2	151.5			8.2	402.834	146.953	221.916	130.694	129.901	-114.744	95.0004	214.862	65.8559	71.4067			8.2	-0.240981	-0.387445
8.3	345.89	522.09	207.18	129.73	130.12	121.68	65.44	136.78	178.01	152.5			8.3	382.927	135.821	217.253	140.377	128.041	-122.616	91.7821	222.307	77.1563	69.8557			8.3	-0.238114	-0.417408
8.4	243.31	524.02	206.2	133.43	129	121.02	65.99	136.92	176.7	149.56			8.4	379.015	124.242	211.089	138.149	138.948	-116.969	100.488	222.519	79.2399	67.0923			8.4	-0.23034	-0.447108
8.5	245.28	523.81	204.01	128.6	128.21	120.44	64.79	135.82	177.72	150.66			8.5	367.81	115.432	210.006	139.582	128.281	-93.0835	95.8678	225.793	82.4365	83.1707			8.5	-0.216021	-0.47761
8.6	243.39	520.66	204.69	128.72	129.22	120.24	65.79	140.57	179.86	149.59			8.6	360.34	102.672	204.534	140.183	143.976	-96.3512	103.781	234.049	79.4127	79.9497			8.6	-0.195945	-0.5083
8.7	243.29	523.61	205	127.99	128.41	120.18	65.32	135.9	176.89	151.2			8.7	345.02	91.9291	200.556	138.08	147.681	-106.068	102.429	231.921	86.4842	84.8077			8.7	-0.169869	-0.537033
8.8	348.91	524.27	205.94	127.92	129.46	119.17	64.62	135.3	175.03	148.48			8.8	335.941	85.2258	199.139	143.971	154.787	-107.05	102.478	244.459	85.5607	88.572			8.8	-0.136605	-0.564092
8.9	243.54	519.1	206.13	132.81	128.44	119.69	64.74	135.01	175.11	147.92			8.9	314.476	69.2842	194.659	137.328	168.521	-84.3109	101.884	242.971	87.997	97.2053			8.9	-0.0988577	-0.587139
9	243.21	515.92	203.9	127.11	128.12	119.47	64.8	135.06	175.06	148.7			9	311.155	65.6745	187.803	142.508	164.347	-79.1684	101.388	244.151	93.6544	105.606			9	-0.0591213	-0.606614
9.1	242.24	516.84	203.56	128.17	129.33	118.92	64.13	140.72	179.94	147.68			9.1	290.897	53.4399	188.6	146.664	177.942	-71.0524	98.7397	246.484	87.0198	105.188			9.1	-0.021963	-0.620936
9.2	242.58	517.66	203.62	128.46	128.17	118.58	63.57	135.36	174.34	148.43			9.2	285.207	42.0683	185.019	140.843	188.015	-53.1511	93.7615	250.561	95.5366	108.811			9.2	0.00532758	-0.633892
9.3	346.28	523.84	203.48	126.76	127.49	119.6	63.09	134.97	174.87	147.69			9.3	268.327	33.7511	172.613	143.053	185.352	-48.3295	97.5984	257.904	108.411	112.017			9.3	0.0207811	-0.641022
9.4	240.5	520.82	201.63	130.17	127.41	119.41	63.82	133.39	174.78	147.31			9.4	261.857	29.3507	171.939	143.563	183.262	-42.5751	103.76	254.813	103.463	112.438			9.4	0.026951	-0.643639
9.5	241.62	517.52	203.7	125.11	126.11	117.93	63.65	132.01	174.82	146.33			9.5	238.535	21.0996	166.003	142.163	194.187	-37.1058	101.964	251.277	115.988	116.228			9.5	0.0279205	-0.64089
9.6	242.24	517.72	202.63	126.78	126.26	117.39	63.67	139.76	179.12	147.91			9.6	241.76	11.3142	165.451	141.659	197.416	-40.3809	103.074	255.701	115.069	116.13			9.6	0.0269834	-0.63485
9.7	240.14	518.24	202.91	125.92	127.03	117.01	63.82	132.83	173.95	147.38			9.7	224.048	2.50845	162.652	136.144	194.116	-28.0816	103.265	254.687	125.231	115.573			9.7	0.0198518	-0.624483
9.8	346.28	519.98	203.49	126.66	126.36	117.24	63.17	133.59	174.77	145.22			9.8	229.806	-7.69489	161.989	134.081	194.562	-35.247	106.581	258.076	125.332	116.327			9.8	0.00656354	-0.611127
9.9	240.54	518.97	201.28	129.2	125.56	118.1	63.28	131.2	173.79	144.42			9.9	205.747	-11.5604	149.247	138.217	214.302	-26.3093	110.794	253.296	123.833	117.19			9.9	-0.009386	-0.594647
10	240.12	521.43	200.28	126.17	125.28	116.44	63.27	132.11	173.57	144.6			10	191.281	-18.7829	150.378	130.021	211.39	-20.6166	112.879	256.982	137.289	127.726			10	-0.0327602	-0.575303
10.1	240.27	519.08	199.98	125.91	127.33	118.92	62.97	137.46	177.01	145.61			10.1	183.282	-18.0848	141.535	136.452	203.821	-18.1429	112.55	251.113	144.928	129.417			10.1	-0.0600889	-0.55114
10.2	240.93	516.23	201.54	125.26	126.72	116.39	63.32	130.82	172.94	144.89			10.2	168.963	-29.8685	129.379	138.028	213.43	-5.94453	112.195	249.742	138.891	128.224			10.2	-0.0855663	-0.525495
10.3	344.38	520.11	201.39	126.4	125.89	117.17	62.96	131.73	171.54	144.89			10.3	163.807	-43.9768	121.082	134.759	215.194	2.59943	113.283	251.361	139.208	135.308			10.3	-0.0996186	-0.497906
10.4	240.71	517.89	200.2	129.92	127.2	116.88	63.19	132.18	172.16	144.69			10.4	150.667	-51.0209	120.515	131.243	199.984	-1.84251	114.041	256.029	135.217	134.255			10.4	-0.104617	-0.462995
10.5	241.07	516.53	199.31	125.16	125.91	115.92	62.88	132.29	173.51	142.53			10.5	135.236	-58.1732	119.66	129.897	211.413	11.3034	114.597	251.812	138.241	137.042			10.5	-0.102047	-0.425759
10.6	240.37	516.42	199.24	124.72	125.53	117.01	62.72	137.02	176.7	141.81			10.6	119.981	-61.0816	129.352	125.757	218.951	9.44039	112.82	247.852	134.884	138.354			10.6	-0.0893271	-0.384789
10.7	239.47	519.24	199.76	124.44	125.98	115.33	62.5	130.18	174.29	143.96			10.7	113.141	-74.5579	100.132	132.021	218.88	11.3018	110.521	240.445	148.103	151.559			10.7	-0.067303	-0.335874
10.8	342.76	517.28	200.47	124.47	124.41	115.76	63.36	130.94	172.69	141.41			10.8	97.6294	-82.3706	93.103	130.57	209.72	27.143	106.511	245.673	152.826	149.609			10.8	-0.0354117	-0.299131
10.9	239.06	517.44	199.27	128.46	125.63	115.96	62.34	130.5	172.42	140.76			10.9	80.3371	-95.2608	98.3611	132.719	220.592	18.9365	103.955	237.967	146.227	161.58			10.9	0.00884084	-0.299837
11	238.53	514.17	199.81	124.32	125.04	116.42	62.2	130.2	171.04	142.49			11	69.6248	-101.417	86.1463	133.407	220.981	28.4496	106.154	230.38	151.921	151.97			11	0.0622708	-0.267503
11.1	241.21	516.23	197.79	124.3	124.36	114.84	63.44	136.14	174.66	141.44			11.1	76.6657	-112.897	78.5632	131.489	214.681	41.3127	107.776	233.341	160.592	150.74			11.1	0.119835	-0.212591
11.2	239.31	514.57	198.34	123.47	124.34	113.99	63.61	131.17	170.19	142.08			11.2	55.2648	-121.076	67.9001	139.048	223.271	34.2881	105.633	232.813	157.035	161.945			11.2	0.175438	-0.151302
11.3	345.22	514.8	198.28	124.11	124.21	114.98	62.71	130.53	169.41	140.78			11.3	39.6018	-131.049	67.2191	134.527	225.133	52.5578	103.151	227.881	170.709	172.764			11.3	0.225197	-0.0838748
11.4	238.64	517.09	197.57	127.52	124.23	115.22	61.85	129.26	170.23	141.41			11.4	22.515	-138.742	62.5999	133.301	231.342	64.5271	104.58	218.48	171.434	152.288			11.4	0.264582	-0.001068
11.5	238.6	514.1	198.32	123.97	124.22	114.7	62.28	128.07	169.98	139.97			11.5	15.2058	-150.98	60.1651	137.071	229.181	58.7858	106.777	218.71	160.634	163.351			11.5	0.287132	0.075888
11.6	238.68	513.83	198.03	122.06	123.81	111.94	62.35	135.19	174.07	139.42			11.6	4.69491	-150.887	47.4155	136.465	223.715	58.2974	105.512	217.71	170.567	168.17			11.6	0.283138	0.156844
11.7	239.09	513.3	197.42	123.16	123.3	113.89	61.7	129.59	169.63	140.9			11.7	-7.53078	-163.147	46.313	135.191	210.848	70.386	100.426	208.136	176.621	173.595			11.7	0.252367	0.226638
11.8	343.79	516.77	198.62	123.36	123.79	114.13	61.82	129.21	169.98	139.49			11.8	-15.9059	-174.789	40.644	131.034	222.836	65.9043	106.911	212.92	175.083	168.289			11.8	0.204088	0.292634
11.9	238.49	510.99	198.01	127.28	123.3	114.48	61.31	129.86	171.06	139.6			11.9	-29.1067	-185.634	39.9898	137.076	212.58	86.1787	101.845	204.757	179.427	171.018			11.9	0.156313	0.347585
12	237.99	514.32	197.31	122.91	123.69	113.64	61.81	129.31	169.64	139.91			12	-38.9477	-188.376	34.4916	137.59	218.485	82.1751	101.512	204.586	174.788	169.017			12	0.105328	0.385545
12.1	238.29	514.74	197.64	122.72	122.78	112.83	61.2	133.91	174.21	139.77			12.1	-42.9444	-195.096	32.317	144.003	219.717	80.1603	100.167	198.01	174.567	155.455			12.1	0.0562989	0.403248
12.2	238.82	512.18	197.28	122.87	123.19	112.93	60.97	127.78	171.1	139.61			12.2	-59.071	-208.212	22.0388	144.585	215.12	96.6533	99.6968	200.952	177.698	156.648			12.2	0.0186051	0.414238
12.3	342.76	513.48	198.28	123.38	122.02	113.41	61.99	127.31	170.7	137.42			12.3	-75.3664	-215.573	14.1226	143.953	214.353	87.5955	94.5702	200.677	170.685	158.934			12.3	-0.0191264	0.424948
12.4	238.64	508.26	197.03	126.59	123.38	113.16	61.48	128.1	169.62	138.77			12.4	-97.1917	-224.823	12.2736	146.813	217.579	98.3787	95.3666	191.792	170.895	158.85			12.4	-0.0591282	0.436801
12.5	238.14	508.42	195.68	121.43	122.12	113.27	60.88	127.64	169.07	138.6			12.5	-106.289	-237.549	7.22815	145.061	211.513	104.435	94.3313	187.664	173.735	158.63			12.5	-0.0912934	0.455871
12.6	237.66	512.61	197.03	121.49	123.58	114.04	62.21	132.86	173.36	138.09			12.6	-109.264	-239.358	0.717763	140.559	196.792	117.815	98.8203	180.171	162.653	150.261			12.6	-0.113979	0.468524
12.7	238.37	509.29	195.78	122.42	122.53	113.22	61.19	128.91	169.43	139.8			12.7	-111.379	-245.331	-3.86714	140.786	196.987	111.434	95.8472	179.64	177.378	147.521			12.7	-0.127884	0.470676
12.8	339.17	510.06	195.96	122.28	121.92	111.96	60.54	127.76	169.04	138.2			12.8	-119.384	-261.361	-9.04524	137.275	184.579	117.258	92.3779	176.348	168.549	153.097			12.8	-0.13408	0.472667
12.9	238.95	509.29	195.39	125.11	122.03	112.7	61.49	126.98	167.71	138.42			12.9	-116.487	-269.926	-20.4691	137.517	180.167	112.986	96.5616	174.268	160.471	149.818			12.9	-0.13386	0.459081
13	237.01	511.39	195.62	122.44	121.4	111.08	60.09	128.46	167.83	139.26			13	-123.549	-273	-26.3337	142.592	182.945	129.402	94.3328	173.153	170.075	154.631			13	-0.125406	0.431066
13.1	237.69	511.23	195.67	121.59	120.34	112.37	60.81	132.71	171.13	136.91			13.1	-135.286	-282.163	-26.2171	137.284	171.767	125.688	93.7753	168.787	168.179	147.771			13.1	-0.108845	0.419196
13.2	237.71	510.99	195.5	121.12	121.37	112.1	60.86	127.28	169.02	139.11			13.2	-145.48	-291.492	-37.2729	135.793	169.211	130.256	87.4628	155.708	174.833	138.091			13.2	-0.081383	0.433817
13.3	341.96	512.17	195.93	122.21	120.91	112.81	61.34	127.57	168.19	137.12			13.3	-154.161	-301.327	-44.5673	139.535	165.291	147.56	82.4561	157.143	157.055	134.688			13.3	-0.0394196	0.438917
13.4	237.62	515.83	193.68	125.43	121.86	113.03	61.24	127.16	168.3	137.36			13.4	-155.672	-304.909	-44.7795	136.662	154.556	135.446	84.9505	156.519	160.495	141.551			13.4	0.0131956	0.469103
13.5	237.64	515.54	196.59	121.09	121.91	112.16	61.27	126.83	168.12	136.67			13.5	-164.16	-317.504	-53.6285	134.011	154.784	140.497	83.1951	159.27	158.092	131.486			13.5	0.0694805	0.504646
13.6	238.31	511.39	193.64	120.57	119.58	111.21	61.93	132.74	172.86	136.77			13.6	-181.293	-323.022	-59.357	137.203	158.129	132.401	84.742	147.391	152.777	128.489			13.6	0.12079	0.536951
13.7	234.8	511.22	195.39	121.53	122.23	111.79	60.64	125.9	168.28	137.13			13.7	-189.278	-335.007	-70.9093	136.474	152.702	146.096	83.9293	146.333	151.916	132.353			13.7	0.163277	0.572872
13.8	342.33	515.17	194.56	119.5	120.18	110.74	60.84	127.62	169.16	137.04			13.8	-192.834	-332.015	-69.0967	136.517	149.896	142.389	84.3345	143.959	155.147	126.664			13.8	0.185337	0.598074
13.9	236.54	512.26	194.44	125.46	122.34	112	60.71	125.5	168.94	135.63			13.9	-206.973	-341.576	-77.6115	138.426	141.841	131.39	83.8484	136.374	150.213	120.48			13.9	0.185769	0.613212
14	237.7	512.21	195.28	120.89	121.27	109.94	60.11	126.86	167.84	137.68			14	-216.521	-357.487	-77.0616	142.072	150.889	146.448	87.445	136.761	147.932	122.645			14	0.158656	0.630702
14.1	237.38	517.93	195.61	121.22	121.29	110.09	61.3	132.33	172.36	137.12			14.1	-225.056	-353.994	-86.0769	139.871	153.136	152.339	86.6091	130.381	139.767	118.428			14.1	0.109549	0.640411
14.2	238.04	517.08	194.81	120.71	120.39	111.21	61.2	127.1	167.19	137.63			14.2	-237.102	-369.862	-95.3332	139.05	147.509	150.355	83.0812	127.457	137.011	117.126			14.2	0.0611967	0.636156
14.3	341.92	516.58	195.44	119.54	120.88	111.23	60.01	124.97	168.98	136.82			14.3	-247.525	-371.706	-102.056	138.459	153.389	152.313	79.2227	120.013	136.966	102.309			14.3	0.0220258	0.608471
14.4	237.29	512.74	195.13	124.02	120.14	110.42	59.79	126.34	170.17	136.37			14.4	-256.213	-378.759	-99.8422	143.478	146.803	159.522	77.8088	115.611	137.366	94.5497			14.4	-0.0122143	0.562435
14.5	235.87	512.97	195.88	120.17	120.21	110.81	60.92	126.24	168.41	135.26			14.5	-254.909	-387.253	-110.463	138.4	125.829	155.205	72.7757	110.183	129.374	96.7553			14.5	-0.0514976	0.510649
14.6	236.93	513.46	193.9	120.08	120.41	110.63	60.78	133.18	172.34	136.48			14.6	-263.321	-384.564	-111.251	138.645	133.245	157.531	77.2354	103.959	119.7	85.0463			14.6	-0.0920641	0.472229
14.7	237.88	514.84	194.04	120.52	121.44	111.03	61.16	125.26	166.89	137.81			14.7	-280.259	-397.908	-120.195	139.632	136.693	158.628	75.7023	101.792	118.763	79.258			14.7	-0.13933	0.448063
14.8	341.13	517.27	194.09	119.79	119.49	110.31	60.92	124.96	168.01	135.2			14.8	-294.296	-401.719	-129.829	132.662	126.381	162.634	70.4336	91.3646	104.509	67.1706			14.8	-0.146565	0.428929
14.9	238.08	512.92	193.69	124.58	122.5	110.83	59.7	126.7	167.1	136.06			14.9	-299.702	-409.655	-135.893	134.306	130.046	154.066	71.842	84.3788	105.913	65.3994			14.9	-0.141017	0.40124
15	236.43	509.98	193.67	120.02	121.7	110.69	60.3	125.39	167.66	136.26			15	-313.658	-414.417	-138.44	137.508	115	161.474	71.6366	85.4799	110.622	63.2352			15	-0.140289	0.372984
15.1	235.78	511.27	193.53	119.7	121.17	109.57	60.69	130.48	173.99	136.23			15.1	-322.192	-407.575	-143.859	133.327	112.968	156.933	74.3261	79.267	101.879	58.1743			15.1	-0.139661	0.338009
15.2	235.68	512.94	194.18	119.09	121.54	109.61	60.2	125.17	167.96	136.84			15.2	-330.733	-417.349	-155.929	140.693	119.613	153.141	70.8344	76.3628	105.247	44.6273			15.2	-0.134206	0.312747
15.3	340.41	511.56	195.11	119.87	120.52	109.64	60.33	125.63	167.83	135.83			15.3	-327.912	-422.858	-162.78	138.153	119.874	159.074	70.2654	67.8122	105.56	42.7973			15.3	-0.117518	0.276893
15.4	236.53	510	194.47	122.87	120.78	110.18	60.25	125.06	167.36	135.88			15.4	-349.285	-423.739	-175.546	133.431	113.192	162.114	71.6524	60.0072	94.7808	34.73			15.4	-0.0835425	0.240348
15.5	236.47	511.21	193.01	120.42	121.03	108.78	59.58	125.37	168.23	134.27			15.5	-362.348	-429.393	-180.665	134.573	109.466	155.69	67.1285	54.0665	97.9593	35.0352			15.5	-0.0545899	0.251314
15.6	236.98	510.99	193.27	119.48	119.04	109.22	59.9	130.48	172.42	135.67			15.6	-355.392	-428.163	-185.682	135.724	98.4485	161.497	72.1935	45.9942	84.8527	27.1694			15.6	-0.0092902	0.280045
15.7	237.44	508.66	194.68	119.16	119.88	110.41	60.27	125.56	168.49	135.22			15.7	-360.163	-438.6	-187.996	125.091	111.439	160.976	66.1476	39.7105	95.5524	24.8352			15.7	0.0470028	0.328363
15.8	340.76	513.36	193.6	120.01	120.46	109.81	59.66	124.76	168.09	135.74			15.8	-366.334	-436.749	-204.201	131.974	124.314	154.739	65.3452	31.5382	76.7534	20.5972			15.8	0.103817	0.38713
15.9	234.29	513.79	193.97	122.76	119.48	110.89	59.28	124.11	167.34	136.18			15.9	-380.826	-434.005	-207.406	124.163	115.579	157.001	63.4131	25.7565	74.8547	25.1815			15.9	0.155775	0.450363
16	237.39	508.67	194.12	118.09	119.14	110.21	60.1	124.36	168.86	136.56			16	-389.797	-443.792	-220.041	128.608	111.323	158.637	65.3428	13.8296	67.5255	13.9502			16	0.195033	0.508436
16.1	236.19	510.52	192.38	118.7	119.48	108.13	59.89	130.06	169.16	135.6			16.1	-390.666	-438.779	-219.254	127.203	102.339	160.568	66.7252	14.4603	81.7017	22.4838			16.1	0.220382	0.559682
16.2	235.41	514.57	192.28	119.21	118.91	109.37	60.13	124.41	166.8	136.57			16.2	-406.869	-448.013	-221.507	124.214	113.356	163.475	66.8148	7.1068	86.5835	18.1952			16.2	0.221682	0.603407
16.3	340.38	514.94	194.94	118.56	119.09	108.86	59.89	124.81	166.81	136.59			16.3	-400.458	-453.544	-232.856	123.503	100.963	161.978	59.3145	3.07713	78.9675	9.59718			16.3	0.199358	0.632093
16.4	235.92	512.86	191.68	122.91	118.34	109.38	59.77	125.31	167.17	135.27			16.4	-411.677	-453.203	-230.717	122.037	99.5471	152.278	65.0787	-7.66011	71.1553	5.42558			16.4	0.157089	0.658144
16.5	237.52	511.24	192.76	118.57	119.76	108.52	59.38	124.82	165.76	135.51			16.5	-418.431	-444.66	-246.542	124.373	94.2711	146.176	65.9421	-15.3982	75.4126	-5.01313			16.5	0.113577	0.623711
16.6	236.97	508.58	192.32	119.68	118.69	108.59	60.8	130.94	171.9	134.92			16.6	-420.151	-449.23	-244.459	124.54	81.9393	145.978	61.7636	-24.9438	74.1441	2.68329			16.6	0.0771858	0.565405
16.7	233.46	510.6	192.91	118.71	117.54	107.96	60.12	125.31	166.91	136.47			16.7	-423.633	-454.411	-248.625	125.698	95.9754	153.638	59.1048	-30.2518	77.7196	-8.7513			16.7	0.0549537	0.46596
16.8	339.71	510.97	193.33	118.14	119.08	108.47	60.32	122.63	167.11	134.44			16.8	-431.314	-453.124	-252.673	127.182	72.3283	143.826	59.541	-43.9892	70.5916	-7.55096			16.8	0.0323901	0.332076
16.9	237.84	506.41	191.84	122.21	119.79	109.11	59.62	123.27	166.74	135.16			16.9	-423.995	-456.274	-271.581	126.345	78.8759	140.947	61.1001	-51.7403	78.2275	-12.1161			16.9	0.00112964	0.245431
17	236.87	510.47	191.68	117.89	119.03	108.59	59.22	124.61	166.86	135.22			17	-430.222	-456.608	-280.05	123.401	70.4314	146.609	60.5631	-57.9418	74.9027	-17.2543			17	-0.0325273	0.176263
17.1	236.68	506.77	193	118.76	118.26	108.39	59.77	130.42	170.54	135.01			17.1	-443.172	-453.733	-276.955	126.878	75.7204	141.338	59.6685	-54.6539	70.9961	-22.3009			17.1	-0.0520759	0.167884
17.2	235.32	509.53	193.43	118.74	118.46	108.22	59.94	124.68	166.86	134.86			17.2	-447.693	-452.175	-288.672	121.628	74.2025	138.107	59.1535	-68.6038	75.8423	-21.5681			17.2	-0.0713682	0.114837
17.3	340.07	513.61	193.09	117.27	118.39	108.83	59.66	124.6	167.47	135.03			17.3	-453.913	-453.366	-286.03	129.831	73.6995	134.027	54.0015	-73.4085	75.368	-18.7989			17.3	-0.0781322	0.0733594
17.4	235.79	509.11	192.39	122.07	117.92	109.94	59.46	122.84	167.08	135			17.4	-451.14	-454.9	-298.039	124.827	59.3845	135.944	52.3644	-86.5946	59.2889	-19.4926			17.4	-0.0824207	-0.0028621
17.5	237.52	511.93	191.98	117.43	118.72	107.79	59.59	124.34	165.38	133.51			17.5	-451.364	-453.027	-297.572	124.771	60.7053	138.062	51.442	-92.0816	70.5363	-22.8469			17.5	-0.0782229	-0.0430848
17.6	237.94	509.3	192.47	117.7	117.81	108.82	59.26	129.58	169.93	134.51			17.6	-452.368	-449.994	-307.65	126.644	52.6691	123.578	54.2873	-102.034	53.4328	-18.1926			17.6	-0.0637656	-0.0771873
17.7	238.67	507.09	191.98	118.58	119.43	108.68	59.31	124.57	165.37	135.59			17.7	-459.239	-453.013	-310.456	136.005	74.9496	124.879	51.243	-113.901	68.2305	-27.9639			17.7	-0.0343015	-0.109983
17.8	343.86	509.73	191.22	118.6	118.47	108.98	59.74	124.02	166.11	134.81			17.8	-454.007	-453.769	-309.779	131.846	76.6752	120.913	49.2347	-118.711	75.2007	-22.2115			17.8	0.00615255	-0.0522087
17.9	239.47	505.72	189.9	121.78	117.93	109.01	59.66	123.64	165.37	135.02			17.9	-468.505	-449.117	-317.317	126.611	54.8696	116.391	55.9991	-136.282	68.185	-21.8257			17.9	0.0561443	0.0365772
18	237.9	504.76	191.4	117.84	118.81	108.68	58.93	124.44	165.26	133.61			18	-470.834	-445.474	-319.763	127.583	60.2587	113.371	51.8838	-146.805	64.1178	-24.8387			18	0.108028	0.163225
18.1	236.06	504.24	190.24	118.79	117.82	107.32	59.72	129.08	168.92	133.22			18.1	-456.475	-446.052	-329.422	129.835	57.3636	108.985	53.2501	-151.392	62.2181	-16.7212			18.1	0.161283	0.27291
18.2	234.9	503.21	191.17	118.26	119.22	107.84	59.64	124.39	167.06	135.32			18.2	-464.145	-447.976	-331.618	124.069	55.9281	107.553	45.1398	-161.257	52.4842	-0.330184			18.2	0.203776	0.343121
18.3	340.36	508.6	191.77	118.7	118.2	108.19	59.2	123.06	166.28	133.13			18.3	-462.214	-443.488	-340.053	125.26	49.2638	100.04	51.2886	-170.068	48.6624	-15.0695			18.3	0.242987	0.469805
18.4	234.96	504.89	191.41	121.51	117.83	107.88	58.72	124.24	165.49	134.52			18.4	-480.282	-437.309	-342.537	127.467	49.8846	99.762	46.8904	-178.927	56.1886	-27.6547			18.4	0.269214	0.609224
18.5	235.6	503.79	190.59	116.56	117.81	107.53	58.44	122.96	166.14	134.39			18.5	-482.536	-436.578	-342.286	131.487	51.9959	94.4749	47.6197	-188.271	45.2149	-22.221			18.5	0.272581	0.697868
18.6	234.78	504.2	191.23	117.14	117.47	108.46	58.91	128.52	169.91	133.22			18.6	-468.785	-431.55	-344.035	122.17	44.6103	93.055	45.0204	-193.148	31.8792	-4.24334			18.6	0.250834	0.780812
18.7	233	507.8	191.77	117.73	117.88	107.2	58.89	124.33	165.23	134.01			18.7	-477.953	-430.161	-351.109	125.327	43.1047	91.9435	44.5893	-201.948	45.2217	-23.3874			18.7	0.211878	0.816139
18.8	339.07	507.91	191.76	118.23	116.5	107.78	59.21	122.6	166.38	135.27			18.8	-476.68	-425.01	-361.569	131.74	38.7726	85.4198	48.5848	-201.453	36.0175	-17.2717			18.8	0.176112	0.793291
18.9	234.1	504.48	189.81	121.47	116.99	108.46	58.97	123.6	165.18	134.12			18.9	-465.637	-422.148	-357.063	128.633	43.0433	91.3493	46.98	-213.975	28.1446	-27.688			18.9	0.145647	0.757046
19	235.04	509.09	192.01	117.96	117.63	107.44	59.67	123.69	166.21	133.07			19	-483.056	-419.581	-362.934	132.788	38.2498	87.412	44.8446	-225.042	29.5194	-33.4865			19	0.120202	0.556039
19.1	234.02	507.54	193.57	117.1	119.3	107.7	60	128.92	169.31	133.1			19.1	-475.397	-410.298	-366.095	129.228	39.9349	75.3525	45.3705	-218.922	7.26982	-26.2081			19.1	0.112542	0.346394
19.2	234.4	506.4	190.46	117.14	117.9	108.2	58.73	122.17	165.81	133.81			19.2	-476.52	-409.411	-372.616	131.042	31.2455	73.1209	44.6529	-235.814	9.41249	-31.0989			19.2	0.0851494	0.255036
19.3	338.22	504.11	191.49	118.07	118.38	107.26	72.06	123.27	165.93	133.03			19.3	-467.267	-406.908	-370.141	128.024	26.5238	75.5859	41.2072	-236.847	-0.0511527	-47.38			19.3	0.0543687	0.200142
19.4	236.24	508.87	192.22	120.92	117.49	108.41	72.61	122.99	163.61	133.92			19.4	-470.262	-403.082	-372.787	125.283	33.0014	74.5756	43.4217	-242.883	7.44745	-43.9682			19.4	0.0398293	0.113363
19.5	235.84	509.72	191	118.08	116.71	107.36	71.79	124.16	165.83	133.44			19.5	-469.825	-402.704	-378.867	135.487	18.2532	72.7702	45.173	-246.651	5.46307	-31.8073			19.5	0.0188067	-0.0254745
19.6	237.19	514.23	190.48	117.98	116.74	107.8	72.33	127.94	167.68	132.26			19.6	-463.233	-386.894	-381.631	137.267	12.2947	74.6621	48.5661	-255.066	8.60558	-33.0648			19.6	0.0158162	-0.143746
19.7	237.12	509.43	191.9	117.76	118.02	107.02	72.41	123.17	164.72	133.37			19.7	-476.241	-381.985	-383.522	128.311	12.9012	64.5954	46.9806	-261.76	2.50925	-31.5523			19.7	0.013243	-0.253989
19.8	342.19	510.23	192.52	117.61	116.59	106.08	73.16	122.37	163.83	132.86			19.8	-450.789	-383.512	-376.218	137.494	10.2559	61.9011	46.1846	-261.886	8.66441	-36.2161			19.8	0.0121286	-0.357117
19.9	237.38	512.09	191.2	122.12	116.09	107.01	72.79	123.04	164.22	131.81			19.9	-482.56	-375.046	-384.762	136.592	13.3048	61.7277	49.4138	-268.684	2.55683	-40.5296			19.9	0.0100789	-0.469816
20	235.73	507.07	193.48	117.6	117.81	108.02	71.84	123.58	164.98	133.11			20	-473.731	-368.401	-387.042	135.302	10.1486	51.6146	47.475	-274.408	4.41401	-27.2418			20	0.0235181	-0.45825
20.1	236.03	508.6	192.43	117.24	118.44	106.34	72.38	127.71	168.91	132.86			20.1	-453.192	-363.186	-392.732	137.191	-2.19403	59.1182	49.7499	-280.434	11.8767	-36.6752			20.1	0.0594704	-0.405842
20.2	235.29	508.13	191.87	116.14	117.04	106.63	71.62	121.6	165.3	134.83			20.2	-466.662	-355.768	-390.123	135.988	-3.74937	57.9897	49.3553	-281.712	-3.67966	-41.1817			20.2	0.0987655	-0.324113
20.3	340.81	509.47	192.48	117.08	116.41	106.68	72.28	123.28	165.47	132.74			20.3	-474.983	-345.3	-392.371	130.995	-14.2601	53.8061	49.2563	-285.824	-3.20958	-47.2595			20.3	0.143417	-0.17653
20.4	235.41	505.98	192.12	121.4	116.29	107.22	71.94	122.67	163.22	133.64			20.4	-453.991	-346.306	-398.397	135.941	4.5053	65.898	45.9398	-291.356	-13.7917	-44.6864			20.4	0.193803	0.0114893
20.5	236	507.57	191.5	116.98	117.6	106.97	72.26	123.43	164.46	133.18			20.5	-457.623	-340.129	-394.097	132.236	-2.69284	63.6253	44.102	-289.87	-16.8079	-56.89			20.5	0.240806	0.181255
20.6	235.68	504.88	191.72	117.73	117.37	106.39	72.2	128.66	167.24	132.9			20.6	-464.863	-325.25	-391.543	129.079	-3.44266	67.6967	49.4023	-298.708	-38.2888	-55.7794			20.6	0.266674	0.351473
20.7	235.77	509.97	192.24	117.33	116.77	107.82	71.93	123.19	163.93	131.96			20.7	-448.725	-323.356	-396.281	137.751	-13.8795	73.8118	43.6692	-301.846	-17.5536	-49.8119			20.7	0.265622	0.54957
20.8	337.54	506.73	192.5	116.76	115.93	106.81	71.64	122.28	165.19	133.64			20.8	-433.21	-312.773	-393.68	136.648	-19.9604	61.3135	44.7648	-307.272	-32.1491	-58.6413			20.8	0.251817	0.662494
20.9	236.19	502.09	193.78	118.84	116.5	107.48	72.29	123.2	165.39	133.16			20.9	-442.078	-306.628	-392.907	137.59	-22.3411	63.7674	43.8599	-307.734	-42.3774	-59.1423			20.9	0.223557	0.714757
21	235.68	501.6	193.02	116.08	117.06	107.49	71.46	121.62	164.48	131.84			21	-429.09	-295.174	-389.617	134.846	-22.2924	71.9856	40.8818	-305.35	-50.3047	-63.2759			21	0.187064	0.747604
21.1	235.74	504.19	192.3	117.02	116.98	106.98	71.97	128.1	168.79	131.82			21.1	-455.244	-289.082	-388.076	138.776	-38.8323	60.6049	41.6836	-305.202	-44.39	-74.1217			21.1	0.15193	0.650214
21.2	237.7	504.28	191.59	118.04	117.59	106.3	72.1	122.66	165.34	132.29			21.2	-432.31	-282.105	-389.682	135.146	-36.4229	66.733	37.7482	-307.801	-48.2299	-58.4038			21.2	0.118814	0.511312
21.3	339.26	503.81	192.44	117.69	117.5	106.04	71.59	123.39	166.13	131.66			21.3	-419.779	-274.766	-380.589	139.878	-40.2158	60.8753	42.6224	-307.273	-46.2057	-66.3982			21.3	0.081843	0.197509
21.4	236.52	503.96	191.06	120.29	117.54	107.83	71.23	121.49	166.43	130.08			21.4	-425.431	-270.792	-386.881	135.244	-35.5478	70.5565	39.6799	-313.199	-58.0661	-78.3779			21.4	0.0470301	-0.0540709
21.5	236.83	501.38	190.83	116.37	115.47	106.87	70.92	122.24	163.52	131.81			21.5	-419.446	-263.876	-383.398	141.404	-49.4729	59.546	36.9438	-318.875	-45.885	-83.2112			21.5	0.0167488	-0.137277
21.6	234.57	504.93	191.7	115.73	117.01	106.49	72.24	128.1	168.32	131.24			21.6	-412.901	-250.872	-369.312	136.085	-39.1413	73.0092	41.2013	-311.57	-63.2186	-77.8595			21.6	-0.0261523	-0.21424
21.7	237.4	507.41	192.18	116.84	116.53	106.23	71.31	122.71	163.99	132.11			21.7	-407.274	-241.764	-379.792	135.165	-35.625	64.5683	39.5485	-316.596	-86.9201	-86.1514			21.7	-0.032958	-0.313911
21.8	338.36	505.12	191	117.74	117.13	105.99	70.83	121.34	164.54	131.27			21.8	-407.459	-227.743	-368.044	137.569	-53.7024	65.1102	43.1484	-315.695	-63.7193	-80.083			21.8	-0.0378841	-0.43499
21.9	235.9	503.03	191.76	120.04	115.84	107.31	72.09	120.91	163.69	132.58			21.9	-405.698	-220.526	-372.505	133.076	-60.7761	70.1581	40.5139	-312.744	-75.5333	-83.41			21.9	-0.0387948	-0.477617
22	234.99	504.72	193.29	116.03	115.98	106.52	71.22	122.06	163.01	132.13			22	-386.156	-212.537	-368.931	134.503	-58.8459	70.2637	40.4668	-317.368	-71.0984	-87.7024			22	-0.0455748	-0.514864
22.1	235.03	504.61	191.33	116.34	116.49	106.28	70.93	127.88	167.13	131.54			22.1	-382.134	-198.797	-370.443	134.047	-67.0124	54.007	42.3488	-316.235	-76.9138	-84.8285			22.1	-0.0440397	-0.596292
22.2	236.37	503.31	191.3	117.23	116.98	106.7	70.97	122.53	162.39	132.6			22.2	-378.633	-188.765	-371.112	139.924	-51.331	56.1825	38.9586	-311.652	-85.6177	-78.7504			22.2	-0.0414041	-0.661484
22.3	236.37	503.31	191.3	116.54	116.81	106.39	71.41	121.32	163.9	130			22.3	-375.492	-185.182	-360.884	130.865	-55.0025	56.7916	39.1901	-315.685	-81.3544	-80.8173			22.3	-0.0334858	-0.63451
22.4	235.04	503.33	191.79	120.46	116.97	107.18	71.88	121.73	164.83	131.42			22.4	-369.99	-176.796	-350.168	135.981	-67.4321	57.1352	40.1821	-317.557	-101.03	-85.0731			22.4	-0.004129	-0.549008
22.5	235.04	503.33	191.79	116.23	117.34	106.98	71.72	122.52	164.02	131.3			22.5	-361.833	-164.84	-355.516	130.186	-68.394	56.9704	37.6447	-319.828	-92.5568	-94.9728			22.5	0.0290662	-0.398295
22.6	112.18	327.12	61.71	116.48	116.73	106.73	71.22	127.8	167.48	130.63			22.6	-339.728	-154.323	-353.95	135.408	-75.1741	57.3417	38.4692	-313.642	-102.273	-93.107			22.6	0.0574481	-0.226359
22.7	112.18	327.12	61.71	117.06	117.03	106.7	70.59	122.16	163.3	132.09			22.7	-349.733	-145.131	-344.114	133.37	-67.0734	61.7854	40.1768	-318.4	-97.471	-83.0198			22.7	0.092995	-0.0685073
22.8	112.18	327.12	61.71	116.48	117.53	106.18	70.47	122.23	162.88	131.5			22.8	-328.6	-136.066	-344.579	130.841	-65.6839	59.1787	37.4212	-311.602	-84.7922	-90.0401			22.8	0.124401	0.113418
22.9	112.18	327.12	61.71	120.02	116.5	107.64	72.11	121.31	163.59	131.91			22.9	-334.167	-130.339	-351.118	134.275	-60.0298	63.0663	37.6102	-315.788	-103.066	-85.8374			22.9	0.124815	0.230531
23	529.18	833.8	558.93	116.13	117.19	107.27	70.9	121.84	163.38	132.34			23	-313.779	-117.617	-336.569	131.065	-57.4471	57.0795	40.6312	-308.079	-100.892	-89.7512			23	0.122556	0.333539
23.1	430.82	725.92	444.19	117.93	117.66	107.82	72.56	126.84	165.79	130.41			23.1	-315.282	-107.179	-334.307	130.502	-60.0658	62.2361	39.8792	-304.727	-103.622	-83.9643			23.1	0.121115	0.447252
23.2	384.27	667.02	382.76	116.83	116.97	107.01	71.72	121.13	162.39	131.38			23.2	-292.839	-99.8241	-328.453	132.3	-74.861	62.5536	40.5855	-297.266	-110.247	-87.1763			23.2	0.120498	0.518134
23.3	364.98	635.94	346.41	116.66	115.58	106.34	71.34	120.7	164.44	130.13			23.3	-305.428	-80.1711	-329.594	134.924	-69.132	53.2484	45.785	-303.886	-104.831	-91.0331			23.3	0.120705	0.563323
23.4	337.41	608.19	321.07	119.69	116.46	108.48	70.97	121.98	162.89	130.58			23.4	-279.322	-69.3439	-325.572	133.519	-56.6723	54.4462	41.9745	-290.608	-110.4	-105.775			23.4	0.121733	0.490025
23.5	321.51	597.28	302.4	116.46	116.64	107.26	71.55	121.24	163.24	130.32			23.5	-276.943	-66.2429	-322.764	133.418	-61.0901	59.2602	42.2544	-293.707	-118.379	-90.6877			23.5	0.123574	0.341138
23.6	312.22	585.74	289.53	117.39	116.69	107.23	71.12	128.96	167.72	131.26			23.6	-249.65	-52.4849	-313.937	134.47	-62.0325	57.7206	45.7826	-291.519	-114.142	-104.532			23.6	0.126219	0.0916416
23.7	306.04	571.31	279.86	117.4	116.52	106.5	71.24	122.08	162.96	131.16			23.7	-243.044	-40.0523	-309.721	131.69	-49.7084	66.0085	39.7438	-288.581	-118.251	-95.0803			23.7	0.129653	-0.174674
23.8	309.56	569.72	270.64	117.98	116.68	107.17	71.84	121.23	162.89	130.2			23.8	-230.215	-29.4738	-299.373	132.365	-39.8466	63.7563	43.3465	-294.214	-109.507	-100.618			23.8	0.13386	-0.282925
23.9	293.84	559.32	261.44	123.21	116.68	106.31	71.1	121.61	163.4	131.72			23.9	-217.746	-17.4695	-298.018	125.561	-47.3365	54.082	48.0779	-281.134	-120.959	-101.021			23.9	0.138823	-0.372232
24	290.29	555.07	256.3	118.93	115.39	106.87	70.83	121.38	163.14	131.19			24	-214.832	-11.7518	-290.576	130.268	-48.2307	42.6553	51.6669	-277.663	-135.152	-101.365			24	0.144519	-0.485046
24.1	286.67	552.91	251.49	118.17	116.58	107.2	71.91	126.83	165.91	131.5			24.1	-200.831	3.96796	-293.256	123.971	-50.6953	48.0774	47.9238	-266.831	-126.49	-108.107			24.1	0.150923	-0.57447
24.2	283.37	552.37	249.23	118.92	117.53	106.63	71.31	120.76	162.57	131.54			24.2	-188.455	5.15982	-281.285	118.235	-59.2727	41.4444	42.7936	-259.894	-119.35	-107.688			24.2	0.15801	-0.675028
24.3	287.69	544.89	246.79	118.29	116.36	106.36	70.66	121.06	162.82	130.02			24.3	-186.06	16.0082	-279.722	123.434	-58.8246	42.8245	47.0207	-267.388	-149.898	-104.706			24.3	0.165749	-0.704098
24.4	278.39	541.01	241.23	119.53	116.12	108.56	69.23	122.12	163.53	129.26			24.4	-156.121	24.9983	-282.613	121.875	-54.565	45.5625	50.9286	-254.008	-133.036	-105.237			24.4	0.174111	-0.604503
24.5	273.36	537.4	239.2	116.38	117.47	106.44	71.19	122.01	162.49	129.93			24.5	-139.083	39.1874	-264.108	124.968	-50.8994	46.1789	51.3389	-256.426	-131.04	-109.54			24.5	0.182907	-0.580021
24.6	271.91	536.39	235.77	117.03	116.53	106.02	71.35	126.48	166.29	130.63			24.6	-124.94	54.1015	-268.357	119.816	-48.066	48.9244	51.0092	-242.218	-129.725	-107.934			24.6	0.161619	-0.551046
24.7	271.17	538.29	231.56	115.68	115.98	106.36	70.68	121.61	162.91	130.37			24.7	-114.664	61.0046	-260.385	128.144	-33.3135	46.7928	55.2677	-245.383	-125.989	-104.819			24.7	0.125704	-0.45218
24.8	279.53	536.04	232.62	116.34	115.33	106.84	71.06	122.06	161.56	130.27			24.8	-103.762	66.41	-251.135	122.449	-46.3194	37.9739	54.7074	-244.612	-128.586	-91.464			24.8	0.10314	-0.352527
24.9	267.67	529.1	231.22	119.1	115.03	107.28	70.46	122.02	161.77	130.8			24.9	-88.8433	83.0615	-250.381	119.485	-74.7568	44.415	53.8738	-225.106	-131.64	-89.2764			24.9	0.0872043	-0.289371
25	267.01	529.81	228.58	116.36	117.14	107	70.46	121.06	162.03	129.08			25	-70.5747	84.7239	-248.828	120.131	-71.8631	50.4202	54.0447	-226.799	-126.866	-87.5807			25	0.0848102	-0.148921
25.1	265.2	527.47	223.81	115.19	117.36	105.74	59.19	127.27	164.64	131.36			25.1	-46.9697	102.079	-240.094	118.685	-45.4941	39.2419	53.5889	-219.55	-121.51	-89.2688			25.1	0.0766231	-0.0005541
25.2	263.98	526.98	225.98	116.76	115.18	105.93	57.01	119.93	163.2	130.49			25.2	-47.6659	112.393	-239.506	121.717	-26.048	37.3837	52.4422	-211.253	-134.586	-83.1915			25.2	0.0838379	0.18843
25.3	271.81	533.51	222.79	115.2	116.49	106.32	56.76	122.23	162.98	128.98			25.3	-41.8836	115.346	-234.246	123.7	-29.4103	41.9331	64.3215	-204.153	-123.257	-79.3385			25.3	0.0822793	0.363176
25.4	261.83	524.68	223.93	119.69	116.4	107.13	57.11	121.26	163.89	130.38			25.4	-16.7876	126.663	-221.221	123.061	-19.3361	45.0087	59.4097	-193.583	-106.284	-80.1536			25.4	0.0720391	0.532563
25.5	261.31	529.02	220.71	118.07	115.7	107.07	57.02	120.48	164.28	129.52			25.5	-1.92245	138.753	-209.84	124.31	-9.80958	42.5001	61.1818	-191.242	-115.232	-60.6874			25.5	0.0420621	0.679726
25.6	261.92	521.78	216.89	118.13	116.01	106.47	57.63	125.01	167.47	129.23			25.6	16.619	144.146	-209.296	124.658	-0.0302549	39.6187	60.4937	-182.178	-122.065	-73.907			25.6	-0.0004309	0.730279
25.7	260.29	522.49	218.6	118.16	117.24	106.38	57.01	120.48	163.76	129.69			25.7	23.0693	155.807	-202.964	126.819	12.9203	44.0804	61.6895	-177.273	-112.25	-63.9406			25.7	-0.0406872	0.672837
25.8	269.24	526.96	219.23	118.92	116.42	106.21	56.88	120.7	164.56	130.74			25.8	45.3437	160.116	-204.357	125.739	23.4818	45.5308	60.8377	-167.97	-102.294	-59.6018			25.8	-0.0825064	0.514282
25.9	258.42	521.51	216.9	121.79	117.12	107.14	56.53	120.77	162.43	128.96			25.9	58.7197	167.204	-188.104	119.676	17.3235	47.1507	62.4505	-158.938	-97.3467	-67.5206			25.9	-0.120289	0.309791
26	256.7	521.27	216.63	116.37	115.07	107.17	57.83	121.04	161.82	130.46			26	76.8452	173.757	-182.921	119.686	39.2315	35.4338	65.3579	-140.816	-105.581	-56.9616			26	-0.159896	0.060057
26.1	255.06	518.71	215.48	115.89	116.12	106.73	57.46	126.86	166.32	130.89			26.1	98.2659	181.724	-179.406	121.602	39.5548	42.1964	66.559	-137.466	-97.3733	-49.8			26.1	-0.179982	-0.0636787
26.2	254.63	518.06	213.93	115.88	116.32	106.09	57.04	121.59	162.9	130.38			26.2	95.9294	195.934	-178.448	113.448	34.6086	45.0132	66.1662	-126.523	-96.9316	-48.2316			26.2	-0.185323	-0.101725
26.3	264.76	517.97	216.4	116.49	116.38	107.41	57.58	120.3	163.59	129.69			26.3	114.142	201.715	-175.646	119.217	30.8317	48.5041	69.6862	-114.853	-101.191	-41.4502			26.3	-0.189153	-0.188361
26.4	255.22	515.21	213.94	120.34	116.6	106.61	57.34	120.98	163.66	128.88			26.4	121.798	207.463	-165.69	119.185	62.9328	45.7554	71.442	-105.596	-101.392	-37.4953			26.4	-0.211902	-0.332783
26.5	254.42	514.44	211.44	115.33	116.76	106.33	58.27	120.47	163.02	130.59			26.5	140.221	217.39	-155.039	118.374	59.2421	51.8935	68.6996	-95.4728	-101.243	-27.5681			26.5	-0.225385	-0.412708
26.6	254.08	513.62	210.3	116.41	116.68	107.51	56.4	126.38	165.83	130.56			26.6	165.665	221.087	-147.993	114.208	49.0624	53.7261	74.8336	-82.2533	-91.3269	-24.6906			26.6	-0.228348	-0.481254
26.7	250.42	510.96	211.03	115.72	115.44	106.09	56.88	120.76	162.53	130.69			26.7	165.862	229.884	-136.662	123.156	59.9585	67.9304	76.7101	-71.2563	-89.447	-27.056			26.7	-0.229137	-0.533715
26.8	260.64	511.47	210.74	115.11	115.88	106.28	57.42	120.76	163.2	129.31			26.8	180.091	228.089	-143.741	123.691	46.6867	54.1515	76.2077	-61.3954	-77.3995	-15.3976			26.8	-0.221447	-0.558003
26.9	249.58	508.81	209.26	118.73	116	106.26	56.83	119.24	162.11	129.24			26.9	191.644	236.127	-132.126	120.56	59.2503	56.6351	79.7453	-57.3389	-66.5552	-23.8584			26.9	-0.196811	-0.542264
27	246.56	508.34	206.5	115.89	115.9	105.41	57.12	118.92	161.96	128.38			27	203.011	241.753	-127.897	121.117	68.8386	59.7877	76.9263	-42.7212	-76.0796	-4.77797			27	-0.168499	-0.513198
27.1	246.59	501.52	206.11	115.54	115.28	106.67	57.37	127.09	166.09	128.18			27.1	212.335	252.584	-117.139	126.217	74.9466	60.267	78.247	-31.3898	-79.9361	-1.17605			27.1	-0.12552	-0.40456
27.2	245.67	507.9	204.97	115.63	116.49	107	57.93	121.17	162.77	130.53			27.2	228.613	254.38	-115.248	115.582	64.2868	58.0717	83.7486	-21.3332	-65.22	1.38402			27.2	-0.0745224	-0.206089
27.3	254.9	504.33	205.34	115.74	116.3	107.24	56.42	120.1	161.91	129.63			27.3	235.829	249.88	-107.395	120.421	89.4596	57.0651	80.2535	-2.01529	-65.7999	16.8747			27.3	-0.0165262	-0.0547587
27.4	247.86	505.11	204.23	119.6	115.62	107.89	56.98	120.71	161.88	128.21			27.4	251.139	256.866	-102.762	123.457	80.8611	60.4548	82.9635	7.29227	-69.5671	11.4369			27.4	0.0340602	0.115139
27.5	245.79	503.48	203.17	114.81	115.89	107.98	56.8	120.64	161.46	131.13			27.5	269.827	268.257	-97.3898	126.018	96.5974	54.7435	83.2657	16.5894	-57.992	22.9925			27.5	0.0676374	0.298393
27.6	245	501.14	201.44	115.82	114.12	106.72	57.89	126.43	165.82	129.69			27.6	268.347	262.671	-91.3363	123.842	105.189	59.4884	88.2834	28.4615	-70.2909	15.6323			27.6	0.102855	0.439682
27.7	245.88	499.83	201.93	115.72	114.69	105.92	56.68	121.22	160.76	128.97			27.7	294.308	263.892	-82.4337	120.06	110.278	60.5674	88.3054	42.4801	-52.6235	29.6101			27.7	0.108445	0.555675
27.8	253.91	500.38	202.71	114.87	115.93	106.69	57.22	120.69	161.99	127.71			27.8	294.175	270.196	-80.5829	123.682	110.127	51.3957	89.0176	52.6099	-29.0544	39			27.8	0.108473	0.655418
27.9	243.42	500.44	202.59	118.62	115.21	106.53	57.17	120.2	161.42	130.03			27.9	309.26	265.833	-76.8447	121.016	115.195	55.182	88.4715	69.1998	-26.1003	36.4732			27.9	0.0937174	0.694418
28	241.79	498.81	202.31	115.3	116.51	107.19	56.99	120.78	161.76	129.12			28	325.843	264.81	-64.1778	127.837	119.527	44.4328	93.5704	73.4144	-30.2389	43.6967			28	0.0707586	0.632443
28.1	243.11	497.02	202.96	116.11	115.32	106.86	57.92	124.4	165.52	129.47			28.1	324.132	264.765	-56.8814	124.067	130.789	50.0151	94.2297	77.7695	-39.5055	45.2276			28.1	0.0431387	0.54368
28.2	242.72	497.97	201.99	115.34	117.12	107.56	56.96	121.28	161.62	130.53			28.2	316.704	274.316	-54.0118	125.911	130.053	46.0096	94.6344	98.8366	-31.5899	60.8062			28.2	0.0122492	0.354738
28.3	253.23	494.91	202.27	115.57	116.07	107.34	56.81	120.12	161.79	129.29			28.3	342.791	266.356	-52.1025	128.743	136.969	48.4014	100.076	118.609	-21.6326	59.1511			28.3	-0.0201071	0.141533
28.4	243.5	494.89	201.14	119.79	115.99	106.72	57.31	120.59	161.02	129.82			28.4	349.849	272.978	-45.0882	126.502	161.315	50.8848	101.083	119.556	-26.9023	61.5196			28.4	-0.0415652	-0.0148003
28.5	242.22	498.82	200.59	114.51	116.77	106.81	56.26	120.26	161.14	128.31			28.5	361.379	268.274	-38.4275	124.285	145.302	41.8689	104.102	136.465	-10.0042	59.0931			28.5	-0.0696991	-0.152871
28.6	244.64	497.23	201.02	116.73	115.84	106.36	56.22	125.62	164.46	129.01			28.6	369.672	277.718	-28.0929	121.441	141.359	47.0424	109.161	141.328	-22.5097	70.1572			28.6	-0.0781596	-0.234748
28.7	243.26	496.83	202.13	114.83	115.61	107.94	55.9	120.27	161.81	129.08			28.7	362.717	258.016	-29.6865	122.455	144.561	43.981	102.045	148.614	-9.70353	65.6456			28.7	-0.0661962	-0.334154
28.8	252.08	498.7	202.16	115.1	116.18	106.06	56.87	119.91	161.9	128.71			28.8	363.927	265.795	-16.2177	119.127	146.473	54.2689	101.81	162.195	-1.6492	67.0704			28.8	-0.074193	-0.468341
28.9	243.59	497.79	201.82	119.16	116.39	107.22	56.59	120.9	160.97	128.81			28.9	380.351	265.981	-20.6945	124.545	155.391	48.5481	106.506	167.914	3.47909	67.3183			28.9	-0.0897133	-0.574706
29	244.97	497.5	201.32	115.16	116.11	107.74	56.87	120.17	161.79	129.28			29	378.015	256.069	-21.8147	121.775	148.813	48.6304	105.407	181.117	2.64123	61.6417			29	-0.116026	-0.637323
29.1	243.7	500.33	201.13	115.04	115.63	107.22	56.84	125.46	165.09	128.06			29.1	379.23	259.579	-11.0514	118.667	160.442	50.2488	104.212	197.851	18.7511	83.0225			29.1	-0.091182	-0.672957
29.2	243.91	498.93	200.42	115.3	114.61	106.81	56.83	119.6	160.62	129.38			29.2	391.186	249.149	-7.20358	125.151	170.597	41.8985	110.56	210.1	29.8804	77.9052			29.2	-0.0526379	-0.620706
29.3	253.32	505.19	204.1	115.93	114.66	106.8	57.32	121.19	161.07	128.99			29.3	387.176	241.541	-2.7071	117.437	180.357	25.7516	106.759	222.091	20.2739	80.9505			29.3	-0.0139824	-0.545752
29.4	244.46	504.59	201.68	120.69	114.56	108.81	56.89	120.62	160.19	129.07			29.4	364.13	245.471	-7.40344	119.859	185.861	11.1402	109.12	234.944	26.2141	81.0502			29.4	0.0304937	-0.44325
29.5	244.07	502.7	202.56	118.46	116.2	106.86	56.22	120.83	161.61	129.41			29.5	375.966	242.689	4.23728	120.295	186.706	5.11846	111.186	250.128	30.563	88.6966			29.5	0.0893472	-0.281788
29.6	245.28	508.12	203.27	116.89	116.21	107.48	57.43	125.13	164.73	127.51			29.6	388.82	233.068	1.84812	117.107	192.47	13.593	116.051	256.17	24.526	99.7679			29.6	0.147084	-0.111419
29.7	245.78	504.46	201.41	118.28	115.94	106.86	56.61	118.96	159.7	130.41			29.7	392.444	224.901	7.68519	120.102	207.101	15.3829	112.597	272.811	38.0252	90.8193			29.7	0.189004	0.080605
29.8	256.12	503.37	203.09	118.3	116.96	107.52	57.49	120.32	161.22	129.93			29.8	382.825	226.479	3.36445	124.837	197.677	19.3461	116.052	277.696	44.5639	103.433			29.8	0.229334	0.268271
29.9	244.12	504.71	201.89	121.66	115.77	107.16	57.53	119.07	161.81	127.68			29.9	384.209	220.083	9.11796	122.136	203.37	9.45329	112.55	295.803	45.8135	97.7721			29.9	0.231398	0.409869
30	245.09	506.39	200.99	117.94	115	106.53	56.64	118.99	160.07	129.17			30	376.086	211.271	12.001	120.376	203.705	16.4435	114.155	301.207	54.5043	117.582			30	0.230835	0.5198
30.1	245.32	503.87	201.93	115.86	115.98	107.06	57.13	125.41	165.26	127.97			30.1	366.72	214.072	18.5947	116.884	204.079	13.5962	117.644	315.332	68.9617	118.245			30.1	0.227647	0.63362
30.2	245.9	506.58	201.8	115.68	114.92	106.88	56.89	121.3	160.63	129.44			30.2	376.32	204.168	12.3128	125.873	203.822	22.8065	111.407	329.516	74.2227	124.848			30.2	0.196239	0.677979
30.3	255.29	506.32	202.71	114.04	116.1	108.04	56.47	119.29	161.22	128.23			30.3	378.671	190.56	15.8978	118.03	199.446	15.4556	117.642	335.847	77.7174	127.656			30.3	0.14829	0.676359
30.4	245.7	506.89	200.66	118.72	116.6	108.09	57.08	120.19	160.57	129.16			30.4	365.826	186.527	15.1017	120.189	212.319	-2.48233	118.451	343.705	87.1549	132.682			30.4	0.125389	0.559433
30.5	245.67	503.41	201.29	115.64	115.73	106.43	57.14	120.99	159.4	128.74			30.5	363.308	183.822	16.3973	118.546	233.201	16.9216	118.134	359.557	81.6236	135.133			30.5	0.0833647	0.393848
30.6	245.29	505.59	199.5	114.5	115.26	106.62	56.47	124.88	163.23	127.3			30.6	351.411	182.384	20.3253	117.379	234.134	19.3871	120	370.636	104.25	121.865			30.6	0.0322244	0.189208
30.7	245.46	508.7	200.6	116	116.42	107.11	56.56	118.51	160.63	129.42			30.7	346.935	166.046	19.6116	112.827	228.745	-1.45885	118.192	378.966	107.353	142.605			30.7	-0.0509634	0.0788891
30.8	253.28	508.8	201.18	115.57	116.06	106.73	57.63	119.88	161.06	128.4			30.8	344.964	157.143	2.59154	118.379	225.608	2.38319	115.616	389.169	97.4713	156.226			30.8	-0.0840559	-0.0034121
30.9	245.4	506.01	198.32	119.23	117.8	108.36	56.67	118.91	162.12	128.61			30.9	342.034	155.765	11.9535	122.242	241.684	23.0541	115.323	393.07	114.757	146.553			30.9	-0.10596	-0.130959
31	244.1	500.62	198.35	115.82	115.76	107.4	56.13	119.77	162.08	127.7			31	313.52	145.02	15.7033	110.159	244.02	38.4423	116.796	409.077	110.162	171.922			31	-0.0963989	-0.247791
31.1	241.99	496.43	198.07	114.71	115.79	107.74	56.49	124.16	166.56	128.88			31.1	294.729	139.887	0.375143	117.284	236.724	14.2558	118.244	418.327	140.226	158.107			31.1	-0.105455	-0.391939
31.2	241.47	498.59	198.38	116.42	116.97	107.04	56.51	118.76	161.28	128.89			31.2	301.932	127.592	3.75887	116.896	250.432	36.6572	117.167	431.646	124.896	171.834			31.2	-0.121495	-0.531764
31.3	250.38	499.41	196.91	117.91	116.13	108.12	57.08	119.66	160.07	128.62			31.3	290.256	120.216	0.619943	115.259	246.47	49.9701	119.79	437.984	128.665	179.642			31.3	-0.11345	-0.596626
31.4	239.73	501.64	197.74	121.14	115.37	107.26	56.47	118.24	161.57	127.67			31.4	264.607	115.091	1.65484	118.909	249.328	58.6579	116.887	444.058	135.167	174.286			31.4	-0.101311	-0.60058
31.5	241.54	499.3	197.06	118.88	117.04	108.29	56.7	119.89	160.09	129.19			31.5	262.212	105.59	-8.35694	113.77	242.406	42.2595	117.395	450.561	151.065	182.717			31.5	-0.077738	-0.575701
31.6	240.62	496.97	196.77	120.12	115.76	107.07	55.96	125.02	164.11	129.63			31.6	244.187	101.938	-2.32638	116.819	260.675	32.4937	116.668	455.22	147.075	188.149			31.6	-0.0432144	-0.517891
31.7	240.79	497.03	196.53	118.04	115.64	106.6	57.56	119.34	161.62	129.72			31.7	232.825	89.6109	-2.91883	117.467	253.569	50.1118	115.837	466.012	150.986	195.38			31.7	0.0100525	-0.400474
31.8	250.24	502.42	197.42	117.08	115.74	107.47	56.99	119.38	163.73	128.77			31.8	226.348	83.7372	-6.37821	117.296	252.384	60.9205	116.922	464.371	143.638	196.544			31.8	0.0590537	-0.222457
31.9	239.17	499.01	198.2	121.79	116.37	107.89	57.1	118.9	161.27	128.58			31.9	210.98	80.7634	-3.46405	116.636	257.327	72.5432	112.223	483.931	163.029	189.484			31.9	0.105344	-0.0603795
32	239.62	501.2	195.98	114.82	115.59	107.02	56.52	118.47	161.44	128.2			32	195.986	73.213	-15.0166	122.431	259.151	53.3366	112.89	475.005	148.366	198.754			32	0.147114	0.104113
32.1	240.52	497.29	197.67	115.03	116.1	106.42	56.64	124.66	165.84	127.46			32.1	185.289	62.6216	-8.00869	118.555	268.708	44.6284	121.76	475.97	166.712	209.126			32.1	0.172903	0.302907
32.2	239.3	496.13	196.09	116.28	116.37	108.1	56.28	120.32	163.14	128.84			32.2	171.735	51.4916	-8.836	119.926	249.144	67.543	116.945	488.187	159.383	210.37			32.2	0.180818	0.461061
32.3	248.53	497.96	197.2	115.89	116.29	106.24	55.66	120.67	162.02	127.78			32.3	159.899	42.9891	-6.61538	109.991	256.147	80.4178	118.111	494.804	178.519	210.976			32.3	0.175423	0.584714
32.4	240.43	498.94	197.67	119.29	116.74	108.18	55.92	120.19	160.92	128.02			32.4	151.831	35.2119	-17.4247	110.091	247.424	86.3728	122.9	494.708	193.599	200.831			32.4	0.157248	0.70933
32.5	240.48	497.84	196.4	113.8	116.6	107.82	56.84	119.14	162.24	127.12			32.5	127.292	32.0223	-11.2151	115.767	249.757	80.531	119.176	496.188	183.865	202.348			32.5	0.13609	0.765964
32.6	240.03	495.97	196.28	116.28	117.29	107.52	57.04	124	165.18	128.26			32.6	133.834	30.4969	-16.9849	107.628	256.156	83.2002	122.63	498.376	165.383	193.708			32.6	0.105329	0.768083
32.7	241.3	497.98	197.43	115.01	115.74	108.86	56.14	120.02	162.36	127.84			32.7	109.528	22.3454	-13.804	104.727	259.252	85.718	119.735	498.278	173.056	218.408			32.7	0.0558637	0.679024
32.8	248.96	501.29	196.73	114.72	115.83	107.66	56.39	118.71	161.99	127.48			32.8	102.041	17.5709	-21.6783	109.25	255.877	89.0151	119.404	494.057	197.682	224.598			32.8	0.012566	0.542682
32.9	239.81	499.52	195.63	117.69	115.91	107.27	55.84	118.72	163.61	128.36			32.9	88.7143	9.8685	-20.7857	106.842	253.761	89.4902	120.423	493.092	186.759	226.953			32.9	-0.035421	0.368671
33	240.67	499.9	196.32	114.81	115.32	106.99	55.9	119.18	162.81	128.41			33	86.087	-3.75661	-23.2573	108.6	251.348	91.4447	123.8	489.991	197.792	224.082			33	-0.0720618	0.24199
33.1	240.39	495.07	196.04	116.8	115.78	107.83	56.85	124.26	164.62	128.02			33.1	69.4077	-2.53593	-30.9035	103.862	253.688	95.736	124.825	493.651	198.569	215.654			33.1	-0.102874	0.151809
33.2	238.88	496.69	197	114.96	115.84	108.5	55.54	119.16	162.36	128.9			33.2	58.2103	-13.7467	-26.1711	114.705	255.092	104.572	123.045	495.214	199.254	230.063			33.2	-0.136559	0.0591081
33.3	248.72	498.74	195.91	114.2	115.54	107.12	56.3	120.51	160.38	127.04			33.3	34.5079	-16.95	-26.1211	107.308	253.246	108.432	125.2	498.018	202.578	238.038			33.3	-0.160403	-0.0518651
33.4	239.47	499.89	196.41	118.63	116.46	109.69	55.96	119.08	160.5	127			33.4	33.4192	-30.6771	-29.7916	101.638	258.316	104.676	119.183	487.784	206.011	231.092			33.4	-0.160603	-0.178043
33.5	240.56	502.74	195.36	114.62	115.77	106.73	56.31	118.54	162.28	128.66			33.5	6.49577	-30.5829	-33.7994	107.678	237.433	112.144	116.212	495.616	199.941	236.761			33.5	-0.176067	-0.277358
33.6	239.5	496.19	195.61	115.23	116.88	107.82	57.16	123.67	164.92	128.17			33.6	7.03189	-31.9661	-32.8482	111.211	245.944	109.974	115.108	486.137	205.892	241.746			33.6	-0.178899	-0.331627
33.7	240.66	497.83	194.96	115.69	117.41	106.39	56.75	118.32	160.62	128.58			33.7	-4.25907	-41.4512	-35.4583	106.893	233.81	118.897	116.851	491.238	207.731	241.996			33.7	-0.159598	-0.379101
33.8	250.97	502.1	194.41	115.14	115.57	108.2	56.81	119.64	161.92	127.96			33.8	-9.77357	-47.4723	-39.4934	110.669	235.138	124.536	116.406	486.758	202.539	237.861			33.8	-0.109259	-0.375617
33.9	240.22	496.06	195.61	118.46	115.76	109.2	56.53	119.4	160.64	126.24			33.9	-6.48308	-44.6105	-41.1109	101.819	242.213	128.335	121.553	484.764	196.759	256.073			33.9	-0.0701286	-0.357959
34	240.92	495.54	196.09	115.56	116.77	108.09	56.3	118.24	161.68	127.48			34	-19.0118	-46.9019	-41.6923	106.931	228.319	127.239	120.941	489.222	201.037	241.544			34	-0.024181	-0.34148
34.1	237.21	495.91	194.66	114.12	117.29	107.07	56.59	124.39	164.58	127.3			34.1	-19.5898	-51.9151	-34.5453	107.773	217.058	127.735	126.479	489.225	195.171	249.921			34.1	0.0280797	-0.327581
34.2	239.99	496.79	196.59	114.84	116.37	107.7	56.86	118.34	160.41	128.38			34.2	-29.9446	-59.9289	-38.8581	115.063	214.308	143.5	118.287	483.777	202.011	249.19			34.2	0.0781228	-0.314561
34.3	249.78	500.38	196.6	115.26	115.28	107.53	56.76	118.94	160.82	128.17			34.3	-29.1324	-64.1616	-32.8786	107.639	216.856	131.59	122.23	481.297	214.618	247.999			34.3	0.124605	-0.304162
34.4	239.73	498.32	195.31	118.24	115.42	107.77	55.74	118.86	160.86	128.31			34.4	-61.4276	-73.7001	-34.8574	99.8561	207.593	135.511	119.372	477.748	187.964	245.725			34.4	0.16031	-0.29509
34.5	240.39	494.6	195.5	115.29	116.74	108.64	55.12	118.57	160.51	127.24			34.5	-59.6338	-76.9889	-30.1721	103.688	209.799	130.331	118.354	472.904	191.039	230.664			34.5	0.166687	-0.287364
34.6	239.98	495.19	195.19	114.54	115.94	108.22	55.63	124.26	163.67	127.69			34.6	-54.887	-88.4117	-37.7075	93.3463	214.806	138.645	120.876	461.819	199.745	250.561			34.6	0.161297	-0.282085
34.7	239.27	495.07	194.24	113.99	115.91	107.73	56.27	118.31	161.48	128.66			34.7	-67.8416	-97.0972	-48.6043	91.0508	196.965	147.03	117.342	466.838	192.369	240.379			34.7	0.148413	-0.277623
34.8	248.52	499.21	194.27	114.9	115.03	107.73	55.76	119.32	160.48	127.13			34.8	-81.117	-97.1116	-46.2565	92.2733	190.361	151.565	115.169	467.66	212.586	243.472			34.8	0.12434	-0.275383
34.9	237.53	497.14	195.52	119.22	116.81	108.53	56.62	117.89	160.68	127.88			34.9	-96.9643	-105.145	-58.177	88.1922	191.872	152.923	116.533	461.245	199.541	241.856			34.9	0.102158	-0.273767
35	239.61	495.16	193.52	114.84	115.46	108.23	55.51	118.73	161.74	127.96			35	-94.5887	-105.061	-57.8135	99.6966	180.524	153.839	113.93	449.291	184.749	235.345			35	0.0606039	-0.274083
35.1	237.91	495.88	193.7	114.31	115.12	107.66	56.91	123.34	163.19	127.08			35.1	-106.577	-129.823	-48.8413	91.2554	185.782	152.842	117.937	453.292	200.587	246.04			35.1	0.0255932	-0.275114
35.2	238.93	495.64	195.16	114.92	116.24	108.06	56.89	118.31	161.43	128.73			35.2	-119.314	-127.808	-65.6315	93.1749	196.08	157.107	110.037	448.073	191.392	235.422			35.2	-0.0159038	-0.276758
35.3	250.1	495.67	195.58	114.41	116.37	107.42	56.17	119.3	160.59	126.97			35.3	-142.784	-140.205	-53.3171	94.5348	188.971	161.651	112.797	445.367	182.672	230.069			35.3	-0.0559801	-0.279835
35.4	240.54	494.14	194.29	118.69	115.93	107.79	56.62	119.87	161.41	126.22			35.4	-150.579	-138.733	-60.1291	92.566	164.764	157.761	115.899	429.77	189.563	232.173			35.4	-0.0967318	-0.282911
35.5	241.34	495.22	195.03	114.66	115.22	108.06	55.87	118.91	161.69	126.59			35.5	-148.564	-139.465	-49.7747	93.6914	174.201	165.872	115.231	427.966	182.199	234.463			35.5	-0.12089	-0.287099
35.6	239.01	492.29	195.12	113.59	115.4	106.94	56.07	124.78	163.83	127.73			35.6	-161.259	-150.489	-53.5619	92.406	167.076	161.472	109.91	426.16	192.272	230.542			35.6	-0.130383	-0.291319
35.7	238.41	494.14	195.09	114.66	115.8	108	55.97	119.92	159.17	129.63			35.7	-165.093	-155.95	-61.624	98.9655	162.559	169.464	110.897	416.82	193.242	233.785			35.7	-0.133363	-0.295473
35.8	248.12	494.81	196.1	114.4	114.5	107.63	55.5	119.27	159.84	128.16			35.8	-175.191	-171.455	-71.2302	90.4601	165.581	170.44	106.126	418.235	192.65	233.05			35.8	-0.117228	-0.300291
35.9	240.07	497.53	195.11	117.79	115.91	108.43	55.88	118.38	160.99	126.99			35.9	-198.651	-182.75	-59.3022	93.891	155.912	170.563	99.5335	410.508	195.942	221.446			35.9	-0.10341	-0.304512
36	238.67	496.57	193.23	114.99	116.13	107.43	56.49	119.26	159.41	128.42			36	-188.446	-179.659	-78.0781	90.7741	144.341	168.524	100.04	399.383	206.419	230.199			36	-0.104791	-0.309143
36.1	237.91	495.36	194.06	114.42	115.61	107.13	56.51	123.34	164.1	127.62			36.1	-194.194	-185.237	-74.414	82.6662	144.263	182.453	97.813	400.808	195.601	229.649
36.2	238.13	499.94	193.26	114.77	115.6	108.41	55.88	118.27	161.87	128.86			36.2	-214.735	-199.762	-75.4139	81.1313	132.214	177.127	102.975	386.616	188.852	228.286
36.3	247.9	496.13	194.81	113.82	114.5	107.88	55.69	118.72	160.23	126.98			36.3	-231.536	-199.371	-75.814	85.4354	123.847	183.629	91.7637	395.834	185.73	223.158
36.4	238.14	492.73	194.48	117.76	116	109.07	56.4	118.18	160.47	127.77			36.4	-237.133	-208.944	-79.7433	79.2896	118.475	187.26	97.2666	387.489	195.87	227.404
36.5	239.5	493.64	193.49	115.24	115.02	108.79	56.62	118.49	160.64	126.96			36.5	-251.343	-205.139	-78.7055	80.5851	117.679	189.254	86.2784	393.435	170.696	230.123
36.6	238.96	491.23	193.79	114.22	115.08	107.88	56.3	122.73	162.92	126.86			36.6	-257.821	-211.713	-79.7914	75.6845	113.023	184.52	92.4684	380.413	178.386	216.965
36.7	237.68	497.7	193.27	114.02	114.97	106.27	56.18	118.18	161.91	128.39			36.7	-277.369	-220.949	-88.1952	79.075	107.664	196.505	94.2818	373.47	148.637	204.526
36.8	247.83	501.11	195.99	115.07	115.01	107.49	55.94	119.01	159.71	127.04			36.8	-276.967	-234.734	-86.0483	86.2405	112.944	202.118	94.8275	366.029	155.384	201.769
36.9	237.19	500.14	193.12	118.09	115.63	109.38	56.17	118.18	160.44	126.27			36.9	-288.399	-244.406	-89.7582	78.7254	101.221	200.282	90.8627	365.605	154.047	191.245
37	238.2	497.84	194.56	114.32	116	108.54	55.12	118.56	161.03	128.66			37	-302.34	-246.305	-95.7357	79.5687	90.4851	190.231	92.8313	356.873	126.026	187.099
37.1	238.7	496.58	193.36	114.3	116.17	108.22	55.82	124.06	164.27	128.06			37.1	-290.748	-243.036	-100.415	78.7803	85.608	198.515	86.6939	344.395	135.152	180.298
37.2	237.08	494.96	194.74	114.88	116.52	106.19	56.32	119.38	161.41	127.71			37.2	-310.217	-252.138	-96.9152	88.6968	91.9351	198.751	82.5294	348.77	134.002	177.377
37.3	248.74	501.57	193.81	112.93	116.94	107.79	55.66	119.01	160.6	126.79			37.3	-319.499	-259.25	-100.457	71.1896	82.2439	198.979	87.0155	345.113	123.489	162.727
37.4	239.13	498.64	195.03	117.34	116.37	108.88	56.39	118.96	162.04	127.67			37.4	-333.637	-262.572	-98.0209	70.9571	83.8213	203.041	82.8806	330.529	126.123	153.526
37.5	237.43	496.56	194.56	114.06	115.84	108.18	56.82	118.94	161.83	127.38			37.5	-345.719	-277.881	-112.082	63.7765	61.9668	203.753	78.0823	333.533	114.659	150.707
37.6	236.56	493.9	194.87	113.98	115.52	107.47	55.64	122.96	164.63	127.86			37.6	-350.387	-274.1	-115.946	70.3131	58.4271	205.283	78.2872	326.062	108.634	139.387
37.7	237.64	496.36	191.82	114.33	116.49	107.11	55.61	118.23	162.27	127.34			37.7	-357.965	-279.581	-116.921	69.4903	49.1161	199.848	76.3894	324.357	86.8899	121.791
37.8	248.52	494.83	195.16	115.34	114.46	107.1	56.16	117.94	162.47	126.93			37.8	-371.115	-287.406	-120.713	73.1634	48.2387	206.471	73.8059	313.153	76.9164	120.11
37.9	237.42	492.77	193.91	117.51	115.32	107.99	56	118.18	161.33	127.42			37.9	-377.284	-295.719	-125.454	63.5455	57.4605	209.231	66.0057	310.117	70.3503	111.915
38	238.17	492.59	193.71	115.1	115.21	108.74	55.99	118.82	160.57	126.96			38	-437.407	-294.967	-121.925	60.9866	60.5276	215.132	61.5746	302.659	70.0724	106.079
38.1	238.23	497.28	193.31	113.79	115.93	107.5	56.02	124.53	164.39	128.22			38.1	-466.358	-307.141	-135.465	54.8481	47.7771	210.935	64.6343	293.122	69.9505	101.646
38.2	235.73	493.34	192.8	114.77	115.11	107.26	55.77	119.06	159.09	128.33			38.2	-462.294	-315.879	-140.194	60.8466	43.1916	204.95	58.9661	283.144	68.0058	97.8548
38.3	247.16	500.93	193.58	114.84	115.32	106.51	55.62	119.08	159.2	127.7			38.3	-450.721	-323.334	-147.464	56.5677	38.8517	210.429	58.8378	277.303	66.5483	90.2896
38.4	238.92	498.6	194.4	117.96	114.91	109.57	55.82	119.11	160.39	127.04			38.4	-443.73	-328.55	-147.144	52.3111	23.0156	205.049	50.2017	260.622	41.6569	82.7394
38.5	238.12	496.49	192.12	113.67	116.57	108.32	55.19	118.99	160.33	127.61			38.5	-434.988	-327.798	-157.285	62.8087	31.5985	210.712	48.6708	262.495	52.3385	71.8691
38.6	238.21	498.24	193.83	113.69	115.58	108.31	55.87	123.08	164.04	126.29			38.6	-422.528	-329.094	-154.49	54.5168	31.7945	213.385	46.8134	261.457	40.8629	72.3627
38.7	238.22	495.39	193.26	115.08	117.61	108.47	55.91	118.77	160.62	128.2			38.7	-434.201	-337.456	-168.234	57.682	31.6942	206.599	49.3026	243.868	43.8434	73.8747
38.8	248.32	497.88	192.7	113.74	115.99	108.56	56.32	118.44	160.01	126.81			38.8	-449.616	-339.739	-165.033	60.8829	31.6139	199.833	46.1094	239.082	46.827	75.392
38.9	236.36	497.97	194.17	117.86	116.64	108.73	56.03	117.82	159.7	126.68			38.9	-435.539	-334.681	-166.98	99.4901	123.797	227.451	44.0595	239.536	98.7788	48.1056
39	238.29	495.92	193.22	114.19	116.37	108.79	56.13	118.28	161.26	126.86			39	-441.725	-339.392	-171.851	108.346	98.5953	231.753	43.4633	228.934	108.243	73.5229
39.1	236.21	498.9	192.32	114.6	115.38	108.23	55.63	123.3	163	125.04			39.1	-420.113	-334.858	-179.519	104.146	80.7903	227.861	43.7299	226.51	106.023	80.4768
39.2	239.79	491.97	192.53	115.37	116.17	108.53	55.65	118.26	159.24	128.71			39.2	-439.777	-336.788	-174.299	100.83	81.4235	218.64	45.5275	215.293	85.5941	69.6912
39.3	248.64	497.63	192.86	114.6	116.43	108.14	56.71	118.26	159.56	127.88			39.3	-429.084	-342.186	-184.267	86.2766	62.0683	219.271	41.3655	205.465	71.9048	74.4348
39.4	235.52	494.19	195.09	116.83	116.46	107.74	55.97	118.34	161.47	126.69			39.4	-403.091	-346.426	-186.813	87.4363	62.6261	216.524	37.7975	197.601	84.6313	64.0096
39.5	238.22	496.47	193.98	113.41	115.99	109	55.89	117.52	159.64	126.97			39.5	-441.635	-339.579	-191.822	68.1668	55.7044	211.195	41.2176	191.623	86.1651	50.477
39.6	236.6	494.24	194.11	114.58	116.65	108.33	56.24	123	163.5	126.49			39.6	-434.832	-351.301	-203.443	57.5072	49.177	210.584	36.2878	193.503	88.3066	46.689
39.7	236.66	495.4	192.67	114.8	116.59	109.06	55.06	118.43	159.19	128.42			39.7	-417.325	-351.967	-206.255	60.7289	67.2481	214.904	33.4027	182.336	95.5694	61.2294
39.8	247.77	493.18	193.97	114.5	116.72	108.78	55.54	118.92	160.22	127.8			39.8	-415.593	-352.811	-206.53	64.0596	56.6495	203.466	35.3802	167.119	85.5403	46.6816
39.9	238.63	492.28	193.56	117.09	116.3	109.1	55.9	118.12	158.94	127.56			39.9	-406.249	-339.957	-219.129	53.4363	31.4709	205.677	31.1203	173.604	89.3982	52.0593
40	237.43	493.17	192.31	114.93	116.17	108.83	56.49	117.5	160.12	127.31			40	-424.535	-347.269	-222.326	53.4676	21.4348	202.465	28.4753	151.15	72.4078	43.0119
40.1	237.89	492.11	192.41	113.8	117.59	107.98	56.39	123.28	164.33	127.72			40.1	-419.217	-341.102	-225.956	54.7769	34.0704	198.527	31.7041	150.728	81.1162	40.6023
40.2	237.17	493.3	192.21	114.74	116.23	107.98	55.93	118.73	160.57	128.39			40.2	-412.342	-341.452	-230.418	43.97	17.6334	196.062	27.2166	141.768	80.4524	52.0722
40.3	247.19	493.51	194.12	114.02	116.01	109.02	55.82	117.74	159.04	126.77			40.3	-399.818	-348.89	-229.329	44.9551	15.5938	195.435	27.7612	134.426	84.9118	52.4891
40.4	239.53	495.06	193.72	118.93	115.92	109.7	55.49	118.8	159.62	127.51			40.4	-408	-336.885	-228.53	38.4253	9.13172	183.368	29.8626	123.915	76.1463	35.3041
40.5	240	495.62	192.39	113.8	116.2	108.39	55.41	118.23	158.99	126.43			40.5	-431.28	-339.377	-245.381	36.8977	9.69815	172.058	23.8893	119.13	64.3506	30.2549
40.6	236.21	493.87	191.68	114.66	116.37	107.96	56.03	124.62	162.58	128.1			40.6	-403.656	-343.644	-236.743	40.7696	-0.26839	177.411	28.2319	107.772	60.3642	37.6984
40.7	236.91	496.6	192.26	113.64	116.33	109.72	55.73	119.02	159.18	128.29			40.7	-414.346	-340.914	-237.298	20.2492	-14.4337	168.231	20.4495	96.2765	62.3816	41.5208
40.8	247.07	500.76	193.41	115.26	116.39	107.7	54.9	119.29	159.18	126.26			40.8	-398.858	-339.158	-249.539	30.2417	-21.7649	163.355	20.537	76.4363	49.4593	35.6179
40.9	237.86	495.99	192.91	117.14	115.44	109.11	55.92	117.56	157.92	128.48			40.9	-420.067	-335.034	-256.465	19.6273	-39.0024	158.22	15.0649	66.7298	52.5735	29.4105
41	237.03	493.87	193.09	113.73	115.53	107.81	56.2	118.7	157.19	128.04			41	-388.432	-331.593	-262.965	16.3179	-36.3913	167.482	14.0602	62.1487	25.9709	35.8944
41.1	239.31	492.64	191.22	113.67	117.01	108.02	55.36	123.48	157.19	126.28			41.1	-452.278	-325.249	-266.062	19.6937	-31.871	164.856	23.1347	57.423	37.3263	22.1981
41.2	238.41	496.18	191.54	115.23	116.06	109.12	56.3	119.28	157.19	128.46			41.2	-415.528	-328.025	-267.183	12.9023	-33.6678	153.466	17.17	32.5675	34.5968	28.9201
41.3	246.31	496.96	193.68	113.66	115.4	107.8	55.71	117.28	157.19	126.57			41.3	-407.802	-323.688	-267.1	25.4148	-43.6842	151.948	15.5944	39.5989	35.0787	22.6826
41.4	237.1	493.91	191.14	116.67	116.32	109.81	55.52	119.63	157.19	126.57			41.4	-412.678	-330.285	-276.807	13.3741	-41.9771	159.583	17.5459	23.3468	25.6119	18.0464
41.5	237.33	491.79	191.31	114.1	117.03	108.36	55.8	118.81	157.19	125.49			41.5	-427.099	-328.435	-275.109	19.2939	-58.2096	144.727	13.5694	11.5167	18.2153	20.7997
41.6	237.7	493.62	191	113.71	116.08	108.53	55.62	123.23	157.19	126.46			41.6	-396.716	-322.369	-282.451	16.2801	-64.8882	141.408	11.3302	2.43122	34.2759	10.623
41.7	236.53	497.17	192.87	113.94	115.68	108.52	55.72	118.68	157.19	126.46			41.7	-421.746	-315.686	-282.051	2.44726	-63.9425	141.759	8.30541	-9.82438	21.5213	9.9713
41.8	246.99	495.42	192.01	115.13	115.31	107.97	55.71	118.68	157.19	126.46			41.8	-389.724	-306.808	-291.182	10.649	-36.9041	130.856	11.6875	-7.53862	18.4693	2.88365
41.9	235.62	491.73	191.94	117.87	116.32	107.76	55.21	116.83	157.19	126.46			41.9	-429.052	-310.081	-291.817	9.68079	-51.7674	128.898	14.0499	-31.0615	3.94745	7.10493
42	237.18	494.36	192.86	114.56	116.36	108.72	55.05	116.88	157.19	126.46			42	-423.367	-291.722	-292.805	-0.541597	-50.2627	119.351	10.2567	-38.6487	-11.7488	-6.7369
42.1	236.27	492.64	190.77	113.78	116.12	109.78	56.08	116.88	375.53	126.46			42.1	-417.918	-300.106	-297.895	-9.45063	-63.4765	117.619	12.8433	-45.4971	2.25132	-13.6666
42.2	236.84	496.57	191.06	114.48	116.28	109.06	55.25	116.88	541.28	126.46			42.2	-404.033	-292.257	-301.925	-17.5137	-95.6755	125.554	8.81071	-52.2732	-7.34257	-7.15911
42.3	247.2	495.7	192.11	113.7	115.76	108.26	54.75	116.88	319.77	126.46			42.3	-426.47	-283.939	-289.52	-8.14125	-83.9475	124.069	1.9223	-71.3544	-15.6027	-25.6776
42.4	236.24	491.22	192.14	118.46	116.92	109.72	54.66	116.88	304.14	126.46			42.4	-396.03	-282.895	-302.893	-16.824	-93.2052	109.201	10.1589	-73.6764	-27.6043	-25.8569
42.5	236.84	491.9	190.17	115.44	115.96	110.23	55.42	116.88	291.72	126.46			42.5	-410.789	-277.858	-298.612	-8.23928	-93.0335	114.54	10.5275	-76.6613	-20.6585	-25.5634
42.6	235.81	491.16	191.73	114.14	115.27	108.22	55.72	116.88	277.51	126.46			42.6	-391.64	-264.425	-305.826	-14.6874	-96.8094	108.186	5.64918	-89.866	-14.9951	-27.6884
42.7	236.06	490.19	192.44	114.12	115.08	109.63	55.73	116.88	273.33	126.46			42.7	-417.819	-258.598	-304.715	-6.64992	-91.6893	104.753	7.22336	-102.155	-27.7857	-43.2392
42.8	245.32	494.27	192.04	113.53	116.6	108.71	54.52	116.88	261.76	126.46			42.8	-389.52	-258.073	-309.614	-5.54149	-94.5372	103.933	4.0071	-106.398	-22.6064	-34.5788
42.9	234.77	490.3	190.47	117.02	115.38	109.08	55.51	116.88	253.44	360.22			42.9	-398.786	-243.424	-313.435	-3.02246	-101.789	104.792	2.56178	-113.48	-44.184	-43.7347
43	235.58	494.04	191.39	114.37	114.98	109.18	55.02	116.88	247.17	337.82			43	-417.28	-241.183	-312.913	-12.5537	-107.474	100.585	3.25478	-119.444	-38.9295	-52.0994
43.1	235.7	492.21	191.18	114.31	116.61	108.41	55.54	116.88	239.04	315.58			43.1	-374.454	-237.728	-302.158	-12.321	-102.391	106.726	0.510414	-121.623	-36.5252	-41.2749
43.2	235.32	493.39	192.22	113.82	116.51	109.62	55.66	116.88	236.87	298.88			43.2	-392.368	-225.745	-318.211	-10.1711	-99.5426	108.194	0.462229	-128.927	-49.5981	-48.1576
43.3	246.44	494.71	193.2	114.12	114.78	109.27	55.43	116.88	228.51	285.18			43.3	-424.174	-222.54	-324.908	-23.4909	-99.0599	104.868	-4.18041	-144.546	-50.5514	-52.8762
43.4	236.96	492.38	192.1	116.13	117.42	108.9	56.01	258.71	223.14	270.12			43.4	-384.327	-215.285	-328.524	-16.4709	-129.236	104.404	-4.10083	-144.84	-72.2279	-60.1195
43.5	237.59	495.19	193.14	113.88	115.42	109.23	55.09	245.06	218.24	259.03			43.5	-382.859	-210.804	-318.136	-9.06358	-119.952	101.097	-7.15153	-149.223	-74.0542	-55.5091
43.6	237.98	493.63	192.56	113.11	116.92	109.63	55.16	232.93	216.69	250.67			43.6	-405.72	-200.542	-316.279	-22.2897	-107.069	95.2958	-5.50275	-158.05	-79.1914	-67.7914
43.7	239.02	492.29	192.61	113.9	116.12	109.2	55.28	230.64	216.56	240.23			43.7	-376.379	-190.377	-326.511	-13.0893	-120.539	116.5	-4.64307	-159.381	-62.966	-69.2141
43.8	248.28	501.2	192.7	113.57	116.59	108.41	55.49	214.67	208.74	233.59			43.8	-358.605	-189.105	-333.836	-21.0358	-105.08	103.222	-7.35722	-163.156	-67.6606	-77.0527
43.9	237.37	495.43	192.76	117.19	116.07	109.26	56.47	206.5	206.56	224.76			43.9	-380.512	-179.932	-329.914	-1.48534	-79.1965	89.4884	-7.69115	-167.427	-72.5544	-71.2473
44	238.11	495.47	193.34	113.9	116.38	109.32	55.93	200	204.32	218.31			44	-392.827	-172.89	-322.333	-10.1674	-119.701	92.919	-3.1518	-179.598	-87.8069	-89.5299
44.1	238.11	496.97	191.27	114.51	116.04	108.06	57.57	194.4	202.72	214.68			44.1	-361.673	-163.895	-330.136	-9.64741	-147.401	81.1304	-6.65878	-177.453	-91.6731	-93.5611
44.2	237.82	493.66	191.28	114.44	115.59	109.67	55.5	195.12	202.87	210.14			44.2	-350.897	-163.562	-330.432	-23.0793	-129.631	83.4248	-8.61976	-185.739	-89.0578	-85.7633
44.3	245.56	497.06	192.69	114.34	115.53	109.02	55.97	184.52	199.33	206.56			44.3	-379.013	-141.883	-328.762	-9.76349	-93.5777	89.3271	-8.81614	-194.776	-100.869	-96.5769
44.4	237.39	496.11	192.76	117.52	116.21	109.2	56.28	180.02	198.2	199.84			44.4	-380.208	-138.999	-339.872	-13.3759	-110.005	97.2399	-6.53032	-191.826	-107.55	-96.3733
44.5	236.86	495.14	192.53	113.52	117.49	108.42	55.99	174.48	196.13	196.28			44.5	-342.997	-130.208	-332.47	-25.2897	-131.576	87.3807	-6.96524	-195.14	-105.89	-99.1893
44.6	238.27	498.53	192.49	113.6	116.1	108.28	55.79	174.68	195.47	194.26			44.6	-334.297	-130.09	-321.612	-29.8833	-138.595	79.0681	-11.6804	-199.402	-122.812	-97.5467
44.7	238.23	490.33	192.07	113.94	116.78	108.31	56.51	174.97	198.33	190.7			44.7	-331.519	-110.012	-328.806	-42.3018	-121.151	85.895	-2.3577	-199.612	-137.77	-90.9515
44.8	247.29	498.27	194.03	113.91	115.76	108.63	55.9	166.98	194.22	190.12			44.8	-355.144	-103.836	-337.08	-18.0825	-110.263	89.097	-5.40186	-201.371	-119.633	-104.411
44.9	239.09	494.84	191.3	117.29	116.29	108.73	54.94	166.36	190.9	185.43			44.9	-334.52	-93.8162	-326.802	-22.2504	-118.256	78.8492	-6.81573	-211.059	-109.656	-116.449
45	237.22	501.48	190.94	113.61	116.6	107.91	56.62	163.93	190.54	182.62			45	-313.045	-85.6875	-330.665	-27.0958	-122.216	72.1568	-13.269	-212.933	-129.441	-107.241
45.1	237.77	496.64	191.33	114.07	115.59	109.87	56	160.63	190.26	182.02			45.1	-296.979	-70.7349	-319.415	-24.029	-119.837	71.8634	-5.01546	-217.792	-132.604	-120.031
45.2	235.37	494.4	191.64	113.99	116.32	108.54	54.96	164.27	195.37	178.39			45.2	-298.05	-68.9129	-312.92	-51.8378	-137.888	74.3132	-6.22512	-217.219	-142.316	-126.219
45.3	248.32	497.12	193.26	113.88	115.58	110.38	55.8	156.98	189.59	179.29			45.3	-294.979	-63.9279	-313.556	-50.4654	-132.901	69.1413	-8.48675	-217.645	-142.417	-122.122
45.4	237.26	495.14	194.08	118.58	116.52	110.4	55.59	154.3	188.34	175.68			45.4	-290.784	-54.5783	-316.154	-49.8095	-140.523	61.8452	-9.81811	-225.086	-149.657	-130.826
45.5	237.48	494.2	191.04	113.66	116.33	110.63	55.58	155.57	187.96	172.88			45.5	-278.23	-36.3182	-311.414	-57.9298	-142.211	67.7517	-10.8849	-228.609	-146.142	-124.67
45.6	237.13	495.32	191.93	112.52	115.79	109.2	55.99	153.38	185.73	172.69			45.6	-264.078	-26.6607	-311.404	-52.7985	-155.077	61.0239	-6.16975	-230.963	-150.428	-128.289
45.7	237.46	495.73	192	113.84	115.78	109.67	57.03	156.67	190.37	171.44			45.7	-254.022	-9.95341	-309.968	-57.3694	-141.27	59.2839	-11.8168	-238.711	-150.237	-126.929
45.8	249.23	493.5	193.11	113.97	115.56	109.36	56.21	149.23	184.59	170.44			45.8	-252.639	0.248791	-303.15	-61.3528	-140.031	65.3555	-7.82333	-235.83	-161.394	-134.19
45.9	238.08	494.51	191.97	118.23	116.1	110.59	55.47	149.18	184.39	168.83			45.9	-252.133	7.01624	-305.882	-64.0917	-135.088	62.7052	-7.95915	-229.178	-168.393	-140.968
46	238.5	492.93	191.01	113.43	115.66	109.12	55.94	149.09	182.99	165.49			46	-253.083	24.965	-296.238	-59.5229	-131.456	64.3311	-9.99668	-235.993	-188.176	-143.017
46.1	237.42	493.42	193.43	113.72	116.24	108.9	55.61	146.37	182.67	165.37			46.1	-226.08	31.9879	-294.462	-66.7848	-128.153	59.6004	-5.01961	-233.736	-192.904	-141.816
46.2	238.09	496.02	192.34	114.22	116.78	109.73	55.78	153.32	185.33	163.99			46.2	-232.788	35.5539	-287.42	-66.2175	-133.234	62.373	-10.0994	-243.135	-203.873	-157.768
46.3	247.8	499.14	191.36	113.31	115.98	109.36	55.29	146.32	180.88	165.21			46.3	-229.512	47.3056	-279.075	-66.8609	-136.644	58.9853	-5.71408	-245.533	-209.717	-151.512
46.4	238.46	496.72	191.88	117.88	116.14	109.29	56.62	145.88	179.18	161.12			46.4	-220.444	45.6444	-279.918	-65.3424	-126.226	55.6277	-10.7504	-250.064	-195.969	-157.762
46.5	237.5	494.46	192.83	114.01	115.66	109.66	55.41	145.83	178.71	161.51			46.5	-207.547	57.4815	-277.783	-74.0032	-108.051	41.8936	-5.43614	-248.776	-206.217	-168.637
46.6	236.62	494.29	192.77	114.33	117.32	109.51	56.69	142.81	176.94	160.39			46.6	-205.491	73.9005	-279.777	-87.2684	-116.034	48.0813	-6.21061	-246.252	-192.473	-169.294
46.7	237.6	495.3	190.8	114.33	117.29	109.37	54.82	149.02	180.19	160.29			46.7	-180.768	86.5412	-272.214	-74.7185	-99.5324	38.124	-6.44467	-255.131	-207.558	-170.005
46.8	246.72	493.72	193.08	115.02	116.6	109.76	55.59	143.17	177.57	160.87			46.8	-179.321	91.8816	-250.827	-77.5352	-110.369	39.5459	-6.56111	-247.33	-215.053	-166.681
46.9	238.71	495.19	190.88	121.78	118.16	111.94	54.82	141.1	177.76	158.93			46.9	-156.343	102.551	-248.329	-86.497	-127.342	45.9292	-9.20969	-241.154	-217.714	-168.006
47	237.07	491.82	192.19	120.84	117.22	110.46	55.22	141.42	177.07	156.1			47	-144.905	100.424	-244.802	-79.9744	-102.625	38.8152	-11.1931	-245.057	-219.027	-170.051
47.1	238.54	492.93	193.98	119.14	116.33	109.86	55.64	140.84	176.17	156.44			47.1	-138.647	119.41	-244.017	-70.4329	-105.872	45.0218	-15.9993	-242.088	-219.464	-169.865
47.2	239.5	492.03	192.61	117.89	117.08	110.41	55.65	144.46	178.67	155.12			47.2	-120.252	126.116	-237.064	-74.1303	-83.6499	42.5162	-9.16625	-244.215	-212.666	-168.607
47.3	248.72	499.5	194.18	116.84	117.03	110.29	56.01	138.23	175.6	157.93			47.3	-101.176	143.627	-236.863	-75.1037	-69.611	38.422	-7.85714	-244.893	-206.012	-163.99
47.4	240.21	494.81	191.86	121.38	116.97	110.81	55.3	138.96	174.93	155.76			47.4	-97.0453	149.35	-216.893	-74.8085	-68.0669	38.8809	-15.7795	-241.068	-215.283	-156.565
47.5	237.99	497.1	194.27	115.66	116.37	109.17	56.11	139.03	174.48	154.14			47.5	-78.8554	166.226	-219.56	-83.6358	-58.3016	36.9293	-15.8674	-239.53	-208.499	-158.48
47.6	239.88	495.4	194.27	115.42	115.59	110.5	56.01	137.92	174.32	154.19			47.6	-66.6071	169.01	-210.668	-82.5447	-63.3805	35.011	-4.57938	-243.278	-193.477	-169.06
47.7	237.88	494.61	192.14	114.63	116.11	109.52	55.11	142.93	175.4	152.1			47.7	-54.5965	176.609	-205.628	-97.9037	-37.5958	33.2945	-7.67791	-239.139	-202.741	-165.245
47.8	248.33	494.17	191.6	115.46	116.14	110.78	55.67	137.01	172.24	153.84			47.8	-35.1709	188.687	-197.58	-105.559	-24.6204	24.9509	0.07958	-236.248	-217.844	-162.162
47.9	237.62	498.72	191.96	120.91	116.11	111.56	55.66	136.48	173.29	151.57			47.9	-23.3748	196.961	-182.695	-108.382	-18.466	33.7557	-1.39299	-239.74	-222.312	-154.452
48	236.92	491.72	192.24	115.2	116.21	110.21	55.04	135.11	173.76	150.02			48	-9.19041	204.065	-186.395	-108.102	-11.9587	28.6944	-0.379534	-232.855	-206.956	-157.894
48.1	236.78	491.73	192.43	114.98	118.02	109.79	55.83	136.8	174.08	150.98			48.1	3.81355	221.35	-174.627	-114.208	1.26883	19.2475	0.0686111	-241.61	-206.596	-151.406
48.2	238.71	492.11	191.31	115.92	114.98	110.77	55.73	141.27	176.58	149.77			48.2	25.1773	225.801	-166.94	-125.899	-0.836058	21.8873	2.90696	-224.256	-211.697	-154.704
48.3	249.09	494.33	193.16	115.2	116.99	110.74	55.93	135.53	171.93	151.02			48.3	31.8207	237.737	-164.966	-116.585	-26.6667	28.0527	-3.61366	-212.048	-199.107	-155.78
48.4	238.87	492.74	194.02	119.02	117.46	111.06	55.75	135	173.69	149.22			48.4	43.834	253.705	-163.936	-127.341	9.77586	22.5539	-0.159147	-221.267	-209.97	-144.955
48.5	239.37	495.54	193.21	115.64	116.82	110.02	56.81	133.74	172.03	149.19			48.5	61.4538	249.389	-152	-124.358	34.9284	5.62466	3.18197	-219.271	-204.725	-147.819
48.6	240.01	497.38	193.23	115.16	115.8	109.99	55.96	134.92	172.86	148.41			48.6	78.0046	262.148	-140.11	-101.68	26.3814	10.8584	4.48659	-209.074	-201.492	-140.598
48.7	241.59	490.92	193.89	114.86	116.61	110.78	54.76	140.11	174.69	148.57			48.7	81.2128	272.176	-123.685	-126.327	25.17	3.50072	5.90567	-201.618	-207.454	-145.276
48.8	248.81	501.37	193.18	115.08	115.93	109.5	55.57	132.79	171.94	149.42			48.8	111.093	286.343	-140.525	-114.376	37.1983	12.3964	10.5508	-199.609	-213	-138.796
48.9	239.89	498.29	192.68	118.1	116.99	110.47	56.04	133.42	171.97	147.72			48.9	123.81	278.217	-122.81	-113.215	22.8816	7.54837	7.82032	-192.266	-222.314	-152.314
49	241.07	496.69	193.58	115.31	115.34	110.67	56.21	133.37	172.28	148.31			49	138.626	291.892	-120.398	-107.707	29.0161	6.48305	6.15072	-191.89	-227.594	-137.029
49.1	242.24	497.38	194.98	115.06	116.86	111.14	56.86	133.13	173.65	146.98			49.1	159.998	305.885	-108.019	-101.988	41.6405	10.1453	11.5064	-188.599	-208.257	-129.132
49.2	240.82	495.66	192.63	116.13	116.94	109.42	55.99	140.09	176.27	148.43			49.2	159.441	299.314	-103.563	-116.775	36.0537	7.36826	13.3286	-179.602	-206.61	-127.9
49.3	250.89	500.54	192.77	115.99	115.99	109.73	56.1	131.42	170.71	148.79			49.3	167.691	307.275	-97.3787	-94.0808	30.1104	6.44163	14.1402	-171.103	-195.399	-137.496
49.4	241.79	497.01	192.88	119.09	116.76	109.84	56.29	131.76	170.54	146.24			49.4	177.65	303.916	-86.7915	-102.847	51.2531	15.0427	10.9353	-178.093	-183.606	-129.127
49.5	241.18	493.76	192.46	116.03	115.49	109.98	56.58	130.13	172.41	145.59			49.5	199.354	320.305	-82.6064	-103.391	64.1428	2.26962	20.8509	-164.8	-187.104	-120.811
49.6	240.56	494.57	193.22	115.54	115.63	109.92	56.49	131.27	170.72	146.04			49.6	210.145	333.959	-77.3091	-100.227	64.6896	10.27	23.5916	-147.017	-175.707	-120.121
49.7	239.58	495.29	193.17	116.16	116.03	110.19	56.17	136.42	173.9	145.64			49.7	220.491	330.48	-60.9549	-111.732	75.2222	7.1828	24.5028	-150.291	-173.401	-117.56
49.8	248.69	498.63	194.98	114.89	115.74	110.37	56.51	130.8	171.31	146.26			49.8	238.25	342.958	-58.7064	-114.071	95.8729	10.7435	20.9512	-136.712	-174.085	-111.63
49.9	239.8	498.62	194.21	119.07	115.88	111.9	55.25	131.09	170.98	144.97			49.9	263.968	341.923	-45.7873	-120.797	109.535	6.37984	22.3215	-125.302	-172.905	-115.335
50	238.32	495.64	195.29	115.67	117.59	111.41	55.73	130.41	170.32	145.51			50	258.011	356.491	-45.6401	-118.843	98.0191	1.54084	25.3256	-126.526	-167.497	-116.514
50.1	240.68	494.47	192.52	114.09	116.57	110.52	56.26	130.5	171.12	144.42			50.1	281.179	349.639	-43.2417	-112.974	119.679	9.38552	28.7648	-113.858	-143.239	-104.08
50.2	239.93	492.01	192.64	115.74	116.36	110.34	55.58	136.17	173.59	143.77			50.2	288.202	354.528	-25.0517	-129.669	127.115	7.90991	24.8259	-106.171	-135.138	-102.172
50.3	250.37	497.22	194.23	115.51	117.27	110.07	56.21	128.89	168.92	146.86			50.3	298.903	356.855	-23.7364	-111.398	142.355	17.7616	29.5503	-99.3516	-141.519	-88.0092
50.4	239.93	495.54	194.21	118.68	116.66	111.07	55.57	129.72	167.9	143.53			50.4	320.894	362.249	-18.1882	-114.029	138.932	1.03647	27.2227	-87.6974	-126.929	-84.7785
50.5	240.13	493.48	194.06	115.9	116.09	111.42	55.67	130.08	168.18	142.97			50.5	321.927	363.905	-7.12462	-93.0042	144.921	0.0872242	31.3319	-80.4783	-120.092	-77.2978
50.6	239.69	492.73	191.63	114.33	116.88	109.31	55.32	130.2	168.54	143.13			50.6	344.384	366.026	-2.48829	-94.2938	166.395	17.6989	36.3679	-77.5765	-119.104	-82.9818
50.7	239.14	494.01	193.18	116.33	116.24	109.87	55.73	135.46	172.14	143.36			50.7	346.56	365.898	11.7577	-95.6809	161.081	4.6285	35.2906	-75.3536	-93.6632	-72.3776
50.8	250.02	492.93	194.01	115.3	116.24	110.74	55.98	129.66	170.17	143.97			50.8	348.482	370.148	17.8383	-95.9241	179.936	7.41443	41.5993	-51.1522	-111.569	-67.1826
50.9	239.99	490.7	195.3	118.86	117.53	111.61	55.37	128.49	169.41	144.37			50.9	358.878	375.554	27.9233	-99.4952	162.782	8.80837	48.8462	-48.3039	-91.5776	-67.9652
51	241.04	493.7	190.72	115.51	115.68	110.91	56.12	128.01	169.84	141.33			51	371.597	378.986	23.5885	-104.113	180.749	4.02004	40.0077	-32.8149	-75.0789	-70.1545
51.1	240.99	496.34	192.1	115.08	116.2	110.34	55.44	129.57	168.41	142.19			51.1	389.069	376.38	32.0507	-79.5494	184.413	-2.76392	43.5925	-29.6099	-80.4816	-50.4558
51.2	239.88	490.26	193.09	115.16	115.02	109.64	56.47	133.96	170.26	142.27			51.2	395.538	370.914	44.8971	-106.103	193.14	3.40191	39.7368	-18.0816	-75.6566	-45.6159
51.3	249.68	491.42	193.76	115.88	116.52	109.87	56.37	128.51	168.54	143.03			51.3	402.333	375.506	49.4943	-98.5426	184.878	-0.0835692	44.0679	-5.63702	-77.8358	-48.9172
51.4	240.36	490.6	193.1	118.92	115.3	111.53	55.81	128.82	167.18	142.43			51.4	412.367	367.074	61.0399	-119.732	196.22	9.06601	42.3925	9.07954	-58.469	-31.5581
51.5	240.41	491.98	193.7	116.74	116.21	111.27	56.4	128.59	165.83	142.56			51.5	412.358	378.792	67.468	-95.2607	192.57	8.55075	46.4249	9.21314	-62.5767	-26.8806
51.6	240.61	492.5	192.07	115.68	116	111.68	55.91	127.81	166.13	142.44			51.6	421.232	366.874	74.1093	-108.846	206.891	-2.12579	50.8207	18.3381	-59.4777	-17.6114
51.7	238.46	492.93	192.63	116.41	115.24	111.23	56.23	133.64	169.38	141.99			51.7	433.507	374.488	70.7094	-84.8742	221.129	0.83407	54.194	37.0199	-33.667	-10.846
51.8	246.69	494.71	192.17	116.16	116	110.56	54.72	127.84	168.07	142.76			51.8	433.014	363.227	80.9958	-108.071	235.128	2.06292	44.4079	48.8446	-26.9677	-7.11715
51.9	237.27	490.18	191.96	118.98	115.47	111.13	55.01	127.62	167.03	140.58			51.9	453.275	369.234	94.2609	-117.339	232.539	-8.52573	56.7809	50.6678	-38.4306	-10.3689
52	237.28	493.21	191.53	115.4	114.98	110.78	56.41	127.6	167.72	140.76			52	454.591	362.509	95.5594	-99.8474	233.551	3.62555	46.8551	64.0902	-11.7081	-11.4803
52.1	236	489.24	191.22	115.31	116.21	111.11	56.54	126.49	164.79	141.97			52.1	454.183	357.543	96.7504	-108.405	220.807	11.8837	60.9805	67.9573	-17.2681	-0.145526
52.2	235.79	487.47	190.48	115.71	115.76	111.07	55.3	133.3	170.16	142.72			52.2	458.421	358.132	108.747	-114.615	246.077	-6.14556	55.6649	86.7905	-10.0136	4.26557
52.3	246.48	487.58	191.32	114.64	116.46	111.42	55.9	127.91	167.26	143			52.3	462.516	361.076	110.986	-117.616	261.465	-2.56905	61.9182	95.4885	-30.5892	13.9088
52.4	235.9	486.9	188.78	119.03	116.07	111.61	55.38	127.57	166.23	140.1			52.4	461.507	350.746	125.755	-106.439	257.76	-5.71555	59.7242	108.525	-2.29918	11.3731
52.5	235.44	483.76	189.93	116.33	115.5	110.88	55.43	127.6	165.89	140.03			52.5	465.119	345.975	117.238	-109.039	250.851	-9.45719	66.6793	127.771	5.175	30.3853
52.6	233.86	484.97	189.88	116.54	116.66	110.74	56.52	126.09	167.84	140.96			52.6	474.105	338.526	133.175	-126.537	266.14	-17.2065	74.4259	138.221	0.138946	22.0103
52.7	234.29	489.36	190.77	115.98	116.6	110.43	56.11	132.21	170.11	141.03			52.7	470.059	338.565	133.09	-118.365	281.338	-7.5881	75.3305	145.899	12.4166	32.2358
52.8	243.4	489.22	190.03	136.59	116.16	111.21	56.16	126.92	165.1	142.34			52.8	463.993	327.273	139.877	-112.219	280.91	-8.2842	75.221	154.742	5.62649	35.2189
52.9	236.3	487.91	187.74	161.39	116.68	112.21	55.87	127.02	167.37	141.14			52.9	470.452	323.168	136.382	-109.912	295.242	4.13464	75.4816	164.599	6.36394	39.8951
53	235.79	489.18	189.96	113.91	115.14	111.42	56.22	126.32	168.14	140.66			53	475.522	326.693	138.187	-102.46	295.972	10.893	74.7904	174.974	15.1442	48.0597
53.1	236.51	490.52	190.74	115.38	116.09	110.66	56.38	126.8	166.44	139.38			53.1	471.186	323.491	143.451	-119.027	300.365	1.66134	81.5023	197.182	19.3814	48.5731
53.2	237.02	488.24	191.26	114.21	116.09	111.18	55.46	132.76	169.59	139.96			53.2	470.033	305.77	139.049	-126.163	319.234	-9.16576	80.6567	190.264	39.4727	38.9531
53.3	245.5	492.96	191.32	114.58	116.08	110.57	56.09	126.31	166.22	141.69			53.3	459.974	299.419	142.46	-90.7626	323.295	3.12123	82.3184	203.756	34.4096	63.9353
53.4	237.87	493.33	191.58	117.99	115.98	111.79	55.69	126.58	166.5	141.16			53.4	469.572	289.017	150.983	-125.792	292.186	-0.955321	86.3272	212.071	36.2699	62.5442
53.5	239.87	491.71	192.63	114.83	115.91	110.6	56.22	126.7	167.36	140.22			53.5	453.261	290.86	148.448	-98.9854	322.961	-6.04738	81.9079	226.182	62.0605	70.4826
53.6	239.64	492.21	192.23	114.56	115.3	110.77	56.34	127.3	165.98	139.72			53.6	455.524	288.812	155.924	-98.1676	308.558	-10.0086	83.2545	237.575	49.9371	79.0506
53.7	238.59	497.51	191.93	114.04	115.8	109.69	56.22	132.34	169.94	140.98			53.7	444.173	278.026	157.189	-96.8945	315.846	-6.9853	85.9916	244.218	41.8165	74.6406
53.8	249.1	495.73	192.89	114.82	115.38	110.7	56.57	126.51	168.72	142.07			53.8	432.4	285.633	160.194	-85.0162	334.135	-10.4909	91.4055	250.041	62.8668	93.6247
53.9	240.4	497.57	193.12	119.43	116.67	110.26	55.37	126.66	167.33	139.67			53.9	435.195	273.718	159.841	-91.4505	334.676	-5.41802	92.1222	271.111	65.9504	89.9027
54	239.72	496.41	191.76	115.17	116.42	110.53	56.17	126.82	167.96	139.42			54	427.712	267.56	159.004	-97.5053	324.702	2.1241	87.7741	276.336	66.4508	97.5913
54.1	240.46	495.74	192.76	114.44	116.84	111.9	55.62	126.67	168.34	140.94			54.1	424.112	263.167	162.659	-89.4352	342.03	-2.74486	101.109	288.324	68.454	102.651
54.2	239.78	498.52	192.02	114.41	116.44	110.03	56.09	132.31	171.58	140.77			54.2	424.107	261.692	162.692	-90.6462	342.037	-4.75797	100.886	301.685	65.5403	100.51
54.3	250.49	499.38	194.97	113.47	115.86	110.22	55.6	127.3	168.51	141.82			54.3	412.482	245.355	164.394	-91.375	334.741	14.7955	94.5518	308.842	81.3216	107.709
54.4	240.46	493.56	191.14	118.18	116.99	111.36	55.4	126.21	169.9	140.34			54.4	397.202	246.806	175.589	-54.344	334.158	16.7168	102.205	319.665	80.785	109.493
54.5	237.58	495.72	192.23	114.23	115.47	110.54	55.99	126.02	170.06	138.82			54.5	389.793	240.016	168.251	-76.8	347.785	31.8355	101.242	329.577	80.2132	121.05
54.6	239.11	495.33	191.79	115.26	117.47	111.18	55.41	126.1	168.99	140.59			54.6	377.883	234.419	172.027	-82.3429	338.895	14.2449	102.677	333.69	100.64	121.794
54.7	237.81	492.39	190.71	114.66	116.16	111.3	55.62	131.89	172.13	139.56			54.7	372.748	229.719	177.581	-83.5052	355.175	4.30383	96.9218	345.121	108.201	129.865
54.8	246.53	492.26	191.8	113.63	115.87	111.4	56.13	126.48	168.81	142.54			54.8	362.453	220.343	168.956	-29.6498	357.544	24.9155	94.8245	364.214	104.918	140.794
54.9	236.47	492.68	190.27	118.67	115.64	111.2	55.23	127.33	168.07	140.13			54.9	344.352	210.578	160.657	-78.8894	349.065	35.3366	110.591	365.444	111.699	147.56
55	235.5	488.79	191.62	112.27	115.08	110.53	56.78	125.57	167.74	139.68			55	322.364	205.79	167.727	-65.2818	347.607	24.0202	105.71	375.697	119.536	146.015
55.1	234.98	493.41	191.22	115.39	115.06	110.28	55.66	125.04	169.11	137.6			55.1	320.359	201.29	170.142	-54.6048	364.035	38.7296	107.119	391.546	116.423	155.214
55.2	234.99	491.41	191.31	113.68	116.17	110.31	54.76	131.52	170.78	140.1			55.2	317.071	194.793	165.94	-71.3541	371.185	37.9875	102.778	388.508	116.182	161.849
55.3	246.43	494.43	190.47	113.22	116.91	110.29	55.53	125.49	165.72	141.27			55.3	303.903	180.422	151.002	-69.6688	370.152	35.0992	100.545	396.825	129.887	165.456
55.4	237.09	491.54	191.06	117.36	115.2	111.72	54.6	125.3	166.31	139.83			55.4	292.715	169.571	164.74	-53.9325	367.907	39.288	106.8	393.533	157.48	170.528
55.5	235.42	486.29	189.94	114.51	115.33	109.98	55.8	124.08	166.6	138.97			55.5	265.593	182.1	147.599	-74.3443	378.895	30.8082	109.419	399.018	135.545	162.136
55.6	235.88	489.29	189.18	114.73	115.44	111.18	55.42	125.54	165.9	139			55.6	258.254	172.35	154.201	-53.4234	371.642	38.0479	112.133	408.583	150.876	167.154
55.7	237.08	488.63	189.83	114.2	116.04	109.29	55.6	130.93	169.77	140.1			55.7	267.465	163.603	150.245	-87.9689	390.373	52.3375	112.859	413.335	146.097	177.103
55.8	245.54	489.7	190.18	113.33	115.99	110.18	55.36	125.26	166.41	141.22			55.8	247.134	158.08	155.641	-58.7641	380.192	56.0997	100.345	431.385	151.586	178.395
55.9	235.81	489.38	190.79	118.44	115.27	110.81	55.42	125.39	166.19	139.27			55.9	236.918	141.055	155.246	-66.937	381.44	48.4873	109.662	425.842	146.381	168.736
56	235.04	491.02	190.44	114.86	116.97	110.01	55.37	125.96	167.3	139.49			56	232.674	143.909	156.295	-56.8271	384.525	64.8477	105.048	427.691	156.927	169.285
56.1	234.66	491.31	189.69	114.59	115.92	110.58	55.98	126.56	167.19	139.49			56.1	216.792	140.276	158.887	-58.0115	386.969	51.9358	122.074	441.084	156.598	170.091
56.2	237.26	488.91	189.31	113.93	114.96	110.28	55.89	131.84	172.33	140.03			56.2	203.62	127.174	153.748	-49.6846	379.918	61.744	119.239	442.655	157.556	177.471
56.3	247.17	488.69	190.09	113.66	116.43	110.34	56.03	124.79	167.69	141.12			56.3	183.964	137.642	153.532	-60.8962	372.097	53.9952	122.893	447.142	160.053	185.25
56.4	236.54	489.99	190.52	116.9	115.5	110.81	55.79	126.4	166.74	139.77			56.4	185.419	122.563	138.58	-63.4958	379.157	66.5025	129.99	457.063	183.862	183.06
56.5	236.77	491.11	190.27	114.43	116.1	110.69	56.04	124.92	165.82	138.76			56.5	171.535	102.719	147.373	-54.384	382.919	58.6686	125.84	447.169	144.811	182.209
56.6	237.48	489.73	190.71	113.04	115.88	110.67	55.67	125.79	166.98	139.56			56.6	152.493	109.253	144.059	-49.2482	372.411	82.7236	127.558	470.398	162.959	185.258
56.7	237.72	490.07	190.46	115.18	115.11	109.23	54.85	131.01	170.16	138.93			56.7	149.327	93.1526	161.134	-34.6696	362.017	73.6029	121.75	452.979	171.258	187.924
56.8	246.21	491.36	190.06	114.34	115.61	110.88	55.98	125.88	165.71	141.8			56.8	136.958	92.6599	146.347	-44.0477	353.846	71.8682	123.355	464.99	181.089	194.446
56.9	234.29	491.3	192.13	117.33	115.09	111.58	55.33	125.53	165.33	139.14			56.9	136.109	93.9599	150.746	-21.1596	346.462	66.8709	127.651	457.459	161.653	191.049
57	236.69	490.33	189.86	113.91	114.98	109.91	55.04	126.11	167	141.5			57	128.613	72.2628	151.377	-45.3474	333.892	81.3796	125.342	452.624	169.289	189.68
57.1	236	488.6	191.21	113.87	115.28	110.5	56.54	125.88	166.13	140.63			57.1	125.58	69.9766	138.951	-45.1234	334.438	85.7146	130.642	456.046	171.897	191.257
57.2	236.39	492.77	190.61	113.32	115.76	110.24	56.02	131.53	169.56	140.89			57.2	110.006	65.4304	139.04	-14.1929	324.58	87.0762	128.87	455.554	175.201	182.817
57.3	248.72	496.07	191.2	113.08	115.59	110.44	55.79	126.92	166.33	141.46			57.3	104.957	63.6836	138.562	-25.8997	326.542	90.4913	125.452	456.632	186.138	188.94
57.4	236.97	491.76	188.89	117.36	115.01	111.84	56.5	125.77	166.01	141.1			57.4	88.2692	46.7785	136.122	-15.4629	316.742	101.378	125.478	464.709	174.411	203.979
57.5	236.14	492.29	190.89	113.28	114.59	110.2	56.21	123.97	167.6	141.39			57.5	91.4909	48.9273	136.904	-22.6293	313.202	108.263	129.882	450.539	175.671	203.092
57.6	238.08	486.92	192.06	113.49	116	110.08	56.99	126.9	166.22	141.36			57.6	86.6915	54.6027	148.789	-29.4101	301.42	100.153	135.111	454.752	169.724	200.516
57.7	236.22	488.68	191.21	114.13	115.6	110.52	55.37	131.84	170.98	141.76			57.7	69.6631	34.0751	145.027	3.80713	284.7	105.713	135.083	442.647	176.594	194.78
57.8	247	493.68	189.59	113.22	115.37	111.22	57.26	124.48	167.58	142.5			57.8	67.5338	40.862	143.853	6.54024	294.715	103.326	130.677	453.485	197.37	197.065
57.9	236.64	493.47	189.92	117.84	115.73	109.43	56.38	126.06	166.32	141.88			57.9	64.9502	37.3003	146.729	-8.75752	291.599	110.913	119.638	450.168	182.88	196.017
58	237.47	493.36	190.89	114.07	114.96	109.94	55.92	126	167.89	142.27			58	71.1288	33.5963	153.179	2.0522	274.142	116.312	133.111	442.009	181.763	209.548
58.1	237.13	492.74	190.27	113.02	114.91	109.43	55.61	125.37	168.09	142.31			58.1	81.2231	39.0097	156.129	8.98838	262.704	128.09	141.078	449.632	182.602	193.862
58.2	238.51	493.79	190.36	113.53	115.14	110.42	55.32	133	172.22	141.01			58.2	46.7189	32.3986	161.678	-22.5622	264.513	136.182	118.949	442.686	162.003	193.34
58.3	244.97	494.93	191.13	113.1	115.63	110.7	55.86	126.78	168.4	143.74			58.3	43.0252	15.1303	165.825	-7.76783	233.254	130.752	129.955	441.039	178.065	179.06
58.4	236.97	492.93	190.46	117.54	114.84	110.89	56.61	126.73	167.27	143.17			58.4	51.1908	13.6503	159.845	3.21942	247.082	135.045	125.675	436.594	173.745	178.011
58.5	236.37	489.63	190.87	113.49	115.28	110.02	55.89	127.4	170.23	144.38			58.5	32.7983	2.14733	169.86	-15.2458	238.392	136.19	123.204	427.667	179.337	173.717
58.6	235.78	488.48	190.81	112.39	115.58	110.62	56.31	126.92	169.64	143.26			58.6	40.5773	-0.570236	161.265	7.75246	224.683	149.201	128.057	427.86	171.53	180.864
58.7	235.77	488.04	189.72	113.96	115.71	109.88	56.56	131.5	171.69	144.17			58.7	28.2161	-6.09845	170.504	-19.9545	226.755	144.454	125.876	410.918	164.983	176.909
58.8	246.51	491.86	191.04	113.78	113.89	109.67	55.88	126.47	170.56	145.89			58.8	31.0107	-19.5771	173.365	-4.33949	228.224	151.66	128.89	411.269	164.127	172.043
58.9	235.74	488.19	189.22	116.97	114.06	111.96	56.21	127.28	169.5	144.9			58.9	17.8231	-21.2672	180.645	-17.0543	220.001	154.289	129.259	412.48	166.057	172.221
59	236.82	492.47	190.53	113.32	113.29	109.57	55.69	127.41	170.43	145.57			59	13.4728	-29.8249	164.813	13.3262	197.849	159.301	126.362	408.992	150.423	165.041
59.1	235.32	490.26	192.59	113.81	113.64	110.76	55.91	127.99	171.01	144.88			59.1	5.83763	-25.3291	168.992	11.0298	200.683	149.11	118.925	399.209	155.618	165.254
59.2	236.92	490.83	190.47	113.11	114.82	110.26	56	131.11	173.57	146.54			59.2	-3.90012	-40.3482	184.669	12.6502	209.131	152.042	124.537	386.071	159.247	155.769
59.3	246.66	495.68	191.03	113.78	114.98	109.78	56.2	127.62	170.17	145.79			59.3	-15.7979	-48.9995	174.858	-9.93662	209.911	170.446	114.774	383.572	158.844	148.116
59.4	236.46	490.7	188.3	117.27	115.14	110.49	55.58	127.48	170.03	146.67			59.4	-9.71661	-52.1123	179.721	-2.72939	187.651	166.078	107.069	386.666	158.361	157.341
59.5	237.4	490.8	191.22	113.5	115.48	110.12	56.06	128.29	170.79	147.21			59.5	-21.0288	-59.0839	181.569	-19.7118	179.373	176.306	118.175	377.726	137.01	150.201
59.6	236.03	489.69	189.47	112.88	114.22	110.02	56.03	127.84	171.66	146.46			59.6	-18.6196	-63.4677	180.908	-19.7463	180.342	175.864	109.918	368.4	124.78	139.528
59.7	235.19	491.11	188.84	113.7	113.79	109.62	56.38	134.69	174.32	146.41			59.7	-35.1901	-78.9048	168.251	-23.7168	176.769	178.357	114.106	376.163	126.957	151.704
59.8	245.58	494.89	191.39	113	114.06	110.93	56.33	128.92	173.39	148.16			59.8	-40.0549	-78.8329	179.5	-0.096981	178.134	184.063	110.501	378.855	142.679	138.455
59.9	237.4	489.17	190.37	117.06	113.31	110.49	55.99	127.78	173.2	147.84			59.9	-55.7482	-79.975	169.547	-12.2948	190.213	184.59	111.15	361.718	123.382	118.475
60	236.87	487.49	191.59	113.28	114.31	108.93	55.87	127.72	171.98	148.3			60	-58.8705	-92.9099	166.1	-7.59705	194.947	182.061	101.209	360.368	119.627	118.017
60.1	234.72	489.81	189.09	114.12	114.34	110.1	56.27	128.58	172	148.02			60.1	-73.4581	-104.18	162.003	-6.60275	142.133	192.405	108.913	361.605	115.36	110.994
60.2	235.12	490.5	191.09	113.18	114	110.37	55.88	135.69	176.09	148.46			60.2	-84.399	-102.243	150.989	-4.24316	147.136	194.42	94.2693	358.118	101.166	103.314
60.3	247.16	490.03	189.92	114.24	114.17	109.82	55.8	129.92	171.48	151.8			60.3	-94.374	-102.463	160.906	-16.319	127.572	197.549	99.4495	346.96	93.0946	96.8133
60.4	236.83	486.8	188.87	117.33	114.34	111.32	56.11	129.81	172.02	149.98			60.4	-89.3542	-119.257	164.492	15.9914	140.287	199.889	90.6263	342.338	93.9785	76.9268
60.5	236.24	485.42	189.68	113.34	114.81	110.16	56.08	128.67	172.29	151.91			60.5	-109.046	-113.993	159.299	0.554912	125.403	196.839	96.6551	340.594	94.9178	72.6685
60.6	236.8	484.99	189.52	113.04	115.68	110.57	55.96	129.27	173.67	152.09			60.6	-104.251	-127.849	161.795	-25.0565	124.106	209.967	92.0352	332.993	60.8097	63.0675
60.7	236.38	487.28	190.12	114.62	113.94	109.3	56.39	134.86	176.18	152.56			60.7	-115.023	-128.439	162.659	6.93665	108.198	201.228	91.648	332.571	73.5712	41.97
60.8	245.53	490.14	189.78	114.11	113.87	109.23	56.19	129.69	172.1	154.86			60.8	-132.263	-132.399	161.65	6.54906	113.529	194.675	82.8364	321.484	54.7526	40.3402
60.9	236.39	490.13	188.99	117.34	114.6	109.8	56.8	129.99	173.36	153.39			60.9	-138.618	-137.935	152.401	-9.34661	95.9019	96.9946	85.4928	321.039	57.8881	34.5142
61	237.43	492.16	189.07	112.41	114.11	110.18	54.96	130.6	173.84	154.06			61	-142.383	-139.584	152.504	-3.05503	94.9423	90.6099	78.8797	314.493	57.4011	23.2236
61.1	236.46	488.1	190.23	112.03	114.17	109.74	56.48	131.59	174.84	155.63			61.1	-156.79	-137.43	145.648	-19.7528	76.5544	137.119	81.0358	306.683	38.6204	13.1953
61.2	236.67	487.79	188.84	112.47	113.56	110.28	56.68	136.83	180.14	154.67			61.2	-159.387	-153.633	145.357	-18.1598	83.7099	141.532	77.6808	298.525	29.2433	10.2694
61.3	246.46	493.2	191.23	113.36	114.18	109.8	56.27	131.21	176.14	158.81			61.3	-183.606	-150.692	151.456	-51.7361	61.6574	167.002	76.7441	302.582	31.2699	-2.49777
61.4	236.56	492.33	188.88	116.8	115.23	110.51	56.23	132.37	174.96	157.97			61.4	-175.252	-140.751	144.991	-27.8355	63.1362	152.321	74.0633	295.479	15.8835	-0.747155
61.5	237.3	491.03	188.47	113.26	114.13	110.48	56.06	132.02	179.1	159.03			61.5	-187.014	-146.309	143.75	-32.5191	48.9886	184.337	64.1041	273.195	5.22022	-19.9273
61.6	236.97	495.84	189.71	113.11	114.58	111.14	55.99	132.36	178.78	157.33			61.6	-202.127	-150.641	141.986	-24.2607	63.1177	171.359	72.3467	274.166	6.65149	-24.1643
61.7	236.69	491.09	189.74	112.62	113.42	111.03	55.64	138.5	182.76	159.56			61.7	-203.81	-169.33	147.728	-62.1065	42.9571	180.611	61.2582	265.566	-13.9223	-30.7974
61.8	246.26	494.19	190.18	113.94	115.01	110.3	56.23	132.97	180.18	162			61.8	-195.523	-160.277	139.89	-47.2169	39.7676	188.817	60.322	267.643	-9.04665	-39.5814
61.9	236.74	491.5	189.91	116.22	113.27	110.21	55.58	132.29	179.4	162.01			61.9	-213.085	-173.059	127.677	-78.9725	27.888	118.167	63.6903	264.004	-7.17668	-45.9268
62	238.31	498.48	188.33	113.92	114.31	109.89	56.7	132.31	178.59	162.17			62	-209.702	-172.749	129.188	-47.8364	12.851	116.736	49.8993	253.226	0.0600176	-41.623
62.1	235.52	497.86	189.29	112.16	113.2	109.7	57.04	133.6	179.52	163			62.1	-207.494	-174.636	132.815	-12.4848	32.5048	141.23	65.9016	251.385	-7.75404	-53.7742
62.2	236.39	486.84	189.38	113.17	114.78	110.23	55.91	139.64	184.31	164.31			62.2	-225.523	-186.097	135.72	-7.00233	9.57697	160.388	46.6088	244.14	-16.229	-46.1108
62.3	245.16	489.07	190.59	112.13	113.87	108.67	55.49	134.27	181.01	168.14			62.3	-220.357	-187.489	123.675	-36.262	25.7264	171.977	35.1548	232.806	-20.4175	-53.8733
62.4	236.93	486.67	190.27	115.53	114.91	111.21	55.22	135.64	182.51	166.22			62.4	-219.264	-188.308	108.795	-59.2314	14.3699	176.135	38.5172	222.926	-1.41859	-57.6902
62.5	236.72	487.59	190.98	112.12	115.41	108.67	55.92	134.03	182.33	167.73			62.5	-228.98	-199.497	100.362	-55.8397	9.7776	174.787	39.6266	214.394	-23.7391	-60.9446
62.6	234.48	484.78	190.37	111.34	113.63	110.43	56.85	134.89	184.61	169.47			62.6	-233.784	-204.906	92.4672	-30.1636	-19.8226	180.829	27.2137	206.48	-25.4313	-58.8979
62.7	235.44	489.27	189.63	113.02	113.9	110.21	56.59	140.9	187.07	169.78			62.7	-232.638	-210.983	89.9031	-41.7853	-23.4312	188.652	29.0944	197.914	-20.2001	-47.2781
62.8	246.52	493.38	190.74	112.58	113.16	110.32	55.84	136.39	183.36	175.44			62.8	-246.249	-212.196	84.1562	-26.8379	1.45482	189.621	21.3079	196.387	-11.5367	-58.132
62.9	236.3	487.12	190.32	117.93	114.19	110.63	56.29	136.78	184.3	172.06			62.9	-242.323	-220.053	74.5824	-46.7339	-13.4988	163.566	14.5018	186.95	-36.5249	-69.9201
63	235.33	485.73	188.7	112.91	114.88	110.84	56.26	137.26	184.22	174.19			63	-261.239	-225.868	77.4631	-48.4854	-21.4369	182.801	20.1887	171.586	-36.5313	-62.0856
63.1	234.93	487.51	189.76	113.38	114.22	110	56.72	138.39	184.58	175.21			63.1	-261.588	-220.354	81.0946	-32.5374	-25.3711	173.703	8.04218	166.425	-50.3569	-55.802
63.2	237.87	492.21	188.6	111.74	114.48	110.33	55.68	143.4	187.39	177.72			63.2	-270.893	-216.172	69.62	-72.0173	-36.2017	171.378	0.199549	157.581	-28.1351	-61.7828
63.3	245.52	489.78	190.98	113.8	114.09	110.02	56.66	138.39	187.29	182.39			63.3	-281.415	-212.108	63.8723	-59.5384	-41.1588	181.776	2.95731	149.594	-35.2786	-64.3165
63.4	237.96	489.21	190.47	116.77	115.09	111.29	55.55	139.71	189.21	179.92			63.4	-293.069	-224.44	70.4927	-86.6507	-42.4881	158.824	3.14187	141.697	-44.4831	-76.6504
63.5	236.86	488.66	189.41	112.26	114.23	110.27	56.2	140.12	188.84	181.9			63.5	-285.802	-229.756	52.3779	-71.4573	-43.2139	161.634	-5.02702	140.776	-43.6139	-65.3954
63.6	235.69	484.22	189.84	112.57	114.46	110.3	56.02	140.09	189.21	184.27			63.6	-269.748	-214.509	59.3442	-117.925	-41.8527	151.134	-0.15618	136.881	-52.1303	-70.9493
63.7	236.68	484.08	189.78	112.89	113.94	108.89	56.4	146.01	191.79	184.42			63.7	-279.495	-226.142	55.0757	-111.102	-50.9876	137.596	-2.02165	125.576	-63.4594	-80.1594
63.8	245.47	488.48	191.37	113.17	113.8	108.9	56.76	142.1	193.47	189.72			63.8	-278.982	-220.582	47.1325	-111.521	-66.7597	145.102	-8.23172	122.031	-74.9286	-85.9675
63.9	237.72	490.82	190.81	116.28	114.86	110.34	55.8	141.5	194.24	188.46			63.9	-280.551	-212.803	43.2287	-130.003	-94.7947	135.566	-20.491	107.778	-76.141	-76.9236
64	237.04	493.63	188.53	113.14	114.01	109.64	55.69	141.86	193.37	191.37			64	-275.473	-221.825	47.9629	-119.046	-103.146	133.864	-15.2771	101.018	-66.2526	-91.3667
64.1	237.88	489.12	190.18	112.37	114.24	109.64	56.81	143.38	195.98	192.27			64.1	-293.822	-218.031	40.567	-123.813	-98.9665	126.804	-8.78162	81.3491	-70.4734	-88.266
64.2	236.38	489.19	189.44	112.09	114.06	110.18	55.57	150.7	198.51	194.67			64.2	-285.178	-218.717	34.4026	-108.33	-105.674	120.54	-22.1821	82.973	-69.0082	-92.538
64.3	247.77	496.19	190.07	112.72	114.53	109.51	55.98	144.71	194.76	198.77			64.3	-287.423	-217.683	32.8294	-146.408	-118.331	127.557	-26.4248	56.2758	-82.8507	-90.8063
64.4	237.53	489.79	190.24	116.44	112.7	108.88	57.03	145.12	196.51	197.93			64.4	-294.43	-218.639	31.2815	-136.938	-109.618	112.863	-29.3561	57.1648	-96.0955	-89.1335
64.5	236.21	492.04	189.39	112.68	113.84	109.13	55.96	145.7	195.8	201.16			64.5	-300.969	-213.67	26.4739	-173.103	-133.502	93.3907	-30.8989	38.7911	-93.3999	-90.1406
64.6	237.04	493.5	189.07	112.16	113.23	108.58	56.17	146.21	197.84	204.8			64.6	-286.43	-203.039	34.7815	-155.958	-126.158	90.4052	-29.9888	31.1946	-83.9448	-108.094
64.7	235.61	494.97	190.46	112.67	113.54	110.23	55.7	153.38	202.43	205.01			64.7	-298.377	-205.092	15.4185	-147.793	-128.475	89.9466	-45.0396	19.9748	-99.7186	-102.505
64.8	246.9	498.71	190.23	112.78	114.26	108.33	54.88	149.63	201.76	208.79			64.8	-288.841	-212.029	19.0644	-144.353	-137.948	96.1537	-44.8282	17.4613	-102.474	-106.105
64.9	237.38	494.33	189.41	116.61	113.7	109.87	56.4	149.56	203.62	209.11			64.9	-304.753	-199.853	17.7269	-194.73	-153.666	79.2729	-47.3573	-17.8874	-121.426	-116.113
65	235.03	490.48	189.98	113.66	113.42	110.07	56.47	150.06	205.32	211.64			65	-311.667	-193.01	7.34862	-163.943	-167.425	71.711	-45.845	-19.3743	-108.461	-111.328
65.1	235.38	493.76	190.19	112.27	113.52	108.4	56.63	151.37	204.13	212.99			65.1	-296.836	-202.067	2.59061	-165.789	-170.156	79.3284	-51.2872	-31.2975	-114.155	-126.675
65.2	236.73	492.89	188.62	112.83	113.68	109.96	56.02	156.79	207.83	217.06			65.2	-298.45	-185.246	5.66987	-158.266	-167.785	64.2364	-55.4445	-40.2913	-119.74	-134.557
65.3	245.48	495.1	192.47	111.36	113.74	108.97	56.22	152.6	207.84	219.68			65.3	-303.717	-179.127	-7.65413	-155.056	-166.457	61.1418	-46.5666	-51.8302	-124.771	-122.927
65.4	235.93	488.87	188.18	113.84	113.66	110.12	55.32	153.79	209.28	221.18			65.4	-307.675	-178.337	-16.8678	-163.638	-180.648	54.9206	-53.2438	-59.2928	-115.356	-131.866
65.5	236.04	494.88	189.74	112.16	113.43	110.37	55.73	153.39	211.2	224.8			65.5	-310.735	-178.218	-16.3574	-154.121	-169.573	45.9415	-53.8138	-72.3208	-124.396	-141.628
65.6	234.1	490.4	189.48	111.76	113.91	109.86	56.28	154.54	211.02	226.39			65.6	-296.114	-180.616	-5.60644	-146.929	-177.622	38.4374	-48.3544	-80.8014	-129.817	-141.251
65.7	234.12	488.66	190.68	112.34	113.78	108.81	56.18	161.39	216.12	228.29			65.7	-293.419	-164.418	-19.876	-136.359	-202.005	42.6196	-61.0585	-85.5905	-129.758	-130.041
65.8	244.59	489.33	190.41	113.26	114.11	109.58	56.58	157.16	214.74	233.5			65.8	-299.505	-170.739	-27.7203	-120.387	-188.673	33.2968	-62.0197	-91.9444	-135.93	-142.406
65.9	234.36	487.09	188.56	116.3	112.08	109.44	55.73	157.39	216.43	237.31			65.9	-304.855	-166.69	-18.3858	-123.713	-210.407	30.3762	-83.0635	-104.462	-143.34	-151.473
66	234.31	489.28	190.36	111.94	114.86	109.83	56.48	157.89	217.13	239.3			66	-301.912	-161.303	-20.3421	-164.149	-192.85	41.1239	-64.0532	-109.376	-146.215	-150.664
66.1	233.91	490.32	187.21	112.77	114.17	109.29	56.6	159.83	219.42	242.3			66.1	-292.419	-146.463	-39.6173	-144.441	-194.25	43.0062	-72.4236	-123.169	-144.404	-157.701
66.2	234.13	490.46	189.94	113.17	114.39	110.29	57.11	167.33	226.88	246.87			66.2	-302.923	-145.626	-43.1749	-126.14	-196.4	33.9791	-67.9951	-132.884	-149.172	-159.563
66.3	245.44	492.19	190.18	112.16	113	110.12	56.69	161.73	223.1	251.72			66.3	-282.645	-141.971	-47.6778	-123.588	-197.625	37.9746	-83.6271	-141.109	-160.535	-152.498
66.4	234.73	490.76	188.56	115.62	113.16	109.96	56.59	162.33	225.27	252.93			66.4	-300.212	-117.91	-44.5009	-137.978	-237.688	38.7471	-81.2844	-155.141	-161.798	-147.648
66.5	234.48	488.57	189.18	112.19	113.34	109.3	56.47	163.19	225.5	255.91			66.5	-275.595	-124.111	-57.8292	-158.736	-205.325	16.2273	-72.3991	-167.323	-188.946	-155.408
66.6	233.72	489.13	188.37	112.11	113.03	108.69	55.45	164.83	227.36	258.03			66.6	-287.326	-117.219	-44.1566	-138.259	-237.045	24.4968	-81.1625	-167.896	-177.63	-154.807
66.7	235.44	489.39	187.67	112.52	114.36	108.89	56.32	172.52	231.71	262.29			66.7	-278.659	-102.791	-62.5434	-135.143	-245.939	38.3018	-80.3257	-193.155	-160.332	-153.495
66.8	244.28	492.36	188.54	111.98	114.66	110.57	56.11	168.33	232.19	266.83			66.8	-283.048	-105.936	-58.1989	-129.156	-245.188	17.0743	-99.8017	-197.006	-175.38	-148.882
66.9	234.43	492.79	188.37	115.68	113.71	109.51	56.46	169.08	234.91	269.66			66.9	-278.102	-88.8501	-61.8563	-148.519	-257.538	20.4257	-82.338	-198.151	-181.942	-149.625
67	236.8	494.97	189.71	112.58	114.93	110.31	56.5	169.63	233.44	274.79			67	-270.67	-89.1906	-75.0523	-108.069	-256.956	19.0117	-87.9305	-211.168	-190.904	-164.911
67.1	233.99	491.57	187.63	112.8	114.33	108.27	55.57	172.13	237.93	277.49			67.1	-262.512	-72.3582	-61.681	-153.437	-241.989	15.3911	-79.2685	-209.72	-191.37	-165.067
67.2	236.09	490.28	189.6	112.83	114.28	109.34	55.77	178.52	241.46	281.02			67.2	-258.342	-74.9394	-58.2119	-133.696	-255.11	4.03444	-86.9153	-219.931	-200.051	-165.152
67.3	243.74	497.32	190.76	111.92	113.46	109.27	55.99	175.03	240.36	287.82			67.3	-249.211	-62.9994	-59.0294	-128.106	-241.228	-25.2314	-79.8702	-223.989	-193.529	-176.619
67.4	234.51	494.83	189.81	116.46	113.48	109.6	56.77	175.63	240.73	287.23			67.4	-261.306	-54.663	-63.128	-117.143	-251.27	-2.27774	-81.5857	-233.941	-194.719	-159.892
67.5	235.01	494.16	189.09	112.93	113.71	109.4	56.3	176.88	242.07	294.18			67.5	-244.75	-30.3172	-54.676	-147.824	-237.872	1.03075	-82.2821	-249.97	-191.18	-167.166
67.6	234.48	491.91	188.28	113.01	114.13	109.02	56.64	178.91	243.83	297.39			67.6	-231.606	-32.726	-52.8877	-90.7503	-253.071	7.47798	-75.2761	-247.645	-197.802	-181.432
67.7	235.13	493.12	188.73	112.6	112.41	110.5	56.3	186.04	247.93	302.5			67.7	-233.227	-21.4615	-50.5465	-139.834	-245.429	-15.3035	-82.1777	-257.4	-205.192	-169.994
67.8	246.36	497.87	188.82	113.08	114.27	109.12	56.87	182.12	247.6	309.37			67.8	-227.177	-18.5438	-53.1226	-75.7233	-240.183	-18.435	-85.4675	-260.415	-206.003	-170.673
67.9	235.77	496.17	190.57	116.92	112.47	110.22	55.56	183.87	250.34	311.01			67.9	-217.413	-7.62817	-41.4584	-97.1995	-252.14	-8.53242	-81.4762	-272.354	-200.975	-179.608
68	236.06	494.1	190.7	112.53	113.13	109.02	56.04	185.12	251.92	316.54			68	-198.045	11.3712	-49.4832	-86.613	-248.478	-25.3853	-94.8902	-264.946	-205.975	-165.554
68.1	236.92	490.67	189.26	112.83	112.3	109.17	55.52	186.18	255.02	321.93			68.1	-204.522	29.9054	-52.496	-88.7699	-235.398	-0.519533	-72.1737	-277.702	-230.268	-162.362
68.2	236.12	489.84	188.56	111.64	113.71	109.8	56.04	193.44	261.47	325.68			68.2	-189.185	38.9811	-48.0725	-114.088	-237.129	-3.29779	-77.4288	-292.068	-210.632	-164.964
68.3	245.59	494.82	191.96	113.88	114.81	109.64	56.39	189.42	258.56	332.09			68.3	-175.093	35.4423	-37.4067	-121.55	-247.072	1.49387	-72.6955	-273.596	-209.433	-166.699
68.4	237.59	488.4	186.78	116.72	113.63	110.01	56.61	191.52	260.93	336.73			68.4	-166.757	48.2689	-42.8463	-122.87	-234.817	-12.5946	-84.4997	-286.295	-228.491	-167.434
68.5	236.13	493.86	190.66	112.67	113.78	108.77	55.86	190.86	264.68	340.78			68.5	-154.928	55.7181	-44.098	-106.192	-237.905	-2.08115	-85.8006	-288.838	-233.146	-185.319
68.6	236.42	493.67	190.08	112.68	112.9	110.1	56.69	192.81	267.43	347.17			68.6	-144.04	59.2564	-38.031	-91.8537	-234.819	1.17359	-74.2179	-284.16	-234.676	-185.025
68.7	237.18	493.02	190.12	112.21	112.21	109.8	56.8	200.92		351.56			68.7	-143.96	62.4443	-31.2143	-121.637	-227.062	-3.47097	-80.1953	-293.523	-239.693	-186.929
68.8	247.18	494.37	190.34	112.44	114.08	108.84	55.48	197.36		358.04			68.8	-133.532	71.2877	-41.7137	-84.6262	-206.997	-8.29769	-89.1482	-297.743	-244.305	-187.797
68.9	237.56	493.3	189.31	116.43	112.04	110.49	55.7	199.6		364.01			68.9	-127.36	98.3773	-37.9498	-49.6569	-239.565	-19.0662	-88.0247	-296.946	-235.348	-189.192
69	236.96	491.98	189.41	111.46	112.33	110.12	56.39	201.22		368.62			69	-101.72	105.506	-22.2344	-119.25	-245.366	-23.0027	-89.0417	-299.524	-242.142	-206.391
69.1	236.76	487.79	188.1	112.36	113.33	108.84	57.46	203.47		373.7			69.1	-96.6113	113.957	-27.202	-63.3545	-218.987	-10.9057	-83.7634	-298.231	-250.022	-215.759
69.2	236.28	490.88	191.31	113.03	112.32	110.02	57.07	210.91		379.89			69.2	-94.2516	127.397	-24.4996	-84.392	-219.966	-23.2718	-86.3744	-301.455	-250.555	-202.112
69.3	247.07	494.12	189.81	113.01	112.41	110	56.08	207.21					69.3	-71.1597	135.549	-9.05873	-64.1361	-241.533	-23.398	-105.615	-305.425	-258.111	-199.273
69.4	236.48	491.4	189.61	115.7	112.48	110.93	57.26	210.17					69.4	-61.5286	141.657	-16.1949	-109.776	-211.543	-52.7576	-93.268	-311.492	-251.568	-211.358
69.5	234.83	493.31	189.42	112.94	113.72	108.66	56.25	210.13					69.5	-40.084	147.627	-10.7242	-128.981	-196.586	-36.7591	-94.1328	-317.488	-261.539	-204.237
69.6	236.28	490.09	189.2	111.94	113.41	109.71	56.52	212.91					69.6	-25.3107	165.684	-12.7929	-123.757	-201.854	-36.2619	-92.6679	-316.182	-265.39	-206.299
69.7	236.84	493.7	188.88	112.31	113.8	108.8	388.31	387.03					69.7	-17.3231	165.45	-22.1617	-109.186	-212.447	-45.0282	-94.4502	-316.34	-276.284	-204.685
69.8	245.92	493.06	190.94	111.81	113.66	108.84	392.49	390.46					69.8	-9.39047	172.903	-10.5539	-130.079	-210.118	-58.0472	-101.028	-317.398	-253.022	-219.599
69.9	236.19	494.64	190.53	115.09	112.11	109.66	398.22	396.98					69.9	13.9644	174.999	-6.46841	-154.105	-199.377	-64.9119	-100.132	-330.337	-257.771	-211.279
70	237.49	490.59	189.12	112.98	111.81	109.09	404.93	404.13					70	30.0108	192.669	-6.3804	-158.037	-194.018	-65.0686	-87.128	-320.486	-267.56	-216.507
70.1	235.12	491.01	188.8	112.44	112.92	109.56	410.77	409.29					70.1	32.9976	191.701	17.7296	-185.787	-191.197	-55.6862	-80.0659	-337.616	-271.324	-218.537
70.2	236.37	490.41	189.43	111.97	113.96	108.87	417.26	418.32					70.2	54.9502	212.272	12.3366	-190.909	-188.781	-49.5329	-96.1758	-339.078	-284.214	-214.533
70.3	247	493.49	191.14	112.14	113.38	109.87	420.61	424.13					70.3	68.9542	217.883	19.9666	-150.557	-178.054	-56.218	-92.6114	-338.673	-285.038	-207.732
70.4	235	494.69	190.33	116.08	112.66	109.9	427.3	428.94					70.4	61.6958	206.467	27.0577	-175.891	-186.715	-49.5469	-95.4814	-327.87	-279.767	-228.572
70.5	236.51	495.14	189.59	111.37	111.32	108.49	433.12	435.06					70.5	97.6051	226.78	36.4112	-204.787	-176.866	-77.7337	-98.311	-338.19	-273.412	-209.076
70.6	236.08	491.61	188.14	111.67	113.43	109.02	441.02	441.84					70.6	94.0459	236.952	39.5257	-177.157	-165.039	-65.0111	-106.639	-340.527	-267.891	-209.505
70.7	235.96	494.68	188.93	112.36	113.78	109.26	446.08	450.62					70.7	108.115	245.06	36.549	-196.847	-170.688	-79.4262	-94.8859	-322.288	-277.771	-201.484
70.8	246.58	498.63	189.29	113.07	112.53	109.56	452.06	456.58					70.8	119.135	242.876	47.762	-208.897	-136.009	-52.518	-100.585	-337.144	-269.36	-201.721
70.9	236.27	493.39	188.03	115.96	113.99	110.8	459.63	464.81					70.9	130.864	242.913	48.0293	-202.412	-151.765	-62.245	-86.8982	-339.844	-256.981	-192.468
71	237.57	493.03	190.13	113.11	112.07	109.97	464.8	470.07					71	166.754	257.744	67.8594	-206.28	-121.469	-61.5498	-77.4873	-333.417	-254.167	-193.946
71.1	236.02	492.73	188.64	112.52	112.87	108.94	473.04	476.66					71.1	179.432	274.699	67.3547	-176.328	-127.805	-74.7924	-76.9467	-329.205	-263.162	-207.647
71.2	237	490.56	190.39	111.99	112.77	110.08	480.46	482.61					71.2	183.875	272.267	76.7286	-225.763	-123.961	-93.7147	-73.1173	-326.432	-253.998	-200.089
71.3	246.86	493.4	189.26	112.88	113.19	109.47	487.44	490.78					71.3	215.026	283.394	90.9051	-171.834	-100.892	-70.3468	-73.1112	-332.899	-249.806	-187.503
71.4	236.72	494.29	188.09	115.97	112.92	111.14	492.09	498.01					71.4	216.791	308.767	91.5723	-220.008	-93.9657	-92.4899	-76.4848	-322.156	-238.362	-187.119
71.5	237.11	489.81	189.04	111.8	112.8	109.77	499.6	504.04					71.5	223.639	306.254	98.6935	-233.153	-114.227	-112.476	-68.5008	-318.108	-247.676	-176.294
71.6	235.57	494.06	190.69	112.08	112.5	109.9	505.92	512.47					71.6	253.194	317.187	105.984	-214.583	-106.211	-111.224	-70.43	-320.136	-229.452	-186.537
71.7	236.5	491.69	190.69	112.13	112.6	110.21	514.18	521.54					71.7	257.365	321.815	112.368	-157.767	-116.883	-117.13	-66.9754	-318.726	-226.364	-175.261
71.8	245.12	491.69	190.69	111.79	112.84	109.51	522.17	524.09					71.8	293.345	334.591	123.261	-196.12	-90.1914	-112.209	-61.3607	-317.205	-235.518	-183.112
71.9	236.92	491.69	190.69	115.58	112.72	109.03	530.26	533.81					71.9	287.992	341.728	131.728	-247.639	-79.9048	-139.718	-79.8735	-319.531	-231.685	-185.766
72	237.42	491.69	190.69	112.48	113.71	109.47	537.52	538.39					72	310.779	339.915	140.053	-218.623	-71.2024	-118.952	-57.1243	-313.291	-231.789	-172.125
72.1	237.46	491.69	190.69	111.3	112.56	109.98	544.73	546.24					72.1	330.912	356.423	146.296	-177.933	-80.6548	-132.694	-42.4091	-313.204	-226.007	-174.78
72.2	236.44	491.69	190.69	111.62	113.03	109.21	554.56	556.28					72.2	324.084	362.84	144.095	-248.237	-69.2058	-144.946	-63.1375	-308.17	-212.115	-176.134
72.3	245.14	491.69	190.69	111.96	112.8	109.08	559.44	562.84					72.3	349.86	359.685	171.142	-222.541	-46.2512	-135.054	-44.2757	-303.19	-226.1	-157.24
72.4	236.8	491.69	190.69	115.39	112.31	110.54	566.7	569.36					72.4	354.296	352.499	172.917	-228.248	-73.3732	-151.118	-60.0646	-302.12	-224.123	-147.543
72.5	235.43	491.69	190.69	111.82	112.21	108.16	574.58	573.09					72.5	366.072	362.73	170.512	-217.422	-43.8066	-138.666	-61.9311	-298.159	-217.941	-152.197
72.6	236.11	491.69	190.69	112.02	112.81	109.29	584.7	583.91					72.6	388.915	378.806	184.84	-212.853	-29.2905	-171.585	-58.9343	-288.647	-204.422	-148.657
72.7	237.49	491.69	190.69	112.61	112.27	108.53	591.98	592.71					72.7	393.233	379.416	181.237	-235.36	-23.631	-163.139	-43.5216	-300.8	-200.972	-133.8
72.8	245.98	493.88	188.38	112.22	112.56	109.22	600.68	599.83					72.8	408.467	382.083	195.573	-171.758	-31.9558	-133.358	-56.5534	-293.767	-198.447	-132.192
72.9	237.89	490.84	189.76	116.71	112.22	109.41	607.53	607.92					72.9	438.393	391.163	202.81	-155.434	-26.5668	-182.542	-75.2081	-283.779	-183.287	-127.541
73	235.89	493.44	189.12	111.67	112.8	110.79	618.61	613.84					73	449.193	397.711	222.473	-121.686	-4.33628	-177.401	-63.253	-271.103	-178.27	-131.659
73.1	236.24	495.26	187.49	111.98	112.89	109.07	627.52	626.42					73.1	453.218	402.057	229.992	-137.63	3.61107	-148.451	-57.3288	-263.913	-186.969	-123.84
73.2	236.49	492.48	190.28	111.71	112.24	109.9	636.92	635.59					73.2	444.356	398.385	217.03	-154.255	-16.3716	-148.122	-64.5172	-269.709	-184.711	-113.588
73.3	616.31	494.03	190.27	142.4	148.03	144.94	644.34	640.38					73.3	468.185	403.632	227.083	-172.801	-3.11964	-171.438	-69.9466	-258.697	-166.084	-108.685
73.4	596.66	490.66	187.77	138.11	146.16	141.1	653.02	650.92					73.4	474.859	402.548	234.073	-123.313	2.98684	-187.904	-59.3631	-250.132	-147.134	-91.3249
73.5	588.62	489.73	189.31	134.51	142.84	138.24	662.52	659.64					73.5	477.571	409.522	252.135	-136.634	32.1562	-173.609	-43.8597	-246.928	-150.022	-90.8612
73.6	574.91	490.86	189.66	137	140.59	137.6	673.21	666.27					73.6	469.095	409.915	249.697	-152.537	43.682	-180.508	-42.6213	-238.122	-155.09	-95.8959
73.7	566.74	490.43	188.9	131.17	136.27	133.37	683.26	677.62					73.7	498.308	417.218	275.125	-106.13	40.702	-165.22	-25.0702	-226.748	-130.914	-96.4713
73.8	566.26	492.08	188.94	129.18	134.68	131.74	692.08	683.64					73.8	510.62	412.697	277.246	-146.795	56.9743	-176.377	-49.862	-223.733	-127.605	-82.9163
73.9	550.36	488.87	189.8	127.81	132.93	130.91	699.86	694.03					73.9	543.008	425.953	267.28	-165.917	60.7844	-185.824	-25.1721	-212.431	-122.403	-69.4608
74	540.92	487.47	187.47	127.1	132.07	129.5	710.51	701.06					74	543.229	427.279	271.228	-184.154	74.353	-199.661	-39.3813	-209.077	-118.432	-72.8323
74.1	531.64	492.17	187.68	129.26	132.79	129.67	721.68	709.74					74.1	560.381	420.823	279.482	-148.859	70.9735	-197.62	-29.2009	-196.259	-100.312	-73.3928
74.2	523.87	495.84	189.06	123.66	129.28	127.04	731.79	720.51					74.2	563.231	424.203	293.523	-121.437	75.37	-211.349	-43.475	-190.852	-109.073	-65.7853
74.3	523.58	665.91	301.99	124.88	129.96	124.99	743.32	725.81					74.3	580.03	419.423	298.014	-105.568	100.802	-208.419	-26.028	-177.891	-114.304	-58.2946
74.4	512.01	677.34	304.17	123.42	127.68	124.08	751.72	735.37					74.4	598.138	425.428	296.109	-108.041	100.426	-236.503	-49.3931	-175.042	-96.7265	-52.5075
74.5	504.63	688.21	307.93	121.68	127.71	123.83	760.52	745.91					74.5	595.217	414.192	298.66	-149.427	107.073	-234.607	-38.5833	-167.41	-98.7143	-48.5971
74.6	496.9	695.38	308.6	125.94	127.73	124.83	772.46	752.23					74.6	601.889	420.543	306.632	-195.479	116.902	-230.068	-30.0735	-159.191	-86.5751	-42.4492
74.7	492.58	702.19	312.84	120.57	126.12	121.97	781.69	767.64					74.7	600.183	422.57	308.551	-184.096	103.573	-243.396	-29.3586	-151.477	-82.4136	-34.8918
74.8	494.78	713.7	315.43	121.13	124.53	121.42	792.07	772.1					74.8	628.018	405.876	319.405	-189.709	118.616	-254.848	-24.6559	-141.436	-72.5265	-41.1091
74.9	483.48	720.98	318.6	119.82	123.4	121.53	802.1	784.42					74.9	621.256	406.652	305.239	-200.417	125.288	-263.478	-11.1177	-131.686	-68.8283	-30.2321
75	476.62	733.86	324.37	119.73	123.28	120.07	812.77	795.69					75	623.968	401.851	325.477	-194.558	126.739	-253.469	-19.6534	-111.766	-42.9238	-29.8595
75.1	473.16	740.93	323.34	123.89	124.98	121.88	823.71	799.96					75.1	650.567	409.575	334.478	-157.424	128.578	-255.243	-2.05278	-104.076	-47.3516	-23.5496
75.2	466.73	748.77	330.12	118.5	123.23	120.4	831.37	814.62					75.2	646.906	403.42	328.321	-130.19	132.729	-246.684	-3.03616	-101.586	-40.5783	-10.3754
75.3	471.76	757.93	334.24	118.14	122.76	120.28	844.12	823.74					75.3	650.38	401.945	320.669	-164.353	141.722	-248.871	-14.177	-89.5094	-37.034	1.97622
75.4	458	768.73	339.12	118.69	123.76	119.07	853.48	834.72					75.4	667.502	386.36	340.189	-158.171	170.033	-258.836	3.61514	-86.0145	-26.4909	2.38315
75.5	453.83	783.56	342.58	117.98	122.92	117.59	866.39	843.86					75.5	667.308	379.643	347.186	-129.315	151.404	-263.925	3.29409	-75.2573	-35.2399	9.31513
75.6	448.8	789.08	343.8	122.11	123.01	120.16	877.21	853.03					75.6	651.639	386.715	330.721	-134.123	168.759	-270.544	6.71823	-57.8088	-17.2634	12.0917
75.7	447.13	804.84	348.79	118.21	121.59	118.16	886.86	865.99					75.7	658.101	376.806	345.698	-125.434	140.683	-266.754	11.5024	-49.8528	-16.0629	10.9893
75.8	452.88	813.81	351.36	116.97	121.92	116.96	901.63	870.19					75.8	651.616	368.305	340.785	-117.899	157.049	-265.7	28.2982	-36.37	-5.10263	15.732
75.9	437.43	824.93	354.51	117.12	121.16	117.48	912.47	882.01					75.9	663.85	364.66	343.578	-129.948	146.576	-271.916	14.5809	-14.49	-8.10897	26.7091
76	435.71	834.51	360.42	116.28	120.56	117.41	924.48	893.17					76	666.161	365.913	348.102	-106.384	174.143	-259.172	23.3784	-8.02305	11.0838	32.3709
76.1	429.73	848.23	365.82	121.13	121.71	119.11	932.16	900.88					76.1	666.748	365.367	336.454	-187.032	165.255	-246.478	29.8399	-5.93152	21.6839	38.775
76.2	427.68	859.28	368.99	116.41	120.29	117.81	944.06	914.86					76.2	665.93	350.259	346.216	-126.898	165.045	-239.164	22.596	11.6317	16.0447	59.0433
76.3	435.82	872.34	374.86	117.39	119.5	116.79	952.57	924.79					76.3	661.702	362.1	358.749	-167.632	168.439	-249.182	19.7166	20.2643	26.9317	44.8
76.4	423.9	887.92	378.13	115.13	120.29	115.21	967.59	935.87					76.4	662.954	353.184	366.569	-115.777	167.302	-250.156	37.5305	43.4161	29.2987	52.201
76.5	421.56	898.64	382.91	115.86	119.48	116.07	977.6	947.23					76.5	654.74	345.962	366.706	-156.006	185.447	-271.185	35.7894	56.0921	55.5893	44.2734
76.6	418	911.31	386.27	119.96	121.83	117.78	989.49	956.61					76.6	654.264	343.078	376.922	-120.495	176.632	-243.949	27.7672	66.0013	65.7145	52.2582
76.7	414.47	921.43	396.28	116.34	119.84	117.2	1002.2	967.66					76.7	648.431	342.173	368.566	-124.435	197.822	-257.53	44.2894	73.9358	62.3112	59.1021
76.8	420.74	935.51	398.67	115.08	119.37	114.73	1015.62	979.23					76.8	635.769	337.415	371.591	-77.6018	195.331	-275.628	39.324	92.0438	47.3181	63.6305
76.9	409.31	946.89	404.68	116.07	118.47	116.23	1024.48	989.38					76.9	630.954	331.8	380.978	-118.264	192.062	-258.3	42.2104	100.627	67.7455	77.5243
77	407.47	961.17	409.61	115.59	118.77	115.44	1035.71	1000.44					77	619.735	327.672	366.779	-148.424	199.103	-272.865	44.829	109.585	77.089	68.903
77.1	404.39	975.69	414.28	119.3	119.31	116.64	1047.67	1015.34					77.1	613.841	330.118	367.139	-125.593	216.639	-239.097	52.664	119.986	97.8868	61.4585
77.2	404.12	986.87	418.58	115.66	118.59	115.04	1058.02	1032.4					77.2	607.29	319.791	382.552	-120	190.37	-275.897	43.54	126.273	107.793	71.7066
77.3	407.83	1002.56	424.33	115.26	118.64	115.24	1071.97	1039.02					77.3	602.909	312.312	380.683	-83.0891	195.517	-223.084	59.7656	150.408	95.9724	75.1691
77.4	398.64	1016.4	429.32	115.96	118.3	114.59	1082.97	1052.09					77.4	593.09	308.59	369.926	-158.884	211.224	-252.156	49.0997	150.463	92.2382	75.8353
77.5	396.49	1034	434.73	115.43	118.56	114.8	1092.48	1064.98					77.5	565.916	291.273	365.671	-113.514	186.019	-237.335	57.7518	161.65	104.762	89.2368
77.6	395.14	1051.56	440.47	118.84	119.28	114.53	1109.84	1074.27					77.6	573.865	282.435	367.394	-91.1467	194.799	-255.73	44.7414	170.732	101.095	90.4412
77.7	393.01	1059.99	446.7	115.1	118.18	114.97	1118.83	1089.17					77.7	553.594	288.827	356.62	-84.3472	194.38	-272.993	60.0005	183.978	119.942	83.8199
77.8	400.71	1075.87	454.03	115.66	118.71	114.93	1132.39	1100.44					77.8	542.131	278.945	354.407	-114.982	197.049	-241.064	55.3485	187.926	123.405	94.0656
77.9	389.58	1090.98	460.12	114.02	117.06	115.21	1142.2	1112.43					77.9	526.51	275.98	358.102	-93.3067	174.395	-242.459	58.2195	209.04	132.413	98.4236
78	382.97	1112.34	465.5	115.44	117.71	113.58	1154.91	1124.63					78	499.494	254.737	349.521	-102.158	156.514	-240.756	55.4352	214.101	141.276	98.3504
78.1	386.06	1121.31	471.89	300	173.81	121.77	1171.91	1134.83					78.1	481.894	250.311	341.693	-91.0436	164.136	-250.952	74.4432	212.461	136.159	103.558
78.2	384.1	1136.99	478.86	259.19	160.87	117.8	1182.57	1151.09					78.2	487.451	245.863	339.593	-128.675	171.556	-230.678	55.2122	225.365	153.235	118.281
78.3	385.38	1148.28	485.29	2953.47	3886.91	979.83	1192.49	1160.98					78.3	481.737	247.487	326.15	-135.251	162.557	-218.655	58.8391	243.192	147.815	110.762
78.4	390.62	1167.74	493.89	2982.08	3916.91	993.14	1205.58	1171.73					78.4	475.748	239.67	336.078	-74.6203	180.092	-219.269	70.2181	241.017	156.135	125.714
78.5	399.59	1185.91	499.53	3006.32	3952.08	1001.78	1213.6	1183.78					78.5	473.638	218.652	334.411	-79.9059	177.558	-228.279	88.9651	260.544	161.634	129.484
78.6	401.82	1199.82	507.2	3034.2	3979.37	1011.07	1229.28	1198.17					78.6	456.411	221.864	332.083	-150.262	170.279	-241.243	89.057	270.802	157.756	118.79
78.7	407.52	1210.04	512.56	3066.06	4016.01	1024.74	1244.37	1213.89					78.7	443.995	211.717	308.874	-112.828	173.597	-218.794	57.7907	282.086	160.286	124.24
78.8	414.01	1228.04	519.52	3086.02	4049.54	1032.03	1255.41	1224.93					78.8	434.624	187.383	314.385	-94.6462	153.197	-225.166	75.1308	276.722	188.878	124.856
78.9	419.97	1243.82	526.03	3110.16	4072.96	1040.39	1267.81	1238.66					78.9	411.274	186.487	303.561	-123.505	138.296	-223.535	73.9579	269.787	173.771	132.123
79	429.11	1262.23	535.51	3143.39	4116.6	1055.8	1281.8	1250.99					79	401.743	174.649	305.2	-186.448	131.451	-208.008	74.3052	276.791	192.748	130.068
79.1	433.83	1271.9	541.49	3160.82	4144.74	1066.42	1294.41	1269.72					79.1	401.353	165.432	287.911	-116.238	136.823	-189.721	59.02	285.357	182.548	144.352
79.2	439.79	1283.02	548.28	3199.91	4176.48	1076.97	1304.27	1280.61					79.2	387.453	162.367	277.021	-156.643	123.208	-203.401	63.3444	293.863	177.89	158.425
79.3	449.16	4520.4	5472.59	3221.91	4206.51	1085.96	1316.66	1286.72					79.3	361.896	156.176	274.67	-115.241	104.642	-196.588	67.4456	300.254	178.509	149.197
79.4	452.41	4537.07	5482.6	3245.79	4245.37	1098.33	1332.72	1301.31					79.4	359.449	135.007	276.554	-165.398	96.3204	-180.961	70.5244	301.032	174.735	153.65
79.5	463.07	4552.43	5498.4	3276.38	4271.7	1107.14	1345.64	1318.43					79.5	357.262	123.427	288.767	-131.928	99.6468	-194.755	60.9291	313.757	196.076	142.428
79.6	468.54	4562.29	5505.98	3303.8	4310.73	1119.46	1360.24	1331.68					79.6	348.775	124.768	281.032	-114.069	82.426	-185.249	86.7899	322.389	192.276	150.663
79.7	475.36	4570.4	5522.07	3335.67	4338.47	1135.4	1372.33	1341.28					79.7	332.355	103.647	277.594	-139.687	82.5885	-142.943	73.4771	332.996	172.856	161.863
79.8	482.21	4586.88	5531.03	3357.48	4367.03	1137.8	1389.3	1357.34					79.8	319.29	111.532	274.653	-102.632	74.6709	-198.238	76.1789	327.696	194.977	158.161
79.9	493.86	4605.57	5546.8	3376.29	4390.14	1154.47	1397.7	1373.37					79.9	312.421	103.755	275.702	-80.6496	40.6831	-152.039	75.5727	343.867	177.69	163.577
80	503.24	4617.16	5565.72	3405.97	4435.31	1164.69	1414.07	1387.98					80	297.55	94.9986	269.899	-65.3388	42.6952	-165.919	75.8033	336.083	204.421	160.862
80.1	507.61	4634.36	5582.36	3431.5	4464.66	1176.94	1427.26	1394.93					80.1	303.361	104.847	263.828	-65.501	29.6089	-136.007	84.2343	352.26	221.17	152.64
80.2	515.49	4646.82	5592.88	3464.01	4496.38	1192.22	1439.87	1414.52					80.2	285.668	85.3224	279.358	-125.565	25.7418	-113.886	95.5645	356.89	209.942	163.299
80.3	526.52	4664.19	5599.49	3487.14	4536.98	1199.56	1453.04	1423.89					80.3	280.084	52.1705	261.91	-83.9501	-9.96474	-160.597	78.7995	348.284	211.451	178.66
80.4	535.8	4678.58	5623.37	3508.81	4559.12	1211.79	1468.2	1438.67					80.4	286.09	42.0579	261.776	-71.8502	-13.0394	-143.155	71.5511	361.374	226.888	172.947
80.5	546.93	4692.59	5635.28	3539.57	4594.16	1224.06	1485.36	1451.81					80.5	259.516	50.9261	252.647	-68.1834	-25.2566	-138.468	87.466	357.595	227.383	170.31
80.6	554.97	4715.36	5650.33	3566.48	4630.81	1233.52	1495.11	1460.61					80.6	254.731	24.1413	252.279	-65.4193	-22.6631	-97.5231	89.1333	349.33	228.303	169.975
80.7	562.41	4727.19	5661.49	3604.98	4662.97	1247.1	1509.52	1484.58					80.7	244.074	34.491	249.413	-92.5155	-13.925	-139.316	79.0175	361.869	226.479	179.079
80.8	572.36	4741.13	5683.1	3624.51	4687.91	1258.13	1526.42	1498.5					80.8	246.411	31.9355	250.41	-70.369	-37.7374	-134.579	85.8343	348.249	213.845	190.209
80.9	579.43	4756.8	5698.78	3644.59	4724.29	1272.53	1540.29	1509.38					80.9	231.804	25.6568	254.834	-67.0075	-45.9602	-90.1186	96.8986	345.09	223.195	168.402
81	594.24	4767.98	5710.47	3680.53	4754.82	1280.84	1553.44	1521.26					81	219.434	28.9837	253.671	-118.366	-67.0982	-95.812	103.746	360.046	220.645	180.118
81.1	603.67	4799.27	5726.03	3697.87	4776.23	1294.39	1565.2	1538.04					81.1	200.811	5.86998	250.653	-31.0557	-72.1086	-89.142	93.151	361.656	223.055	173.766
81.2	613.3	4816.36	5742.62	3735.6	4815.13	1306.64	1579.52	1558.14					81.2	199.438	2.87428	233.265	-138.659	-70.7746	-96.2644	97.2412	365.908	222.914	172.07
81.3	623.7	4825.07	5769.98	3763.07	4856.66	1317.31	1595.86	1568.36					81.3	194.608	-15.1481	247.362	-73.3559	-73.3256	-71.3132	84.8593	366.381	214.244	182.703
81.4	632.58	4846.8	5778.82	3791.04	4881.31	1331.77	1609.31	1584.53					81.4	177.427	-18.4733	254.87	-77.0988	-79.2312	-76.2472	87.9797	357.522	229.193	159.544
81.5	649.24	4866.16	5795	3812.62	4907.01	1345.88	1626.42	1598.76					81.5	182.304	-15.92	242.445	-18.8829	-81.721	-70.2823	95.7297	344.533	224.25	170.28
81.6	655.4	4883.66	5807.19	3845.52	4937.74	1355.38	1638.41	1612.24					81.6	179.582	-21.0884	235.227	-75.2097	-93.791	-91.3651	88.4644	346.588	234.692	174.755
81.7	670.24	4904.03	5829.14	3874.33	4977.14	1369.16	1654.24	1632.61					81.7	170.158	-32.8269	247.502	-110.046	-105.603	-61.9919	80.4042	340.877	231.483	168.649
81.8	683	4928.37	5845.4	3896.13	5012.13	1381.31	1669.83	1643.28					81.8	178.561	-40.1656	240.524	-34.1312	-103.734	-52.637	80.9747	342.505	220.007	157.6
81.9	691.09	4937.78	5857.22	3923.8	5042.98	1390.38	1683.31	1659.52					81.9	172.705	-24.6797	258.408	-82.7452	-146.264	-40.115	82.4427	338.913	215.868	160.612
82	708.24	4956.54	5881.23	3952.7	5075.96	1401.42	1697.71	1672.97					82	181.366	-33.3929	266.614	-100.984	-132.458	-21.9868	86.6589	341.421	223.554	161.505
82.1	720.16	4986.62	5903.21	3976.52	5099.77	1417.99	1713	1691.63					82.1	188.241	-32.4442	263.344	-103.784	-147.532	2.98876	91.0198	336.01	236.682	147.913
82.2	730.53	4999.81	5916.59	4004.64	5141.9	1427.13	1731.48	1708.79					82.2	165.864	-29.6164	274.199	-58.7443	-172.428	-8.43092	68.2812	326.912	206.749	131.774
82.3	742.84	5024.3	5938.67	4031.62	5164.03	1442.38	1745.8	1722.02					82.3	158.956	-51.4517	267.953	-77.1482	-178.084	17.0888	78.6957	336.602	207.828	136.463
82.4	758.72	5043.02	5958.61	4065.48	5204.33	1453.6	1764.96	1742.46					82.4	164.92	-53.3643	283.679	-78.4525	-182.326	-1.52299	93.5534	312.81	209.228	124.076
82.5	770.08	5068.64	5981.56	4090.04	5227.2	1466.53	1773.77	1755.61					82.5	151.587	-70.157	277.578	-36.1689	-195.37	16.1974	80.9408	324.085	211.549	133.195
82.6	785.92	5087.29	6002.46	4119.33	5258.91	1478.32	1792.59	1775.1					82.6	137.661	-56.0031	279.341	-64.032	-176.49	4.6194	84.7417	327.089	207.83	144.591
82.7	797.42	5107.09	6019.64	4149.29	5292.66	1493.43	1806.33	1791.83					82.7	130.029	-71.4881	269.313	-87.8222	-168.025	21.2082	57.2305	308.422	214.441	125.323
82.8	815.33	5127.36	6049.58	4168.78	5320.8	1499.53	1823.9	1810.58					82.8	135.186	-77.1886	282.802	-97.0444	-178.226	41.1897	70.0928	321.209	187.77	116.81
82.9	826.77	5143.26	6061.22	4196.32	5357.03	1516.93	1834.02	1825.94					82.9	111.013	-77.2706	266.082	-81.3645	-199.151	19.3974	57.9344	303.462	202.561	108.006
83	842.64	5162.98	6084.53	4220.66	5377.91	1528.81	1851.48	1846.26					83	96.3181	-100.63	271.269	-58.4418	-188.15	64.9363	72.6861	312.21	183.002	109.113
83.1	858.23	5190.6	6120.54	4244.26	5410.14	1535.32	1866.21	1859.83					83.1	80.3981	-100.794	257.074	-159.827	-205	51.6397	64.3201	311.919	194.59	92.4698
83.2	873.08	5213.16	6127.22	4274.27	5454.18	1552.17	1885.77	1881.69					83.2	72.4347	-125.52	258.374	-178.207	-205.966	65.6587	56.0601	294.184	183.687	103.924
83.3	890.91	5242.09	6160.51	4295.84	5474.43	1564.47	1898.62	1895.64					83.3	67.2285	-128.682	263.971	-84.6285	-216.573	68.5675	55.2473	296.948	147.717	85.2971
83.4	906.71	5262.19	6174.42	4307.81	5509.89	1574.96	1914.23	1912.72					83.4	61.1877	-118.623	255.024	-89.473	-236.013	52.973	55.423	294.708	139.034	69.1564
83.5	924.86	5283.29	6197.98	4342.84	5539.39	1592.56	1930.18	1929.36					83.5	43.5162	-136.62	254.554	-83.8105	-248.684	37.5023	35.6438	293.934	125.955	67.5848
83.6	938.33	5311.84	6215.46	4366.67	5571.94	1605.88	1949.36	1952.59					83.6	30.0991	-133.701	256.23	-40.3986	-226.909	44.3333	43.806	285.733	120.667	64.4077
83.7	956.44	5335.58	6233.97	4404.64	5606.28	1619.72	1959.7	1968.41					83.7	12.9857	-148.963	259.523	-21.9222	-227.002	57.9665	22.2986	281.703	128.408	62.123
83.8	970.97	5350.96	6265.61	4412.42	5637.34	1633.82	1975.89	1986.66					83.8	15.2439	-164.891	260.617	36.7609	-239.346	63.8448	41.1454	267.317	135.33	49.9536
83.9	989.53	5372.56	6297.88	4432.24	5673.03	1645.13	1991.99	2006.36					83.9	-6.40233	-186.506	269.843	-19.4859	-259.463	55.6995	35.2353	265.306	129.406	48.3478
84	1009.36	5398.78	6310.83	4460.97	5694.94	1659.7	2009.1	2024.41					84	-12.8873	-185.191	263.001	-0.463359	-265.04	63.2729	19.7551	273.014	121.62	17.7182
84.1	1030.87	5423.13	6332.13	4496.66	5731.6	1671.09	2027.86	2047.93					84.1	-32.7361	-196.494	245.941	35.7243	-265.301	62.9563	20.1408	277.58	102.841	15.3557
84.2	1045.07	5445.76	6363.44	4541	5767	1680.14	2039.04	2059.69					84.2	-46.5582	-191.633	242.197	54.1797	-272.262	71.6914	16.1191	264.672	113.056	7.08533
84.3	1069.64	5468.22	6382.34	4556.59	5795.02	1695.36	2053.56	2077.97					84.3	-64.3263	-193.204	238.005	10.0118	-285.417	81.117	11.0544	265.151	115.385	-3.47416
84.4	1082.97	5486.36	6393.91	4594.92	5831.08	1715.06	2071.51	2105.77					84.4	-60.7858	-202.817	246.373	-38.4684	-287.241	57.6941	17.8929	260.523	102.855	-10.3264
84.5	1112.21	5513.54	6431.02	4622.64	5861.02	1725.71	2084.66	2118.67					84.5	-81.2857	-213.474	250.699	43.4247	-288.203	74.334	5.81585	271.39	98.2511	-14.3022
84.6	1124.07	5537.76	6453.29	4666.99	5883.56	1736.7	2104.13	2141.51					84.6	-89.1978	-226.117	231.999	-4.9576	-308.903	50.7728	18.1334	254.503	74.8228	-19.3544
84.7	1149.9	5557.99	6479.94	4704.43	5921.81	1751.66	2119.36	2164.2					84.7	-94.0351	-236.32	226.448	-13.3425	-316.467	61.663	7.4237	244.04	68.1677	-38.6933
84.8	1169.77	5594.1	6498.13	4728.41	5948.27	1764.86	2139.56	2176.38					84.8	-102.313	-234.838	238.371	-42.9433	-307.757	58.4181	0.0228646	238.378	69.0392	-39.91
84.9	1190.13	5618.8	6522.61	4765.82	5983.22	1777.69	2150.12	2195.41					84.9	-105.616	-240.154	223.843	-48.4326	-336.341	60.3922	-15.3527	247.436	54.9577	-40.6262
85	1212.22	5633.52	6545.64	4797.84	6007.1	1785.83	2172.52	2223.27					85	-116.047	-232.148	230.466	-25.3773	-334.429	55.5645	-27.023	230.577	61.0951	-57.936
85.1	1232.79	5661.99	6576.02	4830.83	6041.46	1800.26	2190.02	2241.64					85.1	-120.887	-237.394	220.943	-45.4843	-356.48	43.1216	-24.2516	231.524	47.2475	-64.0971
85.2	1254.71	5688.74	6600.82	4867.1	6073.54	1818.43	2209.88	2260.89					85.2	-125.499	-257.382	221.702	27.8781	-362.136	28.7304	-33.6186	224.595	39.7109	-59.2192
85.3	1280.19	5713.09	6633.12	4897.63	6099.04	1824.44	2217.51	2279.7					85.3	-119.966	-260.571	216.472	-45.9809	-377.633	26.9404	-30.5617	211.186	27.8529	-60.227
85.4	1301.6	5739.27	6654.49	4928.31	6147.7	1842.2	2236.86	2298.27					85.4	-138.567	-273.319	191.352	-68.4406	-389.849	52.39	-39.5656	203.123	10.6298	-59.9295
85.5	1328.28	5757.34	6683.31	4972.98	6165.03	1853.83	2254.04	2317.26					85.5	-131.141	-272.468	184.411	-35.3911	-386.756	-0.378509	-45.1216	201.417	35.1503	-60.7349
85.6	1344.57	5788.29	6699.8	4998.29	6203.04	1864.7	2269.12	2346.5					85.6	-136.151	-272.473	179.507	-80.977	-404.756	29.5753	-50.7292	182.546	11.6646	-69.1025
85.7	1372.91	5800.52	6734.21	5037.92	6226.93	1883.02	2285.64	2363.11					85.7	-152.628	-283.921	171.033	-40.8397	-415.615	19.3829	-45.416	173.764	24.6343	-72.8368
85.8	1399.56	5825.18	6755.93	5071.12	6258.97	1895.59	2303.6	2387.08					85.8	-167.605	-279.671	140.995	-47.9962	-421.146	23.3201	-57.6899	179.043	16.1039	-76.1878
85.9	1416.66	5847.44	6772.22	5094.16	6297.4	1910.07	2321.67	2412.27					85.9	-163.767	-331.474	156.175	-43.9533	-414.244	8.07366	-42.9912	159.956	34.7745	-71.5691
86	1444.4	5876.38	6814.73	5125.13	6323.37	1925.72	2340.07	2439.77					86	-185.645	-306.584	154.693	-65.4689	-407.514	2.3547	-74.2291	153.751	15.0407	-72.9122
86.1	1469.32	5906.24	6829.4	5167.99	6353	1941.12	2356.56	2452.11					86.1	-202.128	-318.303	148.353	-51.8029	-418.811	-33.4311	-74.5419	143.114	-3.5443	-72.7762
86.2	1500.86	5925.79	6859.07	5200.6	6381.3	1955.99	2369.51	2476.27					86.2	-229.212	-340.373	126.191	-70.9529	-429.75	-0.368193	-81.9259	130.669	34.7024	-78.6661
86.3	1520.56	5943.41	6890.34	5227.08	6415.63	1972.86	2381.61	2499.5					86.3	-221.231	-378.552	103.908	-35.4875	-430.015	-26.6327	-81.2718	127.574	22.4176	-77.7166
86.4	1550.17	5975.47	6911.21	5263.13	6440.83	1979.57	2410.37	2527.6					86.4	-235.322	-387.334	110.226	-11.0109	-465.577	-30.0558	-104.086	130.546	17.2204	-83.1377
86.5	1573.18	5988.27	6933.08	5284.57	6467.01	1999.42	2427.59	2545.42					86.5	-249.821	-384.292	96.3941	16.0388	-456.593	-48.0551	-115.46	97.0342	35.2966	-91.3301
86.6	1598.17	6021.21	6963.8	5315.38	6502.18	2004.3	2439.12	2569.86					86.6	-243.133	-366.989	93.8353	37.4278	-456.423	-50.9761	-121.964	103.456	29.1842	-85.2663
86.7	1628.82	6045.1	6984.53	5357.34	6532.98	2026.93	2459.77	2595.17					86.7	-257.367	-361.788	93.9132	10.2266	-452.863	-37.7047	-160.122	93.9882	20.4081	-83.125
86.8	1656.28	6059.54	7011.03	5386.46	6560.83	2030.48	2478.71	2614.63					86.8	-254.205	-379.673	68.6927	-45.951	-451.158	-69.7019	-156.033	83.9159	26.348	-90.7754
86.9	1681.39	6084.7	7047.12	5424.36	6598.02	2047.37	2495.46	2639.19					86.9	-260.311	-377.71	63.7016	-44.9511	-457.778	-39.2106	-149.199	86.1014	13.7513	-96.8949
87	1708.26	6110.84	7081.22	5450.01	6626.73	2067.91	2511.68	2667.09					87	-249.194	-388.545	75.3789	-115.7	-473.659	-66.7172	-160.75	78.4717	20.478	-102.03
87.1	1740.01	6128.39	7101.99	5472.12	6651.58	2083.37	2530.9	2693.99					87.1	-270.181	-369.78	76.6945	-158.824	-488.282	-35.9941	-141.705	67.3738	24.8006	-109.788
87.2	1774.76	6153.96	7129.92	5511.94	6686.62	2099.23	2552.47	2713.89					87.2	-255.245	-392.416	76.8988	-153.808	-483.107	-93.3628	-160.24	59.9946	-13.4901	-107.376
87.3	1792.31	6170.11	7148.34	5539.99	6715.09	2109.41	2570.21	2747.9					87.3	-292.926	-396.318	62.4906	-137.4	-496.306	-104.581	-163.613	51.7202	-1.12117	-111.234
87.4	1820.14	6189.81	7188.57	5566.56	6738.27	2127.59	2588.7	2771.22					87.4	-284.46	-390.411	56.0441	-128.491	-502.16	-102.331	-161.409	42.469	-16.0158	-99.7971
87.5	1858.93	6208.82	7215.16	5613.37	6773.47	2143.24	2605.13	2793.14					87.5	-288.216	-377.47	48.2706	-62.0884	-499.557	-114.353	-173.825	39.0507	2.95648	-113.569
87.6	1894.27	6229.63	7239.71	5645.7	6797.48	2160.31	2620.92	2822.92					87.6	-259.1	-375.585	40.2527	-29.0482	-519.466	-119.203	-156.638	31.6513	-11.7198	-115.148
87.7	1912.82	6258.41	7261.12	5668.17	6832.41	2174.52	2638.67	2846.13					87.7	-267.823	-368.294	44.4124	-12.0091	-523.394	-140.318	-171.679	15.8341	-15.4054	-127.754
87.8	1943.4	6276.41	7284.83	5703.79	6861.76	2193.88	2658.61	2872.12					87.8	-279.091	-396.896	31.5313	-127.509	-501.052	-133.279	-182.174	8.65991	-19.0179	-127.758
87.9	1979.97	6294.36	7317.42	5738.57	6896.09	2203.06	2677.52	2891.91					87.9	-284.922	-373.932	41.396	-127.029	-520.472	-171.146	-161.229	11.7366	-41.1924	-134.503
88	2009.63	6317.64	7350.9	5767.03	6923.76	2218.02	2695.34	2917.58					88	-289.587	-366.994	55.1991	-152.357	-527.78	-159.6	-182.359	-6.88126	-39.5401	-135.92
88.1	2038.69	6332.96	7379.94	5793.59	6941.08	2232.46	2717.13	2952.93					88.1	-294.429	-363.521	27.436	-153.231	-538.519	-182.124	-186.483	-26.0297	-46.5081	-139.024
88.2	2071.79	6354.78	7414.32	5832.69	6981.92	2256.23	2733.56	2983.32					88.2	-297.84	-351.566	15.6989	-189.26	-562.074	-193.985	-191.988	-32.1607	-42.7365	-143.713
88.3	2095.28	6363.09	7425.89	5856.24	7016.93	2273.56	2752.39	3008.82					88.3	-302.388	-360.654	7.6596	-209.042	-559.418	-241.606	-184.527	-41.386	-60.6947	-147.724
88.4	2136.19	6383.93	7460.67	5888.84	7042.92	2285.37	2771.73	3041.13					88.4	-329.822	-369.642	17.9007	-163.181	-536.089	-248.031	-203.251	-52.8939	-36.7216	-153.547
88.5	2162.93	6401.69	7486.31	5916.34	7069.37	2296.61	2789.33	3067.79					88.5	-319.476	-342.854	1.51559	-173.969	-559.03	-236.443	-199.676	-59.1168	-41.7299	-146.947
88.6	2193.21	6426.07	7520.08	5961.82	7095.23	2314.92	2812.18	3098.89					88.6	-319.951	-327.565	-13.8783	-117.745	-570.603	-270.879	-207.825	-82.2412	-17.8756	-147.952
88.7	2235.4	6438.94	7542.86	5963.74	7125.81	2328.84	2831.26	3128.36					88.7	-331.44	-365.643	-28.5816	-147.219	-566.485	-262.844	-221.168	-95.2212	-53.464	-148.881
88.8	2261	6443.8	7573.07	6003.21	7158.94	2341.01	2847.17	3157.06					88.8	-339.415	-347.54	-16.8912	-104.338	-554.827	-264.297	-209.337	-100.889	-54.0672	-147.924
88.9	2287.53	6463.27	7599.3	6042.14	7187.31	2355.34	2867.13	3176.91					88.9	-335.227	-327.67	-32.7368	-130.518	-570.37	-290.872	-199.218	-121.783	-44.8928	-153.296
89	2338.41	6488.33	7626.47	6078.77	7206.04	2378.22	2881.74	3219.19					89	-351.905	-328.768	-12.5079	-203.816	-576.709	-308.472	-215.446	-123.958	-49.5588	-148.38
89.1	2357.66	6491.81	7654.51	6101.63	7245.7	2385.87	2902.48	3249.02					89.1	-320.997	-322.887	-22.5318	-164.738	-563.409	-303.118	-204.775	-137.358	-67.6437	-154.952
89.2	2389.14	6503.94	7686.12	6142.31	7277.7	2402.24	2921.03	3281.1					89.2	-353.504	-333.722	-42.8515	-176.632	-577.591	-319.385	-216.047	-135.324	-78.3854	-162.883
89.3	2427.4	6522.52	7708.97	6163.54	7292.91	2413.71	2945.3	3305.71					89.3	-360.44	-337.089	-43.5013	-148.865	-559.306	-366.215	-218.37	-158.37	-79.7549	-169.513
89.4	2460.87	6527.56	7734.19	6204.01	7321.81	2434.03	2967.59	3343.59					89.4	-359.722	-317.923	-55.5115	-144.999	-565.393	-342.584	-224.533	-174.11	-102.918	-175.729
89.5	2491.71	6536.84	7770.56	6252.44	7352.02	2449.21	2981.04	3368.39					89.5	-358.339	-310.225	-70.8584	-116.823	-544.285	-327.999	-224.969	-184.185	-103.807	-174.147
89.6	2521.71	6547.36	7800.26	6268.91	7382.24	2467.34	3002.11	3406.54					89.6	-358.987	-314.426	-85.4619	-219.503	-549.302	-362.304	-235.174	-199.278	-104.294	-182.802
89.7	2553.31	6570.04	7824.46	6272.53	7400.73	2484.4	3030.2	3432.6					89.7	-360.993	-317.447	-80.7867	-159.224	-550.366	-354.238	-232.759	-203.712	-108.203	-177.763
89.8	2590.02	6570.53	7847.48	6305.41	7435.78	2503.02	3047.82	3470.04					89.8	-363.227	-293.006	-85.9926	-191.528	-540.766	-363.022	-229.752	-217.748	-105.597	-184.017
89.9	2622.27	6589.49	7876.89	6320.42	7460.23	2516.17	3065.33	3500.59					89.9	-398.234	-271.5	-92.901	-170.286	-526.596	-364.68	-237.836	-218.961	-116.74	-190.944
90	2647.87	6594.11	7905.88	6374.41	7487.22	2532.14	3086.58	3536.47					90	-397.495	-282.028	-107.662	-112.374	-534.994	-383.032	-250.864	-237.552	-110.298	-181.31
90.1	2687.98	6616.63	7939.48	6402.26	7514.04	2547.93	3105.47	3573.2					90.1	-402.503	-255.089	-99.965	-163.298	-520.155	-388.03	-238.598	-243.689	-133.223	-182.051
90.2	2722.86	6602.29	7958.2	6426.06	7544.62	2569.72	3130.06	3603.02					90.2	-403.555	-264.078	-108.921	-115.929	-508.38	-401.209	-263.835	-256.579	-118.039	-183.194
90.3	2746.44	6622.7	7995.76	6450.37	7563.31	2580.52	3147.71	3637.49					90.3	-406.214	-239.094	-102.871	-160.824	-502.728	-394.048	-256.612	-256.259	-127.564	-187.68
90.4	2785.48	6633.51	8010.91	6481.67	7597.66	2600.78	3169.8	3671.99					90.4	-406.068	-253.293	-118.374	-161.607	-502.717	-417.763	-283.546	-264.294	-137.011	-183.265
90.5	2817.39	6631.57	8030.27	6519.58	7606.61	2613.67	3187.42	3703.97					90.5	-402.238	-225.464	-98.5828				-283.448	-278.342
90.6	2848.86	6646.58	8064.51	6574.17	7649.12	2631.43	3212.02	3743.41					90.6	-397.576	-235.218	-105.259				-276.253	-270.848
90.7	2875.82	6644	8090.12	6596.31	7678.89	2650.26	3236.49	3778.7					90.7	-424.506	-223.682	-122.368				-281.007	-290.09
90.8	2908.13	6644.99	8116.56	6573.94	7698.44	2661.58	3255.4	3809.21					90.8	-427.453	-216.932	-111.511				-285.009	-296.038
90.9	2940.83	6660.53	8131.51	6617.92	7725.47	2684.03	3286.28	3844.66					90.9	-442.016	-185.953	-121.858				-288.101	-307.888
91	2966.99	6667.61	8166.93	6626.08	7742.47	2695.98	3303.78	3882.77					91	-401.885	-169.097	-115.582				-286.902	-310.446
91.1	2992.53	6666.08	8184.8	6680.13	7764.63	2715.77	3323.42	3919.59					91.1	-430.019	-172.556	-108.007				-277.969	-323.297
91.2	3021.09	6666.39	8212.99	6727.29	7792.03	2732.24	3353.13	3959.51					91.2	-420.857	-169.929	-123.479				-291.889	-331.85
91.3	3049.34	6678.97	8228.47	6749.38	7812.56	2744.11	3366.59	3992.21					91.3	-417.299	-159.513	-104.328				-274.809	-335.119
91.4	3086.3	6681.52	8256.59	6759.99	7837.99	2758.67	3392	4032.48					91.4	-434.568	-152.765	-115.197				-280.389	-345.013
91.5	3113.81	6681.04	8281.13	6783.61	7863.67	2778.73	3412.44	4061.79					91.5	-406.84	-137.685	-127.642				-297.472	-350.148
91.6	3139.44	6695.16	8310.34	6799.5	7896.31	2793.16	3437.13	4101.51					91.6	-395.443	-121.522	-98.1778				-270.031	-359.357
91.7	3157.48	6693.32	8323.42	6845.62	7910.12	2813.04	3460.84	4142.14					91.7	-404.496	-119.422	-112.311				-280.042	-367.063
91.8	3185.36	6686.84	8348.89	6912.42	7945.14	2833.58	3483.34	4170.12					91.8	-377.187	-109.685	-107.434				-289.906	-382.883
91.9	3212.2	6692.39	8368.88	6900	7961.27	2840.56	3512.87	4212.58					91.9	-380.799	-111.071	-107.192				-282.217	-377.319
92	3239.74	6699.61	8391.51	6918.94	7994.57	2854.14	3532.3	4248.41					92	-366.33	-77.455	-114.559				-292.837	-388.103
92.1	3262.88	6708.42	8417.46	6943.8	8017.64	2873.84	3552.54	4291.2					92.1	-333.013	-80.4005	-114.502				-291.312	-395.988
92.2	3277.71	6698.56	8437.6	6961.52	8047.34	2894.42	3580.49	4333.08					92.2	-310.029	-70.6865	-104.125				-293.842	-398.74
92.3	3305.82	6698.03	8437.28	7012.56	8075.14	2916.74	3608.72	4376.19					92.3	-329.331	-59.3839	-103.254				-286.934	-403.378
92.4	3330.02	6706.93	8470.1	7073.49	8107.93	2930.69	3626.7	4408.29					92.4	-312.1	-59.8786	-90.0927				-295.193	-408.683
92.5	3352.33	6704.11	8495.89	7082.29	8130.24	2950.44	3655.52	4450.32					92.5	-327.244	-32.4307	-106.333				-308.159	-426.115
92.6	3374.87	6708.32	8497.73	7080.26	8160.97	2962.68	3674.5	4476.99					92.6	-289.425	-25.7886	-95.86				-293.542	-414.534
92.7	3386.4	6703.58	8523.09	7120.32	8201.29	2987.64	3703.01	4523.14					92.7	-299.349	-33.8617	-98.9262				-294.641	-416.488
92.8	3419.4	6705	8540.27	7146	8229.54	3002.11	3731.11	4566.21					92.8	-278.388	-3.63429	-115.286				-301.997	-417.238
92.9	3432.84	6709.24	8562.71	7226.62	8264.22	3025.27	3750.48	4600.38					92.9	-265.937	-8.7457	-106.597				-283.283	-424.481
93	3462.89	6708.02	8571.28	7233.87	8292.79	3044.39	3768.5	4640.44					93	-285.72	9.4981	-102.327				-304.051	-432.593
93.1	3481.62	6714.11	8600.03	7242.66	8314.47	3055.1	3803.68	4679.66					93.1	-259.937	25.8987	-93.2705				-297.03	-431.826
93.2	3491.68	6709.38	8620.47	7270.78	8351.03	3078.4	3827.49	4720.86					93.2	-238.732	29.2239	-80.1815				-298.357	-445.839
93.3	3509.37	6712.71	8637.32	7286.44	8389.34	3093.89	3847.52	4752.28					93.3	-219.343	38.658	-83.1436				-310.556	-434.139
93.4	3544.41	6719.66	8662.2	7319.73	8400.98	3109.67	3870.09	4800.81					93.4	-205.055	60.3589	-72.7808				-317.941	-448.636
93.5	3559.78	6720.91	8668.9	7367.57	8433.21	3131.4	3902.49	4843.91					93.5	-174.655	75.8344	-73.6043				-299.604	-461.134
93.6	3569.23	6718.38	8698.96	7395.84	8459.94	3147.11	3923.41	4878.71					93.6	-173.483	77.3708	-88.8373				-289.814	-457.849
93.7	3584.14	6715.19	8719.18	7432.81	8498.36	3168.2	3947.8	4918.09					93.7	-170.267	78.3273	-99.7712				-305.537	-461.733
93.8	3605.92	6715.28	8743.25	7445.01	8525.53	3184.94	3976.14	4953.66					93.8	-133.381	83.2306	-78.8372				-293.716	-468.403
93.9	3629.71	6716.28	8750.94	7465.21	8551.02	3201.84	3998.66	4988.71					93.9	-106.948	115.743	-90.0071				-291.818	-478.806
94	3645.28	6722.99	8780.06	7483.41	8591.13	3223.36	4013.44	5034.4					94	-106.529	129.236	-109.324				-289.485	-470.483
94.1	3664.61	6731.77	8794.12	7514.57	8606.13	3240.51	4049.18	5067.94					94.1	-63.4883	125.229	-83.1644				-277.6	-472.091
94.2	3675.93	6732.32	8819.46	7558.18	8642.84	3256.41	4080.79	5121.48					94.2	-69.4071	131.716	-106.654				-292.833	-490.573
94.3	3689.91	6737.07	8830.9	7624.81	8674.76	3274.24	4104.67	5155.16					94.3	-95.9177	127.356	-91.2635				-300.294	-479.795
94.4	3699.58	6738.19	8853.39	7644.62	8702.91	3297.94	4126.53	5190.3					94.4	-69.3145	115.498	-65.9067				-304.498	-493.755
94.5	3725.21	6731.97	8871.66	7634.19	8728.02	3312.33	4147.1	5220.46					94.5	-57.4974	142.936	-86.5952				-295.678	-493.572
94.6	3739.52	6744.17	8883.43	7650.77	8761.8	3334.09	4186.79	5264.06					94.6	-42.5681	200.777	-66.8655				-290.807	-486.93
94.7	3757.74	6740.96	8910.8	7678.14	8779.27	3349.88	4208.37	5309.01					94.7	-37.8878	183.142	-109.151				-302.46	-494.773
94.8	3768.07	6747.68	8932.29	7702.73	8814.44	3365.79	4233.78	5348.42					94.8	-1.24663	174.708	-96.6644				-277.506	-501.872
94.9	3795.89	6741.37	8949.11	7759.91	8849.87	3387.28	4252.64	5393.01					94.9	14.4896	195.172	-72.5273				-296.502	-498.655
95	3809.7	6752.18	8965.52	7819.7	8883.49	3400.16	4286.62	5430.08					95	12.6861	176.598	-72.2018				-285.566	-501.176
95.1	3821.01	6761.16	8988.19	7850.75	8896.7	3425.27	4303.89	5467.27					95.1	61.1579	209.607	-45.7881				-281.621	-499.186
95.2	3838.53	6760.12	9006.39	7828.64	8955.17	3440.39	4334.99	5504.94					95.2	86.4053	246.987	-32.5432				-286.415	-500.837
95.3	3865.9	6763.37	9022.81	7829.1	8985.86	3454.39	4361.9	5547.2					95.3	129.34	239.786	-36.4784				-292.939	-500.147
95.4	3883.49	6777.6	9042.29	7854.19	9002.17	3479.7	4399.28	5579.14					95.4	120.13	233.578	-32.7277				-285.23	-509.782
95.5	3905.9	6785.46	9063.09	7904.89	9037.03	3492.21	4420.81	5612.84					95.5	145.355	239.388	-27.5377				-281.073	-508.592
95.6	3918.76	6789.96	9093.64	7966.77	9054.43	3516.08	4446.99	5667.72					95.6	144.219	235.739	-25.3017				-279.415	-519.936
95.7	3927.7	6790.76	9109.77	8026.13	9092.36	3530.43	4488.29	5701.72					95.7	169.827	239.304	-27.3558				-289.672	-511.248
95.8	3945.98	6796.23	9138.88	7994.21	9123.17	3554.49	4514.67	5740.86					95.8	201.216	186.323	-2.3464				-296.228	-512.611
95.9	3958.41	6795.16	9157.98	8008.7	9160.08	3571.04	4537.87	5773.48					95.9	202.724	233.073	2.37671				-302.75	-511.007
96	3971.2	6801.8	9185.49	8027.32	9200.54	3588.9	4560.4	5813.93					96	217.692	271.383	14.0198				-295.35	-496.577
96.1	3983.07	6798.42	9197.62	8066.14	9214.22	3611.29	4588.21	5847					96.1	237.863	218.289	14.5211				-295.093	-503.38
96.2	3992.67	6798.42	9205.53	8088.44	9249.93	3633.67	4618.96	5896.22					96.2	281.855	254.61	30.571				-286.799	-519.48
96.3	4010.06	6809.1	9230.14	8126.36	9283.72	3647.99	4653.8	5930.59					96.3	298.571	259.098	4.17414				-297.498	-520.664
96.4	4021.49	6809.91	9236.79	8176.64	9334.69	3665.5	4670.19	5959.11					96.4	271.364	244.067	21.841				-286.575	-500.727
96.5	4052.14	6820.71	9258.93	8195	9361.44	3680.44	4705.8	6004.37					96.5	337.159	285.908	27.3426				-288.879	-508.519
96.6	4058.79	6800.96	9291.93	8222.27	9400.44	3706.13	4735.89	6039.52					96.6	328.47	255.602	40.0986				-284.339	-495.512
96.7	4073.48	6814.14	9292.49	8253.59	9425.18	3731.53	4765.58	6082.91					96.7	345.234	257.391	54.6031				-275.251	-506.752
96.8	4086.9	6809.61	9329.73	8288.21	9461.96	3741.08	4792.63	6106.46					96.8	345.643	214.333	29.8131				-271.85	-488.944
96.9	4100.54	6822.12	9342.89	8310.52	9481.17	3762.79	4816.24	6147.18					96.9	360.915	234.689	51.2925				-273.07	-485.984
97	4112.6	6831.92	9377.69	8333.64	9516.39	3781.56	4849.56	6187.26					97	370.41	237.869	39.0514				-263.163	-485.499
97.1	4123.43	6829.09	9394.69	8359.89	9558.57	3798.94	4882.54	6223.58					97.1	382.753	243.947	38.5212				-253.579	-478.628
97.2	4137.28	6833.09	9406.32	8390.13	9586.83	3817.08	4909.77	6259.38					97.2	376.42	214.432	54.1157				-266.574	-468.849
97.3	4150.12	6824.78	9416.02	8410.26	9608.53	3828.56	4932.03	6302.97					97.3	362.032	245.018	70.1823				-265.257	-476.966
97.4	4154.44	6821.64	9452.86	8434.57	9640.19	3839.11	4965.51	6340.03					97.4	361.584	208.47	51.3904				-255.802	-470.585
97.5	4171.81	6836.13	9451.04	8476.74	9685.63	3857.52	4996.86	6376.06					97.5	380.812	247.978	77.4898				-255.213	-453.548
97.6	4185.57	6840	9477.5	8502.26	9720.73	3891.94	5031.8	6399.63					97.6	374.441	244.707	50.9128				-256.153	-459.532
97.7	4194.83	6832.92	9498.1	8541.62	9755.19	3912.51	5056.12	6445.06					97.7	381.511	226.159	55.0821				-249.466	-456.69
97.8	4203.76	6844.1	9519.47	8563.66	9795.88	3920.41	5082.2	6478.4					97.8	361.105	188.897	68.5298				-242.347	-458.319
97.9	4218.02	6843.09	9536.41	8610.81	9819.99	3944.82	5118.63	6521.7					97.9	337.626	234.959	79.4962				-234.798	-452.972
98	4236.4	6858.44	9559.62	8630.67	9850.22	3976.84	5154.96	6558.81					98	334.02	193.034	110.967				-245.103	-454.77
98.1	4247.96	6861.1	9580.17	8658.4	9893.24	3986.99	5179.73	6587.7					98.1	320.277	223.01	102.232				-243.483	-442.83
98.2	4256.31	6860.51	9591.52	8682.79	9925.43	4019.51	5213.24	6620.74					98.2	317.512	186.543	90.0542				-239.266	-416.838
98.3	4266.57	6854.37	9616.17	8714.22	9957.18	4040.73	5245.4	6666.23					98.3	319.282	157.196	69.9506				-242.537	-421.36
98.4	4276.2	6853.26	9633.46	8748.36	9989.48	4047.01	5277.86	6694.54					98.4	296.121	173.573	77.6842				-234.246	-420.724
98.5	4293.03	6861.64	9647.91	8781.61	10026.2	4064.28	5311.82	6725.88					98.5	295.438	146.553	73.4425				-239.029	-407.766
98.6	4304.4	6876.32	9664.01	8874.38	10046.8	4093.2	5339.58	6762.31					98.6	296.454	172.373	91.6192				-237.036	-411.267
98.7	4311.9	6875.91	9690.42	8859.88	10083.2	4113.38	5380.41	6816.57					98.7	250.522	164.898	78.0665				-237.044	-396.503
98.8	4316.19	6877.93	9707.98	8829.8	10118.2	4137	5405.98	6839.72					98.8	267.134	147.054	110.109				-239.711	-388.833
98.9	4334.97	6884.57	9733.08	8868.99	10156.8	4157.17	5431.29	6876.01					98.9	251.409	149.713	73.8495				-236.577	-390.98
99	4346.32	6876.61	9737.43	8905.18	10180.5	4184.21	5468.52	6919.08					99	224.365	139.199	75.3011				-221.946	-381.39
99.1	4352.77	6891.9	9754.63	8921.51	10209.9	4202.58	5500.2	6955.76					99.1	235.287	110.642	54.8308				-220.004	-382
99.2	4373.11	6895.91	9775.48	9026.26	10254.5	4213.03	5529.43	6999.02					99.2	175.478	115.587	69.5055				-221.278	-374.93
99.3	4380.48	6897.07	9792.8	9069.98	10275.4	4238.3	5570.97	7034.5					99.3	179.658	91.8668	93.5958				-220.234	-363.561
99.4	4381.43	6897.64	9808.94	9037.51	10313.3	4266.57	5595.91	7061.63					99.4	138.295	60.7827	73.1798				-217.403	-361.754
99.5	4394	6909.23	9835.5	9038.94	10342.5	4285.82	5627.58	7109.22					99.5	130.352	62.6218	61.1143				-211.321	-350.696
99.6	4398.97	6905.11	9840.6	9124.3	10369.5	4306.99	5662.67	7141.47					99.6	115.566	54.613	51.4106				-209.887	-340.319
99.7	4409.49	6905.17	9856.8	9200.23	10408.9	4335.04	5696.04	7184.1					99.7	69.7499	61.216	72.2879				-203.969	-328.644
99.8	4423.92	6906.79	9869.82	9193.8	10448.1	4356.58	5728.29	7219.43					99.8	104.17	75.4884	44.9012				-203.073	-318.988
99.9	4426.87	6911.13	9892.4	9172.52	10473.7	4372.37	5765.88	7249.07					99.9	79.9228	44.7715	27.0001				-210.496	-313.267
100	4436	6922.71	9901.84	9176.04	10502.8	4396.24	5792.59	7294.36					100	65.2831	34.9435	35.6168				-191.746	-306.896
100.1	4442.88	6931.8	9927.56	9265.32	10544.3	4417.23	5827.19	7343.48
100.2	4452.98	6932.32	9932.5	9299.8	10582.1	4437.58	5856.13	7386.84
100.3	4450.68	6940.21	9958.76	9269.01	10608.4	4467.86	5900.04	7406.82
100.4	4448.98	6956.99	9978.56	9282.19	10642.3	4481.43	5925.61	7457.42
100.5	4474.51	6961.93	9994.7	9313.13	10670.5	4506.79	5956.14	7492.37
100.6	4479.8	6978.06	10007.3	9408.71	10699.7	4517.01	5981.27	7534.6
100.7	4485.84	6986.36	10036.2	9458.93	10727.1	4549.17	6018.8	7574.66
100.8	4495.19	6990.46	10046	9453.26	10745.6	4572.09	6053.9	7616.48
100.9	4502.29	6995.96	10065.1	9443.76	10792.6	4595.19	6079.67	7654.27
101	4512.27	7014.86	10081.1	9535.94	10819.9	4610.81	6116.36	7692.56
101.1	4511.23	7011.31	10088.9	9504.18	10857	4634.43	6151.57	7732.22
101.2	4522.36	7021.12	10107.7	9549.53	10888.5	4656.07	6191.39	7781.71
101.3	4528.88	7030.71	10129.7	9548.96	10917.3	4692.41	6209.9	7814.82
101.4	4545.71	7056.83	10136.3	9615.71	10935.1	4701.67	6250.81	7853.76
101.5	4547.49	7058.6	10154.7	9661.72	10974.6	4722.66	6284.58	7892.86
101.6	4560.06	7076.63	10172.6	9656.07	11001.6	4752.46	6310.74	7940.92
101.7	4562.53	7086.79	10189.4	9727.62	11035.3	4770.12	6356.39	7984.1
101.8	4582.9	7088.4	10213.2	9732.71	11068.4	4793.91	6386.53	8025.39
101.9	4583.92	7113.44	10236.7	9697.76	11081.9	4811.12	6414.07	8054.32
102	4592.57	7121	10238	9783.28	11118.1	4832.21	6447.58	8096.9
102.1	4608.4	7126.42	10271.3	9826.01	11155.3	4860.02	6486.52	8143.19
102.2	4612.53	7140.26	10293.1	9830.78	11186.3	4877.87	6514.64	8178.07
102.3	4629.74	7152.92	10300.3	9828.27	11208.1	4893.28	6539.74	8224.14
102.4	4642.89	7168.42	10314.1	9898	11247.3	4919.46	6576.68	8258.63
102.5	4674.27	7183.09	10328.5	9888.5	11269.3	4938.19	6609	8296.86
102.6	4663.99	7201.24	10347.2	9940.44	11283.2	4961.56	6635.81	8342.29
102.7	4683.59	7208.42	10368.3	9936.13	11328.5	4986.67	6668.56	8381
102.8	4700.23	7224.14	10391	9966.1	11338.8	5008.58	6703.59	8406.54
102.9	4718.31	7226.72	10401.4	10020.6	11377.5	5032.49	6730.78	8453.4
103	4722.9	7239.44	10426.2	10033.1	11387	5044.63	6770.38	8485.29
103.1	4744.17	7257.21	10439.6	10067.2	11415.1	5079.39	6799.74	8532.04
103.2	4753.48	7275.71	10462.7	10134.8	11443.8	5093.64	6833.01	8570.86
103.3	4771.43	7296.83	10473.9	10082.5	11464.5	5120.51	6862.48	8601.96
103.4	4782.62	7303.37	10495.8	10111.6	11497.4	5139.77	6891.48	8659.99
103.5	4812.78	7335.83	10517.2	10125.3	11509.2	5163.83	6930.09	8692.06
103.6	4827.72	7336.23	10533.5	10160.6	11545.8	5184.03	6955.13	8722.39
103.7	4833.9	7356.07	10551.2	10218.8	11573.2	5207.38	6994.77	8767.56
103.8	4853.54	7376.46	10589.4	10230.1	11598.3	5232.62	7022.59	8801.99
103.9	4869.76	7388.13	10595.4	10253.9	11613.5	5251.53	7062.41	8844.44
104	4888.34	7404.57	10623.5	10276.8	11642.2	5272.98	7094.89	8878.4
104.1	4913.97	7431.04	10637.2	10314.9	11666.2	5286.43	7122.81	8916.63
104.2	4926.19	7448.4	10661.3	10337.2	11692.9	5313.94	7163.62	8946.1
104.3	4949.7	7459.41	10678	10356.4	11713.2	5345.13	7193.44	8991.12
104.4	4958.99	7487.29	10696	10379.9	11726.2	5360.94	7218.24	9026.12
104.5	4972.9	7500.33	10719.4	10404.1	11764.7	5374.26	7256.76	9056.44
104.6	4996.06	7514.81	10755.6	10427.5	11796.2	5404.56	7284.74	9109.82
104.7	5022.74	7539.46	10758.4	10439.8	11812.6	5427.62	7310.97	9138.18
104.8	5037.94	7553.62	10772.9	10464.2	11828.4	5445.91	7340.18	9173.59
104.9	5056.62	7572.6	10791.2	10502.3	11850.9	5467.24	7390.32	9205.63
105	5099.22	7588.26	10827	10547.9	11875	5493.52	7412.2	9245.97
105.1	5101.9	7610.8	10852.2	10578.9	11886.9	5520.99	7447.92	9278.97
105.2	5119.33	7633.21	10862.3	10597	11915.5	5537.13	7476.18	9316.3
105.3	5150.9	7645.01	10876	10589.6	11933.7	5555.36	7514.57	9364.67
105.4	5162.82	7666.21	10903.8	10635.3	11952.8	5584.43	7546.01	9393.73
105.5	5196.88	7684.86	10936.1	10686.5	11975.3	5604.56	7576.1	9426.67
105.6	5207.26	7705.82	10949.3	10692.6	11991.2	5615.08	7620.03	9463
105.7	5233.36	7716.46	10971.9	10708.6	12014.6	5633.83	7643.51	9500.33
105.8	5250.62	7752.48	10996.9	10734.7	12024.2	5648.11	7668.88	9546.19
105.9	5291.42	7766.13	11006	10780.8	12055.6	5671.56	7708.68	9583.17
106	5312.93	7786.79	11038.1	10787.1	12078.9	5696.54	7742.3	9627.41
106.1	5330.57	7797.13	11074.6	10826.3	12101.5	5721.32	7773.98	9658.1
106.2	5360.97	7831.17	11088.6	10866.1	12129.2	5740.02	7804.4	9706.36
106.3	5374.36	7848.68	11101.3	10886	12140.9	5751.89	7837.86	9732.84
106.4	5397.47	7870.74	11137.1	10932.8	12152.7	5777.41	7876.89	9785.03
106.5	5442.91	7890.54	11155.3	10942.6	12169.3	5800.5	7897.07	9815.51
106.6	5457.03	7918.42	11192.3	10950.8	12178.8	5819.96	7930.9	9856.27
106.7	5488.83	7930.71	11223.4	10944.7	12229.3	5832.78	7967.28	9898.43
106.8	5504.08	7946.74	11245.6	11017.6	12245.5	5857.07	8002.37	9940.53
106.9	5529.79	7967.93	11265.4	11064	12269.4	5882.84	8035.63	9984.41
107	5568.66	7999.66	11294.3	11064.4	12225.8	5902.3	8068.82	10014.9
107.1	5598.99	8021.18	11317.4	11103.9	12272.1	5922.48	8106.64	10059.8
107.2	5621	8051.03	11342.2	11141.2	12298.8	5947.51	8131.18	10096.4
107.3	5627.02	8073.16	11373.8	11144.2	12342	5963.7	8168.74	10144
107.4	5667.28	8091.21	11393.4	11143.7	12356.5	5979.94	8202.86	10190.3
107.5	5721.49	8122.47	11428.5	11203.5	12403.3	6000.53	8239.76	10230.9
107.6	5725.09	8140.79	11453.8	11231.7	12412.2	6024.78	8268.52	10269
107.7	5763.98	8155.01	11485.6	11259.6	12430.4	6044.76	8308.08	10316.6
107.8	5785.98	8178.89	11519.1	11268.9	12466.1	6064.92	8329.44	10363.1
107.9	5824.97	8186.91	11541.1	11329.2	12471.3	6081.03	8372.19	10396.7
108	5861.33	8210.86	11566.9	11351.6	12498.4	6110.32	8403.6	10447.3
108.1	5885.24	8240.2	11587.5	11356	12510.8	6121.52	8438.36	10479.2
108.2	5908.27	8265.06	11620	11369.2	12535.4	6136.97	8471.6	10529.1
108.3	5932.72	8281.29	11669.7	11416.4	12557.6	6160.6	8510.88	10567.5
108.4	5976.62	8303.79	11695.9	11458	12583.2	6180.01	8547.67	10618.5
108.5	6023.93	8311.19	11723.4	11490.6	12596.2	6199.74	8562.33	10650.1
108.6	6048.67	8343.46	11747.5	11487.9	12613.4	6217.01	8604.78	10710.3
108.7	6074.09	8361.24	11779.3	11524.4	12641.6	6235.61	8635.93	10751.2
108.8	6103.2	8391.73	11802.7	11584	12671.1	6245.54	8666.9	10797.5
108.9	6165.51	8408.32	11850.6	11603.6	12676	6274.5	8702.18	10839.5
109	6181.76	8438.02	11870.4	11614.8	12698.4	6294.03	8716.39	10883.1
109.1	6211.59	8451.12	11904.6	11641.1	12719.2	6301.67	8760.24	10930.3
109.2	6247.46	8469.87	11934	11654.2	12747.5	6333.56	8797.13	10975.3
109.3	6282.86	8493.87	11967.1	11680.3	12759	6348.26	8828.96	11018.3
109.4	6341.53	8513.38	12008.7	11721.5	12781.1	6359.29	8867.04	11061.5
109.5	6367.28	8531.5	12027.3	11759.1	12808.6	6373.07	8901.27	11099
109.6	6408.5	8561.56	12065.1	11785.6	12814.1	6401.17	8930.71	11152.3
109.7	6434.57	8576.53	12097.8	11813.7	12839.6	6422.22	8953.62	11198.3
109.8	6459.36	8600.27	12123.4	11825.4	12852.1	6445.34	8990.47	11235.6
109.9	6507.46	8628.72	12147.9	11854.6	12874.5	6467.4	9035.98	11285.8
110	6555.88	8633.36	12185.8	11903.9	12895.2	6484.48	9059.13	11342.9
110.1	6585.83	8658.01	12223.7	11914.8	12901.2	6500.74	9090.4	11382.9
110.2	6618	8679.44	12267.2	11952.3	12931.5	6523.94	9138.42	11423.4
110.3	6654.69	8705.7	12269.6	11954.3	12942.2	6537.11	9151.93	11474.6
110.4	6686.32	8705.83	12314.7	11987.1	12954.7	6565.99	9182.21	11514.2
110.5	6740.12	8731.48	12340.9	12012.5	12971.5	6587.34	9226.98	11563.7
110.6	6771.72	8757.48	12379.4	12034.2	12987.5	6597.64	9261.78	11606.2
110.7	6813	8759.4	12408.1	12066.3	13009.9	6626.94	9287.71	11654.9
110.8	6850.72	8778.31	12438.9	12105.7	13033.6	6646.4	9334.9	11701.2
110.9	6868.07	8783.97	12475.2	12118.9	13047	6664.7	9358.96	11753.1
111	6927.38	8812.7	12503.6	12135.6	13060	6678.4	9389.08	11813.8
111.1	6950.58	8838.21	12533.4	12170.1	13066.6	6713.94	9423	11849.8
111.2	6987.77	8843.69	12576.7	12213	13091.7	6724.78	9466.11	11890.2
111.3	7024.11	8867.79	12602.7	12223.5	13116.4	6755.92	9487.31	11939.8
111.4	7068.41	8876.1	12641.9	12254.5	13121.6	6764.23	9528.59	11993.8
111.5	7092.97	8902.6	12665.3	12269.3	13128.2	6794.14	9564.63	12032.7
111.6	7140.2	8904.1	12691.5	12281.5	13152.3	6819.93	9576.83	12087.5
111.7	7179.9	8919.28	12737.1	12307.7	13160.9	6845.72	9619.79	12151.9
111.8	7202.38	8931.46	12762	12332.6	13175.8	6867.8	9654.48	12191.9
111.9	7245.84	8947.2	12792	12349.2	13187.7	6884.59	9696.22	12250.1
112	7289.89	8958.57	12828.9	12373.7	13192.2	6902.4	9726.66	12298.4
112.1	7324.67	8970.47	12857.8	12406.1	13209.9	6919.12	9762.7	12353.7
112.2	7348.06	8979.74	12898.6	12410.7	13219.6	6939.23	9777.59	12395.6
112.3	7390.06	8994.09	12929.3	12430.3	13240.4	6963.52	9824.08	12453.5
112.4	7427.37	9009.77	12964.9	12464.7	13245	6998.96	9848.04	12500.8
112.5	7462.58	9023.14	12982.9	12487.1	13262.5	7007.1	9894.63	12556.2
112.6	7477	9029.48	13016.5	12512.2	13275.1	7031.1	9924.4	12618.8
112.7	7530.4	9032.49	13055.5	12531	13291.2	7052.01	9954.53	12664.9
112.8	7553.54	9047.17	13084.4	12545.3	13298.9	7075.23	9993.52	12710.2
112.9	7593.04	9046.72	13121.8	12557.7	13307.1	7091.99	10018.7	12748.6
113	7629	9069.64	13153	12584.6	13327.9	7110.46	10053.2	12823.7
113.1	7669.62	9065.13	13184.4	12584.1	13338.7	7142.07	10089.9	12873.1
113.2	7689.49	9083.26	13203.5	12626.2	13371.1	7158.83	10108.2	12926.1
113.3	7705.53	9079.5	13239.3	12645.3	13362.2	7172.76	10163	12989.7
113.4	7751.7	9095.74	13278.8	12675.3	13385.4	7198.58	10192.7	13042
113.5	7782.42	9097.22	13303.7	12669.3	13391.7	7209.66	10229.4	13099.9
113.6	7804.41	9100.73	13328.4	12699.5	13400	7244.74	10251.8	13155.7
113.7	7843.1	9110.66	13366.4	12728.4	13412.8	7260.48	10280.4	13212.7
113.8	7879.18	9123.3	13392.4	12735.5	13434.9	7285.8	10315.4	13267.2
113.9	7897.36	9120.58	13433.7	12745.6	13447.3	7299.68	10338	13325.5
114	7930.53	9124.28	13446.6	12770.1	13450	7311.62	10398.6	13379.5
114.1	7949.78	9124.88	13489.3	12778.2	13461	7344.6	10409.6	13431.4
114.2	7978.43	9134.12	13512.5	12794.2	13476.1	7367.54	10456.6	13491.4
114.3	8004.28	9130.27	13544	12791.8	13487.4	7381.02	10491.3	13545
114.4	8037.1	9134.71	13563	12841.9	13530.2	7400.62	10519.4	13583.6
114.5	8072.87	9147.94	13588.5	12850.3	13520.9	7419.2	10567.2	13656.8
114.6	8079.36	9153.4	13618.2	12873.5	13533.8	7434.88	10588.4	13701
114.7	8106.31	9142.12	13636.1	12873.4	13553.9	7446.68	10627.9	13778
114.8	8121	9143.94	13663.6	12883.9	13550	7472.12	10649.5	13823.8
114.9	8147.32	9141.09	13697.2	12876.4	13550.4	7491.89	10689	13881.6
115	8176.99	9152.33	13717.4	12906.3	13576	7514.61	10720.2	13935.6
115.1	8185.59	9159.08	13749.8	12945.1	13584.7	7520.74	10753.3	13994.1
115.2	8203.6	9155.77	13774.6	12955.5	13581	7547.58	10792.7	14043.6
115.3	8213.38	9173.6	13801.6	12949.5	13590.1	7577.63	10833.8	14109.1
115.4	8245.87	9168.98	13824.4	12909.8	13612.6	7591.66	10858.5	14166.7
115.5	8262.09	9170.97	13846.7	12971.5	13632.8	7612.88	10901.2	14225.4
115.6	8266.64	9174.98	13874.4	13012.5	13637.9	7633.29	10924.6	14274
115.7	8280.66	9182.33	13897.7	13024	13660.8	7646.87	10961.9	14335.1
115.8	8283.07	9172.62	13923.1	13023.3	13685.6	7671.37	11002	14392.5
115.9	8300.57	9183.31	13960	13002.4	13710.7	7687.17	11036.7	14449.2
116	8315.93	9184.54	13974.3	13066.5	13702.3	7705.94	11084.6	14509.4
116.1	8330.78	9187.13	14002.2	13102.7	13729.4	7730.56	11121	14559.9
116.2	8331.48	9190.74	14032.2	13105.9	13749.8	7758.8	11161.7	14618.4
116.3	8341.83	9188.99	14045	13123.6	13780	7763.83	11186.1	14692.4
116.4	8352.44	9186.79	14058.2	13104.6	13811.1	7794.83	11217.1	14733.7
116.5	8363.11	9190.28	14090.1	13140.8	13825.1	7809.38	11274.4	14784.6
116.6	8358.12	9194.09	14116.3	13156.6	13838.8	7838.48	11298.3	14846.4
116.7	8348.38	9195.61	14134.5	13195	13843.1	7854.6	11331.8	14895.9
116.8	8368.63	9188.13	14139.6	13202.3	13867.7	7872.29	11375	14895.9
116.9	8366.47	9184.67	14179.6	13204.8	13889.3	7902.48	11414.2	14895.9
117	8368.53	9207.89	14182	13213.9	13902.4	7915.94	11445.9	14895.9
117.1	8371.33	9205.67	14213.3	13223.7	13914.3	7935.24	11486.4	14895.9
117.2	8359.69	9204.59	14231.8	13196.7	13942.1	7955.98	11516.6	14895.9
117.3	8368.97	9207.18	14261.6	13239.5	13960.8	7975.9	11557.5	14895.9
117.4	8368.7	9196.66	14284.4	13297.1	13971.7	7993.4	11600.3	14895.9
117.5	8373.31	9208.78	14308.9	13315.3	13993.5	8017.19	11630	14895.9
117.6	8367.64	9213.5	14335.3	13322.1	14025.6	8041.57	11663.8	14895.9
117.7	8370.13	9207.44	14352.4	13337.1	14057.6	8059.68	11708.5	14895.9
117.8	8356.41	9228.18	14375.4	13328.3	14058.6	8094.44	11740.6	14895.9
117.9	8366.42	9219.86	14380.5	13362	14087.6	8117.31	11774.5	14895.9
118	8354.27	9206.13	14414.4	13375.4	14106.5	8123.23	11798.6	14895.9
118.1	8361.17	9222.36	14433.7	13381.9	14115.2	8153.61	11846	14895.9
118.2	8353.43	9212.88	14477.6	13400.5	14137.3	8185.29	11882.1	14895.9
118.3	8359.3	9221.11	14482.9	13404	14152.4	8191.61	11908	14895.9
118.4	8343.13	9231.36	14511.5	13430.8	14174.7	8209.01	11957.8	14895.9
118.5	8361.67	9215.53	14535.5	13437	14174.6	8231.6	11993.9	14895.9
118.6	8352.83	9221.7	14543.7	13447.5	14212.9	8255.04	12023.3	14895.9
118.7	8374.67	9225.3	14567.1	13469.9	14238.5	8282.3	12067.6	14895.9
118.8	8357.53	9232.06	14589.7	13481.3	14262.8	8285.19	12104.6	14895.9
118.9	8352.93	9221.66	14610	13468.9	14254.2	8310.69	12147.8	14895.9
119	8356.78	9232.81	14634.2	13488.8	14280.2	8332.34	12180.4	14895.9
119.1	8352.37	9247.93	14671.8	13502.4	14287.9	8351	12236.7	14895.9
119.2	8359.93	9233.43	14690.5	13520.5	14314	8377.94	12247	14895.9
119.3	8357.06	9249.78	14712.3	13552.7	14328.7	8390.07	12300.2	14895.9
119.4	8351.2	9254.43	14739	13549.6	14343	8406.61	12347.3	14895.9
119.5	8345.57	9258.91	14770	13560.2	14373.1	8435.7	12377.1	14895.9
119.6	8350.93	9273.66	14796.8	13580.5	14394.7	8465.39	12419.5	14895.9
119.7	8344.97	9274.84	14826.7	13604	14402.8	8492.24	12456.7	14895.9
119.8	8336.69	9264.01	14854.9	13590.6	14422.5	8495.82	12503.9	14895.9
119.9	8337	9270.96	14870.9	13617.2	14435	8516.26	12554	14895.9
120	8360.47	9266.62	14906.2	13626.6	14452.4	8543.78	12576.1	14895.9
120.1	8346.84	9272.16	14919	13637.9	14475.2	8560.47	12625	14895.9
120.2	8340.7	9274.53	14953.3	13644.4	14503.8	8591.34	12663.3	14895.9
120.3	8332.71	9267.96	14980	13616.8	14502.9	8609.58	12715.4	14895.9
120.4	8337.47	9274.63	15012	13668	14525.9	8625.51	12754.8	14895.9
120.5	8338.06	9273.58	15016	13690.7	14549.6	8647.06	12796.2	14895.9
120.6	8336.42	9287.17	15044.2	13701.9	14559.3	8674.27	12832.2	14895.9
120.7	8339.8	9278.86	15086.3	13694.6	14584.8	8694.29	12877.2	14895.9
120.8	8336.9	9277.69	15097.6	13681.9	14608.4	8708.73	12911.4	14895.9
120.9	8338.38	9282.72	15126.6	13725.6	14613.5	8733.77	12953.6	14895.9
121	8347.47	9283.42	15152	13746.6	14630.2	8756.09	13007.3	14895.9
121.1	8340.78	9287.01	15174.4	13770	14654.4	8776.29	13029.4	14895.9
121.2	8333.88	9278.23	15182.2	13786.6	14662.9	8797.37	13090.1	14895.9
121.3	8319.8	9286.79	15218.9	13795.6	14687.4	8802.87	13129	14895.9
121.4	8322.28	9293.98	15230	13811.1	14697.6	8793.27	13161.7	14895.9
121.5	8332.72	9287.99	15249	13805.2	14717.4	8798.91	13195.5	14895.9
121.6	8344.28	9283.86	15267.1	13847.7	14730	8835.62	13252.5	14895.9
121.7	8348.19	9294.46	15276.9	13874.4	14748.8	8882.41	13289.8	14895.9
121.8	8366.26	9302.64	15312	13881.6	14780.7	8870.86	13331.5	14895.9
121.9	8371.4	9292.34	15339.4	13900.9	14781.9	8907.29	13365.3	14895.9
122	8370.48	9306.61	15356.2	13900.3	14796.2	8940.17	13437.4	14895.9
122.1	8371.57	9299.58	15382.3	13926.4	14815.5	8936.61	13466.5	14664
122.2	8374.63	9307.31	15406.5	13946.1	14830.5	8966.36	13535.8	14637.2
122.3	8386.99	9311.28	15428.3	13946.9	14841	9011.91	13552.3	14617.9
122.4	8390.31	9313.49	15440.2	13953.4	14852.7	9023.61	13598.9	14597.6
122.5	8382.44	9320.01	15463.4	13982.4	14863.9	9025	13636.3	14582.1
122.6	8386.43	9330.74	15478.1	13993.4	14869.7	9071.46	13691.3	14562.9
122.7	8396.16	9321.09	15500.8	14014.6	14908.4	9097.98	13743	14549.8
122.8	8392.2	9332.67	15531.2	14029.3	14912.5	9108.92	13780.1	14526.6
122.9	8394.19	9351.99	15546.4	14043.7	14933	9132.03	13830.4	14509.8
123	8397.5	9354.12	15568	14055.9	14925.8	9171.74	13865.5	14487.2
123.1	8396.28	9357.6	15588.8	14086.1	14952.3	9186.84	13921.2	14487.3
123.2	8397.17	9345.19	15618.8	14110.6	14963.5	9196	13959.5	14462.6
123.3	8400.31	9363.46	15632.3	14137.6	14979	9213.11	14004.5	14434.4
123.4	8416.36	9357.58	15640.5	14125.6	15003	9252.09	14048.5	14423.4
123.5	8419.87	9366.16	15665.3	14135.5	15004	9274.92	14105.7	14430.8
123.6	8412.39	9372.3	15692.7	14157.5	15027.8	9300.54	14139.8	14419.1
123.7	8408.67	9367.87	15719.2	14176.7	15047	9335.34	14176.6	14406.4
123.8	8416.09	9374.54	15727.6	14194.4	15049.9	9358	14233.9	14392
123.9	8412.5	9381.83	15732.5	14197.3	15053.5	9381.56	14269.4	14370.8
124	8415.91	9377.69	15745.3	14202.9	15073.7	9404.88	14326.7	14372.7
124.1	8419.32	9379.91	15758.6	14239.2	15084.1	9419.94	14367.1	14362.7
124.2	8437.36	9381.39	15778.5	14263	15086.1	9449.78	14407.6	14335.1
124.3	8424.28	9388.21	15794.4	14255.8	15092.9	9461.11	14454.9	14333.5
124.4	8421.91	9387.72	15805.7	14271.4	15124.2	9487.81	14492.1	14318.2
124.5	8445.28	9389.47	15832.1	14293.5	15126.7	9511.44	14546.9	14296.7
124.6	8453.58	9403.64	15859.4	14305.2	15123.2	9531.99	14596.7	14299.3
124.7	8460.09	9416.33	15868.4	14315.8	15141.6	9561.97	14630.8	14283.9
124.8	8455.93	9428.87	15884.3	14311.4	15149.9	9588.47	14671.5	14261.1
124.9	8458.87	9423.44	15915.2	14332.3	15136.7	9602.34	14728.1	14249.9
125	8472.21	9425.69	15916.1	14356.2	15157.3	9633.4	14776.5	14244.8
125.1	8465.9	9450.42	15947.4	14379.1	15172.9	9649.78	14820.3	14225.9
125.2	8488.58	9445.74	15965	14405.3	15178.9	9669.81	14859.4	14210.8
125.3	8488.68	9459.84	15978.2	14434.7	15173.3	9703.69	14900.1	14199.6
125.4	8494.51	9476.34	15996.3	14430.9	15193.1	9713.76	14959.6	14192
125.5	8506.79	9474.49	16024.8	14446.1	15199.6	9741.44	14995.1	14182
125.6	8516.82	9486.61	16038.7	14460.6	15197.5	9772.53	15048.3	14172.6
125.7	8521.49	9493.83	16054	14484.5	15214.4	9783.71	15098.3	14155.6
125.8	8545.33	9502.91	16074.8	14480.7	15222.7	9820.34	15135.5	14149.2
125.9	8551.87	9509.81	16095.7	14501.3	15236.5	9850.71	15189	14151.4
126	8549.84	9523.14	16112.6	14534.5	15239.6	9863.16	15215.3	14127.9
126.1	8558.58	9542.6	16145.4	14555.1	15238.6	9880.91	15266.2	14127.2
126.2	8565.16	9548.26	16144.7	14563.1	15228.1	9911.51	15322	14117.3
126.3	8583.21	9548.61	16171.8	14557.1	15249.1	9925.17	15353.8	14102
126.4	8597.44	9569.68	16192.9	14569.6	15242	9964.29	15390	14083
126.5	8610.68	9584.94	16203	14595	15255.3	9978.44	15450.6	14079.7
126.6	8616.46	9582.96	16219.9	14587.5	15262.6	9994.61	15488.2	14078.3
126.7	8637.64	9608.98	16246.3	14606.3	15262.6	10030	15515.6	14060.6
126.8	8633.74	9623.39	16252.8	14607.1	15267.3	10038.8	15566.2	14062.4
126.9	8645.32	9632.02	16264.3	14619.6	15277.1	10068.4	15614.7	14056.5
127	8678.09	9639.91	16287.5	14627.6	15275.2	10093	15674.5	14033.6
127.1	8682.89	9645.07	16323.2	14670.4	15262.3	10125.4	15695.4	14034.4
127.2	8699.88	9670.27	16328.5	14672.5	15268.3	10136.9	15739.4	14012.3
127.3	8691.52	9671.17	16341.6	14684.2	15258.3	10161.4	15793.7	13998.6
127.4	8703.22	9683.23	16375.5	14702.2	15258.4	10175.1	15826.2	13999.1
127.5	8735.19	9696.71	16395.7	14709.3	15267.5	10210.9	15857.8	13988.9
127.6	8738.14	9720.33	16394.9	14727.5	15259.1	10225.2	15910.8	13979
127.7	8754.31	9728.87	16413.1	14735.3	15261.5	10248.4	15949.1	13971.3
127.8	8782.83	9740.42	16430.2	14760.4	15262.1	10285.3	15998.5	13966.9
127.9	8775.38	9773.84	16456.5	14761	15254.2	10290.5	16024	13954
128	8799.62	9774.77	16462.9	14766.5	15260.1	10314.2	16051	13933.3
128.1	8812.77	9789.72	16502	14765.9	15269.8	10323.6	16104	13930.9
128.2	8839.01	9812.71	16502.1	14780.1	15268.5	10356.8	16149.8	13918.2
128.3	8849.8	9816.87	16529.9	14783.7	15270.5	10370.9	16193.5	13895.8
128.4	8864.92	9842.64	16547.9	14789.6	15265.9	10377	16215	13882.8
128.5	8887.79	9849.76	16554.3	14806.4	15282.7	10411.8	16258.4	13880.6
128.6	8885.99	9875.19	16593	14805.4	15290.9	10436.5	16301.4	13879.9
128.7	8932.58	9879.88	16619.6	14831.1	15289.3	10452.5	16339.6	13865
128.8	8907.21	9900.03	16641.1	14835.8	15302.1	10472.8	16383.6	13854.2
128.9	8932.89	9916.31	16658.5	14805.2	15299.2	10499	16423.2	13835.6
129	8973.26	9949.59	16691.1	14837.9	15278.4	10512.3	16440.2	13830.5
129.1	8970.93	9954.38	16715.7	14853.2	15293	10533.1	16486.2	13827.4
129.2	8975.08	9973.68	16740.9	14853.2	15302.6	10552.4	16531.5	13825.7
129.3	9015.98	9984.09	16760.1	14862.2	15295.1	10575.1	16558.7	13811.8
129.4	9026.01	10003	16796.6	14858.9	15304.9	10583.4	16605.7	13776.4
129.5	9031.53	10030.4	16809.2	14850.5	15291.5	10609.9	16633.7	13751
129.6	9066.31	10057.2	16827.9	14862.1	15294.2	10622.8	16669.6	13753.4
129.7	9100.29	10074	16855.5	14870.4	15307.7	10636.4	16710.7	13727.7
129.8	9103.78	10077.5	16890.8	14910.2	15313.2	10661.2	16760.4	13709.3
129.9	9134.58	10098.2	16906.5	14848.6	15310.1	10682.7	16774.4	13699.4
130	9116.51	10113.2	16927.2	14870.6	15310.7	10693.3	16818.6	13670.4
130.1	9159.71	10124.1	16956.8	14894.5	15302.2	10718	16864.8	13674.2
130.2	9189.91	10134.5	16987.4	14905	15323.4	10735.3	16882.6	13641.3
130.3	9197.44	10150.9	16996.8	14961.9	15344.5	10745.9	16915.5	13626.6
130.4	9219.47	10186.5	17023.6	14946.1	15338.8	10766.4	16967.7	13612
130.5	9242.19	10201	17064.9	14895.8	15338.6	10786.2	16984.3	13596.1
130.6	9263.76	10216.9	17081.1	14903.3	15332.5	10806.4	17027.2	13563.7
130.7	9278.1	10238	17106.5	14924.8	15351.2	10827.6	17065.5	13545.6
130.8	9294.86	10253.5	17147.5	14910.7	15340.9	10843.7	17097.2	13528.2
130.9	9333.69	10266.8	17160.9	14907.7	15344.1	10849.9	17131	13497.3
131	9353.24	10280	17189.7	14925.2	15342.6	10860.4	17176.8	13478.7
131.1	9372.14	10305.7	17209.3	14925.6	15332.3	10877.9	17202.6	13453.7
131.2	9390.59	10312.3	17220	14929.7	15354.6	10904.8	17250.1	13433.5
131.3	9411.96	10327	17256.2	14937.8	15330.3	10910.6	17285.4	13405.5
131.4	9436.61	10336	17283.3	14934.4	15343.3	10924.8	17312	13376.7
131.5	9478.5	10361.2	17305.5	14939.8	15337.8	10949.3	17353.7	13361.1
131.6	9480.67	10366.9	17356.9	14949.4	15349.2	10960.5	17395.4	13341.9
131.7	9521.32	10395.1	17372.3	14968.9	15352.2	10974.1	17440.7	13317.8
131.8	9528.98	10407.6	17403.6	14993	15356.4	10986.6	17470.3	13293.9
131.9	9568.67	10402.5	17434.3	14951.9	15343.6	11006.5	17509.8	13267.7
132	9581.34	10430.2	17467.7	15028.6	15350	11026.6	17546.1	13254.6
132.1	9623.52	10447.4	17493.4	15008.3	15344.9	11026.2	17564.2	13190.7
132.2	9622.53	10462.4	17511.8	15074.2	15377	11045.2	17611.1	13127.6
132.3	9669.18	10466.8	17547.4	15020.7	15383.9	11057.7	17634.6	13079
132.4	9686.61	10473.4	17569.6	14972.7	15361.8	11069.4	17677.3	13041
132.5	9734.66	10495.3	17615.7	14983.8	15373.1	11083	17709.2	13025.6
132.6	9757.26	10519.3	17637	14973.1	15374.2	11094.8	17746.3	13021
132.7	9787.49	10523.3	17670.3	14988.5	15377.1	11110.2	17768	12996.7
132.8	9817.26	10541.3	17709.4	14995.5	15373.6	11118	17810.3	12992.8
132.9	9835.3	10573.8	17732.1	14985.6	15379	11134.8	17838.3	12984.9
133	9866.92	10577.7	17762.6	14991.6	15386.1	11145.3	17870.2	12964
133.1	9896.53	10595.3	17793.3	14998.5	15381.7	11160.6	17924.7	12969.4
133.2	9913.91	10606.4	17822.9	15033.5	15384.4	11176.3	17933.6	12938
133.3	9964.97	10625.8	17857.9	15019.5	15383.6	11185	17989.8	12924.6
133.4	10000.2	10639.5	17890	15017.3	15393.3	11209.6	17995	12904.9
133.5	10031.9	10643.9	17921.9	15041.8	15392	11221.6	18049.7	12878.3
133.6	10058.9	10667.1	17951.2	15031.5	15398.5	11223.1	18082.2	12881.5
133.7	10086.6	10679.9	17970.3	15037.7	15392.4	11237.1	18120.8	12848.7
133.8	10119.1	10682.9	18024.9	15039.7	15391	11257.2	18157.3	12821.7
133.9	10155.8	10681.8	18048.7	15061.1	15403.3	11272.7	18197.5	12808.7
134	10198.9	10698.4	18067.5	15083.4	15389.8	11287.2	18241.8	12807
134.1	10212.4	10720.9	18106.6	15069.1	15386.9	11306.5	18277.8	12789.8
134.2	10233.8	10727.7	18123.8	15090.2	15392	11310.2	18295.7	12782.1
134.3	10278.6	10736.5	18162.9	15080.2	15393.1	11323.4	18334	12754.1
134.4	10311	10751.8	18193.3	15066.5	15401.1	11339.9	18375.3	12741.8
134.5	10347.9	10764.5	18238.8	15076.6	15401.6	11343.3	18405.3	12723.7
134.6	10370	10775	18269.5	15072.7	15390.9	11369.8	18443.3	12702.5
134.7	10411.3	10777.3	18275.3	15090.5	15393.3	11384.9	18484	12687.3
134.8	10441.8	10788.6	18309	15079.7	15384.8	11396	18501.3	12675.3
134.9	10478	10793.6	18339	15118.7	15411.7	11428.6	18526.1	12662
135	10518.2	10806.6	18382.4	15082.2	15407.2	11442.1	18584.7	12640.6
135.1	10529.7	10812.9	18400.9	15082.6	15410.4	11464.1	18615.2	12630.7
135.2	10565.9	10826.2	18453.2	15097.4	15402	11488.8	18633.4	12610.3
135.3	10589.4	10827.6	18477.2	15100.6	15398.8	11488.6	18675.8	12600.4
135.4	10625.9	10846.8	18486.6	15100.3	15400	11508.4	18694.6	12565.5
135.5	10670.8	10854	18512.7	15119.6	15404.2	11535.9	18732.8	12556.1
135.6	10685.3	10853.4	18544.1	15109	15388.3	11537	18763.4	12541.9
135.7	10716.7	10862.6	18582.5	15120.6	15395.3	11561.7	18801.9	12531.4
135.8	10744.8	10863.7	18609.3	15103.6	15394.7	11570.1	18834.7	12518.7
135.9	10772.7	10875.5	18628.3	15103.8	15404.4	11599.6	18865.4	12504.1
136	10798.1	10870.2	18652.6	15120	15391.6	11601	18884.6	12483.3
136.1	10831.8	10882.3	18683.6	15128.6	15408	11635.6	18937.8	12467
136.2	10854.7	10890.1	18707.1	15122.5	15416.2	11640.4	18953.7	12445.6
136.3	10887.2	10879.4	18741.5	15117.9	15398.4	11657.4	18992	12424.9
136.4	10923.8	10885.9	18745.6	15110.7	15393.8	11680.6	19024.6	12417.7
136.5	10936.2	10886.9	18791.2	15134.2	15400	11696.9	19054.7	12400.4
136.6	10981.4	10900.3	18823.3	15128.6	15394.1	11690.7	19100.6	12404
136.7	10995.4	10899.9	18837	15152.7	15416.8	11709.9	19122.8	12373.6
136.8	11027.6	10904.2	18848.8	15138.4	15416.2	11726.8	19155.1	12370.4
136.9	11061.6	10894.7	18893.5	15123.2	15405.1	11743.4	19173	12334.5
137	11073.7	10893.8	18923	15144.4	15407.8	11759.2	19215.6	12332.5
137.1	11078.9	10906.4	18924.2	15128	15403.4	11775.8	19247.6	12318.4
137.2	11124.2	10902.4	18963.3	15132.6	15416.9	11798	19257.5	12292.1
137.3	11146.7	10899.8	18978.4	15139.6	15422.2	11810.3	19301.3	12270.5
137.4	11174.6	10901.9	19002.8	15134	15432.7	11831.7	19325.7	12256.7
137.5	11198.6	10908.8	19029.2	15120.1	15439.4	11839.3	19339.4	12237.4
137.6	11204.4	10913.9	19036.1	15130.4	15440	11862.4	19393.8	12229.1
137.7	11220	10904.9	19068.8	15151.6	15426	11878.8	19402.8	12196.6
137.8	11253.6	10921.9	19104.8	15126.2	15436.4	11881.5	19439.4	12192
137.9	11265	10918.9	19135.1	15136.2	15454.8	11899	19469.8	12169.4
138	11280.5	10917.6	19156.1	15136.5	15453.1	11921.6	19510.5	12139.6
138.1	11308.8	10920.4	19189.2	15132.9	15455.5	11935.2	19539.5	12151.1
138.2	11318.2	10925.1	19200	15122.9	15473.7	11962.8	19577.6	12119.3
138.3	11305	10926.1	19224.4	15137.9	15488.9	11975.3	19600.8	12093.4
138.4	11333.2	10926.3	19256.4	15120.7	15483.4	11977.2	19624.7	12078.4
138.5	11362.5	10927.9	19260.1	15102.5	15485.8	11976.5	19665.8	12068.3
138.6	11380.9	10935.7	19281.3	15122.2	15486.3	11999.8	19695.1	12058.4
138.7	11383.7	10931.4	19320.4	15122.1	15479.6	12005.9	19748.7	12030.4
138.8	11399.4	10929.8	19338.9	15123.9	15483.5	12023.4	19745.5	12037.6
138.9	11404	10931.8	19346.7	15113.7	15491.9	12042.9	19785.1	12029.7
139	11407.1	10920.9	19362.2	15102.3	15499.5	12059.3	19820.2	12001.7
139.1	11432.6	10918.1	19384.9	15117	15506.2	12078.7	19838.2	12006.1
139.2	11449.5	10929.6	19392.7	15113.4	15526.9	12091.1	19871.3	11979.1
139.3	11448.5	10925.8	19410.6	15184.4	15514.8	12093.7	19909.6	11966.9
139.4	11459.7	10928.5	19435.6	15088.4	15484.5	12118.4	19937.1	11951.7
139.5	11459.9	10914	19445.9	15078.1	15491.2	12142.6	19967.8	11932.5
139.6	11468.8	10915.4	19457.1	15068	15525.4	12141.6	20001.9	11930.4
139.7	11480.7	10916.7	19475.2	15089.3	15551.4	12154.1	20021.4	11916.1
139.8	11491.4	10923.7	19479.7	15074.9	15550.6	12176.1	20045.6	11889.9
139.9	11472.2	10921.9	19512	15083.8	15565.5	12195.8	20094.4	11876.1
140	11464.4	10907.8	19530.4	15079.4	15579.8	12207.4	20129.9	11867.9
140.1	11487	10916.3	19548.1	15097.7	15594.3	12218.3	20144	11856.3
140.2	11487.6	10912.3	19541.1	15053.3	15612.5	12240	20182.2	11856.3
140.3	11471.8	10895.3	19568	15068.3	15627.9	12257.3	20207.5	11844.9
140.4	11483.3	10900	19575.6	15072.5	15623.6	12274.8	20236.5	11823.4
140.5	11476.5	10894.5	19597.9	15072.3	15652.2	12272.5	20244.7	11807.7
140.6	11477.5	10891.5	19597.9	15073.1	15655.5	12297.6	20283.1	11822.1
140.7	11484.2	10894.2	19605.4	15070.8	15652.6	12316.8	20316.4	11805.9
140.8	11480.6	10894	19623	15074.7	15651	12337	20332.6	11781.4
140.9	11477.4	10880.1	19645.5	15101.2	15691.3	12347.9	20361.9	11777.2
141	11479.3	10875.1	19680.2	15069.9	15689.8	12372	20392.6	11761.1
141.1	11477.8	10881.8	19691.4	15046.6	15680.7	12389.7	20442.3	11766.1
141.2	11478.4	10868.1	19707.6	15077.3	15696.2	12425.9	20446.5	11737.6
141.3	11483.4	10880.8	19724.4	15068	15683.5	12420.1	20483.2	11739.8
141.4	11469.2	10879.2	19745.9	15061.3	15700.8	12438.7	20508.1	11724.9
141.5	11491.2	10876.8	19759.3	15043.3	15714.6	12458.2	20554.1	11716.2
141.6	11477.4	10891.2	19772.4	15043.6	15724.4	12473.8	20566	11716.5
141.7	11483.1	10879.1	19810.7	15030.5	15714.6	12485.2	20588	11722.7
141.8	11482	10854.8	19810.5	15022.1	15746.4	12498.4	20634.3	11694.7
141.9	11493.4	10851.2	19830.5	15035.2	15739	12518.3	20648.5	11701.7
142	11488.5	10864.7	19840	15031.9	15759.8	12524.3	20669.9	11671.8
142.1	11490	10846.3	19859.7	15052.4	15772.3	12546.1	20719.7	11679.2
142.2	11477	10861.1	19876.5	15044.2	15780.7	12562.4	20742.5	11659.8
142.3	11490.2	10864.4	19897.7	15014.8	15783	12563	20758.4	11668.3
142.4	11473.5	10864.3	19922.9	15000.7	15791.3	12583.3	20783.4	11649
142.5	11488.6	10872.8	19941.6	14994	15798.7	12581.4	20840.2	11651.4
142.6	11490.1	10857.9	19958.1	14976.6	15814.1	12604.4	20862.8	11641.8
142.7	11498.2	10860.8	19958	14989.3	15815.6	12612.7	20879.6	11645.3
142.8	11516.5	10850.4	19994.3	14971.6	15825.9	12630.8	20900.6	11621.9
142.9	11516.6	10853.1	20022.9	14933.7	15856.3	12649	20931.8	11611.4
143	11530.4	10860.9	20028.6	14948.2	15840.1	12649.5	20964.9	11614.4
143.1	11533	10861.9	20040.2	14963.7	15837.8	12671.8	21015.9	11601.6
143.2	11548.4	10857.2	20074.2	14946.3	15843.7	12681.3	21039.5	11592.8
143.3	11525.8	10856.3	20086.1	14941.3	15848.1	12711.5	21062.1	11590.8
143.4	11542.4	10875.4	20126.5	14979.7	15860.6	12716.9	21093.1	11579.7
143.5	11562.4	10873.3	20155.7	15003.2	15855.2	12731.2	21122.7	11580.3
143.6	11562.1	10879.7	20171.8	15003.7	15870.7	12747.9	21144.6	11588.7
143.7	11561.4	10887.6	20203.9	15012	15884.4	12749.1	21184.1	11583.9
143.8	11557.8	10874.3	20216.6	15018	15897.7	12738.1	21210.7	11564.9
143.9	11575.1	10878.2	20254.2	15012.4	15906	12729.4	21225.1	11568.3	22320.4
144	11575.9	10869.3	20267	15016	15909	12734	21263.4	11569.9	22278.7
144.1	11575.9	10887	20288.7	15043.2	15917.6	12761.2	21295.5	11561.2	22270.3
144.2	11563.7	10879.3	20297	15032	15936.3	12777.9	21332.9	11560.4	22255.3
144.3	11569.4	10880	20331.9	15030	15927.5	12798	21345.3	11554.2	22223.5
144.4	11586.3	10885.4	20332.6	15078.9	15935.9	12796.4	21388.7	11559.6	22202.1
144.5	11586.4	10871.2	20358.1	14977.9	15938.2	12821.2	21406.7	11554.2	22174.4
144.6	11596.6	10876.6	20361.7	15007.2	15940.5	12830.5	21434.5	11572.6	22140.8
144.7	11599.7	10861.3	20382.8	15025.6	15942	12858.7	21457.4	11568.9	22107
144.8	11587.6	10864.2	20408.7	15028.4	15938.9	12861	21500.6	11549.5	22112.5
144.9	11613.9	10878.3	20418.2	15023.1	15955.3	12846.5	21531.6	11555.7	22089.7
145	11622	10868.8	20437.2	15020.3	15980.8	12890.7	21560.7	11556.1	22073.1
145.1	11613.2	10876.8	20458.6	15031.3	15983.6	12908.2	21601.9	11569.1	22037.8
145.2	11608.8	10869.7	20481.8	15012.5	15979.2	12889	21620.4	11560.9	22028.8
145.3	11617.1	10862	20502.5	14988.9	15977.4	12908.6	21655.8	11556.6	22006.8
145.4	11615.6	10849.7	20532.3	15018.9	15997.3	12954.8	21677.4	11579.4	21980.3
145.5	11622.9	10856.5	20544.1	15026.7	16001.6	12992.7	21723.8	11577.8	21965
145.6	11615.4	10852.8	20544.6	15025.9	15994.9	12967.9	21743.4	11569.5	21960.9
145.7	11630.5	10862.5	20559.9	15039.1	16012	13016.9	21761.5	11570	21935.2
145.8	11632.3	10866.9	20574.7	15036.6	16009.1	13051.4	21803.6	11585.2	21915.5
145.9	11631.2	10864.6	20603.4	15044.4	16013.9	13078.7	21832.9	11586.4	21909.1
146	11659	10861.6	20627.5	15039.1	16007.6	13066.1	21867.7	11583.7	21886.2
146.1	11651.7	10857	20626.3	15040.1	16029.7	13063.9	21882	11596	21867.9
146.2	11655.9	10854.4	20639.6	15022.8	16023.2	13105.3	21913.9	11599.1	21852.9
146.3	11654.6	10861.3	20672.1	15024.5	16023.3	13135.8	21961.6	11599.6	21834.1
146.4	11655.7	10862.7	20675.5	15027	16030.3	13167.6	21980.9	11616.7	21827.7
146.5	11665.1	10874.9	20702.1	15019.5	16033.8	13150.3	22004.7	11601.6	21800.6
146.6	11671.3	10876.4	20711	15015.8	16045.9	13149.6	22057.9	11622.4	21790.3
146.7	11671.2	10866	20731.2	15022.1	16025.3	13199.4	22085.3	11617	21792.7
146.8	11679	10869.2	20744.8	15008.7	16034.5	13233.1	22129.5	11619.9	21777.4
146.9	11626	10864.8	20736.9	15016	16026	13255.8	22157.6	11618.9	21750.4
147	11608.1	10871.2	20748.7	15013.1	16029.9	13259.6	22177.9	11623.9	21718.9
147.1	11627.5	10876.9	20762.7	15018.4	16038.4	13277	22213.9	11629.6	21722.6
147.2	11655.3	10873.6	20772.9	15011.2	16043.1	13294.1	22242	11645.1	21700.3
147.3	11678	10882.7	20759.9	15018	16040.6	13312.4	22288.6	11650	21689.9
147.4	11702.6	10847.7	20795.6	15026.5	16039.4	13326.2	22322.8	11656	21687.4
147.5	11731.4	10873.1	20813.3	15032.5	16037.9	13342.3	22344	11648.7	21662.7
147.6	11733.1	10869.7	20825.8	15035.3	16041.7	13362.1	22393.8	11668.8	21648.4
147.7	11730.5	10858.3	20821.5	15036.9	16044.4	13389.2	22426.7	11661.4	21647.8
147.8	11761.1	10834.4	20817.1	15030.9	16043.4	13408.3	22455.9	11681.1	21633.1
147.9	11769	10833.6	20843.2	15033.5	16050.2	13415.1	22496.3	11681.3	21616.9
148	11808	10841.9	20847.9	15034.4	16028	13440	22537.3	11689.8	21618.8
148.1	11800.7	10861.1	20864.5	15023.2	16038.5	13449.3	22576.8	11702.6	21611.9
148.2	11827.5	10871	20884	15047.2	16026.1	13476.4	22638.2	11692.6	21592.9
148.3	11871.4	10863.2	20876.7	15049.1	16028.6	13498.2	22637	11702.1	21578.3
148.4	11843	10870.6	20890.9	15064.8	16037.4	13517	22677.8	11712	21583.7
148.5	11865.4	10868.2	20922.5	15056.9	16023	13527.9	22702.2	11711.7	21572.6
148.6	11899.7	10888.4	20943.2	15059.2	16011.5	13541.3	22758.2	11724.9	21557.6
148.7	11916.4	10877.1	20962.7	15069.1	16009.4	13579.4	22782.1	11722.4	21526.6
148.8	11941.6	10880.1	20967	15065.5	16013.1	13572.7	22826.4	11724.7	21519
148.9	11936	10890.5	20979.6	15054.8	16003.8	13591.6	22870.1	11734.1	21509.9
149	11956.7	10906.1	20990.9	15053.5	16007.1	13595.7	22899.8	11741.9	21494.8
149.1	11979.1	10913.4	21001.9	15076.4	16013.5	13621.6	22943.6	11753.3	21499.9
149.2	12007.8	10924.7	21025.6	15071.8	15994.6	13647.6	22984	11760.8	21491.2
149.3	12013.4	10909.2	21031.6	15062.1	15988.2	13667.3	22992.5	11761.2	21467
149.4	12002.3	10932.2	21061.1	15065.3	15990.6	13681.9	23047.1	11755	21484.8
149.5	12047.8	10943.1	21094.5	15069.2	15978.9	13695.7	23083	11780.4	21455.9
149.6	12050.6	10951.5	21085.4	15085.1	15985.5	13706.4	23130	11782.1	21462.3
149.7	12082.6	10966.1	21092.7	15073.7	15997.6	13725.5	23165.5	11773.3	21453
149.8	12073.8	10965.2	21103.8	15078.6	15990.5	13745.1	23177.6	11791	21443.3
149.9	12123.7	10964.5	21133.5	15094.1	15964.6	13751	23234.9	11789.8	21435
150	12067.5	10989.8	21136.2	15081.3	15975.6	13776.3	23250	11813.6	21433.9
150.1	12123.1	11006.6	21140	15095.4	15968.5	13781.3	23305.5	11805	21435.6
150.2	12146.4	10984.8	21144.5	15081.9	15964.2	13806.3	23348.1	11807.8	21428.1
150.3	12155.7	11003.6	21175.6	15084.2	15968.1	13819.9	23371	11811.6	21423.6
150.4	12154.5	11023.6	21179	15095.4	15958.2	13832.1	23406.3	11819.2	21436.1
150.5	12202.9	11028.5	21218.6	15100.4	15946.1	13840.8	23442.3	11825.8	21427.5
150.6	12189.9	11038.4	21227.9	15100.2	15946.6	13875.3	23483.8	11834.8	21427.6
150.7	12240.1	11036.3	21227	15086.5	15934	13878.6	23504.4	11844.5	21405.2
150.8	12211.3	11039.6	21245.7	15090.6	15925.4	13901	23527.1	11839.5	21425.1
150.9	12232.3	11058.9	21253.1	15090.7	15920.1	13918.7	23605	11830.3	21446.4
151	12253.1	11069.9	21257.3	15105.8	15919.7	13933.8	23618.9	11828.1	21424.6
151.1	12283.1	11072.6	21262.3	15112.8	15915.1	13937.8	23651.3	11860.6	21440
151.2	12273.1	11076.1	21286.3	15104.9	15909.8	13969	23669.2	11839.9	21452.9
151.3	12321.4	11098.8	21300.6	15091.6	15916	13989.8	23717.4	11842.6	21440.7
151.4	12319.8	11119.3	21313.2	15092.3	15903.7	13998.5	23760.9	11843.3	21451.7
151.5	12355.7	11117.5	21318.2	15097	15892.4	13993.8	23795	11847.2	21447.6
151.6	12341.5	11141.6	21345.1	15087.9	15887.5	14018.8	23812.4	11855	21447
151.7	12387.4	11140.9	21355.8	15087.3	15894.8	14030.7	23858.1	11855.1	21436.4
151.8	12391.9	11163.5	21381.1	15079.4	15884.6	14042.6	23887.9	11855.2	21464.2
151.9	12386.3	11159.2	21385.5	15070.3	15886.7	14060.6	23929.4	11854	21461.9
152	12448.1	11183.6	21424	15075.6	15863.3	14073.2	23956	11868.2	21465.8
152.1	12443.1	11182.3	21436.9	15066.1	15859.8	14087.1	24008.1	11870.8	21455.6
152.2	12422.8	11195.5	21439.9	15052	15850.1	14089.6	24023.3	11857.1	21465.1
152.3	12481.3	11205.4	21469.6	15054.5	15849.4	14111.7	24054.9	11849.7	21476.6
152.4	12497.6	11231.5	21479.1	15088.2	15859.6	14127.4	24102.3	11853.2	21483.6
152.5	12487.2	11248	21504.5	15059.5	15863.2	14148.2	24131.3	11856.5	21484.2
152.6	12534.1	11250.9	21531	15037.6	15849.6	14152.6	24161.5	11857.8	21489.3
152.7	12568.3	11257.9	21535.7	15054.3	15844.9	14154.1	24189.4	11851.4	21493.2
152.8	12558.9	11270	21573.1	15004.3	15840.4	14174.1	24232.8	11851.3	21488.3
152.9	12560.1	11279.6	21582.2	15000.7	15823.5	14176.5	24266.3	11848.5	21502.8
153	12608.9	11294.7	21589.8	14987.8	15832.9	14196.7	24286.2	11847.8	21495.4
153.1	12635.4	11310.3	21636.7	15001.8	15833.3	14212	24311.2	11849.9	21504.8
153.2	12688	11316.8	21642.8	14936.5	15932.2	14267.6	24364.9	11846.8	21503.4
153.3	12712.1	11328.2	21666.6	14939.5	15905.2	14285.4	24381.2	11845.1	21505.9
153.4	12729.8	11332.3	21686.1	14920.7	15886.1	14289.9	24390.6	11830.3	21505.2
153.5	12718.6	11359	21698.5	14908.2	15886.7	14285.8	24428.4	11831.5	21510
153.6	12755.8	11362	21717.8	14913.1	15865.9	14297.6	24464.5	11825.1	21515.4
153.7	12793.9	11373.2	21746.6	14912.3	15866.5	14303.9	24495.3	11809.8	21512.1
153.8	12826	11385.3	21766.6	14898.8	15859	14305.9	24522.2	11809	21519.1
153.9	12839.5	11389.9	21797.8	14885	15851.9	14315.6	24533.9	11812.2	21549
154	12857.4	11412.1	21802.2	14867.1	15871.1	14333.2	24563.2	11804.5	21544.8
154.1	12876.6	11421.1	21830.9	14877.2	15859.6	14325.3	24604.8	11794.2	21548.6
154.2	12904.9	11446.1	21878.7	14865.5	15832.6	14339.4	24619.2	11798.3	21545.1
154.3	12934.9	11462.2	21901.7	14832.4	15821.8	14344.7	24628.9	11776.7	21563.5
154.4	12960.4	11477	21928.9	14819.9	15835	14348.9	24671.8	11760.5	21558.5
154.5	12976.5	11483.7	21959.7	14830.7	15817.4	14355.3	24696.4	11762.1	21565.5
154.6	12991.6	11494.1	21976.1	14819.8	15815	14364.7	24709	11760.9	21578.1
154.7	13005.1	11512	22004.4	14816.1	15807.9	14355.7	24745.6	11744.2	21572.4
154.8	13049	11525.9	22022.7	14803.9	15808.2	14347.9	24772.4	11733.3	21585.4
154.9	13056.3	11531.4	22028.3	14791.6	15797.4	14366.8	24792.6	11718	21590.1
155	13074.4	11536.5	22037.7	14797.4	15782.1	14362.3	24836.7	11698	21585
155.1	13098.8	11543.9	22075.1	14795.6	15774	14364.8	24841.2	11690.7	21582.4
155.2	13127.3	11567.8	22084.4	14781.4	15755.5	14366.8	24855	11682.6	21569.8
155.3	13144.1	11580.3	22086.6	14792.3	15757.9	14391.8	24858.8	11678.8	21585.7
155.4	13185.4	11582.3	22128.4	14784.2	15762.3	14397.7	24897.2	11665.7	21584.1
155.5	13201.5	11590.5	22127.1	14782.1	15760.1	14389.6	24931.9	11641.8	21583.5
155.6	13240.9	11592.3	22159.4	14776.6	15749.1	14397.3	24948.8	11641.6	21580.2
155.7	13267.8	11589.7	22200.2	14776.6	15750.5	14419.5	24965.7	11621.4	21586.5
155.8	13289.1	11610.1	22201.4	14767.5	15733	14405.8	24991.2	11602.7	21567.7
155.9	13323.5	11648	22237.3	14760.8	15725.5	14410.5	25028.7	11601.9	21567.4
156	13358.6	11642	22220.2	14769.9	15726.1	14421	25049.7	11585.2	21556.8
156.1	13377.5	11641.4	22249.8	14780.8	15754	14413.6	25053.4	11587.5	21561
156.2	13411.7	11657.3	22289.2	14789.8	15737.9	14420.4	25086.7	11557.3	21551
156.3	13439.4	11650.9	22308.4	14771.8	15738.9	14415.1	25109.1	11549.2	21559.8
156.4	13466.8	11673.9	22349.5	14772.2	15724.5	14422.2	25120.3	11544.3	21553.1
156.5	13502.2	11699.2	22379.5	14786.8	15690.3	14444.6	25155.8	11535.5	21569.7
156.6	13529.4	11699.2	22395	14783.1	15702	14452	25187.8	11529.1	21555.3
156.7	13559.1	11699.8	22416.9	14788.9	15691.7	14438.2	25206.5	11506.5	21526.8
156.8	13587.5	11707.1	22440	14785.7	15691.3	14456.4	25237.1	11493.2	21539.3
156.9	13625	11709.2	22460.6	14791.8	15686.7	14456	25244.5	11504.1	21521.3
157	13646.5	11715.2	22477.6	14773.7	15691.4	14460.3	25281.3	11485.2	21526.3
157.1	13673.9	11690.1	22517	14766.6	15687.8	14468.6	25323.8	11481.4	21521.5
157.2	13707.2	11719.9	22539.5	14788.6	15679.6	14479.6	25329.8	11462.9	21510.8
157.3	13739.4	11744.9	22567.7	14785.7	15673	14482.5	25358.8	11459.3	21507.2
157.4	13757.2	11720	22586.7	14772.8	15677.5	14501.7	25366.9	11461.5	21492.9
157.5	13803.8	11743.8	22618.4	14767.3	15679.8	14513.5	25392.6	11451.4	21475.8
157.6	13831.8	11750.3	22615.6	14776.8	15679.5	14517.8	25425	11442.4	21478.6
157.7	13862.1	11746.2	22648.5	14755.6	15647.4	14526.5	25444.7	11420	21450.3
157.8	13899.4	11772.6	22671.5	14768	15656.3	14530.7	25461.1	11424.1	21438.1
157.9	13913.1	11760.4	22700.3	14762.4	15668.8	14531	25466.6	11416.1	21429.9
158	13936.2	11765.4	22730.4	14768.8	15654	14573.5	25500.8	11399.3	21415.8
158.1	13961.2	11746.7	22729.1	14791.2	15669.2	14562.1	25519.1	11398.9	21426.3
158.2	13998.8	11761.5	22764.7	14926.6	15695	14549.9	25553.1	11392.2	21405.7
158.3	14024.7	11767.2	22773.5	14818.9	15652.3	14564.5	25570.3	11374.7	21392.6
158.4	14050.1	11774.4	22791.6	14744.7	15622.8	14555.4	25596.6	11371.3	21408.9
158.5	14083.4	11763.2	22822.4	14764.8	15640.2	14568.2	25603	11357.1	21385.4
158.6	14125.3	11783	22853.5	14892.9	15676.4	14586.5	25625.2	11364.1	21373.5
158.7	14133.1	11768.3	22857.2	14784.3	15658.5	14608	25645.6	11344.6	21345.4
158.8	14172.2	11792.6	22896	14732.7	15635.3	14601.8	25647.5	11330.9	21351.9
158.9	14193.9	11795	22893.7	14735.2	15627.1	14598	25690.1	11324.7	21344.1
159	14219.6	11789.6	22915.4	14723.4	15644	14617.6	25708.2	11323.6	21331.2
159.1	14257.4	11774.9	22944.3	14760	15654.1	14631.6	25751.2	11315.5	21334.5
159.2	14272.7	11802.2	22971.1	14773.3	15644.8	14624.7	25769.7	11295.3	21318.5
159.3	14310.9	11785.3	23013.7	14744.7	15639.7	14623.4	25773.1	11292	21324.1
159.4	14327.4	11804.3	23025.3	14728.5	15641	14631.9	25789.2	11280.4	21304
159.5	14343.6	11790.4	23034.3	14698.7	15621.4	14644.6	25813.9	11282.4	21319.8
159.6	14368.9	11780.1	23037.4	14698.8	15625.4	14645.5	25829.4	11280.5	21298
159.7	14396.7	11792.4	23061.6	14685.6	15616.4	14643.2	25834.3	11262.8	21300.8
159.8	14429.5	11783.4	23076.8	14683.9	15613.5	14661.1	25860.5	11256.2	21306.7
159.9	14450.6	11800.2	23108.9	14682.5	15599.2	14659.6	25887.1	11243.3	21302.7
160	14472	11800.8	23117	14664.7	15612.1	14665.7	25911.6	11224.7	21268.6
160.1	14496.8	11796.4	23159.4	14660.7	15612.1	14683.7	25928.9	11232.1	21273.5
160.2	14510.9	11801.9	23150.6	14631.7	15615.9	14688.4	25934.1	11200.8	21274.5
160.3	14534.5	11801.2	23170	14509.2	15618.3	14699.6	25955.9	11196.3	21268.6
160.4	14561.7	11792	23173.2	14454	15620.3	14701.1	25958.9	11185.9	21263.8
160.5	14575.3	11798.6	23202.5	14425.2	15613.8	14713.9	25987	11183.3	21260.2
160.6	14611	11791.8	23238.6	14424.5	15609	14717.4	25990.4	11194.2	21236.9
160.7	14626.5	11781.7	23241.9	14447.5	15618.2	14720.9	26009.5	11155.7	21238.5
160.8	14640.1	11787	23251.4	14460.9	15635.2	14708.7	26036.4	11162.8	21217.1
160.9	14658.7	11787.8	23262.7	14490.9	15625.7	14726.6	26047.9	11153.4	21231.4
161	14677.1	11795.3	23296.3	14533.6	15640.9	14720.1	26061.4	11144.6	21207.6
161.1	14690.1	11806.2	23294.8	14519.5	15628.5	14730.7	26093	11146.2	21213.9
161.2	14708	11796.7	23300.2	14524.9	15609.9	14748.8	26106.7	11132.2	21202.4
161.3	14731.6	11796.7	23324.9	14548.6	15633.3	14746.6	26120.5	11105.4	21203.1
161.4	14741.3	11800.6	23338.3	14539.3	15628.5	14764.3	26155.2	11095.7	21198.5
161.5	14748.8	11778.2	23324.5	14552.5	15649.2	14768.9	26137.4	11088.3	21198.3
161.6	14769.7	11777.2	23333.5	14583.5	15661.7	14771.2	26154.2	11089.4	21197.7
161.7	14789.1	11779.5	23352.3	14599.2	15661.6	14780.2	26170.8	11083.1	21188.4
161.8	14798.5	11772.6	23357.1	14571.9	15669.8	14785.6	26185.4	11069.6	21196.7
161.9	14811.3	11787.6	23399.7	14595.6	15663	14791	26216.4	11039.9	21191.2
162	14814.5	11776.7	23388.2	14598.1	15687.1	14796.7	26214.8	11010	21180.4
162.1	14838.7	11776.2	23404.8	14609.8	15698.3	14792.6	26226.3	10985.7	21166.2
162.2	14835.3	11783.4	23394.9	14607	15702.7	14813.8	26247.1	10957.6	21162.9
162.3	14851.7	11779.5	23438.3	14572.4	15707.4	14814.5	26263.5	10939.8	21165
162.4	14853.6	11784.4	23436.6	14582.7	15718.7	14808.8	26280.7	10920.1	21155
162.5	14855	11778.7	23464.2	14601	15714.8	14820.8	26305.9	10905	21160
162.6	14871.9	11754.7	23500.2	14610.3	15687.2	14838	26320.6	10901.2	21151.4
162.7	14877.9	11778	23470.8	14603	15721.5	14838	26321.8	10884.9	21126.5
162.8	14888	11774.3	23486.3	14612.6	15744.6	14821.3	26325.5	10884.5	21114.2
162.9	14901.9	11758.1	23495.4	14624.9	15734.1	14837	26343.6	10881.4	21106.9
163	14903.5	11755	23489.4	14618.8	15730.9	14834.3	26376.4	10872.7	21100.1
163.1	14901.2	11753.5	23497.1	14618.1	15740.8	14855.3	26381.7	10871.9	21094.6
163.2	14907.2	11740.2	23494.7	14601.4	15724.7	14856.2	26396.7	10849.6	21085
163.3	14908.5	11746.9	23493.2	14591.7	15728.7	14862.6	26395.7	10874.2	21089.9
163.4	14916.9	11756.8	23495.8	14588.7	15739.1	14875.9	26412	10867.5	21075.5
163.5	14919.9	11718.8	23523	14595.5	15731.5	14879.8	26441	10868.9	21063.5
163.6	14914.5	11731.3	23504.2	14592.9	15723.5	14886.3	26440.8	10868.2	21052.5
163.7	14905.1	11719.8	23497.8	14597.4	15742.2	14906.6	26453.2	10863.7	21058.8
163.8	14916.8	11725.4	23538.5	14578.7	15752.7	14896	26476.5	10859.2	21047.4
163.9	14927.2	11708	23535.6	14577.1	15751	14915.3	26503.4	10850.4	21022.4
164	14927.1	11719.6	23547.1	14573.2	15759.1	14918.7	26500.5	10847.8	21023.5
164.1	14929.1	11715.6	23555.5	14575.3	15777.1	14931.5	26519.5	10839.3	21001.3
164.2	14914.2	11719.5	23551.1	14578.4	15788.2	14933	26547.3	10832.2	21000
164.3	14920.2	11723	23560.3	14579.4	15774.6	14933.8	26534.2	10840.5	20997.3
164.4	14943.9	11717.2	23554.1	14575.5	15793.4	14952.7	26574.8	10832.2	20997.9
164.5	14936.1	11720.5	23563.9	14574.5	15798.3	14958.2	26565.7	10821.4	20995.9
164.6	14939.1	11699.2	23570.4	14560.3	15810.8	14979.8	26590.4	10833.2	20999.9
164.7	14948.5	11708.4	23572.4	14550.2	15805	14963.7	26608.5	10825.4	20986.3
164.8	14945.4	11688.8	23596.5	14542.3	15808.4	14970	26616.9	10813.3	20963.4
164.9	14945.3	11685.6	23608.7	14530	15826.7	15002.4	26639.8	10811.9	20970.4
165	14938.3	11684.7	23626	14540.7	15819.1	14991.5	26638.7	10802.6	20944.4
165.1	14953.6	11693.3	23636.8	14539.9	15834.8	15002.9	26647.7	10798.9	20947.6
165.2	14952.7	11662.3	23641.9	14540.1	15815.6	15012.3	26666.6	10803.2	20925
165.3	14946.3	11671.7	23660.4	14549.3	15830.4	15013.1	26677.6	10793	20934.9
165.4	14956.7	11661.5	23678.5	14560.8	15831.3	15011	26668	10792	20927
165.5	14957.4	11661.9	23690.6	14562.6	15837.1	15027	26690.3	10788.6	20903.2
165.6	14970.3	11666	23700.9	14577	15826.5	15029.6	26724.4	10781	20913.4
165.7	14976.1	11652	23712.1	14578.1	15834.7	15049.6	26721.6	10764.2	20910.4
165.8	14986.6	11647.4	23696.9	14554.5	15828.5	15056.2	26736.3	10762	20894.8
165.9	14983.9	11655.5	23720.9	14590.2	15839.5	15048.8	26771	10766.6	20884.9
166	14992.3	11644	23720	14591.1	15850.4	15060.1	26783.4	10776.1	20864.7
166.1	14988.3	11642	23750.8	14609.6	15861	15069.1	26794.7	10769.4	20858.6
166.2	15005.5	11650.8	23730.8	14604.5	15855.7	15061.8	26810.1	10764.9	20830.9
166.3	15014.1	11643.7	23737.2	14617.3	15853.8	15085.7	26808.1	10768.2	20850.1
166.4	15009.8	11642.3	23764.5	14614.7	15838.8	15104.1	26821.9	10764.2	20836.1
166.5	15021.2	11642.8	23761.1	14595.1	15860	15086.7	26852.5	10770.5	20821.4
166.6	15032.2	11628.7	23779.9	14598	15871.7	15098.7	26839.9	10755.3	20813.4
166.7	15052.4	11624.3	23799.3	14595.3	15865.2	15101.6	26855	10747.4	20819.8
166.8	15076.7	11625.5	23815.4	14592	15855.7	15103.6	26839.3	10743.2	20814.7
166.9	15053.9	11619.5	23819.1	14580.1	15867.2	15100.3	26878.8	10747.9	20806.6
167	15063.6	11629.3	23847.5	14607.4	15878.6	15120.3	26887.8	10740.4	20777.9
167.1	15085.9	11624.3	23864.2	14621.2	15875.1	15126.4	26882.7	10745.2	20779.3
167.2	15080.1	11624.6	23880.5	14596.9	15885.6	15150.1	26907.5	10745	20775.6
167.3	15101.9	11621.9	23866.1	14632.4	15883.2	15166.1	26911.4	10735.3	20758.3
167.4	15102.4	11613.5	23871	14626.1	15884.2	15160.7	26922.7	10739	20756.5
167.5	15119	11616.9	23896	14599.2	15898.8	15153.2	26911.1	10748.4	20722.5
167.6	15118.6	11610.5	23901.8	14599.3	15899.4	15176.5	26946.7	10731.5	20723.9
167.7	15127.6	11586.2	23919.8	14594.1	15866.9	15177.9	26954.6	10735.8	20711.1
167.8	15133.1	11596.9	23945.8	14605.7	15892.6	15178.1	26964.1	10726.4	20713.2
167.9	15136.4	11613.3	23952.3	14624.7	15875.8	15179.7	26969.9	10742.9	20686.6
168	15137.4	11598.5	23991.3	14619.9	15879.3	15190.5	27002.8	10742.9	20685.1
168.1	15157.3	11583.4	23985.9	14636.8	15893.1	15192.7	27009.2	10747	20672.9
168.2	15158.9	11577.8	23994.4	14625.2	15890.3	15206.2	27010.4	10737.8	20663.1
168.3	15175	11574.2	24007.3	14664.5	15877.6	15222.8	27035.7	10749.9	20667.3
168.4	15171	11568.5	24007.7	14661.7	15890.4	15223.1	27044.7	10743.2	20658.6
168.5	15179.3	11554.2	24021.6	14663	15887	15227.2	27051.3	10751.3	20646.8
168.6	15176.3	11551.3	24020	14656.4	15876.7	15259.3	27056.1	10772.6	20650.4
168.7	15186.4	11533.8	24025.9	14644.1	15872.7	15268.4	27077	10772.7	20647.5
168.8	15184.5	11533.5	24024.8	14651.5	15881.9	15294.4	27079.6	10771.1	20628.2
168.9	15186.4	11540.1	24016.3	14636	15870.1	15278.3	27105.2	10779	20634
169	15189.3	11541.7	24031.6	14645.7	15881.7	15272.1	27135.8	10776.3	20620.3
169.1	15208.1	11530.9	24033.2	14654.2	15880.3	15305	27108.3	10793.5	20605.5
169.2	15200.7	11522.8	24057.3	14651	15868.9	15324.8	27132.5	10790	20587.1
169.3	15219.2	11534.4	24057.5	14660	15864	15316.8	27162.8	10796.2	20598.8
169.4	15221.2	11548.6	24076.7	14655.2	15875.5	15341.9	27184.9	10816.4	20589.2
169.5	15216.4	11534.1	24070.8	14643.4	15878.4	15347.3	27181.1	10804	20574.2
169.6	15223.1	11548.5	24072.2	14604.3	15873.8	15350	27199.3	10819.8	20573.1
169.7	15232.5	11549.2	24078.1	14599.6	15868	15361.6	27220.4	10812.9	20542.9
169.8	15230.7	11546.3	24120.7	14618.6	15874.4	15357.2	27224.3	10812.5	20558.2
169.9	15241.3	11545.3	24145.6	14625.4	15864	15372.6	27249.5	10838	20555
170	15229.1	11537.9	24143.4	14612.4	15877.4	15396.7	27261.4	10838.4	20546.4
170.1	15251.2	11531.4	24147.9	14618.8	15864.3	15407.6	27270.3	10852.4	20550.8
170.2	15252.2	11534.7	24162.1	14613.1	15861.6	15404.2	27284.2	10854	20552.7
170.3	15249.5	11539.4	24164.8	14605.8	15860.6	15430.7	27286.3	10857.7	20544.6
170.4	15261.1	11533.8	24182.5	14614.5	15859	15420.8	27314.5	10865.2	20544.9
170.5	15283.1	11509.6	24176	14644.2	15848.7	15439	27337.5	10867.9	20517.1
170.6	15277.8	11521.1	24186.3	14669.5	15837.7	15435.5	27328.3	10883.1	20519.2
170.7	15294.7	11515.2	24200.5	14636.6	15840.2	15456.9	27357.7	10879.1	20516.2
170.8	15310.2	11512.1	24204.7	14606	15839.7	15453.3	27377.4	10891.6	20513.5
170.9	15304.5	11510.4	24195.7	14648.5	15826.2	15488.6	27374.5	10905	20516.1
171	15323.1	11511.5	24213.8	14647.9	15812.9	15483.4	27378.8	10907.5	20517.3
171.1	15337.5	11511.6	24250.9	14634	15801.6	15487.2	27412.6	10925.5	20510.4
171.2	15340.5	11515.7	24226.4	14658.7	15791	15487	27430.7	10910.5	20512
171.3	15348.6	11506.4	24228.9	14664	15775.7	15510.4	27440.1	10921.8	20501.5
171.4	15363	11510.7	24240.6	14660	15772.2	15521.5	27447.1	10925	20509.4
171.5	15361.8	11509.3	24246.4	14614.9	15759.4	15528.9	27480.1	10923.7	20486.3
171.6	15379.1	11522.6	24251.5	14643.1	15757.1	15538.7	27477.5	10930.9	20492.8
171.7	15372.3	11515.1	24251.3	14659.4	15744.4	15557.4	27506.8	10942.9	20501.1
171.8	15385.1	11532.1	24251.8	14677.2	15737.2	15571.3	27511.6	10943.2	20493.8
171.9	15388.4	11548.8	24262.9	14666.3	15722.6	15567.3	27535.9	10950.7	20502.2
172	15390.5	11548.4	24265.8	14645.4	15703.7	15579.5	27564	10971.4	20490.7
172.1	15391.3	11554.9	24274.2	14618.1	15708.6	15582.3	27565.4	10966.5	20481.3
172.2	15412	11568.8	24284.4	14657.9	15701.7	15596.8	27600.9	10980.2	20478.8
172.3	15442	11562.1	24269.5	14673.5	15682.2	15608.6	27625.1	10974	20461.6
172.4	15444.8	11561.8	24296.5	14657.6	15668	15627.9	27633.6	10975.7	20473.3
172.5	15458.4	11572.9	24305.4	14655	15665.5	15642.8	27648.5	10982.4	20442.5
172.6	15469.7	11581.2	24296.2	14662.2	15633.8	15641.9	27666.7	11003.7	20435.8
172.7	15488.1	11578	24313.7	14646.2	15641.9	15652.2	27689.1	10985.6	20448.6
172.8	15481.8	11590.6	24328.5	14653.8	15630.1	15658.9	27705.6	10995.7	20451.2
172.9	15503.9	11584.7	24333.2	14652.3	15614	15679.3	27734	10991.8	20449.6
173	15514.5	11575.1	24344.9	14663.2	15611.7	15679.1	27755.9	11001.5	20452.8
173.1	15520.1	11578.8	24349.7	14651.3	15608.8	15692.6	27779.2	11019.3	20450.3
173.2	15526.2	11568.4	24353	14645.2	15597.5	15700.8	27818.1	11008.2	20459.8
173.3	15554.4	11569.7	24356.8	14645.8	15574	15711.7	27841.1	11015	20456.7
173.4	15554.8	11574.5	24355.2	14653.6	15572.3	15705.3	27863.2	11021.7	20476.4
173.5	15577.7	11580.9	24349.6	14639.8	15575.4	15713.8	27883.6	11012.1	20495.2
173.6	15573.9	11599.1	24376.8	14623	15571.9	15739.8	27905.8	11032.5	20485.1
173.7	15579.6	11583.8	24387.7	14600.3	15548.4	15739.9	27943.6	11028	20483.7
173.8	15608	11591.9	24393.8	14604.1	15537	15756.5	27943.8	11033.1	20501
173.9	15619.2	11602.8	24368.5	14590.6	15533.6	15761	27979.3	11033.2	20497.1
174	15626.5	11616.5	24394.6	14603.9	15526.3	15768.8	28010.3	11024.4	20513.2
174.1	15635.2	11602.3	24404.9	14583.8	15523.2	15780.1	28021	11031.4	20501.4
174.2	15644.8	11618.4	24390.9	14575.3	15529.4	15785.6	28054.2	11034.6	20516.7
174.3	15672.9	11607.7	24399.8	14566.6	15529.1	15787.7	28073.2	11039.5	20522.2
174.4	15688.6	11612.4	24401.8	14556.5	15479.5	15804	28091.3	11032.7	20532.4
174.5	15695	11622.5	24392.5	14540.5	15479.5	15811.1	28130.4	11035.2	20514.4
174.6	15702.1	11642.1	24417.4	14538.4	15458.5	15819.4	28134.2	11040.5	20524.1
174.7	15718	11654	24414.5	14519.3	15465.1	15826.7	28191.8	11042.7	20531
174.8	15740.7	11664.8	24422.9	14518.6	15448.1	15828.2	28196.5	11066.5	20544.1
174.9	15742.4	11674.5	24461.1	14511	15442.7	15847.2	28228.7	11043.8	20531
175	15776.3	11676	24449	14496.4	15424.8	15842.5	28266.4	11051.5	20544.3
175.1	15770.7	11672.1	24454.9	14493.8	15425	15840.1	28285.5	11063.8	20537.9
175.2	15809.1	11686.5	24474.1	14486.6	15405.8	15739.9	28294.5	11046.1	20555.8
175.3	15809.5	11695.2	24490	14473.7	15400.6	15738.1	28323.4	11049.3	20560.8
175.4	15831.2	11696.5	24482.1	14481.2	15380.8	15792.8	28340.5	11055.4	20554.8
175.5	15839.3	11657.8	24472.6	14471.2	15382.5	15802.4	28379.6	11056.7	20573.3
175.6	15857.1	11690.6	24467	14470.2	15359.5	15834.3	28397.8	11055.9	20579.5
175.7	15877.5	11699.5	24467.9	14434.9	15356.4	15823.5	28418.8	11056.1	20591
175.8	15898.6	11718.1	24495.3	14435	15340.2	15862	28437.1	11051.8	20571.5
175.9	15915.5	11731.7	24520.9	14434.6	15347.7	15853	28480.8	11053.9	20588.4
176	15937.6	11720.7	24531.3	14429.2	15326.4	15867.4	28484.6	11051.6	20585.8
176.1	15937.6	11723.8	24551.2	14427	15319.4	15880.6	28507.4	11052.5	20587
176.2	15967.4	11748.8	24540.2	14403.1	15305.1	15811.7	28529.8	11048.2	20617.7
176.3	15993.6	11760.8	24531.3	14400.8	15288.2	15815	28574.8	11045.1	20599.1
176.4	16004.4	11757.6	24559.9	14405.5	15300.2	15845.2	28586.2	11035.7	20631.1
176.5	16023.2	11767.9	24545.5	14380.8	15276.7	15869.6	28614.1	11031.2	20624.1
176.6	16045.9	11794.9	24572.8	14383.6	15285.7	15886.2	28652	11044	20634.7
176.7	16078.5	11801.2	24582.3	14369.8	15271.9	15895	28661.3	11034.1	20656.2
176.8	16084.2	11784	24588.6	14370.2	15263.6	15898.2	28677	11034.5	20653.2
176.9	16112.6	11779.8	24619.5	14361.8	15234.8	15908.9	28717.6	11011.5	20672.4
177	16139.7	11786.3	24619	14362.8	15227.4	15921.3	28744.9	11007.8	20658.3
177.1	16160.7	11778.8	24631.8	14345.7	15243.4	15926.8	28747.5	11011.1	20664.7	29800.8
177.2	16185.4	11808.5	24626.8	14330.9	15226.7	15905	28771.8	10980	20661.7	29768.4
177.3	16209.1	11825.3	24634.2	14313.8	15215.7	15928.8	28791.6	10986.5	20675.3	29741.8
177.4	16221.5	11841.7	24637.7	14291.3	15208	15924.2	28815.3	10962.7	20685.4	29742.1
177.5	16244.6	11820.3	24661	14293.2	15194.7	15926.3	28849.7	10943.1	20676.9	29737.8
177.6	16263.3	11822.1	24673.3	14270.1	15186.2	15941.1	28860.8	10925.8	20690.7	29713.2
177.7	16302.2	11837.5	24683	14276.6	15180.6	15922.8	28884.9	10907.4	20686	29697.7
177.8	16319.8	11849.7	24695.3	14258.5	15175.5	15930.1	28926	10898.8	20698.3	29693.5
177.9	16334.5	11864.1	24708.7	14236.2	15172.1	15924.2	28920.5	10883.4	20703.1	29633.4
178	16370.6	11878.5	24700.8	14240.5	15160.2	15915.4	28938.3	10851.9	20697.8	29617.8
178.1	16392.8	11886.2	24720.4	14212.9	15142.9	15927.2	28981.4	10853.4	20712.1	29635.8
178.2	16427.2	11887.1	24749.4	14206	15115.8	15922.4	28972.1	10835.8	20724.6	29616
178.3	16454.7	11887.1	24754.8	14208.7	15104.6	15925.3	28999.3	10819.1	20714.3	29586.4
178.4	16475.1	11885.1	24738	14203.4	15103.4	15922.9	29005	10816.1	20724.9	29569
178.5	16495.4	11903.4	24749.6	14194	15093.5	15921.4	29023.1	10814.1	20730.2	29554.6
178.6	16531.6	11914.7	24792.1	14197.1	15078.9	15932.6	29058	10801.9	20724.3	29535.7
178.7	16560.3	11917.2	24801.5	14184.3	15081.3	15923	29079.2	10793.7	20724.6	29511.5
178.8	16575.4	11913.2	24827.8	14174.9	15057.7	15909	29082.7	10782	20734.5	29496.6
178.9	16610.1	11924	24818.8	14178.6	15059	15910.7	29090.6	10770.3	20748.4	29459.1
179	16636.5	11947	24844.6	14164.3	15052.6	15914.8	29099.8	10760.4	20741.8	29427.6
179.1	16641	11935.4	24869.3	14178.7	15040.6	15925.2	29111.1	10766.8	20740.6	29402.6
179.2	16690	11938.8	24878.9	14175.3	15023.5	15913.9	29118.4	10744.6	20727.9	29359.6
179.3	16698.3	11942.4	24908.1	14162.2	15008.1	15911.3	29131.9	10736.3	20730.2	29374.7
179.4	16724.7	11923.4	24909.8	14163.3	15001.4	15923	29153	10734.5	20747.8	29354.9
179.5	16747.9	11935.7	24916.9	14149.1	14998.7	15913.5	29154.5	10732.8	20729.2	29304
179.6	16771.8	11940.4	24940.6	14143.8	14995.2	15915.2	29180.9	10726.2	20730.9	29295.6
179.7	16820.6	11962.7	24952	14134.7	14979.5	15914	29188.7	10700.3	20724.9	29258.4
179.8	16845.4	11947.5	24950	14128.5	14983.6	15910.3	29186.9	10709	20727.8	29250.6
179.9	16861.7	11951.5	24947.2	14129.7	14972.7	15908	29208.5	10694.7	20726.4	29228.1
180	16905.5	11953.3	24961.6	14129.3	14949	15916.5	29204.3	10701.4	20714	29210.3
180.1	16919	11965.3	24977	14124.9	14954.8	15912.6	29201.6	10699.4	20716.3	29211.8
180.2	16937.7	11959.4	25004.2	14118.8	14933.3	15914.5	29225.4	10680.5	20708.6	29191.8
180.3	16979.7	11969.4	25030.8	14111.6	14942.3	15928.8	29232.6	10672.7	20710.8	29177.8
180.4	16995.6	11971.3	25037.8	14108.5	14936.6	15935.1	29242.3	10667	20718.2	29174.9
180.5	17044	11972	25036.1	14112.8	14930.3	15931.5	29240.1	10657.6	20715.9	29182.4
180.6	17050.1	11970.6	25041.6	14111.2	14924.7	15939.6	29248.7	10655.2	20699.6	29151.1
180.7	17085	11982	25060.1	14115.4	14889.1	15944.9	29254.7	10647.8	20695	29157.6
180.8	17117.1	11993.1	25084.8	14105.7	14909.4	15929.4	29291.6	10642.5	20692.5	29142.6
180.9	17121.6	12001.7	25115.2	14089.7	14880.3	15941.3	29296.8	10636.8	20695.5	29125.6
181	17159.4	12019.4	25105	14083.7	14868.8	15958	29288.4	10626.7	20676.2	29113.1
181.1	17175.3	12019.4	25105	14097.1	14864.7	15943.8	29295.2	10620.5	20668.2	29110.7
181.2	17198.7	12019.4	25105	14090.6	14850.6	15951.3	29301.1	10618.2	20660.9	29113.6
181.3	17233.4	12019.4	25105	14080.6	14846.4	15954.6	29309.1	10605	20648.8	29107
181.4	17249.1	12019.4	25105	14081	14853.2	15956	29332.2	10594.7	20644.6	29088.1
181.5	17275.9	12019.4	25105	14080	14838.5	15950.6	29329.3	10589.7	20636.9	29072.1
181.6	17317.6	12019.4	25105	14067.9	14844.3	15929.9	29342.1	10590.8	20650.1	29063.6
181.7	17339.8	12019.4	25105	14082.6	14832	15954.3	29349.5	10584.1	20607.3	29059.6
181.8	17355.1	12019.4	25105	14078.4	14837.4	15961.7	29356.4	10557.1	20602.9	29053.1
181.9	17357.3	12019.4	25105	14059.7	14821.2	15971.7	29339.9	10569.6	20599	29046.6
182	17392.6	12019.4	25105	14055.7	14822.2	15956.8	29357.9	10554.4	20595.5	29028.1
182.1	17410.5	12019.4	25105	14058.9	14821.4	15958.7	29356.5	10555	20569.1	29022.1
182.2	17424.4	12019.4	25105	14058.5	14807.6	15971.6	29374	10537	20565.5	29008.7
182.3	17426.9	12019.4	25105	14050.3	14805.6	15962	29352.9	10536.9	20571.5	28994.6
182.4	17467.5	12019.4	25105	14054	14810.6	15987.4	29369.8	10532.6	20548.6	28986
182.5	17490.9	12019.4	25105	14048.5	14804.5	15989.5	29374.4	10528.9	20546.6	29002.4
182.6	17534.5	12019.4	25105	14039.2	14792.2	15998	29382.4	10505.1	20534.5	28977
182.7	17545.7	12019.4	25105	14016.2	14796.6	15990.7	29381.9	10511.2	20545.8	28973.2
182.8	17573.9	12019.4	25105	14019.1	14789.4	16003.9	29394	10487.4	20523.8	28977.1
182.9	17587.6	12019.4	25105	14017.9	14786.8	16011	29407.7	10494.1	20517.8	28929.3
183	17615.3	12019.4	25105	14005.9	14787.7	16011.6	29376	10473	20498.3	28934.5
183.1	17644.3	12019.4	25105	14008.8	14797.8	16012.1	29388.3	10482.3	20505.2	28925
183.2	17652.1	12019.4	25105	13994.8	14768.7	16007.8	29398.5	10464.4	20481.3	28915.8
183.3	17669.6	12019.4	25105	14007.2	14759.5	16009	29415.3	10463	20479.4	28929.7
183.4	17678.6	12019.4	25105	13997.6	14774.1	16023.3	29425.9	10451.1	20476	28925
183.5	17717.1	12019.4	25105	13988.9	14768.4	16017.7	29395.7	10443.8	20461.6	28921.2
183.6	17721	12019.4	25105	13980.8	14747.5	16022.1	29421.9	10446.9	20457.8	28924.7
183.7	17734.3	12019.4	25105	13982.5	14764.7	16003	29436.1	10429.9	20470.2	28921.2
183.8	17771.4	12019.4	25105	13983.1	14770.7	16020.3	29438.1	10416.1	20447.7	28918.4
183.9	17778.3	12019.4	25105	13970.8	14761.8	16025.1	29441.8	10413.8	20432.7	28901.3
184	17792.3	12019.4	25105	13964.4	14749	16022.6	29459.1	10405.7	20445.4	28913.7
184.1	17819.8	12019.4	25105	13974.3	14745.7	16016.8	29453.2	10413.4	20428	28935.4
184.2	17830.1	12019.4	25105	13965.3	14748.5	16015.9	29445.5	10394.8	20415.7	28936.7
184.3	17825	12019.4	25105	13949.1	14747.4	16020.3	29458.4	10394.3	20410	28948.1
184.4	17841.8	12019.4	25105	13947	14744.4	16032.1	29449	10386.9	20423.3	28931
184.5	17845.8	12019.4	25105	13933	14741.1	16041.4	29444.8	10356.9	20408.4	28947
184.6	17868.2	12019.4	25105	13930.4	14743.8	16040.6	29472.5	10347.5	20395.7	28933.1
184.7	17880.8	12019.4	25105	13944.3	14732.4	16050.2	29445.5	10349.3	20377.4	28938.4
184.8	17891.7	12019.4	25105	13917.3	14734.4	16033	29469.3	10333.5	20391.4	28933.9
184.9	17901.2	12019.4	25105	13913.3	14737.8	16047.2	29472	10338.9	20377.6	28961.2
185	17907.3	12019.4	25105	13907.2	14728.6	16040.7	29471.6	10318.5	20372	28962.9
185.1	17918.7	12019.4	25105	13908.6	14748.4	16065.6	29478.7	10307.2	20356.4	28962.6
185.2	17920.9	12019.4	25105	13904.3	14731.9	16062.6	29471	10310	20364.7	28950.5
185.3	17930.6	12019.4	25105	13899.9	14748.5	16067.6	29495.5	10306.9	20347.1	28974
185.4	17935	12019.4	25105	13890.1	14738.7	16062	29505.2	10294.1	20349.4	28978.5
185.5	17932.8	12019.4	25105	13885.9	14736.2	16052.3	29489.9	10276.8	20330.6	28959.7
185.6	17938.2	12019.4	25105	13837.4	14747.5	16074.2	29507.5	10279.9	20330.6	28963.9
185.7	17937.4	12019.4	25105	13748.8	14747.1	16062.1	29491.5	10261.6	20326.6	28977.2
185.8	17941.8	12019.4	25105	13704.3	14727.4	16051.8	29485.5	10253.2	20328.2	28984.8
185.9	17945.5	12019.4	25105	13686.6	14727.8	16057.2	29484.1	10246.3	20314.4	28990.2
186	17951.3	12019.4	25105	13690.7	14714.9	16057.4	29508.8	10234.7	20313.1	28990.7
186.1	17951.8	12019.4	25105	13705.5	14728.6	16065.5	29516.2	10247.7	20321.3	28992.7
186.2	17935.5	12019.4	25105	13719.7	14730.6	16049.9	29514.3	10216.1	20299.1	29017.5
186.3	17953.2	12019.4	25105	13731.6	14731.4	16069.5	29501.5	10211.3	20296.8	29028.1
186.4	17943.7	12019.4	25105	13748	14719.3	16064	29511.9	10200.3	20302.5	29019.7
186.5	17942.6	12019.4	25105	13774.8	14722.1	16059.7	29503.7	10189.8	20275.9	29012.4
186.6	17937.6	12019.4	25105	13766.4	14732.9	16071.4	29503.3	10183.4	20276	29042.4
186.7	17921.6	12019.4	25105	13759.1	14708.4	16064.3	29515.5	10184.5	20261.2	29055
186.8	17914.7	12019.4	25105	13775	14723.8	16077.8	29550.5	10168.8	20243.3	29078.3
186.9	17930	12019.4	25105	13787.6	14728.6	16058.8	29525.1	10167	20258.9	29079
187	17934.5	12019.4	25105	13793.3	14727.1	16069.4	29533.6	10162.1	20237	29089.4
187.1	17938.8	12019.4	25105	13796.3	14715.8	16095	29523.6	10149.3	20237.8	29104.5
187.2	17946.7	12019.4	25105	13816	14714.1	16064.8	29526.3	10129.9	20231.3	29121.6
187.3	17940.2	12019.4	25105	13820	14724.2	16073	29520.8	10124.7	20235.5	29118
187.4	17938.3	12019.4	25105	13839	14724.3	16097.8	29514.2	10120.2	20211.7	29115.5
187.5	17939.3	12019.4	25105	13840.2	14704.8	16102.5	29512.3	10107.4	20214.5	29151.6
187.6	17927.1	12019.4	25105	13852.6	14708.6	16090.8	29501.9	10114.6	20210.7	29152.1
187.7	17928	12019.4	25105	13831.9	14707.3	16083.9	29521.7	10098.7	20203.8	29183.7
187.8	17937.5	12019.4	25105	13821.8	14722.1	16098.3	29515.8	10092.9	20189.9	29195.5
187.9	17934.3	12019.4	25105	13822.8	14724.5	16098.1	29509.3	10080.1	20196.9	29190.2
188	17920.1	12019.4	25105	13841.2	14716.9	16113.1	29547.8	10081.7	20169.1	29210.3
188.1	17927.7	12019.4	25105	13852.7	14722.6	16110	29525	10067.7	20177.6	29241.3
188.2	17935.6	12019.4	25105	13852.7	14719.6	16108	29516	10054.7	20161.5	29230.9
188.3	17937.5	12019.4	25105	13861.7	14723.4	16103.2	29512.7	10053.5	20146.6	29252.8
188.4	17932	12019.4	25105	13875.3	14715.5	16109.1	29526.8	10052.7	20143.2	29255.1
188.5	17929.6	12019.4	25105	13884.7	14712.9	16104.4	29520.3	10042.2	20124.9	29264.8
188.6	17933.1	12019.4	25105	13900.4	14724.8	16110.9	29514.7	10033.2	20115.5	29284.2
188.7	17929.1	12019.4	25105	13902.7	14718.9	16096.6	29510	10044.9	20107	29293.1
188.8	17944.4	12019.4	25105	13912.1	14717.8	16102.5	29518.5	10027.4	20100.8	29310.4
188.9	17937.8	12019.4	25105	13909.7	14718.9	16110.1	29531.2	10012.5	20099.9	29339.5
189	17942.5	12019.4	25105	13899.4	14704.1	16105.8	29525.3	10012.9	20068.5	29371.2
189.1	17957.9	12019.4	25105	13889.7	14708.7	16102.9	29531.4	10013.7	20077.8	29379.2
189.2	17943.2	12019.4	25105	13902.2	14707.6	16101.8	29523.2	10005.7	20064.4	29362
189.3	17948.6	12019.4	25105	13891.4	14702.9	16113	29528.4	10001.6	20058.9	29413.1
189.4	17948.6	12019.4	25105	13893.2	14698.5	16116.4	29521.2	9997.94	20050.6	29434.2
189.5	17960.6	12019.4	25105	13874.8	14695.6	16126.6	29537.3	9990.6	20040.8	29435.5
189.6	17957	12019.4	25105	13896.1	14696.1	16129.7	29520.7	9982.61	20025.4	29442.2
189.7	17955.5	12019.4	25105	13899.5	14709.6	16127.8	29548.3	9970.06	20014.1	29451.5
189.8	17948.3	12019.4	25105	13909.7	14691.2	16129.1	29546.9	9970.74	19998.1	29444
189.9	17956.9	12019.4	25105	13902.9	14697.3	16129.4	29543.8	9962.54	19988.4	29482.4
190	17962.3	12019.4	25105	13909.2	14672.5	16136.4	29530.1	9958.49	19983	29474.2
190.1	17956.5	12019.4	25105	13915	14677.9	16141.7	29532.5	9949.54	19970.8	29496.1
190.2	17970.7	12019.4	25105	13920.5	14665.1	16142.3	29533.4	9940.74	19963.4	29503.9
190.3	17978.1	12019.4	25105	13907.1	14678	16154.9	29534.7	9935.2	19950.8	29500.4
190.4	17979.3	12019.4	25105	13923.9	14666.3	16167.5	29526.8	9920.59	19957.2	29519.9
190.5	17996.7	12019.4	25105	13934.2	14660.4	16176.6	29521.1	9887.32	19927.1	29525.1
190.6	18001.2	12019.4	25105	13936.7	14656.9	16174.8	29506.6	9903.93	19918	29527.9
190.7	18018.7	12019.4	25105	13936.9	14650.4	16178.7	29524.6	9874.49	19897	29529.8
190.8	18034.5	12019.4	25105	13942.2	14656.9	16170	29534.9	9865.48	19896.2	29539.1
190.9	18042.8	12019.4	25105	13956.7	14646.3	16180.8	29507	9855.88	19887.3	29548.7
191	18040.6	12019.4	25105	13949.8	14638.3	16196	29518.1	9851.11	19874.3	29566.8
191.1	18037.9	12019.4	25105	13951.8	14637.3	16191.5	29524.9	9852.8	19870.9	29571
191.2	18040.9	12019.4	25105	13953.7	14643.3	16216.7	29502	9847.4	19843.4	29577
191.3	18055.1	12019.4	25105	13951.5	14619.9	16198.6	29505.8	9841.58	19829.3	29578.7
191.4	18043.5	12019.4	25105	13968.6	14617.6	16235.3	29512.6	9849.84	19834	29580
191.5	18040.3	12019.4	25105	13979.8	14622.3	16222	29512.1	9851.38	19821	29559.2
191.6	18036	12019.4	25105	13965.4	14599.7	16235.4	29471.9	9855.46	19801.8	29579.9
191.7	18038.8	12019.4	25105	13976.5	14599.8	16228.7	29501.6	9864.82	19775.9	29549
191.8	18044	12019.4	25105	13980.2	14593.7	16222.7	29441.9	9843.9	19790	29568.5
191.9	18048.4	12019.4	25105	13985.4	14589.7	16246.4	29449.9	9861.77	19770.1	29545
192	18042.8	12132.3	25105	13995.3	14568.9	16249.9	29455	9866.96	19767.6	29548.3
192.1	18040.9	12125.2	25105	14000.2	14551.2	16255.3	29444.1	9874.76	19726.8	29545.5
192.2	18035.9	12098.4	25105	14005.3	14550.5	16253.6	29445.7	9865.56	19721.8	29530.7
192.3	18047.6	12087	25105	14021.1	14549.7	16270	29437.3	9867.62	19723.3	29516.3
192.4	18038.8	12063.2	25105	14016.6	14537.9	16281.5	29444	9870.26	19703.7	29524.5
192.5	18043	12044	25105	14023.5	14543.8	16285.5	29419.1	9869.61	19701.8	29499.2
192.6	18035.8	12019.7	25105	14006.1	14536.4	16284.5	29437.2	9890.02	19678.5	29497.4
192.7	18033.8	11989.3	25105	14033.2	14525.8	16281.2	29452.8	9880.27	19683.3	29485.7
192.8	18028.5	11973.9	25105	14011.6	14522.2	16298.7	29423.9	9876.53	19670.1	29444
192.9	18041.4	11965.1	25105	14027.7	14502.9	16299.3	29433.6	9885.37	19658.9	29442.6
193	18033.9	11932.5	25105	14033.1	14487.3	16304.5	29449.8	9894.28	19642.9	29430.4
193.1	18037	11914.9	25105	14013.6	14477	16317.9	29426.6	9902.03	19646.6	29419.4
193.2	18042.8	11908.6	25105	14022.8	14474.8	16332.7	29435	9893.88	19620.1	29400.1
193.3	18045.7	11860.9	25105	14028.9	14460	16329.1	29435.9	9904.1	19625.2	29368.8
193.4	18052.8	11832.3	25105	14006.7	14442	16337.3	29427.9	9895.59	19617.1	29366.6
193.5	18054	11802.6	25105	14025.8	14430.7	16350.5	29453.5	9911.89	19615.3	29372.8
193.6	18059.8	11768.5	25105	14007.9	14427.2	16346.8	29438.9	9920.39	19587.5	29334.5
193.7	18065.9	11761.1	25105	14006.8	14410.1	16356.5	29441.5	9922.31	19568.3	29329.1
193.8	18080.3	11733.5	25105	14024.8	14404.4	16384.9	29425	9918.29	19555.8	29317
193.9	18074.8	11703.2	25105	14030.3	14393.5	16357.5	29412.2	9925.73	19574.1	29281.3
194	18090.8	11681.4	25105	14015.7	14365.3	16388	29426.5	9925.64	19561.3	29258.1
194.1	18096.5	11661.2	25105	14006.9	14360.9	16384.3	29418.5	9936.49	19560.4	29241.4
194.2	18092.9	11649.3	25105	14011.7	14346.5	16405.4	29430.9	9938.1	19551.4	29228
194.3	18090.5	11639.2	25105	14020.7	14338.2	16422	29424	9942.3	19543.8	29209.6
194.4	18103.5	11619	25105	14023.2	14308.9	16399.8	29413	9936.69	19546.2	29180.5
194.5	18095.6	11605.5	25105	14020.4	14301.2	16413.8	29425	9952.72	19532.1	29168.1
194.6	18092.2	11589.7	25105	14017.1	14287.4	16420.6	29432.9	9947.63	19516.7	29144.7
194.7	18080.3	11589.2	25105	14032.7	14283.4	16447.6	29410.1	9951.23	19520.4	29103.9
194.8	18096.7	11565.5	25105	14032.2	14283.4	16428.4	29404.6	9948.13	19512.2	29077.2
194.9	18095.4	11568	25105	14018.3	14262	16435.1	29402	9957.27	19496.7	29055.8
195	18093.8	11544.8	25105	14030.7	14250.9	16464	29410	9956.1	19482.8	29011
195.1	18109.1	11533.8	25105	14026.5	14231.2	16464.9	29408.3	9966.97	19474.1	28969.9
195.2	18107.8	11557.4	25105	14019	14222.2	16472.7	29425	9973.58	19424.5	28972.9
195.3	18120.3	11530.2	25105	14020	14217.4	16472.8	29417.7	9980.07	19463.9	28953.7
195.4	18125.5	11515.7	25105	14028.3	14210	16490.6	29402.8	9979.31	19462.7	28918.1
195.5	18144.2	11507.6	25105	14009.9	14200.4	16492	29397	9975.17	19441.6	28924.3
195.6	18137.7	11502.6	25105	13994.8	14193	16499.3	29422	9988.44	19434.1	28872.7
195.7	18159.4	11494	25105	13976.7	14179.3	16491.8	29414.1	9994.22	19435.5	28874.5
195.8	18140	11471.3	25105	13984.2	14165.8	16511.9	29418.4	10002.8	19431.7	28844.9
195.9	18156.6	11455.1	25105	13991.5	14161.3	16521.1	29422	9995.2	19417.9	28807.5
196	18163.7	11446.9	25105	13982.6	14127.6	16531.9	29433.3	9992.4	19411.5	28752
196.1	18196.2	11441.4	25105	13978.1	14131	16545.8	29429.3	10007.3	19390.5	28750.1
196.2	18199.4	11435.2	25105	13959.6	14115.3	16563.4	29440.8	10002	19379.1	28696.2
196.3	18200.7	11433.1	25105	13956.1	14093.2	16561.2	29439.7	10010.2	19380.3	28661.4
196.4	18206.2	11424.4	25105	13949.1	14083.8	16579	29468.1	10018.7	19392.9	28651.9
196.5	18212.6	11423.7	25105	13928.8	14075.2	16572.9	29440.5	10024.5	19373.4	28650.6
196.6	18218.9	11413.9	25105	13925.9	14060.9	16586.5	29429.1	10022.1	19376.2	28622.9
196.7	18226.3	11402.3	25105	13928.4	14067.6	16584.2	29470.3	10021.6	19376.4	28608.5
196.8	18232.8	11392.9	25105	13906.5	14067.5	16597.1	29457.2	10013	19370.9	28548.3
196.9	18222.2	11379.3	25105	13916.6	14055	16611.8	29456.3	10031.2	19366.4	28543.3
197	18240	11384.9	25105	13915.5	14035.5	16604.1	29470.2	10022.4	19364.7	28510.2
197.1	18249.6	11376.2	25105	13898.5	14037	16632.5	29463.4	10041.1	19363.3	28490.5
197.2	18251.1	11372.4	25105	13904.6	14020.2	16629.3	29469.1	10026.7	19343.5	28457
197.3	18255.2	11366.3	25105	13905.1	14013.8	16640.8	29502.1	10026.8	19344.8	28438
197.4	18268.3	11356.9	25105	13901.5	14001.1	16646.3	29503	10037.3	19359.4	28436.5
197.5	18266	11339.9	25105	13880.4	13982.5	16641.9	29505.5	10034.1	19355.6	28417.1
197.6	18298.8	11348.7	25105	13878.2	13968.4	16637.7	29517.7	10048.5	19364.3	28421.7
197.7	18284.9	11341.6	25105	13868.7	13977.1	16645.3	29518.1	10044.2	19374.9	28391.6
197.8	18289.9	11335.1	25105	13873.6	13971.3	16656.5	29533.4	10045.3	19371.3	28380
197.9	18300.5	11323.9	25105	13854.5	13957.4	16663.6	29553.1	10048.4	19352.9	28352.5
198	18311.5	11318.1	25105	13847.9	13938.3	16663.3	29553.3	10050	19375.6	28348.6
198.1	18321.1	11321.8	25105	13844.4	13928.9	16671.3	29557.8	10051.3	19376.8	28346.2
198.2	18329.7	11311.3	25105	13834.5	13923	16675.1	29583.8	10055.7	19369.2	28326.7
198.3	18338.1	11314.5	25105	13816.9	13912.6	16683.7	29598	10056.2	19366.8	28325.7
198.4	18323.1	11302.5	25105	13804.2	13898.2	16692.7	29582	10046.8	19376.6	28299
198.5	18333.8	11296.1	25105	13795.4	13891.2	16684.3	29620.5	10054.7	19371.7	28290
198.6	18340.3	11285.3	25105	13788.5	13884.8	16697.1	29605.1	10060.9	19348.3	28265.2
198.7	18349.7	11290.8	25105	13775.3	13865.4	16688.7	29608.1	10058.1	19340.8	28232.6
198.8	18357.9	11276.6	25105	13762.6	13854.6	16698.4	29622.2	10060.3	19353.7	28214.8
198.9	18368.1	11280.6	25105	13751.2	13854.6	16700.7	29660.8	10058.1	19364.2	28206.4
199	18380.9	11282.4	25105	13735.5	13829.9	16705.8	29659.2	10061.7	19345.9	28189.8
199.1	18394.2	11265.1	25105	13716	13825.4	16707.3	29658.2	10061.7	19352.8	28171.1
199.2	18385.6	11256.3	25105	13707.3	13805	16704.8	29668.1	10057.2	19355.7	28176.6
199.3	18393.7	11269.3	25105	13687.5	13795.5	16701.3	29681.4	10060.7	19357.7	28140.7
199.4	18393.8	11260.3	25105	13674	13779.4	16704.4	29693.4	10063.6	19350.7	28108.1
199.5	18431.4	11256.3	25105	13658.9	13765.5	16721.8	29705.9	10055.4	19348.5	28102.8
199.6	18422.3	11255.4	25105	13646.5	13761.8	16698.2	29750.1	10057.1	19347.2	28045.1
[truncated: 5,639 more rows]
