# Supplementary material for: Single‐cell transcriptomics of suprachiasmatic nuclei reveal a Prokineticin‐driven circadian network
Source: EMBO J. 2021 Sep 6;40(20):e108614. doi: 10.15252/embj.2021108614 (PMC8521297; doi:10.15252/embj.2021108614)
Supplement: Supplementary file 9 — Source Data for Figure 6 [file EMBJ-40-e108614-s012.xlsx]

## Sheet: Fig 6 A-J
A	PRC							B	Vip phase shift					C	CT9-12 phase shift histogram						D	Raw PMT traces of Representative slices treated CT9-12									E	% baseline change CT9-12					F	% amplitude change CT9-12					Raw PMT data for slices used in C, E and F:					(CT9-12 treated)
Slice ID	CT treatment	Vehicle	Prok2					Slice ID	CT, h	VIP				Control	Prok2	VIP						Time, h	Control	Prok2	VIP							Control	Prok2	Vip				Control	Prok2	Vip			Vehicle					Prok2
S759.5c	2.72		-0.43					#1	7.46	-0.49				-0.8	-0.73	-1.16						0	3099.5	4353.18	1544.51							0.96	1.025	1.62				0.775	0.239	0.372		Time	CT9.49	CT9.53	CT11	CT11.6		CT9.1	CT9.14
779.3c	2.83		-1.83					#2	9.75	-1.16				0.76	-0.2	-0.93						0.1	3136.76	3888.71	1572.06							0.77	0.95	1.23				0.91	0.684	0.396		0	310.42	4455.03	552.7	308.21		527.69	1670.88
778.4e	3.44		0.1					#3	9.82	-0.93				-0.56	0.42	-1.65						0.2	3162.3	3670.03	1601.78							0.78	0.51	1.709				0.82	0.61	0.479		0.1	306.89	4548.18	552.89	307.54		531.31	1348.16
779.1a	3.66		0.03					#4	10.09	-1.65				-0.73	-0.23	-1.4						0.3	3192.46	3508.79	1629.97							0.85	1.232	1.468				0.783	0.47	0.333		0.2	301.62	4635.63	552.89	304.49		533.84	1116
S763.1b	4.35		-0.4					#5	10.25	-1.4					-0.42	-2.36						0.4	3224.78	3388.32	1654.15								0.91	1.55					0.78	0.459		0.3	295.93	4728.93	553.29	303.63		538.17	969.54
778.1a	4.44		-0.89					#6	10.62	-2.36					-1.43	-2.51						0.5	3252.06	3297.41	1684.78								1.19	1.84					0.627	0.413		0.4	295.61	4813.77	555.74	300.22		545.11	859.84
S731.5d	5.21		2.15					#7	11.08	-2.51					-0.5							0.6	3273.48	3221.31	1707.21								1.57						0.5			0.5	295.44	4902.92	556.68	300.01		551.77	771.01
778.5b	6		0					#8	12.2	0.49					-1.2							0.7	3299.13	3167.79	1731.69								0.73						0.632			0.6	286.86	4990.12	561.37	299.27		560.51	697.96
Ch 69	7		0.1												-1.1							0.8	3320.39	3132.4	1756.91								0.88						0.715			0.7	288	5078.01	560.48	297.47		565.43	637.33
952.10b	7		-0.99												-0.8							0.9	3340.23	3121.4	1784.21								1.04						0.677			0.8	282.4	5156.49	566.7	298.19		573.96	584.38
Ch 21	7.15		-1.7												-0.87							1	3362.94	3107.41	1806.49								0.84						0.695			0.9	282.88	5229.87	570.6	298.96		582.37	543.61
S759.1b	7.76		0.3												-1.6							1.1	3381.14	3112.67	1829.25								1.165						0.76			1	281.24	5309.31	574.17	295.98		593.3	508.84
765.6b	7.97		0.33												-0.6							1.2	3393.72	3142.1	1853.55								1.765						0.348			1.1	277.18	5390.66	578.03	296.63		611.86	488.84
Ch 15	8.1		-0.7												-1.43							1.3	3413.59	3178.27	1873.4								1.381						0.59			1.2	276.82	5460.29	585.21	298		622.94	473.52
946.a	8.4		-1.63												-2.2							1.4	3438.8	3221.52	1897.74								0.46						0.319			1.3	274.21	5543.39	589.81	295.5		635.39	471.27
S765.1a	8.61		0.38												-3.4							1.5	3450.87	3269.88	1912.2								0.86						0.662			1.4	273.02	5611.96	596.28	299.31		651.08	471.7
Ch 64	8.6		-1.17												-0.07							1.6	3462.3	3326.66	1935.24								1.115						0.495			1.5	274.37	5691.31	605.02	297.54		665.98	476.98
952.4c	8.68		-0.33												-0.55							1.7	3472.99	3380.61	1953.37								0.74						0.111			1.6	270.4	5755.47	611.91	296.8		683.84	489.3
S759.6a	8.82		0.49																			1.8	3488.31	3450.13	1979.52																	1.7	270.24	5825.09	622.14	296.23		701.56	502.57
946.b	9.1		-0.73																			1.9	3491.63	3509.5	1998.37																	1.8	266.41	5887.08	632.9	297.7		718.21	518.73
Ch 61	9.14		-1.43																			2	3503.8	3573.58	2015.11																	1.9	266.36	5950.8	641.78	298.81		740.13	537.56
897.4b	9.22		-0.2																			2.1	3509.76	3625.41	2031.99																	2	267.78	6007.92	655.17	300.53		763.03	554.24
Ch 23	9.44		-0.6																			2.2	3518.61	3672.19	2052.99																	2.1	264.63	6062.6	668.27	299.36		786.42	577.07
Ch 18	9.7		-0.8																			2.3	3520.96	3722.51	2069.41																	2.2	263.56	6116.9	682.52	299.76		812.71	598.18
765.2c	9.77		0.42																			2.4	3526.28	3772.32	2084.14																	2.3	261.64	6166.79	696.49	301.58		833.2	620.54
766.1b	9.77		-0.23																			2.5	3526.62	3815.93	2099.7																	2.4	263.86	6218.77	710.81	301.63		858.86	644.76
Ch 71	9.9		-0.55																			2.6	3515.69	3845.02	2113.48																	2.5	261.9	6268.03	729.34	304.67		887.92	665.91
S759.5a	9.9		-0.42																			2.7	3515.84	3879.89	2129.06																	2.6	259.84	6315.76	745.01	303.26		908.87	690.16
Ch 19	10.1		-0.87																			2.8	3515.4	3911.97	2143.76																	2.7	260.89	6352.93	765.98	303.78		936.16	710.41
Ch 22	10.1		-1.6																			2.9	3509.01	3931.52	2150.49																	2.8	262.28	6392.28	784.43	307.8		964.04	727.32
Ch 65	10.13		-2.2																			3	3508.1	3954.96	2160.41																	2.9	260.94	6429.69	807.98	308.71		993.57	754.72
Ch 70	10.4		-0.07																			3.1	3495.08	3958.34	2175.6																	3	262.99	6465.31	831.89	312.71		1021.73	774.16
952.6a	10.5		-1.43																			3.2	3489.93	3972.01	2185.13																	3.1	260.41	6484.84	851.92	314.44		1052.39	797.17
Ch14	10.4		-1.1																			3.3	3482.67	3972.51	2189.03																	3.2	261.58	6515.8	880.37	316.78		1079.21	814.85
Ch 68	11.5		-3.4																			3.4	3465.16	3982.1	2192.79																	3.3	261.73	6545.09	902.17	317.62		1114.35	835.87
952.5c	11.5		-0.5																			3.5	3459.92	3977.22	2199.19																	3.4	260.66	6571.29	930.16	319.42		1145.05	860.71
892.11d	12		-1.2																			3.6	3446.94	3976.99	2198.52																	3.5	261.92	6590.99	958.59	322.23		1175.61	880.04
765.5c	13.33		-1.05																			3.7	3427.8	3967.78	2199.19																	3.6	260.52	6597.48	987.06	326.39		1215.62	899.92
S765.1c	13.41		-2.55																			3.8	3410.39	3953.76	2204.13																	3.7	261.33	6607.43	1014.84	329.08		1244.18	921.07
766.2a	14.57		0.46																			3.9	3398.07	3939.28	2205.75																	3.8	261.6	6623.26	1045.77	333.07		1287.76	939.93
778.4c	14.68		-0.46																			4	3369.68	3928.54	2208.14																	3.9	262.48	6629.87	1079.83	336.14		1322.32	957.2
S765.2b	14.74		-0.56																			4.1	3354.61	3911.42	2208.24																	4	261.34	6639.17	1113.32	341.81		1357.65	975.88
S759.3b	15.47		-2.55																			4.2	3325.17	3895.11	2213.25																	4.1	261.63	6636.53	1144.91	344.66		1397.44	996.51
778.4a	16.34		-0.03																			4.3	3298.82	3879.76	2210.51																	4.2	264.88	6632.22	1184.87	350.39		1432.97	1019.53
S731.1a	16.59		-3.06																			4.4	3272.93	3862	2212.48																	4.3	264.54	6631.19	1216.9	353.93		1476.72	1032.96
S766.3b	16.75		-0.13																			4.5	3243.18	3841.34	2214.49																	4.4	265.48	6633.12	1257.88	361.66		1514.88	1059.08
778.5b	17.35		-1.45																			4.6	3206.6	3815.39	2206.66																	4.5	268.24	6611.8	1295.47	370.11		1553.62	1082.94
775.5c	17.99		-0.27																			4.7	3178.73	3796.44	2207.31																	4.6	267.9	6607.19	1335.93	374.89		1592.3	1104.19
33	18.06		-0.49																			4.8	3141.41	3770.64	2199.7																	4.7	269.42	6588.4	1375.86	384.54		1640.98	1127.65
895.3a	18.1		-0.03																			4.9	3103.53	3745.22	2200.24																	4.8	270.69	6570.01	1416.79	393.08		1677.09	1150.77
778.6c	18.27		-0.13																			5	3067.69	3726.67	2191.52																	4.9	273.54	6552.24	1456.94	402		1730.52	1175.13
778.4b	18.27		0.46																			5.1	3023.5	3707.04	2190.74																	5	274.42	6528.01	1496.78	414.99		1769.7	1194.8
778.5d	20.49		1.96																			5.2	2981.33	3688.38	2182.52																	5.1	277.03	6509.21	1542.78	426.27		1809.76	1219.52
779.3c	21.35		0.86																			5.3	2942.14	3667.9	2176.21																	5.2	279.99	6487.41	1590.8	437.83		1857.04	1242.94
778.7b	21.89		0.1																			5.4	2894.93	3639.39	2166.67																	5.3	280.51	6445.79	1631.08	451.14		1897	1270.65
779.4c	22.44		0.36																			5.5	2848.93	3615.07	2156.15																	5.4	285.79	6421.41	1675.31	465.02		1939.19	1292.73
779.2c	23.13		-2.88																			5.6	2800.64	3583.02	2145.22																	5.5	289.86	6380.21	1716.32	480.22		1982.39	1317.07
S794.4b	23.26		2.72																			5.7	2749.07	3555.96	2132.23																	5.6	292.88	6347.46	1763.61	497.09		2028.89	1344.69
	0.17	1.01																				5.8	2707.38	3526.22	2118.57																	5.7	294.64	6306.98	1804.13	513.82		2067.21	1363.94
	1.32	1.44																				5.9	2653.74	3491.86	2103.36																	5.8	300.56	6258.19	1848.06	533.09		2114.89	1392.36
	1.48	-0.16																				6	2610.14	3456.31	2086																	5.9	306.96	6202.07	1897.9	547.79		2160.35	1418.08
	1.56	0.36																				6.1	2559.06	3428.3	2071.66																	6	312.19	6153.09	1941.84	572.72		2202.83	1438.95
	3.58	0.27																				6.2	2507.38	3387.76	2052.53																	6.1	317.87	6086.48	1986.52	589.3		2247.37	1461.02
	3.8	0.43																				6.3	2457.24	3353.88	2025.08																	6.2	323.69	6021.41	2033.48	616.29		2290.19	1487.99
	5.15	1.03																				6.4	2404.27	3319.74	1999.38																	6.3	332.3	5955.04	2078.53	638.67		2334.84	1512.91
	6.14	0.76																				6.5	2353.89	3285.67	1976.56																	6.4	339.59	5883.37	2123.4	661.78		2374.93	1532.36
	7.3	-0.73																				6.6	2302.38	3252.52	1949.26																	6.5	353.01	5804.66	2170.11	684.42		2420.66	1550.28
	7.6	0.07																				6.7	2250.49	3216.91	1922.62																	6.6	362.02	5721.84	2210.69	709.81		2457.04	1570.22
	7.8	0																				6.8	2202.48	3185.18	1897.56																	6.7	371.31	5642.21	2250.26	735.29		2503.41	1586.26
	8.13	-0.03																				6.9	2155.03	3145.88	1866.62																	6.8	386.07	5542.91	2300.88	760.26		2550.34	1604.56
	8.37	0.07																				7	2106.53	3107.58	1835.92																	6.9	398.22	5452.88	2343.8	785.52		2595.9	1630.74
	9.49	-0.56																				7.1	2052.32	3072.18	1802.34																	7	414.88	5336.51	2384.02	811.87		2634.96	1649.77
	9.53	-0.8																				7.2	2003.31	3037.9	1769.94																	7.1	428.7	5240.81	2425.91	839.02		2679.27	1669.16
	11	0.76																				7.3	1959.64	2998.44	1738.47																	7.2	442.36	5131.49	2473.1	868.36		2724.33	1682.03
	11.6	-0.73																				7.4	1911.2	2957.82	1699.78																	7.3	463.19	5026.42	2511.16	893.42		2767.4	1703.03
	12.4	-0.55																				7.5	1866.64	2909.71	1663.04																	7.4	482.93	4916.03	2557.4	920.7		2809.68	1721.4
	12.4	-0.13																				7.6	1821.48	2863.69	1635.6																	7.5	501.99	4797.46	2593.28	949.11		2849.81	1740.17
	13.7	0.8																				7.7	1774.29	2823.24	1593.89																	7.6	523.11	4697.72	2635.22	978.23		2895.97	1752.37
	14.7	-0.3																				7.8	1734.59	2772.86	1559.75																	7.7	545.11	4578.46	2676.29	1009.26		2937.19	1769.17
	15.1	0.63																				7.9	1689.99	2719.89	1529.29																	7.8	569.39	4460.22	2719.58	1036.61		2978.27	1783.53
	16.86	-0.1																				8	1650.22	2678.88	1490.97																	7.9	592.79	4337.98	2754.19	1065.19		3017.72	1800.44
	17.16	-0.2																				8.1	1604.27	2624.97	1456.03																	8	620.53	4224.18	2788.98	1097.09		3066.06	1805.91
	19.5	0.4																				8.2	1565.99	2572.12	1421.42																	8.1	644.56	4097.63	2830.16	1117.88		3103.63	1819.19
	19.8	-1.3																				8.3	1531.17	2515.28	1386.62																	8.2	672.06	3983.53	2868.04	1150.24		3144.64	1829.56
	23.13	0.43																				8.4	1491.53	2458.93	1356.03																	8.3	700.57	3861.17	2902.97	1180.47		3180.94	1839.4
	23.61	-0.4																				8.5	1457.84	2408.88	1321.23																	8.4	732.81	3738.03	2935.9	1208.04		3227.82	1853.17
2-Way ANOVA																						8.6	1418.02	2349.42	1289.24																	8.5	761.72	3619.12	2975.64	1238.09		3255.22	1860.64
CT 3hr window																						8.7	1384.43	2290.93	1259.01																	8.6	789.86	3511.47	3007.18	1262.01		3298.77	1863.93
	Vehicle:																					8.8	1351.61	2242.54	1227.58																	8.7	822.39	3400.31	3042.22	1288.56		3334.32	1875.5
1.5	1.44	-0.16	1.01	0.36																		8.9	1318.01	2183.94	1201.38																	8.8	852.61	3285.74	3072.11	1318.07		3370.79	1885.78
4.5	0.27	1.03	0.43																			9	1291.3	2134.28	1167.96																	8.9	887.04	3179.2	3099.5	1343.17		3406.81	1897.22
7.5	0.76	0.07	0	-0.03	-0.73	0.07																9.1	1255.69	2072.63	1140.27																	9	921.7	3069.78	3136.76	1371.27		3443.86	1901.96
10.5	0.76	-1.04	-0.56	-0.73																		9.2	1226.93	2011.12	1116.6																	9.1	954.03	2961.79	3162.3	1398.91		3477.09	1910.56
13.5	-0.13	-0.3	0.8	-0.55																		9.3	1201.61	1957.21	1088.55																	9.2	990.11	2856.11	3192.46	1422.52		3516.93	1916.83
16.5	-0.1	-0.2	0.63																			9.4	1170.19	1904.46	1061.79																	9.3	1026.38	2758.86	3224.78	1448.29		3551.11	1926.18
19.5	0.4	-1.3																				9.5	1145.47	1848.12	1039.37																	9.4	1058.3	2661.79	3252.06	1475.31		3581.41	1928.91
22.5	0.43	-0.4																				9.6	1118.84	1793.3	1012.69																	9.5	1099.44	2565.23	3273.48	1499.22		3615.22	1932.82
																						9.7	1092.33	1742.42	989.85																	9.6	1134.03	2478.42	3299.13	1522.78		3641.86	1939.61
																						9.8	1067.46	1687.21	965.97																	9.7	1169.79	2399.24	3320.39	1545.29		3670.59	1946.36
	Prok2:																					9.9	1043.72	1628.49	947.13																	9.8	1203.84	2318	3340.23	1569.72		3700.64	1948.98
1.5	-0.43	-1.83																				10	1022.6	1581.18	924.03																	9.9	1240.42	2240.32	3362.94	1591.56		3729.31	1954.31
4.5	0.1	0.03	-0.4	-0.89	2.15	0																10.1	997.93	1529.51	902.27																	10	1277.33	2167.78	3381.14	1615.49		3751.68	1956.62
7.5	0.3	0.33	0.38	0.49	-0.99	-1.63	-0.33	-0.7	-1.7	-1.17	0.1											10.2	979.39	1481.73	883.69																	10.1	1310.48	2089.76	3393.72	1636.81		3777	1953.07
10.5	-0.2	0.42	-0.23	-0.42	-1.2	-1.43	-0.73	-0.5	-1.1	-0.8	-0.87	-1.6	-0.6	-1.43	-2.2	-3.4	-0.07	-0.55				10.3	956.38	1430.24	868.86																	10.2	1351.7	2020.24	3413.59	1657.02		3808.51	1963.53
13.5	-1.05	-2.55	0.46	-0.46	-0.56																	10.4	939.16	1384.64	849.53																	10.3	1388.61	1963.43	3438.8	1675.23		3829.17	1957.86
16.5	-2.55	-0.03	-3.06	1.08	-1.45	-0.27																10.5	919.79	1339.06	829.25																	10.4	1416.29	1888.11	3450.87	1697.3		3845.08	1958.82
19.5	-0.49	-0.03	-0.03	-0.13	0.46	1.96																10.6	902.46	1294.68	815.36																	10.5	1459.76	1829.04	3462.3	1716.86		3869.49	1961.23
22.5	0.86	0.1	0.36	-2.88	2.72																	10.7	883.41	1255.13	800																	10.6	1492.16	1767.26	3472.99	1733.47		3887.98	1958.76
																						10.8	866.07	1210.53	782.89																	10.7	1529.74	1714.3	3488.31	1754.27		3912.96	1960.01
																						10.9	845.62	1173.84	770.07																	10.8	1565.61	1654.43	3491.63	1768.47		3926.58	1958.65
																						11	830.84	1132.48	755.77																	10.9	1596.48	1602.49	3503.8	1783.6		3933.6	1954.8
																						11.1	815.13	1097.81	740.59																	11	1633.04	1551.71	3509.76	1801.57		3948.95	1950.24
																						11.2	802.39	1061.69	729.84																	11.1	1666.99	1507.54	3518.61	1811.2		3961.99	1951.26
																						11.3	785.81	1028.53	716.92																	11.2	1694.4	1459.27	3520.96	1821.53		3973.17	1951.63
																						11.4	770.06	997.54	705.07																	11.3	1731.59	1414.8	3526.28	1835.67		3989.66	1945.08
																						11.5	756.33	963.04	692.47																	11.4	1768.93	1369.99	3526.62	1853.39		4004.29	1941.68
																						11.6	745.19	937.24	682.73																	11.5	1789.37	1333.03	3515.69	1855.8		4007.17	1939
																						11.7	734.19	903.89	669.88																	11.6	1822.23	1293.27	3515.84	1870.8		4014.8	1931.34
																						11.8	722.32	879.26	659.84																	11.7	1850.37	1261.78	3515.4	1873.59		4017.9	1922.26
																						11.9	709.77	852.2	651.66																	11.8	1881.28	1225.8	3509.01	1880.41		4022.4	1917.18
																						12	699.56	833.67	640.32																	11.9	1911.86	1193.62	3508.1	1880.62		4022.24	1910.38
																						12.1	689.59	808.44	634.64																	12	1938.09	1156.41	3495.08	1893.54		4026.2	1906.52
																						12.2	677.78	784.39	624.7																	12.1	1965.36	1129.89	3489.93	1896.08		4016.64	1896.99
																						12.3	668.47	764.59	615.87																	12.2	1989.24	1101.3	3482.67	1905.28		4020.17	1885.87
																						12.4	658.47	744.96	609.39																	12.3	2012.51	1075.78	3465.16	1908.99		4017.41	1882.24
																						12.5	651.7	724.29	602.33																	12.4	2042.59	1049.67	3459.92	1906.99		4008.53	1871.57
																						12.6	642.81	709.51	596.13																	12.5	2063.02	1024.52	3446.94	1912.21		4008.13	1861.37
																						12.7	636.1	690.98	588.28																	12.6	2078.59	1000.71	3427.8	1909.67		4001.08	1854.13
																						12.8	629.62	674.24	582.76																	12.7	2102.23	982.16	3410.39	1906.94		3988.45	1845.35
																						12.9	620.11	663.57	574.94																	12.8	2123.09	956.54	3398.07	1907.33		3978.2	1833.9
																						13	614.19	647.44	570.45																	12.9	2140.08	939.5	3369.68	1905.21		3963.82	1827.47
																						13.1	604.81	630.92	563.48																	13	2156.52	919.63	3354.61	1903.1		3954.86	1813.7
																						13.2	600.1	620.64	557.51																	13.1	2177.71	903.56	3325.17	1895.38		3949	1798.1
																						13.3	593.72	606.44	553.38																	13.2	2186.1	885.64	3298.82	1891.56		3930.67	1793.3
																						13.4	587.96	597.36	549.42																	13.3	2200.02	872.8	3272.93	1891.67		3917.01	1780.51
																						13.5	583.44	585.39	543.27																	13.4	2211.24	859.3	3243.18	1883.23		3899.27	1768.18
																						13.6	576.36	574.56	540.27																	13.5	2225.91	844.38	3206.6	1883.04		3880.29	1754.6
																						13.7	573.02	563.37	535.71																	13.6	2231.56	827.89	3178.73	1874.74		3858.65	1741.51
																						13.8	568.66	557.53	530.68																	13.7	2240.71	816.1	3141.41	1867.11		3832.88	1726.5
																						13.9	563.68	545.26	529.13																	13.8	2247.21	809.06	3103.53	1860.7		3809.98	1712.53
																						14	561.09	537.8	525.52																	13.9	2257.56	794.66	3067.69	1844.8		3788.04	1701.26
																						14.1	556.43	531.32	522.23																	14	2261.38	782.28	3023.5	1838.26		3749.97	1684.02
																						14.2	552.36	523.43	518.73																	14.1	2263.96	777.39	2981.33	1820.09		3717.73	1670.72
																						14.3	549	517.73	515.12																	14.2	2268.06	764.09	2942.14	1802.57		3683.59	1653.8
																						14.4	546.27	509.96	513.29																	14.3	2275.9	758.78	2894.93	1789.33		3650.23	1637.82
																						14.5	543.1	504.7	509.5																	14.4	2272.44	750.18	2848.93	1759.43		3601.92	1619.14
																						14.6	539.09	498.74	507.89																	14.5	2273.83	744.49	2800.64	1741.06		3559.41	1598.8
																						14.7	539.27	493.27	507.53																	14.6	2274.44	737.42	2749.07	1722.89		3503.92	1579.38
																						14.8	536.59	487.37	503.08																	14.7	2274.76	732.16	2707.38	1696.12		3451.9	1558.4
																						14.9	532.51	484.58	502																	14.8	2265.44	727.7	2653.74	1668.99		3401.88	1540.88
																						15	531.37	477.73	499.8																	14.9	2259.47	723.5	2610.14	1639.72		3343.77	1521.78
																						15.1	528.17	475.38	497.41																	15	2254.56	719.52	2559.06	1612.3		3276.47	1492.62
																						15.2	529.49	471.26	495.78																	15.1	2245.37	715.01	2507.38	1582.71		3218.02	1471.86
																						15.3	524.51	466.87	496.06																	15.2	2236.12	713.86	2457.24	1554.23		3149.31	1442.29
																						15.4	525.89	465.2	494.64																	15.3	2228.07	711.38	2404.27	1519.46		3084.57	1417.28
																						15.5	525.39	461.59	492.96																	15.4	2218.33	706.36	2353.89	1488.62		3013.46	1389.43
																						15.6	526.27	459.04	492.15																	15.5	2204.88	701.66	2302.38	1453.59		2942.52	1354.87
																						15.7	527.07	457.13	490.21																	15.6	2195.43	703.37	2250.49	1419.2		2861.81	1332.44
																						15.8	525.4	453.53	491.5																	15.7	2188.16	702.99	2202.48	1388.53		2790.67	1295.6
																						15.9	523.33	451.3	490.09																	15.8	2165.31	702.92	2155.03	1348.21		2718.13	1264.03
																						16	523.28	447.21	489.74																	15.9	2157.97	702.73	2106.53	1315.12		2641.62	1235.57
																						16.1	527.26	447.06	490.19																	16	2138.54	699.22	2052.32	1281.44		2563.67	1199.58
																						16.2	529.92	445.78	488.7																	16.1	2115.56	704.74	2003.31	1248.17		2490.06	1169.42
																						16.3	531.54	444.48	488.22																	16.2	2099.83	703.41	1959.64	1212.24		2415.2	1133.63
																						16.4	535.39	442.64	489.3																	16.3	2078.44	705.46	1911.2	1176.18		2337.38	1096.82
																						16.5	538.53	440.93	489.7																	16.4	2053.28	707.26	1866.64	1143.82		2263.51	1066.76
																						16.6	539.93	439.18	490.55																	16.5	2026.98	713.11	1821.48	1109.63		2195.49	1029.73
																						16.7	542.97	438.32	489.64																	16.6	1999.93	713	1774.29	1076.76		2122.43	993.21
																						16.8	551.57	440.14	489.87																	16.7	1973.89	715.23	1734.59	1044.32		2054.12	959.61
																						16.9	553.01	439.78	489.83																	16.8	1942.43	721.08	1689.99	1019.47		1990.43	928.03
																						17	561.66	437.82	490.46																	16.9	1910.18	725.41	1650.22	984.73		1924.03	897.01
																						17.1	564.83	437.63	492.1																	17	1885.77	729.62	1604.27	957.14		1859.64	862.28
																						17.2	572.93	437.11	493.07																	17.1	1850.03	733.92	1565.99	925.82		1801.62	833.62
																						17.3	580.64	439.96	492.79																	17.2	1809.19	737.66	1531.17	898.62		1742.19	801.27
																						17.4	590.67	440.12	494.77																	17.3	1768.93	742.82	1491.53	869.74		1680.94	771.42
																						17.5	600.66	438.04	493.62																	17.4	1730.31	748.64	1457.84	845.98		1627	747.06
																						17.6	610.07	440.21	494.69																	17.5	1692.46	755.32	1418.02	822.41		1574.16	719.97
																						17.7	623.72	439.43	496.93																	17.6	1658.84	760.19	1384.43	795.93		1518.99	690.88
																						17.8	634.53	440.82	498.19																	17.7	1612.72	769.3	1351.61	774.13		1472	667.24
																						17.9	648.98	440.47	499.56																	17.8	1569.58	777.36	1318.01	751.13		1428.63	645.04
																						18	666.16	442.52	502.58																	17.9	1534.28	783.63	1291.3	727.87		1382.73	621.94
																						18.1	680.9	444.01	501.49																	18	1491.29	794.19	1255.69	709.7		1336.99	599.13
																						18.2	695.12	445.97	505.89																	18.1	1446.8	803.47	1226.93	688.91		1298.53	574.06
																						18.3	713.56	445.47	506.5																	18.2	1402.8	812.72	1201.61	668.94		1258.68	558.24
																						18.4	731.3	448.23	510.04																	18.3	1365.08	823.47	1170.19	653.48		1219.28	540.62
																						18.5	749.3	453.56	510.91																	18.4	1323.52	836.09	1145.47	634.62		1183.28	521.43
																						18.6	770.46	453.96	514.64																	18.5	1285.14	850.82	1118.84	621.34		1150.44	502.65
																						18.7	793.42	455.64	516.52																	18.6	1244.91	865.63	1092.33	603.07		1114.91	487.82
																						18.8	815.34	458.97	519.76																	18.7	1210.71	886.53	1067.46	587.26		1082.58	470.69
																						18.9	839.78	464.58	523.23																	18.8	1169.1	902.44	1043.72	575.23		1055.18	456.88
																						19	865.38	466.29	525.63																	18.9	1130.51	923.54	1022.6	556.34		1023.8	440.92
																						19.1	892.41	468.87	529.52																	19	1100.51	952.56	997.93	546.72		998.77	430.11
																						19.2	911.94	473.64	534.47																	19.1	1061.49	977.37	979.39	535.43		970.31	416.85
																						19.3	942.78	480.52	538.48																	19.2	1025.26	1005.14	956.38	522.57		946.25	402.12
																						19.4	971.86	484.9	545.08																	19.3	994.24	1041.51	939.16	509.96		923.46	389.37
																						19.5	998.09	489.38	552.14																	19.4	961.61	1073.41	919.79	499.54		898.93	381.03
																						19.6	1030.86	495.02	559.9																	19.5	931.47	1115.22	902.46	491.79		877.46	372.14
																						19.7	1059.94	500.78	566.23																	19.6	899.11	1158.41	883.41	478.5		856.35	359.93
																						19.8	1092.74	508.2	574.64																	19.7	871.16	1199.77	866.07	470.34		836.49	350.08
																						19.9	1122.63	517.69	583.95																	19.8	840.1	1242.96	845.62	458.43		820.02	341.62
																						20	1158.44	523.43	593.45																	19.9	811.54	1298.4	830.84	448.2		798.96	333.84
																						20.1	1191.48	532.91	605.29																	20	788.73	1351.77	815.13	441.71		780.24	324.69
																						20.2	1223.37	541.93	616.47																	20.1	760.73	1408.24	802.39	434.4		763.51	319.78
																						20.3	1262.26	554.31	630.88																	20.2	734.5	1463.53	785.81	426		745.6	310.18
																						20.4	1295.52	566.26	645.12																	20.3	711.88	1523.3	770.06	417.78		733.14	305.46
																						20.5	1330.54	578.4	656.26																	20.4	687.32	1588.4	756.33	410.51		719.72	297.08
																						20.6	1370.1	594.12	673.1																	20.5	665.94	1651.69	745.19	402.33		705.4	291.63
																						20.7	1407.29	608.13	689.78																	20.6	644.01	1712.81	734.19	395.96		688.94	286.22
																						20.8	1439.61	625.83	707.28																	20.7	625.3	1784.13	722.32	392.44		679.49	280.56
																						20.9	1480.66	642.54	726.91																	20.8	607.37	1847.53	709.77	381.97		668.31	275.16
																						21	1517.93	661.72	745.44																	20.9	589.99	1912.8	699.56	379.53		655.96	272.11
																						21.1	1557.42	684.39	766.23																	21	570.6	1991	689.59	373.07		644.57	267.16
																						21.2	1594.77	706.88	785.52																	21.1	552.49	2058.31	677.78	366.28		631.36	260.96
																						21.3	1635.74	731.38	808.14																	21.2	536.06	2141.86	668.47	364.49		624.17	256.46
																						21.4	1678.12	755.2	828.12																	21.3	520.62	2214.97	658.47	357.29		612.66	252.86
																						21.5	1714.91	783.19	853.11																	21.4	508.76	2295.53	651.7	353.5		604.28	250.79
																						21.6	1751.67	807.52	874.33																	21.5	492.97	2370.83	642.81	350.12		598.8	246.53
																						21.7	1793.11	840.08	899.91																	21.6	478.41	2455.48	636.1	347.19		588.19	244.03
																						21.8	1836.28	868.89	923.24																	21.7	463.7	2527.5	629.62	341.91		581.36	239.7
																						21.9	1872.14	902.88	947.7																	21.8	452.77	2619.03	620.11	338.74		574.96	236.11
																						22	1909.83	926.73	970.23																	21.9	439.09	2699.54	614.19	334.04		569.37	233.05
																						22.1	1953.51	963.87	997.74																	22	429.18	2778.03	604.81	330.34		561.17	228.79
																						22.2	1988.69	999.78	1019.69																	22.1	417.62	2865.44	600.1	326.48		555.99	226.84
																						22.3	2025.74	1033.21	1048.4																	22.2	407.92	2944.69	593.72	324.54		551.24	224.31
																						22.4	2068.52	1063.62	1074.92																	22.3	398.99	3029.04	587.96	321.04		546.92	223.11
																						22.5	2106.31	1099.03	1096.56																	22.4	388.44	3108.53	583.44	318.59		541.23	222.59
																						22.6	2142.83	1132.62	1124.02																	22.5	381.13	3193.07	576.36	318.63		536.63	218.37
																						22.7	2180.67	1174.14	1149.48																	22.6	370.92	3279.57	573.02	313.33		530.48	218.13
																						22.8	2213.89	1210.09	1177.81																	22.7	362.88	3369.23	568.66	309.62		528.57	217.58
																						22.9	2252.94	1247.26	1203.92																	22.8	354.8	3450.57	563.68	308.69		523.93	217.49
																						23	2293.5	1286.78	1229.77																	22.9	347.07	3529.32	561.09	307.5		524.6	214.32
																						23.1	2320.76	1322.71	1257.42																	23	339.03	3618.96	556.43	305.09		522.42	213.93
																						23.2	2353.26	1362.86	1282.26																	23.1	333.16	3706.08	552.36	301.11		517.5	213.68
																						23.3	2395.52	1404.96	1311.43																	23.2	327.48	3786.44	549	301.58		518.48	213.51
																						23.4	2425.88	1442.6	1336.55																	23.3	321	3871.61	546.27	299.99		516.18	211.14
																						23.5	2458.58	1485.96	1363.63																	23.4	314.89	3959.73	543.1	297.03		514.38	212.04
																						23.6	2494.19	1530.39	1388.72																	23.5	309.63	4036.86	539.09	298.4		512.53	210.55
																						23.7	2523.06	1570.29	1412.35																	23.6	303.31	4125.37	539.27	295.43		517.91	209.28
																						23.8	2558.98	1611.62	1438.06																	23.7	299.29	4204.01	536.59	294.22		515.08	209.71
																						23.9	2590.14	1653.84	1460.06																	23.8	293.49	4278.14	532.51	292.99		516.01	209.61
																						24	2614.9	1696.36	1492.99																	23.9	288.64	4362.58	531.37	292.07		517.72	211.69
																						24.1	2649.24	1734.39	1513.71																	24	285.54	4437.62	528.17	292.83		516.58	209.41
																						24.2	2670.92	1778.79	1538.46																	24.1	280.32	4512.32	529.49	291.09		521.38	209.32
																						24.3	2696.51	1816.26	1560.04																	24.2	276.69	4597.61	524.51	290.38		524.29	209.44
																						24.4	2727.97	1856.87	1584																	24.3	272.58	4666.57	525.89	291.29		529.59	209.68
																						24.5	2754.4	1900.74	1608.96																	24.4	270.74	4734.43	525.39	290.94		534.74	210.97
																						24.6	2781.59	1937.38	1631.93																	24.5	267.07	4799.27	526.27	291.71		539.12	212.07
																						24.7	2799.37	1977.51	1655.74																	24.6	263.57	4871.98	527.07	288.73		546.51	210.94
																						24.8	2828.8	2013.92	1673.57																	24.7	261.74	4936.12	525.4	289.2		551.22	211.97
																						24.9	2849.21	2049.54	1698.27																	24.8	258.2	4999.68	523.33	288.82		558.07	213.14
																						25	2866.7	2084.34	1718.99																	24.9	254.21	5063.89	523.28	288.24		566.96	215.62
																						25.1	2889.21	2119.64	1738.72																	25	253.37	5125.02	527.26	290.1		579.9	216.39
																						25.2	2903.2	2155.18	1756.73																	25.1	248.52	5186.38	529.92	291.13		588.07	216.92
																						25.3	2929.54	2184.2	1776.02																	25.2	247.52	5233.36	531.54	290.56		602.71	220.58
																						25.4	2941.43	2223.02	1799.22																	25.3	246.76	5297.06	535.39	291.53		611.76	222.12
																						25.5	2959.53	2255.86	1817.34																	25.4	243.39	5345.54	538.53	292.6		627.65	226.82
																						25.6	2972.89	2285	1836.13																	25.5	241.93	5396.16	539.93	293.72		640.66	227.68
																						25.7	2993.27	2317.34	1854.79																	25.6	239.78	5442.31	542.97	294.39		657.34	232.2
																						25.8	3001.81	2347.63	1871.31																	25.7	237.91	5477.72	551.57	295.84		672.14	235.43
																						25.9	3017.77	2377.83	1883.27																	25.8	239.23	5536.56	553.01	294.62		685.9	240.75
																						26	3025.64	2407.67	1903.01																	25.9	233.9	5573.71	561.66	299.48		707.79	246.5
																						26.1	3037.17	2429.16	1920.18																	26	234.63	5614.99	564.83	298.29		725.18	250.59
																						26.2	3051.62	2464	1930.42																	26.1	234.32	5644.42	572.93	300.42		741.7	256.46
																						26.3	3052.96	2492.46	1942.58																	26.2	232.16	5681.54	580.64	302.2		763.2	266.06
																						26.4	3058.43	2514.86	1952.9																	26.3	229.89	5720.94	590.67	302.91		784.41	271.31
																						26.5	3073.89	2545.97	1965.42																	26.4	230.39	5743.04	600.66	305.44		806.75	282.22
																						26.6	3076.86	2569.36	1975.7																	26.5	230.09	5770.9	610.07	307.74		827.94	286.91
																						26.7	3076.33	2593.19	1986.52																	26.6	228.32	5799.92	623.72	309.36		850.77	298.71
																						26.8	3082.03	2621.48	1998.8																	26.7	226.09	5830	634.53	311.17		874.94	308.11
																						26.9	3090.99	2641.86	2009.33																	26.8	228.92	5839.81	648.98	314.66		899.37	318.2
																						27	3087.09	2653.74	2018.47																	26.9	225.21	5857.08	666.16	313.81		927.23	331.5
																						27.1	3086.87	2679.77	2024.6																	27	227.67	5866.03	680.9	317.87		951.04	342.94
																						27.2	3087.11	2695.63	2028.84																	27.1	227.14	5876.78	695.12	318.08		981.1	352.82
																						27.3	3088.2	2721.99	2042																	27.2	225.6	5880.78	713.56	319.22		1004.69	367.01
																						27.4	3086.81	2742.26	2040.59																	27.3	226.46	5894.43	731.3	322.11		1034.1	382.83
																						27.5	3079.49	2750.11	2050.29																	27.4	225.67	5897.52	749.3	324.59		1064.49	396.39
																						27.6	3067.08	2767.4	2055.44																	27.5	225.73	5899.11	770.46	327.16		1093.03	411.61
																						27.7	3064.61	2782.84	2057.16																	27.6	226.33	5885.03	793.42	331.02		1117.43	429.05
																						27.8	3063.51	2796.93	2058.89																	27.7	227.44	5886.81	815.34	331.8		1146.72	441.19
																						27.9	3054	2806.54	2060.49																	27.8	226.27	5881.58	839.78	335.98		1179.79	458.78
																						28	3045.81	2818.6	2064.8																	27.9	227.58	5875.42	865.38	338.79		1207.57	478.96
																						28.1	3038.7	2826.04	2065.5																	28	228.11	5861.42	892.41	345.02		1243.59	494.61
																						28.2	3024.33	2831.26	2068.46																	28.1	227.27	5832.43	911.94	350		1270.44	515.69
																						28.3	3010.66	2833.76	2071.68																	28.2	227.31	5812	942.78	354.3		1301.23	533.46
																						28.4	2997.78	2843.37	2069.91																	28.3	229.81	5798.93	971.86	360.11		1334.46	552.19
																						28.5	2980.64	2853.87	2068.63																	28.4	228.8	5778.52	998.09	364.9		1368.88	570.5
																						28.6	2962.41	2852.81	2069.82																	28.5	230.64	5759.9	1030.86	372.03		1398.83	590.2
																						28.7	2941.51	2855.76	2056.78																	28.6	231.17	5732.8	1059.94	380.82		1434.45	609.18
																						28.8	2931.9	2851.14	2059.97																	28.7	231.42	5709.27	1092.74	389.21		1469.05	628.2
																						28.9	2903.99	2853.27	2054.39																	28.8	232.34	5675.77	1122.63	399.82		1506.42	647.71
																						29	2881.16	2845.21	2045.67																	28.9	234.04	5637.44	1158.44	407.81		1537.15	670.39
																						29.1	2860.26	2847.98	2038.1																	29	235.98	5617.18	1191.48	420.12		1574.24	689.38
																						29.2	2835.36	2839.54	2026.39																	29.1	236.84	5574.57	1223.37	431.88		1606.27	711.41
																						29.3	2805.83	2832.54	2021.44																	29.2	238.29	5533.66	1262.26	444.17		1644.76	735.69
																						29.4	2778.92	2826.41	2014.69																	29.3	241.14	5496.31	1295.52	456.79		1675.25	756.69
																						29.5	2753.57	2820.2	1999.83																	29.4	241.46	5444.94	1330.54	469.98		1714.75	779.6
																						29.6	2716.76	2808.28	1982.59																	29.5	245.68	5371.46	1370.1	487.16		1754.49	799.37
																						29.7	2687.27	2800.36	1960.97																	29.6	247.02	5326	1407.29	501.23		1787.26	819.54
																						29.8	2654.32	2788.07	1947.44																	29.7	247.19	5251.69	1439.61	516.96		1825.06	840.91
																						29.9	2617.67	2776.79	1929.16																	29.8	253.23	5188.62	1480.66	538.41		1858.13	861.7
																						30	2583.76	2762.82	1909.84																	29.9	256.18	5114.43	1517.93	554.54		1895.43	885.58
																						30.1	2544.26	2743.77	1889.85																	30	259.26	5040.07	1557.42	577.22		1936.5	903.82
																						30.2	2505.04	2739.67	1864.31																	30.1	262.12	4950.88	1594.77	595.72		1970.2	926.4
																						30.3	2470.76	2717.23	1837.68																	30.2	266.56	4865.07	1635.74	615.84		2009.63	949.92
																						30.4	2431.42	2711.33	1816.88																	30.3	273.59	4783.86	1678.12	637.97		2045.64	968.74
																						30.5	2396.42	2684.53	1790.04																	30.4	279.48	4696.49	1714.91	659.18		2083.14	988.89
																						30.6	2348.81	2678.42	1764.43																	30.5	287.04	4595.16	1751.67	682.47		2083.14	1007.96
																						30.7	2299.62	2662.11	1735.5																	30.6	292.06	4501.07	1793.11	700.37		2185.77	1027.5
																						30.8	2263.03	2639	1710.66																	30.7	298.81	4407.79	1836.28	725.48		2218.68	1047.87
																						30.9	2221.91	2620.08	1686.43																	30.8	310.27	4302.46	1872.14	749.59		2218.68	1068.34
																						31	2177.5	2598.08	1652.87																	30.9	317.91	4199.07	1909.83	775.04		2297.75	1090.59
																						31.1	2138.64	2579.54	1623.83																	31	329.08	4095.76	1953.51	802.32		2335.94	1106.9
																						31.2	2093.89	2557.61	1593.4																	31.1	341.49	4001.23	1988.69	825.26		2358.73	1124.94
																						31.3	2053.77	2531.44	1566.75																	31.2	354.54	3891.29	2025.74	847.22		2384.23	1147.54
																						31.4	2012.06	2500.53	1535.18																	31.3	365.78	3793.28	2068.52	872.78		2406.76	1169.66
																						31.5	1965.6	2473.2	1503.85																	31.4	381.44	3689.43	2106.31	898.52		2431.67	1188.17
																						31.6	1926.57	2440.3	1471.02																	31.5	400.6	3579.38	2142.83	927.06		2463.26	1205.4
																						31.7	1886.49	2404.74	1442.3																	31.6	416.49	3475.33	2180.67	948.96		2504.5	1227.16
																						31.8	1848.38	2366.59	1409.81																	31.7	432.94	3377.56	2213.89	978.26		2546.54	1243.97
																						31.9	1803.44	2334.38	1380.87																	31.8	451.16	3285.69	2252.94	1000.52		2579.19	1264.33
																						32	1767.87	2298.52	1350.63																	31.9	472.12	3176.07	2293.5	1024.86		2615.72	1282.7
																						32.1	1728.44	2262	1319.3																	32	496.46	3077.44	2320.76	1048.18		2652.94	1292.13
																						32.2	1690.34	2220.08	1287.78																	32.1	514.76	2984.58	2353.26	1071.01		2688.16	1309.84
																						32.3	1648.41	2176.52	1261.6																	32.2	538.04	2887.39	2395.52	1092.92		2720.02	1326.49
																						32.4	1616.86	2135	1233.09																	32.3	563.44	2801.38	2425.88	1125.23		2751.72	1338.08
																						32.5	1580.83	2090.2	1202.88																	32.4	588.08	2713.23	2458.58	1145.97		2793.27	1355.71
																						32.6	1544.63	2049.8	1179.39																	32.5	616.32	2630.87	2494.19	1170.44		2828.81	1371.13
																						32.7	1507.43	2001.8	1153.07																	32.6	644.6	2545.26	2523.06	1193.49		2857.98	1379.84
																						32.8	1475.67	1964.11	1126.03																	32.7	670.96	2465.96	2558.98	1218.13		2888.82	1397.66
																						32.9	1438.44	1913.59	1100.02																	32.8	700.19	2386.63	2590.14	1239.01		2918.12	1409.93
																						33	1405.03	1868.48	1077.89																	32.9	724.9	2313.03	2614.9	1261.74		2948.78	1425.21
																						33.1	1378.79	1826.21	1054.38																	33	756.32	2232.98	2649.24	1288.47		2977.55	1432.92
																						33.2	1342.07	1780.68	1034.41																	33.1	784.32	2166.86	2670.92	1310.64		3010.81	1446.19
																						33.3	1317.84	1737.76	1008.18																	33.2	815.67	2091.3	2696.51	1334.88		3047.16	1456.18
																						33.4	1289.41	1692.6	988.19																	33.3	843.67	2025.52	2727.97	1352.46		3062.74	1464.98
																						33.5	1262.07	1640.07	968.03																	33.4	874.76	1957.52	2754.4	1372.34		3096.92	1479.28
																						33.6	1233.76	1596.78	948.54																	33.5	908.19	1893.6	2781.59	1393.48		3126.02	1492.76
																						33.7	1207.08	1551.72	931.59																	33.6	939.68	1834.47	2799.37	1413.28		3154.52	1505
																						33.8	1183.33	1508.47	910.37																	33.7	971.29	1777.5	2828.8	1436.04		3174.51	1514.68
																						33.9	1162.59	1466.92	896.16																	33.8	1002.93	1725.38	2849.21	1451.52		3204.43	1522.72
																						34	1142.78	1426.82	874.06																	33.9	1034.9	1677.83	2866.7	1470.83		3226.21	1533.36
																						34.1	1112.5	1383.01	861.27																	34	1067.77	1620.44	2889.21	1485.8		3255.2	1542.16
																						34.2	1095.61	1345.66	840.13																	34.1	1102.23	1575.82	2903.2	1502.97		3269.69	1545.11
																						34.3	1073.46	1302.41	825.03																	34.2	1134.68	1528.77	2929.54	1517.02		3295.89	1557.92
																						34.4	1054.54	1266.88	814.78																	34.3	1167.41	1481.49	2941.43	1534.28		3322.04	1557.83
																						34.5	1038.31	1228.9	797.51																	34.4	1201.7	1442	2959.53	1555.99		3337.4	1571.99
																						34.6	1014.08	1193.49	783.36																	34.5	1233.42	1399.92	2972.89	1566.14		3361.2	1572.56
																						34.7	999.3	1158.8	771.59																	34.6	1260.24	1362.74	2993.27	1584.62		3376.5	1581.73
																						34.8	978.12	1121.92	755.91																	34.7	1295.34	1321.84	3001.81	1592.01		3392.83	1576.17
																						34.9	963.26	1093.06	744.43																	34.8	1324.59	1288.77	3017.77	1605.26		3409.7	1585.97
																						35	945.17	1058.26	732.06																	34.9	1354.24	1253.88	3025.64	1617.71		3422.53	1586.33
																						35.1	928.68	1030.74	720.19																	35	1386.46	1220.81	3037.17	1628.98		3442.2	1590.93
																						35.2	911.97	994.53	707.23																	35.1	1417.6	1186.46	3051.62	1637.72		3450.47	1591.19
																						35.3	895.27	970.8	698.04																	35.2	1445.99	1155.28	3052.96	1647.77		3467.38	1594.46
																						35.4	881.89	943.82	689.38																	35.3	1476.92	1130.49	3058.43	1657.18		3479.82	1592.89
																						35.5	865.91	916.1	676.51																	35.4	1505.2	1100.7	3073.89	1665.51		3489.8	1597.57
																						35.6	850.82	892.64	668.51																	35.5	1530.31	1071.24	3076.86	1669.17		3507.88	1594.93
																						35.7	835.34	866.31	659.44																	35.6	1557.14	1051.06	3076.33	1683.16		3514.53	1597.06
																						35.8	824.07	847.68	651.38																	35.7	1583.13	1024.59	3082.03	1681.92		3521.36	1598.84
																						35.9	807.68	826.34	641.9																	35.8	1613.53	1000.97	3090.99	1683.97		3526.98	1599.27
																						36	796.01	803.08	632.88																	35.9	1635.71	979.8	3087.09	1695.48		3530.57	1598.18
																						36.1	781.73	783.38	626.68																	36	1661.94	956.73	3086.87	1694.74		3532.47	1596.72
																						36.2	770.58	766.44	619.27																	36.1	1684.23	938.87	3087.11	1703.21		3547.43	1595.13
																						36.3	757.4	747.44	609.54																	36.2	1706.31	918.69	3088.2	1702.09		3547.73	1589.63
																						36.4	744.33	729.72	603.9																	36.3	1725.24	901.37	3086.81	1696.43		3542.28	1589.86
																						36.5	735.69	713.91	597.53																	36.4	1745.23	884.96	3079.49	1701.81		3550.69	1590.6
																						36.6	721.9	698.22	590.93																	36.5	1767.93	868.66	3067.08	1698.61		3542.71	1585.23
																						36.7	710.26	680.33	584.22																	36.6	1782.5	855.5	3064.61	1698.47		3531.27	1580.43
																						36.8	701	671.92	578.83																	36.7	1803.08	840.53	3063.51	1692.23		3521.99	1572.64
																						36.9	691.53	655.32	573.55																	36.8	1817.81	828.38	3054	1687.26		3511.39	1570.49
																						37	677.56	640.77	566.53																	36.9	1832.87	811.69	3045.81	1680.04		3502.93	1564.96
																						37.1	672.97	627.3	561.94																	37	1849.39	801.5	3038.7	1679.17		3489.64	1560.28
																						37.2	663.26	619.53	555.67																	37.1	1862.98	788.12	3024.33	1673.74		3474.06	1552.59
																						37.3	652.02	609.17	551.76																	37.2	1874.96	776.1	3010.66	1670.01		3463.97	1547
																						37.4	643.96	595.81	548.03																	37.3	1889.87	768.44	2997.78	1661.73		3451.22	1547.33
																						37.5	632.9	583.19	542.97																	37.4	1897.86	762.67	2980.64	1659.46		3441.43	1535.7
																						37.6	628.07	575.8	538.84																	37.5	1904.26	750.59	2962.41	1651.83		3420.44	1524.77
																						37.7	618.44	566.97	535.6																	37.6	1914.13	743.14	2941.51	1646.7		3402.58	1522.59
																						37.8	613.11	556.48	532.65																	37.7	1919.32	735.27	2931.9	1641.71		3390.93	1513.95
																						37.9	603.6	550.12	528.21																	37.8	1925.08	726.03	2903.99	1628.9		3369.4	1504.21
																						38	596.37	541.81	524.21																	37.9	1929.24	719.23	2881.16	1624.19		3348.79	1490.46
																						38.1	589.74	533.11	521.16																	38	1935.89	712.72	2860.26	1614.41		3327.83	1482.91
																						38.2	583.41	525.67	517.86																	38.1	1934.81	707.12	2835.36	1605.37		3305.67	1476.39
																						38.3	578.51	517.3	516.43																	38.2	1942.86	699.53	2805.83	1590.09		3270.97	1460.53
																						38.4	575.7	512.7	513.69																	38.3	1950.48	697.68	2778.92	1575.93		3236.46	1454.14
																						38.5	566.16	504.91	511.07																	38.4	1942.34	692.36	2753.57	1560.81		3205	1444.27
																						38.6	561.51	499.37	508.01																	38.5	1945.59	689	2716.76	1549.83		3167.71	1431.44
																						38.7	556.29	493.18	508.08																	38.6	1941.68	683.59	2687.27	1527.48		3130.89	1420.87
																						38.8	551.23	489.82	504.18																	38.7	1936.42	683.44	2654.32	1510		3082.57	1404.56
																						38.9	546.17	484.17	502.42																	38.8	1936.09	679.84	2617.67	1490.38		3043.8	1394.84
																						39	541.87	478.48	500.2																	38.9	1930.79	682.67	2583.76	1467.94		2989.08	1378.28
																						39.1	539.01	476.18	499.71																	39	1928.28	677.69	2544.26	1445.38		2938.94	1363.52
																						39.2	533.68	470.01	498.27																	39.1	1921.19	674.54	2505.04	1421.7		2886.94	1345.53
																						39.3	531.34	466.47	496.78																	39.2	1912.02	670.3	2470.76	1396		2822.17	1326
																						39.4	527.29	463.57	494.13																	39.3	1908.79	672.22	2431.42	1372.62		2767.78	1313.71
																						39.5	522.01	459.87	493.93																	39.4	1900.98	674.22	2396.42	1344.14		2712.31	1294.11
																						39.6	520.07	460.21	493.03																	39.5	1895.43	677.89	2348.81	1316.46		2648.42	1274.61
																						39.7	519.44	454.31	492.29																	39.6	1882.74	676.24	2299.62	1292.97		2588.69	1255.54
																						39.8	516.98	451.56	490.63																	39.7	1876.18	676.02	2263.03	1268.42		2525.62	1230.64
																						39.9	515.88	451.29	491.2																	39.8	1862.62	677.9	2221.91	1238.62		2456.82	1214.34
																						40	511.81	447.53	490.34																	39.9	1856.66	680.76	2177.5	1203.34		2389.51	1191.65
																						40.1	511.44	444.89	490.56																	40	1843.41	677.29	2138.64	1181.43		2326.76	1164.16
																						40.2	507.69	443.76	491.11																	40.1	1830.36	682.96	2093.89	1148.37		2263.2	1140.35
																						40.3	507.99	444.57	489.7																	40.2	1815.47	688.1	2053.77	1119.07		2203.71	1113.7
																						40.4	507.76	442.51	491.27																	40.3	1804.59	692.52	2012.06	1093.39		2139.69	1083.75
																						40.5	507.67	442.36	490.37																	40.4	1785.67	692.27	1965.6	1064.4		2079.4	1060.63
																						40.6	506.79	439.96	490.43																	40.5	1770.62	699.88	1926.57	1033.58		2017.18	1037.24
																						40.7	508.54	439.2	490.16																	40.6	1750.39	700.56	1886.49	1009.12		1956.09	1009.32
																						40.8	509.46	439.16	490.47																	40.7	1735.49	705.11	1848.38	981.78		1896.5	981.01
																						40.9	508.89	437.59	489.11																	40.8	1708.94	713.69	1803.44	953.88		1839.12	951.39
																						41	511.53	437.22	490.14																	40.9	1687.9	716.71	1767.87	925.73		1779.11	928.99
																						41.1	515.21	435.46	490.68																	41	1668.58	726.47	1728.44	901.02		1723.42	900.01
																						41.2	515.26	435.38	491.87																	41.1	1642.01	731.17	1690.34	875.24		1670.86	874.06
																						41.3	520.08	435.08	492.68																	41.2	1614.98	735.96	1648.41	851		1617.84	846.12
																						41.4	522.21	433.78	493.17																	41.3	1589.6	746.11	1616.86	828.91		1566.95	818.81
																						41.5	526.34	434.37	494.98																	41.4	1557.94	753.69	1580.83	803.51		1522.26	795.64
																						41.6	532.96	437.32	496.63																	41.5	1529.2	765.07	1544.63	781.83		1470.92	769.93
																						41.7	539.02	436.57	494.95																	41.6	1500.98	775.07	1507.43	757.71		1427.36	744.32
																						41.8	545.53	436.48	496.5																	41.7	1465.6	779.98	1475.67	738.27		1384.66	724.11
																						41.9	553.32	437.82	497.92																	41.8	1435.83	796.34	1438.44	716.26		1340.06	698.23
																						42	557.84	438.29	501.27																	41.9	1405.06	809.58	1405.03	699.66		1298.68	677.48
																						42.1	569.16	439.94	501.65																	42	1370.6	817.8	1378.79	679.16		1258.35	653.53
																						42.2	581.98	439.07	503.63																	42.1	1336.29	836.77	1342.07	660.48		1218.27	633.65
																						42.3	591.79	439.54	507.06																	42.2	1303.46	851.26	1317.84	645.2		1181.9	610.12
																						42.4	601.24	442.34	508.91																	42.3	1272.22	868.76	1289.41	627.42		1152.3	592.37
																						42.5	613.84	444.74	510.21																	42.4	1237.43	890.23	1262.07	608.09		1118.09	575.37
																						42.6	625.97	446.32	513.53																	42.5	1210.02	911.6	1233.76	597.8		1079.48	555.46
																						42.7	640.92	448.8	517.92																	42.6	1174.41	936.31	1207.08	582.39		1050.04	540.6
																						42.8	654.16	451.38	521.07																	42.7	1142.8	959.73	1183.33	567.27		1021.93	520.47
																						42.9	667.54	455.16	526.09																	42.8	1112.89	986.64	1162.59	552.62		995.09	503.06
																						43	684.83	457.2	529.83																	42.9	1080.51	1016.59	1142.78	538		967.3	489.08
																						43.1	701.94	459.72	536.22																	43	1049.82	1049.83	1112.5	526.3		940.96	475.49
																						43.2	721.79	463.12	541.52																	43.1	1017.86	1086.4	1095.61	514.49		916	460.98
																						43.3	738.39	467.04	549.52																	43.2	987.06	1120.21	1073.46	499.77		893.19	446.35
																						43.4	760.81	469.76	554.14																	43.3	959.14	1162.01	1054.54	491.78		870.11	434.61
																						43.5	779.96	471.07	563.69																	43.4	932.08	1201.92	1038.31	479.81		851.91	425.23
																						43.6	802.97	476.68	571.13																	43.5	906.02	1244.27	1014.08	469.79		827.03	411.06
																						43.7	824.44	483.62	580.35																	43.6	877.64	1295.47	999.3	465.47		806.59	397.94
																						43.8	845.62	487.32	591.94																	43.7	855.06	1337.16	978.12	455.56		787.89	387.27
																						43.9	869.59	495.94	601.5																	43.8	827.32	1392.23	963.26	442.68		770.43	377.94
																						44	895.58	499.03	612.87																	43.9	801.3	1447.03	945.17	438.01		753.71	368.46
																						44.1	921.53	504.81	626.16																	44	781.9	1499.92	928.68	428.26		736.78	358.12
																						44.2	945.92	513.43	639.37																	44.1	754.87	1554.58	911.97	418.66		720.84	347.8
																						44.3	974.67	522.4	649.95																	44.2	733.3	1613.33	895.27	412.57		707.14	339.75
																						44.4	998.88	530.21	665.07																	44.3	711.27	1677.04	881.89	403.71		692.13	332.32
																						44.5	1027.46	540.13	681.98																	44.4	692.31	1732.88	865.91	398.09		679.67	323.23
																						44.6	1057.72	550.81	695.18																	44.5	671.07	1800.57	850.82	392.02		663.46	316.23
																						44.7	1085.12	561.37	712.65																	44.6	650.93	1863.56	835.34	387.3		650.38	309.19
																						44.8	1114.1	576.18	729.1																	44.7	631.69	1930.06	824.07	381.98		640.34	301.96
																						44.9	1146.09	590.5	744.82																	44.8	614.11	1995.69	807.68	376.03		628.69	295.94
																						45	1177.13	606.72	762.52																	44.9	594.21	2058.17	796.01	367.07		613.84	289.2
																						45.1	1208.82	625	780.18																	45	581.26	2120.39	781.73	363.78		605.98	283.53
																						45.2	1237	644.46	797.93																	45.1	560.49	2199.3	770.58	356.86		598.78	276.47
																						45.3	1272.96	662.73	820.43																	45.2	544.93	2267	757.4	351.53		587.47	272.18
																						45.4	1305.46	685.2	839.01																	45.3	529.12	2337.86	744.33	348.16		577.14	268.6
																						45.5	1335.86	708.6	858.37																	45.4	515.31	2413.67	735.69	344.4		569.82	264.01
																						45.6	1366.32	732.21	879.18																	45.5	504.13	2487.13	721.9	341.29		563.59	258.59
																						45.7	1401.96	753.43	899.79																	45.6	488	2566.69	710.26	336.04		554.61	253.73
																						45.8	1435.76	777.01	921.09																	45.7	474.62	2640.32	701	332.04		547.37	249.16
																						45.9	1471.39	808.88	940.67																	45.8	460.79	2720.29	691.53	329.68		537.46	246.07
																						46	1502.36	836.18	962.33																	45.9	447.02	2799.39	677.56	326		532.33	241.73
																						46.1	1537.83	863.29	986.54																	46	440.89	2867.93	672.97	321.44		526.11	238.42
																						46.2	1573.46	891.13	1005.93																	46.1	426.06	2944.46	663.26	321.24		520.84	233.93
																						46.3	1602	924.77	1031.19																	46.2	416.87	3027.3	652.02	316.46		517.03	229.11
																						46.4	1636.93	954.7	1051.3																	46.3	404.71	3101.97	643.96	316.12		510.69	229.16
																						46.5	1671.58	984.81	1074.31																	46.4	397.97	3185.02	632.9	314.02		507.37	226.44
																						46.6	1703.26	1018.51	1098.23																	46.5	387.19	3250.06	628.07	310.5		501.73	221.4
																						46.7	1743.51	1053.92	1120.2																	46.6	377.24	3327.39	618.44	308.61		497.16	219.52
																						46.8	1775.12	1083.63	1143.56																	46.7	368.17	3408.12	613.11	307.74		495.48	216.38
																						46.9	1810.63	1115.94	1165																	46.8	360.63	3483.29	603.6	304.96		490.61	216.34
																						47	1846.77	1148.34	1185.9																	46.9	353.37	3549.41	596.37	304.23		490.87	215.48
																						47.1	1876.83	1182.51	1210.04																	47	346.07	3629.78	589.74	302.51		485.64	210.98
																						47.2	1911.92	1222.73	1233.91																	47.1	340.09	3699.02	583.41	300.14		480.08	208.51
																						47.3	1948.73	1256.86	1255.53																	47.2	333	3771.57	578.51	297.38		478.42	208.11
																						47.4	1973.62	1293.96	1275.67																	47.3	324.41	3852.77	575.7	295.41		478.17	206.2
																						47.5	2005.16	1331.1	1301.93																	47.4	316.59	3927.58	566.16	293.69		474.24	205.89
																						47.6	2037.06	1365.32	1324.32																	47.5	313.02	3994.48	561.51	293.32		473.53	204.06
																						47.7	2068.86	1403.87	1343.79																	47.6	306.74	4061.33	556.29	291.77		471.94	202.69
																						47.8	2100.66	1441.58	1362.62																	47.7	301.93	4136.07	551.23	289.57		467.87	200.28
																						47.9	2126.82	1475.67	1385.69																	47.8	295.73	4200.02	546.17	286.93		468.04	201.88
																						48	2156.24	1513.43	1410																	47.9	291.13	4270.71	541.87	287.73		470.14	199.91
																						48.1	2191.43	1556.28	1426.55																	48	286.97	4332.02	539.01	287.02		469.56	199.38
																						48.2	2217.31	1590.6	1446.09																	48.1	281.88	4399.47	533.68	284.58		469.64	196.26
																						48.3	2248.58	1626.4	1470.7																	48.2	277.5	4451.24	531.34	283.79		472.24	196.34
																						48.4	2271.5	1662.7	1490.54																	48.3	272.99	4514.31	527.29	283.36		470.18	197.16
																						48.5	2301.03	1701.6	1504.83																	48.4	267.99	4575.86	522.01	283.66		472.74	196.76
																						48.6	2329.42	1739.93	1524.14																	48.5	267.09	4627.31	520.07	281.96		476.68	196.79
																						48.7	2357.13	1776.37	1542.52																	48.6	261.89	4683.53	519.44	281.22		475.89	197.56
																						48.8	2378.88	1814.39	1560.43																	48.7	258.96	4736.22	516.98	280.52		480.84	196.9
																						48.9	2402.57	1848.97	1579.12																	48.8	256.82	4785.83	515.88	279.58		485.36	196.65
																						49	2431.67	1883.13	1597.11																	48.9	252.91	4824.86	511.81	279.74		491.61	197.73
																						49.1	2454.34	1925.83	1613.52																	49	251.31	4878.12	511.44	278.5		499.8	196.36
																						49.2	2473.5	1956.41	1627.73																	49.1	247.2	4913.62	507.69	280.62		505.73	196.2
																						49.3	2496.13	1992.18	1644.83																	49.2	246.09	4960.2	507.99	278.04		511.56	197.85
																						49.4	2524.98	2027.79	1663.4																	49.3	242.79	5004.23	507.76	279.33		524.4	199.63
																						49.5	2544.57	2057.37	1678.04																	49.4	239.59	5047.1	507.67	277.73		530.57	201.05
																						49.6	2562	2094.76	1692.31																	49.5	238.71	5080.78	506.79	279.16		541.77	201.71
																						49.7	2581.77	2128.54	1703.99																	49.6	235.27	5107.39	508.54	277.92		553.68	203.32
																						49.8	2603.96	2160.51	1711.08																	49.7	235.16	5137.6	509.46	277.73		566.59	204.41
																						49.9	2617.14	2191.66	1726.75																	49.8	232.69	5172.21	508.89	276.56		578.01	207.91
																						50	2637.73	2221.59	1735.86																	49.9	230.72	5192.36	511.53	276.3		592.37	212.63
																						50.1	2647.12	2250.69	1751.76																	50	228.2	5213.18	515.21	278.33		609.58	213.77
																						50.2	2660.79	2283.21	1759.31																	50.1	227.47	5231.21	515.26	278.36		622.96	217.38
																						50.3	2683.34	2310.96	1768																	50.2	225.21	5255.29	520.08	277.36		641.44	223.37
																						50.4	2692.99	2334.08	1777.04																	50.3	225.78	5277.7	522.21	279.91		660.51	228.85
																						50.5	2702.6	2359.2	1788.43																	50.4	223.28	5289.09	526.34	281.03		677.12	234.54
																						50.6	2716.54	2388.44	1794.74																	50.5	222.7	5292.63	532.96	283.99		695.56	238.48
																						50.7	2722.2	2411.34	1808.38																	50.6	220.8	5309.18	539.02	281.11		714.64	245.04
																						50.8	2733.28	2438.82	1815.73																	50.7	218.53	5309.29	545.53	283.14		734.99	250.54
																						50.9	2745.44	2462.28	1816.6																	50.8	218.24	5304.39	553.32	285.41		753.39	259.56
																						51	2746.32	2479.5	1817.07																	50.9	218.81	5311.94	557.84	284.28		774.67	267.12
																						51.1	2752.53	2498.47	1828.02																	51	216.84	5310.4	569.16	288.84		795.19	276.28
																						51.2	2759.8	2514.72	1830.88																	51.1	216.91	5312.78	581.98	288.53		815.61	283.69
																						51.3	2766.93	2539.11	1837.11																	51.2	217.17	5300.97	591.79	289.87		840.91	292.61
																						51.4	2764.67	2549.69	1839.4																	51.3	214.81	5297.13	601.24	292.67		866.74	302.45
																						51.5	2771.5	2569.57	1836.43																	51.4	215.53	5277.16	613.84	293.76		890.77	312.98
																						51.6	2776.66	2587.33	1839.27																	51.5	215.01	5261.5	625.97	296.09		914.73	325.27
																						51.7	2781.39	2599.82	1844.7																	51.6	215.4	5254.24	640.92	298.84		937.8	335.1
																						51.8	2773.39	2615.23	1840.93																	51.7	214.77	5246.39	654.16	304.02		966.23	345.52
																						51.9	2778.53	2623.67	1842.5																	51.8	215.07	5229.53	667.54	305.29		995.59	359.53
																						52	2772.72	2632.73	1839.56																	51.9	215.78	5204.82	684.83	308.64		1019.59	373.47
																						52.1	2773.67	2643.86	1835.57																	52	216.03	5178.7	701.94	312.32		1045.54	384.76
																						52.2	2768.11	2656.91	1829.18																	52.1	214.68	5166.6	721.79	315.71		1073.57	400.04
																						52.3	2761.58	2662.43	1830.05																	52.2	217.56	5128.18	738.39	320.06		1103.07	413.09
																						52.4	2753.83	2669.4	1824.48																	52.3	216.92	5093.71	760.81	324.41		1128.57	427.4
																						52.5	2751.79	2670.77	1821.86																	52.4	215.8	5057.79	779.96	330.21		1163.68	441.84
																						52.6	2743.79	2686.32	1820.64																	52.5	217.41	5032.21	802.97	336.04		1195.07	458.4
																						52.7	2734.28	2684.1	1815.56																	52.6	218.3	4983.4	824.44	343.02		1219.58	475.12
																						52.8	2723.37	2689.28	1805.89																	52.7	217.86	4935.11	845.62	349.22		1255.38	493.38
																						52.9	2716.14	2683.51	1800.51																	52.8	217.92	4890.47	869.59	355.86		1282.67	508.3
																						53	2703.84	2685.72	1792.26																	52.9	218.16	4841.22	895.58	362.91		1311.51	524.87
																						53.1	2694.73	2687.48	1782.87																	53	220.84	4774.89	921.53	374.73		1346.02	542.79
																						53.2	2680.17	2687.01	1773.1																	53.1	223.08	4723.07	945.92	384.58		1376.89	561.13
																						53.3	2665.01	2682.02	1768.39																	53.2	222.49	4649.74	974.67	391.31		1406.69	577.1
																						53.4	2653.07	2678.61	1754.48																	53.3	225.93	4589.59	998.88	399.84		1439.9	596.18
																						53.5	2631.87	2675.01	1740.31																	53.4	227.58	4519.94	1027.46	417.81		1471.54	615.5
																						53.6	2615.56	2671.47	1732.08																	53.5	230.8	4430.04	1057.72	427.2		1504.5	632.85
																						53.7	2591.24	2660.59	1716.12																	53.6	231.81	4368.21	1085.12	440.63		1531.8	649.97
																						53.8	2579.24	2662.93	1707.78																	53.7	232.39	4289.87	1114.1	455.44		1562.78	673.26
																						53.9	2556.16	2645.1	1686.94																	53.8	233.77	4202.92	1146.09	470.8		1596.99	689.21
																						54	2534.46	2641.82	1669.69																	53.9	236.12	4117.27	1177.13	483.21		1631.41	709.89
																						54.1	2512.6	2629.73	1651.01																	54	238.98	4033.26	1208.82	499.56		1660.14	729.14
																						54.2	2481.97	2625.52	1632.4																	54.1	243.12	3950.57	1237	514.44		1691.92	748.67
																						54.3	2455.69	2608.13	1611.78																	54.2	244.68	3861.1	1272.96	534.19		1727.71	767.71
																						54.4	2430.18	2599.13	1591.84																	54.3	249.57	3770.07	1305.46	549.2		1759.68	782.23
																						54.5	2403.6	2596.31	1568.21																	54.4	251.64	3681.07	1335.86	567.59		1795.05	802.42
																						54.6	2375.02	2579.63	1547.41																	54.5	256.96	3586.34	1366.32	589.17		1826.38	819.26
																						54.7	2345.94	2558.32	1523.96																	54.6	261.44	3498.08	1401.96	607.71		1859.87	839.64
																						54.8	2308.1	2547.99	1497.35																	54.7	266.88	3410.02	1435.76	627.46		1896.73	856.03
																						54.9	2275.64	2531.58	1475.76																	54.8	270.7	3316.09	1471.39	646.19		1932.85	873.76
																						55	2245.09	2514.71	1450.45																	54.9	277.29	3232.57	1502.36	668.82		1960.58	892.32
																						55.1	2204.77	2502.2	1426.56																	55	284.02	3141.59	1537.83	690.54		1995	910.17
																						55.2	2176.4	2487.76	1398.52																	55.1	292.2	3063.67	1573.46	709.97		2029.29	930.44
																						55.3	2142.08	2465.86	1374.89																	55.2	300.7	2968.84	1602	732.78		2061.3	943.66
																						55.4	2098.41	2448.68	1351.24																	55.3	309.18	2893.99	1636.93	754.96		2093.06	962.58
																						55.5	2069.23	2427.3	1327.54																	55.4	320.49	2810.23	1671.58	774.94		2124.36	983.83
																						55.6	2029.47	2408.27	1297.61																	55.5	331.68	2725.89	1703.26	798.79		2156.83	995.14
																						55.7	1995.34	2390.06	1273.11																	55.6	341.88	2654.16	1743.51	822.78		2189.08	1012.83
																						55.8	1959.8	2358.14	1250.3																	55.7	354.87	2579.71	1775.12	841.7		2210.06	1030.95
																						55.9	1917.1	2341.19	1225.33																	55.8	369.04	2500.72	1810.63	863.77		2246.8	1050.74
																						56	1886.6	2314.44	1200.88																	55.9	382.1	2428.96	1846.77	888.47		2285.17	1067.52
																						56.1	1849.67	2280.8	1174.21																	56	401.8	2357.54	1876.83	911.8		2311.39	1081.73
																						56.2	1817.86	2252.6	1154.37																	56.1	414.17	2292.36	1911.92	934.56		2342.47	1099.14
																						56.3	1775.41	2217.08	1131.66																	56.2	430.59	2226.03	1948.73	952.74		2373.67	1115.04
																						56.4	1743.13	2186.29	1108.29																	56.3	451.44	2155.61	1973.62	975.07		2406.25	1128.9
																						56.5	1704.98	2147.7	1089.02																	56.4	467.51	2096.64	2005.16	998.2		2435.29	1141.22
																						56.6	1672.23	2111.43	1066.64																	56.5	489.57	2029.54	2037.06	1022.69		2461.63	1158.9
																						56.7	1635.88	2079.76	1041.75																	56.6	507.91	1973.91	2068.86	1041.32		2485.67	1174.03
																						56.8	1602.29	2040.98	1021.69																	56.7	529.86	1915.4	2100.66	1065.32		2522.51	1186
																						56.9	1569.31	2005.07	1004.03																	56.8	552.11	1859.92	2126.82	1081.96		2555.07	1201.94
																						57	1542.5	1962.5	982.79																	56.9	576.04	1805.56	2156.24	1104.28		2576.78	1216.44
																						57.1	1504.12	1927.22	963.94																	57	601.11	1751.1	2191.43	1124.41		2606.06	1229.81
																						57.2	1472.4	1882.64	947.14																	57.1	620.91	1700.58	2217.31	1145.62		2640.03	1243.68
																						57.3	1437.7	1844.06	928.52																	57.2	639.38	1651.52	2248.58	1163.99		2664.48	1257.57
																						57.4	1412.47	1807.56	909.6																	57.3	667.63	1602.16	2271.5	1183.13		2687.12	1272.6
																						57.5	1381.13	1763.2	893.52																	57.4	689.42	1556.09	2301.03	1200.59		2712.63	1288.41
																						57.6	1355.11	1722.66	879.99																	57.5	721.33	1513.71	2329.42	1221.9		2745.22	1295.44
																						57.7	1318.66	1682.31	863.08																	57.6	744.32	1468.94	2357.13	1238.96		2767.1	1302.23
																						57.8	1292.93	1639.16	846.3																	57.7	771.37	1424.73	2378.88	1251.32		2786.89	1316.13
																						57.9	1263.08	1593.17	834.41																	57.8	794.6	1389.22	2402.57	1275.77		2814.33	1323
																						58	1238.04	1553.31	818.35																	57.9	820.96	1348.97	2431.67	1287.38		2834.79	1333.02
																						58.1	1208.89	1512.9	802.83																	58	850.46	1316.49	2454.34	1307.68		2856.32	1340.84
																						58.2	1183.74	1475.27	789.64																	58.1	874.69	1280.47	2473.5	1323.71		2875.06	1348.53
																						58.3	1154.83	1433.84	778.09																	58.2	901.81	1249.34	2496.13	1336.33		2899.87	1359.84
																						58.4	1134.72	1392.27	766.27																	58.3	925.69	1216.06	2524.98	1341.21		2913.99	1364.64
																						58.5	1114.76	1357.1	751.65																	58.4	951.76	1182.98	2544.57	1359		2936.92	1376.96
																						58.6	1088.17	1317.88	737.57																	58.5	979.02	1152.41	2562	1371.88		2949	1384.03
																						58.7	1066.28	1280.67	728.48																	58.6	1003.58	1125.66	2581.77	1387.34		2975.11	1384.35
																						58.8	1043.12	1243.64	718.23																	58.7	1031.93	1100	2603.96	1396.93		2986.09	1394.31
																						58.9	1021.19	1210.97	707.47																	58.8	1060.59	1071.57	2617.14	1407.12		3001.76	1402.67
																						59	1004.11	1175.21	695.81																	58.9	1084.41	1047.79	2637.73	1415.28		3017.64	1407.05
																						59.1	981.64	1142.7	685.88																	59	1111.02	1022.86	2647.12	1429.26		3033.24	1417.15
																						59.2	961.86	1112.11	675.96																	59.1	1139.32	1002.56	2660.79	1437.01		3048.98	1421.19
																						59.3	940	1082.42	664.71																	59.2	1161.28	977.36	2683.34	1445.59		3070.23	1429
																						59.4	922.31	1051.71	656.39																	59.3	1188.02	956.29	2692.99	1451.94		3083.34	1437.99
																						59.5	901.16	1020.97	645.83																	59.4	1215.53	934.16	2702.6	1458.06		3092.73	1441.77
																						59.6	887.02	995.53	640.98																	59.5	1238.06	916.08	2716.54	1467.11		3108.14	1440.72
																						59.7	868.53	970.44	632.98																	59.6	1262.22	900.17	2722.2	1472.26		3118.48	1451.68
																						59.8	852.38	944.21	624.92																	59.7	1286.97	878.14	2733.28	1475.17		3127.97	1453.96
																						59.9	834.16	919.39	614.87																	59.8	1312.56	865.4	2745.44	1477.94		3138.13	1453.58
																						60	817.9	893.89	609.06																	59.9	1338.92	843.82	2746.32	1478.34		3143.46	1454.32
																						60.1	803.41	870.27	600.72																	60	1359.56	833.07	2752.53	1480.76		3152.59	1457.08
																						60.2	792.57	849.77	594.88																	60.1	1375.87	816.58	2759.8	1477.6		3154.39	1453.08
																						60.3	773.57	834.46	586.61																	60.2	1401.17	805.19	2766.93	1482.44		3153.89	1461.58
																						60.4	762.61	810.88	581.14																	60.3	1422.5	791.27	2764.67	1478.82		3151.63	1459.39
																						60.5	747.21	789.42	574.14																	60.4	1438.54	778.2	2771.5	1483.89		3155.71	1463.56
																						60.6	732.61	771.72	569.78																	60.5	1455.4	767.47	2776.66	1482.96		3155.4	1454.7
																						60.7	724.06	752.3	562.12																	60.6	1472.97	753.52	2781.39	1480.72		3161.96	1453.67
																						60.8	707.59	736.87	557.59																	60.7	1490.56	746.5	2773.39	1479.37		3154.36	1454.81
																						60.9	698.19	719.44	554.97																	60.8	1508.24	736.17	2778.53	1473.87		3147.46	1451.87
																						61	685.31	705.44	547.02																	60.9	1520.79	727.11	2772.72	1468.39		3144.12	1447.72
																						61.1	673.96	690.01	543.09																	61	1539.42	722.59	2773.67	1464.26		3140.91	1448.17
																						61.2	660.37	675.12	538.23																	61.1	1549.77	707.17	2768.11	1459.96		3130.39	1444.68
																						61.3	650.2	662.23	533.06																	61.2	1562.18	702.31	2761.58	1455.84		3126.22	1444.37
																						61.4	638.84	649.17	530.82																	61.3	1579.47	695.96	2753.83	1457		3107.58	1438.43
																						61.5	630.34	636.69	526.85																	61.4	1584.33	690.03	2751.79	1444.14		3093.99	1436.96
																						61.6	619.69	624.4	523.06																	61.5	1598.84	680.21	2743.79	1443.38		3082.5	1434.07
																						61.7	612.24	612.79	517.69																	61.6	1601.28	674.6	2734.28	1435		3066.22	1423.9
																						61.8	603.87	601.84	514.63																	61.7	1617.37	670.66	2723.37	1428.93		3054.94	1418.32
																						61.9	595.08	590.91	513.68																	61.8	1618.66	668.27	2716.14	1420.98		3033.16	1411.42
																						62	586.92	579.67	509.45																	61.9	1626.9	662.48	2703.84	1412.17		3021.97	1404.37
																						62.1	577.7	569.98	506.14																	62	1632.7	656.71	2694.73	1404.97		2996.52	1398.76
																						62.2	571.84	564.08	502.06																	62.1	1636.52	656.39	2680.17	1392.6		2980.35	1393.98
																						62.3	561.12	553.68	499.45																	62.2	1643.58	654.21	2665.01	1383.71		2955.98	1390.29
																						62.4	555.74	546.81	498.3																	62.3	1647.6	648.94	2653.07	1367.39		2939.89	1383.33
																						62.5	546.88	539.78	495.97																	62.4	1652.13	651.09	2631.87	1354.92		2912.38	1373.08
																						62.6	542.22	529.41	492.51																	62.5	1656.21	645.82	2615.56	1340.92		2882.03	1364.6
																						62.7	534.7	524.88	492.92																	62.6	1654.13	648.89	2591.24	1327.31		2850.79	1355.71
																						62.8	530.06	516.44	490.2																	62.7	1657.63	644.82	2579.24	1311.43		2811.28	1350.53
																						62.9	525.83	510.51	488.83																	62.8	1656.89	644	2556.16	1293.76		2773.49	1340.82
																						63	518.93	505.29	487.38																	62.9	1660.94	642.91	2534.46	1276.89		2737.57	1325.44
																						63.1	514.48	497.92	486.96																	63	1654.27	641.91	2512.6	1257.1		2693.43	1318.88
																						63.2	507.8	489.54	482.76																	63.1	1654.13	639.79	2481.97	1232.97		2654.36	1301.6
																						63.3	506.21	486.9	482.88																	63.2	1648.76	644.99	2455.69	1210.73		2611.4	1291.13
																						63.4	502.56	482.79	480.08																	63.3	1647.67	650.83	2430.18	1191.71		2560.72	1280.96
																						63.5	498.99	479.32	480																	63.4	1640.86	645.52	2403.6	1170.43		2512.89	1268.91
																						63.6	496.38	473.02	479.53																	63.5	1638.32	649.13	2375.02	1146.43		2460.73	1257.31
																						63.7	488.3	468.76	478.89																	63.6	1633.68	652.02	2345.94	1127.99		2406.6	1239.22
																						63.8	487.74	467.36	476.79																	63.7	1627.78	652.16	2308.1	1099.81		2358.98	1224.86
																						63.9	485.97	464.18	476.6																	63.8	1619.28	657.69	2275.64	1076.74		2301.3	1211.86
																						64	480.96	459.52	476.99																	63.9	1607.24	659.52	2245.09	1052.94		2245.78	1195.92
																						64.1	477.28	455.18	477.04																	64	1604.82	663.56	2204.77	1031.27		2198.07	1182.58
																						64.2	475.73	453.77	475.34																	64.1	1590.96	668.41	2176.4	1008.07		2135.92	1160.47
																						64.3	471.3	448.48	475.67																	64.2	1583.08	670.03	2142.08	984.61		2081.71	1144.79
																						64.4	470.43	449.34	476.01																	64.3	1573.76	678.49	2098.41	960.79		2024.81	1128.3
																						64.5	468.06	446.9	474.84																	64.4	1565.41	682.56	2069.23	936.58		1967.79	1105.08
																						64.6	464.88	445.76	476.38																	64.5	1552.81	684.84	2029.47	913.72		1915.43	1086.9
																						64.7	464.93	441.79	476.87																	64.6	1539.84	694.64	1995.34	891.5		1855.88	1068.39
																						64.8	462.92	442.83	475.74																	64.7	1528.21	697.28	1959.8	866.76		1805.33	1051.48
																						64.9	463.12	441.51	475.56																	64.8	1512.98	705.62	1917.1	847.93		1749.21	1025.71
																						65	463.01	436.49	477.3																	64.9	1497.82	714.9	1886.6	825.1		1702.11	1004.38
																						65.1	463.47	437.5	479.22																	65	1484.88	721.01	1849.67	807.3		1649.04	982.23
																						65.2	463.61	436.44	477.26																	65.1	1469.97	729.49	1817.86	786.9		1600.65	957.26
																						65.3	465.68	436.16	478.76																	65.2	1453.97	740.73	1775.41	767.36		1550.5	934.07
																						65.4	464.38	435.63	479.4																	65.3	1430.88	756.53	1743.13	750.18		1497.27	906.65
																						65.5	463.63	437.03	481.6																	65.4	1415.08	761.39	1704.98	728.08		1452.64	886.54
																						65.6	464.7	436.19	482.3																	65.5	1393.81	776.79	1672.23	711.34		1411.92	864.47
																						65.7	468.23	434.28	483.44																	65.6	1371.66	790.03	1635.88	694.63		1368.34	842.12
																						65.8	468.42	435.49	484.87																	65.7	1349.92	804.96	1602.29	676.42		1322.9	816
																						65.9	470.61	436.06	486.1																	65.8	1323.42	823.24	1569.31	659.64		1285.17	798.2
																						66	473.08	434.54	489.14																	65.9	1305.26	842.65	1542.5	646.26		1247.48	773.14
																						66.1	474.44	434.19	491.5																	66	1280.41	862.8	1504.12	628.51		1210.47	750.81
																						66.2	479.37	437.73	492.31																	66.1	1255.94	886.36	1472.4	613.08		1175.44	731.88
																						66.3	486.23	438.76	494.37																	66.2	1229.21	913.09	1437.7	600.04		1141.01	711.09
																						66.4	488.53	437.01	498.28																	66.3	1203.96	936.08	1412.47	584.62		1105.4	691.44
																						66.5	495.71	439.66	501.29																	66.4	1180.44	967.97	1381.13	572.44		1076.09	672.32
																						66.6	500.53	440.87	505.89																	66.5	1155.39	996.16	1355.11	558.73		1045.39	651.7
																						66.7	507.94	440.9	508.42																	66.6	1127.27	1032.02	1318.66	547.28		1016.86	629.66
																						66.8	514.36	443.29	514.6																	66.7	1101.39	1071.6	1292.93	533.42		985.95	615.19
																						66.9	524.38	444.58	519.19																	66.8	1073.13	1108.48	1263.08	523.2		962.57	597.26
																						67	532.69	445.38	525.28																	66.9	1051	1150.73	1238.04	510.38		934.61	578.27
																						67.1	543.2	447.98	528.88																	67	1023.89	1187.52	1208.89	502.83		911.67	562.1
																						67.2	553.48	452.41	537.98																	67.1	995.72	1234.81	1183.74	492.03		887.6	546.06
																						67.3	563.76	451.28	541.14																	67.2	971.64	1282.01	1154.83	481.66		864.48	532.72
																						67.4	575.18	454.83	550.55																	67.3	940.89	1322.31	1134.72	472.46		845.13	516.3
																						67.5	588.57	458.17	559.6																	67.4	917.92	1378.89	1114.76	462.84		822.76	500.72
																						67.6	602.79	461.94	567.39																	67.5	895.52	1428.52	1088.17	454.44		805.38	486.38
																						67.7	618.16	465.8	574.86																	67.6	871.12	1479.1	1066.28	446.06		784.48	473.55
																						67.8	632.96	466.22	587.02																	67.7	845.7	1533.46	1043.12	437.61		766.85	458.02
																						67.9	648.03	472.2	598.26																	67.8	825.33	1588.68	1021.19	431.18		748.81	446.35
																						68	664.57	473	606.87																	67.9	802.49	1643.51	1004.11	422.43		732.47	436.29
																						68.1	681.62	481.27	620.47																	68	781.64	1701.12	981.64	417.38		716.59	424.74
																						68.2	701.09	485.47	632.62																	68.1	759.02	1755.3	961.86	408.11		701.94	413.79
																						68.3	719.64	488.38	643.23																	68.2	736.12	1812.27	940	401.93		683.98	402.68
																						68.4	737.24	498.46	657.69																	68.3	716.32	1874.52	922.31	396.57		670.79	392.01
																						68.5	757.98	502	672.11																	68.4	695.36	1935.91	901.16	390.27		658.94	383.07
																						68.6	778.63	509.7	683.87																	68.5	676.61	1997.59	887.02	385.79		644.44	371.91
																						68.7	799.48	516.1	700.98																	68.6	662.47	2058.2	868.53	378.21		631.76	361.72
																						68.8	823.18	526.01	715.2																	68.7	640.69	2120.57	852.38	375.37		623.35	352.58
																						68.9	845.06	536.97	730.07																	68.8	622.91	2187.39	834.16	370.44		609.52	345.54
																						69	869.08	546.73	743.33																	68.9	607.86	2244.12	817.9	361.26		596.67	338.14
																						69.1	891.96	562.4	761.44																	69	591.06	2304.77	803.41	356.92		589.17	328.84
																						69.2	919.19	575.3	777.95																	69.1	572.04	2372.47	792.57	352.96		578.82	321.45
																						69.3	942.47	589.41	789.75																	69.2	556.93	2444.57	773.57	346.77		566.53	314.08
																						69.4	967.02	604.7	810.92																	69.3	541.57	2507.97	762.61	344.99		559.26	308.19
																						69.5	990.77	621.11	826.33																	69.4	529.51	2572.77	747.21	341.79		547.64	298.8
																						69.6	1014.62	634.34	845.78																	69.5	515.2	2638.63	732.61	336.86		539.49	294.05
																						69.7	1042.47	656.12	863.76																	69.6	500.57	2709.42	724.06	333.79		533.86	287.61
																						69.8	1071.37	675.59	876.69																	69.7	489.62	2773.08	707.59	331.58		524.4	282.83
																						69.9	1098.34	697.94	899.11																	69.8	476.82	2839.5	698.19	326.53		519.34	276.72
																						70	1127.18	717.89	917.56																	69.9	465.74	2905.32	685.31	327.07		511.56	272.13
																						70.1	1154.86	742.38	935.2																	70	454.41	2971.96	673.96	321.48		503.28	267.38
																						70.2	1182.27	767.47	952.11																	70.1	442.59	3037.76	660.37	317.48		498.08	260.61
																						70.3	1215.1	791.89	971.46																	70.2	429.58	3101.97	650.2	317.96		491.68	256.91
																						70.4	1243.27	817.57	990.52																	70.3	421.21	3169.82	638.84	313.91		487.52	251.12
																						70.5	1271.27	843.38	1009.96																	70.4	413	3229.34	630.34	313.09		482.63	249.4
																						70.6	1300.52	871.12	1031.93																	70.5	406.02	3296.96	619.69	311.31		476.93	244.21
																						70.7	1335.06	900.23	1047.24																	70.6	393.04	3354.53	612.24	306.8		471.91	240.03
																						70.8	1363.11	927.91	1064.39																	70.7	386.18	3425.98	603.87	306.13		468.8	236.71
																						70.9	1389.11	956.76	1084.08																	70.8	379.12	3486.04	595.08	304.39		465.43	233.48
																						71	1423.86	986.13	1103.86																	70.9	370.47	3551.66	586.92	302.53		462.17	230.92
																						71.1	1453.6	1016.83	1123.38																	71	362.46	3604.26	577.7	300.56		457.2	226.9
																						71.2	1479.71	1047.04	1144.17																	71.1	354.58	3667.38	571.84	298.04		454.01	223.6
																						71.3	1513.99	1080.01	1160.05																	71.2	348.16	3726.04	561.12	295.66		450.96	220.12
																						71.4	1543.29	1108.8	1182.93																	71.3	340.53	3780.49	555.74	295.96		452.16	216.25
																						71.5	1574.09	1143.74	1199.63																	71.4	333.46	3841.46	546.88	294.17		447.91	216.6
																						71.6	1601.58	1174.02	1220.01																	71.5	328.52	3898.92	542.22	293.9		445.83	211.59
																						71.7	1629.8	1206.41	1237.72																	71.6	319.78	3955.04	534.7	293.18		441.78	210.18
																						71.8	1659.41	1240.97	1255.79																	71.7	316.93	4005.13	530.06	290.51		440.87	207.73
																						71.9	1686.09	1275.28	1273.8																	71.8	307.21	4067.93	525.83	290.58		438.87	205.37
																						72	1721.32	1302.57	1291.82																	71.9	302.79	4110.02	518.93	288.14		434.59	204.24
																						72.1	1748.29	1339.1	1309.5																	72	299.77	4160.34	514.48	289.02		435.86	200.34
																						72.2	1778.32	1373.4	1324.77																	72.1	294.09	4209.29	507.8	287.16		435.37	199.99
																						72.3	1807.24	1407.1	1341.91																	72.2	289.03	4247.91	506.21	283.02		435.14	199.03
																						72.4	1830.63	1439.12	1357.17																	72.3	285.54	4299.38	502.56	283.99		434.89	195.57
																						72.5	1860.7	1475.02	1375.74																	72.4	278.67	4347.61	498.99	281.14		432.88	195.26
																						72.6	1890.87	1508.22	1390.08																	72.5	278.29	4376.84	496.38	280.88		433.9	195.55
																						72.7	1913.38	1540.14	1404.92																	72.6	270.44	4424.93	488.3	279.11		435.08	193.96
																						72.8	1943.12	1570.99	1418.15																	72.7	268.17	4459.48	487.74	279.47		435.23	192.6
																						72.9	1960.21	1606.92	1434.34																	72.8	263.77	4495.12	485.97	277.63		438.37	190.84
																						73	1988.81	1638.36	1448.11																	72.9	260.26	4523.07	480.96	277.81		444.08	191.04
																						73.1	2009.86	1669.9	1463.53																	73	258.16	4548.54	477.28	274.98		443.57	189.21
																						73.2	2039.39	1700.98	1473.24																	73.1	253.38	4580.61	475.73	276.12		445.49	189.76
																						73.3	2060.62	1734.96	1487.82																	73.2	250.57	4604.38	471.3	272.71		450.96	189.32
																						73.4	2084.27	1767.28	1500.29																	73.3	247.27	4629.01	470.43	273.68		458.89	188.84
																						73.5	2109.46	1798.26	1512.51																	73.4	244.27	4641.06	468.06	271.73		462.4	191.14
																						73.6	2126.56	1827.88	1527.28																	73.5	242.58	4660.21	464.88	270.3		470.12	188.48
																						73.7	2149.07	1861.23	1534.74																	73.6	239.92	4678.5	464.93	273.44		477.39	187.53
																						73.8	2170.76	1891.18	1548.08																	73.7	236.08	4688.63	462.92	271.28		483.41	188.79
																						73.9	2190.9	1918.93	1557.9																	73.8	233.59	4706.59	463.12	272.11		492.36	189.4
																						74	2209.17	1946.8	1567.93																	73.9	232.89	4707.44	463.01	269.94		501.59	191.72
																						74.1	2229.98	1981.6	1579.89																	74	231.49	4724.67	463.47	273.18		513.7	193.03
																						74.2	2248.81	2011.88	1586.36																	74.1	229.49	4726.62	463.61	273.1		524.89	191.8
																						74.3	2263.66	2034.77	1594.61																	74.2	227.51	4725.47	465.68	273.86		535.67	193.01
																						74.4	2281.49	2070.77	1600.23																	74.3	225.5	4732.11	464.38	272.61		549.67	197.66
																						74.5	2298.3	2089.82	1604.17																	74.4	224.16	4731.23	463.63	274.3		562.52	201.05
																						74.6	2313.81	2110.13	1604.17																	74.5	223.38	4721.34	464.7	275.83		576.37	199.76
																						74.7	2327.76	2139.32	1620.14																	74.6	220.99	4711.83	468.23	274.52		587.67	205.98
																						74.8	2336.06	2162.57	1625.76																	74.7	219.22	4709.48	468.42	278.14		607.14	209.54
																						74.9	2354.36	2190.81	1630.45																	74.8	219.71	4691.04	470.61	278.54		621.9	211.1
																						75	2370.1	2205.66	1631.53																	74.9	216.89	4677	473.08	280.9		639.47	219.6
																						75.1	2383.02	2233.17	1635.83																	75	220.3	4664.57	474.44	281.81		657.14	223.49
																						75.2	2395.21	2246.78	1640.39																	75.1	218.04	4659.14	479.37	281.89		676.81	228.5
																						75.3	2404.07	2269.68	1640.13																	75.2	215.08	4643.9	486.23	285.59		698.62	234.72
																						75.4	2416.6	2289.94	1642.83																	75.3	214.18	4622.42	488.53	284.21		719.29	240.37
																						75.5	2419.4	2311.22	1644.3																	75.4	214.27	4598.39	495.71	287.44		736.81	248.04
																						75.6	2432.69	2333.63	1646.51																	75.5	214.3	4575.98	500.53	290.26		758.09	254.67
																						75.7	2435.56	2340.71	1646.08																	75.6	213.44	4549.6	507.94	291.23		782.97	262.94
																						75.8	2446.74	2357.1	1645.32																	75.7	212.73	4523.3	514.36	295.08		804.8	270.74
																						75.9	2451.93	2370.78	1647.15																	75.8	212.94	4496.32	524.38	299.11		828.37	279.59
																						76	2457.6	2388.24	1642.33																	75.9	211.93	4453.3	532.69	302.17		851.69	290.15
																						76.1	2466.22	2398.77	1641.75																	76	215.84	4420.7	543.2	304.03		873.1	301.26
																						76.2	2468.52	2416.96	1641.75																	76.1	211.94	4371.99	553.48	306.09		894.68	309.66
																						76.3	2469.87	2422.88	1638.11																	76.2	213.2	4330.92	563.76	313.08		920.13	321.43
																						76.4	2468.47	2434.86	1632.06																	76.3	213.01	4279.08	575.18	314.84		945	334.02
																						76.5	2470.9	2445.31	1626.38																	76.4	211.83	4225.69	588.57	319.46		970.68	344.4
																						76.6	2469.4	2450.36	1624.72																	76.5	214.93	4169.87	602.79	323.53		1000.96	358.07
																						76.7	2473.62	2460.62	1617.2																	76.6	212.29	4117.63	618.16	332.01		1022.79	368.8
																						76.8	2469.67	2466.3	1612.38																	76.7	213.81	4047.73	632.96	334.81		1053.1	381.97
																						76.9	2469.4	2474.28	1604.49																	76.8	214.74	3997.57	648.03	343.46		1074.83	394.76
																						77	2466.84	2477.82	1595.14																	76.9	214.37	3924.54	664.57	350.6		1103.2	407.71
																						77.1	2458.12	2481.71	1586.41																	77	215	3855.76	681.62	356.22		1132.61	424.03
																						77.2	2459.98	2486.36	1582.48																	77.1	216.92	3786.78	701.09	366.82		1160.01	436.72
																						77.3	2451.91	2485.13	1571.23																	77.2	219.7	3710.12	719.64	375.01		1189.54	449.63
																						77.4	2447.93	2490.77	1561.27																	77.3	218.56	3648.71	737.24	386.5		1216	464.28
																						77.5	2445.39	2488.56	1549.66																	77.4	220	3577.86	757.98	396.93		1248.98	480.6
																						77.6	2435.6	2488.64	1539.21																	77.5	221.24	3496.11	778.63	408.48		1272.37	493.21
																						77.7	2429.89	2487.03	1527.07																	77.6	223.28	3426.59	799.48	419.67		1303.05	510.54
																						77.8	2418.83	2481.47	1513																	77.7	223.58	3341.4	823.18	431.18		1331.72	525.98
																						77.9	2410.43	2480.72	1497.31																	77.8	225.42	3272.96	845.06	443.78		1363.74	543.03
																						78	2404.83	2479.56	1483.6																	77.9	227.42	3193.99	869.08	460.41		1393.77	559.65
																						78.1	2392.54	2475.83	1469.98																	78	229.8	3118.68	891.96	473.19		1424.25	573.86
																						78.2	2378.42	2471.18	1450.78																	78.1	230.43	3047.37	919.19	486.62		1450.79	592.6
																						78.3	2371.9	2456.6	1433.55																	78.2	234.57	2969.37	942.47	501.03		1483.29	607.09
																						78.4	2354.93	2461.32	1417.22																	78.3	234.81	2890.82	967.02	516.03		1509.52	624.6
																						78.5	2333.3	2451.6	1397.85																	78.4	239	2823.77	990.77	532.19		1543.97	637.96
																						78.6	2319.9	2440.23	1378.12																	78.5	242.91	2746.54	1014.62	548.78		1571.61	655.1
																						78.7	2304.9	2427.7	1359.21																	78.6	243.63	2673.17	1042.47	564.58		1602.86	667.53
																						78.8	2289.17	2423.06	1341.75																	78.7	249.67	2602.26	1071.37	585.8		1636.57	687.98
																						78.9	2266.03	2406.99	1319.54																	78.8	252.91	2537.46	1098.34	598.74		1663.32	704.27
																						79	2243.59	2401.29	1301.24																	78.9	258.67	2467.34	1127.18	619.54		1694.32	722.57
																						79.1	2222.62	2386.53	1280.4																	79	264.06	2397.63	1154.86	634.6		1727.63	738.73
																						79.2	2202.29	2372.22	1261.71																	79.1	269.44	2337.46	1182.27	651.97		1761.46	754.99
																						79.3	2178.22	2364.52	1238.93																	79.2	277.14	2269.07	1215.1	676.08		1791.67	773.28
																						79.4	2149.96	2353.41	1221.07																	79.3	283.69	2213.38	1243.27	693.59		1820.87	787.73
																						79.5	2124.73	2336.17	1197.83																	79.4	291.47	2153.51	1271.27	711.49		1853.38	803.78
																						79.6	2101.26	2326.02	1178																	79.5	302.02	2094.19	1300.52	727.97		1876.73	823.96
																						79.7	2078.44	2302.31	1157.78																	79.6	311.88	2037.91	1335.06	744.74		1908.54	837.08
																						79.8	2046.63	2292.13	1139.73																	79.7	320.98	1982.82	1363.11	764.33		1942.14	851.46
																						79.9	2022.34	2274.38	1117.17																	79.8	333.16	1928.86	1389.11	781.88		1967.1	867.67
																						80	1990.01	2252.42	1099.06																	79.9	343.83	1876.98	1423.86	798.29		1991.72	883.93
																						80.1	1961.19	2238.01	1078.12																	80	356.62	1825.42	1453.6	822.88		2027.81	901.11
																						80.2	1933.5	2212.31	1059.52																	80.1	370.78	1772.97	1479.71	839.47		2048.02	915.36
																						80.3	1902.82	2196.38	1036.01																	80.2	384.72	1722.96	1513.99	858.94		2081.87	932.06
																						80.4	1869.22	2166.97	1022.92																	80.3	399.1	1677.72	1543.29	876.13		2109.03	946.86
																						80.5	1840.76	2146.06	1001.75																	80.4	413.63	1641.46	1574.09	897.54		2133.72	959.17
																						80.6	1812.97	2116.24	982.88																	80.5	432.64	1587.33	1601.58	914.38		2166.58	976.89
																						80.7	1777.94	2090.08	963.2																	80.6	447.9	1547.93	1629.8	932.06		2192.91	991.65
																						80.8	1748.41	2064.29	946.29																	80.7	463.98	1509.24	1659.41	945.92		2220.56	1008.31
																						80.9	1719.09	2034.87	931.03																	80.8	483.53	1466.16	1686.09	965.59		2252.11	1019.46
																						81	1682.88	1999.84	914.06																	80.9	502.21	1428.24	1721.32	980.97		2281.82	1033.01
																						81.1	1655.28	1968	900.65																	81	522.38	1385.49	1748.29	1001.71		2302.18	1047.67
																						81.2	1625.17	1932.69	885.29																	81.1	539.68	1351.67	1778.32	1013.1		2331.71	1056.87
																						81.3	1594.56	1901.2	870.25																	81.2	557.62	1317.54	1807.24	1029.63		2357.86	1070.7
																						81.4	1562.36	1867.1	855.5																	81.3	579.11	1284.11	1830.63	1049.2		2379.73	1086.97
																						81.5	1537.86	1825.71	838.83																	81.4	599.17	1247.36	1860.7	1062.99		2408.82	1098.71
																						81.6	1505.38	1794.47	826.19																	81.5	622.8	1218.52	1890.87	1075.77		2431.51	1110.92
																						81.7	1473.53	1758.69	812.68																	81.6	640.73	1186.72	1913.38	1092.5		2454.73	1121.92
																						81.8	1448.02	1720.17	798.98																	81.7	664.57	1156.7	1943.12	1107.31		2478.45	1131.09
																						81.9	1414	1679.2	788.19																	81.8	686.07	1133.73	1960.21	1119.6		2497.54	1143.98
																						82	1384.08	1644.31	774.84																	81.9	708.78	1103.86	1988.81	1135.91		2521.51	1152.98
																						82.1	1364.92	1603.26	760.04																	82	729.37	1080.03	2009.86	1146.18		2546.11	1164.55
																						82.2	1332.03	1567.41	751.93																	82.1	752.17	1054.51	2039.39	1157.24		2563.92	1170.55
																						82.3	1308.49	1536.2	741.24																	82.2	773.47	1030.42	2060.62	1169.3		2580.95	1181.74
																						82.4	1281.04	1492.87	730.47																	82.3	795.28	1002.78	2084.27	1180.57		2602.12	1195.63
																						82.5	1255.68	1460.49	716.28																	82.4	818.78	983.52	2109.46	1189.54		2622.09	1203.53
																						82.6	1231.94	1423.69	707.23																	82.5	843.64	957.99	2126.56	1206.34		2636.49	1208.04
																						82.7	1207.42	1387.39	697.44																	82.6	861.31	939.62	2149.07	1211.24		2653.22	1218.97
																						82.8	1183.92	1349.93	687.55																	82.7	885.56	920.7	2170.76	1219.01		2671.93	1225
																						82.9	1160.73	1320.19	678.52																	82.8	905.97	900	2190.9	1229.11		2682.37	1233.61
																						83	1133.6	1282.11	670.77																	82.9	930.4	880.49	2209.17	1234.07		2702.81	1241.71
																						83.1	1114.29	1250.49	660.02																	83	954.19	865.42	2229.98	1244.87		2716.65	1251.96
																						83.2	1092.26	1220.49	653.84																	83.1	976.48	849.79	2248.81	1249.94		2724.03	1253.88
																						83.3	1067.2	1188.79	643.78																	83.2	1000.64	830.82	2263.66	1253.2		2746.06	1260.74
																						83.4	1048.49	1156.02	636.06																	83.3	1017.57	817.92	2281.49	1263.98		2749.5	1266.3
																						83.5	1028.93	1125.11	626.54																	83.4	1042.8	802.33	2298.3	1266.04		2762.59	1275.64
																						83.6	1007	1098.58	620.16																	83.5	1067	787.98	2313.81	1272.23		2765.2	1286.14
																						83.7	989.09	1070.66	613.14																	83.6	1083.1	771.39	2327.76	1272.82		2778.23	1288.4
																						83.8	966.58	1044.02	605.65																	83.7	1102.51	760.17	2336.06	1281.83		2781.35	1299.44
																						83.9	949.13	1018.77	599.8																	83.8	1123.46	751.61	2354.36	1274.06		2791.93	1297.39
																						84	928.53	992.43	591.09																	83.9	1147.12	738.88	2370.1	1280.44		2794.96	1304.71
																						84.1	913.6	967.06	585.38																	84	1170.82	729.79	2383.02	1278.94		2806.75	1309.83
																						84.2	894.98	945.21	580.31																	84.1	1184.71	721.82	2395.21	1281.49		2805.69	1315.32
																						84.3	879.23	920.66	575.07																	84.2	1201.81	710.4	2404.07	1286.31		2812.83	1311.58
																						84.4	860.26	897.94	567.6																	84.3	1227.67	703.94	2416.6	1281.21		2806.27	1320.44
																						84.5	846.3	875.56	561.58																	84.4	1242.36	688.94	2419.4	1280.24		2812.88	1321.37
																						84.6	827.06	856.58	558.14																	84.5	1259.36	683.79	2432.69	1284.66		2815.93	1320.84
																						84.7	814.27	834.36	552.48																	84.6	1276.1	679.69	2435.56	1282.01		2811.23	1322.18
																						84.8	794.54	815.1	546.77																	84.7	1294.2	670.97	2446.74	1279.56		2816.16	1326.56
																						84.9	783.06	799.66	541.6																	84.8	1311.06	665.98	2451.93	1279.48		2807.29	1325.34
																						85	771.86	778.84	538.4																	84.9	1322.48	661.64	2457.6	1271.19		2802.12	1323.57
																						85.1	755.65	761.09	533.25																	85	1338.69	654.41	2466.22	1273.14		2801	1325.09
																						85.2	741.24	745.22	530.76																	85.1	1354.5	649.73	2468.52	1263.68		2800.19	1327.63
																						85.3	731.72	731.17	524.89																	85.2	1365.02	645.81	2469.87	1260.74		2791.72	1320.71
																						85.4	715.57	712.66	520.8																	85.3	1375.9	642.38	2468.47	1260.76		2778.68	1318.76
																						85.5	705.87	699.44	517.89																	85.4	1385.17	641.09	2470.9	1254.11		2773.84	1320.02
																						85.6	692.88	683.24	514.15																	85.5	1394.91	636.06	2469.4	1250.09		2762.75	1312.96
																						85.7	681.53	671.67	510.97																	85.6	1406.31	632.46	2473.62	1244.03		2749.67	1312.37
																						85.8	671.44	658.57	508.13																	85.7	1413.52	626.66	2469.67	1237.02		2743	1309.93
																						85.9	659.31	648.33	504.8																	85.8	1422.42	629.52	2469.4	1236.58		2722.02	1305.07
																						86	646.56	633.53	503.59																	85.9	1428.49	626.73	2466.84	1230.88		2706.23	1298.13
																						86.1	639.26	622.19	499.41																	86	1435.38	626.38	2458.12	1223.89		2691.79	1297.04
																						86.2	625.48	612.38	495.52																	86.1	1444.49	621.51	2459.98	1214.63		2669	1289.67
																						86.3	618.54	601.03	494.34																	86.2	1445.28	622.61	2451.91	1209.32		2656.66	1285.29
																						86.4	609.97	590.84	492.36																	86.3	1450.22	623.12	2447.93	1198.29		2632.57	1281.55
																						86.5	599.23	581.4	489.67																	86.4	1453.64	624.21	2445.39	1191.82		2605.74	1276.91
																						86.6	592.62	573.08	489.02																	86.5	1457.42	621.72	2435.6	1184.53		2583.39	1271.81
																						86.7	583.11	563.08	487.38																	86.6	1458.76	623.44	2429.89	1169.49		2551.3	1261.75
																						86.8	574.39	555.72	483.52																	86.7	1463.56	623.47	2418.83	1159.93		2523.39	1258.4
																						86.9	565.52	546.96	484.15																	86.8	1463.1	627.3	2410.43	1147.83		2489.66	1253.81
																						87	558.03	536.28	482.8																	86.9	1462.06	626.2	2404.83	1129.88		2452.81	1245.39
																						87.1	551.94	529.29	481.32																	87	1468.46	630.09	2392.54	1114.22		2418.97	1243.76
																						87.2	543.16	521.92	478.4																	87.1	1456.89	629.91	2378.42	1103.18		2382.96	1234.59
																						87.3	537.76	517.09	479																	87.2	1457.23	633	2371.9	1088.26		2350.86	1226.23
																						87.4	529.67	509.71	475.63																	87.3	1451.87	635.77	2354.93	1069.51		2307.02	1219.4
																						87.5	528.82	503.42	474.72																	87.4	1451.27	638.22	2333.3	1055.33		2264.08	1212.22
																						87.6	521.44	495.01	475.84																	87.5	1447.62	639.19	2319.9	1040.13		2224.87	1200.9
																						87.7	512.47	494.06	472.99																	87.6	1444.19	645.97	2304.9	1019.08		2179.92	1192.58
																						87.8	506.86	485.6	471.91																	87.7	1440.38	646.9	2289.17	1005.7		2135.41	1181.11
																						87.9	501.48	481.63	470.71																	87.8	1432.96	655.21	2266.03	986.38		2092.98	1174.62
																						88	498.73	476.57	471.52																	87.9	1430.37	654.81	2243.59	967.87		2042.89	1159.63
																						88.1	492.3	470.48	472.12																	88	1424.72	662.14	2222.62	950.11		2001.37	1146.26
																						88.2	489.22	467.97	470.08																	88.1	1413.91	666.86	2202.29	929.43		1953.62	1136.39
																						88.3	485.19	464.8	471.42																	88.2	1407.6	671.54	2178.22	908.68		1901.82	1122.36
																						88.4	480.37	460.07	470.63																	88.3	1400.14	680.1	2149.96	887.18		1857.54	1111.64
																						88.5	479.01	457.04	469.31																	88.4	1386.21	685.43	2124.73	870.54		1806.21	1102.25
																						88.6	471.21	453.29	469.44																	88.5	1379.64	693.57	2101.26	855.43		1766.81	1084.6
																						88.7	468.52	448.33	470.53																	88.6	1369.9	699.91	2078.44	836.77		1717.88	1069.67
																						88.8	467.86	446.52	470.84																	88.7	1356.31	704.28	2046.63	819.76		1669.93	1052.06
																						88.9	465.49	445.9	471.62																	88.8	1346.41	716.8	2022.34	796.66		1625.17	1037.97
																						89	459.11	441.79	470.87																	88.9	1338.8	731.09	1990.01	780		1581.79	1021.03
																						89.1	458.47	438.57	472.18																	89	1327.31	739.37	1961.19	766.36		1530.57	1001.91
																						89.2	456.79	438.4	471.16																	89.1	1311.01	747.79	1933.5	745.84		1489.63	983.14
																						89.3	454.67	435.26	473.19																	89.2	1296.08	763.19	1902.82	729.94		1447.04	965.23
																						89.4	452.63	435.01	473.65																	89.3	1283.5	779.07	1869.22	711.74		1405.67	945.77
																						89.5	451.47	434.19	475.28																	89.4	1263.72	788.9	1840.76	697.29		1365.25	925.81
																						89.6	450.61	432.82	475.29																	89.5	1250.48	809.76	1812.97	681.89		1326.08	906.63
																						89.7	450.97	430.81	475.39																	89.6	1231.14	830.28	1777.94	665.84		1290.18	886.47
																						89.8	448.72	429.58	476.99																	89.7	1213.39	848.98	1748.41	651.47		1249.46	866.09
																						89.9	449.16	428.9	479.42																	89.8	1199.62	871.52	1719.09	636.07		1214.07	847.28
																						90	447.48	427.88	480.49																	89.9	1177.62	897.94	1682.88	620.62		1177.67	826.86
																						90.1	447.88	428.31	483.67																	90	1159.46	924.19	1655.28	606.54		1147.09	808.8
																						90.2	448.6	426.29	483.03																	90.1	1138.43	948.49	1625.17	597.06		1115.33	785.74
																						90.3	447.99	424.83	485.02																	90.2	1119.3	978.11	1594.56	581.19		1082.53	765.77
																						90.4	447.56	427.91	488.73																	90.3	1101.17	1010.43	1562.36	568.49		1050.5	748.12
																						90.5	449.62	425.66	491.35																	90.4	1082.99	1040.02	1537.86	555.92		1024.87	729.46
																						90.6	452.18	425.97	494.42																	90.5	1061.73	1079.04	1505.38	543.88		991.66	705.88
																						90.7	452.18	426.11	497.14																	90.6	1039.31	1115.76	1473.53	533.54		967.42	689.39
																						90.8	456	426.37	502.93																	90.7	1020.47	1155.62	1448.02	524.41		940.62	670.52
																						90.9	459.14	428.47	507.27																	90.8	998.07	1195.46	1414	512.14		912.16	655.54
																						91	460.8	427.54	510.51																	90.9	975.53	1236.56	1384.08	502.6		889.52	636.62
																						91.1	462.77	424.74	516.27																	91	955.13	1283.37	1364.92	494.08		863.93	618.91
																						91.2	468.52	426.74	522.38																	91.1	934.2	1322.21	1332.03	484.59		841.27	598.37
																						91.3	469.79	430.63	529.4																	91.2	912.91	1372.18	1308.49	475.94		820.28	584.58
																						91.4	477.27	430.64	534.78																	91.3	893.44	1417.51	1281.04	466.46		801.29	569.47
																						91.5	481.11	430.89	542.84																	91.4	872.11	1469.8	1255.68	455.13		780.43	555.42
																						91.6	484.07	432.49	550.82																	91.5	849.49	1515.93	1231.94	446.17		761.19	537.76
																						91.7	494.99	435.22	560.05																	91.6	832.41	1565.92	1207.42	440.16		743.28	524.02
																						91.8	497.63	438.21	568.58																	91.7	809.93	1621.29	1183.92	432.19		725.51	509.93
																						91.9	508.66	440.16	577.22																	91.8	789.86	1684.2	1160.73	427.52		707.08	494.22
																						92	516.43	441.61	584.84																	91.9	770.83	1734.7	1133.6	420.58		693.09	484.72
																						92.1	525.78	443.61	597.95																	92	753.7	1794.49	1114.29	413.34		675.34	470.77
																						92.2	531.94	444.42	605.91																	92.1	731.09	1851.8	1092.26	407.73		659.98	457.91
																						92.3	543.33	451.22	618.88																	92.2	711.39	1903.56	1067.2	398.84		647.2	448.31
																						92.4	552.49	454.22	629.33																	92.3	696.09	1968.58	1048.49	393.33		629.3	434.5
																						92.5	564.09	457.44	639.42																	92.4	677.27	2031.18	1028.93	386.66		615.31	425.33
																						92.6	575.81	460.51	654.04																	92.5	665.14	2088.62	1007	384.12		603.23	412.39
																						92.7	588.9	464.69	664.81																	92.6	648.14	2142.98	989.09	376.8		591.07	400.29
																						92.8	603.79	469.51	678.85																	92.7	628.91	2200.07	966.58	371.03		577.93	390.22
																						92.9	614.97	478.11	691.25																	92.8	614.94	2260.53	949.13	368.64		566.71	380.67
																						93	629.77	485.22	705.99																	92.9	600.49	2321.68	928.53	360.34		557.42	371.66
																						93.1	642.04	493.38	719.55																	93	585.2	2378.44	913.6	357.77		544.36	361.01
																						93.2	659.94	503.04	736.13																	93.1	572.1	2438.27	894.98	351.74		532.41	351.68
																						93.3	678.61	510.91	749.54																	93.2	554.47	2498.67	879.23	347.31		525.66	344.34
																						93.4	693.22	521.76	766.42																	93.3	542.11	2557.77	860.26	341.88		515	338.8
																						93.5	713.79	533.63	780.77																	93.4	528.76	2622.47	846.3	337.07		507.67	329.49
																						93.6	729.64	545.04	795.79																	93.5	518.31	2678.57	827.06	335.28		500.42	321.44
																						93.7	750.52	559.24	809.33																	93.6	504.56	2750.42	814.27	330.51		495.1	312.62
																						93.8	767.94	572.64	826.52																	93.7	491.7	2805.59	794.54	327.88		484.82	306.79
																						93.9	786	588.08	841.57																	93.8	481.21	2867.27	783.06	322.83		477.56	298.52
																						94	807.93	602.73	856.56																	93.9	469.91	2915.64	771.86	320.26		470.42	293.76
																						94.1	831.99	620.62	873.84																	94	463.68	2986.8	755.65	316.67		465.42	287.82
																						94.2	851.22	637.14	890.57																	94.1	451.76	3043.88	741.24	312.49		461.55	281.01
																						94.3	871.57	656.98	907.62																	94.2	439.86	3098.02	731.72	310.53		453.17	274.14
																						94.4	893.1	674.09	922.72																	94.3	431.32	3147.21	715.57	309.91		448.77	269.61
																						94.5	913.94	697.43	938.97																	94.4	422.3	3203.28	705.87	306		444.22	265.74
																						94.6	941.32	719.2	956.3																	94.5	411.79	3268.61	692.88	300.98		438.28	259.46
																						94.7	962.8	739.21	975.16																	94.6	404.02	3319.69	681.53	300.72		434.88	255.61
																						94.8	988.2	762.64	988.15																	94.7	395.57	3376.94	671.44	296.73		431.82	251.04
																						94.9	1008.89	785.78	1007.02																	94.8	386.04	3434.18	659.31	294.24		429.2	244.78
																						95	1031.09	808.84	1025.29																	94.9	381.14	3490.2	646.56	292.39		423.28	243.63
																						95.1	1059.92	829.52	1040.91																	95	372.47	3543.62	639.26	290.71		419.87	238.06
																						95.2	1085.67	853.43	1058.39																	95.1	365.91	3594.21	625.48	285.01		419.43	232.94
																						95.3	1109.27	884.79	1072.46																	95.2	358.79	3643.28	618.54	283.91		415.32	228.08
																						95.4	1133.19	912.99	1089.81																	95.3	351.78	3695.74	609.97	282.29		412.54	224.85
																						95.5	1155.7	933.95	1107.44																	95.4	346.28	3738.77	599.23	282.28		410.76	224.99
																						95.6	1183.73	959.38	1122.88																	95.5	337.61	3782.96	592.62	280.86		408.48	221.15
																						95.7	1209.37	990.19	1141.3																	95.6	332.07	3829.94	583.11	275.18		407.82	215.61
																						95.8	1209.37	1017.48	1157.04																	95.7	324.93	3869.38	574.39	276.42		404.23	214.6
																						95.9	1268.49	1044.97	1169.3																	95.8	321.46	3913.24	565.52	273.2		402.29	211.72
																						96	1294.21	1073.43	1182.42																	95.9	314.44	4715.27	558.03	272.8		401.43	208.48
																						96.1	1311.09	1100.78	1200.53																	96	310.22	4313.06	551.94	271.77		401.3	205.86
																						96.2	1331.23	1132.54	1213.54																	96.1	302.98	4110.41	543.16	270.38		399.54	204.6
																						96.3	1360.2	1156.66	1232.46																	96.2	299.62	4124.61	537.76	270.94		397.85	202.41
																						96.4	1383.6	1189.67	1241.69																	96.3	294.57	4124.61	529.67	268.81		397.5	198.96
																						96.5	1417.68	1223.04	1257.53																	96.4	289.58	4082.57	528.82	268.11		400.76	197.85
																						96.6	1441.22	1252.38	1270.57																	96.5	286.73	4297.01	521.44	264.53		400.13	194.96
																						96.7	1465.94	1278.78	1285																	96.6	281.03	4202.87	512.47	265.83		398.54	193.56
																						96.8	1491.57	1306.42	1299.03																	96.7	277.56	4196.83	506.86	262.73		402.52	191.56
																						96.9	1520.84	1338.74	1312.04																	96.8	272.72	4213.93	501.48	264.28		401.68	191.5
																						97	1547.79	1367.64	1322.32																	96.9	268.14	4236.53	498.73	261.51		405.29	190.6
																						97.1	1567.34	1399.21	1334.91																	97	266.83	4264.43	492.3	261.76		406.59	187.99
																						97.2	1597.37	1427.26	1342.34																	97.1	264.9	4285.37	489.22	260.64		408.59	187.36
																						97.3	1621.68	1458.13	1358.57																	97.2	259.88	4325.02	485.19	258.99		412.3	186.27
																						97.4	1646.7	1491.53	1366.22																	97.3	254.88	4353.5	480.37	259.99		419.3	186.29
																						97.5	1669.93	1515.1	1380.18																	97.4	252.78	4395.08	479.01	259.18		424.03	184.82
																						97.6	1696.09	1546.2	1389.11																	97.5	249.2	4445.59	471.21	259.59		430.64	183.57
																						97.7	1718.01	1573.9	1401.29																	97.6	246.01	4506.61	468.52	258.84		434.62	182.57
																						97.8	1743.88	1604.48	1411.96																	97.7	243.97	4578	467.86	260.41		445.17	182.86
																						97.9	1761.36	1635.43	1416.79																	97.8	242.26	4663.43	465.49	258.26		454.01	181.62
																						98	1792.06	1657.56	1426.21																	97.9	239.46	4735.06	459.11	258.17		460.18	181.73
																						98.1	1808.63	1688.5	1430.85																	98	237.89	4803.04	458.47	258.18		469.23	182.1
																						98.2	1832.82	1710.96	1437.75																	98.1	235.83	4878.63	456.79	259.19		477.22	182.12
																						98.3	1855.31	1741.18	1447.06																	98.2	234.19	4945.66	454.67	257.98		489.42	182.34
																						98.4	1874.26	1769.34	1451.09																	98.3	231.53	5008.51	452.63	259.54		502.14	182.97
																						98.5	1897.41	1787.81	1459.23																	98.4	231.17	5077.46	451.47	258.86		510.66	186.04
																						98.6	1913.71	1819.64	1463.02																	98.5	228.47	5141.12	450.61	259.6		524.16	184.34
																						98.7	1933.03	1839.82	1463.02																	98.6	226.34	5191.81	450.97	258.27		536.99	186.52
																						98.8	1954.22	1865.96	1463.02																	98.7	224.46	5226.07	448.72	260.86		553.71	188.25
																						98.9	1975.46	1883.32	1463.02																	98.8	222.86	5273.87	449.16	260		565.46	189.67
																						99	1992.81	1913.34	1463.02																	98.9	219.92	5299.29	447.48	261.53		581.51	192.12
																						99.1	2009.41	1928.49	1660.47																	99	222.32	5331.84	447.88	262.1		598.35	194.24
																						99.2	2026.81	1951.69	1616.53																	99.1	220.11	5343.12	448.6	262.59		612.42	198.73
																						99.3	2045.51	1976.11	1594.47																	99.2	218.84	5365.58	447.99	262.94		630.26	200.89
																						99.4	2059.41	1998.28	1578.94																	99.3	216.98	5361.06	447.56	264.19		646.27	206.22
																						99.5	2069	2012.9	1564.61																	99.4	218.31	5351.28	449.62	263.96		666.46	209.74
																						99.6	2082.46	2029.18	1559.07																	99.5	217.14	5346.74	452.18	269.61		684.47	213.51
																						99.7	2098.97	2049.67	1549.85																	99.6	214	5335.86	452.18	269.21		702.48	219.83
																						99.8	2110.44	2066.36	1549.39																	99.7	214.21	5306.01	456	268.81		720.96	225.29
																						99.9	2126.1	2077.54	1549.21																	99.8	214.48	5275.1	459.14	272.8		741	228.27
																						100	2136.11	2098.61	1554.55																	99.9	214.21	5221.61	460.8	275.08		760.18	236.47
																						100.1	2145.91	2111.87	1562.39																	100	213.99	5170.77	462.77	280.23		780.39	241.36
																						100.2	2163.03	2127.22	1574.42																	100.1	213.99	5108.22	468.52	278.67		800.85	249.42
																						100.3	2168.53	2139.08	1583.32																	100.2	213.27	5042.97	469.79	283.22		822.33	257.21
																						100.4	2175.87	2150.83	1589.65																	100.3	212.31	4973.86	477.27	288.01		848.54	264.43
																						100.5	2183.02	2163.59	1604.3																	100.4	213.32	4894.64	481.11	291.63		871.66	272.62
																						100.6	2191.62	2171.89	1620.08																	100.5	212.42	4815.47	484.07	295.14		895.67	279.86
																						100.7	2199	2187.26	1629.08																	100.6	214.02	4735.67	494.99	299.22		918.02	288.74
																						100.8	2204.54	2198.54	1646.66																	100.7	212.46	4645.26	497.63	303.93		942.14	299.22
																						100.9	2211.37	2202.46	1658.99																	100.8	212.29	4556.11	508.66	309.04		965.56	308.78
																						101	2211.37	2213.83	1668.96																	100.9	213.36	4459.38	516.43	317.78		990.83	319.02
																						101.1	2211.37	2221.11	1677.85																	101	214.79	4368.68	525.78	320.52		1012.38	327.94
																						101.2	2211.37	2219.23	1693.2																	101.1	214.41	4275.44	531.94	328.14		1034.57	338.04
																						101.3	2415.2	2231.82	1705.01																	101.2	214.21	4171.2	543.33	337.06		1059.83	348.9
																						101.4	2350.32	2233.84	1710.57																	101.3	215.24	4070.41	552.49	344.31		1085.57	360.19
																						101.5	2320.7	2234.99	1717.18																	101.4	215.34	3967.87	564.09	353.07		1113.93	372.3
																						101.6	2296.73	2248.39	1726.3																	101.5	218.67	4165.74	575.81	363.71		1138.3	382.29
																						101.7	2284.8	197457	1727.15																	101.6	218.92	3798.78	588.9	372.48		1164.04	396.26
																						101.8	2270.74	2512.26	1740.14																	101.7	216.1	3698.18	603.79	382.28		1188.96	54938.6
																						101.9	2262.77	2343.26	1745.64																	101.8	223.03	3588.93	614.97	394.33		1215.05	44438.3
																						102	2254.13	2571.69	1751.48																	101.9	222.39	3471.67	629.77	402.17		1248.39	438.26
																						102.1	2241.97	2711.5	1750.61																	102	224.29	3366.86	642.04	416.14		1271.93	451.06
																						102.2	2235.31	2771.52	1752.87																	102.1	224.04	3275.88	659.94	427.43		1301.19	463.04
																						102.3	2231.7	2778.11	1749.31																	102.2	226.96	3180.64	678.61	440.31		1327.61	476.57
																						102.4	2226.04	2773.86	1753.21																	102.3	227.57	3084.99	693.22	451.8		1357.6	489.75
																						102.5	2220.33	2754.76	1750.09																	102.4	231.3	2992.96	713.79	462.4		1383.52	503.49
																						102.6	2222.43	2738.38	1745.4																	102.5	233.09	2907.94	729.64	480.82		1412.91	513.12
																						102.7	2217.01	2727.44	1742.38																	102.6	233.99	2820.96	750.52	493.94		1435.12	528.33
																						102.8	2218.91	2718.37	1738.56																	102.7	237.09	2737.2	767.94	510.73		1465.6	541.54
																						102.9	2213.33	2711.84	1731.56																	102.8	239.36	2658.64	786	523.17		1496.1	556.67
																						103	2209.99	2720.18	1724.28																	102.9	242.9	2568.68	807.93	537.89		1522.07	570.15
																						103.1	2210.83	2726.1	1718.46																	103	248.86	2500.48	831.99	556		1550.4	585.6
																						103.2	2200.31	2741.67	1710.27																	103.1	253.64	2418.46	851.22	566.79		1576.73	598.99
																						103.3	2201.4	2756.56	1696.99																	103.2	255.48	2347.22	871.57	581.34		1576.73	612.78
																						103.4	2192.71	2781.39	1691.5																	103.3	260.56	2274.8	893.1	599.96		1661.71	626.9
																						103.5	2191.47	2795.36	1679.92																	103.4	265.98	2209.47	913.94	614.14		1661.71	644.1
																						103.6	2185.12	2813	1668																	103.5	275.2	2140.19	941.32	631.78		1661.71	654.93
																						103.7	2175.69	2830.21	1659.09																	103.6	280.57	2074.66	962.8	648.26		1770.67	666.19
																						103.8	2164.03	2845.51	1648																	103.7	288.42	2015.38	988.2	663.21		1788.3	685.53
																						103.9	2161.17	2856.73	1634.75																	103.8	298.18	1946.47	1008.89	677.57		1797.06	697.66
																						104	2143.61	2868.52	1622.84																	103.9	307.31	1897.41	1031.09	693.28		1816.07	713.78
																						104.1	2128.72	2871.53	1613.74																	104	315.99	1835.16	1059.92	711.91		1829.13	729.32
																						104.2	2115.86	2885.12	1595.63																	104.1	323.27	1775.69	1085.67	726.49		1853.2	744.13
																						104.3	2104.87	2879.36	1586.37																	104.2	336.36	1724.53	1109.27	745.19		1873.58	757.84
																						104.4	2082.67	2883.97	1573.71																	104.3	345.61	1674.96	1133.19	755.97		1898.06	773.78
																						104.5	2071.64	2878.98	1559.39																	104.4	357.33	1625.02	1155.7	777.13		1918.85	786.66
																						104.6	2047.52	2877.37	1548.33																	104.5	373.02	1575.13	1183.73	793.26		1943.19	796.39
																						104.7	2026.28	2866.56	1539.3																	104.6	382.84	1521.17	1209.37	809.98		1972.28	817.14
																						104.8	2009	2852.56	1524.08																	104.7	397.59	1481.11	1209.37	827.67		1999.42	828.37
																						104.9	1987.26	2839.62	1512.77																	104.8	413.42	1436.28	1268.49	839.84		2018.77	840.57
																						105	1963.11	2820.53	1499.8																	104.9	427.81	1390.4	1294.21	858.18		2044.53	852.91
																						105.1	1938.83	2796.33	1486.26																	105	442.79	1350.17	1311.09	874.43		2066.79	867.63
																						105.2	1914.54	2770.91	1472.87																	105.1	459.63	1312.78	1331.23	888.9		2091.3	877.74
																						105.3	1891.28	2740.81	1460.9																	105.2	473.88	1272.43	1360.2	901.51		2119.81	895.26
																						105.4	1863.11	2713.92	1453.12																	105.3	492.4	1231.79	1383.6	917.92		2136.57	905.69
																						105.5	1836.47	2681.81	1434.96																	105.4	511.36	1195.22	1417.68	932		2157.86	917.52
																						105.6	1807.54	2646.97	1416.31																	105.5	528.89	1164.7	1441.22	945.43		2175.73	930.97
																						105.7	1777.93	2611.19	1404.54																	105.6	545.61	1126.32	1465.94	964.12		2195.89	943.31
																						105.8	1752.79	2572.32	1392.7																	105.7	562.17	1095.84	1491.57	975.01		2214.03	959.46
																						105.9	1721.04	2526.78	1380.33																	105.8	581.84	1065.11	1520.84	985.48		2214.03	971.81
																						106	1698.3	2488.51	1362.68																	105.9	601.42	1035.99	1547.79	998.06		2214.03	976.8
																						106.1	1671.54	2446.72	1347.23																	106	623.1	1011.23	1567.34	1012.08		399.3	995.93
																						106.2	1638.44	2408.76	1334.45																	106.1	640.61	983	1597.37	1023.43		353.51	1003.41
																						106.3	1613.79	2358.47	1319.54																	106.2	661.09	956.59	1621.68	1032.54		325.13	1012.06
																						106.4	1586.37	2312.67	1306.52																	106.3	679.83	932.39	1646.7	1041.93		313.47	1026.08
																						106.5	1551.49	2271.41	1288.66																	106.4	700.64	904.39	1669.93	1056.22		322.04	1036.31
																						106.6	1521.78	2224.02	1277.37																	106.5	725.83	880.89	1696.09	1063.96		342.05	1047.64
																						106.7	1494.42	2179.06	1261.95																	106.6	739.88	860.49	1718.01	1074.59		373.34	1056.54
																						106.8	1469.13	2134.96	1247.28																	106.7	761.17	836.47	1743.88	1081.52		406.63	1069.03
																						106.9	1439.37	2087.83	1231.75																	106.8	782.59	817.62	1761.36	1090.89		441.66	1075.3
																						107	1410.74	2039.88	1218.6																	106.9	802.04	796.24	1792.06	1095.68		471.84	1087.39
																						107.1	1384.13	1998.74	1200.72																	107	822.36	776.07	1808.63	1105.07		500.43	1094.07
																						107.2	1353.84	1959.68	1189.26																	107.1	840.86	760	1832.82	1112.43		525.91	1099.31
																						107.3	1332	1914.57	1175.14																	107.2	861.07	744.7	1855.31	1119.37		547.57	1109.01
																						107.4	1302.73	1877.36	1159.7																	107.3	879.84	727.5	1874.26	1125.2		562.71	1117.32
																						107.5	1277.9	1837.49	1147.4																	107.4	900	712.83	1897.41	1127.04		578.43	1122.64
																						107.6	1254.62	1797.93	1131.46																	107.5	918.41	699.87	1913.71	1130.52		592.33	1127.03
																						107.7	1224.29	1764	1120.39																	107.6	941.82	683.14	1933.03	1135.98		601.99	1135.78
																						107.8	1204.06	2557.73	1110.15																	107.7	957.98	671.08	1954.22	1138.07		610.84	1140.48
																						107.9	1175.32	6348.74	1095.72																	107.8	978.42	660.13	1975.46	1144.89		622.67	1147.51
																						108	1150.32	1679.27	1081.31																	107.9	996.37	647.8	1992.81	1145.98		633.26	6980.03
																						108.1	1125.09	1647.63	1068.55																	108	1018.33	634.48	2009.41	1148		644.01	1366.68
																						108.2	1103.96	1610.52	1055.98																	108.1	1028.86	626.21	2026.81	1148.18		657.82	1374.81
																						108.3	1083.46	1577.17	1047.61																	108.2	1048.93	614.67	2045.51	1147.22		673.38	1376.23
																						108.4	1059.84	1535.38	1032.01																	108.3	1066.94	605.03	2059.41	1148.61		687.25	1386.96
																						108.5	1037.94	1509	1021.76																	108.4	1082.93	597.7	2069	1153.62		699.19	1404.02
																						108.6	1018.58	1481.28	1010.83																	108.5	1095.07	589.16	2082.46	1154.06		718.34	1411.67
																						108.7	993.66	1451.13	999.31																	108.6	1114.61	581.94	2098.97	1150.12		733.06	1415.27
																						108.8	973.47	1424.02	989.06																	108.7	1114.61	572.47	2110.44	1150.12		749.4	1419.64
																						108.9	954.9	1388.57	975.11																	108.8	1114.61	568.13	2126.1	1150.12		765.53	1416.52
																						109	932.14	1360.72	964.9																	108.9	1114.61	561.67	2136.11	1150.12		780.61	1427.49
																						109.1	913.41	1327.93	953.1																	109	1114.61	553.93	2145.91	1326.02		794.43	1438.37
																						109.2	898.29	1305.18	947.03																	109.1	1343.72	545.2	2163.03	1244		807.62	1455.2
																						109.3	875.66	1273.97	935.36																	109.2	1288.28	541.31	2168.53	1203.27		822.79	1481.27
																						109.4	857.47	1247.9	922.45																	109.3	1258.09	539.39	2175.87	1175.79		834.44	1501.67
																						109.5	841.68	1223.34	915.06																	109.4	1243	533.32	2183.02	1163.13		847.72	1525.92
																						109.6	827	1195.49	903.87																	109.5	1234.47	530.28	2191.62	1148.51		858.43	1553.09
																						109.7	807.28	1167.37	894.17																	109.6	1233.59	528.13	2199	1142.94		867.93	1576.14
																						109.8	791.4	1147.58	886.14																	109.7	1233.29	521.82	2204.54	1128.94		879.81	1598.82
																						109.9	774.18	1113.41	876.38																	109.8	1233.8	520.43	2211.37	1126.63		885.89	1614.52
																						110	758.6	1089.96	867.56																	109.9	1232.96	517.33	2211.37	1122.7		894.44	1629.39
																						110.1	746.17	1063.74	856.84																	110	1242.07	518.58	2211.37	1120.97		904.07	1634.49
																						110.2	726.57	1036.73	851.53																	110.1	1248.96	511	2211.37	1124.07		908.88	1645.11
																						110.3	711.36	1017.52	840.91																	110.2	1264.56	513.09	2415.2	1123.6		914.86	1646.97
																						110.4	700.64	996.18	833.29																	110.3	1274.28	511.08	2350.32	1128.31		918.46	1653.13
																						110.5	686.13	967.88	828.54																	110.4	1287.69	511.91	2320.7	1137.83		923.96	1651.52
																						110.6	673.17	945.39	818.77																	110.5	1303.61	512.67	2296.73	1143.86		925.82	1647.38
																						110.7	659.73	924.33	809.13																	110.6	1310.19	511.48	2284.8	1149.28		929.95	1639.84
																						110.8	647.07	900.44	802.85																	110.7	1323.44	512.73	2270.74	1151.13		924.37	1630.17
																						110.9	634.94	878.73	794.69																	110.8	1334.03	508.57	2262.77	1158.17		923.8	1620.57
																						111	621.19	857.38	790.89																	110.9	1343.3	511.57	2254.13	1162.47		921.1	1610.34
																						111.1	608.78	837.28	783.27																	111	1353.87	518.2	2241.97	1162.99		919.23	1600.9
																						111.2	596.11	816.93	776.11																	111.1	1354.42	514.42	2235.31	1159.97		915.97	1582.01
																						111.3	587.39	796.3	769.59																	111.2	1363.77	517.21	2231.7	1161.13		913.32	1566.28
																						111.4	576.13	782.24	766.66																	111.3	1374.11	520.5	2226.04	1160.2		909.96	1553.69
																						111.5	565.77	760.98	759.39																	111.4	1370.17	524.32	2220.33	1157.03		900.27	1536.32
																						111.6	552.54	739.16	750.67																	111.5	1377.33	527.78	2222.43	1149.96		895.59	1516.29
																						111.7	543.34	726.27	747.13																	111.6	1376.73	526.3	2217.01	1145.06		888.61	1501.02
																						111.8	536.49	703.4	744.59																	111.7	1374.81	533.21	2218.91	1135.8		883.39	1479.54
																						111.9	523.79	687.51	737.09																	111.8	1376.67	536.09	2213.33	1131.13		871.69	1460.83
																						112	516.59	673.13	732.5																	111.9	1374.51	539.46	2209.99	1116.36		865.13	1444.57
																						112.1	507.33	655.74	724.84																	112	1368.07	544.77	2210.83	1107.59		858.86	1421.96
																						112.2	499.28	642	722.31																	112.1	1365.7	554.34	2200.31	1091.38		844.94	1405.23
																						112.3	491.66	627.48	717.98																	112.2	1362.68	554.47	2201.4	1079.91		840.2	1380.3
																						112.4	483.53	614	710.99																	112.3	1353.7	563.14	2192.71	1064.77		829.29	1360.01
																						112.5	476.13	602.21	709.58																	112.4	1346.24	568.66	2191.47	1049.36		819.26	1343.14
																						112.6	468.93	2279.63	704.87																	112.5	1334.6	577.3	2185.12	1030.69		809.07	1322.29
																						112.7	459.57	2503.04	702.14																	112.6	1328.2	583.86	2175.69	1016.91		798.9	1293.97
																						112.8	452.33	559.79	697.37																	112.7	1313.9	598.09	2164.03	997.9		787.47	1275.06
																						112.9	445.56	547.84	695.17																	112.8	1306.52	606.4	2161.17	981.51		781.23	1257.2
																						113	440.5	537.16	690.73																	112.9	1291.14	612.87	2143.61	962.38		768.79	1237.87
																						113.1	432.74	525.06	687.52																	113	1273.43	625.37	2128.72	942.6		762.94	1212.17
																						113.2	430.59	513.12	684.7																	113.1	1264.98	638.46	2115.86	923.16		751.52	1190.17
																						113.3	424.48	502.82	680.69																	113.2	1246.26	651.13	2104.87	904.72		736.6	1170.36
																						113.4	417.72	493.5	680.59																	113.3	1233.73	664.58	2082.67	885.07		728.47	1148.79
																						113.5	410.63	483.7	676.2																	113.4	1207.71	678.33	2071.64	865.36		716.11	1133.42
																						113.6	408.28	477.38	673.9																	113.5	1194.69	695.97	2047.52	845.03		710.3	1111.86
																						113.7	403.49	464.84	672.11																	113.6	1172.47	711.24	2026.28	825.1		700.32	1092.27
																						113.8	398.98	456.76	668.07																	113.7	1155.1	731.08	2009	809.3		693.12	1064.07
																						113.9	395.52	448.54	669.67																	113.8	1138.33	752.57	1987.26	788.26		681.36	1047.61
																						114	391.54	442	665.84																	113.9	1116.29	774.33	1963.11	765.17		674.28	1027.24
																						114.1	388.61	434.73	663.98																	114	1095.8	795.02	1938.83	747.07		665.56	1006.43
																						114.2	384.19	426.84	663.36																	114.1	1074.81	820.57	1914.54	728.39		659.76	988.83
																						114.3	380.17	421.22	664.12																	114.2	1056.42	847.83	1891.28	713.09		653.58	970.12
																						114.4	375.09	411.34	658.44																	114.3	1033.97	880.66	1863.11	694.63		645.68	947.93
																						114.5	374.52	408.78	658.84																	114.4	1013.82	903.28	1836.47	681.7		642.86	931.59
																						114.6	372	400.48	659.84																	114.5	994.98	936.34	1807.54	659.52		633.57	911.92
																						114.7	369.42	396.39	657.62																	114.6	975.01	965.76	1777.93	644.63		624.69	893.91
																						114.8	367.3	391.51	657.89																	114.7	949.5	1004.7	1752.79	628.86		621.08	876.86
																						114.9	366.32	388.82	657.13																	114.8	931.18	1039.7	1721.04	612.91		613.12	857.85
																						115	363.51	382.63	655.31																	114.9	908.73	1071.11	1698.3	598.74		605.39	844.4
																						115.1	363.26	377.46	656.41																	115	890.98	1114.26	1671.54	581.31		602.25	823.45
																						115.2	362.16	374.51	658.66																	115.1	872.71	1158.18	1638.44	570.14		596.89	810.98
																						115.3	360.86	369.58	657.86																	115.2	849.46	1195.62	1613.79	556.53		591.22	795.01
																						115.4	362.08	366.8	659.43																	115.3	829.87	1243.08	1586.37	541.97		587.3	780.84
																						115.5	361.46	362.67	659.34																	115.4	812.07	1286.1	1551.49	531.53		584.08	766.96
																						115.6	359.68	361.37	662.63																	115.5	791.97	1328.91	1521.78	518.1		580.73	750.78
																						115.7	361.13	359.32	663.23																	115.6	775.78	1376.93	1494.42	504.66		576.67	732.31
																						115.8	358.86	357.03	665.61																	115.7	758.31	1427.97	1469.13	494.92		568.27	718.97
																						115.9	359.4	355.28	666.78																	115.8	738.38	1474.34	1439.37	483.42		564.89	703.9
																						116	360.92	352.88	666.66																	115.9	721.01	1524.81	1410.74	470.88		561.52	692.12
																						116.1	365.61	350.36	668.48																	116	706.62	1575.33	1384.13	460.81		558.62	676.81
																						116.2	366.48	349.71	671.94																	116.1	687.37	1630.26	1353.84	451.3		555.81	663.49
																						116.3	369.47	347.22	673.07																	116.2	671.76	1679.88	1332	441.32		551.36	647.96
																						116.4	369.9	346.03	674.61																	116.3	656.39	1733.92	1302.73	431.69		551.26	636.4
																						116.5	371.46	346.49	681.39																	116.4	640.94	1789.63	1277.9	421.5		547.02	622.16
																						116.6	377.86	346.66	681.53																	116.5	622.52	1850.89	1254.62	412.63		544.04	605.28
																						116.7	380.18	347.52	685.22																	116.6	612.56	1905	1224.29	402.2		543.12	593.83
																						116.8	385.49	346.47	687.28																	116.7	596.47	1954.69	1204.06	395.8		538.67	577.89
																						116.9	390.88	346.24	690.23																	116.8	582.58	2015.91	1175.32	387.83		537.33	567.64
																						117	395.17	349.72	693.46																	116.9	566.37	2071.81	1150.32	379.9		535.32	555.86
																						117.1	401.63	349.27	696.7																	117	554.1	2133.66	1125.09	372.56		535.41	538.87
																						117.2	407.44	350	701.13																	117.1	540.69	2185.46	1103.96	366.21		533.61	526.34
																						117.3	416.22	350.72	705.81																	117.2	527.63	2250.02	1083.46	357.33		531.66	515.78
																						117.4	423.92	353.48	708.58																	117.3	515.44	2310.3	1059.84	352.32		531.86	504.64
																						117.5	430.21	356.8	716.19																	117.4	504.29	2371.1	1037.94	346.74		530.7	494.29
																						117.6	438.98	360.11	719.87																	117.5	490.49	2436.09	1018.58	338.12		527.89	480.3
																						117.7	449.74	365.29	723.96																	117.6	477.27	2492	993.66	331.32		527.41	469.48
																						117.8	458.4	367.68	727.18																	117.7	467.87	2556.48	973.47	326.26		523.92	456.41
																						117.9	469.24	372.62	734.44																	117.8	457.83	2618.11	954.9	321.57		525.64	447.43
																						118	481.57	376.59	736.09																	117.9	447.67	2676.68	932.14	316.67		525.87	437.58
																						118.1	493.34	386.48	739.24																	118	438.9	2739.09	913.41	310.82		527.06	425.18
																						118.2	504.47	391.91	744.11																	118.1	430.87	2794.8	898.29	304.74		523.89	414.17
																						118.3	518.91	396.72	750.96																	118.2	416.54	2862.34	875.66	302.31		524.75	406.99
																						118.4	530.93	403.71	755.79																	118.3	410.14	2914.23	857.47	294.76		522.54	395.99
																						118.5	543.56	414.31	760.31																	118.4	399.52	2976.4	841.68	293.7		526.78	388.1
																						118.6	557.59	419.51	769.52																	118.5	392.21	3026.5	827	288.18		526.38	377.68
																						118.7	576.04	429.66	773.5																	118.6	380.93	3093.69	807.28	284.93		525.52	368.47
																						118.8	588.53	439.98	777.76																	118.7	373.52	3143.28	791.4	280.7		527.41	360.93
																						118.9	606.47	449.88	786.18																	118.8	366.73	3202.17	774.18	276.7		528.76	351.57
																						119	623.3	462.04	791.48																	118.9	357.26	3261.97	758.6	271.59		530.01	345.17
																						119.1	639.13	475.44	797.23																	119	350.78	3316.16	746.17	268.5		532.53	336.41
																						119.2	656.76	485.7	801.4																	119.1	342.58	3367.74	726.57	264.62		532.23	326.92
																						119.3	675.42	497.56	811.2																	119.2	336.99	3422.59	711.36	262.37		533.24	320.96
																						119.4	694.93	509.13	817.13																	119.3	328.71	3462.88	700.64	258.11		533.38	311.73
																						119.5	712.57	523.83	823.43																	119.4	322.03	3516.82	686.13	254.92		536.9	307.51
																						119.6	731.93	538.28	832.77																	119.5	317.47	3564.67	673.17	252.14		539.7	299.14
																						119.7	751.21	553.37	836.87																	119.6	310.66	3612.97	659.73	250.32		537.48	293.54
																						119.8	771.68	566.13	841.98																	119.7	303.86	3667.82	647.07	249.5		542.03	286.37
																						119.9	791.19	582.99	848.99																	119.8	300.07	3704.57	634.94	245.76		541.31	281.26
																						120	810.88	599.14	858.45																	119.9	293.9	3752.18	621.19	242.68		547.73	274.57
																						120.1	831.39	615.57	859.47																	120	288.66	3794.88	608.78	241.27		549.11	270.04
																						120.2	851.66	633.79	871.17																	120.1	283.54	3837.2	596.11	239.01		552.1	264.31
																						120.3	877.69	650.2	878.13																	120.2	278.77	3870.21	587.39	236.73		552.89	261.18
																						120.4	895.44	670.22	879.66																	120.3	275.03	3909.22	576.13	235.31		555.28	253.82
																						120.5	919.96	689.72	889.28																	120.4	268.27	3946.81	565.77	235.01		559.3	249.49
																						120.6	940.91	703.98	898.58																	120.5	265.14	3981.32	552.54	231.64		561.76	245.13
																						120.7	964.21	725.44	904.13																	120.6	260.69	4009.37	543.34	231.56		567.39	239.82
																						120.8	986.98	746.9	911.11																	120.7	257.77	4044.68	536.49	230.11		570.14	234.72
																						120.9	1006.99	767.36	915.8																	120.8	255.13	4063.23	523.79	230.37		572.33	230.43
																						121	1032.27	787.63	926.93																	120.9	250.27	4090.26	516.59	227.26		576.89	229.72
																						121.1	1053.66	807.76	934.82																	121	245.8	4117.26	507.33	225.77		581.53	222.38
																						121.2	1074.87	831.6	939.06																	121.1	241.82	4141.61	499.28	227.39		585.2	221.4
																						121.3	1103.72	913.16	945.89																	121.2	239.36	4153.34	491.66	225.18		588.21	216.41
																						121.4	1127.29	952.38	955.25																	121.3	237.76	4175.83	483.53	224.62		590.77	24770.6
																						121.5	1149.68	908.49	962.78																	121.4	233.71	4187.78	476.13	222.94		595.73	3694.26
																						121.6	1171.71	929.19	970.74																	121.5	231.06	4202.97	468.93	222.32		599.07	204.89
																						121.7	1194.23	952.73	976.49																	121.6	226.68	4214.26	459.57	220.12		604.04	203.11
																						121.8	1222	974.62	983.01																	121.7	224.59	4217.1	452.33	222.87		610.58	199.64
																						121.9	1242.34	1001.1	989.87																	121.8	224.83	4231.52	445.56	221.86		616.56	198.69
																						122	1266.92	1021.7	997.26																	121.9	220.01	4228.98	440.5	221.62		618.59	193.78
																						122.1	1293.03	1050.6	1002.78																	122	219.44	4233.06	432.74	220.83		625.47	192.56
																						122.2	1316.69	1076.29	1011.92																	122.1	217.12	4236.56	430.59	220.79		629.42	190.8
																						122.3	1342.38	1102.24	1015.87																	122.2	213.93	4229.03	424.48	219.28		636.79	189.58
																						122.4	1360.76	1127.66	1023.65																	122.3	214.72	4220.73	417.72	219		642.57	187.41
																						122.5	1390.14	1158.24	1028.62																	122.4	211.26	4223.94	410.63	220.06		645.66	184.68
																						122.6	1414.16	1178.41	1034.26																	122.5	209.11	4209.56	408.28	221.99		651.61	183.07
																						122.7	1433.93	1202.04	1039.99																	122.6	207.57	4199	403.49	219.42		656.87	181.44
																						122.8	1456.26	1229.47	1047.52																	122.7	207.09	4186.07	398.98	220.83		662.21	180.06
																						122.9	1484.93	1255.79	1052.84																	122.8	206.58	4179.34	395.52	220.64		669.63	180.02
																						123	1507.02	1280.36	1060.91																	122.9	203.48	4158.5	391.54	222.82		674.78	177.78
																						123.1	1525.36	1304.76	1066.08																	123	201.64	4149.91	388.61	223.04		679.6	177.4
																						123.2	1548.88	1328.04	1070.08																	123.1	202.39	4129.61	384.19	224.98		686.87	178.38
																						123.3	1572.4	1355.33	1078.05																	123.2	200.97	4111.9	380.17	224.3		693.43	179.04
																						123.4	1590.88	1378.2	1079.26																	123.3	199.19	4093.22	375.09	226.41		701.31	178.53
																						123.5	1614.08	1399.77	1087.18																	123.4	200.51	4062.96	374.52	227.54		707.37	178.52
																						123.6	1640.34	1426.78	1091.02																	123.5	198.52	4039.4	372	228.86		715.69	179.42
																						123.7	1659.71	1450.68	1094.72																	123.6	197.71	4012.06	369.42	228.03		718.82	180.08
																						123.8	1678.86	1476.3	1102.4																	123.7	197.36	3975.13	367.3	232.07		725.81	182.18
																						123.9	1698.37	1497.54	1105.4																	123.8	195.81	3948.02	366.32	233.74		734.49	184.26
																						124	1717.86	1526.96	1108.7																	123.9	195.76	3907.86	363.51	235.11		741.46	186.54
																						124.1	1734.21	1545.06	1111.19																	124	197.29	3867.76	363.26	236.32		749.16	187.57
																						124.2	1754.93	1562.94	1114.42																	124.1	194.78	3830.26	362.16	238.68		752.72	189.53
																						124.3	1772.13	1585.06	1118																	124.2	193.47	3776.82	360.86	241.36		762.23	193.67
																						124.4	1787.93	1610.42	1121.97																	124.3	194.38	3732.06	362.08	243.89		770.42	196.62
																						124.5	1806.98	1627.3	1124.18																	124.4	192.76	3682.09	361.46	247.33		775.77	199.86
																						124.6	1821.92	1650.03	1127.74																	124.5	195.41	3636.68	359.68	251.33		779.77	204.86
																						124.7	1835.44	1670.94	1130.52																	124.6	193.89	3580.32	361.13	256.24		791.63	207.45
																						124.8	1853.79	1682.48	1133.25																	124.7	193.4	3525.62	358.86	257.17		798.74	213.53
																						124.9	1868.97	1705	1138.05																	124.8	195.29	3471.42	359.4	261.23		808	220.29
																						125	1885.13	1722.44	1135.01																	124.9	195.28	3403.67	360.92	264.33		813.4	222.4
																						125.1	1895.49	1742.2	1138.33																	125	194.59	3349.83	365.61	270.2		821.61	228.77
																						125.2	1912.13	1758.09	1139.79																	125.1	196.43	3293.02	366.48	276.32		828.24	235.26
																						125.3	1918.34	1772.88	1141.83																	125.2	195.76	3218.09	369.47	280.28		835.88	240.41
																						125.4	1931.33	1790.14	1142.48																	125.3	195.51	3154.68	369.9	286.72		842.27	250.28
																						125.5	1948.02	1802.58	1140.8																	125.4	197.03	3096.81	371.46	293.67		849.3	256.19
																						125.6	1951.62	1814.13	1141.04																	125.5	195.96	3038.56	377.86	299.06		857.17	263.82
																						125.7	1960.16	1825.03	1143.28																	125.6	199.4	2961.8	380.18	308.52		859.19	271.93
																						125.8	1975.4	1837.6	1144.44																	125.7	197.9	2903.24	385.49	313.04		872.07	279.83
																						125.9	1980.76	1857.68	1142.47																	125.8	200.31	2839.62	390.88	321.66		879.89	289.68
																						126	1989.17	1862.1	1139.99																	125.9	199.81	2781.57	395.17	330.36		882.63	296.76
																						126.1	1992.99	1873.49	1138.01																	126	200.67	2710	401.63	337.97		891.21	306.6
																						126.2	2002.67	1887.41	1140.08																	126.1	202.24	2645.66	407.44	346.84		895.44	316.09
																						126.3	2010.52	1899.16	1136.33																	126.2	205.74	2582.14	416.22	355.61		903.65	325.44
																						126.4	2009.53	1905.88	1135.07																	126.3	206.58	2523.32	423.92	364.23		910.67	337.64
																						126.5	2018.53	1912.88	1132.2																	126.4	207.9	2456.79	430.21	377.36		914.39	347.38
																						126.6	2023.31	1923.56	1126.45																	126.5	209.9	2396.51	438.98	384.26		920.75	357.43
																						126.7	2021.04	1935.5	1126.59																	126.6	211.94	2336.38	449.74	396.68		925.13	367.6
																						126.8	2032.87	1941.98	1121.27																	126.7	213.14	2278.47	458.4	407.29		935.82	379.31
																						126.9	2032.43	1945.51	1118.17																	126.8	218.9	2216.07	469.24	419.41		941.58	391.67
																						127	2028.26	1953.86	1112.48																	126.9	221.7	2160.7	481.57	430.01		946.53	403.21
																						127.1	2030.5	1951.68	1110.86																	127	225.2	2104.57	493.34	441.52		956.7	412.83
																						127.2	2026.73	1959.88	1108.1																	127.1	229.59	2049.94	504.47	455.48		960.89	424.36
																						127.3	2025.46	1965.11	1106.33																	127.2	234.09	1992.42	518.91	467.92		966.97	439.89
																						127.4	2024.62	1959.39	1100.59																	127.3	241.51	1939.69	530.93	478.6		969.73	452.54
																						127.5	2026.49	1965.57	1090.95																	127.4	246.24	1891.6	543.56	491.61		978.37	465.01
																						127.6	2020.1	1965.26	1086.72																	127.5	251.4	1838.58	557.59	507.61		983.77	475.26
																						127.7	2014.49	1963.96	1083.48																	127.6	259.18	1785.87	576.04	517.21		990.61	489.45
																						127.8	2015.88	1966.54	1078.77																	127.7	264.91	1736.16	588.53	534.31		995.02	502.82
																						127.9	2009.93	1962.01	1073.71																	127.8	273.06	1693.2	606.47	544.29		1002.86	517.94
																						128	1998.9	1956.24	1063.8																	127.9	282.16	1643.17	623.3	561.38		1004.42	528.61
																						128.1	1996.88	1955.42	1060.65																	128	289.18	1595.47	639.13	573.27		1011.9	541.57
																						128.2	1990.6	1955.44	1047.82																	128.1	294.91	1558	656.76	589.56		1017.2	558.81
																						128.3	1980.97	1955.19	1044.52																	128.2	307.63	1511.47	675.42	603.54		1026.43	570.08
																						128.4	1974.26	1950.5	1035.73																	128.3	318.54	1469.24	694.93	615.52		1028.01	585.82
																						128.5	1966.46	1938.52	1029.01																	128.4	329.47	1428.06	712.57	628.67		1034.38	601.22
																						128.6	1963.31	1938.41	1022.32																	128.5	338.17	1394.43	731.93	640.46		1036.51	613.4
																						128.7	1949.92	1934.22	1017.64																	128.6	351.24	1354.4	751.21	657.03		1041.42	629.39
																						128.8	1942.12	1919.73	1004.63																	128.7	362.32	1314.07	771.68	675.83		1046.58	642.47
																						128.9	1929.16	1920.88	998.84																	128.8	376.6	1281.89	791.19	688.06		1050.11	657.58
																						129	1914.03	1910.67	991.08																	128.9	388.94	1244.68	810.88	699.26		1056.53	671.15
																						129.1	1904.74	1908.38	983.03																	129	402.09	1209.77	831.39	713.58		1059.61	684.89
																						129.2	1890.46	1900.2	973.47																	129.1	414.3	1178.69	851.66	726.72		1065.89	699.59
																						129.3	1879.29	1891.31	969.56																	129.2	428.33	1147.9	877.69	738.53		1072.37	712.79
																						129.4	1856.32	1882.4	957.06																	129.3	443.78	1111.3	895.44	756.13		1073.67	728.42
																						129.5	1842.74	1872.99	947.58																	129.4	458.92	1083.98	919.96	767.69		1079.97	740.94
																						129.6	1831.47	1866.67	940.38																	129.5	474.06	1058.06	940.91	780.31		1080.78	753.77
																						129.7	1814.87	1854.49	931.81																	129.6	489.44	1032.23	964.21	794.64		1084.57	767.73
																						129.8	1790.97	1843.71	924.45																	129.7	506.18	1002.39	986.98	805.74		1086.4	783.54
																						129.9	1774.41	1831.53	912.98																	129.8	521	976.13	1006.99	823.33		1091.49	796.8
																						130	1753.17	1819.83	904.65																	129.9	536.06	954.48	1032.27	831.81		1096.19	812.04
																						130.1	1734.89	1806.7	896.77																	130	553.3	930.93	1053.66	846.37		1100.53	824.16
																						130.2	1714.17	1797.47	886.28																	130.1	573.06	905.57	1074.87	856.43		1101.46	840.42
																						130.3	1696.61	1780.5	878.35																	130.2	588.43	884.06	1103.72	865.98		1107.21	849.9
																						130.4	1677.37	1766.53	867.16																	130.3	607.83	859.58	1127.29	877.77		1108.4	865.3
																						130.5	1650.06	1754.46	858.44																	130.4	621.68	841.72	1149.68	885.61		1111.7	878.57
																						130.6	1627.29	1744.79	851.08																	130.5	643.29	821.49	1171.71	899.71		1110.7	890.36
																						130.7	1608.36	1725.56	841.94																	130.6	658.5	802.26	1194.23	909.39		1116.36	904.33
																						130.8	1588.96	1713.12	834.14																	130.7	676.79	785.19	1222	919.43		1115.24	915.49
																						130.9	1564.1	1702.09	825.67																	130.8	690.5	772.79	1242.34	926.6		1121.58	928.43
																						131	1535.89	1685.61	815.14																	130.9	712.69	751.41	1266.92	937.27		1120.5	940.11
																						131.1	1514.17	1670.81	806.61																	131	727.58	739.72	1293.03	944.89		1124.1	952.51
																						131.2	1489.96	1658.2	799.67																	131.1	748.03	719.97	1316.69	950.76		1124.84	961.2
																						131.3	1465.53	1644.53	792.34																	131.2	763.37	703.61	1342.38	959.47		1131.99	976.44
																						131.4	1444.92	1622.01	783.03																	131.3	782.01	689.97	1360.76	964.56		1129.32	984.19
																						131.5	1419.08	1611.64	774.98																	131.4	797.32	677.17	1390.14	973.17		1134.26	996.13
																						131.6	1393.86	1598.42	765																	131.5	819.03	666.52	1414.16	979.31		1134.8	1001.1
																						131.7	1371.12	1584.42	759.77																	131.6	833.62	653.32	1433.93	988.37		1131.88	1016.1
																						131.8	1345.42	1566.78	751.47																	131.7	848.52	641.78	1456.26	992.09		1137.68	1027.82
																						131.9	1321.82	1550.01	744.47																	131.8	866.36	629.36	1484.93	993.53		1135.87	1033.63
																						132	1297.08	1533.23	738.4																	131.9	881.33	616.81	1507.02	1004.46		1138.52	1040.18
																						132.1	1274.39	1518.31	731.12																	132	901.24	609.06	1525.36	1006.41		1142.38	1051.93
																						132.2	1250.82	1505.1	721.11																	132.1	910.59	600.89	1548.88	1012.77		1143.97	1059.64
																						132.3	1228.19	1484.78	714.72																	132.2	929.41	591.49	1572.4	1014.62		1143.03	1070.77
																						132.4	1204.8	1472.62	707.93																	132.3	948.97	580.53	1590.88	1014.34		1138.12	1076.22
																						132.5	1188.44	1455.77	701.43																	132.4	960.84	572.99	1614.08	1017.49		1140.77	1082.45
																						132.6	1164.94	1441.3	695.17																	132.5	973.42	566.37	1640.34	1025.18		1142.93	1088.62
																						132.7	1138.13	1425.47	688.67																	132.6	987.4	557.52	1659.71	1021.82		1142.88	1098.68
																						132.8	1116.59	1407.8	680.53																	132.7	1001.29	553.09	1678.86	1024.27		1142.37	1101.22
																						132.9	1100.14	1388.97	675.61																	132.8	1018.47	546.77	1698.37	1028.88		1146.28	1109.74
																						133	1075.24	1372.28	668.61																	132.9	1026.26	542.06	1717.86	1027.1		1141.16	1113.6
																						133.1	1056.82	1351.92	663.43																	133	1039.97	537.83	1734.21	1027.44		1141.53	1118.22
																						133.2	1035.22	1336.6	657.34																	133.1	1047.06	527.61	1754.93	1026.9		1139.78	1121.38
																						133.3	1015.09	1320.77	650.1																	133.2	1064.54	525.83	1772.13	1027.76		1138.34	1125.57
																						133.4	996.04	1297.98	643.38																	133.3	1070.36	522.42	1787.93	1025.09		1137.44	1132.17
																						133.5	976.56	1278.51	638.92																	133.4	1079.2	517.2	1806.98	1022.83		1137.18	1138.67
																						133.6	958.83	1260	635.59																	133.5	1089.63	514.84	1821.92	1025.26		1132.58	1142.71
																						133.7	939.61	1240.16	628.41																	133.6	1098.93	509.7	1835.44	1021.26		1128.98	1145.07
																						133.8	923.51	1220.67	624.4																	133.7	1107.48	508.56	1853.79	1020.47		1126.12	1152.52
																						133.9	903.68	1199.24	618.56																	133.8	1112.73	505.33	1868.97	1017.71		1125.64	1156.04
																						134	885.24	1179.78	614.4																	133.9	1125.41	503.3	1885.13	1017.71		1123.19	1156.27
																						134.1	869.07	1160	610.92																	134	1131.19	500.1	1895.49	1012.61		1118.12	1160.2
																						134.2	856.06	1138.63	605.35																	134.1	1136.22	499.39	1912.13	1010.38		1121.53	1162.26
																						134.3	837.72	1121.08	600.32																	134.2	1139.41	500.43	1918.34	1003.79		1118.52	1160.37
																						134.4	822.39	1095.14	597.82																	134.3	1146.11	496.81	1931.33	1002.13		1113.04	1166.5
																						134.5	805.52	1075.4	593.59																	134.4	1149.3	496.46	1948.02	998.68		1112.23	1161.97
																						134.6	790.11	1055.92	588.04																	134.5	1156.73	499.71	1951.62	994.9		1106.48	1163.13
																						134.7	778.87	1034.97	584.73																	134.6	1157.44	497.42	1960.16	992.5		1108.27	1163.97
																						134.8	761.44	1015.96	582.46																	134.7	1156.51	497.3	1975.4	985.9		1101.33	1167.51
																						134.9	746.92	993.9	577.41																	134.8	1161.23	499.71	1980.76	979.44		1100.88	1165.97
																						135	732.73	976.06	574.43																	134.9	1164.7	500.99	1989.17	975.44		1092.62	1164.18
																						135.1	717.76	954.08	573.22																	135	1164.94	503.98	1992.99	967.16		1094.19	1164.29
																						135.2	708.04	930.98	567.87																	135.1	1161.96	505.39	2002.67	966.09		1088.53	1158.07
																						135.3	691.11	914.12	563.87																	135.2	1166.37	506.51	2010.52	957.28		1088.35	1159.88
																						135.4	682.4	894.23	561.21																	135.3	1165.66	511.29	2009.53	951.27		1087.48	1162.16
																						135.5	669.88	873.89	559.11																	135.4	1165.34	515.82	2018.53	940.09		1084.92	1157.03
																						135.6	655.97	856.46	558.46																	135.5	1163.63	515.36	2023.31	934.7		1080.48	1156.72
																						135.7	646.04	837.17	554.73																	135.6	1159.72	523.52	2021.04	923.47		1074.07	1153.81
																						135.8	635.28	816.49	552.04																	135.7	1156.03	528.4	2032.87	916.38		1069.79	1148.07
																						135.9	623.92	803.51	549																	135.8	1156.69	531.64	2032.43	905.27		1067.56	1145.38
																						136	613.58	784.5	545.96																	135.9	1149.68	539.46	2028.26	894.09		1061.16	1141.14
																						136.1	598.68	765.43	545.4																	136	1146.22	544.61	2030.5	881.72		1057.54	1137.43
																						136.2	592.34	747.98	542.94																	136.1	1142.21	554.2	2026.73	876.69		1054.3	1133.27
																						136.3	579.09	732.7	542.23																	136.2	1138.18	563.74	2025.46	862.94		1048.22	1127.14
																						136.4	567.14	717.23	540.32																	136.3	1133.79	574.9	2024.62	855.86		1044.97	1123.26
																						136.5	560.17	700.96	538.21																	136.4	1123.78	586.98	2026.49	840.8		1040.48	1119.63
																						136.6	551.54	687.99	537.02																	136.5	1119.31	595.28	2020.1	824.4		1036.19	1113.94
																						136.7	540.64	674.76	535.79																	136.6	1110.52	607.41	2014.49	816.16		1030.74	1107.98
																						136.8	533.34	656.34	534.31																	136.7	1103.54	621.41	2015.88	804.64		1031.72	1099.22
																						136.9	523.24	645.37	532.91																	136.8	1097.82	639.18	2009.93	793.37		1022.91	1095.46
																						137	515.98	631.31	531.18																	136.9	1089.78	654.14	1998.9	778.03		1019.38	1088.18
																						137.1	506.07	615.37	529.7																	137	1081.13	673.07	1996.88	766.48		1017.57	1084.62
																						137.2	497.77	605.48	528.26																	137.1	1073.5	695.13	1990.6	753.5		1009.74	1072.96
																						137.3	491.36	591.7	530.34																	137.2	1063.61	713.96	1980.97	741.8		1003.93	1066.86
																						137.4	481.97	582.28	529.43																	137.3	1052.59	736.88	1974.26	726.44		996.64	1058.78
																						137.5	477.24	568.17	527.94																	137.4	1045.44	759.73	1966.46	711.4		991.82	1051.82
																						137.6	470.21	559.31	530.08																	137.5	1032.96	783.08	1963.31	701.32		986.49	1042.08
																						137.7	463.72	546.5	528.84																	137.6	1018.42	815.71	1949.92	687.44		981.53	1037.97
																						137.8	453.4	537.03	528.23																	137.7	1006.07	841.86	1942.12	671.08		973.92	1028.97
																						137.9	447.39	528.32	528.67																	137.8	997.18	870.28	1929.16	659.7		968.1	1023
																						138	443.59	519.61	529																	137.9	983.83	900.01	1914.03	647.99		960.33	1014.34
																						138.1	435.66	511.44	529.8																	138	972.92	937.07	1904.74	636.33		953.79	1006.66
																						138.2	431.2	503.4	531.26																	138.1	960.73	964.82	1890.46	624.43		945.06	998.01
																						138.3	423.83	493.79	530.74																	138.2	946.43	1008	1879.29	612.1		938.66	990.34
																						138.4	422.74	487.82	531.81																	138.3	933.17	1040.39	1856.32	600.21		931.23	980.99
																						138.5	416.63	478.86	532																	138.4	917.77	1078.51	1842.74	585.43		920.73	970.99
																						138.6	411.33	470.84	533.14																	138.5	905.76	1119.18	1831.47	576.4		909.26	960.31
																						138.7	407.3	463.21	534.55																	138.6	893.81	1159.47	1814.87	562.58		904.49	952.21
																						138.8	401.12	457.78	535.71																	138.7	875.74	1201.24	1790.97	552.54		897.21	942.97
																						138.9	397.53	449.94	536.71																	138.8	863.64	1240.54	1774.41	543.38		881.93	932.86
																						139	393.32	444.96	538.91																	138.9	847.38	1284.22	1753.17	530.83		874.07	923.54
																						139.1	388.69	439.08	538.5																	139	832.64	1329.99	1734.89	522.81		865.57	914.3
																						139.2	386.27	432.97	542.25																	139.1	816.94	1374.28	1714.17	513.36		857.47	900.58
																						139.3	382.27	429.07	541.84																	139.2	803.37	1423.66	1696.61	502.43		847.7	887.77
																						139.4	380.68	423.09	546.3																	139.3	792.23	1466.61	1677.37	495.59		838.33	872.79
																						139.5	377.26	418.6	547.75																	139.4	773.82	1519.02	1650.06	484.23		829.52	860.17
																						139.6	373.49	414.23	550.26																	139.5	759.12	1569.79	1627.29	476.29		820.04	846.16
																						139.7	371.48	409.99	553.8																	139.6	748.32	1616.7	1608.36	468.76		813.11	831.06
																						139.8	369.21	405.4	555.14																	139.7	732.37	1665.31	1588.96	456.21		801.47	817.04
																						139.9	367.2	401.24	559.52																	139.8	719.43	1720.38	1564.1	449.56		794.94	804.34
																						140	363.71	397.24	561.27																	139.9	702.19	1767.91	1535.89	440.32		789.58	786.43
																						140.1	365.16	394.68	565.57																	140	688.56	1816.57	1514.17	434.18		778.01	774.44
																						140.2	362.22	390.38	568.51																	140.1	675.8	1879.69	1489.96	426.31		771.16	754.17
																						140.3	359.92	388.5	573.87																	140.2	658.76	1925.29	1465.53	417.91		761.8	741.86
																						140.4	358.62	385.81	574.66																	140.3	646.64	1980.24	1444.92	409.54		754.07	724.57
																						140.5	357.23	384.07	582.63																	140.4	631.12	2037.78	1419.08	404.82		745.68	708.53
																						140.6	357.46	382.7	584.56																	140.5	617.32	2090.5	1393.86	398.33		735.3	695.9
																						140.7	359.14	380.22	589.21																	140.6	606.6	2139.16	1371.12	391.84		730.31	678.16
																						140.8	358.56	379.91	595.02																	140.7	591.74	2195.88	1345.42	383.86		721.29	661.95
																						140.9	358.64	378.42	599.38																	140.8	580.43	2246.78	1321.82	378.63		714.1	647.78
																						141	361.12	376.21	605.1																	140.9	569.19	2309.68	1297.08	371.1		706.23	631.76
																						141.1	358.96	375.99	609.55																	141	557.43	2358.9	1274.39	366.81		701.18	615.98
																						141.2	359.54	377.23	612.5																	141.1	545.88	2414.98	1250.82	359.92		694.03	601.48
																						141.3	361.73	375.94	620.93																	141.2	531.87	2471.71	1228.19	354		684.13	588.7
																						141.4	362.59	374.24	627.01																	141.3	523.69	2525.68	1204.8	352.16		680.07	575.5
																						141.5	367.41	374.18	630.68																	141.4	509.31	2587.77	1188.44	341.07		671.56	562.33
																						141.6	369.49	375.12	637.78																	141.5	500.13	2644.62	1164.94	338.69		662.16	549.16
																						141.7	372.58	374.83	643.68																	141.6	490.36	2701.76	1138.13	334.24		654.75	532.57
																						141.8	376.83	377.29	651.62																	141.7	476.93	2764.08	1116.59	327.17		646.23	521.16
																						141.9	379.38	377.7	655.42																	141.8	468.69	2815.22	1100.14	323.51		641.04	510.63
																						142	383.84	380.18	664.43																	141.9	458.59	2877.13	1075.24	317.83		635.52	494.16
																						142.1	388.69	382.59	668.01																	142	449.54	2924.03	1056.82	314.66		627.28	481.94
																						142.2	392.61	383.79	678.08																	142.1	439.69	2980.34	1035.22	309.71		625.36	469.43
																						142.3	400.59	387.48	683.06																	142.2	429.43	3040.84	1015.09	305.5		618.05	457.84
																						142.4	406.6	389.1	688.51																	142.3	424.37	3092.51	996.04	301.26		611.86	447.14
																						142.5	413.84	390.66	695.88																	142.4	413.58	3140.73	976.56	299.19		606.57	437.42
																						142.6	420.28	395.23	703.06																	142.5	407.83	3198.62	958.83	293.48		598.19	424.98
																						142.7	426.99	400.64	712																	142.6	398.7	3241.04	939.61	291.06		594.19	415.69
																						142.8	436.77	401.48	717.43																	142.7	390.88	3296.5	923.51	288.44		588.73	406.32
																						142.9	445.14	410.11	724.47																	142.8	383.94	3350.93	903.68	284.92		584.72	396.29
																						143	454.52	416.56	732.09																	142.9	374.68	3386.56	885.24	281.18		576.21	385.52
																						143.1	464.9	420.12	739.09																	143	367.78	3450.12	869.07	277.16		570.67	375.94
																						143.2	475.66	428.16	744.67																	143.1	361.64	3490.34	856.06	274.73		568.29	367.97
																						143.3	487.33	433.19	757.88																	143.2	352.8	3530.56	837.72	272.78		561.16	359.71
																						143.4	498.93	440.96	762.54																	143.3	348.46	3577.78	822.39	270.54		558.58	353.77
																						143.5	511.51	447.1	772																	143.4	339.86	3619.2	805.52	266.03		553.32	341.72
																						143.6	522.69	459.62	781.39																	143.5	334.74	3663.01	790.11	262.84		548.24	338.51
																						143.7	533.64	466.11	788.1																	143.6	328.88	3693.87	778.87	260.71		546.67	329.81
																						143.8	547.04	478.74	794.23																	143.7	324.04	3734.6	761.44	257.11		539.5	322.4
																						143.9	565.02	487.39	799.4																	143.8	317.7	3770.54	746.92	258.2		537.07	312.81
																						144	575.17	498.31	809.04																	143.9	312.08	3805.78	732.73	252.72		532.02	306.38
																						144.1	591.2	510.43	817.69																	144	307.79	3843.71	717.76	253.27		527.21	300.27
																						144.2	604.7	523.02	823.53																	144.1	302.86	3870.24	708.04	250.32		524.44	292.72
																						144.3	621.82	536.02	832.7																	144.2	296.97	3902.81	691.11	248.51		521.09	286.74
																						144.4	639.16	549.47	840.71																	144.3	296.23	3927.4	682.4	247.08		516.03	282.23
																						144.5	656.87	563.68	849.57																	144.4	288.12	3953.49	669.88	244.98		513.42	275.77
																						144.6	667.86	579.11	857.69																	144.5	283.41	3982.04	655.97	243.39		511.21	268.87
																						144.7	688.84	595.18	862.85																	144.6	281.02	4011.01	646.04	240.04		506.5	265.53
																						144.8	706.59	613.77	872.59																	144.7	277.1	4026.81	635.28	239.94		502.54	260.85
																						144.9	725.16	627.44	880.49																	144.8	273.53	4039.43	623.92	237.49		504.73	256.14
																						145	742.44	642.61	887.52																	144.9	269.33	4058.42	613.58	238.67		502.02	249.78
																						145.1	760.88	657.31	893.79																	145	264.38	4076.89	598.68	233.26		498.18	245.84
																						145.2	781.47	675.81	902.76																	145.1	263.93	4090.98	592.34	235.2		493.96	240.23
																						145.3	797.91	692.87	910.99																	145.2	257.87	4099.82	579.09	230.84		493.78	236.48
																						145.4	819.03	710.53	919.09																	145.3	255.58	4118.71	567.14	231.04		490.41	233
																						145.5	835.29	730.96	924.46																	145.4	254	4122.87	560.17	230.36		490.51	229.38
																						145.6	858.54	750.49	929.52																	145.5	249.14	4135.53	551.54	231.16		490.17	225.97
																						145.7	874.93	765.48	939.22																	145.6	244.23	4136.97	540.64	229.07		488.81	221.83
																						145.8	899.77	787.71	943.33																	145.7	243.44	4137.22	533.34	227.63		486.18	218.03
																						145.9	917.41	807.88	951.85																	145.8	242.03	4135.72	523.24	229.32		486.9	215.81
																						146	936.06	826.17	959.85																	145.9	238.92	4128.21	515.98	226.6		486.61	211.24
																						146.1	956.09	845.68	966.84																	146	234.81	4130.62	506.07	226.54		485.8	209.03
																						146.2	979.98	868.4	972.78																	146.1	234.18	4121.17	497.77	227.54		486.28	206.09
																						146.3	1003.21	888.43	979.97																	146.2	232.24	4105.12	491.36	225.6		486.92	203.38
																						146.4	1022.21	906.29	984.42																	146.3	228.33	4092.67	481.97	224.84		488.72	199.72
																						146.5	1041.39	929.47	992.74																	146.4	226.09	4089.46	477.24	225.96		489.4	198.22
																						146.6	1063.66	952.93	995.09																	146.5	224.99	4085.86	470.21	225.84		491.32	195.67
																						146.7	1081.53	975.98	1003.26																	146.6	223.51	4071.59	463.72	226.37		489.04	193.85
																						146.8	1102.47	998.53	1007.43																	146.7	220.53	4053.54	453.4	226.72		492.43	192.29
																						146.9	1125.57	1018.59	1011.66																	146.8	219.47	4029.6	447.39	228.47		493.94	190.38
																						147	1148.49	1036.46	1020.57																	146.9	217.94	4011.64	443.59	226.82		496.19	186.23
																						147.1	1168.44	1061.9	1024.35																	147	215.7	3989.94	435.66	227.71		499.02	184.73
																						147.2	1189.58	1085.66	1030.47																	147.1	215.02	3968.77	431.2	227.7		498.84	183.02
																						147.3	1206.92	1107.94	1035.84																	147.2	214.24	3948.92	423.83	228.48		501.63	181.71
																						147.4	1227.91	1128.99	1042.29																	147.3	215.56	3924.9	422.74	228.71		503.81	181.93
																						147.5	1255.17	1152.19	1046.29																	147.4	212.59	3895	416.63	228.61		509.79	181.6
																						147.6	1273.58	1173.13	1048.99																	147.5	211.91	3870.56	411.33	230.67		511.13	178.63
																						147.7	1293.82	1194.33	1051.68																	147.6	211.54	3836.47	407.3	229.52		514.11	179.45
																						147.8	1313.36	1214.7	1058.67																	147.7	209.22	3796.92	401.12	231.69		516.82	176.89
																						147.9	1332.66	1238.53	1062.61																	147.8	208.8	3768.42	397.53	232.86		519.92	180.02
																						148	1352.96	1257.51	1066																	147.9	207.94	3730.87	393.32	234.5		525.5	177.58
																						148.1	1374.52	1278.57	1068.34																	148	206.13	3691.27	388.69	236.61		531.14	178.08
																						148.2	1398.78	1303.78	1071.98																	148.1	205.36	3648.16	386.27	239.63		535.51	178.21
																						148.3	1414.44	1320.82	1076.52																	148.2	206.36	3612.06	382.27	241.28		538.56	178.5
																						148.4	1428.46	1344.02	1078.31																	148.3	205.23	3554.54	380.68	243.96		543.67	181.59
																						148.5	1446.94	1365.86	1083.3																	148.4	203.73	3514.04	377.26	245.68		548.44	181.81
																						148.6	1470.11	1386.42	1083.4																	148.5	203.36	3466.16	373.49	249.7		550.93	183.73
																						148.7	1483.9	1405.52	1089.38																	148.6	203.54	3408.37	371.48	250.17		556.97	184.23
																						148.8	1501.19	1423.17	1089.99																	148.7	202.98	3360.22	369.21	254.68		561.07	186.38
																						148.9	1518.01	1442.37	1094.68																	148.8	201.48	3300.96	367.2	259.56		566.01	190.86
																						149	1533.88	1467.89	1099.35																	148.9	202.66	3251.69	363.71	262		571.69	191.92
																						149.1	1553.3	1483.09	1098.55																	149	203.67	3188.07	365.16	264.81		575.78	194.78
																						149.2	1569.31	1501.02	1101.06																	149.1	202.99	3129.8	362.22	269.8		582.17	199.08
																						149.3	1586.6	1517.67	1102.92																	149.2	203.77	3073.39	359.92	274.94		589.16	202.3
																						149.4	1598.27	1535.41	1103.67																	149.3	203.71	3010.92	358.62	278.54		592.76	208.71
																						149.5	1610.08	1553.67	1103.64																	149.4	204.58	2948.17	357.23	283.76		597.03	210.13
																						149.6	1626.98	1569.39	1102.52																	149.5	205.88	2893.73	357.46	290.28		603.92	215.44
																						149.7	1642.91	1583.93	1102.19																	149.6	205.47	2826.44	359.14	293.92		607.34	220.16
																						149.8	1656.14	1602.08	1101.62																	149.7	206.48	2768.71	358.56	301.54		616.13	224.66
																						149.9	1668.28	1617.97	1099.15																	149.8	206.01	2709.28	358.64	309.94		620.54	232.42
																						150	1679.12	1627.6	1102.35																	149.9	205.67	2654.44	361.12	315.18		627.63	237.94
																						150.1	1690.78	1648.16	1097.29																	150	209.17	2586.62	358.96	325.01		628.6	241.92
																						150.2	1701.84	1659.94	1096.23																	150.1	209.42	2524.42	359.54	332.47		636.18	250.33
																						150.3	1716.03	1671.43	1093.82																	150.2	210.5	2469.54	361.73	338.91		641.91	256.78
																						150.4	1720.12	1686.02	1097.26																	150.3	212.49	2408.56	362.59	349.76		647.92	265.46
																						150.5	1736.2	1699.06	1088.41																	150.4	214.9	2348.71	367.41	357.89		651.52	269.93
																						150.6	1748.69	1706.69	1087.84																	150.5	216.84	2299.37	369.49	369.17		659.52	278.69
																						150.7	1751.42	1720.56	1088.77																	150.6	217.54	2240.44	372.58	377.6		663.9	284.68
																						150.8	1759.84	1722.64	1083.51																	150.7	221.61	2179.67	376.83	382.48		668.6	293.57
																						150.9	1771.87	1740.23	1081.08																	150.8	224.87	2128.23	379.38	395.94		674.49	303.39
																						151	1778.79	1748.43	1081.18																	150.9	227.21	2074.42	383.84	405.74		677.91	312.19
																						151.1	1781.3	1755.36	1076.12																	151	230	2022.89	388.69	417.04		683.72	320.43
																						151.2	1784.04	1767.57	1070.89																	151.1	234.1	1969.47	392.61	427.34		691.19	329.59
																						151.3	1788.37	1774.39	1069.71																	151.2	237.67	1915.46	400.59	436.87		695.52	340.49
																						151.4	1795.64	1776.18	1066.87																	151.3	244.77	1866.57	406.6	448.23		700.19	349.59
																						151.5	1799.7	1785.94	1059.72																	151.4	247.38	1816.33	413.84	460.08		705.74	359
																						151.6	1799.83	1794.37	1055.66																	151.5	254.48	1772.62	420.28	473.63		710.18	370.65
																						151.7	1805.14	1802.08	1049.3																	151.6	259.66	1726.11	426.99	486.68		715.8	379.12
																						151.8	1808.12	1804.49	1046.97																	151.7	266.9	1677.99	436.77	495.79		716.38	393.42
																						151.9	1810.12	1813.69	1039.26																	151.8	274.19	1633.97	445.14	507.63		724.82	403.27
																						152	1810.7	1811.66	1034.07																	151.9	281.29	1592.91	454.52	521.94		728.08	414.66
																						152.1	1811.17	1816.7	1025.83																	152	290.16	1549.88	464.9	534.08		733.56	423.79
																						152.2	1808.2	1817.09	1019.56																	152.1	298.7	1511.12	475.66	546.37		736.92	437
																						152.3	1807.52	1816.66	1011.69																	152.2	307.68	1469	487.33	559.88		739.99	448.52
																						152.4	1812.66	1821.78	1004.42																	152.3	318.03	1427.27	498.93	570.54		742.74	460.79
																						152.5	1808.62	1822.99	998.06																	152.4	324.89	1390.53	511.51	581.26		748.09	469.96
																						152.6	1804.88	1822.67	992.84																	152.5	339.37	1356.71	522.69	594.66		752.44	484.9
																						152.7	1805.01	1822.42	981.81																	152.6	347.56	1317	533.64	603.9		758.22	497.31
																						152.8	1796.97	1823.44	974.17																	152.7	361.11	1285.13	547.04	616.38		761.33	508.32
																						152.9	1793.1	1819.78	966.51																	152.8	374.08	1244.52	565.02	632.77		764.01	521.82
																						153	1787.64	1816.77	959.47																	152.9	384.86	1217.17	575.17	643.16		769.74	531.43
																						153.1	1781.81	1809.34	954.48																	153	395.98	1182.12	591.2	656.4		773.72	542.89
																						153.2	1778.48	1810.68	943.69																	153.1	411.26	1149.37	604.7	669.04		777.38	554.74
																						153.3	1766.24	1807.69	934.88																	153.2	422.18	1121.7	621.82	678.03		781.34	567.96
																						153.4	1768.84	1807.38	928.17																	153.3	436.4	1091.03	639.16	689.88		782.34	581.66
																						153.5	1755.98	1800.98	921.2																	153.4	451.38	1062.63	656.87	701.32		786.96	592.71
																						153.6	1749.94	1787.88	911.4																	153.5	463.71	1037.76	667.86	712.07		788.53	602.5
																						153.7	1739.54	1785.68	903.92																	153.6	479.2	1013.1	688.84	725.37		795.96	614.84
																						153.8	1731.12	1787.44	895.8																	153.7	491.74	983.98	706.59	737.69		799.14	628.51
																						153.9	1722.76	1778.29	886.74																	153.8	510.11	956.44	725.16	746.82		800.14	640.77
																						154	1713.82	1768.1	879.44																	153.9	522.46	935.7	742.44	756.93		803.89	651.33
																						154.1	1700.34	1760.54	868.89																	154	537.69	914.01	760.88	767.9		806.41	665.59
																						154.2	1689.74	1751.39	858.7																	154.1	555.42	888.79	781.47	780.64		806.07	677.66
																						154.3	1676.43	1748.33	853.55																	154.2	570.89	869.27	797.91	789.23		810.38	686.12
																						154.4	1663.69	1733.58	844.67																	154.3	586.79	845	819.03	803.43		814.18	704
																						154.5	1652.04	1724.84	835.38																	154.4	601.76	827.74	835.29	808.29		816.49	713.97
																						154.6	1636.89	1716.1	829.42																	154.5	618.78	810	858.54	819.91		814.66	723.58
																						154.7	1624.76	1703.24	820.52																	154.6	633.41	788.98	874.93	829.56		820.64	734.31
																						154.8	1608.24	1697.2	811.53																	154.7	653.37	772.33	899.77	836.7		819.54	746.37
																						154.9	1592.62	1685.47	803.45																	154.8	668.54	756.7	917.41	847.04		823.28	758.19
																						155	1576.37	1669.87	797.67																	154.9	682.61	736.43	936.06	853.08		822.99	769.98
																						155.1	1559.84	1657.87	788.45																	155	697.96	722.59	956.09	861.76		823.28	779.31
																						155.2	1538.78	1645.44	780.22																	155.1	718.73	708.4	979.98	868.06		824.44	792.31
																						155.3	1526.72	1634.99	771.96																	155.2	731.81	692.42	1003.21	875.8		826.63	801.38
																						155.4	1510.69	1616.62	765.38																	155.3	749.84	674.58	1022.21	886.34		824.74	809.96
																						155.5	1489.07	1604.79	758.72																	155.4	766.48	664.46	1041.39	891.33		825.41	823.79
																						155.6	1471.57	1589.21	751.63																	155.5	780.56	649.27	1063.66	894.32		826.37	831.88
																						155.7	1452.18	1574.71	745.01																	155.6	792.62	639.14	1081.53	898.47		829.1	843.52
																						155.8	1432.29	1559.68	736.04																	155.7	810.07	627.06	1102.47	907.54		828.92	853.93
																						155.9	1413.19	1538.58	730.62																	155.8	830.51	617.92	1125.57	910.92		826.35	861.75
																						156	1394.3	1524.13	723.5																	155.9	843.53	605.6	1148.49	912.92		828.13	873.33
																						156.1	1374.56	1503.52	715.3																	156	858.86	596.57	1168.44	919.82		825.36	882.59
																						156.2	1349.8	1487.01	710.04																	156.1	873.52	586.5	1189.58	921.29		825.64	889.73
																						156.3	1329.47	1466.72	702.49																	156.2	885.81	577.96	1206.92	923.59		823.56	899.02
																						156.4	1311.39	1448.03	695.26																	156.3	901.6	567.67	1227.91	928.5		823.25	912.6
																						156.5	1287.89	1425.36	689																	156.4	913.68	560.74	1255.17	930		820.61	922.91
																						156.6	1272.84	1402.38	685.11																	156.5	927.88	555	1273.58	932.4		823.52	927.06
																						156.7	1244.47	1381.69	678.01																	156.6	940.87	544.79	1293.82	935.41		819.36	937.31
																						156.8	1229.9	1362.61	671.53																	156.7	952.14	537.17	1313.36	936.91		818.44	944.4
																						156.9	1210.92	1338.59	666.89																	156.8	967.59	532.9	1332.66	936.94		821.44	953.59
																						157	1188.02	1316.89	662.93																	156.9	977.19	527.84	1352.96	936.7		817.16	962.09
																						157.1	1167.11	1291.19	656.56																	157	986.72	523.21	1374.52	937.47		818.43	964.82
																						157.2	1151.02	1272.24	648.9																	157.1	993.47	516.14	1398.78	939.28		810.53	971.27
																						157.3	1128.97	1249.19	645.64																	157.2	1004.67	512.2	1414.44	935.92		809.73	980.8
																						157.4	1109.08	1224.07	638.59																	157.3	1015.94	506.33	1428.46	939.22		807.8	984.89
																						157.5	1087.18	1199.83	634.47																	157.4	1026.03	505.83	1446.94	936.71		806.86	993.97
																						157.6	1072.86	1178.64	630.6																	157.5	1029.98	502.21	1470.11	936.76		802.48	996.52
																						157.7	1048.44	1153.06	624.98																	157.6	1040.9	494.94	1483.9	930.76		800.77	1004.57
																						157.8	1031.42	1131.5	619.58																	157.7	1048.34	496.46	1501.19	932.11		801.23	1005.72
																						157.9	1013.6	1111.47	615.65																	157.8	1054.72	495.56	1518.01	932.86		797.3	1013.77
																						158	992.92	1086.36	610.29																	157.9	1059.99	489.54	1533.88	932.67		790.68	1016.25
																						158.1	974.83	1064.56	607.05																	158	1067.83	488.98	1553.3	927.5		784.2	1020.66
																						158.2	957.92	1038.38	601.99																	158.1	1072.17	485	1569.31	922.89		783.33	1026.41
																						158.3	942.89	1021.88	598.27																	158.2	1074.51	483.5	1586.6	923.62		778.63	1033.23
																						158.4	923.32	995.63	595.27																	158.3	1084.01	482.32	1598.27	920.56		776.82	1032.96
																						158.5	904.98	976.32	590.48																	158.4	1086.24	482.67	1610.08	918.88		773.7	1034.45
																						158.6	892.86	952.62	587.06																	158.5	1093.11	479.08	1626.98	915.59		764.09	1038.85
																						158.7	874.97	935.73	583.9																	158.6	1096.29	480.36	1642.91	910.86		762.3	1038.21
																						158.8	860.03	911.19	579.24																	158.7	1096.4	482.02	1656.14	910.07		758.66	1041.29
																						158.9	843.81	892.02	575.21																	158.8	1103.53	481.31	1668.28	903.1		756.26	1042.37
																						159	829.26	875.59	573.25																	158.9	1102.09	481.1	1679.12	899.84		748.41	1048.72
																						159.1	813.99	853.2	569.45																	159	1106.91	483.7	1690.78	892.69		743.53	1045.35
																						159.2	799.07	834.32	566.35																	159.1	1105.38	485.8	1701.84	885.34		740.8	1048.95
																						159.3	786.03	819.12	562.69																	159.2	1109.93	488.54	1716.03	880.84		734.08	1046.07
																						159.4	767.74	799.39	561.45																	159.3	1106.71	487.81	1720.12	875.38		729.44	1048.71
																						159.5	756.42	779.68	558.39																	159.4	1103.51	492.58	1736.2	871.4		720.36	1047.19
																						159.6	741.67	767.19	556.05																	159.5	1102.43	493.38	1748.69	863.66		716.68	1046.02
																						159.7	728.3	747.8	554.03																	159.6	1103.5	495.41	1751.42	854.83		711.21	1047.49
																						159.8	716.29	733.78	550.63																	159.7	1102.58	502.92	1759.84	848.88		704.23	1047.62
																						159.9	703.78	713.69	548.46																	159.8	1104.62	507.56	1771.87	840.17		695.62	1046.48
																						160	690.32	703.48	548.36																	159.9	1096.33	514.17	1778.79	829.77		691.62	1046.11
																						160.1	678.18	686.4	543.64																	160	1092.67	520.67	1781.3	825.07		687.68	1042.24
																						160.2	665	670.42	542.74																	160.1	1090.59	525.07	1784.04	810.62		677.93	1042.71
																						160.3	655.13	657.78	541.62																	160.2	1087.06	533.9	1788.37	806.71		674.44	1041.11
																						160.4	644.4	642.59	537.69																	160.3	1082.16	544.98	1795.64	793.48		665.76	1038.57
																						160.5	630.98	631.57	537.45																	160.4	1076.73	551.38	1799.7	785.11		661.09	1033.81
																						160.6	619.32	616.98	536.32																	160.5	1073.39	562.86	1799.83	773.27		652.51	1030.86
																						160.7	610.94	604.13	533.98																	160.6	1063.91	576.44	1805.14	762.02		645.87	1029.31
																						160.8	596.74	592.3	533.02																	160.7	1062.7	590.11	1808.12	755.83		641.48	1025.86
																						160.9	587.31	578.38	532.31																	160.8	1056.69	605.3	1810.12	747.11		636.53	1023.76
																						161	578.99	569.41	533.47																	160.9	1051.44	619.83	1810.7	735.6		626.5	1017.45
																						161.1	568.64	557.8	529.88																	161	1042.29	636.21	1811.17	721.51		619.8	1014.61
																						161.2	558.59	547.29	528.97																	161.1	1033.64	655.83	1808.2	711.86		616.43	1008.75
																						161.3	551.03	536.78	528.91																	161.2	1027.68	674.51	1807.52	703.58		607.31	1004.09
																						161.4	540.43	526.32	528.55																	161.3	1019.49	696.14	1812.66	690.3		601.91	999.16
																						161.5	530.72	518.7	527.87																	161.4	1011.44	715.24	1808.62	679.27		591.39	991.04
																						161.6	525.55	508.61	527.38																	161.5	1002.28	738.33	1804.88	668.84		584.32	987.45
																						161.7	512.74	498.01	528.03																	161.6	992.61	761.29	1805.01	657.04		578.67	981.94
																						161.8	506.61	490.33	525.09																	161.7	986.09	789.1	1796.97	645.96		571.32	974.5
																						161.9	500.32	480.67	526.84																	161.8	976.6	816.8	1793.1	636.3		565.56	971.58
																						162	491.34	473.9	526.55																	161.9	964.47	843.01	1787.64	624.77		557.45	964.44
																						162.1	482.91	464.32	527.36																	162	956.51	874.57	1781.81	612.07		550.55	954.33
																						162.2	478.78	457.12	527.08																	162.1	942.61	904.26	1778.48	602.52		542.84	947.14
																						162.3	470.51	450.86	528.01																	162.2	933.5	934.3	1766.24	594.1		536.78	942.23
																						162.4	462.91	444.88	528.96																	162.3	923.87	967.84	1768.84	584.7		530.64	934.19
																						162.5	457.92	436.68	529.94																	162.4	907.63	1000.62	1755.98	571.31		521.8	925.21
																						162.6	448.49	430.44	530.1																	162.5	900.74	1038.3	1749.94	563.82		512.47	910.79
																						162.7	445.18	421.43	530.97																	162.6	885.03	1074.38	1739.54	552.31		509	909.07
																						162.8	435.42	421.28	532.29																	162.7	872.4	1112.54	1731.12	541.46		499.58	899.4
																						162.9	432.81	412.42	532.89																	162.8	861.93	1151.79	1722.76	530.04		497.27	892.88
																						163	426.84	407.99	534.97																	162.9	849.41	1187.06	1713.82	522.1		488.27	880.99
																						163.1	420.2	401.7	537.22																	163	837.41	1230.17	1700.34	512.36		481.42	871.26
																						163.2	415.33	396.52	534.52																	163.1	821.13	1271.63	1689.74	505.03		472.89	860.49
																						163.3	413.39	391.22	538.14																	163.2	810.14	1311.12	1676.43	492.96		468.04	850.06
																						163.4	406.34	389.16	542.31																	163.3	795.04	1360.52	1663.69	486.88		463.03	841.92
																						163.5	402.67	385.61	543.68																	163.4	782.56	1399	1652.04	478.69		455.86	828.72
																						163.6	397.49	379.63	546.82																	163.5	768.67	1451.92	1636.89	469.66		446.06	816.67
																						163.7	393.23	375.86	547.02																	163.6	755.72	1492.4	1624.76	460.71		441.56	802.83
																						163.8	389.41	372.17	550.02																	163.7	741.41	1540.57	1608.24	452.08		435.58	790.97
																						163.9	385.51	368.8	552.48																	163.8	728.48	1595.04	1592.62	447.48		428.23	780.02
																						164	381.91	366.02	554.75																	163.9	710.58	1632.32	1576.37	439.64		422.42	767.07
																						164.1	377.07	362.84	560.06																	164	700	1684.4	1559.84	431.19		417.23	752.45
																						164.2	374.57	358.2	562.24																	164.1	687.42	1736.69	1538.78	424.83		412.52	741.61
																						164.3	370.92	356.43	565.56																	164.2	672.4	1784.82	1526.72	417.3		406.7	724.62
																						164.4	368.61	355.16	568.93																	164.3	661.21	1834.97	1510.69	412.18		398.6	713.86
																						164.5	365.98	349.97	570.99																	164.4	644.77	1881.4	1489.07	405.41		395.97	698.04
																						164.6	361.71	348.21	574.11																	164.5	635.2	1935.56	1471.57	396.33		389.77	683.91
																						164.7	359.92	345.64	578.05																	164.6	621.11	1986.54	1452.18	393.1		385.46	668.72
																						164.8	358.29	345.38	582.37																	164.7	609.1	2036.62	1432.29	384.52		378.22	654.6
																						164.9	355.62	344.03	584.2																	164.8	598.39	2093.03	1413.19	379.78		371.24	642.4
																						165	352.92	342.74	594.1																	164.9	585.41	2139.4	1394.3	374.52		366.76	626.52
																						165.1	352.33	340.29	594.51																	165	572.99	2186.93	1374.56	368.77		362.48	613.6
																						165.2	350.86	338.67	597.01																	165.1	559.09	2245.48	1349.8	362.61		356.47	598.5
																						165.3	350.13	337	602.8																	165.2	549.52	2299.14	1329.47	358.23		354.77	586.81
																						165.4	349.91	338	607.26																	165.3	540.19	2349.14	1311.39	352.67		347.57	573.44
																						165.5	349.2	336.14	611.45																	165.4	528.34	2401.08	1287.89	346.94		344.3	557.8
																						165.6	345.52	335.26	617.97																	165.5	518.2	2456.24	1272.84	342.53		338.5	548.38
																						165.7	346.36	335.1	623.85																	165.6	506.77	2508.12	1244.47	337.17		335.13	534.38
																						165.8	348.54	334.14	630.75																	165.7	495.64	2557.77	1229.9	331.78		329.16	520.69
																						165.9	345.74	334.96	632.5																	165.8	492.43	2602.84	1210.92	328.97		326.51	512.19
																						166	349.86	334.21	640.77																	165.9	476.28	2659.96	1188.02	321.42		324.37	498.95
																						166.1	348.26	335.91	644.42																	166	466.29	2717.29	1167.11	320.07		318.29	486.73
																						166.2	348.24	334.42	648.58																	166.1	458.13	2760.11	1151.02	314.21		314.4	475.16
																						166.3	350.96	335.39	656.46																	166.2	450.56	2812.59	1128.97	309.04		311.52	461.88
																						166.4	354.22	338.57	660.09																	166.3	442.64	2866.72	1109.08	307.17		307.94	454.95
																						166.5	355.71	337.59	665.67																	166.4	434.24	2912.77	1087.18	302.89		303.64	444.45
																						166.6	356.9	339.06	670.79																	166.5	426.54	2957.08	1072.86	299.56		301.22	432.22
																						166.7	357.97	341.7	678.7																	166.6	415.68	3004.17	1048.44	295.68		296.09	425.46
																						166.8	361.17	341.48	685.35																	166.7	407.03	3053.99	1031.42	291.14		296.19	414.64
																						166.9	365.63	344.47	689.83																	166.8	400.24	3101.91	1013.6	288.26		291.1	405.01
																						167	370.1	348.27	698.85																	166.9	391.07	3143.5	992.92	285.17		288.42	393.51
																						167.1	372.16	348.02	703.06																	167	385.38	3191.98	974.83	282.87		285.26	384.3
																						167.2	377.22	352.1	711.8																	167.1	378.89	3232.21	957.92	280.74		282.39	376.85
																						167.3	381.34	356.18	715.56																	167.2	371.56	3267.91	942.89	277.26		279.22	368.13
																						167.4	389.7	358.83	723.95																	167.3	366.44	3312.21	923.32	273.94		279.37	361.11
																						167.5	394.69	362.54	727.99																	167.4	356.88	3355.82	904.98	271.32		279.6	353.06
																						167.6	399.43	367.3	736.55																	167.5	351.03	3388.02	892.86	268.7		273.57	344.33
																						167.7	406.99	371.23	742.99																	167.6	346.89	3425.91	874.97	266.98		272.94	337.56
																						167.8	415.71	377.42	749.3																	167.7	341.18	3463.41	860.03	265.09		271.66	329.76
																						167.9	420.5	383.17	758.03																	167.8	333.18	3499.69	843.81	262.04		270.06	324.74
																						168	430.78	390.56	765.64																	167.9	328.2	3526.07	829.26	258.31		269.39	316
																						168.1	437.33	395.63	770.2																	168	322.99	3564.21	813.99	255.04		266.88	310.02
																						168.2	448.73	403.59	776.87																	168.1	317.8	3584.43	799.07	255.38		266.02	303.42
																						168.3	459.12	413.71	785.45																	168.2	310.39	3614.58	786.03	250.77		264.3	298.19
																						168.4	468	421.58	791.69																	168.3	305.79	3646.12	767.74	251.24		265.01	291.6
																						168.5	479.17	430.79	796.1																	168.4	300.31	3678.82	756.42	248.26		263.94	286.22
																						168.6	491.46	439.74	803.68																	168.5	297.54	3693.76	741.67	246.18		263.08	279.6
																						168.7	500.02	451.41	808.11																	168.6	294.47	3719.21	728.3	243.19		262.57	276.02
																						168.8	512.58	462.5	813.52																	168.7	286.28	3735.17	716.29	243.5		262.34	268.66
																						168.9	526.87	474.68	825.14																	168.8	285.64	3757.94	703.78	243.12		262.54	264.49
																						169	537.78	486.46	829.8																	168.9	279.99	3777.06	690.32	239.99		264.31	259.32
																						169.1	555.22	498.1	836.06																	169	275.56	3798.97	678.18	241.96		263.18	254.45
																						169.2	566.82	512.78	843.9																	169.1	273.82	3813.36	665	237.96		265.5	249.7
																						169.3	579.74	526.92	851.32																	169.2	266.57	3825.34	655.13	236.24		265.8	246.97
																						169.4	592.77	541.11	856.34																	169.3	265.66	3824.08	644.4	237.37		265.73	241.82
																						169.5	609.47	555.79	862.29																	169.4	258.38	3838.72	630.98	237.08		269.95	238.34
																						169.6	625.66	570.67	870.23																	169.5	257.17	3842.48	619.32	233.49		269.04	233.27
																						169.7	637.93	589.24	874.32																	169.6	254.98	3854.48	610.94	234.03		271.01	229.9
																						169.8	658.44	604.38	879.58																	169.7	250.49	3858.61	596.74	231.21		272.97	225.81
																						169.9	669.43	622.87	887.98																	169.8	249.56	3862.87	587.31	232.13		275.22	224.31
																						170	691.3	638.08	894.62																	169.9	245.64	3862.77	578.99	232.72		275.9	220.3
																						170.1	703.9	656.02	899.87																	170	244.52	3860.56	568.64	231.33		280.84	216.34
																						170.2	721.34	673.72	905.51																	170.1	239.52	3850.37	558.59	229.42		282.38	213.44
																						170.3	738.89	692.11	911.35																	170.2	238.74	3846.92	551.03	227.44		284.13	209.29
																						170.4	756.82	710.07	915.01																	170.3	237.66	3845.54	540.43	228.67		289.76	209.76
																						170.5	774.63	727.17	924.06																	170.4	234.78	3833.04	530.72	228.86		290.13	203.83
																						170.6	791.09	748.27	924.06																	170.5	229.23	3833.26	525.55	228.03		292.96	202.31
																						170.7	809.97	768.94	933.55																	170.6	228.39	3818.23	512.74	227.29		297.66	199.71
																						170.8	827.79	785.24	937.39																	170.7	225.72	3806.87	506.61	227.98		299.72	197.54
																						170.9	845.24	805.91	937.39																	170.8	226.46	3792.08	500.32	228.38		305.47	196.79
																						171	862.44	828.54	937.39																	170.9	223.6	3769.9	491.34	227.34		308.22	192.48
																						171.1	884.27	847.23	956.58																	171	221.51	3751.18	482.91	229.04		312.73	191.52
																						171.2	899.7	863.53	956.58																	171.1	219.64	3732.63	478.78	229.02		317.68	189.23
																						171.3	920.86	883.06	971.48																	171.2	217.93	3714.87	470.51	227.98		320.57	187.77
																						171.4	937.81	907.63	973.08																	171.3	216.8	3697.79	462.91	228.01		323.41	186.1
																						171.5	960.72	924.3	974.19																	171.4	214.33	3671.46	457.92	230.63		330.18	183.5
																						171.6	980.21	947.22	975.04																	171.5	212.42	3652.06	448.49	232.04		335.3	181.51
																						171.7	994.67	967.83	979.2																	171.6	212.41	3629.73	445.18	232.29		336.33	179.81
																						171.8	1016.88	989.59	981.61																	171.7	210.91	3598.31	435.42	232.41		343.94	178.01
																						171.9	1034.77	1010.32	984.27																	171.8	208.91	3568.64	432.81	234.54		348.29	180.24
																						172	1049.67	1032.72	987.09																	171.9	209.5	3537.17	426.84	235.83		354.33	175.87
																						172.1	1073.23	1055.79	994.22																	172	205.84	3511.39	420.2	238		359.84	175.51
																						172.2	1093.74	1070.42	995.23																	172.1	207.36	3472.91	415.33	238.97		364.94	175.92
																						172.3	1110.1	1090.99	996.76																	172.2	208.77	3440.6	413.39	241.57		369.32	173.32
																						172.4	1130.07	1111.8	1000.82																	172.3	207.23	3405.11	406.34	244.43		376.74	173.8
																						172.5	1147.66	1132.22	1003.03																	172.4	206.61	3358.97	402.67	245.54		380.16	172.84
																						172.6	1167.02	1152.73	1005.91																	172.5	204.77	3323.96	397.49	248.64		389.6	174.32
																						172.7	1189.37	1174.51	1007.38																	172.6	204.82	3280.88	393.23	249.12		392.88	175.23
																						172.8	1202.01	1190.56	1008.88																	172.7	202.58	3234.18	389.41	252.78		400.06	175.62
																						172.9	1219.31	1212.21	1010.16																	172.8	206.16	3188.58	385.51	255.27		403.27	177.22
																						173	1240.09	1234.03	1014.5																	172.9	203.66	3140.22	381.91	257.96		412.28	176.78
																						173.1	1256.71	1252.7	1015.4																	173	201.42	3095.54	377.07	264.42		418.73	176.81
																						173.2	1276.04	1273.14	1014.79																	173.1	200.43	3044.2	374.57	266.62		424.94	178.93
																						173.3	1292.74	1292.36	1019.38																	173.2	203.54	2986.18	370.92	271.72		429.85	181.84
																						173.4	1309.94	1311.98	1016.75																	173.3	202.24	2932.96	368.61	275.73		438.44	184.51
																						173.5	1323.27	1329.73	1021.3																	173.4	202.54	2880.36	365.98	281.54		445.5	185.37
																						173.6	1340.19	1344.89	1020.14																	173.5	203.2	2827.87	361.71	286.83		449.33	187.25
																						173.7	1357.42	1363.36	1020.18																	173.6	203.43	2770.09	359.92	290.37		456.62	191.9
																						173.8	1374.86	1381.07	1019.02																	173.7	202.91	2716.59	358.29	297.31		466.11	195.58
																						173.9	1390.14	1400.53	1021.95																	173.8	205.58	2658.68	355.62	301.69		469.87	199.94
																						174	1405.64	1416.12	1019.27																			2607.41	352.92			475.86	201.15
																						174.1	1418.12	1430.92	1019.36																			2547.52	352.33			478.07	205.1
																						174.2	1432.93	1447.2	1018.47																			2487.66	350.86			489.39	211.81
																						174.3	1453.5	1467.36	1018.16																			2439.37	350.13			495.51	214.72
																						174.4	1465.92	1481.78	1013.9																			2387.84	349.91			499.6	220.17
																						174.5	1480.19	1499.36	1015.56																			2329.86	349.2			508.27	225.25
																						174.6	1495.66	1509.82	1013.27																			2279.43	345.52			512.91	231.45
																						174.7	1507.64	1524.06	1014.2																			2218.32	346.36			519.05	236.07
																						174.8	1521.98	1537.66	1011.51																			2170.06	348.54			522.83	242.66
																						174.9	1531.27	1547.31	1006.71																			2110.31	345.74			530.06	251.26
																						175	1544.33	1562.63	1005.42																			2062.18	349.86			535.62	255.89
																						175.1	1555.13	1573.87	1003.12																			2013.71	348.26			543.39	263.61
																						175.2	1565.48	1585.71	998.85																			1963.67	348.24			549.01	271.23
																						175.3	1575.33	1594.46	994.45																			1917.27	350.96			555.87	275.94
																						175.4	1580.09	1607.72	994.49																			1867.93	354.22			563.9	288.67
																						175.5	1594.61	1616.38	989.34																			1820.46	355.71			571.63	294.09
																						175.6	1607.18	1624.08	986.84																			1773	356.9			575.43	303.18
																						175.7	1612.21	1634.13	980.3																			1726.17	357.97			582.93	311.03
																						175.8	1624.02	1642.93	979.13																			1679.2	361.17			586.2	319.47
																						175.9	1631.07	1650.66	973.82																			1642.28	365.63			592.7	331.1
																						176	1637.59	1658.73	972.81																			1598.73	370.1			596.7	337.55
																						176.1	1640.17	1665.13	966.84																			1559.19	372.16			604.3	347.68
																						176.2	1646.57	1668.69	961.16																			1517.44	377.22			609.2	356.62
																						176.3	1653.7	1675.46	951.69																			1477.06	381.34			615.16	366.93
																						176.4	1657.62	1678.24	946.61																			1442.11	389.7			621.45	379.16
																						176.5	1660.82	1686.18	940.15																			1404.69	394.69			623.62	387
																						176.6	1667.22	1689.08	938.98																			1364.73	399.43			627.6	397.27
																						176.7	1667.1	1689.83	931.09																			1332.66	406.99			631.74	407.23
																						176.8	1671.03	1692.84	924.69																			1294.21	415.71			640.35	418.33
																						176.9	1673.39	1696.54	916.73																			1260.69	420.5			642.4	428.09
																						177	1670.81	1702.89	913.3																			1228.61	430.78			645.88	437.08
																						177.1	1674	1700.83	904.1																			1200.11	437.33			651.91	447.41
																						177.2	1675.79	1702.9	896.86																			1160.57	448.73			655.21	460.88
																						177.3	1676.42	1704.48	888.77																			1132	459.12			661.56	470.33
																						177.4	1675	1701.93	885.97																			1108.13	468			665.72	483.76
																						177.5	1675.84	1699.97	878.81																			1074.23	479.17			669.99	491.98
																						177.6	1673.04	1702.14	869.76																			1049.86	491.46			673.98	506.27
																						177.7	1668.16	1698.17	864.71																			1022.18	500.02			675.66	516.11
																						177.8	1663.04	1693.48	856.92																			997.88	512.58			683.13	526.12
																						177.9	1665.78	1694.23	851.19																			975.97	526.87			684.69	539.98
																						178	1660.49	1689.46	842.5																			946.52	537.78			688.53	550.77
																						178.1	1656.37	1687.2	837																			928.06	555.22			693.01	562.74
																						178.2	1650.21	1681.88	827.48																			907.17	566.82			696.38	573.37
																						178.3	1646.71	1681.86	820.53																			880.71	579.74			700.63	582.63
																						178.4	1642.34	1676.92	817.57																			858.52	592.77			704.11	596.19
																						178.5	1637.38	1666.99	805.31																			842.24	609.47			705.63	609.13
																						178.6	1630.66	1661.17	801.83																			821.23	625.66			707.38	618.77
																						178.7	1624.91	1654.06	795.48																			801.36	637.93			711.9	628.13
																						178.8	1612.52	1652.8	788.2																			781.08	658.44			713.43	638.55
																						178.9	1604.17	1644.61	780.43																			762.56	669.43			716.02	652.16
																						179	1593.61	1633.83	771.5																			749.58	691.3			718.5	664.18
																						179.1	1587.54	1631.21	767.75																			732.41	703.9			723.97	673.01
																						179.2	1582.48	1618.53	758.5																			718	721.34			723.3	685.03
																						179.3	1566.73	1612.39	751.24																			701.27	738.89			726.64	694.97
																						179.4	1554.34	1601.86	743.04																			689.94	756.82			731.12	702.58
																						179.5	1539.7	1591.24	738.36																			675	774.63			730.71	713.61
																						179.6	1535.1	1578.04	731.82																			662.47	791.09			731.57	727.12
																						179.7	1521.78	1567.47	726.74																			646.38	809.97			732.26	736.51
																						179.8	1508.99	1562.44	721.58																			633.36	827.79			734.4	745.09
																						179.9	1489.48	1547.64	711.95																			622.79	845.24			736.51	755.09
																						180	1476.12	1534.21	706.42																			610.19	862.44			738.5	762.08
																						180.1	1462.18	1525.52	700.08																			603.52	884.27			734.24	773.58
																						180.2	1448.3	1511.79	695.21																			588.89	899.7			739.89	782.38
																						180.3	1427.39	1496.03	687.71																			579.36	920.86			738.85	789.44
																						180.4	1408.87	1484.56	683.08																			573.82	937.81			741.05	799.86
																						180.5	1392.88	1467.49	679.14																			565.23	960.72			734.95	805.47
																						180.6	1378.8	1453.17	671.13																			555.27	980.21			739.39	817.61
																						180.7	1363.28	1440.12	667.43																			548.39	994.67			736.47	823.82
																						180.8	1340.02	1419.06	661.21																			539.27	1016.88			737.77	830.68
																						180.9	1326.78	1402.11	655.84																			533.64	1034.77			738.83	838.27
																						181	1305.17	1386.33	649.02																			527.48	1049.67			733	849.98
																						181.1	1295.46	1366.52	646.78																			520.59	1073.23			735.09	852.31
																						181.2	1270.8	1347.08	640.71																			513.64	1093.74			734.01	858.59
																						181.3	1249.5	1330.21	636.3																			507.6	1110.1			731.52	866.83
																						181.4	1233.2	1312.74	628.56																			502.71	1130.07			730.01	871.78
																						181.5	1214.78	1290.67	624.67																			503.99	1147.66			728.9	878.5
																						181.6	1198.8	1274.54	620.05																			497.46	1167.02			726.57	887.79
																						181.7	1181.4	1249.4	616.45																			492.14	1189.37			725.96	889.29
																						181.8	1158.2	1227.22	612.73																			487.11	1202.01			724.92	897.54
																						181.9	1136.66	1210.7	610.04																			482.18	1219.31			721.69	903.42
																						182	1120.61	1183.06	603.8																			479.06	1240.09			718.67	904.03
																						182.1	1104.24	1164.62	600.34																			481.84	1256.71			715.66	912.79
																						182.2	1086.33	1142.08	596.46																			471.9	1276.04			716.34	918.72
																						182.3	1066.87	1121.02	593.73																			471.21	1292.74			707.89	922.35
																						182.4	1049.09	1097.79	589.43																			471.3	1309.94			709.79	930.05
																						182.5	1034.46	1078.4	585.48																			472.18	1323.27			702.36	930.74
																						182.6	1014.52	1057.86	582.57																			470.92	1340.19			700.02	937.68
																						182.7	997.62	1033.57	579.87																			468.51	1357.42			696.55	941.97
																						182.8	980.91	1011.68	576.73																			468.43	1374.86			690.9	943.25
																						182.9	964.77	992.26	571.93																			469.53	1390.14			688.78	947.3
																						183	947.43	971.64	570.47																			468.53	1405.64			682.98	952.29
																						183.1	927.83	950.39	565.81																			469.6	1418.12			676.08	953.02
																						183.2	916.78	927.88	563.91																			470.51	1432.93			676.04	953.92
																						183.3	895.01	909.71	560																			471.4	1453.5			669.31	958.46
																						183.4	881.61	893.26	557.89																			473.71	1465.92			664.29	962.64
																						183.5	866.38	874.19	555.11																			474.53	1480.19			659.4	958.96
																						183.6	850.6	857.58	554.5																			479.39	1495.66			655.82	965.84
																						183.7	838.29	836.96	549.59																			482.18	1507.64			650.18	964.08
																						183.8	822.53	815.31	548.38																			485.68	1521.98			644.33	966.65
																						183.9	809.03	803.48	546.95																			490.74	1531.27			641.69	967.61
																						184	791.09	783.41	542.52																			494.53	1544.33			638.42	966.11
																						184.1	780.33	765.29	541.81																			501.37	1555.13			628.26	963.66
																						184.2	764.26	751.1	540.76																			510.59	1565.48			626.37	968.22
																						184.3	751.18	735.99	539.73																			515.78	1575.33			621.22	963.3
																						184.4	733.73	720.37	534.76																			526.53	1580.09			613.18	966.52
																						184.5	720.97	701.86	534.63																			534.33	1594.61			606.19	964.17
																						184.6	708.64	687.8	533																			545.28	1607.18			601.56	963.58
																						184.7	696.98	672.5	531.6																			557.11	1612.21			590.61	962.86
																						184.8	684.43	663.11	529.41																			570.84	1624.02			587.97	962.18
																						184.9	675	648.86	529.82																			584.39	1631.07			582.08	961.48
																						185	661.01	632.76	528.02																			599.8	1637.59			576.32	961.18
																						185.1	650.83	619.72	526.42																			618.87	1640.17			568.57	955.97
																						185.2	641.44	604.91	524.53																			633.7	1646.57			559.18	955.22
																						185.3	629.34	593.61	525.75																			654.28	1653.7			552.71	954.76
																						185.4	617.1	582.58	526.23																			671.54	1657.62			548.61	950.42
																						185.5	607.66	574.2	522.05																			692.72	1660.82			538.58	947.94
																						185.6	596.74	562.99	525.07																			718.78	1667.22			533.45	944.17
																						185.7	588.2	551.57	522.58																			740.54	1667.1			524.86	941.49
																						185.8	574.89	539.97	521.42																			765.34	1671.03			518.55	940.08
																						185.9	567.58	531.13	522.13																			789.51	1673.39			508.64	936.97
																						186	562.42	522.3	522.22																			818.57	1670.81			502.78	929.34
																						186.1	547.7	512.48	523.86																			846	1674			498.27	927.39
																						186.2	539.59	502.66	521.59																			872.81	1675.79			488.8	921.41
																						186.3	533.32	494.1	523.25																			902.87	1676.42			484.3	917.57
																						186.4	521.46	487.04	523.86																			934.32	1675			475.9	911.12
																						186.5	516.6	477.82	525.68																			963.5	1675.84			468.79	908.52
																						186.6	507.59	468.87	524.2																			997.38	1673.04			461.24	901.06
																						186.7	497.78	463.04	521.76																			1031.91	1668.16			455.52	896.18
																						186.8	492.73	455.58	524.52																			1063.58	1663.04			449.94	887.18
																						186.9	484.3	446.42	524.89																			1101.81	1665.78			439.91	879.69
																						187	477.39	439.29	526.77																			1138.39	1660.49			433.23	872.11
																						187.1	467.74	434.11	528.31																			1172.11	1656.37			427.49	867.65
																						187.2	461.83	428.86	530.58																			1211.32	1650.21			423.8	860.49
																						187.3	456.19	422.69	532.77																			1254.51	1646.71			415.06	853.7
																						187.4	450.08	415.19	534.04																			1293.34	1642.34			407.52	844.23
																						187.5	444.24	409.36	533.89																			1335.29	1637.38			400.48	839.7
																						187.6	435.54	403.87	536.82																			1374.89	1630.66			395.69	830.36
																						187.7	430.28	398.94	538.51																			1415.33	1624.91			386.53	823.3
																						187.8	426.47	394.28	539.45																			1455.94	1612.52			381.53	813.15
																						187.9	419.04	388.12	542.53																			1498.67	1604.17			376.09	805.97
																						188	414.83	382.37	544.62																			1547.34	1593.61			368.01	792.69
																						188.1	409.26	381.74	549.18																			1588.53	1587.54			362.71	783.73
																						188.2	406.6	377.89	551.93																			1637.38	1582.48			357.86	771.37
																						188.3	400.51	373.17	552.42																			1676.04	1566.73			352.18	760.42
																						188.4	394.57	370.28	557.25																			1727.16	1554.34			346.02	751.19
																						188.5	390.03	365.49	559.33																			1770.36	1539.7			341.5	738.99
																						188.6	386.14	360.82	562.6																			1818.02	1535.1			334.26	728.17
																						188.7	381.69	359.6	565.91																			1859.48	1521.78			329.35	712.46
																						188.8	379.77	354.37	569.79																			1906.63	1508.99			325.78	702.51
																						188.9	374.91	352.77	571.66																			1958.66	1489.48			320.66	689.64
																						189	372.78	349.32	574.91																			2003.83	1476.12			315.87	675.9
																						189.1	367.11	348.67	578.4																			2047.71	1462.18			307.92	666.51
																						189.2	366.98	345.41	582.7																			2095.41	1448.3			302.99	650.88
																						189.3	360.96	343.23	589.09																			2137.2	1427.39			298.89	639.54
																						189.4	359.41	341.04	593.14																			2190.86	1408.87			295.18	626.59
																						189.5	355.39	340.17	595.5																			2240.78	1392.88			291.81	611.99
																						189.6	354.12	336.6	599.3																			2285.18	1378.8			285.85	600.14
																						189.7	351.56	335.07	604.69																			2333.04	1363.28			281.84	585.5
																						189.8	352.27	334.89	607.15																			2380.99	1340.02			277.74	573.92
																						189.9	350	333.17	612.79																			2416.6	1326.78			273.49	564.28
																						190	345.3	331.31	615.98																			2469.94	1305.17			270.5	549.65
																						190.1	343.61	330.44	624.27																			2515.01	1295.46			268.17	538.18
																						190.2	343.23	330.63	625.39																			2563.61	1270.8			262.18	524.97
																						190.3	340.21	328.28	632.73																			2611	1249.5			260.02	512.92
																						190.4	340.63	327.36	635.26																			2658.23	1233.2			253.71	503.66
																						190.5	339.84	329.63	640.1																			2699.11	1214.78			251.68	491.13
																						190.6	338.73	329.12	646.09																			2739.71	1198.8			246.89	480.25
																						190.7	337.69	328.4	653.92																			2785.92	1181.4			245.21	470.04
																						190.8	338.59	329.53	657.52																			2822.22	1158.2			241.5	458.02
																						190.9	337.12	328.53	662.33																			2864.32	1136.66			240.64	449.25
																						191	339.3	328.27	666.83																			2906.74	1120.61			236.52	436.16
																						191.1	339.42	328.86	673.13																			2951.53	1104.24			234.32	427.97
																						191.2	338.16	331.58	678.87																			2982.59	1086.33			230.96	418.97
																						191.3	340.07	332.68	682.7																			3019.58	1066.87			226.19	410.66
																						191.4	342.22	333.56	688.86																			3057.07	1049.09			228.09	400.86
																						191.5	342.89	334.44	694.25																			3092.99	1034.46			225.1	393.73
																						191.6	344.14	335.12	700.35																			3125.83	1014.52			221.99	383.69
																						191.7	346.7	334.72	705.11																			3159.54	997.62			219.9	375.48
																						191.8	347.96	337.34	711.87																			3193.52	980.91			217.07	366.93
																						191.9	352.08	341.64	717.68																			3217.91	964.77			216.09	359.66
																						192	356.94	344.82	721.17																			3261.2	947.43			214.56	350.37
																						192.1	358.16	350.53	729.46																			3282.34	927.83			210.77	344.19
																						192.2	362.19	350.46	736.79																			3313.03	916.78			210.54	336.29
																						192.3	367.01	354.72	739.51																			3337.84	895.01			209.32	328.27
																						192.4	372.94	360.51	746.07																			3367.38	881.61			207.57	322.41
																						192.5	378.73	365.92	751.78																			3382.44	866.38			207.14	315.61
																						192.6	382.09	369.28	759.14																			3409.62	850.6			205.07	309.7
																						192.7	390.06	376.39	762.97																			3430.81	838.29			205.56	302.09
																						192.8	394.74	381.59	769.43																			3448.91	822.53			205.33	293.72
																						192.9	402.23	391.32	778.41																			3468.91	809.03			203.36	291.84
																						193	408.6	398.09	784.06																			3489.2	791.09			204.54	285.79
																						193.1	417.76	408.08	786.68																			3497.92	780.33			204.8	279.97
																						193.2	424.67	414.74	793.49																			3507.57	764.26			206.05	274.23
																						193.3	429.98	422.74	799.91																			3516.93	751.18			205.11	267.46
																						193.4	440.51	433.59	805.42																			3533.88	733.73			204.14	265.12
																						193.5	449.57	445.23	811.55																			3533.33	720.97			206.07	259.84
																						193.6	460.4	456.06	817.53																			3543.57	708.64			206.2	256
																						193.7	470.8	467.3	821.06																			3545.13	696.98			207.49	249.37
																						193.8	482.86	478.64	828.52																			3554.86	684.43			206.52	244.97
																						193.9	493.47	489.88	835.51																			3556.09	675			209.94	242.56
																						194	502.92	502.91	839.81																			3563.94	661.01			212.22	237.61
																						194.1	514.16	514.46	847.6																			3554.3	650.83			214.92	232.8
																						194.2	527.41	530.32	853.51																			3555.96	641.44			216.14	229.72
																						194.3	539.99	544.28	855.79																			3549.5	629.34			218.46	224.93
																						194.4	552.04	560.17	861.52																			3547.96	617.1			220.7	222.69
																						194.5	565.59	574	867.37																			3534.6	607.66			222.37	219.43
																						194.6	579.81	588.47	869.89																			3530.24	596.74			226.66	215.24
																						194.7	590.32	604.91	878.63																			3520.21	588.2			229.74	211.79
																						194.8	604.87	620.48	881.11																			3508.13	574.89			229.92	210.79
																						194.9	622.16		884.22																			3494.32	567.58			233.67
																						195	632.97		888.87																			3484.5	562.42			238.55
																						195.1	649.23		896.04																			3467.28	547.7			240.94
																						195.2	663.19		898.57																			3447.48	539.59			244.37
																						195.3	679.21		903.88																			3439.81	533.32			248.47
																						195.4	693.89		905.98																			3408.27	521.46			250.47
																						195.5	710.01		911.39																			3391.37	516.6			257.3
																						195.6	725.66		913.94																			3377.18	507.59			260.98
																						195.7	742.89		919.98																			3357.64	497.78			260.98
																						195.8	755.34		922.6																			3326.4	492.73			260.98
																						195.9	774.21		924.71																			3296.79	484.3			272.02
																						196	789.32		927.93																			3274.92	477.39			272.02
																						196.1	805.69		929.3																			3254.14	467.74			284.63
																						196.2	823.47		932.29																			3216.02	461.83			289.37
																						196.3	837.91		936.89																			3184.79	456.19			293.63
																						196.4	854.2		940.17																			3152.52	450.08			297.86
																						196.5	870.7		940.42																			3116.14	444.24			302.62
																						196.6	889.22		945																			3086.47	435.54			306.67
																						196.7	902.67		947.17																			3044.48	430.28			313.01
																						196.8	921.97		947.04																			3002.53	426.47			318.96
																						196.9	942.8		951.86																			2958.19	419.04			324.44
																						197	953.12		951.38																			2919.61	414.83			327.52
																						197.1	972.21		952.48																			2874.8	409.26			334.93
																						197.2	988.52		956.57																			2830.17	406.6			340.07
																						197.3	1006.66		955.34																			2787.62	400.51			347.11
																						197.4	1022.59		955.26																			2735.07	394.57			353.09
																						197.5	1040.58		958.26																			2686.53	390.03			360.33
																						197.6	1055.9		960.08																			2642.3	386.14			366.12
																						197.7	1073.51		956.36																			2592.33	381.69			370.78
																						197.8	1085.78		956.31																			2551.34	379.77			376.76
																						197.9	1103.06		958.39																			2498.7	374.91			383.96
																						198	1122.51		961.26																			2452.06	372.78			390.71
																						198.1	1136.91		958.6																			2398.79	367.11			394.11
																						198.2	1150.5		956.88																			2347.69	366.98			404.06
																						198.3	1164.13		959.55																			2301.42	360.96			408.16
																						198.4	1181.76		956.12																			2252.12	359.41			414.04
																						198.5	1195.09		955.74																			2207.81	355.39			421.52
																						198.6	1214.97		952.96																			2156.87	354.12			426.33
																						198.7	1228		952.91																			2108.84	351.56			433.78
																						198.8	1242.08		953.57																			2063.74	352.27			443.1
																						198.9	1256.86		949.31																			2010.77	350			446.51
																						199	1264.02		945.56																			1967.51	345.3			455
																						199.1	1286.6		945.67																			1923.53	343.61			459.73
																						199.2	1297.66		940.79																			1873.76	343.23			465.7
																						199.3	1313.27		942.79																			1830.24	340.21			473.36
																						199.4	1326.77		941.45																			1787.14	340.63			479.64
																						199.5	1331.42		935.91																			1744.17	339.84			487.52
																						199.6	1350.8		931.32																			1699.48	338.73			494.09
																						199.7	1357.91		930.87																			1655.27	337.69			498.34
[truncated: 5,791 more rows]
[truncated: 22 more columns]
