# Supplementary material for: Single‐cell transcriptomics of suprachiasmatic nuclei reveal a Prokineticin‐driven circadian network
Source: EMBO J. 2021 Sep 6;40(20):e108614. doi: 10.15252/embj.2021108614 (PMC8521297; doi:10.15252/embj.2021108614)
Supplement: Supplementary file 10 — Source Data for Figure 7 [file EMBJ-40-e108614-s006.xlsx]

## Sheet: Sheet1
ProkR2 Antagonist Data
A						B
Time, h	Vehicle	ProkR2A #1	ProkR2A #2					Vehicle treated CT23-20													Vehicle treated CT20-23													PKRA treated CT23-20													PKRA treated CT20-23
0	609.97	1554.06	899.95			Before - Cycle 1		100	100	100	100	100	100	100	100	100	100	100	100		100	100	100	100	100	100								100	100	100	100	100	100	100	100	100	100	100	100	100	100	100	100
0.1	590.44	1677.63	938.74			Before - Cycle 2		87.6	87.6	83.8	82.9	97	90.8	98.8	88.8	89.1	90.4	91.2	90		91.1	93.1	88.1	90.1	100	94.2								88.3	88.9	87.8	90.3	90.7	90.2	90.1	91	92.2	85.7	90.5	91.2	91.2	93.8	95	99.7
0.2	573.28	1752.45	990.31			Before - Cycle 3		78.5	77.1	72.7	71.8	93.4	84.4	86.9	79.1	78.1	84.4	84.5	83.9		83.5	85.7	74.9	74.9	94.7	89.9								81.5	81.2	76.9	81.4	80.1	83.7	80	84	84.3	79.2	83.5	84	83.6	88.8	89.6	93.9
0.3	557.96	1687.77	964.89			After - Cycle 1		80.6	74.4	68.8	67.7	100.2	87.3	88.8	79.8	77.3	76.8	77.3	78.6		71.6	78.7	69.6	56.1	81.4	76.5								73.7	75.7	69.1	76.3	76.3	81.3	78.9	80.1	84.3	82.9	78.9	71	76.1	56.9	29.6	56.2
0.4	542.68	1583.09	866.36			After - Cycle 2		70.1	63.4	55.7	59.7	88.2	58.8	66.9	69.8	71.4	71.2	77	70.2		63.9	72.4	63.6	56.4	77.3	70.1								68.1	69	62	69	67.7	70.6	67.2	72.5	71.3	72.6	68.6	70.8	63.5	67.8	48	76
0.5	524.93	1481.03	780.84			After - Cycle 3		64	59	53	53	83	54	66	64	70	67.9	76.7	66		59	66.8	60.6	54.1	74.6	63.2								63.5	63.3	58.4	63.4	58.8	65.4	60.8	66.9	64.8	63.1	66.3	67.1	59.7	65.4	55.4	71.1
0.6	511.07	1386.98	721.07
0.7	496.24	1282.94	680.93
0.8	482.61	1175.25	649.86
0.9	470.3	1068.26	622.48			C							D					For raw PMT data see supplementary source data
1	456.28	973	612.52
1.1	444.18	889.27	608.68			Control 23-20	Control 20-23	Prok2RA 23-20	Prok2RA 20-23				Baseline	Treatment	Washout
1.2	435.43	821.81	606.57			-0.1	-0.1	0	1.2				24.1	24.1	24
1.3	422.47	761.81	606			-0.3	-0.1	0	-0.4				24.3	24.3	24.2
1.4	410.63	716.14	605.51			-0.1	0	0	0.4				24.2	24.2	24.3
1.5	401.38	679.69	611.4			0	0	1.7	0				24.1	24.5	24.2
1.6	393.92	643.72	620.73			-0.1	-0.1	1.7	3.3				24	24.4	24.4
1.7	383.24	618.94	627.19			0.1	0.1	0.4	0.4				24	24.1	24.1
1.8	376.98	596.81	638.44			0.4		0	0.8				24.4	24.4	24.3
1.9	367.74	581.79	651.13			0		0	2.5				24.5	24.5	24.5
2	359.88	568	663.43			0.1		1.2	2				24.3	24.6	24.5
2.1	353.07	552.61	679.13			0		2.5	1.6				24	24.6	24.3
2.2	344.32	543.38	695.47			0		0	3.3				24.4	24.4	24.4
2.3	338.78	530.57	711.87			-0.3		0.8					24.1	24.4	23.9
2.4	333.59	520.66	732.95					1.2					24.6	24.5	24.3
2.5	326.03	510.2	746.68										24.5	24.6	24.3
2.6	320.51	500.6	766.52										24.5	24.5	24.5
2.7	317.44	492.19	785.48										24.2	25	24.5
2.8	310.5	483.57	808.53										24.5	24.6	24.5
2.9	304.48	474.59	823.63										24.5	24.7	24.8
3	301.57	464.76	843.5										24.2	24.8	24.4
3.1	297.83	455.77	861.87										24.4	24.9	24.4
3.2	293.74	447.83	881.67										24.5	24.9	24.5
3.3	289.12	436.81	898.47										24.1	24.9	24.4
3.4	287.98	427.74	920.46
3.5	284.62	421.1	939.63
3.6	281.7	411.43	957.09
3.7	278.08	403.06	976.31
3.8	277.16	395.9	997.29
3.9	274.3	389.07	1018.51
4	270.76	380.66	1038.71
4.1	270.84	373.26	1055.14
4.2	267.76	363.78	1072.84
4.3	267.6	356.19	1097.22
4.4	264.17	352.38	1119.49
4.5	263.84	344.81	1132.43
4.6	263.76	336.71	1160.2
4.7	262.17	329.19	1180.08
4.8	261.63	322.96	1203.14
4.9	261.56	318.93	1223.32
5	260.19	313.11	1246.28
5.1	261.93	306.31	1266.72
5.2	260.32	299.84	1291.37
5.3	259.16	294.52	1312.76
5.4	260.02	291.24	1337.06
5.5	260.14	286.46	1357.29
5.6	260.99	282.38	1381.05
5.7	260.14	278.81	1408.14
5.8	262.06	274.04	1431
5.9	261.31	270.48	1452.84
6	263.17	265.22	1479.1
6.1	263.32	260.96	1499.4
6.2	263.9	257.9	1525.57
6.3	265.82	256.94	1554.61
6.4	267.71	255.52	1578.1
6.5	269.79	252.13	1601.5
6.6	269.56	250.42	1628.64
6.7	270.78	246.4	1653.18
6.8	272.47	246.32	1678.5
6.9	275.16	247.21	1703.5
7	276.7	245.1	1723.3
7.1	281.5	241.64	1745.6
7.2	281.48	242.6	1777.67
7.3	284.09	242.62	1802.47
7.4	286.93	242.93	1826.16
7.5	289.63	241.22	1848.42
7.6	294.22	242.01	1870.52
7.7	297.02	241.71	1899.9
7.8	302.9	242.36	1924.53
7.9	304.97	244.21	1945.5
8	309.76	246.54	1963.91
8.1	316.28	248.01	1986.72
8.2	320.4	249.67	2010.67
8.3	325.54	253.66	2023.88
8.4	331.02	255.79	2055.94
8.5	338.12	255.97	2076.53
8.6	344.89	260.26	2098.53
8.7	353.03	262.21	2114.24
8.8	363.91	268.75	2139.91
8.9	372.04	273.05	2164.98
9	387.64	277.3	2180.25
9.1	399.12	282.22	2198.5
9.2	413.36	288.12	2214.79
9.3	428.12	291.58	2236.62
9.4	445.44	297.36	2256.57
9.5	464.33	301.88	2271.18
9.6	482.91	310.62	2290.33
9.7	506.21	315.63	2301.97
9.8	528.3	324.71	2321.05
9.9	554	332.57	2341.95
10	575.87	339.88	2348.28
10.1	607.71	347.39	2370.73
10.2	637.9	355.52	2376.91
10.3	664.46	363.03	2399.67
10.4	696.16	376.96	2405.84
10.5	729.23	383.7	2421.16
10.6	765.41	394.77	2431.8
10.7	797.3	406.94	2437.99
10.8	832.83	417.6	2452.41
10.9	866.37	429.94	2461.27
11	906.91	439.08	2473.98
11.1	943.32	450.66	2484.29
11.2	981.61	465.39	2485.82
11.3	1022.18	476.57	2496.97
11.4	1059.06	490.36	2507.42
11.5	1099.3	502	2508.1
11.6	1142.72	515.62	2517.32
11.7	1180	530.17	2521.48
11.8	1215.08	543.79	2528.39
11.9	1260.12	559.01	2533.3
12	1305.36	574.4	2533.08
12.1	1342.79	587.6	2536.17
12.2	1386.74	602.54	2539.72
12.3	1422.32	616.21	2543.48
12.4	1467.13	632.13	2544.56
12.5	1511.56	646.38	2544.5
12.6	1548.6	661.84	2543.03
12.7	1587.59	675.33	2539.2
12.8	1626.39	695.21	2537.79
12.9	1666.5	708.55	2528.07
13	1705.26	725.5	2532.24
13.1	1745.32	740.14	2520.68
13.2	1779.72	755.08	2518.15
13.3	1815.34	771.98	2515.1
13.4	1850.55	789.56	2505.21
13.5	1887.4	806.04	2489.12
13.6	1924.5	820.93	2482.76
13.7	1957.36	835.2	2474.51
13.8	1992.23	851.42	2466.68
13.9	2024.4	868.72	2450.45
14	2050.41	880.29	2437.6
14.1	2082.1	899.73	2422.19
14.2	2110.84	915.64	2409.61
14.3	2136.99	926.73	2396.34
14.4	2158.91	947.48	2376.34
14.5	2182.02	960.8	2360.29
14.6	2216.36	978.99	2342.42
14.7	2235.74	988.35	2331.2
14.8	2254.41	1005.14	2301.24
14.9	2272.72	1021.24	2277.77
15	2293.59	1034.07	2262.1
15.1	2313.66	1047.78	2239.05
15.2	2329.84	1062.6	2208.69
15.3	2347.67	1078.16	2187.67
15.4	2360.14	1090.97	2160.31
15.5	2375.86	1100.24	2127.82
15.6	2387.74	1114.94	2096.94
15.7	2395.37	1128.47	2065.89
15.8	2412.59	1138.39	2033.91
15.9	2419.87	1152.09	1997.05
16	2430.52	1162.26	1964.88
16.1	2431.16	1173.74	1927.65
16.2	2437.68	1181.41	1887.72
16.3	2440.67	1193.2	1853.47
16.4	2444.64	1207.33	1813.63
16.5	2448.29	1212.41	1775.18
16.6	2449.3	1219.84	1736.86
16.7	2450.02	1232.54	1695.97
16.8	2442.61	1236.87	1657.26
16.9	2445.34	1246.64	1619.48
17	2444.76	1253.64	1579.63
17.1	2433.11	1263.25	1537.73
17.2	2428.82	1265.73	1496.47
17.3	2419.09	1271.64	1463.86
17.4	2418.3	1278.22	1425.06
17.5	2407.21	1288.17	1389.09
17.6	2399.01	1283.92	1346.89
17.7	2388.39	1293.29	1314.16
17.8	2379.18	1295.29	1277.64
17.9	2370.69	1299.88	1244.23
18	2354.36	1299.47	1210.01
18.1	2342.6	1303.14	1179.87
18.2	2330.23	1297.99	1146.38
18.3	2315.83	1306.4	1113.18
18.4	2299.47	1308.87	1083.17
18.5	2283.6	1303.31	1050.61
18.6	2270.06	1306.28	1022.12
18.7	2248.28	1306.3	994.73
18.8	2222.84	1306.86	964.71
18.9	2209.01	1302.87	939.44
19	2184.5	1298.46	914.64
19.1	2158.52	1293.41	889.45
19.2	2129.72	1289.6	866.35
19.3	2104.57	1290.47	839.97
19.4	2075.7	1283.27	821.82
19.5	2048.67	1276.02	795.97
19.6	2020.21	1270.73	772.07
19.7	1986.81	1263.91	753.48
19.8	1946.73	1255.62	734.87
19.9	1918.34	1249.39	717.43
20	1885.97	1240.44	695.98
20.1	1842.54	1231.11	679.1
20.2	1809.6	1223.41	663.31
20.3	1768.32	1213.71	643.36
20.4	1734.58	1204.56	630.67
20.5	1696.54	1193.39	610.67
20.6	1655.66	1180.27	601.5
20.7	1616.02	1170.04	585.97
20.8	1580.73	1160.12	568.87
20.9	1542.68	1147.31	556.58
21	1504.98	1133.17	543.14
21.1	1463.86	1122.36	529.54
21.2	1434.16	1101.54	518.98
21.3	1392.42	1090.21	504.66
21.4	1354.67	1075.99	496.34
21.5	1311.31	1058.94	480.88
21.6	1278.21	1042.21	474.16
21.7	1243.63	1027.93	463.47
21.8	1208.13	1015.53	453.65
21.9	1173.97	995.81	443.66
22	1142.8	983.3	434.23
22.1	1107.08	961.92	426.07
22.2	1074.06	944.42	417.11
22.3	1041.58	928.92	409.52
22.4	1014	916.73	411.32
22.5	983.49	897.4	405.77
22.6	957.95	882.5	394.75
22.7	925.56	861.02	383.29
22.8	899.5	847.67	376.25
22.9	872.54	826.7	375.75
23	845.29	809.51	373.17
23.1	822.58	789.04	358.57
23.2	799.64	773.64	355
23.3	778.34	759.53	351.31
23.4	751.18	737.76	345.92
23.5	729.52	723.01	342.08
23.6	711.11	708.22	337.37
23.7	687.04	687.12	331.9
23.8	668.28	671.64	331.47
23.9	651.3	656.18	328.01
24	631.08	640.41	324.04
24.1	615.04	625.95	321.82
24.2	597.18	610.14	318.78
24.3	581.93	595.96	315.65
24.4	565.79	584.23	315.63
24.5	550.84	566.86	310.48
24.6	534.42	552.29	309.12
24.7	521.79	540.84	309.78
24.8	505.99	528.17	307.99
24.9	491.3	516.39	310.36
25	479.13	501.99	307.54
25.1	468.76	491.61	308.52
25.2	456.22	483.07	309.49
25.3	444.82	468.49	310.44
25.4	432.32	461.26	312.6
25.5	423.92	450.59	313.37
25.6	412.63	439.75	315.12
25.7	404.71	429.11	319.17
25.8	394.7	420.58	323.64
25.9	384.84	409.62	326.86
26	376.83	401.52	328.69
26.1	366.54	392.74	335.65
26.2	358.09	380.71	339.02
26.3	352.42	375.38	347.56
26.4	343.9	368.24	356.59
26.5	338.91	358.61	363.91
26.6	333.34	351.52	371.86
26.7	326.5	345.29	382.92
26.8	319.5	339.57	393.27
26.9	313.39	333.44	405.05
27	306.72	326.8	415.39
27.1	301.89	318.59	425.89
27.2	297.8	315.08	438.17
27.3	292.04	310.43	454.79
27.4	288	304.12	468.04
27.5	283.91	297.66	483.12
27.6	281.31	293.9	497.49
27.7	277.52	288.36	515.15
27.8	273.78	285.12	529.49
27.9	271.43	281.81	548.72
28	268.37	274.97	564.17
28.1	264.28	270.74	582.85
28.2	260.03	267.48	602.38
28.3	260.49	263.4	622.8
28.4	257.31	259.08	644.33
28.5	254.89	257.26	666.98
28.6	253.42	254.26	686.07
28.7	250.21	251.52	707.09
28.8	249.66	245.85	732.69
28.9	249.01	247.26	753.54
29	249.1	242.68	777.33
29.1	246.67	239.3	801.54
29.2	245.97	237.1	824.29
29.3	245.56	236.04	851.59
29.4	245.02	232.28	877.06
29.5	243.9	231.11	902.31
29.6	244.14	228.81	929.93
29.7	244.44	225.63	956.37
29.8	244.14	224.51	985.5
29.9	246.79	225.03	1014.03
30	244.31	221.21	1041.52
30.1	247.21	220.66	1065.88
30.2	245.02	220.1	1094.09
30.3	246.44	218.7	1123.19
30.4	246.2	217.58	1151.26
30.5	247	218.32	1176.62
30.6	249.32	215.89	1205.85
30.7	248.82	214.18	1235.47
30.8	250.78	214.48	1263.16
30.9	253.42	214.48	1293
31	254.09	213.99	1319.82
31.1	257.37	214.24	1351.34
31.2	258.73	211.72	1375.76
31.3	260.68	212.66	1409.27
31.4	262.91	213.24	1433.98
31.5	266.07	213.94	1461.66
31.6	266.44	212.45	1491.41
31.7	270.63	213.52	1522.83
31.8	272.82	214.3	1546.68
31.9	276.4	213.77	1578.76
32	279.57	214.72	1602.02
32.1	283.1	216.17	1632.5
32.2	286.63	217.63	1659.98
32.3	289.73	218.72	1682.99
32.4	294.33	220.06	1715.68
32.5	299.03	222.85	1739.05
32.6	302.51	222.67	1763.39
32.7	307.98	225.43	1792.93
32.8	312.16	227.29	1820.27
32.9	321.08	230.88	1848.98
33	327.3	231.04	1864.08
33.1	333.56	236.38	1889.3
33.2	340.89	236.89	1915.8
33.3	351.34	240.12	1936.1
33.4	357.29	246.31	1964.02
33.5	369.56	249.66	1984.61
33.6	380.91	254.46	2010.23
33.7	392.73	258.63	2029.19
33.8	405.53	264	2043.37
33.9	421.49	269.22	2066.89
34	435.46	273.04	2085.99
34.1	453.37	277.55	2102.18
34.2	473.2	282.41	2118.27
34.3	492.64	289.58	2137.15
34.4	512.8	296.42	2161.74
34.5	534.99	302.96	2171.64
34.6	557.79	309.54	2188.87
34.7	581.51	316.84	2206.11
34.8	606.88	323.48	2219.72
34.9	633.81	333.63	2236.24
35	663.64	342.88	2246.36
35.1	691.71	347.47	2259.91
35.2	721.29	358.95	2272.03
35.3	753.68	366.55	2288.68
35.4	786.11	379.13	2298.07
35.5	816.87	387.03	2314.03
35.6	850.41	398.03	2319.1
35.7	882.63	406.36	2326.91
35.8	912.7	416.1	2332.98
35.9	950.62	428.79	2350.23
36	984.5	440.56	2350.89
36.1	1021.43	452.07	2355.84
36.2	1054	465.18	2362.02
36.3	1089.62	476.3	2367.5
36.4	1125.12	493.64	2373.46
36.5	1157.04	506.72	2373.27
36.6	1193.73	517.53	2378.2
36.7	1226.59	530.06	2379.16
36.8	1266.06	545.32	2386.3
36.9	1297.67	558.58	2387.03
37	1339.12	575.21	2384.49
37.1	1369.94	586.93	2385.95
37.2	1409.24	601.96	2381.47
37.3	1441.83	615.3	2378.94
37.4	1469.15	633.22	2376.41
37.5	1506.09	643.02	2374.92
37.6	1536.84	661.19	2369.11
37.7	1572.84	675.73	2358.5
37.8	1598.53	692.03	2354.7
37.9	1634.03	711.32	2347.76
38	1668.63	723.74	2340.71
38.1	1692.27	739.33	2337.11
38.2	1721.04	755	2321.88
38.3	1750.12	770.47	2312.24
38.4	1780.8	785.76	2302.99
38.5	1802.29	801.31	2287.38
38.6	1823.18	819.65	2281.63
38.7	1850.78	833.42	2272.22
38.8	1873.09	848.57	2251.8
38.9	1894.4	862.9	2243.84
39	1920.48	875.76	2226.46
39.1	1938.54	894.01	2212.1
39.2	1961.32	905.92	2193.52
39.3	1970.58	923.47	2173.76
39.4	1989.37	937.83	2155.02
39.5	2004.48	954.36	2128.58
39.6	2016.58	963.99	2107.39
39.7	2029.59	978.86	2086.54
39.8	2042.01	994.16	2059.06
39.9	2054.5	1009.32	2031.31
40	2069.2	1020.79	2007.63
40.1	2078.74	1033.42	1973.07
40.2	2085.48	1045.57	1942.73
40.3	2094.6	1058.49	1910.89
40.4	2097.36	1072.96	1886.31
40.5	2109.22	1078.49	1853.51
40.6	2106.74	1092.88	1812.33
40.7	2113.9	1102.19	1781.04
40.8	2111.09	1115.74	1745.37
40.9	2113.08	1123.74	1711.46
41	2109.11	1134.46	1675.97
41.1	2105.69	1146.61	1636.01
41.2	2107.32	1152.57	1597.57
41.3	2104.07	1159.38	1567.96
41.4	2096.49	1168.52	1533.64
41.5	2096.23	1173.97	1498.66
41.6	2085.69	1184.36	1460.04
41.7	2078.19	1191.84	1426.78
41.8	2064.99	1197.23	1391.11
41.9	2059.53	1205.19	1355.53
42	2052.04	1208.68	1322.05
42.1	2037.27	1210.69	1289.16
42.2	2033.2	1220.92	1258.14
42.3	2014.44	1221.13	1223.48
42.4	2007.02	1229.59	1195.79
42.5	1993.61	1233.34	1165.89
42.6	1976.58	1231.45	1131.29
42.7	1961.26	1234.22	1104.13
42.8	1942.19	1240.67	1075.48
42.9	1930.71	1238.05	1048.09
43	1906.72	1241.07	1018.81
43.1	1894	1241.31	993.11
43.2	1872.55	1236.37	967.67
43.3	1849.77	1238.58	943.44
43.4	1825.86	1241.86	919.24
43.5	1803.07	1238.88	893.68
43.6	1770.72	1235.94	871.09
43.7	1748.49	1237.74	849.95
43.8	1722.16	1230.72	823.8
43.9	1692.59	1230.75	805.3
44	1662.8	1222.09	782.95
44.1	1642.12	1218.33	765.14
44.2	1606.42	1210.14	742.21
44.3	1578.14	1209.64	725.53
44.4	1545.73	1202.86	708.13
44.5	1519.08	1197.14	686.86
44.6	1486.21	1189.64	670.13
44.7	1456.61	1180.58	652.86
44.8	1422.26	1174.87	636.55
44.9	1393.4	1165.63	625.33
45	1359.2	1156.64	606.59
45.1	1327.93	1146.43	589.68
45.2	1298.56	1142.33	578.68
45.3	1265.23	1129.3	564.18
45.4	1236.83	1119.16	549.97
45.5	1207.13	1109.23	533.23
45.6	1173.58	1098.48	522.38
45.7	1145.61	1082.39	512.81
45.8	1118.27	1072.1	500.49
45.9	1086.73	1063.3	488.27
46	1059.52	1045.17	475.02
46.1	1031.19	1033.3	466.6
46.2	1003.83	1021.06	453.23
46.3	976.64	1003.84	446.24
46.4	949.19	993.57	435.45
46.5	927.39	980.72	426.34
46.6	902.9	961.24	418.69
46.7	875.33	946.11	409.82
46.8	851.51	931.72	400.51
46.9	826.37	915.94	395.03
47	808.29	900.81	388.39
47.1	785.1	883.6	379.65
47.2	762.42	867.67	372.82
47.3	743.73	852.28	366.77
47.4	722.59	836.02	361.11
47.5	703.28	818.5	353.83
47.6	685.66	802.08	349.09
47.7	671.19	786.43	343.07
47.8	651.65	768.92	339.11
47.9	630	757.08	335.21
48	617.44	738.69	329.36
48.1	598.98	722.76	325.51
48.2	586.53	705.3	322.14
48.3	570.87	693.38	319.49
48.4	554.99	679.51	315.58
48.5	541.3	661.89	309.21
48.6	528.48	645.08	307.59
48.7	513.49	631.66	305.57
48.8	500.71	618.12	302.5
48.9	490.21	604.47	302.21
49	477.71	588.32	298.14
49.1	466	573.7	296.78
49.2	455.26	558.84	294.8
49.3	443.8	548.86	293.25
49.4	436.29	537.73	293.46
49.5	423.38	522.63	289.9
49.6	415.04	511.16	290.05
49.7	403.61	500.21	292.32
49.8	395.16	488.16	292.24
49.9	385.66	477.57	292.83
50	378.07	469.19	293.71
50.1	371.17	456.79	294.45
50.2	362.14	445.77	296.89
50.3	356.14	435.67	298.61
50.4	346.39	427.04	304.38
50.5	342.3	415.68	307.59
50.6	334.04	407.43	313.21
50.7	328.79	399.12	318.17
50.8	322.42	391.39	324.88
50.9	316.14	384.73	333.88
51	310.62	372.76	337.97
51.1	304.68	367.53	344.43
51.2	301.32	358.6	353.82
51.3	295.13	352.51	361.48
51.4	290.7	345.12	374.76
51.5	286.46	338.24	385.66
51.6	284.6	331.44	393.29
51.7	279.1	325.91	408.34
51.8	274.66	318.97	418.74
51.9	270.66	313.56	434.02
52	268.44	307.72	445.99
52.1	264.59	300.28	460.89
52.2	260.99	297.46	477.28
52.3	258.74	290.69	491.78
52.4	255.82	287.58	509.93
52.5	254.23	281.23	526.01
52.6	252.39	277.04	543.65
52.7	248.99	273.59	562.27
52.8	248.56	269.47	580.43
52.9	245.49	266.56	600.16
53	244.72	260.66	619.68
53.1	243.07	257.84	640.77
53.2	242.79	254.27	662.29
53.3	239.56	251.18	684.7
53.4	239.83	248.31	708.18
53.5	236.49	242.64	727.2
53.6	237.62	240.48	750.23
53.7	236.88	236.59	775.14
53.8	235.68	234.72	800.87
53.9	236.24	232.48	824.8
54	234.68	228.92	849.02
54.1	236.77	228.24	874.89
54.2	234.8	225.58	897.98
54.3	233.52	222.43	927.46
54.4	234.93	221.72	953.96
54.5	234.58	218.69	979.83
54.6	236.16	217.03	1004.71
54.7	236.04	214.02	1031.71
54.8	237.1	214.12	1060.13
54.9	236.5	214.49	1087.64
55	238.48	211.61	1114.02
55.1	238.1	211.51	1143.8
55.2	237.86	210.86	1170.48
55.3	240.34	209.52	1199.26
55.4	241.09	208.21	1224.3
55.5	243.67	206.43	1254.68
55.6	245.19	207.17	1282.62
55.7	245.94	205.31	1310.19
55.8	249.68	203.66	1337.93
55.9	249.96	206.54	1365.13
56	252.06	204.92	1391.68
56.1	254.14	204.91	1418.64
56.2	256.57	203.32	1446.4
56.3	258.77	204.18	1474.47
56.4	260.94	204.72	1496.65
56.5	266.53	203.24	1522.55
56.6	268.42	203.73	1551.13
56.7	273.01	203.8	1574.97
56.8	276.4	205.31	1599.6
56.9	281.19	205.97	1626.03
57	284.6	208.46	1650.54
57.1	291.59	208.08	1680.86
57.2	295.53	210.43	1703.51
57.3	303.42	210.71	1729.1
57.4	309.61	213.84	1751.8
57.5	317.47	214.02	1771.98
57.6	326.94	215.09	1794.49
57.7	336.36	219.34	1815.55
57.8	344.37	221.24	1837.1
57.9	355.76	224.86	1857.97
58	368.94	227.28	1878.95
58.1	381.45	231.64	1900.25
58.2	394.93	232.98	1918.47
58.3	408.82	236.71	1935.77
58.4	425.4	242.28	1953.57
58.5	442.58	243.66	1969.37
58.6	459.34	249.82	1986.89
58.7	480.5	252.85	2006.97
58.8	500.12	258.47	2025.73
58.9	520.22	265.3	2040.79
59	544.9	270.7	2056.11
59.1	567.96	277.1	2073.89
59.2	590.13	281.7	2081.51
59.3	617.12	288.02	2096.83
59.4	641.73	295.57	2110.4
59.5	665.06	304.87	2124.72
59.6	693.87	309.05	2138.56
59.7	722.77	316.94	2151.54
59.8	748.67	325.09	2156.82
59.9	779.23	334.89	2171.29
60	809.53	341.68	2178.83
60.1	837.28	352.28	2188.33
60.2	870.14	359.37	2199.06
60.3	897.78	372.66	2200.28
60.4	928.79	382.12	2214.42
60.5	963.23	391.2	2216.46
60.6	990.68	399.2	2223.08
60.7	1022.07	413.39	2231.3
60.8	1054.43	421.42	2239.06
60.9	1085.73	437.47	2238.53
61	1117.18	446.02	2238.14
61.1	1145.59	459.46	2247.9
61.2	1179.2	473.11	2250.37
61.3	1209.01	487.24	2248.14
61.4	1240.51	498.18	2249.53
61.5	1269.86	509.81	2250.42
61.6	1296.74	524.06	2249.11
61.7	1326.24	536.7	2249.57
61.8	1355.19	550.93	2242.31
61.9	1382.82	565.41	2239.78
62	1411.61	580.03	2236.98
62.1	1443.31	593.77	2232.36
62.2	1468.87	608.59	2224.78
62.3	1494.03	624.19	2220.45
62.4	1519.67	637	2219.19
62.5	1540.24	651.72	2211.61
62.6	1567.01	668.11	2200.74
62.7	1591.44	682.66	2194.94
62.8	1612.88	694.72	2179.01
62.9	1631.43	713.7	2180.01
63	1654.83	725.42	2168.3
63.1	1675.1	740.81	2156.38
63.2	1692.12	758.2	2142.03
63.3	1712.14	769.84	2129.27
63.4	1727	785.27	2117.68
63.5	1750.11	795.97	2102.42
63.6	1765.69	814.1	2087.51
63.7	1777.32	829.39	2071.77
63.8	1791.33	841.17	2049.92
63.9	1802.34	858.66	2042.82
64	1815.31	871.11	2015.64
64.1	1826.22	886.29	1997.63
64.2	1834.21	900.02	1969.07
64.3	1846.5	910.91	1946.16
64.4	1855.99	923.72	1925.19
64.5	1862.31	936.76	1901.82
64.6	1868.42	946.09	1871.09
64.7	1872.19	961.98	1840.98
64.8	1873.38	972.72	1814.41
64.9	1878.74	985	1786.34
65	1881.39	998.41	1753.19
65.1	1885.34	1008.65	1722.06
65.2	1884.38	1017.19	1693.38
65.3	1880.79	1030.69	1663.24
65.4	1891.01	1040.06	1629.07
65.5	2139.28	1046.57	1592.5
65.6	1892.4	1059.4	1565.19
65.7	1880.87	1071.68	1532.2
65.8	1868.5	1077.61	1498.67
65.9	1859.77	1084.8	1468.34
66	1853.07	1095.35	1429.82
66.1	1841.98	1103.26	1399.71
66.2	1830.87	1109.28	1366.83
66.3	1826.56	1115.06	1336.77
66.4	1820.99	1123.24	1303.67
66.5	1808.24	1136.39	1280.18
66.6	1801.29	1135.47	1242.11
66.7	1788	1143.63	1214.17
66.8	1777.82	1150.83	1179.96
66.9	1762.2	1150.66	1156.64
67	1750.52	1157.09	1125.82
67.1	1734.49	1163.47	1096.89
67.2	1721.34	1163.66	1069.99
67.3	1703.63	1170.33	1044.01
67.4	1689.33	1174.36	1020.59
67.5	1666.08	1174.7	995.38
67.6	1650.72	1171.36	965.14
67.7	1628.82	1177.03	947.05
67.8	1612.74	1178.13	917.36
67.9	1588.7	1178.41	901.09
68	1563.56	1178.19	875.11
68.1	1539.63	1176.96	853.39
68.2	1520.77	1174.56	833.04
68.3	1499.78	1173.2	814.14
68.4	1472.58	1175.2	792.71
68.5	1446	1168.7	772.46
68.6	1419.03	1167.12	752.89
68.7	1394.82	1161.98	736.56
68.8	1369.22	1158.94	715.55
68.9	1340.28	1155.46	700.14
69	1316.11	1148.74	683.55
69.1	1289.67	1143.62	667.3
69.2	1260.81	1138.9	648.32
69.3	1235.38	1135.09	633.6
69.4	1209.09	1125.4	621.04
69.5	1178.94	1119.34	603.82
69.6	1153.93	1111.5	589.92
69.7	1129.01	1102.83	574.76
69.8	1098.78	1095.19	562.86
69.9	1077	1087.17	550.43
70	1046.08	1077.54	535.78
70.1	1024.76	1067.51	521.33
70.2	999.99	1060.08	512.65
70.3	976.73	1047.01	501.09
70.4	951.76	1040.98	486.91
70.5	928.17	1027.21	474.9
70.6	903.39	1017.49	465.07
70.7	883.61	1004.58	456.58
70.8	861.42	992.37	445.61
70.9	840.38	980.42	439.79
71	819.19	965.29	428.02
71.1	799.37	953.22	418.42
71.2	778.86	940.31	411.22
71.3	757.83	926.47	402.67
71.4	737.49	912.43	393.4
71.5	718.59	896.85	385.87
71.6	703.4	884.96	378.45
71.7	684.83	870.93	373.01
71.8	667.08	852.47	364.51
71.9	651.98	839.09	359.68
72	635.59	821.06	352.36
72.1	619	806.43	346.86
72.2	603.27	793.9	337.93
72.3	592.88	777.37	335.02
72.4	575.14	763.39	331.3
72.5	561.43	745.33	322.92
72.6	545.86	726.4	319.46
72.7	536.08	714.32	314.9
72.8	524.2	700.2	311.36
72.9	509.44	683.77	308.23
73	495.99	669.41	303.72
73.1	485.68	654.11	300.23
73.2	473.92	641.53	296.84
73.3	464.14	624.24	294.3
73.4	452.77	612.52	292.74
73.5	444.14	598.09	290.79
73.6	432.27	583.76	290.18
73.7	424.99	572.12	284.74
73.8	414.51	558.54	285.4
73.9	406.41	547.04	286.26
74	396.34	534.11	284.8
74.1	389.6	520.42	282.36
74.2	381.04	509.15	282.45
74.3	373.89	499.04	283.4
74.4	365.54	489.09	286.06
74.5	359.97	475.74	286.87
74.6	349.86	464.53	288.31
74.7	344.09	456.7	290.03
74.8	338.28	446.57	292.39
74.9	332.81	436.29	296.58
75	327.11	426.06	302.63
75.1	319.79	420.34	306.09
75.2	312.37	407.79	312.64
75.3	310.06	400.64	314.12
75.4	303.28	392.48	321.91
75.5	298.39	384.91	329.91
75.6	295.31	375.37	337.27
75.7	288.73	367.2	344.34
75.8	286.37	363	352.96
75.9	280.56	353.11	365.2
76	276.34	348.62	374.73
76.1	273.8	340.91	383.78
76.2	271.49	335.4	395.48
76.3	267.72	325.74	408.04
76.4	264.09	322.43	420.16
76.5	259.44	315.12	433.44
76.6	257.26	310.76	447.32
76.7	253.5	302.6	463.7
76.8	252.87	298.7	476.72
76.9	248.81	294.83	493.78
77	247.18	286.82	508.3
77.1	244.09	281.34	528.43
77.2	242.84	277.63	549.42
77.3	240.1	274.22	564.68
77.4	239.2	269.36	582.18
77.5	239.18	266.12	601.15
77.6	235.9	260.62	622.64
77.7	233.59	257.83	642.13
77.8	235	252.77	663.07
77.9	233.04	250.88	684.87
78	232.63	248.62	707.67
78.1	231.97	244.12	728.04
78.2	231.2	240.08	751.94
78.3	228.42	237.92	774.16
78.4	229.36	234.35	796.53
78.5	228.63	229.7	821.62
78.6	228.98	228.84	846.75
78.7	228.51	227.33	869.44
78.8	229.1	224.14	891.64
78.9	227.82	222.07	919.69
79	229.19	219.82	943.96
79.1	228.74	219.1	967.12
79.2	229.5	214.97	991.69
79.3	229.39	212.48	1017.89
79.4	230.69	212.58	1040.3
79.5	232.23	209.63	1064.88
79.6	232.84	208.72	1089.73
79.7	233.13	207.81	1115.38
79.8	234.22	207.97	1142
79.9	235.92	205.53	1170.77
80	239.38	202.94	1195.09
80.1	240.96	201.25	1219.6
80.2	241.14	202.51	1243.97
80.3	243.42	201.27	1270.37
80.4	247.12	201.26	1295.63
80.5	249.92	200.71	1320.99
80.6	254.66	199.34	1344.01
80.7	257.43	197.73	1365.81
80.8	260.78	199.77	1398.43
80.9	267.06	199.52	1422.33
81	268.81	199.55	1444.74
81.1	274.29	197.58	1472.18
81.2	281.61	198.8	1495.48
81.3	286.39	200.57	1517.41
81.4	292.08	201.41	1545.84
81.5	298.18	199.24	1568.12
81.6	305.76	200.32	1588.33
81.7	314.2	201.72	1611.14
81.8	322.54	202.53	1631.72
81.9	333.13	204.03	1654.63
82	342.23	206.08	1677.78
82.1	352.62	204.58	1692.36
82.2	367.7	207.21	1716.84
82.3	379.07	209.08	1733.88
82.4	390.97	212.96	1753.69
82.5	406.62	214.4	1773.03
82.6	421.39	217.1	1790.72
82.7	436.89	217.76	1812.87
82.8	453.07	221.77	1824.6
82.9	471.32	226.93	1846.21
83	490.2	229.64	1855.96
83.1	509.39	232.77	1877.42
83.2	526.19	234.47	1893.29
83.3	548.55	240.98	1906.97
83.4	570.96	245.76	1920
83.5	588.88	250.29	1932.29
83.6	612.04	255.56	1950.16
83.7	636.4	262.07	1962.25
83.8	659.14	266.27	1976.1
83.9	684.82	274.12	1987.33
84	707.19	280.01	1999.77
84.1	733	286.67	2008.99
84.2	759.1	294.6	2020.59
84.3	782.22	302.58	2027.04
84.4	810.04	311.74	2037.28
84.5	836.83	318.5	2045.41
84.6	863.17	327.08	2056.11
84.7	887.57	335.52	2065.91
84.8	915.96	343.99	2069.7
84.9	940.68	356.5	2083.59
85	967.33	364.18	2085.3
85.1	993.81	373.48	2092.46
85.2	1018.3	384.59	2098.27
85.3	1046.72	397.98	2105.4
85.4	1071.32	408.1	2107.14
85.5	1098.15	419.74	2108.44
85.6	1124.45	428.48	2111.58
85.7	1150	442.46	2113.91
85.8	1175.86	453.2	2116.54
85.9	1199.83	464.64	2120
86	1224.48	480.55	2114.99
86.1	1246.76	492.6	2114.91
86.2	1270.17	507.53	2115.22
86.3	1293.61	519.59	2112.02
86.4	1318.7	535.82	2110.28
86.5	1341.34	547.58	2107.5
86.6	1362.54	561.66	2103
86.7	1383.64	574.79	2096.32
86.8	1402.86	589.81	2090.44
86.9	1423.5	604.76	2080.9
87	1441.09	616.49	2077.17
87.1	1457.18	630.43	2066.53
87.2	1478.16	645.52	2058.94
87.3	1496.4	658.07	2049.71
87.4	1510.49	673.97	2043.38
87.5	1521.91	686.24	2036.06
87.6	1540.22	700.69	2023.3
87.7	1554.14	717.21	2011.6
87.8	1564.82	731.57	1997.67
87.9	1580	744.4	1991.55
88	1587.74	759.81	1972.86
88.1	1599.56	774.96	1954.4
88.2	1604.28	784.96	1940.51
88.3	1613.57	801.06	1920.58
88.4	1619.34	815.82	1900.12
88.5	1631.62	827.63	1881.06
88.6	1635.64	842.16	1858.02
88.7	1637.93	855.5	1839.72
88.8	1642	867.56	1813.61
88.9	1646.9	881.37	1790.44
89	1648.42	892.3	1761.44
89.1	1653.87	905.67	1737.29
89.2	1650.48	919.77	1713.06
89.3	1654.99	930.07	1685.45
89.4	1657.84	944.13	1660.58
89.5	1655.8	954.12	1627.38
89.6	1645.49	967.57	1599.29
89.7	1645.44	975.61	1567.68
89.8	1642.84	987.5	1537.43
89.9	1637.86	997.97	1512.33
90	1633.4	1007.42	1477.16
90.1	1627.54	1015.37	1452.1
90.2	1622.89	1024.92	1418.19
90.3	1613.78	1036.62	1385.94
90.4	1606.97	1044.94	1354.9
90.5	1604.79	1052.6	1325.01
90.6	1599.06	1061.01	1301
90.7	1585.06	1066.4	1268.89
90.8	1576.22	1077.62	1243.1
90.9	1565.71	1084.07	1214.04
91	1555.28	1089.44	1180.9
91.1	1545.09	1095.43	1161.2
91.2	1533.16	1101.63	1132.16
91.3	1521.48	1108.49	1101.32
91.4	1508.57	1110.43	1078.13
91.5	1489.51	1116.47	1048.69
91.6	1475.06	1121.18	1021.89
91.7	1462.42	1122.64	999.45
91.8	1443.76	1127.84	978.02
91.9	1423.54	1132.13	951.96
92	1404.18	1131.19	933.01
92.1	1388.36	1133.77	909.07
92.2	1371.71	1134.17	887.64
92.3	1350.19	1134.47	864.78
92.4	1327.41	1137.94	844.24
92.5	1305.48	1135.96	821.73
92.6	1285.46	1138.85	800.96
92.7	1263.93	1139.43	782.08
92.8	1241.71	1138.92	762.77
92.9	1221.37	1134.5	744.67
93	1196.52	1132.37	726.27
93.1	1172.11	1131.04	710.73
93.2	1153.46	1127.8	691.57
93.3	1133.01	1126.02	675.53
93.4	1108.7	1123.12	658.98
93.5	1089.2	1117.21	642.49
93.6	1067.64	1113.83	627.34
93.7	1040.64	1108.57	612.32
93.8	1020.24	1104.3	598.78
93.9	1000.53	1097.67	585.28
94	974.38	1092.07	571.41
94.1	956.36	1084.91	555.22
94.2	934.68	1076.42	544.87
94.3	912.41	1069.75	529.48
94.4	895.46	1059.11	517.36
94.5	875.33	1051.88	504.09
94.6	851.56	1046.27	494.13
94.7	833.54	1034.42	480.89
94.8	816.59	1025.11	470.36
94.9	794.2	1016.21	462.66
95	777.63	1007.2	450.64
95.1	757.54	995.43	439.48
95.2	743.51	986.38	434.28
95.3	724.51	971.42	422.89
95.4	707.77	960.25	413.37
95.5	691.69	254624	17275.7
95.6	673.69	321157	3939.35
95.7	659.19	922.74	485.56
95.8	643.4	909.53	433.04
95.9	628.1	894.6	408.88
96	612.28	880.38	392.54
96.1	600.58	867.51	383.22
96.2	585.85	851.24	373.21
96.3	572.97	837.63	364.56
96.4	558.17	822.21	356.65
96.5	545.39	805.48	349.94
96.6	535.92	792.95	346.25
96.7	523.72	777.73	336.91
96.8	512.03	762.53	336.17
96.9	499.52	748.44	333.49
97	488.18	733.48	331.58
97.1	479.19	718.85	332.12
97.2	334.03	702.11	332.51
97.3	596.57	690.62	335.71
97.4	535.46	673.57	338.32
97.5	457.68	660.94	342.39
97.6	440.78	646.98	347.22
97.7	428.24	632.96	349.56
97.8	418.4	619.9	351.4
97.9	407.31	604.73	355.83
98	399.82	592.72	358.72
98.1	391.31	581.34	363.4
98.2	383.19	566.25	366.32
98.3	376.18	551.28	370
98.4	370.71	543.4	371.53
98.5	362.28	529.14	374.32
98.6	356.67	518.37	376.66
98.7	352.2	505.62	377.87
98.8	345.92	495.79	378.29
98.9	339.54	488.32	379.92
99	337.24	474.7	377.99
99.1	335.08	465.48	381.59
99.2	330.46	455.53	379.91
99.3	327.6	445.98	378.43
99.4	321.44	438.41	382.29
99.5	320.2	541312	58092.5
99.6	318.36	263432	57563.4
99.7	312.17	408.5	378.74
99.8	309.39	399.96	380.39
99.9	308.09	392.56	377.77
100	304.79	385.92	377.39
100.1	302.97	376.1	376.98
100.2	298.78	368.21	375.94
100.3	296.65	358.99	377.29
100.4	296.22	353.29	374.57
100.5	291.64	347.33	375.42
100.6	290.88	337.89	375.84
100.7	287.44	332.38	373.76
100.8	287.06	324.53	373.71
100.9	282.67	319.46	373.95
101	280.97	313.54	374.16
101.1	277.6	307.74	376.22
101.2	276.99	301.55	376.04
101.3	273.18	296.91	375.62
101.4	271.03	289.38	374.53
101.5	270.49	286.73	378.15
101.6	267.14	280.72	378.13
101.7	265.67	273.54	379.09
101.8	262.91	270.8	380.61
101.9	263.86	267.5	380.93
102	260.46	262.82	386.02
102.1	258.82	256.62	388.12
102.2	257.06	253.74	390.94
102.3	253.98	250.18	394.32
102.4	253.32	104021	96551.4
102.5	252.46	74712.1	65660.7
102.6	248.98	462.12	408.38
102.7	250.1	349.47	412.22
102.8	246.59	306.38	414.31
102.9	244.48	287.5	418.79
103	245.41	274.47	427.48
103.1	243.33	265.33	429.53
103.2	243.51	257.59	435.58
103.3	241.24	251.14	441.03
103.4	241.43	244.99	448.42
103.5	240.76	240.33	455.72
103.6	241.23	236.54	461.22
103.7	239.03	231.74	469.04
103.8	238.73	232.89	476.09
103.9	237.6	226.89	481.29
104	240.23	227.58	489.35
104.1	240.28	225.39	500.66
104.2	238.5	226.02	508.81
104.3	239.71	223.97	513.37
104.4	241.71	223.09	524.94
104.5	240.62	224.48	533.51
104.6	240.83	222.64	540.99
104.7	244.2	221.5	548.67
104.8	244.43	221.16	559.62
104.9	245.33	222.27	568.18
105	247.13	221.29	579.28
105.1	250.48	222.41	588.17
105.2	250.77	219.03	599.12
105.3	255.18	223.52	607.84
105.4	257.72	220.71	616.66
105.5	263.08	222.23	628.8
105.6	268.01	219.46	640.02
105.7	271.13	219.97	647.82
105.8	275.29	219.71	655.26
105.9	281.66	219.42	665.29
106	288.51	219.51	676.54
106.1	295.82	217.27	684.2
106.2	301.79	217.03	696.57
106.3	311.78	216.81	703.81
106.4	319.21	218.2	719.37
106.5	330.61	216.98	726
106.6	339.79	216.78	739.05
106.7	354.26	214.89	747.79
106.8	365.3	216.96	755.74
106.9	378.27	216.11	769.32
107	394.67	216.1	779.26
107.1	406.27	215.88	786.16
107.2	422.82	216.76	798.48
107.3	438.08	217.61	805.13
107.4	455.88	217.09	818.27
107.5	473.27	219.84	829.27
107.6	492.41	219.04	838.93
107.7	511.41	219.06	845.82
107.8	530.26	219.64	857.57
107.9	550.7	221.63	867.42
108	571.48	224.02	877.28
108.1	588.82	223.88	885.5
108.2	610.06	225.39	896.56
108.3	636.21	226.77	904.81
108.4	657.31	230.29	916.58
108.5	679.74	231.59	926.95
108.6	702.51	232.47	935.15
108.7	728.86	234.17	943.48
108.8	749.81	237.94	951.69
108.9	778.06	240.04	960.02
109	799.48	244.31	964.63
109.1	822.28	245.9	976.34
109.2	846.71	250.33	984.02
109.3	872.22	252.49	994.05
109.4	896.04	256.3	995.93
109.5	920.54	261.63	1004.71
109.6	946.06	265.74	1011.44
109.7	967.91	269.01	1019.73
109.8	994.06	274.11	1026.09
109.9	1015.81	280.96	1031.17
110	1037.78	286.63	1038.27
110.1	1063.11	291.1	1038.68
110.2	1084.5	297.8	1041.91
110.3	1105.24	302.52	1051.67
110.4	1126.81	308.59	1052.84
110.5	1146.26	316.16	1059.97
110.6	1171.66	320.78	1063.5
110.7	1193.26	329.99	1065.48
110.8	1210.54	335.93	1071.64
110.9	1233.93	342.71	1069.62
111	1251.87	351.39	1071.49
111.1	1267.48	356.8	1075.84
111.2	1293.76	364.27	1070.64
111.3	1309.56	369.99	1073.51
111.4	1329.26	377.4	1070.09
111.5	1343.03	291433	60846
111.6	1362.48	456296	43471.7
111.7	1377.3	403.29	1078.3
111.8	1392.96	410.77	1072.62
111.9	1405.41	420.94	1072.26
112	1417.14	428.39	1062.36
112.1	1434.51	438.12	1061.47
112.2	1445.38	446.11	1054.99
112.3	1458.02	453.23	1049.5
112.4	1470.18	460.99	1045.41
112.5	1478.67	474.17	1039.56
112.6	1489.98	481.88	1033.02
112.7	1501.33	489.87	1028.04
112.8	1506.92	498.3	1019.76
112.9	1512.99	508.16	1010.46
113	1519.13	517.96	1004.66
113.1	1524.51	526.36	995.57
113.2	1529.62	536.97	987.18
113.3	1530.04	544.06	978.18
113.4	1533.39	552.64	970.97
113.5	1533.88	562.26	958.66
113.6	1538.46	575.24	950.68
113.7	1536.44	582.43	938.17
113.8	1541.11	594.29	931.76
113.9	1536.2	598.93	917.86
114	1537.01	608.33	908.34
114.1	1534.26	619.43	893.2
114.2	1529.91	624.64	882.93
114.3	1523.78	634.89	873.07
114.4	1524.49	645.16	856.14
114.5	1512.54	653.52	845.33
114.6	1514.28	660.58	836.84
114.7	1506.66	672.32	822.33
114.8	1501.34	679.4	809.1
114.9	1494.97	686.37	801.22
115	1483.11	692.59	783.16
115.1	1476.3	330213	41341.7
115.2	1465	1.02615e+06	129942
115.3	1461.31	720.21	750.46
115.4	1452.12	727.2	740.76
115.5	1439.91	730.57	721.23
115.6	1426.74	738.54	712.31
115.7	1415.92	743.02	702.08
115.8	1400.52	748.65	687.62
115.9	1389.21	751.41	672.13
116	1380.36	756.67	661.83
116.1	1362.39	760.8	652.23
116.2	1347.64	767.99	642.2
116.3	1334.02	768.89	629.73
116.4	1313.82	771.96	619.31
116.5	1301.88	776.59	611.11
116.6	1283.61	779.62	597.98
116.7	1267.8	784.51	587.48
116.8	1248.41	786.4	576.81
116.9	1227.82	785.44	566.73
117	1211.17	787.86	558.54
117.1	1188.86	788.73	548.06
117.2	1176.38	791.91	538.96
117.3	1152.37	790.68	533.07
117.4	1133.46	793.99	521.87
117.5	1112.61	791.19	513.53
117.6	1094.95	793.39	503.86
117.7	1074.93	791.82	498.07
117.8	1052.81	788.92	490.22
117.9	1032.78	789.63	484.02
118	1014.14	787.76	473.37
118.1	988.42	786.01	464.89
118.2	972.61	786.64	459.61
118.3	947.19	778.77	451.18
118.4	932.98	779.47	445.47
118.5	908.32	775.02	437.69
118.6	890.91	767.76	430.66
118.7	869.98	764.21	425.85
118.8	851.28	760.96	419.12
118.9	833.43	756.09	412.97
119	814.6	746.47	407.14
119.1	794.76	741.16	401.01
119.2	776.93	737.26	396.69
119.3	760.82	730.3	392.59
119.4	741.29	727.42	385.04
119.5	722.68	721.11	380.06
119.6	704.9	708.37	376.52
119.7	688.32	703.97	370.29
119.8	672.18	696.42	365.33
119.9	660.42	688.92	361.68
120	645.94	681.57	356.37
120.1	631.94	671.77	354.28
120.2	615.83	665.01	349.47
120.3	602.02	653.12	346.93
120.4	589.53	647.18	343.31
120.5	574.57	639.8	339.86
120.6	565.66	633.46	368.05
120.7	549.18	631.3	347.98
120.8	536.16	610.56	330.07
120.9	527.54	603.9	328.03
121	514.46	593.44	323.1
121.1	503	582.07	322.11
121.2	491.67	573.8	321.49
121.3	479.94	564.3	317.29
121.4	471.78	556.18	315.79
121.5	457.57	546.89	313
121.6	450.8	536.74	310.16
121.7	441.98	528.72	309.85
121.8	431.72	517.46	306.18
121.9	422.5	511.33	308.19
122	414.56	502.9	306.94
122.1	405.67	493.39	300.02
122.2	397.61	484.32	300.98
122.3	389.12	477.91	299.54
122.4	380.78	467.18	299.86
122.5	373.69	459.96	299.63
122.6	364.94	451.99	297.73
122.7	359.88	446.91	298.24
122.8	353.97	436.9	297.8
122.9	345.08	429.27	296.62
123	339.39	422.41	296.36
123.1	332.22	414.42	300.49
123.2	325.87	406.19	300.52
123.3	318.92	399.43	300
123.4	314.54	392.19	302.13
123.5	308.92	385.35	304.72
123.6	305.29	380.3	306.63
123.7	300.69	374.17	308.9
123.8	293	367.43	309.27
123.9	288.63	359.86	314.3
124	285.83	353.77	318.2
124.1	281.05	348.52	323.3
124.2	276.08	344.48	328.14
124.3	272.2	336.47	333.6
124.4	269.53	332.47	337.11
124.5	265.4	326.15	342.86
124.6	260.19	322.03	349.47
124.7	257.96	317.83	357.84
124.8	254.99	309.99	366.86
124.9	253.69	306.06	374.89
125	248.03	301.62	380.98
125.1	245.39	297.11	390.76
125.2	242.91	293.89	401.27
125.3	242	288.55	410.87
125.4	238.47	284.46	420.78
125.5	234.41	280.08	429.71
125.6	235.1	275.41	439.9
125.7	231.51	273.24	454.29
125.8	229.42	268.89	465.59
125.9	227.12	266.76	477.33
126	225.22	262.54	490.97
126.1	223.4	258.9	503.79
126.2	223.08	256.31	516.32
126.3	221.84	252.9	529.85
126.4	220.6	249.24	544.3
126.5	217.92	246.42	558.41
126.6	216.81	241.63	573.82
126.7	215.07	242.59	588.48
126.8	215.1	237.18	605.04
126.9	212.92	235.43	618.09
127	214.74	231.08	636.47
127.1	210.72	231.36	650.55
127.2	211.65	228.68	670.05
127.3	210.19	224.02	684.4
127.4	211.93	222.89	703.63
127.5	208.8	220.45	721.15
127.6	209.83	219.93	735.89
127.7	210.02	217.96	753.21
127.8	210.01	215.18	770.79
127.9	208.63	213.39	788.43
128	211.88	211.21	810.24
128.1	210.91	210.61	823.15
128.2	211.82	207.92	845.36
128.3	211.47	207.59	858.94
128.4	211.19	206.49	883.21
128.5	212.3	204.12	898.92
128.6	213.81	202.69	917.11
128.7	215.14	201.58	934.49
128.8	216.1	200.12	957.01
128.9	217.93	199.07	972.94
129	219.36	198.7	987.56
129.1	219.9	197.18	1008.18
129.2	223.47	196.68	1027.89
129.3	224.03	195.73	1048.69
129.4	226.54	194.92	1065.9
129.5	229.21	194.33	1086.57
129.6	232.49	192.82	1101.62
129.7	235.6	195.42	1121.95
129.8	238.62	193.28	1139.83
129.9	243.04	192.46	1155.9
130	247.68	192.37	1177.24
130.1	252.62	191.66	1194.18
130.2	259.73	192.72	1213.82
130.3	265.31	190.64	1227.62
130.4	269.92	191.47	1245.32
130.5	277.91	189.34	1263.78
130.6	285.99	191.65	1282.38
130.7	294.57	191.55	1300.41
130.8	305.12	191	1314.58
130.9	315.43	192.21	1332.32
131	323.12	192.12	1348.08
131.1	335.27	194.61	1360.31
131.2	350.5	193.11	1378.69
131.3	362.58	195.12	1391.98
131.4	375.21	195.2	1409.02
131.5	388.58	195.66	1425.7
131.6	404.82	197.37	1436.82
131.7	418.69	199.07	1453.82
131.8	435.33	199.2	1464.67
131.9	451.76	200.29	1481
132	469.66	202.88	1494.79
132.1	487.96	204.14	1503.97
132.2	504.8	206.04	1517.02
132.3	523.24	208.27	1528.16
132.4	544.34	210.31	1539.11
132.5	562.29	213.22	1550.94
132.6	583.61	216.3	1563.37
132.7	603.43	220.87	1573.19
132.8	625.82	222.23	1580.8
132.9	643.78	225.93	1592.48
133	667.41	231.32	1599.24
133.1	685.9	233.25	1610.32
133.2	711.09	240.29	1615.04
133.3	731.97	243.47	1622.5
133.4	754.5	249.2	1629.43
133.5	775.63	254.42	1629.1
133.6	798.67	261.82	1641.74
133.7	822.59	268.12	1648.19
133.8	842.46	274.35	1648.72
133.9	864.02	279.23	1655.08
134	889.38	287.16	1660.54
134.1	911.16	295.69	1663.21
134.2	930.63	305.29	1668.53
134.3	952.71	310.89	1668.86
134.4	978.13	319.63	1669.24
134.5	995.08	328.13	1667.06
134.6	1016.71	338.64	1675.77
134.7	1037.12	348.41	1673.42
134.8	1059.23	357.38	1675.2
134.9	1075.54	367.08	1675.4
135	1096.93	377.13	1668.64
135.1	1116.44	389.14	1668.27
135.2	1137.56	400.96	1667.37
135.3	1155.8	410.34	1664.47
135.4	1174.82	420.9	1659.29
135.5	1191.54	431.09	1655.68
135.6	1208.52	444.16	1652.07
135.7	1221.28	456.4	1642.29
135.8	1237.97	468.03	1637.52
135.9	1256.17	478.91	1627.77
136	1273.1	490.72	1625.87
136.1	1284.22	501.84	1611.98
136.2	1301.43	512.72	1607.69
136.3	1311.64	524.64	1593.69
136.4	1326.59	538.58	1584.28
136.5	1334.94	553.63	1566.19
136.6	1342.81	563.7	1557.71
136.7	1352.93	577.1	1548.87
136.8	1362.22	588.07	1528.95
136.9	1370	601.78	1516.52
137	1379.64	612.22	1503.07
137.1	1384.67	625.12	1486.5
137.2	1391.83	641.83	1468.5
137.3	1393.91	650.31	1451.81
137.4	1399.61	665.5	1430.29
137.5	1405.71	675.97	1419.47
137.6	1408.59	687.21	1395.68
137.7	1410.23	702.17	1376.58
137.8	1416.38	713.56	1357.25
137.9	1414.94	725.13	1335.51
138	1417.97	735.63	1314.87
138.1	1412.49	747.87	1297.46
138.2	1410.33	761.44	1274.63
138.3	1408.61	774.16	1256.76
138.4	1407.17	779.41	1234.24
138.5	1406.86	790.52	1213.03
138.6	1400.03	803.57	1191.58
138.7	1396.99	816.06	1169.23
138.8	1392.87	824.41	1148.39
138.9	1386.41	836.23	1128.21
139	1379.5	847.12	1107.43
139.1	1377.29	855.67	1091.1
139.2	1369.62	866.93	1067.3
139.3	1364.97	874.47	1047.65
139.4	1353.84	887.4	1030.96
139.5	1345.98	893.2	1004.83
139.6	1340.13	900.88	984.96
139.7	1324.51	912.5	966.81
139.8	1316.02	921.45	947.1
139.9	1305.27	922.81	925.04
140	1292.87	934	910.37
140.1	1279.66	940.59	891.7
140.2	1268.3	945.23	873.26
140.3	1255.29	951.93	853.6
140.4	1234.32	959.24	837.14
140.5	1222.43	965.93	820.84
140.6	1206.56	973.64	803.78
140.7	1191.28	977.5	788.56
140.8	1178.81	982.12	772.5
140.9	1160.43	987.29	754.06
141	1143.19	989.4	738.66
141.1	1123.73	995.49	722.5
141.2	1109.42	997.78	708.94
141.3	1090.43	1001.59	695.2
141.4	1070.29	1001.47	679.04
141.5	1055.3	1004.81	664.4
141.6	1034.23	1009.38	651.42
141.7	1014.59	1014.33	639.89
141.8	998.2	1007.32	623.53
141.9	978.34	1008.54	611.63
142	958.64	1013.03	599.5
142.1	945.02	1014.07	584.94
142.2	922.23	1013.73	577.31
142.3	903.83	1011	564.23
142.4	884.18	1007.04	550.91
142.5	872.74	1007.39	541.84
142.6	850.46	1005.5	532.08
142.7	835.9	1006.74	520.93
142.8	813.58	1000.76	511.38
142.9	799.08	993.71	499.43
143	781.24	989.75	492.66
143.1	767.48	988.79	479.91
143.2	751.28	982.25	471.17
143.3	736.34	981.42	462.2
143.4	720.26	972.2	452.66
143.5	704.68	967.97	446.02
143.6	687.02	964.03	435.4
143.7	673.54	954.18	427.26
143.8	660.46	947.92	420.03
143.9	643.82	937.53	413.36
144	633.77	933.59	406.57
144.1	619.29	924.26	401.62
144.2	602.25	917.33	391.8
144.3	588.14	908.43	384.49
144.4	575.58	898.09	379.16
144.5	566.96	890.65	370.57
144.6	553.18	880.08	365.58
144.7	539.81	869.26	361.17
144.8	530.3	858.01	353.58
144.9	519.19	850.16	350.36
145	509	836.87	344.74
145.1	498.42	824.55	338.41
145.2	489.44	811.61	334.41
145.3	476.74	799.66	330.18
145.4	466.3	786.56	324.64
145.5	458.88	774.41	319.59
145.6	447.2	761.63	315.61
145.7	438.88	747.69	313.43
145.8	430.11	736.61	308.03
145.9	422.41	725.93	304.22
146	414.16	710.32	301.9
146.1	404.97	696.93	298.81
146.2	396.64	685.8	296.02
146.3	390.73	674.03	293.03
146.4	379.73	657.76	291.22
146.5	373.61	647.36	286.42
146.6	367.62	635.96	286.06
146.7	360.43	623.68	282.9
146.8	355.99	612.02	279.52
146.9	348.87	600.26	277.46
147	343.1	585.92	278.74
147.1	334.83	573.19	275.93
147.2	328.09	564.92	275.5
147.3	322.06	550.88	273.78
147.4	317.87	540.52	272.23
147.5	311.91	534.33	272.88
147.6	307.57	521.73	273.97
147.7	302.8	508.57	274.67
147.8	296.76	500.71	271.22
147.9	293.83	488.49	274.11
148	286.38	479.49	273.12
148.1	283.96	467.87	275.38
148.2	279.36	461.63	280.08
148.3	276.09	452.48	279.84
148.4	268.69	440.12	283.51
148.5	266.04	432.01	287.28
148.6	262.81	422.7	290.08
148.7	262.04	415.88	296.58
148.8	255.27	408.96	299.48
148.9	252.02	397.72	306.31
149	250.72	389.74	312.27
149.1	247.48	381.76	317.52
149.2	243.88	374.84	324.88
149.3	242.01	368.12	331.73
149.4	238.61	361.68	341.36
149.5	235.77	356.48	349.62
149.6	233.19	347.82	354.03
149.7	230.83	343.34	365.08
149.8	229.1	335.47	372.68
149.9	225.32	326.86	385.17
150	226	323.08	394.62
150.1	223.64	316.73	406.1
150.2	220.91	310.61	416.89
150.3	220.28	304.9	429.81
150.4	219.49	300.47	439.68
150.5	217.26	293.6	454.19
150.6	215.29	289.27	465
150.7	214.47	286.44	477.7
150.8	213.71	279.61	490.93
150.9	212.19	275.04	505.88
151	211.49	269.99	519.58
151.1	209.57	267.92	533.09
151.2	210.49	263.34	550.21
151.3	210.42	258.68	564.13
151.4	209.04	254.52	576.88
151.5	207.04	251.11	595.64
151.6	207.67	248.09	611.83
151.7	208.96	243.1	628.53
151.8	207.08	239.92	645
151.9	207.56	236.43	659.26
152	207.93	232.31	674.5
152.1	208.58	230.23	691.32
152.2	208.27	229.48	710.03
152.3	208.62	222.82	725.61
152.4	206.79	220.88	743.12
152.5	207.68	218.4	761.88
152.6	208.59	216.95	779.34
152.7	210.02	215.31	796.14
152.8	209.97	211.89	814.39
152.9	212.24	208.8	829.58
153	212.64	206.93	849.5
153.1	215.23	205.32	867.75
153.2	215.11	203.65	884.57
153.3	217.4	199.96	902.53
153.4	220.21	200.4	919.16
153.5	221.66	198.69	935.82
153.6	223.57	196.29	953.95
153.7	224.73	197.1	973.7
153.8	227.49	193.91	983.86
153.9	230.46	191.83	1004.13
154	234.7	190.76	1020.13
154.1	236.99	189.82	1036.61
154.2	239.3	190.45	1055.41
154.3	245.22	187.64	1069.63
154.4	250.09	186.24	1085.13
154.5	254.67	186.53	1103.44
154.6	262.47	184.54	1119.98
154.7	267.46	185.45	1133.08
154.8	274.21	182.57	1149.76
154.9	280.63	183.53	1166.9
155	288.03	182.27	1180.04
155.1	298.28	181.99	1193.69
155.2	308.31	183.97	1212.11
155.3	316.96	182.37	1223.57
155.4	328.67	180.6	1237.69
155.5	339.83	181.93	1252.29
155.6	352.39	183.14	1266.92
155.7	360.54	185.01	1282.9
155.8	375.89	182.37	1290.48
155.9	390.33	181.68	1306.12
156	404.43	183.52	1320.41
156.1	418.07	184.02	1332.5
156.2	435.06	185.09	1343.67
156.3	450.03	185.38	1357.18
156.4	466.32	186.53	1367.97
156.5	483.94	186.64	1378.07
156.6	498.21	188.47	1387.91
156.7	519.49	190.66	1394.98
156.8	537.1	192.12	1404.99
156.9	556.36	193.39	1416.14
157	574.34	194.75	1424.74
157.1	592.6	197.8	1434.46
157.2	611.76	202.27	1441.18
157.3	631.92	202.87	1448.91
157.4	655.03	206.59	1452.73
157.5	673.74	210.49	1468.84
157.6	694.02	210.5	1469.64
157.7	714.51	217.31	1477.81
157.8	738.91	220.21	1481.61
157.9	756.21	224.55	1484.13
158	776.46	228.42	1493.77
158.1	799.07	233.5	1494.58
158.2	818.3	241.48	1494.13
158.3	841.53	245.96	1502.61
158.4	864.86	251.87	1506.62
158.5	882.31	257.3	1506.55
158.6	897.79	264.1	1506.57
158.7	923.99	271.42	1505.72
158.8	943.19	276.38	1505.98
158.9	963.46	284.82	1510.73
159	984.78	294.76	1506.26
159.1	1005.04	301.64	1505.17
159.2	1024.09	311.83	1507.39
159.3	1040.36	319.21	1501.14
159.4	1060.01	328.62	1498.93
159.5	1075.6	338.8	1496.09
159.6	1093.69	346.93	1489.43
159.7	1108.52	357.01	1486.02
159.8	1129.52	366.77	1483.29
159.9	1147.87	376.77	1474.56
160	1159.11	386.18	1467.8
160.1	1176.17	400.4	1457.57
160.2	1191.06	409.64	1453.12
160.3	1204.73	419.16	1441.9
160.4	1217.07	429.09	1433.1
160.5	1233.68	441.62	1419.62
160.6	1242.88	451.44	1407.36
160.7	1256.03	466.13	1403.52
160.8	1263.02	473.88	1385.31
160.9	1276.66	486.94	1372.76
161	1283.04	501.31	1361.81
161.1	1297.29	513.13	1343.6
161.2	1303.87	525.37	1328.78
161.3	1309.37	535.5	1313.4
161.4	1316.98	547.38	1296.75
161.5	1322.73	560.86	1284.5
161.6	1324.3	570.5	1267.58
161.7	1327.72	584.07	1248.44
161.8	1336.04	594.94	1233.68
161.9	1333.97	607	1214.93
162	1337.9	619.91	1193.81
162.1	1344.16	632.76	1180.96
162.2	1343.82	644.82	1158.24
162.3	1339.86	655.68	1143.66
162.4	1342.62	671.22	1125.67
162.5	1346.49	679.41	1103.68
162.6	1347.01	692.37	1089.24
162.7	1341.99	704.73	1066.49
162.8	1337.31	713.59	1049.18
162.9	1336.56	724.4	1027.63
163	1331.94	739.09	1012.49
163.1	1325.83	746.95	993.36
163.2	1321.92	761.83	975.34
163.3	1316.2	771.12	952.98
163.4	1315.22	778.61	937.39
163.5	1305.94	791.08	919.67
163.6	1301.59	801.31	901.61
163.7	1295.63	808.71	883.69
163.8	1288.01	818.13	863.42
163.9	1278.77	828.71	847.05
164	1272.1	839.27	828.29
164.1	1264.48	845.79	813.39
164.2	1253.76	859.42	798.21
164.3	1242.1	859.74	781.1
164.4	1232.07	871.8	763.92
164.5	1224.49	879.18	749.66
164.6	1205.37	885.66	733.62
164.7	1197.5	893.96	717
164.8	1183.98	897.98	701.8
164.9	1171.32	907.69	688.4
165	1152.26	916.28	673.11
165.1	1139.07	916.21	657.67
165.2	1123.26	924.53	647.83
165.3	1113.08	932.78	632.69
165.4	1094.46	933.05	619.83
165.5	1078.94	939.51	606.45
165.6	1063.18	943.72	592.8
165.7	1045.54	947.6	580.74
165.8	1030.09	946.73	569.69
165.9	1012.3	955.24	555.46
166	998.67	956.33	542.12
166.1	975.44	962.11	534.6
166.2	961.23	962.45	522.76
166.3	943	965.55	511.12
166.4	929.19	963.06	502.92
166.5	910.07	968.08	491.46
166.6	889.38	966.7	481.2
166.7	877.2	971.05	473.69
166.8	856.6	969.39	463.23
166.9	839.77	973.26	452.42
167	822.69	969.3	445.2
167.1	806.76	969.19	434.28
167.2	790.6	966.49	424.59
167.3	773.41	966.97	419.8
167.4	758.69	964.82	410.07
167.5	743.4	964.13	398.72
167.6	727.22	960.01	396.57
167.7	711.71	955.82	388.64
167.8	693.89	954.38	378.99
167.9	683.42	952.53	372.25
168	667.81	942.77	364.54
168.1	653.94	942.43	358.37
168.2	642.71	936.58	351.52
168.3	629.91	930.94	345.71
168.4	613.43	929.31	338.96
168.5	601.18	918.72	333.22
168.6	586.86	913.46	326.06
168.7	575.19	906.89	322.37
168.8	565.19	899.42	315.67
168.9	550.97	890.48	312.2
169	539.14	885.44	306.39
169.1	527.42	877.44	301.88
169.2	516.63	870.71	297.97
169.3	505.6	858.79	291.57
169.4	496.89	848.81	289.79
169.5	486.02	839.72	284.21
169.6	473.94	828.71	280.5
169.7	466.6	821.58	277.07
169.8	457.91	808.88	272.28
169.9	447.37	799.54	266.51
170	439.76	789.29	264.8
170.1	429.22	776.27	261.56
170.2	422.7	766.27	259.69
170.3	415.19	755.59	257.06
170.4	404.19	742.33	253.41
170.5	396.23	728.89	250.79
170.6	389.3	717.57	247.97
170.7	381.86	707.5	245.69
170.8	376.92	693.67	242.73
170.9	368.74	680.28	239.62
171	362.21	668.61	240.04
171.1	353.64	656.44	237.22
171.2	349.07	645.18	235.27
171.3	340.74	630.93	233.33
171.4	336.91	621.76	233.33
171.5	328.48	611.04	230.9
171.6	323.66	596.16	231.01
171.7	318.39	585.56	230.76
171.8	313.13	576.38	229.19
171.9	307.81	565.53	229.71
172	301.69	552.16	230.19
172.1	297.79	539.19	231
172.2	292.48	533.63	231.97
172.3	288.5	520.27	232.93
172.4	283.41	508.88	233.37
172.5	280.8	497.29	237.46
172.6	274.56	488.91	237.9
172.7	270.38	478.8	243.01
172.8	266.77	468.72	244.36
172.9	265.86	460.36	249.29
173	258.29	451.42	252.22
173.1	258.47	443.79	257.83
173.2	253.42	433.54	263.07
173.3	249.96	422.97	266.6
173.4	246.8	417.11	275.02
173.5	243.14	409.9	279.11
173.6	240.06	401.75	286.77
173.7	237.72	393.56	295.63
173.8	236.67	384.4	301.53
173.9	233.94	378.42	312.11
174	230.27	369.19	316.49
174.1	227.93	363.51	328.8
174.2	224.72	356.37	337.63
174.3	222.33	348.23	346.71
174.4	219.92	344.26	368.4
174.5	219.53	337.2	368.53
174.6	216.23	329.05	381.69
174.7	214.99	325.76	399.43
174.8	215.38	319.39	404.98
174.9	212.58	312.03	417.13
175	209.76	305.87	427.5
175.1	210.07	299.32	442.22
175.2	208.72	295.7	458.66
175.3	205.87	290.52	471.12
175.4	205.97	286.6	484.16
175.5	207.21	281.4	500
175.6	205.17	274.72	513.99
175.7	203.33	272.34	530.3
175.8	202.99	265.72	545.5
175.9	200.6	262.95	560.94
176	203.06	258.58	578.53
176.1	201.03	252.2	594.01
176.2	200.64	249.59	610.27
176.3	201.99	244.5	629.6
176.4	199.31	243.63	646.07
176.5	200.3	239.41	659.54
176.6	198.26	235.59	677.84
176.7	199.79	233.25	697.94
176.8	199.78	228.07	711.8
176.9	200.43	224.98	728.49
177	200.44	223.54	744.68
177.1	199.61	217.87	759.51
177.2	201.48	216.96	784.09
177.3	205.04	214.07	797.41
177.4	203.56	213.33	816.71
177.5	205.79	210.44	833.09
177.6	205.83	208.29	851.61
177.7	206.63	205.8	872.19
177.8	209.61	201.38	885.7
177.9	211.23	200.71	902.28
178	212.91	198.57	921.42
178.1	214.19	195.4	933.26
178.2	218.7	194.96	957.18
178.3	221.14	193.41	968.82
178.4	223.46	192.87	985.8
178.5	228.84	190.64	1004.77
178.6	231.3	188.7	1019.17
178.7	237.56	188.71	1040.59
178.8	240.94	186.38	1054.51
178.9	249	184.2	1069.94
179	253.91	182.89	1086.53
179.1	262.1	183.84	1099.45
179.2	269.01	182.32	1117.98
179.3	276.78	181.96	1129.23
179.4	284.94	179.86	1142.82
179.5	293.57	179.61	1158.21
179.6	304.08	178.27	1172.77
179.7	315	178.03	1193.1
179.8	323.91	179.92	1205.51
179.9	334.98	177.21	1214.11
180	348.99	176.7	1230.04
180.1	360.28	177.55	1243.76
180.2	370.91	177.01	1259.41
180.3	389.21	176.57	1270.66
180.4	402.5	176.34	1281.12
180.5	416.1	176.46	1294.17
180.6	428.92	176.69	1306.51
180.7	444.72	177.32	1313.75
180.8	460.11	177.67	1326.05
180.9	477.62	179.59	1335.43
181	494.5	179.62	1348.21
181.1	513.16	181.96	1357.51
181.2	529.86	182.66	1364.72
181.3	548.1	182.26	1372.68
181.4	566.97	184.62	1382.33
181.5	580.08	186.06	1392.2
181.6	599.22	186.03	1395.15
181.7	618.68	191.25	1409.67
181.8	636.23	191.23	1414.74
181.9	656.48	192.52	1417.93
182	677.41	195.44	1424.08
182.1	694.74	197.46	1433.42
182.2	715.33	202.5	1440.23
182.3	734.56	203.98	1440.33
182.4	753.7	206.69	1443.93
182.5	771.49	212.12	1444.94
182.6	794.52	215.36	1452.18
182.7	810.93	220.75	1456.19
182.8	828.35	223.49	1456.18
182.9	849	228.19	1458.84
183	866.54	232.02	1457.74
183.1	888.44	238.32	1460.76
183.2	905.63	244.68	1466.9
183.3	922.98	246.99	1461.31
183.4	940.37	255.54	1464.49
183.5	958.83	262.47	1462.81
183.6	976.26	268.68	1459.31
183.7	993.58	277.51	1459.24
183.8	1011.26	284.32	1455.02
183.9	1027.41	290.74	1448.82
184	1044.32	297.79	1449.21
184.1	1056.6	307.11	1442.54
184.2	1072.91	315.64	1437.78
184.3	1088.56	323.34	1431.58
184.4	1098.03	331.81	1431.63
184.5	1113.1	342.3	1420.91
184.6	1128.51	352.69	1415.08
184.7	1138.13	360.77	1407.24
184.8	1152.13	368.01	1399.43
184.9	1165.22	380.92	1388.22
185	1175.2	390.41	1375.57
185.1	1186.88	399.77	1366.15
185.2	1190.13	412.89	1358.99
185.3	1202.49	423.22	1340.97
185.4	1209.07	434	1332.82
185.5	1219.28	443.06	1316.94
185.6	1222.87	453.72	1306.04
185.7	1231.22	465.98	1288.04
185.8	1238.9	476.18	1272.9
185.9	1239.28	486.54	1258.34
186	1247.83	497.82	1242.77
186.1	1250.07	510.06	1224.25
186.2	1253.47	521.79	1208.72
186.3	1261.66	529.49	1190.13
186.4	1259.33	543.49	1174.72
186.5	1264.92	556.27	1152.9
186.6	1259.84	564.7	1137.27
186.7	1262.03	577.37	1119.1
186.8	1261.41	587	1101.78
186.9	1260.27	600.11	1084.68
187	1258.71	610.93	1062.74
187.1	1255.79	621.63	1044.96
187.2	1256.8	633.16	1023.57
187.3	1248.91	647.01	1007.92
187.4	1248.24	655.89	985.89
187.5	1247.02	668.86	973.27
187.6	1240.57	678.71	950.44
187.7	1234.63	692.3	933.63
187.8	1231.17	700.8	914.14
187.9	1223.57	711.58	893.63
188	1217.43	718.07	879.61
188.1	1211.66	728.39	862.37
188.2	1205.72	740.17	845.3
188.3	1196.62	753.12	826.91
188.4	1184.16	760.94	808.97
188.5	1178.12	768.57	791.4
188.6	1169.02	777.38	777.4
188.7	1156.28	787.18	764.6
188.8	1146.49	796.36	744.79
188.9	1136.09	803.73	728.84
189	1123.92	814.3	713.21
189.1	1111.26	820.62	699.97
189.2	1100.21	829.56	688.49
189.3	1086.51	839.3	671.76
189.4	1073.62	845.72	655.98
189.5	1058.14	854.51	641.31
189.6	1040.36	862.61	630.24
189.7	1027.13	867.05	618.2
189.8	1013.06	874.23	601.43
189.9	996.37	881.42	588.57
190	983.58	884.73	575.83
190.1	968.64	891.69	565.96
190.2	952.31	895.3	554.43
190.3	934.79	901.62	543.73
190.4	919.18	904.41	530.31
190.5	907.16	908.01	521.37
190.6	888.8	922.97	538.69
190.7	875.16	932.74	541.14
190.8	858.02	934.02	529.13
190.9	839.76	938.31	518.16
191	822.23	942.74	508.66
191.1	809.06	933.55	477.23
191.2	791.83	928.31	449.5
191.3	779.88	929.07	438.53
191.4	762.63	929.36	430.39
191.5	749.79	928.46	421.3
191.6	731.08	928.49	413.59
191.7	715.88	930.31	405.31
191.8	702.7	929.51	396.49
191.9	690.33	927.84	388.6
192	673.97	923.58	379.69
192.1	661.67	926.78	372.43
192.2	650.32	926.85	365.19
192.3	634.59	923.38	359.19
192.4	622.34	921.88	350.3
192.5	611.11	915.55	346.11
192.6	598.11	912.29	335.43
192.7	584.23	909.57	331.12
192.8	572.23	907.28	325.85
192.9	562.92	904.01	320.34
193	549.96	896.14	314.81
193.1	535.8	890.87	308.21
193.2	526.01	890.3	303.03
193.3	514.94	881.84	296.83
193.4	508.28	871.12	293.8
193.5	496.07	868.62	286.68
193.6	487.31	860.1	284.32
193.7	477.19	857.93	281.88
193.8	465.68	847.99	276.72
193.9	458.3	839.34	269.76
194	447.47	831.31	265.81
194.1	438.7	820.46	264.37
194.2	429.19	813.76	259.74
194.3	421.28	805.18	256.55
194.4	414.32	794.77	252.38
194.5	405.6	785.99	250.1
194.6	397.69	774.18	244.74
194.7	389.64	765.82	244.39
194.8	383.68	755.69	240.17
194.9	375.14	743.28	236.57
195	367.72	731.7	233.86
195.1	362.33	724.61	248.96
195.2	355.69	708.59	231.2
195.3	347.51	695.96	228.38
195.4	342.82	684.48	225.49
195.5	336.24	673.17	224.96
195.6	331.52	664.96	221.79
195.7	324.2	655.57	222.86
195.8	319.3	640.94	221.16
195.9	312.66	627.98	219
196	307.71	618.69	219.16
196.1	301.44	609.18	220.89
196.2	298.99	596.33	221.18
196.3	295.19	583.57	220.16
196.4	288.27	571.39	221.21
196.5	283	561.81	220.73
196.6	278.42	552.07	222.35
196.7	276.22	542.67	224.7
196.8	272.2	530.89	226.93
196.9	264.92	520.93	230
197	262.8	512.24	231.77
197.1	259.73	500.29	235.01
197.2	256.08	493	239.67
197.3	253	480.51	243.44
197.4	246.93	471.61	248.09
197.5	245.39	462.59	251.92
197.6	241.08	453.64	258.36
197.7	240.14	445.66	263.38
197.8	236.09	435.62	271.37
197.9	234.18	424.24	276.2
198	231.8	420.72	284.2
198.1	226.9	410.1	290.95
198.2	225.39	403.43	299.25
198.3	222.86	392.53	308.23
198.4	222.34	386.81	317.91
198.5	220.34	378.63	327.96
198.6	218.17	371.7	337.42
198.7	215.06	368.89	347.58
198.8	214.5	359.64	357.04
198.9	211.08	350.62	366.47
199	209.01	343.81	380.96
199.1	207.42	338.33	391.28
199.2	206.69	331.98	404.54
199.3	205.24	326.76	416.8
199.4	204.13	319.81	429.28
199.5	203.48	313.66	442.76
199.6	200.92	306.87	454.32
[truncated: 493 more rows]
[truncated: 8 more columns]
