# Supplementary material for: Single‐cell transcriptomics of suprachiasmatic nuclei reveal a Prokineticin‐driven circadian network
Source: EMBO J. 2021 Sep 6;40(20):e108614. doi: 10.15252/embj.2021108614 (PMC8521297; doi:10.15252/embj.2021108614)
Supplement: Supplementary file 11 — Source Data for Figure 8 [file EMBJ-40-e108614-s008.xlsx]

## Sheet: Fig 7 A-H
	A		D		B													C							G								H
	Raw PMT data				Peak-to-peak data													Period lengthening calcs							Order of population restoration comparison								Period at baseline, 1 AAV, both AAVs
	PK2.Cre Rep		PKR2.Cre Rep																	Baseline	PK2.Cre	PK2 and PKR2.Cre			PK2 - PKR2.Cre	PKR2 - PK2.Cre									Prok2.Cre first						ProkR2.Cre first
0	1575.26		5958.9		Slice 1		21.8	21.6	22.1	25.6	25.8	24.8	26	25.3	25.2			Slice 1		21.8	25.4	25.5			25.5	23.4							Baseline		21.8	22.7	22	22.5	21.4		22.4	21.5	21.8	22	22.3	22.2
0.1	1550.47		6115.94		Slice 2		23.2	22.4	22.6	23.7	24.2	24.2	23.6	23.7	23.7			Slice 2		22.7	24	23.7			23.7	24.1							1 AAV		25.4	24	23.4	25.3	23.3		23.5	23.6	23.3	22.2	22.8	23
0.2	1526.1		6265.23		Slice 3		22.5	21.8	21.8	23.7	23.5	23	23.7	22.5	22.6			Slice 3		22	23.4	22.9			22.9	25.5							both AAVs		25.5	23.7	22.9	25	24.9		23.4	24.1	25.5	25	26.6	23.5
0.3	1500.38		6420.06		Slice 4		22.4	22.3	22.9	24.6	25.8	25.4	25.3	25	24.8			Slice 4		22.5	25.3	25			25	25
0.4	1473.37		6590.93		Slice 5		21	22.2	20.9	23.1	23.4	23.5	26.4	24.4	23.8			Slice 11		21.4	23.3	24.9			24.9	26.6
0.5	1453.97		6746.21																							23.5
0.6	1433.11		6886.3		E													F
0.7	1408.33		7046.06																	Baseline	PKR2.Cre	PK2 and PKR2.Cre
0.8	1388.53		7208.14		Slice 6		22.6	22.7	21.9	23.2	24.4	22.9	22.1	22.6	25.5			Slice 5		22.4	23.5	23.4
0.9	1363.59		7355		Slice 7		20.9	22.3	21.4	24.3	22.6	24	23.8	23.5	24.9			Slice 6		21.5	23.6	24.1
1	1340.82		7518.36		Slice 8		21.2	21.5	22.7	23.7	23.2	23.1	24	27				Slice 7		21.8	23.3	25.5
1.1	1320.88		7647		Slice 9		21.9	22.6	21.6	22.6	22.1	22	24.4	26.1	24.4			Slice 8		22	22.2	25
1.2	1305.79		7807.88		Slice 10		22.3	21.7	22.8	23	22.3	23	27.1	26.8	25.9			Slice 9		22.3	22.8	26.6
1.3	1290.52		7949.13		Slice 11		22.3	22.6	21.7	22.8	22.8	23.4	23.3	23.3	24			Slice 10		22.2	23	23.5
1.4	1273.19		8085.77
1.5	1248.84		8235.34
1.6	1238.02		8357.76
1.7	1215.41		8479.64		for raw PMT data of all SCN see supplementary source data
1.8	1203.78		8616.22
1.9	1184.46		8741.16
2	1172.09		8851.8
2.1	1152.51		8972.03
2.2	1137.37		9092.12
2.3	1130.47		9185.46
2.4	1110.52		9296.28
2.5	1094.7		9398.83
2.6	1084.66		9490.68
2.7	1074.4		9587.61
2.8	1062.23		9667.97
2.9	1047.46		9758.11
3	1037.18		9839.77
3.1	1024.12		9907.79
3.2	1014.73		9977.07
3.3	1006.27		10051.8
3.4	994.04		10144.7
3.5	986.94		10255.6
3.6	976.03		10325.2
3.7	965.07		10403.4
3.8	959.19		10452.3
3.9	951.57		10528.6
4	942.73		10543.2
4.1	937.11		10561
4.2	931.39		10577.7
4.3	924.33		10595.6
4.4	915.96		10609.5
4.5	911.23		10598.3
4.6	907.02		10599.2
4.7	902.88		10613.2
4.8	895.82		10599
4.9	888.06		10593.8
5	885.71		10566.6
5.1	876.16		10565.2
5.2	874.9		10540.5
5.3	874.97		10492.5
5.4	864.29		10462.4
5.5	863.43		10422.3
5.6	857.24		10357
5.7	855.61		10278.7
5.8	856.96		10208.1
5.9	849.81		10116.1
6	847.87		10032.3
6.1	843.44		9935.61
6.2	845.07		9832.58
6.3	845.46		9710.28
6.4	844.34		9582.81
6.5	841.7		9454.4
6.6	839.92		9333.82
6.7	840.09		9182.37
6.8	841.69		9038.52
6.9	839.14		8910.98
7	845.5		8758.42
7.1	844.97		8586.57
7.2	845.5		8442.33
7.3	849.96		8285.97
7.4	850.79		8121
7.5	851.54		7966.04
7.6	857.68		7816.81
7.7	857.88		7653.62
7.8	864.81		7504.28
7.9	868.98		7344.91
8	872		7181.04
8.1	877.54		7047.11
8.2	884.12		6893.71
8.3	896.79		6749.26
8.4	895.68		6612.6
8.5	904.82		6477.71
8.6	915.82		6351.72
8.7	925.23		6244.96
8.8	933.21		6101.97
8.9	943.78		5991.46
9	957.07		5885.76
9.1	968.72		5771.69
9.2	982.28		5665.44
9.3	995.3		5579.07
9.4	1010.8		5474.13
9.5	1026.22		5385.67
9.6	1045.19		5282.58
9.7	1061.78		5198.89
9.8	1084.99		5123.87
9.9	1105.91		5026.82
10	1124.6		4955
10.1	1145.1		4873
10.2	1167.08		4802.12
10.3	1198.42		4726.91
10.4	1220.62		4665
10.5	1248.06		4604.94
10.6	1276.26		4557.91
10.7	1302.36		4506.29
10.8	1329.44		4456.39
10.9	1360.49		4391.7
11	1391.86		4339.09
11.1	1422.67		4279.51
11.2	1454.82		4240.46
11.3	1489.9		4191.1
11.4	1520.38		4139.43
11.5	1552.14		4099.97
11.6	1583.98		4055.04
11.7	1617.94		4008.91
11.8	1653.19		3970.33
11.9	1685.29		3941.19
12	1719.6		3889.39
12.1	1750.43		3863.87
12.2	1781.93		3827.32
12.3	1821.24		3801.72
12.4	1852.53		3759.71
12.5	1883.43		3732.19
12.6	1910.51		3707.22
12.7	1948.47		3678.84
12.8	1977.72		3651.29
12.9	2011.52		3622.86
13	2042.1		3602.43
13.1	2076.47		3589.32
13.2	2110.44		3556.84
13.3	2140		3533.76
13.4	2169.71		3515.44
13.5	2194.88		3498.44
13.6	2230.2		3487.5
13.7	2251.13		3464.5
13.8	2278.5		3444.86
13.9	2301.77		3435.77
14	2332.34		3405.49
14.1	2350.08		3397.5
14.2	2373.77		3378.38
14.3	2403.43		3355.34
14.4	2418.52		3336.78
14.5	2444.64		3322.44
14.6	2458.31		3310.6
14.7	2476.81		3293.8
14.8	2493.08		3278.9
14.9	2507.93		3266.48
15	2528.76		3252.21
15.1	2544.12		3234.97
15.2	2560.93		3221.87
15.3	2571.89		3202.07
15.4	2582.61		3190.34
15.5	2588.1		3185.42
15.6	2593.18		3162.7
15.7	2610.48		3142.39
15.8	2616.99		3132.4
15.9	2619.99		3121.59
16	2624		3115.7
16.1	2632.93		3100.64
16.2	2633.3		3081.84
16.3	2637.54		3076.87
16.4	2636.43		3066.52
16.5	2634.18		3067.03
16.6	2635.22		3044.84
16.7	2632.19		3031.13
16.8	2632.4		3017.74
16.9	2621.14		3014.97
17	2617.12		3002.49
17.1	2612.14		3003.13
17.2	2606.69		3003.56
17.3	2600.66		2994.26
17.4	2587.81		2996.7
17.5	2571.49		2991.2
17.6	2562.43		2996.69
17.7	2548.06		2991.84
17.8	2527.42		2994.93
17.9	2509.04		2997.39
18	2490.41		2995.33
18.1	2471.6		3009.6
18.2	2443.89		3019
18.3	2422.17		3027.44
18.4	2391.82		3037.7
18.5	2363.41		3057
18.6	2332.68		3063.33
18.7	2307.1		3095
18.8	2277.48		3107.29
18.9	2245.3		3127.22
19	2219.3		3153.83
19.1	2186.56		3184.84
19.2	2148.58		3222.72
19.3	2119.4		3264.76
19.4	2081.14		3297.63
19.5	2053.98		3349.86
19.6	2025.76		3397.57
19.7	1987.92		3457.06
19.8	1961.26		3527.32
19.9	1931.1		3590.02
20	1898.49		3669.57
20.1	1869.81		3753.41
20.2	1841.02		3851.21
20.3	1814.57		3936.71
20.4	1778.34		4031.08
20.5	1750.34		4132.39
20.6	1723.91		4236.88
20.7	1696.41		4339.83
20.8	1664.37		4467
20.9	1636.74		4571.04
21	1612.37		4701.18
21.1	1581.93		4822.58
21.2	1551.92		4951.63
21.3	1528.83		5089.43
21.4	1498.97		5229.13
21.5	1478.82		5350.68
21.6	1450.68		5506.8
21.7	1429.08		5659.81
21.8	1407.57		5804.17
21.9	1384.26		5953.6
22	1367.73		6095.6
22.1	1339.79		6251.07
22.2	1323.8		6377.07
22.3	1307.54		6520.99
22.4	1288.1		6659.76
22.5	1267.01		6783.7
22.6	1248.98		6933.51
22.7	1230.07		7082.51
22.8	1218.53		7235.39
22.9	1201.09		7369.79
23	1183.13		7525.28
23.1	1168.67		7655.36
23.2	1150.11		7820.32
23.3	1135.59		7943.13
23.4	1119.61		8066.71
23.5	1105.79		8167.24
23.6	1092.56		8310.8
23.7	1078.98		8424.47
23.8	1062.26		8551.94
23.9	1048		8658.73
24	1035.39		8769.33
24.1	1019.78		8885.33
24.2	1009.97		8997.59
24.3	997.18		9070.28
24.4	985.46		9157.59
24.5	973.16		9261.43
24.6	960.99		9342.73
24.7	950.94		9428.43
24.8	940.61		9488.43
24.9	929.42		9539.83
25	922.04		9612.99
25.1	909.31		9676.33
25.2	899.24		9727.6
25.3	895.07		9774.09
25.4	884.59		9800.9
25.5	877.8		9859.39
25.6	869.81		9849.06
25.7	861.8		9875.66
25.8	854.5		9918.62
25.9	847.77		9911.98
26	837.41		9909.7
26.1	830.99		9944.93
26.2	828.93		9922.3
26.3	822.92		9917.84
26.4	815.58		9914.41
26.5	807.92		9899.17
26.6	803.36		9882.93
26.7	798.41		9874.43
26.8	795.1		9848.68
26.9	792.27		9839.81
27	784.5		9794.98
27.1	784.63		9773.52
27.2	778.9		9717.99
27.3	774.86		9679.81
27.4	770.98		9634.5
27.5	768.84		9592.19
27.6	767.88		9519.98
27.7	764.94		9451.47
27.8	764.27		9389.52
27.9	758.37		9330.51
28	756.51		9266.8
28.1	756.76		9213.88
28.2	756.73		9134.48
28.3	755.81		9032.02
28.4	753.13		8938.59
28.5	751.93		8819.89
28.6	756.9		8699.98
28.7	756.14		8585.52
28.8	761.2		8435.77
28.9	761.06		8297.58
29	764.33		8171.06
29.1	765.31		8015.47
29.2	771.01		7880.61
29.3	772.14		7730.21
29.4	776.72		7583.24
29.5	779.5		7433.43
29.6	784.22		7292.21
29.7	786.76		7135.62
29.8	792.14		7003.13
29.9	799.44		6855.42
30	803.92		6706.47
30.1	808.73		6566.32
30.2	813.93		6436.32
30.3	827.3		6321.48
30.4	829.49		6191.23
30.5	833.56		6056.04
30.6	844.32		5933.62
30.7	848.13		5817.33
30.8	860.56		5698.84
30.9	871.14		5595.76
31	876.71		5487.33
31.1	891.08		5375.72
31.2	901.91		5276.2
31.3	914.29		5173.87
31.4	927.69		5081.5
31.5	941.72		4995.97
31.6	953.31		4894.91
31.7	966.4		4820.67
31.8	985.23		4738.17
31.9	997.58		4652.68
32	1013.96		4581.99
32.1	1029.14		4506.94
32.2	1049.49		4428.83
32.3	1072.03		4360.23
32.4	1085.92		4289.92
32.5	1104.23		4235.54
32.6	1129.32		4176.27
32.7	1149.88		4115.88
32.8	1178.59		4055.06
32.9	1199.08		4002.29
33	1224.23		3948.88
33.1	1249.51		3889.73
33.2	1272.59		3850.08
33.3	1305.81		3793.78
33.4	1328.04		3749.1
33.5	1354.42		3697.36
33.6	1385.01		3648.4
33.7	1410.04		3604.87
33.8	1443.86		3563.61
33.9	1471.52		3510.91
34	1499.39		3470.4
34.1	1524.26		3424.41
34.2	1558.87		3391.58
34.3	1587.77		3355.39
34.4	1608.07		3322.79
34.5	1636.01		3287.58
34.6	1664.99		3250.6
34.7	1687.98		3220.69
34.8	1719.54		3192.4
34.9	1747.62		3161.34
35	1775.5		3134.03
35.1	1798.83		3111.76
35.2	1825.02		3076.94
35.3	1854.9		3048.76
35.4	1877.67		3022.46
35.5	1898.23		2991.49
35.6	1923.13		2966.32
35.7	1948.27		2947.33
35.8	1977.26		2914.84
35.9	1987.53		2897.26
36	2008.79		2871.28
36.1	2033.58		2852.34
36.2	2047.76		2827.4
36.3	2066.77		2797.12
36.4	2086.04		2784.23
36.5	2100.6		2761.11
36.6	2117.81		2745.46
36.7	2129.42		2730.32
36.8	2145.32		2711.16
36.9	2157		2691.44
37	2169.3		2682.73
37.1	2182.1		2662.83
37.2	2186.79		2657.3
37.3	2196.77		2645.31
37.4	2209.09		2626.13
37.5	2212.77		2616.87
37.6	2223.42		2606.96
37.7	2227.8		2604.46
37.8	2233.74		2585.3
37.9	2235.26		2581.38
38	2234.84		2575.9
38.1	2244.54		2561.76
38.2	2243.19		2562.04
38.3	2249.06		2553.87
38.4	2241.99		2541.18
38.5	2244.41		2539.91
38.6	2240.32		2540.74
38.7	2233.56		2545.29
38.8	2230.92		2521.49
38.9	2214.2		2524.39
39	2214.23		2526.82
39.1	2203.72		2520.18
39.2	2196.26		2520.02
39.3	2180.21		2513.74
39.4	2164.49		2514.61
39.5	2154.19		2511.88
39.6	2129.89		2509.87
39.7	2119.54		2513.46
39.8	2102.61		2521.78
39.9	2080.18		2522.71
40	2062.22		2530.58
40.1	2039.14		2534.84
40.2	2020.96		2556.92
40.3	1997.53		2559.37
40.4	1972.02		2577.63
40.5	1949.81		2583.94
40.6	1922.79		2610.79
40.7	1900.42		2620.9
40.8	1875.57		2634.59
40.9	1852.4		2658.98
41	1828.96		2682.5
41.1	1803.64		2713.63
41.2	1775.53		2738.38
41.3	1751.23		2772.18
41.4	1724.09		2812.69
41.5	1698.01		2844.3
41.6	1675.69		2891.18
41.7	1648.13		2940.97
41.8	1626.13		2998.67
41.9	1602.3		3055.69
42	1574.21		3111.51
42.1	1557.18		3183.74
42.2	1534.48		3257.33
42.3	1510.28		3328.77
42.4	1485.39		3415.32
42.5	1462.5		3506.61
42.6	1443.28		3595.84
42.7	1417.48		3688.52
42.8	1399.64		3782.6
42.9	1378.31		3879.16
43	1359.07		3986.33
43.1	1337.89		4088.01
43.2	1318.24		4199.02
43.3	1303.81		4304.17
43.4	1280.52		4426.47
43.5	1263.39		4535.2
43.6	1247.94		4654.92
43.7	1229.46		4763.51
43.8	1211.88		4881.72
43.9	1194.32		5002.08
44	1180.38		5113.97
44.1	1159.31		5239.73
44.2	1142.92		5352.71
44.3	1132.3		5469
44.4	1114.04		5595.51
44.5	1100.93		5710.56
44.6	1083.82		5827.28
44.7	1069.56		5944.02
44.8	1060.8		6059.57
44.9	1040.34		6164.58
45	1026.91		6282.59
45.1	1017.14		6387.26
45.2	1002.46		6493.97
45.3	994.56		6605.77
45.4	979.42		6710.3
45.5	968.37		6808.27
45.6	957.63		6911.23
45.7	944.93		7003.12
45.8	937.24		7083.46
45.9	925.46		7176.4
46	911.79		7262.78
46.1	905.44		7341.88
46.2	897.41		7407.26
46.3	888.39		7467.1
46.4	875.87		7526.18
46.5	871.09		7586.89
46.6	863.88		7643.78
46.7	858.3		7711.07
46.8	849.7		7772.24
46.9	839.39		7830.34
47	828.98		7867.46
47.1	826.19		7932.86
47.2	816		7971.76
47.3	809.77		8003.12
47.4	802.09		8047.29
47.5	797.01		8087.6
47.6	790.22		8100.94
47.7	784.7		8126.6
47.8	782.62		8147.5
47.9	774.16		8155.48
48	768.8		8167.32
48.1	765.93		8172.56
48.2	761.04		8198.8
48.3	758.36		8188.71
48.4	753.23		8188.04
48.5	746.73		8171.68
48.6	744.14		8157.49
48.7	743.59		8158.64
48.8	739.32		8143.89
48.9	735.47		8138.01
49	732.64		8138.29
49.1	729.9		8113.46
49.2	728.12		8084.62
49.3	726.98		8057.3
49.4	724.98		8028.77
49.5	723.63		8000.31
49.6	721.34		7963.67
49.7	720.42		7927.11
49.8	722.19		7862.24
49.9	718.94		7807.74
50	718.3		7742.32
50.1	718.71		7684.48
50.2	720.44		7596.5
50.3	720.61		7517.6
50.4	722.46		7426.02
50.5	720.51		7342.98
50.6	720.11		7251.42
50.7	720.59		7153.52
50.8	724.11		7043.29
50.9	726.41		6944.83
51	728.88		6846.03
51.1	729.67		6726.11
51.2	733.62		6625.34
51.3	740		6504.43
51.4	740.31		6407.17
51.5	747.57		6292.02
51.6	747.68		6185.7
51.7	751.58		6078.79
51.8	759.21		5976.56
51.9	764.04		5866.64
52	769.79		5749.29
52.1	772.49		5648.83
52.2	780.88		5555.81
52.3	790.31		5458.91
52.4	794.13		5361.02
52.5	804.06		5262.34
52.6	808.22		5164.89
52.7	819.91		5068.53
52.8	829.28		4977.18
52.9	838.3		4888.32
53	848.76		4808.24
53.1	861.17		4727.48
53.2	870.2		4639.06
53.3	885.06		4565.06
53.4	892.8		4476.61
53.5	911.43		4422.67
53.6	921.12		4333.73
53.7	937.93		4265.44
53.8	957.08		4211.39
53.9	967.67		4130.94
54	987.21		4075.98
54.1	1003.91		4019.4
54.2	1023.71		3960.61
54.3	1048		3912.72
54.4	1068.6		3866.54
54.5	1083.72		3813.98
54.6	1110.38		3770.21
54.7	1130.68		3730.89
54.8	1151.99		3687.38
54.9	1176.81		3656.23
55	1195.98		3617.24
55.1	1217.56		3582.67
55.2	1243.37		3537.84
55.3	1271.18		3510.24
55.4	1290.93		3488.07
55.5	1313.64		3453.18
55.6	1341.64		3428.08
55.7	1365.94		3406.12
55.8	1393.96		3378.89
55.9	1409.93		3360.93
56	1439.97		3339.91
56.1	1466.22		3326.67
56.2	1489.21		3297.7
56.3	1508.82		3279.79
56.4	1533.27		3257.41
56.5	1559		3226.08
56.6	1572.48		3219.57
56.7	1600.17		3186.48
56.8	1619.13		3175.14
56.9	1636.64		3153.12
57	1659.33		3122.27
57.1	1683.38		3108.58
57.2	1695.36		3067.79
57.3	1717.79		3078.2
57.4	1734.22		3047.52
57.5	1745.48		3031.5
57.6	1768.02		3016.83
57.7	1784.39		3000.8
57.8	1803.11		2961.34
57.9	1811.86		2959.83
58	1828.68		2939.88
58.1	1842.16		2935.36
58.2	1855.6		2910.52
58.3	1862.83		2891.66
58.4	1874.42		2880.98
58.5	1886.48		2851.52
58.6	1898.21		2868.47
58.7	1910.94		2821.3
58.8	1919.14		2830.19
58.9	1925.99		2812.72
59	1935.5		2811.44
59.1	1946.23		2797.38
59.2	1951.71		2789.46
59.3	1960.98		2777.28
59.4	1966.88		2759.8
59.5	1970.06		2759.98
59.6	1969.44		2748.28
59.7	1972.76		2738.68
59.8	1975.53		2727.28
59.9	1971.22		2723.3
60	1973.31		2707.48
60.1	1981.1		2698.31
60.2	1974.54		2697.87
60.3	1977.94		2683.17
60.4	1972.21		2675.56
60.5	1966.82		2672.87
60.6	1966.51		2677.22
60.7	1959.72		2659.53
60.8	1952.06		2653.98
60.9	1952.42		2655.6
61	1936.47		2664.49
61.1	1937.76		2661.19
61.2	1928.52		2630.68
61.3	1921.6		2647.48
61.4	1910.63		2623.2
61.5	1893.78		2644.23
61.6	1885.42		2645.39
61.7	1869.17		2640.28
61.8	1861.59		2652.7
61.9	1839.31		2639.92
62	1825.18		2636.86
62.1	1808.23		2655.9
62.2	1792.19		2656.58
62.3	1770.86		2669.72
62.4	1749.8		2675.23
62.5	1736.72		2671.68
62.6	1711.08		2697.39
62.7	1686.73		2714.86
62.8	1670.24		2733.98
62.9	1645.43		2740.88
63	1624.73		2758.42
63.1	1606.21		2778.78
63.2	1579.48		2823.09
63.3	1560.81		2835.34
63.4	1537.06		2876.6
63.5	1517.31		2919.8
63.6	1495.31		2958.22
63.7	1471.28		2994.67
63.8	1458.71		3032.99
63.9	1436.74		3068.38
64	1412.61		3135.16
64.1	1394.66		3200.41
64.2	1374.52		3259.82
64.3	1359.87		3319.08
64.4	1338.03		3382.59
64.5	1320.96		3443.21
64.6	1300.56		3517.38
64.7	1280.42		3580.01
64.8	1265.73		3659.37
64.9	1248.74		3726.84
65	1228.88		3803.79
65.1	1212.23		3881.27
65.2	1194.67		3963.88
65.3	1183.39		4042.56
65.4	1163.56		4125.76
65.5	1147.84		4203.8
65.6	1129.22		4291.17
65.7	1117.79		4374.19
65.8	1104.2		4456.1
65.9	1083.51		4534.22
66	1073.11		4616.74
66.1	1057.76		4702.33
66.2	1043.28		4775.67
66.3	1032.57		4852.4
66.4	1017.77		4932.83
66.5	1000.97		5009.98
66.6	987.3		5081.29
66.7	977.27		5169.2
66.8	964.68		5241.24
66.9	949.72		5306
67	939.26		5375.71
67.1	931.24		5450.13
67.2	918.78		5521.23
67.3	911.22		5595.14
67.4	895.46		5664.51
67.5	881.74		5718.7
67.6	878.51		5796.13
67.7	866.63		5856.33
67.8	856.12		5916.81
67.9	848.44		5968.01
68	837.36		6029.44
68.1	832.71		6097.12
68.2	824.01		6141.14
68.3	816.6		6207.47
68.4	805.79		6256.06
68.5	799.63		6294.2
68.6	792.82		6340
68.7	785.96		6391.07
68.8	781.48		6452.69
68.9	773.07		6482.11
69	764.31		6523.33
69.1	758.56		6567.19
69.2	752.79		6588.97
69.3	748.83		6635.53
69.4	739.59		6660.72
69.5	734.57		6686.41
69.6	730.99		6709.86
69.7	727.16		6738.27
69.8	721.4		6768.07
69.9	712.96		6778.01
70	709.76		6779.29
70.1	707		6781.22
70.2	702.16		6779.28
70.3	699.94		6769.31
70.4	695.32		6748.32
70.5	687.72		6758.93
70.6	689		6744.3
70.7	683.58		6748.8
70.8	682.98		6722.23
70.9	675.89		6719.04
71	677.68		6696.26
71.1	673.17		6686.24
71.2	670.76		6668.17
71.3	668.77		6651.5
71.4	667.73		6627.99
71.5	666.32		6607.48
71.6	664.42		6555
71.7	661.31		6521.78
71.8	663.27		6482.68
71.9	656.64		6435.66
72	658.68		6401.74
72.1	659.49		6348.73
72.2	657.24		6293.56
72.3	660.53		6226.06
72.4	660.09		6157.87
72.5	659.89		6098.97
72.6	659.29		6026.91
72.7	663.51		5963.32
72.8	667.12		5887.96
72.9	664.93		5810.99
73	666.43		5731.8
73.1	669.23		5654.3
73.2	668.1		5561.42
73.3	677.07		5480.6
73.4	678.79		5400.36
73.5	681.09		5322.69
73.6	680.9		5238.13
73.7	689.57		5151.14
73.8	694.72		5063.46
73.9	697.08		4986.44
74	703.9		4903.84
74.1	709.03		4817.23
74.2	716.96		4737.69
74.3	727.17		4663.66
74.4	730.47		4573.79
74.5	740.84		4495.52
74.6	747.02		4435.87
74.7	760.5		4357.97
74.8	770.14		4278.37
74.9	776.47		4209.34
75	788.66		4145.3
75.1	799.64		4075.04
75.2	814.18		4014.03
75.3	826.66		3950.32
75.4	834.04		3887.81
75.5	850.31		3826.39
75.6	865.37		3767.5
75.7	879.69		3700.38
75.8	899.53		3650.14
75.9	911.46		3595.56
76	928.14		3547.11
76.1	944.83		3491.72
76.2	964.23		3440.79
76.3	982.64		3392.37
76.4	999.18		3345.64
76.5	1020.48		3299.07
76.6	1039.23		3254.41
76.7	1054.28		3213.93
76.8	1077.9		3174.44
76.9	1094.21		3134.54
77	1116.72		3096.53
77.1	1137.19		3057.83
77.2	1157.42		3019.57
77.3	1175.48		2979.3
77.4	1194.98		2945.82
77.5	1213.77		2912.57
77.6	1231.13		2886.74
77.7	1256.12		2851.69
77.8	1274.51		2826.66
77.9	1293.12		2778.98
78	1311.63		2759.07
78.1	1323.08		2729.71
78.2	1341.98		2700.57
78.3	1366.42		2675.8
78.4	1379.61		2645.07
78.5	1399.24		2627.73
78.6	1416.22		2600.96
78.7	1431.81		2577.47
78.8	1452.06		2551.36
78.9	1462.71		2529.19
79	1480.44		2507.16
79.1	1492.07		2489.2
79.2	1510.61		2460.77
79.3	1526.13		2446.14
79.4	1538.12		2432.47
79.5	1556.4		2412.37
79.6	1565.38		2396.48
79.7	1580.82		2379.93
79.8	1594.88		2356.96
79.9	1606.06		2345.49
80	1618.61		2329.58
80.1	1629.5		2313.67
80.2	1640.7		2294.93
80.3	1650.92		2285.86
80.4	1662.57		2268.37
80.5	1664.42		2255.89
80.6	1677.04		2243.61
80.7	1680.9		2232.53
80.8	1697.31		2221.77
80.9	1699.91		2210.6
81	1707.8		2197.61
81.1	1716.13		2190.34
81.2	1723.89		2175.17
81.3	1729.92		2173.28
81.4	1728.58		2155.68
81.5	1735.2		2145.07
81.6	1733.4		2137.57
81.7	1736.56		2131.6
81.8	1740.71		2122.34
81.9	1736.8		2118.78
82	1740.98		2108.08
82.1	1735.76		2106.3
82.2	1732.4		2104.24
82.3	1735.28		2099.37
82.4	1725.1		2100.51
82.5	1723.81		2102.29
82.6	1715.88		2099.47
82.7	1714.53		2092.99
82.8	1709.63		2096.58
82.9	1703.68		2092.78
83	1697.29		2094.21
83.1	1693.41		2089.36
83.2	1686.74		2095.09
83.3	1678.74		2091.38
83.4	1664.86		2086.8
83.5	1659.81		2091.78
83.6	1642.18		2099.58
83.7	1633.79		2104.33
83.8	1617.07		2101.56
83.9	1601.78		2106.01
84	1586.2		2115.59
84.1	1573.84		2122.57
84.2	1558.69		2130.48
84.3	1547.63		2140.59
84.4	1525.78		2160.3
84.5	1510.69		2159.73
84.6	1492.94		2175.39
84.7	1475.96		2189.98
84.8	1459.27		2206.22
84.9	1439.7		2212.39
85	1426.6		2243.43
85.1	1406.34		2258.46
85.2	1393.42		2281.88
85.3	1376.19		2300.26
85.4	1358.06		2334.04
85.5	1337.96		2354.84
85.6	1320		2391.22
85.7	1307.4		2424.84
85.8	1291.28		2454.47
85.9	1273.46		2496.38
86	1256.62		2537.77
86.1	1237.12		2580.59
86.2	1222.94		2626.37
86.3	1211.13		2673.84
86.4	1189.24		2725.99
86.5	1171.74		2778.23
86.6	1162.37		2835.07
86.7	1144.34		2890.32
86.8	1128.63		2965.24
86.9	1116.07		3026.01
87	1097.77		3086.68
87.1	1085.38		3150.01
87.2	1068.5		3217.68
87.3	1055.78		3285.82
87.4	1041.78		3350.73
87.5	1029.32		3422.54
87.6	1014.24		3494.68
87.7	1007.64		3554.28
87.8	989.28		3625.29
87.9	977.61		3694.44
88	966.14		3764.84
88.1	953.61		3830.94
88.2	944.31		3904.49
88.3	927.37		3967.26
88.4	914.78		4037.99
88.5	902.56		4070.14
88.6	888.63		4141.06
88.7	879.16		4218.56
88.8	865.54		4277.49
88.9	850.7		4363.61
89	841.56		4425.17
89.1	826.56		4510.02
89.2	818.83		4573.2
89.3	802.73		4648.94
89.4	790.84		4723.63
89.5	777.67		4798.77
89.6	767.33		4874.69
89.7	758.53		4942.64
89.8	745.17		5015.22
89.9	733.87		5090.26
90	723.16		5167.49
90.1	710.43		5229.11
90.2	703.91		5294.68
90.3	690.27		5366.43
90.4	682.67		5437.3
90.5	669.14		5498.04
90.6	662.09		5574.7
90.7	655.53		5624.64
90.8	641.86		5693.2
90.9	630.21		5741.53
91	623.87		5804.19
91.1	615.71		5857.32
91.2	609.31		5911.89
91.3	599.77		5968.37
91.4	590.87		6009.96
91.5	582.51		6048.16
91.6	575.29		6101.11
91.7	569.48		6141.34
91.8	557.89		6183.33
91.9	549.89		6227.52
92	544.47		6259.7
92.1	537.57		6290.3
92.2	533.29		6324.88
92.3	525.56		6350.31
92.4	519.33		6374.79
92.5	513.92		6396.01
92.6	508.39		6422.9
92.7	502.28		6446.03
92.8	498.53		6464.83
92.9	493.41		6477.1
93	489.18		6502.84
93.1	481.87		6502.97
93.2	481.43		6511.1
93.3	474.3		6525.72
93.4	469.87		6529.91
93.5	465.23		6529.67
93.6	462.27		6526.58
93.7	461		6531.73
93.8	456.7		6510.7
93.9	453.39		6508.37
94	449.92		6497.36
94.1	444.49		6477.99
94.2	446.37		6467.41
94.3	440.18		6445.5
94.4	438.42		6439.2
94.5	434.28		6404.82
94.6	431.3		6379.33
94.7	431.17		6344.62
94.8	428.62		6328.8
94.9	427.59		6293.07
95	426.03		6259.19
95.1	425.86		6216.26
95.2	428.06		6181.22
95.3	420.69		6147.99
95.4	420.77		6095.18
95.5	420.23		6054.02
95.6	419.49		6007.08
95.7	421.46		5963.28
95.8	417.87		5915.23
95.9	419.8		5865.41
96	416.63		5803.78
96.1	417.18		5754.61
96.2	419		5698.56
96.3	415.51		5646.48
96.4	417.73		5599.24
96.5	416.44		5551.51
96.6	416.14		5492.39
96.7	419.19		5438.33
96.8	418.9		5366.38
96.9	417.79		5307.83
97	420.51		5239.26
97.1	420.19		5172.32
97.2	424.89		5102.2
97.3	422.96		5048.28
97.4	427.52		4969.38
97.5	426.87		4905.99
97.6	429.02		4831.63
97.7	432.96		4763.34
97.8	433.77		4697.94
97.9	434.01		4622.83
98	436.88		4552.64
98.1	440.29		4484.6
98.2	446.72		4419.09
98.3	446.49		4342.6
98.4	448.58		4283.21
98.5	453.13		4225.8
98.6	455.24		4159.89
98.7	465.5		4101.76
98.8	466.38		4039.68
98.9	471.52		3973.13
99	476.21		3925.5
99.1	481.99		3860.93
99.2	491.33		3804
99.3	493.92		3739.87
99.4	502.31		3693.44
99.5	508.8		3651.23
99.6	513.51		3596.8
99.7	522.59		3550.51
99.8	526.98		3501.29
99.9	532.29		3452.23
100	542.43		3409.76
100.1	549.74		3364.29
100.2	563.59		3326.02
100.3	568.46		3274.33
100.4	579.16		3247.73
100.5	590.46		3207.21
100.6	598.13		3171.53
100.7	610.49		3141.73
100.8	621.38		3110.27
100.9	629.02		3079.84
101	642.34		3051.87
101.1	652		3016.64
101.2	669.66		2985.54
101.3	679.74		2959.37
101.4	690.09		2920.08
101.5	702.03		2886.2
101.6	713		2855.06
101.7	730.19		2827.89
101.8	741.51		2802.14
101.9	750.89		2782.38
102	765.09		2757.04
102.1	780.67		2725.59
102.2	794.6		2699.17
102.3	803.6		2671.01
102.4	815.84		2656.48
102.5	829.57		2636.94
102.6	840.51		2608.31
102.7	859.33		2583.83
102.8	867.6		2557.4
102.9	878.01		2535.6
103	891.9		2516.3
103.1	904.44		2497.42
103.2	918.24		2472.77
103.3	924.83		2454.46
103.4	946.16		2433.78
103.5	954.42		2414.19
103.6	968.31		2398.92
103.7	982.21		2368.63
103.8	989.66		2355.56
103.9	1001.73		2345.1
104	1014.72		2327.01
104.1	1027.93		2312.37
104.2	1037.54		2298.86
104.3	1043.34		2283.37
104.4	1058.32		2262.31
104.5	1068.7		2254.81
104.6	1081.13		2244.31
104.7	1089.37		2235.63
104.8	1099.21		2231.97
104.9	1104.93		2222.1
105	1113.96		2203.56
105.1	1122.21		2199.87
105.2	1132.34		2187.78
105.3	1139.16		2184.4
105.4	1144.14		2185.04
105.5	1152.79		2185.9
105.6	1161.11		2179.97
105.7	1170.7		2174.3
105.8	1176.14		2171.3
105.9	1177.94		2170.01
106	1185.97		2165.64
106.1	1191.49		2167.97
106.2	1201.98		2161.93
106.3	1202.66		2167.13
106.4	1208.16		2167.79
106.5	1206.97		2175.98
106.6	1210.72		2170.4
106.7	1222.57		2176.82
106.8	1222.5		2186.57
106.9	1225.31		2189.41
107	1230.26		2198.62
107.1	1226.23		2204.7
107.2	1230.37		2215.66
107.3	1232.08		2231.06
107.4	1236.27		2245.19
107.5	1235.5		2257.52
107.6	1234.71		2276.26
107.7	1235.43		2301.96
107.8	1234.11		2317.13
107.9	1233.76		2333.07
108	1233.46		2361.53
108.1	1233.7		2374.57
108.2	1236.83		2400.68
108.3	1233.32		2425.53
108.4	1226.54		2458.24
108.5	1230.61		2493.88
108.6	1225.04		2529.91
108.7	1228.86		2560.71
108.8	1222.9		2598.63
108.9	1219.76		2641.84
109	1222.17		2678.12
109.1	1214.54		2727.94
109.2	1213.51		2780.07
109.3	1207.28		2824.62
109.4	1203.39		2883.46
109.5	1199.26		2927.26
109.6	1192.63		2990.16
109.7	1191.69		3045.19
109.8	1182.87		3100.67
109.9	1177.39		3160.69
110	1173.73		3219.9
110.1	1166.91		3286.38
110.2	1165.24		3345.76
110.3	1159.42		3403.71
110.4	1150.63		3465.72
110.5	1140.74		3534.02
110.6	1134.19		3600.37
110.7	1132.22		3670.72
110.8	1119.81		3736.28
110.9	1117.71		3801.63
111	1103.17		3867.36
111.1	1092.5		3935.31
111.2	1087.28		4005.77
111.3	1078.14		4071.32
111.4	1069.22		4139.49
111.5	1057.3		4197.69
111.6	1047.22		4273.01
111.7	1044.59		4341.47
111.8	1032.28		4405.63
111.9	1021.62		4474.92
112	1011.8		4533.47
112.1	1001.23		4602.81
112.2	995.07		4658.91
112.3	975.28		4731.64
112.4	969.41		4793.68
112.5	959		4865.39
112.6	947.73		4934.1
112.7	941.76		5004.59
112.8	928.63		5068.61
112.9	916.68		5134.38
113	907.13		5196.74
113.1	892.29		5263.23
113.2	883.56		5324.76
113.3	870.57		5372.59
113.4	860.77		5434.94
113.5	846		5467.42
113.6	838.2		5518.48
113.7	829		5563.61
113.8	814.29		5605.48
113.9	804.31		5641.09
114	789.01		5683.52
114.1	784.4		5720.87
114.2	776.94		5761.73
114.3	761.89		5792.31
114.4	751.64		5827.7
114.5	740.08		5864.98
114.6	730.86		5888.87
114.7	721.19		5918.72
114.8	707.76		5953.79
114.9	695.63		5966.2
115	687.34		5996.12
115.1	679.04		6012.23
115.2	674.54		6039.41
115.3	659.76		6056.3
115.4	653.36		6065.09
115.5	642.59		6086.66
115.6	633.16		6082.23
115.7	626.78		6092.48
115.8	616.41		6100.97
115.9	606.74		6104.74
116	601.89		6104.89
116.1	592.87		6097.11
116.2	587.18		6091.31
116.3	576.68		6091.93
116.4	568.52		6079.1
116.5	561.8		6065.73
116.6	553.46		6051.96
116.7	550.13		6037.9
116.8	540.07		6017.14
116.9	533.17		6000.28
117	528.07		5986.18
117.1	521.83		5949.5
117.2	520.32		5933.98
117.3	509.87		5896.3
117.4	506.63		5874.33
117.5	498.12		5832.42
117.6	492.67		5804.33
117.7	491.12		5769.44
117.8	482.93		5727.1
117.9	478.79		5694.72
118	473.41		5650.8
118.1	471.19		5595.96
118.2	466.37		5545.69
118.3	461.61		5504.73
118.4	453.19		5449.47
118.5	452.79		5396.32
118.6	446.81		5346.99
118.7	446.53		5287.16
118.8	437.51		5226.81
118.9	434.6		5169.44
119	434.42		5117.67
119.1	428.91		5049.07
119.2	429.49		4982.09
119.3	423.43		4926.13
119.4	420.3		4865.22
119.5	418.03		4793.87
119.6	416.23		4739.84
119.7	418.3		4672.01
119.8	412.22		4616.24
119.9	410.6		4546.4
120	410.3		4478.69
120.1	408.83		4412.64
120.2	408.47		4348.22
120.3	404.04		4287.47
120.4	402.74		4218.91
120.5	400.72		4151.09
120.6	398.57		4100.08
120.7	401.9		4034.89
120.8	397.08		3969.18
120.9	395.31		3905.63
121	396.19		3845.7
121.1	393.09		3782.96
121.2	397.12		3720.42
121.3	393.21		3665.21
121.4	392.18		3607.47
121.5	394.56		3541.58
121.6	391.96		3479.81
121.7	399.22		3425.9
121.8	394.37		3369.08
121.9	394.81		3307.54
122	394.9		3260.08
122.1	393.78		3205.14
122.2	398.04		3150.23
122.3	397.04		3103.24
122.4	397.36		3040
122.5	399.24		3003.3
122.6	399.81		2950.81
122.7	405.26		2914.58
122.8	402.67		2861.33
122.9	407.71		2812.28
123	407.88		2769.63
123.1	411.01		2733.19
123.2	415.54		2694.02
123.3	413.92		2647.72
123.4	418.37		2613.22
123.5	421.14		2577.27
123.6	423.3		2545.91
123.7	431.46		2513.02
123.8	427.39		2482.43
123.9	433.34		2445.74
124	433.54		2407.97
124.1	439.38		2379.94
124.2	449.5		2353.91
124.3	449.86		2323.51
124.4	452.82		2296.48
124.5	458.7		2273.17
124.6	461.91		2253.06
124.7	471.78		2220.78
124.8	474.57		2201.66
124.9	480.43		2177.19
125	487.92		2151.64
125.1	493.96		2135.9
125.2	503.96		2115.1
125.3	507.88		2095.01
125.4	516.6		2081.72
125.5	525.08		2062.6
125.6	532.28		2049.57
125.7	544.03		2021.99
125.8	553.41		2008.94
125.9	559.48		1999.06
126	570.3		1979.32
126.1	576.36		1966.26
126.2	591.62		1952.96
126.3	599.51		1943.07
126.4	607.23		1928.94
126.5	619.87		1920.18
126.6	632.48		1912.11
126.7	646.38		1901.49
126.8	653.5		1890.21
126.9	664.37		1878.21
127	674.03		1872.24
127.1	686.09		1870.63
127.2	700.66		1866.18
127.3	710.19		1854.94
127.4	718.93		1850.91
127.5	729.9		1848.28
127.6	743.96		1840.76
127.7	754.94		1831.07
127.8	762.94		1832.86
127.9	773.96		1837.96
128	786.43		1831.82
128.1	795.87		1837.14
128.2	812.14		1835.66
128.3	819.16		1828.18
128.4	831.51		1827.26
128.5	841.36		1829.42
128.6	850.1		1831.19
128.7	863.08		1836.76
128.8	869.37		1841.38
128.9	878.24		1841.9
129	887.79		1848.09
129.1	896.58		1855.91
129.2	911.6		1866.43
129.3	916.17		1877.17
129.4	925.53		1881.93
129.5	934.46		1900.26
129.6	943.49		1912.54
129.7	952.92		1927.56
129.8	956.09		1949.8
129.9	966.93		1969.03
130	973.59		1992.8
130.1	982.31		2017.39
130.2	988.06		2039.26
130.3	995.09		2068.07
130.4	1003.49		2097.51
130.5	1010.64		2129.04
130.6	1017.17		2170.62
130.7	1025.81		2199.39
130.8	1026.36		2238.88
130.9	1034.61		2272.98
131	1039.32		2316.58
131.1	1044.4		2361.71
131.2	1053.51		2402.46
131.3	1057.66		2448.93
131.4	1059.53		2496.03
131.5	1062.19		2542.83
131.6	1065.6		2590.18
131.7	1075.9		2642.22
131.8	1075.63		2693.47
131.9	1078.4		2746.69
132	1084.7		2787.44
132.1	1085.94		2843.57
132.2	1092.94		2894.79
132.3	1093.49		2951.49
132.4	1093.29		3003.84
132.5	1096.39		3066.6
132.6	1099.59		3126.26
132.7	1101.78		3181.28
132.8	1101.01		3240.03
132.9	1102.17		3306.34
133	1103.71		3352.9
133.1	1104.9		3416.1
133.2	1106.48		3479.76
133.3	1111.31		3539.44
133.4	1106.98		3596.58
133.5	1106.58		3662.61
133.6	1106.33		3720.53
133.7	1107.62		3776.82
133.8	1101.57		3837.43
133.9	1103.38		3894.32
134	1100.5		3964.34
134.1	1099.83		4038.5
134.2	1098.97		4094.06
134.3	1096.52		4151.96
134.4	1087.9		4223.8
134.5	1088.21		4284.18
134.6	1085.98		4340.94
134.7	1082.66		4400.7
134.8	1078.53		4457.6
134.9	1071.46		4506.31
135	1072.79		4570.36
135.1	1064.43		4616.98
135.2	1064.82		4676.81
135.3	1056.53		4732.34
135.4	1052.76		4777.28
135.5	1047.43		4822.47
135.6	1041.47		4874.28
135.7	1038.86		4923.22
135.8	1029.42		4963.8
135.9	1025.5		5007.27
136	1012.56		5052.17
136.1	1013.24		5100.62
136.2	1010.62		5139.19
136.3	996.39		5180.62
136.4	991.34		5209.11
136.5	980.31		5247.09
136.6	975.07		5277.82
136.7	971.24		5307.43
136.8	960.42		5343.04
136.9	952.32		5360.31
137	941.26		5380.07
137.1	936.47		5410.57
137.2	930.7		5432.64
137.3	921.57		5450.13
137.4	911.17		5455.71
137.5	898.92		5468.42
137.6	888.92		5487.5
137.7	883.91		5500.93
137.8	875.67		5501.87
137.9	866.39		5508.91
138	858.39		5503.08
138.1	850.82		5526.46
138.2	841.93		5515.53
138.3	2629.56		5523.78
138.4	2061.58		5528.66
138.5	813.88		5524.06
138.6	809.91		5517.11
138.7	801.84		5498.91
138.8	790.19		5495.07
138.9	783.82		5485.61
139	775.53		5468.52
139.1	766.27		5456.39
139.2	756.94		5436.22
139.3	747.41		5418.49
139.4	742.8		5396.47
139.5	731.63		5373.61
139.6	722.79		5350.07
139.7	714.79		5321.6
139.8	707.3		5282.37
139.9	700.9		5261.27
140	691.23		5232.91
140.1	684.33		5203.24
140.2	676.12		5161.41
140.3	668.14		5121.46
140.4	663.69		5091.62
140.5	652.06		5054.22
140.6	644.66		5017.1
140.7	635.14		4961.96
140.8	628.99		4921.19
140.9	624.32		4879.94
141	614.16		4830.41
141.1	606.2		4782.09
141.2	599.99		4726.91
141.3	590.93		4680.44
141.4	587.87		4619.06
141.5	578.01		4570.76
141.6	569.99		4512.07
141.7	561.33		4458.51
141.8	556.98		4402.73
141.9	552.41		4337.18
142	542.3		4282.13
142.1	535.34		4223.8
142.2	531.71		4165.02
142.3	525.06		4108.43
142.4	521.03		4043.84
142.5	513.38		3986.34
142.6	506.97		3928.51
142.7	499.87		3856.12
142.8	495.98		3794.82
142.9	493.14		3735.08
143	485.16		3672.93
143.1	480.36		3616.53
143.2	474.89		3546.64
143.3	470.27		3482.2
143.4	468.27		3426.4
143.5	460.68		3367.91
143.6	456.84		3314.42
143.7	455.19		3253.52
143.8	448.18		3196.26
143.9	448.62		3140.59
144	442.01		3084.71
144.1	438.37		3034.3
144.2	434.97		2976.52
144.3	430.39		2934.39
144.4	430.2		2878.54
144.5	425.29		2832.89
144.6	421.84		2780.07
144.7	418.64		2736.67
144.8	414.61		2701.57
144.9	415.1		2648.06
145	408.34		2607.18
145.1	407.94		2567.67
145.2	405.01		2521.69
145.3	402.29		2479.28
145.4	404.09		2447.94
145.5	399.41		2402.49
145.6	396.71		2369.97
145.7	394.8		2340.33
145.8	393.93		2301.82
145.9	393.43		2268.57
146	388.58		2232.9
146.1	387.43		2204.51
146.2	387.79		2173.59
146.3	385.79		2148.98
146.4	385.71		2113.78
146.5	382.3		2092.44
146.6	382.63		2068.8
146.7	380.56		2035.9
146.8	380.63		2013.36
146.9	385.47		1991.41
147	382.73		1973.86
147.1	381.87		1947.3
147.2	382.6		1926.66
147.3	382.26		1900.68
147.4	389.6		1885.71
147.5	384.29		1868.42
147.6	386.79		1846.91
147.7	385.44		1825.72
147.8	387.04		1813.43
147.9	390.77		1799.63
148	389.4		1783.57
148.1	391.44		1767.16
148.2	393.03		1750.19
148.3	394.4		1734.07
148.4	400.18		1723.79
148.5	395.92		1707.21
148.6	399.82		1699.33
148.7	402.14		1679.51
148.8	403.1		1666.52
148.9	409.01		1657.89
149	408.96		1642.6
149.1	411.09		1639.51
149.2	411.84		1628.08
149.3	415.59		1615.3
149.4	421.22		1610.18
149.5	424.93		1603.96
149.6	427.69		1596.31
149.7	431.76		1592.01
149.8	435.33		1582.06
149.9	441.49		1577.04
150	441.6		1575.03
150.1	447.57		1571.22
150.2	452.74		1568.4
150.3	461.59		1567.2
150.4	470.34		1571.02
150.5	474.08		1567.16
150.6	479.66		1563.98
150.7	485.33		1567.63
150.8	490.23		1567.87
150.9	500.63		1574.36
151	505.52		1579.84
151.1	516.68		1585.08
151.2	522.41		1595.13
151.3	526.88		1603.09
151.4	540.21		1616.33
151.5	545.21		1632.33
151.6	553.96		1645.5
151.7	563.1		1665.09
151.8	573.23		1683.86
151.9	584.37		1704.09
152	590.14		1728.39
152.1	598.71		1751.63
152.2	606.97		1776.88
152.3	614.49		1807.92
152.4	623.83		1843.82
152.5	634.76		1873.88
152.6	639.53		1905.8
152.7	649.47		1943.93
152.8	659.39		1979.4
152.9	670.11		2016.08
153	676.84		2056.04
153.1	685.27		2100.86
153.2	694.03		2138.53
153.3	703.2		2177.27
153.4	713.52		2221.6
153.5	717.29		2265.54
153.6	728.62		2308.51
153.7	737.17		2359.02
153.8	745.81		2410.61
153.9	756.89		2459.67
154	763.98		2509.47
154.1	772.24		2567.8
154.2	782.74		2606.71
154.3	788.38		2661.74
154.4	799.58		2717.31
154.5	805.3		2768.89
154.6	811.64		2825.2
154.7	820.16		2881.28
154.8	827.3		2937.89
154.9	835.78		2998.32
155	838.44		3055.53
155.1	849.4		3110.3
155.2	853.67		3171.48
155.3	862.66		3227.1
155.4	872.82		3281.22
155.5	875.63		3347.5
155.6	882.74		3405.56
155.7	886.29		3458.49
155.8	893.43		3514.34
155.9	903.76		3564.9
156	905.11		3617.02
156.1	912.6		3663.49
156.2	918.67		3716.52
156.3	921.43		3764
156.4	927		3813.09
156.5	930.79		3861.57
156.6	935.02		3917.38
156.7	940.84		3964.71
156.8	942.77		4017.74
156.9	950.84		4060.21
157	950.5		4104.37
157.1	958.03		4148.08
157.2	957.81		4197.3
157.3	960.34		4239.74
157.4	966.72		4273.39
157.5	969.41		4317.03
157.6	971.84		4363.4
157.7	971.39		4398.62
157.8	972.12		4429.58
157.9	980.84		4464.31
158	980.73		4495.14
158.1	978.71		4539.18
158.2	980.57		4562.37
158.3	978.81		4595.34
158.4	985.54		4632.86
158.5	978.14		4658.24
158.6	981.66		4688.26
158.7	982.19		4711.18
158.8	979.61		4736.34
158.9	980.86		4753.64
159	979.71		4773.43
159.1	974.41		4806.9
159.2	975.7		4821.23
159.3	973.42		4834.19
159.4	976.57		4844.08
159.5	971.83		4871.32
159.6	970.19		4887.1
159.7	963.87		4894.28
159.8	961.37		4901.7
159.9	962.14		4905.78
160	952.89		4910.02
160.1	951.93		4920.57
160.2	944.17		4936.47
160.3	941.94		4946.66
160.4	942.26		4947.79
160.5	934.92		4958.42
160.6	929.16		4970.11
160.7	924.43		4970.27
160.8	916		4961.82
160.9	919.84		4947.7
161	908.72		4945.61
161.1	904.56		4938.7
161.2	899.02		4923.88
161.3	893.8		4912.26
161.4	887.57		4886.03
161.5	883.73		4872.1
161.6	872.98		4857.26
161.7	867.93		4827.62
161.8	865.53		4807.98
161.9	860.34		4792.26
162	847.82		4756.7
162.1	844.62		4729.13
162.2	838.89		4691.38
162.3	829.72		4670.09
162.4	825.09		4640.3
162.5	815.83		4598.03
162.6	808.12		4556.57
162.7	801.88		4517.53
162.8	796.13		4486.98
162.9	792.52		4441.56
163	780.06		4399.28
163.1	774.04		4359.06
163.2	764.27		4319.83
163.3	759.41		4267.26
163.4	755.07		4217.46
163.5	743.39		4172.4
163.6	733.92		4123.71
163.7	729.91		4069.08
163.8	720.84		4025.31
163.9	718.17		3970.18
164	706.38		3916.16
164.1	701.18		3862.79
164.2	690.47		3813.74
164.3	683.29		3765.36
164.4	679.66		3713.51
164.5	666.26		3658.18
164.6	663.41		3603.72
164.7	658.69		3555.61
164.8	648.74		3494.44
164.9	646.1		3446.01
165	635.03		3402.04
165.1	626.13		3345.33
165.2	620.7		3286.7
165.3	614.06		3236.32
165.4	610.77		3186.6
165.5	603.57		3142.57
165.6	593.38		3090.5
165.7	585.71		3040.63
165.8	581.03		2991.04
165.9	577.69		2946.41
166	568.29		2901.46
166.1	562.66		2855.91
166.2	554.2		2809.81
166.3	550.96		2762.98
166.4	544		2718.77
166.5	535.69		2677.41
166.6	530.46		2638.01
166.7	524.2		2598.34
166.8	518.41		2564.16
166.9	518.3		2514.38
167	507.49		2480.39
167.1	504.74		2440.98
167.2	497.87		2411.06
167.3	491.52		2369.13
167.4	490.54		2338.24
167.5	483.79		2298.24
167.6	478.86		2268.12
167.7	474.42		2231.84
167.8	468.49		2203.2
167.9	468.23		2169.64
168	462.07		2143.3
168.1	456.93		2109.33
168.2	450.7		2079.24
168.3	446.62		2052.84
168.4	447.67		2025.63
168.5	437.59		2003.62
168.6	433.1		1976.72
168.7	430.38		1952.02
168.8	429.42		1923.71
168.9	426.3		1904.44
169	420.56		1876.18
169.1	417		1854.47
169.2	413.29		1833.59
169.3	410.11		1814.9
169.4	408.53		1794.76
169.5	403.59		1774.52
169.6	401.78		1755.14
169.7	397.06		1734.19
169.8	392.76		1717.32
169.9	393.08		1702.2
170	390.66		1685.6
170.1	387.17		1671.82
170.2	385.94		1660.66
170.3	383.31		1645.41
170.4	382.07		1629.06
170.5	380.31		1616.92
170.6	378.07		1609.01
170.7	377.32		1591.96
170.8	375.6		1581.28
170.9	376.73		1571.17
171	372.12		1555.9
171.1	369.91		1548.17
171.2	369.69		1541.8
171.3	369		1531.37
171.4	370.93		1522.69
171.5	368.39		1518.39
171.6	368.11		1510.93
171.7	368.2		1504.26
171.8	368.58		1503.52
171.9	368.34		1495.59
172	364.57		1494.41
172.1	364.53		1489.48
172.2	367.04		1489.03
172.3	365.98		1485.19
172.4	368.57		1488.86
172.5	368.41		1489.42
172.6	367.46		1488.18
172.7	367.77		1493.43
172.8	369.13		1497.76
172.9	372.68		1509.51
173	370.21		1511.29
173.1	370.11		1517.37
173.2	373.67		1529.73
173.3	371.59		1536.41
173.4	381.04		1550.74
173.5	376.17		1562.01
173.6	379.34		1583.58
173.7	380.5		1594.3
173.8	382.06		1614.18
173.9	386.07		1633.32
174	386.98		1655.4
174.1	389.8		1676.52
174.2	391.32		1702.46
174.3	391.83		1724.46
174.4	399.33		1758.8
174.5	399.88		1781.76
174.6	401.41		1812.06
174.7	406.97		15825.3
174.8	410.06		261051
174.9	416.1		2821.62
175	416.43		2107.28
175.1	424.23		2080.01
175.2	426.13		2046.28
175.3	430.58		2015.91
175.4	440.04		2018.13
175.5	439.77		2044.03
175.6	447.3		2085.8
175.7	454.52		2124.28
175.8	456.93		2161.83
175.9	465.83		2196.16
176	470.14		2240.37
176.1	475.98		2271.12
176.2	484.13		2314.19
176.3	488.03		2355.7
176.4	496.57		2389.74
176.5	503.33		2429.73
176.6	509.11		2469.81
176.7	519.31		2511.48
176.8	522.78		2549.44
176.9	533.9		2588.13
177	539		2630.64
177.1	547.79		2666.08
177.2	553.34		2704.91
177.3	560.29		2736.84
177.4	572.57		2774.52
177.5	574.97		2819.97
177.6	585.59		2863.72
177.7	592.56		2890.36
177.8	601.48		2928.21
177.9	607.86		2966.79
178	614.48		3404.52
178.1	622.11		3400.33
178.2	628.81		3184.02
178.3	637.2		3239.78
178.4	646.73		3253.37
178.5	654.87		3252.46
178.6	660.97		3260.12
178.7	667.11		3278.86
178.8	671.58		3305.39
178.9	685.52		3337.04
179	689.39		3353.66
179.1	694.33		3381.6
179.2	702.38		3404.02
179.3	709.4		3441.86
179.4	716.28		3473.22
179.5	720.88		3501.64
179.6	728.26		3535.28
179.7	736.32		3566.52
179.8	741.27		3586.57
179.9	752.39		3615.03
180	753.87		3627.63
180.1	760.06		3659.08
180.2	766.46		3681.37
180.3	771.84		3699.37
180.4	778.76		3713.48
180.5	781.5		3735.87
180.6	786.83		3748.18
180.7	793.46		3758.06
180.8	797.44		3780.58
180.9	806.1		3803.13
181	805.66		3810.87
181.1	811.53		3822.82
181.2	814.14		3824.47
181.3	818.18		3846.7
181.4	826.4		3851.71
181.5	824.52		3856.62
181.6	830.01		3868.24
181.7	833.2		3859.68
181.8	837.42		3862.61
181.9	841.48		3874.23
182	838.97		3881.97
182.1	844.24		3890.79
182.2	847.42		3891.38
182.3	852		3891.57
182.4	854.12		3882.3
182.5	855.2		3887.78
182.6	857.8		3886.62
182.7	858.17		3879.31
182.8	861.09		3874.68
182.9	867.78		3874.13
183	862.58		3877.22
183.1	862.4		3863.78
183.2	867.46		3854.22
183.3	865.56		3845.66
183.4	867.88		3848.03
183.5	866.84		3833.68
183.6	869.66		3819.54
183.7	865.41		3812.19
183.8	866.7		3797.24
183.9	869.81		3782.76
184	868.89		3774.12
184.1	865.49		3751.57
184.2	864.93		3737.29
184.3	869.13		3720.59
184.4	869.89		3702.37
184.5	865.48		3697.52
184.6	863.3		3686.08
184.7	859.67		3670.08
184.8	861.83		3665.68
184.9	862		3648.17
185	856.93		3631.43
185.1	855.5		3612.46
185.2	851.58		3589.41
185.3	849.01		3578.4
185.4	852.64		3556
185.5	847.09		3529.47
185.6	841.1		3504.46
185.7	837.76		3490.79
185.8	838.31		3453.89
185.9	835.8		3437
186	831.06		3407.86
186.1	829.63		3379.01
186.2	824.52		3344.29
186.3	822.26		3321.07
186.4	821.1		3296.8
186.5	812.08		3272.77
186.6	809.19		3238.7
186.7	802.9		3204.18
186.8	802.36		3180.16
186.9	801.77		3150.51
187	791.74		3130.93
187.1	790.7		3100.62
187.2	785.24		3061.27
187.3	780.23		3039.24
187.4	778.83		3005.8
187.5	773.23		2979.38
187.6	765.42		2947.57
187.7	763.24		2915.68
187.8	754.6		2887.32
187.9	755.88		2846.89
188	748.08		2818.41
188.1	744.89		2789.63
188.2	737		2758.53
188.3	731.53		2726.61
188.4	730.69		2690.71
188.5	722.88		2661.34
188.6	719.04		2632.04
188.7	711.69		2599.84
188.8	706.68		2567.5
188.9	701.91		2533.24
189	697.82		2500.62
189.1	694.1		2469.9
189.2	683.73		2441.29
189.3	676.6		2407.23
189.4	678.13		2371.86
189.5	669.38		2340.48
189.6	663.77		2315.19
189.7	658.3		2283.81
189.8	655.4		2248.27
189.9	648.96		2216.54
190	641.58		2193.81
190.1	635.51		2158.64
190.2	631.39		2130.08
190.3	621.89		2101.71
190.4	620.81		2074.7
190.5	612.49		2043.2
190.6	607.06		2017.4
190.7	597.96		1992.76
190.8	593.73		1955.59
190.9	593.16		1938.23
191	583.41		1910.04
191.1	576.54		1885.59
191.2	572.61		1858.46
191.3	566.38		1835.72
191.4	563.8		1815.3
191.5	554.71		1789.04
191.6	549.68		1767.7
191.7	543.56		1744.53
191.8	537.4		1722.93
191.9	534.63		1702.74
192	527.44		1682.6
192.1	522.47		1665.07
192.2	515.84		1644.78
192.3	513.1		1626.69
192.4	509.54		1604.39
192.5	501.88		1586.83
192.6	494.36		1572.76
192.7	492.36		1553
192.8	489.53		1537.86
192.9	485.8		1522.16
193	475.72		1511.16
193.1	471.43		1498.03
193.2	468.89		1484.2
193.3	463.64		1468.41
193.4	462.93		1455.71
193.5	457.83		1441.27
193.6	451.32		1431.86
193.7	455.62		1418.13
193.8	445.93		1409.72
193.9	442.93		1401.21
194	443.5		1387.79
194.1	441.37		1386.47
194.2	440.18		1376.19
194.3	436.49		1365.29
194.4	433.26		1364.78
194.5	433.4		1350.61
194.6	431.46		1348.08
194.7	437.08		1339.47
194.8	429.7		1335.53
194.9	429.22		1323.67
195	425.98		1325.78
195.1	428.33		1318.44
195.2	433.22		1315.14
195.3	428.39		1311.59
195.4	428.76		1309.93
195.5	429.23		1304.98
195.6	430.63		1306
195.7	437.72		1300.4
195.8	434.01		1298.31
195.9	435.08		1301
196	439.12		1296.51
196.1	440.87		1300.18
196.2	446.73		1295.56
196.3	445.2		1305.98
196.4	447.6		1303.92
196.5	449.94		1305.31
196.6	452.89		1303.76
196.7	459.58		1310.71
196.8	457.83		1313.77
196.9	460.26		1324.7
197	466.87		1325.37
197.1	469.29		1333.18
197.2	479.96		1340.58
197.3	478.77		1350.44
197.4	481.61		1357.02
197.5	487.78		1370.28
197.6	494.69		1378.03
197.7	502.68		1390.62
197.8	501.36		1404.38
197.9	508.72		1409.66
198	514.02		1426.32
198.1	521.17		1430.47
198.2	533.08		1449.56
198.3	534.58		1462.54
198.4	543.07		1473.74
198.5	548.78		1488.98
198.6	556.45		1503.84
198.7	567.26		1518.39
198.8	567.83		1534.5
198.9	579.83		1550.09
199	586.52		1574.19
199.1	594.32		1592.91
199.2	610.54		1607.93
199.3	612.32		1628.2
199.4	620.89		1646.22
199.5	629.49		1670.27
199.6	640.42		1697.32
[truncated: 3,403 more rows]
