# Supplementary material for: Single‐cell transcriptomics of suprachiasmatic nuclei reveal a Prokineticin‐driven circadian network
Source: EMBO J. 2021 Sep 6;40(20):e108614. doi: 10.15252/embj.2021108614 (PMC8521297; doi:10.15252/embj.2021108614)
Supplement: Supplementary file 12 — Source Data for Figure 9 [file EMBJ-40-e108614-s011.xlsx]

## Sheet: Fig 8 A-G
Representative PMT traces
	A	B				Period		C					GOF		E										F and G
Time	CDKO - PK2.Cre first	CDKO - PKR2.Cre first						PK2 - PKR2	PKR2 - PK2						Baseline	PK2.Cre	Baseline	PKR2.Cre	Baseline	PK2 + PKR2.Cre					Experiment ID	18026
0	2082.36	5302.1				CDKO 1		28.2					CDKO 1		1	0.6									Experiment name	PMT72_PR2_P2 Smoothed
0	2082.36	5266.33				CDKO 2		27.6					CDKO 2		1	1									Job	d697f828-f371-43a0-9911-12675d101116
0.00416667	1868.76	5235.18				CDKO 3			28.2				CDKO 3				1	1							Submitted	2021-01-13T16:48:06.869147	Finished	2021-01-13T16:48:22.696314
0.00833333	1857.98	5207.14				CDKO 4			28.8				CDKO 4				0.72	1							Method	FFT NLLS
0.0125	1858.91	5163.69				CDKO 5		27.7					CDKO 5		0.35	1									Params	amp&baseline dtr 12.0-162.0 p(25.0-33.0)
0.0166667	1857.87	5138.26				CDKO 6			28.1				CDKO 6				1	1
0.0208333	1856.48	5121.32				CDKO 7			26.7				CDKO 7				0.93	0.23
0.025	1854.6	5093.9				CDKO 8			26.6				CDKO 8				0.83	0.6							Summary statistics
0.0291667	1853.16	5069.12				CDKO 9		24.1					CDKO 9		1	0.9									Phase/Amplitude method	by fit		31.5207																1.74606
0.0333333	1849.53	5045.84				CDKO 10		27.5					CDKO 10		1	1
0.0375	1852.06	5035.21				CDKO 11			26.66				CDKO 11				1	0.9							Group Label	N		Period	Period Std		Circ. Phase To Zero	Circ. Phase To Window	Circ. Phase Std	Abs Phase To Zero	Abs Phase To Window		Abs Phase Std		Amplitude	Amplitude Std		GOF	ERR
0.0416667	1853.39	5020.24				CDKO 12		28.5					CDKO 12		1	0.54									ROI114	0		NaN	NaN		NaN	NaN	NaN	NaN	NaN		NaN		NaN	NaN		NaN	NaN		325	1155
0.0458333	1846.29	5007.17				CDKO 13		26.7					CDKO 13		0.8	0.16									ROI135	0		NaN	NaN		NaN	NaN	NaN	NaN	NaN		NaN		NaN	NaN		NaN	NaN
0.05	1851.13	4989.14				CDKO 14		27					CDKO 14		0.61	0.21									ROI136	0		NaN	NaN		NaN	NaN	NaN	NaN	NaN		NaN		NaN	NaN		NaN	NaN		Rhythmic	Non-Rhythmic
0.0541667	1841.48	4996.4				CDKO 15			28.7				CDKO 15				1	1							ROI137	0		NaN	NaN		NaN	NaN	NaN	NaN	NaN		NaN		NaN	NaN		NaN	NaN		0.718615	0.281385
0.0583333	1842.19	4985.84				CDKO 16			27.6				CDKO 16				0.33	1							ROI138	0		NaN	NaN		NaN	NaN	NaN	NaN	NaN		NaN		NaN	NaN		NaN	NaN
0.0625	1843.79	4977.71											CDKO 1						1	0.15					ROI159	0		NaN	NaN		NaN	NaN	NaN	NaN	NaN		NaN		NaN	NaN		NaN	NaN
0.0666667	1844.02	4980.67											CDKO 2						1	0.29					ROI160	1		28.53	0		9.17	23.07	0	10.9	27.43	20.8854	0		3.32	0		0.71	0.4
0.0708333	1848.7	4980.16											CDKO 3						1	0.14					ROI161	0		NaN	NaN		NaN	NaN	NaN	NaN	NaN		NaN		NaN	NaN		NaN	NaN
0.075	1843.69	4976.62											CDKO 4						0.72	0.36					ROI162	0		NaN	NaN		NaN	NaN	NaN	NaN	NaN		NaN		NaN	NaN		NaN	NaN
0.0791667	1842.08	4978.62											CDKO 5						0.35	0.39					ROI182	0		NaN	NaN		NaN	NaN	NaN	NaN	NaN		NaN		NaN	NaN		NaN	NaN
0.0833333	1840.61	4976.39				Amplitude		D					CDKO 6						1	0.8					ROI183	1		31.69	0		20.64	11.55	0	27.25	15.25	11.6114	0		3.67	0		0.71	0.77
0.0875	1842.56	4995.77						PK2 - PKR2	PKR2 - PK2				CDKO 7						0.93	0.21					ROI184	1		29.59	0		9.46	23.72	0	11.67	29.26	22.2787	0		3.58	0		0.75	0.44
0.0916667	1838.09	5007.27				CDKO 1		1726					CDKO 8						0.83	0.25					ROI185	1		27.32	0		18.9	8.35	0	21.51	9.51	7.24097	0		5.22	0		0.71	0.75
0.0958333	1838.87	5011.62				CDKO 2		170					CDKO 9						1	0.83					ROI203	0		NaN	NaN		NaN	NaN	NaN	NaN	NaN		NaN		NaN	NaN		NaN	NaN
0.1	1840.87	5037.13				CDKO 3			680				CDKO 10						1	0.35					ROI204	0		NaN	NaN		NaN	NaN	NaN	NaN	NaN		NaN		NaN	NaN		NaN	NaN
0.104167	1837.56	5037.33				CDKO 4			93				CDKO 11						1	0.4					ROI205	0		NaN	NaN		NaN	NaN	NaN	NaN	NaN		NaN		NaN	NaN		NaN	NaN
0.108333	1840.07	5065.41				CDKO 5		480					CDKO 12						1	0.28					ROI206	1		26.06	0		10.95	23.9	0	11.89	25.95	19.7585	0		8.53	0		0.66	0.47
0.1125	1837.04	5078.77				CDKO 6			346				CDKO 13						0.8	0.33					ROI207	0		NaN	NaN		NaN	NaN	NaN	NaN	NaN		NaN		NaN	NaN		NaN	NaN
0.116667	1832.71	5098.51				CDKO 7			2009				CDKO 14						0.61	0.34					ROI208	0		NaN	NaN		NaN	NaN	NaN	NaN	NaN		NaN		NaN	NaN		NaN	NaN
0.120833	1837.83	5109.37				CDKO 8			676				CDKO 15						1	0.48					ROI209	0		NaN	NaN		NaN	NaN	NaN	NaN	NaN		NaN		NaN	NaN		NaN	NaN
0.125	1833.64	5134.93				CDKO 9		149					CDKO 16						0.33	1					ROI210	1		28.37	0		14.14	3.98	0	16.72	4.72	3.59383	0		0.81	0		0.7	0.68
0.129167	1826.95	5158.86				CDKO 10		1312																	ROI227	0		NaN	NaN		NaN	NaN	NaN	NaN	NaN		NaN		NaN	NaN		NaN	NaN
0.133333	1835.08	5185.41				CDKO 11			894																ROI228	1		32.79	0		3.49	18.71	0	4.77	25.56	19.4615	0		12.73	0		0.63	0.3	32.79
0.1375	1830.78	5197.13				CDKO 12		37																	ROI229	0		NaN	NaN		NaN	NaN	NaN	NaN	NaN		NaN		NaN	NaN		NaN	NaN
0.141667	1833.38	5216.6				CDKO 13		1003																	ROI230	0		NaN	NaN		NaN	NaN	NaN	NaN	NaN		NaN		NaN	NaN		NaN	NaN
0.145833	1829.93	5236.12				CDKO 14		364																	ROI231	1		30.76	0		8.4	23.04	0	10.76	29.52	22.4767	0		29.49	0		0.8	0.35
0.15	1828.66	5251.18				CDKO 15			310																ROI232	1		28.02	0		12.51	2.24	0	14.61	2.61	1.98727	0		32.47	0		0.67	0.35
0.154167	1828.02	5264.81				CDKO 16			361																ROI233	1		28.02	0		12.98	2.7	0	15.15	3.15	2.39843	0		18.3	0		0.56	0.56
0.158333	1828.22	5291.01																							ROI234	1		28.6	0		9.9	23.83	0	11.8	28.4	21.6239	0		5.92	0		0.75	0.49
0.1625	1824.78	5313.13																							ROI252	0		NaN	NaN		NaN	NaN	NaN	NaN	NaN		NaN		NaN	NaN		NaN	NaN
0.166667	1826.8	5336.89																							ROI253	1		29.35	0		12.82	3.01	0	15.68	3.68	2.80197	0		17.19	0		0.74	0.47
0.170833	1827.26	5358.98																							ROI254	1		31.31	0		3.59	18.39	0	4.68	23.99	18.2661	0		29.45	0		0.55	0.3	31.31
0.175	1823.5	5384.71																							ROI255	1		30.2	0		8.18	22.64	0	10.29	28.49	21.6924	0		27.57	0		0.67	0.38
0.179167	1826.6	5407.49																							ROI256	0		NaN	NaN		NaN	NaN	NaN	NaN	NaN		NaN		NaN	NaN		NaN	NaN
0.183333	1822.18	5427.8																							ROI257	1		32.75	0		8.51	23.71	0	11.61	32.36	24.6391	0		47.32	0		0.57	0.26	32.75
0.1875	1821.82	5443.26																							ROI258	0		NaN	NaN		NaN	NaN	NaN	NaN	NaN		NaN		NaN	NaN		NaN	NaN
0.191667	1825.87	5467.09																							ROI259	0		NaN	NaN		NaN	NaN	NaN	NaN	NaN		NaN		NaN	NaN		NaN	NaN
0.195833	1821.4	5482.36																							ROI274	1		32.74	0		2.6	17.81	0	3.55	24.29	18.4945	0		5.91	0		0.66	0.45
0.2	1819.96	5494.61																							ROI275	0		NaN	NaN		NaN	NaN	NaN	NaN	NaN		NaN		NaN	NaN		NaN	NaN
0.204167	1825.33	5516.23																							ROI276	1		31.26	0		5.6	20.38	0	7.29	26.55	20.2153	0		34.27	0		0.9	0.32
0.208333	1822.11	5523.09																							ROI277	1		32.9	0		6.07	21.32	0	8.32	29.22	22.2483	0		30.86	0		0.57	0.27	32.9
0.2125	1819.99	5538.27																							ROI278	1		29.92	0		11.21	1.59	0	13.98	1.98	1.50758	0		36.79	0		0.58	0.27	29.92
0.216667	1817.6	5560.24																							ROI279	1		31.36	0		7.89	22.71	0	10.31	29.67	22.5909	0		20.23	0		0.75	0.57
0.220833	1823.01	5564.58																							ROI280	1		32.79	0		8.02	23.24	0	10.96	31.75	24.1746	0		25.77	0		0.68	0.41
0.225	1823.01	5574.01																							ROI281	1		29.83	0		11.61	1.96	0	14.43	2.43	1.85022	0		37.03	0		0.55	0.28	29.83
0.229167	1823.01	5587.14																							ROI282	0		NaN	NaN		NaN	NaN	NaN	NaN	NaN		NaN		NaN	NaN		NaN	NaN
0.233333	1823.01	5593.94																							ROI283	1		26	0		13	1.92	0	14.08	2.08	1.58372	0		9.22	0		0.79	0.45
0.2375	2091.37	5595.26																							ROI284	0		NaN	NaN		NaN	NaN	NaN	NaN	NaN		NaN		NaN	NaN		NaN	NaN
0.241667	1962.89	5608.24																							ROI298	0		NaN	NaN		NaN	NaN	NaN	NaN	NaN		NaN		NaN	NaN		NaN	NaN
0.245833	1896.17	5608.89																							ROI299	1		32.22	0		4.22	19.28	0	5.67	25.89	19.7128	0		54.07	0		0.63	0.23	32.22
0.25	1864.09	5622.56																							ROI300	1		30.69	0		5.29	19.9	0	6.76	25.45	19.3778	0		47.29	0		0.52	0.3	30.69
0.254167	1839.8	5623.83																							ROI301	1		27.74	0		17.7	7.32	0	20.46	8.46	6.44149	0		26.69	0		0.61	0.51
0.258333	1824.43	5622.64																							ROI302	0		NaN	NaN		NaN	NaN	NaN	NaN	NaN		NaN		NaN	NaN		NaN	NaN
0.2625	1809.04	5618.47																							ROI303	0		NaN	NaN		NaN	NaN	NaN	NaN	NaN		NaN		NaN	NaN		NaN	NaN
0.266667	1800.49	5625.56																							ROI304	0		NaN	NaN		NaN	NaN	NaN	NaN	NaN		NaN		NaN	NaN		NaN	NaN
0.270833	1796.2	5617.59																							ROI305	0		NaN	NaN		NaN	NaN	NaN	NaN	NaN		NaN		NaN	NaN		NaN	NaN
0.275	1796.51	5604.92																							ROI306	0		NaN	NaN		NaN	NaN	NaN	NaN	NaN		NaN		NaN	NaN		NaN	NaN
0.279167	1799.6	5598.22																							ROI307	0		NaN	NaN		NaN	NaN	NaN	NaN	NaN		NaN		NaN	NaN		NaN	NaN
0.283333	1809.1	5579.28																							ROI308	0		NaN	NaN		NaN	NaN	NaN	NaN	NaN		NaN		NaN	NaN		NaN	NaN
0.2875	1835.89	5568.39																							ROI321	1		28.16	0		17.25	7.02	0	20.24	8.24	6.27398	0		0.55	0		0.67	0.64
0.291667	1873.97	5544.96																							ROI322	1		27.14	0		1.06	14.45	0	1.2	16.34	12.4414	0		10.43	0		0.63	0.62
0.295833	1896.83	5528.19																							ROI323	1		32.02	0		5.83	20.84	0	7.78	27.8	21.1671	0		41.89	0		0.59	0.3	32.02
0.3	1941.61	5504.79																							ROI324	1		28.59	0		7.66	21.58	0	9.13	25.72	19.5834	0		28.43	0		0.76	0.35
0.304167	1980.48	5483.41																							ROI325	0		NaN	NaN		NaN	NaN	NaN	NaN	NaN		NaN		NaN	NaN		NaN	NaN
0.308333	2030.44	5458.72																							ROI326	0		NaN	NaN		NaN	NaN	NaN	NaN	NaN		NaN		NaN	NaN		NaN	NaN
0.3125	2071.01	5416.19																							ROI327	0		NaN	NaN		NaN	NaN	NaN	NaN	NaN		NaN		NaN	NaN		NaN	NaN
0.316667	2110.83	5393.77																							ROI328	0		NaN	NaN		NaN	NaN	NaN	NaN	NaN		NaN		NaN	NaN		NaN	NaN
0.320833	2160.83	5363.12																							ROI329	0		NaN	NaN		NaN	NaN	NaN	NaN	NaN		NaN		NaN	NaN		NaN	NaN
0.325	2193.13	5322.76																							ROI330	1		32.94	0		2.13	17.38	0	2.93	23.87	18.1748	0		21.86	0		0.59	0.42
0.329167	2242.75	5282.72																							ROI331	1		31.59	0		4.25	19.13	0	5.59	25.18	19.1722	0		16.3	0		0.57	0.76
0.333333	2280.07	5246.61																							ROI332	0		NaN	NaN		NaN	NaN	NaN	NaN	NaN		NaN		NaN	NaN		NaN	NaN
0.3375	2312.07	5198.89																							ROI345	1		32.58	0		5.84	21	0	7.93	28.51	21.7077	0		14.97	0		0.71	0.26	32.58
0.341667	2346.28	5155.21																							ROI346	0		NaN	NaN		NaN	NaN	NaN	NaN	NaN		NaN		NaN	NaN		NaN	NaN
0.345833	2371.94	5113.92																							ROI347	1		29.16	0		8.64	22.77	0	10.5	27.66	21.0605	0		14.68	0		0.57	0.43
0.35	2400.03	5066.66																							ROI348	1		25.6	0		13.55	2.3	0	14.45	2.45	1.86544	0		13.08	0		0.61	0.64
0.354167	2427.98	5026.13																							ROI349	1		25.27	0		10.14	22.75	0	10.68	23.95	18.2357	0		23.32	0		0.56	0.59
0.358333	2439.03	4978.06																							ROI350	1		30.02	0		6.88	21.29	0	8.61	26.63	20.2762	0		16.78	0		0.72	0.53
0.3625	2464.52	4918.6																							ROI351	0		NaN	NaN		NaN	NaN	NaN	NaN	NaN		NaN		NaN	NaN		NaN	NaN
0.366667	2464.52	4872.33																							ROI352	0		NaN	NaN		NaN	NaN	NaN	NaN	NaN		NaN		NaN	NaN		NaN	NaN
0.370833	2464.52	4820.7																							ROI353	1		30.85	0		5.48	20.14	0	7.05	25.9	19.7204	0		22.06	0		0.7	0.51
0.375	2497.34	4756.48																							ROI354	0		NaN	NaN		NaN	NaN	NaN	NaN	NaN		NaN		NaN	NaN		NaN	NaN
0.379167	2498.03	4689.08																							ROI355	1		32.68	0		2.09	17.28	0	2.85	23.53	17.9159	0		32.06	0		0.53	0.28	32.68
0.383333	2487.15	4625.47																							ROI356	1		31.17	0		3.81	18.57	0	4.95	24.12	18.3651	0		27.75	0		0.66	0.37
0.3875	2492.99	4552.76																							ROI357	0		NaN	NaN		NaN	NaN	NaN	NaN	NaN		NaN		NaN	NaN		NaN	NaN
0.391667	2492.09	4490.88																							ROI369	1		27.81	0		13.01	2.66	0	15.08	3.08	2.34513	0		2.93	0		0.68	0.53
0.395833	2480.08	4441.11																							ROI370	1		30.91	0		5.29	19.97	0	6.81	25.72	19.5834	0		17.44	0		0.63	0.52
0.4	2473.59	4405.02																							ROI371	1		27.65	0		12.02	1.61	0	13.85	1.85	1.4086	0		18.64	0		0.68	0.58
0.404167	2459.05	4363.77																							ROI372	1		31.05	0		5.57	20.3	0	7.21	26.26	19.9945	0		23.1	0		0.75	0.41
0.408333	2447.58	4324.31																							ROI373	0		NaN	NaN		NaN	NaN	NaN	NaN	NaN		NaN		NaN	NaN		NaN	NaN
0.4125	2436	4280.18																							ROI374	0		NaN	NaN		NaN	NaN	NaN	NaN	NaN		NaN		NaN	NaN		NaN	NaN
0.416667	2424.06	4249.11																							ROI375	0		NaN	NaN		NaN	NaN	NaN	NaN	NaN		NaN		NaN	NaN		NaN	NaN
0.420833	2407.11	4203.24																							ROI376	0		NaN	NaN		NaN	NaN	NaN	NaN	NaN		NaN		NaN	NaN		NaN	NaN
0.425	2391.14	4169.5																							ROI377	1		31.22	0		4.03	18.8	0	5.24	24.46	18.624	0		26.75	0		0.61	0.43
0.429167	2370.17	4136.09																							ROI378	1		31	0		4.91	19.62	0	6.34	25.34	19.294	0		22.22	0		0.65	0.38
0.433333	2363.53	4112.16																							ROI379	1		31.4	0		3.68	18.5	0	4.82	24.22	18.4412	0		41.79	0		0.57	0.34
0.4375	2346.53	4079.73																							ROI380	1		31.08	0		3.57	18.3	0	4.62	23.7	18.0453	0		30.7	0		0.82	0.37
0.441667	2325.4	4047.6																							ROI381	1		31.32	0		3.79	18.6	0	4.95	24.27	18.4793	0		20.78	0		0.74	0.26	31.32
0.445833	2305.1	4022.62																							ROI394	1		32.19	0		1.1	16.16	0	1.47	21.66	16.492	0		15.8	0		0.58	0.42
0.45	2288.21	3997.1																							ROI395	1		28.5	0		5.02	18.91	0	5.96	22.46	17.1012	0		21.94	0		0.67	0.44
0.454167	2266.06	3977.18																							ROI396	1		29.1	0		7.67	21.77	0	9.3	26.4	20.1011	0		14.93	0		0.78	0.69
0.458333	2254.57	3942.46																							ROI397	0		NaN	NaN		NaN	NaN	NaN	NaN	NaN		NaN		NaN	NaN		NaN	NaN
0.4625	2237.1	3920.06																							ROI398	0		NaN	NaN		NaN	NaN	NaN	NaN	NaN		NaN		NaN	NaN		NaN	NaN
0.466667	2221.17	3892.01																							ROI399	0		NaN	NaN		NaN	NaN	NaN	NaN	NaN		NaN		NaN	NaN		NaN	NaN
0.470833	2208.67	3862.94																							ROI400	1		29.82	0		8.22	22.56	0	10.21	28.03	21.3422	0		32.57	0		0.75	0.37
0.475	2185.65	3845.51																							ROI401	1		32.13	0		2.33	17.37	0	3.12	23.25	17.7027	0		33.69	0		0.78	0.27	32.13
0.479167	2173.27	3830.58																							ROI402	1		32.15	0		0.94	15.98	0	1.26	21.41	16.3017	0		36.04	0		0.61	0.29	32.15
0.483333	2150.77	3815.18																							ROI403	1		30.73	0		4.26	18.88	0	5.45	24.18	18.4108	0		24.52	0		0.84	0.4
0.4875	2144.8	3789.79																							ROI404	1		29.96	0		6.14	20.52	0	7.66	25.62	19.5072	0		38.75	0		0.66	0.26	29.96
0.491667	2130.04	3774.08																							ROI405	1		30.24	0		4.14	18.62	0	5.21	23.45	17.855	0		23.34	0		0.64	0.28	30.24
0.495833	2119.62	3766.01																							ROI406	1		28.96	0		6.61	20.67	0	7.98	24.94	18.9895	0		2.34	0		0.76	0.48
0.5	2102.12	3754.59																							ROI417	1		32.16	0		0.37	15.42	0	0.5	20.66	15.7306	0		27.05	0		0.63	0.19	32.16
0.504167	2093.19	3738.97																							ROI418	1		32.78	0		22.55	13.76	0	30.8	18.8	14.3144	0		61.13	0		0.47	0.16	32.78
0.508333	2078.28	3735.73																							ROI419	1		31.45	0		22.94	13.78	0	30.06	18.06	13.751	0		52.77	0		0.53	0.21	31.45
0.5125	2067.02	3747.23																							ROI420	1		30.89	0		0.27	14.95	0	0.35	19.24	14.6494	0		47.89	0		0.58	0.23	30.89
0.516667	2057.42	3757.18																							ROI421	1		29.38	0		3.76	17.96	0	4.6	21.98	16.7357	0		17.48	0		0.56	0.64
0.520833	2045.2	3761.03																							ROI422	0		NaN	NaN		NaN	NaN	NaN	NaN	NaN		NaN		NaN	NaN		NaN	NaN
0.525	2032.13	3772.08																							ROI423	0		NaN	NaN		NaN	NaN	NaN	NaN	NaN		NaN		NaN	NaN		NaN	NaN
0.529167	2026.66	3778.46																							ROI424	0		NaN	NaN		NaN	NaN	NaN	NaN	NaN		NaN		NaN	NaN		NaN	NaN
0.533333	2015.74	3784.44																							ROI425	0		NaN	NaN		NaN	NaN	NaN	NaN	NaN		NaN		NaN	NaN		NaN	NaN
0.5375	2014.68	3793.51																							ROI426	1		32.24	0		0.38	15.45	0	0.51	20.75	15.7992	0		38.62	0		0.59	0.29	32.24
0.541667	1999.82	3798.16																							ROI427	1		31.43	0		3.73	18.56	0	4.88	24.31	18.5098	0		47.74	0		0.45	0.2	31.43
0.545833	1993.04	3811.72																							ROI428	1		31.28	0		2.11	16.9	0	2.75	22.03	16.7738	0		54.94	0		0.53	0.22	31.28
0.55	1985.3	3825.44																							ROI429	1		30.26	0		4.81	19.29	0	6.06	24.32	18.5174	0		33.26	0		0.67	0.24	30.26
0.554167	1978.07	3827.13																							ROI430	0		NaN	NaN		NaN	NaN	NaN	NaN	NaN		NaN		NaN	NaN		NaN	NaN
0.558333	1977.02	3838.88																							ROI441	1		32.89	0		22.45	13.7	0	30.76	18.76	14.284	0		38.5	0		0.6	0.17	32.89
0.5625	1969.59	3857.43																							ROI442	1		30.85	0		1.77	16.44	0	2.27	21.12	16.0809	0		43.46	0		0.64	0.22	30.85
0.566667	1958.26	3865.43																							ROI443	1		30.39	0		0.94	15.46	0	1.19	19.58	14.9083	0		55.07	0		0.6	0.13	30.39
0.570833	1958.82	3880.13																							ROI444	1		30.52	0		0.1	14.67	0	0.13	18.65	14.2002	0		73.3	0		0.55	0.16	30.52
0.575	1953.04	3901.74																							ROI445	1		31.02	0		0.48	15.2	0	0.62	19.64	14.954	0		48.45	0		0.42	0.2	31.02
0.579167	1948.41	3906.39																							ROI446	1		29.43	0		6.83	21.05	0	8.37	25.8	19.6443	0		48.18	0		0.55	0.34
0.583333	1944.96	3918.44																							ROI447	0		NaN	NaN		NaN	NaN	NaN	NaN	NaN		NaN		NaN	NaN		NaN	NaN
0.5875	1941.21	3941.93																							ROI448	1		33.26	0		20.12	11.46	0	27.88	15.88	12.0911	0		70.89	0		0.51	0.15	33.26
0.591667	1932.23	3957.18																							ROI449	1		33.01	0		22.09	13.36	0	30.38	18.38	13.9946	0		61.02	0		0.6	0.17	33.01
0.595833	1934.92	3966.89																							ROI450	1		32.82	0		23.44	14.66	0	32.05	20.05	15.2662	0		64.67	0		0.49	0.15	32.82
0.6	1933.61	3994.82																							ROI451	1		31.2	0		3.12	17.89	0	4.05	23.25	17.7027	0		56.91	0		0.55	0.2	31.2
0.604167	1925.01	4017.29																							ROI452	1		31.3	0		3.34	18.14	0	4.36	23.66	18.0149	0		64.03	0		0.53	0.16	31.3
0.608333	1922.55	4034.22																							ROI453	1		32.08	0		1.69	16.71	0	2.26	22.34	17.0098	0		42.57	0		0.59	0.23	32.08
0.6125	1918.94	4046																							ROI454	1		31.15	0		2.86	17.61	0	3.71	22.86	17.4057	0		19.03	0		0.61	0.24	31.15
0.616667	1914.68	4067.76																							ROI465	0		NaN	NaN		NaN	NaN	NaN	NaN	NaN		NaN		NaN	NaN		NaN	NaN
0.620833	1918.29	4084.9																							ROI466	0		NaN	NaN		NaN	NaN	NaN	NaN	NaN		NaN		NaN	NaN		NaN	NaN
0.625	1909.87	4102.91																							ROI467	1		31.44	0		22.24	13.08	0	29.13	17.13	13.0429	0		49.55	0		0.7	0.23	31.44
0.629167	1908.72	4127.86																							ROI468	1		30.99	0		0.44	15.15	0	0.57	19.56	14.8931	0		54.72	0		0.67	0.24	30.99
0.633333	1911.53	4134.63																							ROI469	1		30.2	0		1.34	15.81	0	1.69	19.89	15.1444	0		68.88	0		0.48	0.16	30.2
0.6375	1901.97	4158.08																							ROI470	1		30.43	0		2.74	17.27	0	3.47	21.9	16.6748	0		61.92	0		0.62	0.22	30.43
0.641667	1904.74	4168.93																							ROI471	1		31.31	0		2.02	16.83	0	2.63	21.94	16.7052	0		60.95	0		0.42	0.21	31.31
0.645833	1898.22	4181.1																							ROI472	0		NaN	NaN		NaN	NaN	NaN	NaN	NaN		NaN		NaN	NaN		NaN	NaN
0.65	1901.19	4205.74																							ROI473	1		32.88	0		23.04	14.28	0	31.57	19.57	14.9007	0		71.03	0		0.5	0.19	32.88
0.654167	1896.63	4222.18																							ROI474	1		32.32	0		0.71	15.8	0	0.96	21.28	16.2027	0		72.46	0		0.56	0.18	32.32
0.658333	1900.14	4238.6																							ROI475	1		31.85	0		1.8	16.76	0	2.39	22.24	16.9337	0		60.12	0		0.64	0.18	31.85
0.6625	1894.92	4249.3																							ROI476	1		31.73	0		1.52	16.44	0	2.01	21.74	16.553	0		79.06	0		0.54	0.14	31.73
0.666667	1890.06	4266.32																							ROI477	1		32.06	0		1.49	16.51	0	1.99	22.05	16.789	0		43.68	0		0.71	0.22	32.06
0.670833	1892.47	4283.37																							ROI478	1		30.31	0		4.22	18.72	0	5.33	23.64	17.9996	0		53.83	0		0.55	0.17	30.31
0.675	1888.99	4295.98																							ROI479	1		31.83	0		1.48	16.43	0	1.96	21.79	16.591	0		9.36	0		0.74	0.33
0.679167	1891.21	4312.27																							ROI489	1		32.58	0		22.73	13.89	0	30.85	18.85	14.3525	0		19.15	0		0.75	0.27	32.58
0.683333	1890.32	4329.01																							ROI490	1		26.06	0		5.97	18.92	0	6.48	20.54	15.6393	0		21.4	0		0.64	0.75
0.6875	1888.95	4339.07																							ROI491	1		27.11	0		4.06	17.44	0	4.59	19.7	14.9997	0		23.83	0		0.45	0.55
0.691667	1888.1	4349.6																							ROI492	1		33.86	0		20.1	11.6	0	28.36	16.36	12.4566	0		68.64	0		0.66	0.27	33.86
0.695833	1890.45	4370.74																							ROI493	1		31.9	0		23.58	14.55	0	31.34	19.34	14.7256	0		60.62	0		0.61	0.23	31.9
0.7	1885.35	4381.76																							ROI494	1		31.64	0		0.15	15.05	0	0.2	19.84	15.1063	0		72.33	0		0.69	0.21	31.64
0.704167	1890.26	4393.56																							ROI495	1		32.88	0		23.72	14.96	0	32.5	20.5	15.6088	0		75.55	0		0.55	0.18	32.88
0.708333	1886.73	4405.97																							ROI496	0		NaN	NaN		NaN	NaN	NaN	NaN	NaN		NaN		NaN	NaN		NaN	NaN
0.7125	1886.71	4415.28																							ROI497	1		25.66	0		9.67	22.45	0	10.34	24	18.2737	0		23.7	0		0.48	0.7
0.716667	1885.94	4426.58																							ROI498	1		32.92	0		0.52	15.77	0	0.72	21.64	16.4768	0		105.4	0		0.54	0.19	32.92
0.720833	1885.8	4433.59																							ROI499	1		31.72	0		2.49	17.41	0	3.29	23.01	17.5199	0		74	0		0.45	0.2	31.72
0.725	1890.48	4440.51																							ROI500	1		32.33	0		0.84	15.93	0	1.13	21.46	16.3398	0		68.37	0		0.51	0.17	32.33
0.729167	1886.98	4446.87																							ROI501	1		32.61	0		0.14	15.31	0	0.19	20.8	15.8372	0		64.46	0		0.47	0.15	32.61
0.733333	1887.9	4454.09																							ROI502	1		31.32	0		2.14	16.94	0	2.79	22.11	16.8347	0		51.4	0		0.68	0.2	31.32
0.7375	1889.82	4466.86																							ROI503	1		30.46	0		3.14	17.69	0	3.98	22.44	17.0859	0		10.19	0		0.78	0.53
0.741667	1887.24	4472.9																							ROI512	1		27.47	0		4.3	17.81	0	4.92	20.39	15.5251	0		8.77	0		0.61	0.57
0.745833	1891.72	4470.81																							ROI513	1		25.7	0		8.19	20.98	0	8.77	22.47	17.1088	0		23.48	0		0.53	0.31
0.75	1884.76	4473.67																							ROI514	1		25.61	0		7.45	20.2	0	7.95	21.56	16.4159	0		36.5	0		0.45	0.36
0.754167	1887	4479.44																							ROI515	1		32.93	0		21.02	12.27	0	28.84	16.84	12.8221	0		75.28	0		0.42	0.18	32.93
0.758333	1883.6	4480.29																							ROI516	1		32.17	0		22.29	13.34	0	29.88	17.88	13.6139	0		79.98	0		0.59	0.2	32.17
0.7625	1881.02	4483.86																							ROI517	1		27.26	0		5.11	18.54	0	5.8	21.06	16.0352	0		26.51	0		0.68	0.57
0.766667	1884.7	4487.63																							ROI518	0		NaN	NaN		NaN	NaN	NaN	NaN	NaN		NaN		NaN	NaN		NaN	NaN
0.770833	1885.21	4486.98																							ROI519	1		26.83	0		6.48	19.74	0	7.24	22.07	16.8042	0		55.97	0		0.6	0.29	26.83
0.775	1883.36	4485.56																							ROI520	1		26.77	0		5.95	19.19	0	6.64	21.41	16.3017	0		35.53	0		0.7	0.33
0.779167	1880.52	4495.7																							ROI521	1		26.66	0		6.87	20.07	0	7.63	22.29	16.9717	0		43.85	0		0.38	0.37
0.783333	1874.46	4485.88																							ROI522	1		32.49	0		0.94	16.07	0	1.27	21.76	16.5682	0		65.95	0		0.5	0.18	32.49
0.7875	1878.5	4488.92																							ROI523	1		32.36	0		1.19	16.29	0	1.61	21.97	16.7281	0		80.44	0		0.39	0.15	32.36
0.791667	1875.89	4488.39																							ROI524	1		32.62	0		0.33	15.5	0	0.45	21.07	16.0428	0		66.97	0		0.48	0.16	32.62
0.795833	1869.99	4485.8																							ROI525	1		30.15	0		5.08	19.53	0	6.38	24.53	18.6773	0		66.79	0		0.58	0.19	30.15
0.8	1872.44	4484.32																							ROI526	1		31.86	0		2.1	17.06	0	2.79	22.65	17.2458	0		53.18	0		0.64	0.22	31.86
0.804167	1869.93	4488.19																							ROI527	1		29.6	0		4.33	18.6	0	5.34	22.94	17.4666	0		34.6	0		0.61	0.29	29.6
0.808333	1870.06	4488.39																							ROI528	1		30.54	0		2.86	17.43	0	3.64	22.18	16.888	0		9.82	0		0.6	0.27	30.54
0.8125	1871.86	4487.19																							ROI536	1		32.86	0		22.04	13.28	0	30.17	18.17	13.8347	0		8.77	0		0.7	0.27	32.86
0.816667	1871.54	4485.98																							ROI537	1		26.32	0		6.44	19.5	0	7.06	21.38	16.2789	0		44.37	0		0.55	0.34
0.820833	1863.63	4492.01																							ROI538	1		32.35	0		22.26	13.35	0	30	18	13.7053	0		83	0		0.51	0.18	32.35
0.825	1862.47	4485.48																							ROI539	1		31.98	0		22.3	13.29	0	29.71	17.71	13.4845	0		85.61	0		0.51	0.18	31.98
0.829167	1860.92	4489.22																							ROI540	1		31.64	0		23.79	14.69	0	31.36	19.36	14.7408	0		85.1	0		0.44	0.17	31.64
0.833333	1857.54	4491.97																							ROI541	1		33.71	0		21.01	12.47	0	29.51	17.51	13.3322	0		81.44	0		0.4	0.18	33.71
0.8375	1856.62	4494.87																							ROI542	1		32.98	0		23.03	14.3	0	31.65	19.65	14.9616	0		76.02	0		0.52	0.19	32.98
0.841667	1852.39	4497.92																							ROI543	1		26.59	0		5.76	18.93	0	6.38	20.97	15.9667	0		44.22	0		0.51	0.49
0.845833	1853.99	4502.91																							ROI544	1		26.96	0		5.78	19.09	0	6.49	21.45	16.3321	0		56.87	0		0.42	0.26	26.96
0.85	1854.5	4501.64																							ROI545	1		33.12	0		23.09	14.39	0	31.87	19.87	15.1291	0		66.24	0		0.57	0.2	33.12
0.854167	1848.78	4505.11																							ROI546	1		32.08	0		0.71	15.73	0	0.95	21.03	16.0124	0		49.28	0		0.67	0.28	32.08
0.858333	1849.1	4512.06																							ROI547	1		31.41	0		1.69	16.52	0	2.21	21.62	16.4616	0		57.68	0		0.53	0.23	31.41
0.8625	1843.67	4503.96																							ROI548	1		31.97	0		1.56	16.55	0	2.08	22.05	16.789	0		71.36	0		0.52	0.2	31.97
0.866667	1842.54	4500.8																							ROI549	1		29.71	0		4.64	18.94	0	5.74	23.45	17.855	0		60.43	0		0.6	0.21	29.71
0.870833	1843.2	4509.86																							ROI550	1		30.72	0		3.7	18.33	0	4.74	23.46	17.8626	0		51.46	0		0.6	0.22	30.72
0.875	1838.74	4503.91																							ROI551	1		30.99	0		2.95	17.66	0	3.81	22.8	17.36	0		53.42	0		0.57	0.25	30.99
0.879167	1837.14	4506.13																							ROI552	1		30.66	0		3.81	18.42	0	4.87	23.53	17.9159	0		38.02	0		0.63	0.26	30.66
0.883333	1836.43	4490.33																							ROI559	1		30.62	0		1.22	15.82	0	1.56	20.18	15.3652	0		1.47	0		0.66	0.35
0.8875	1833.43	4495.41																							ROI560	1		32.47	0		22.08	13.21	0	29.87	17.87	13.6063	0		77.71	0		0.47	0.14	32.47
0.891667	1834.83	4484.21																							ROI561	1		32.31	0		22.37	13.46	0	30.11	18.11	13.7891	0		109.2	0		0.31	0.12	32.31
0.895833	1824.52	4490.67																							ROI562	1		32.27	0		22.48	13.56	0	30.23	18.23	13.8804	0		105	0		0.54	0.15	32.27
0.9	1822.59	4493.38																							ROI563	1		31.36	0		23.39	14.2	0	30.56	18.56	14.1317	0		102.9	0		0.63	0.21	31.36
0.904167	1823.92	4488.54																							ROI564	1		32.25	0		22.09	13.16	0	29.69	17.69	13.4693	0		86.86	0		0.65	0.23	32.25
0.908333	1828.38	4474.32																							ROI565	1		26.8	0		6.02	19.27	0	6.72	21.52	16.3854	0		47.98	0		0.57	0.3	26.8
0.9125	1826.63	4475.71																							ROI566	1		26.15	0		7.57	20.56	0	8.25	22.4	17.0555	0		36.53	0		0.49	0.43
0.916667	1817.81	4464.57																							ROI567	1		32.79	0		23.14	14.36	0	31.61	19.61	14.9312	0		62	0		0.46	0.2	32.79
0.920833	1812.8	4462.69																							ROI568	1		31.18	0		0.65	15.41	0	0.84	20.02	15.2433	0		75.67	0		0.69	0.27	31.18
0.925	1811.31	4445.12																							ROI569	1		26.46	0		6.9	20.02	0	7.61	22.07	16.8042	0		40.18	0		0.57	0.47
0.929167	1808.96	4442.14																							ROI570	0		NaN	NaN		NaN	NaN	NaN	NaN	NaN		NaN		NaN	NaN		NaN	NaN
0.933333	1809.83	4425.9																							ROI571	1		30.34	0		2.78	17.28	0	3.52	21.86	16.6443	0		48.55	0		0.64	0.3	30.34
0.9375	1806.98	4422.69																							ROI572	1		31.33	0		2.43	17.24	0	3.17	22.5	17.1316	0		49.41	0		0.53	0.24	31.33
0.941667	1800.96	4403.38																							ROI573	1		30.89	0		2.59	17.26	0	3.33	22.22	16.9184	0		61.12	0		0.5	0.2	30.89
0.945833	1801.45	4393.69																							ROI574	1		31.86	0		1.9	16.86	0	2.52	22.38	17.0403	0		58.37	0		0.64	0.24	31.86
0.95	1796.63	4378.28																							ROI575	1		30.9	0		3.25	17.93	0	4.18	23.08	17.5732	0		82.39	0		0.56	0.11	30.9
0.954167	1792.72	4366.09																							ROI576	1		31.9	0		2.3	17.27	0	3.05	22.95	17.4743	0		43.12	0		0.58	0.31
0.958333	1795.27	4341.3																							ROI583	1		30.32	0		1.65	16.15	0	2.08	20.4	15.5327	0		19.02	0		0.56	0.19	30.32
0.9625	1790.98	4325.61																							ROI584	1		31.4	0		23.55	14.38	0	30.81	18.81	14.322	0		113	0		0.53	0.14	31.4
0.966667	1789.5	4310.46																							ROI585	1		31.38	0		23.77	14.59	0	31.08	19.08	14.5276	0		126.4	0		0.49	0.12	31.38
0.970833	1788.76	4295.9																							ROI586	1		31.9	0		22.98	13.95	0	30.54	18.54	14.1165	0		137.9	0		0.36	0.12	31.9
0.975	1791.5	4285.61																							ROI587	1		31.99	0		22.61	13.61	0	30.14	18.14	13.8119	0		139.1	0		0.4	0.11	31.99
0.979167	1785.31	4257.8																							ROI588	1		32.04	0		23.67	14.68	0	31.6	19.6	14.9235	0		98.76	0		0.47	0.17	32.04
0.983333	1785.39	4251.62																							ROI589	1		25.63	0		7.93	20.69	0	8.47	22.1	16.8271	0		38.68	0		0.62	0.46
0.9875	1779.89	4226.98																							ROI590	1		33.05	0		23.03	14.31	0	31.72	19.72	15.0149	0		72.76	0		0.68	0.21	33.05
0.991667	1778.85	4209.33																							ROI591	1		32.49	0		0.22	15.36	0	0.3	20.79	15.8296	0		73.84	0		0.55	0.16	32.49
0.995833	1781.1	4194.99																							ROI592	1		30.7	0		0.16	14.78	0	0.21	18.91	14.3982	0		54.64	0		0.49	0.24	30.7
1	1776.92	4169.92																							ROI593	1		27.12	0		3.25	16.63	0	3.67	18.79	14.3068	0		52.75	0		0.66	0.31
1.00417	1774.22	4158.11																							ROI594	1		25.77	0		8.35	21.18	0	8.97	22.74	17.3144	0		54.02	0		0.6	0.27	25.77
1.00833	1774.86	4144.82																							ROI595	1		30.14	0		0.92	15.37	0	1.16	19.3	14.6951	0		51.37	0		0.77	0.35
1.0125	1772.67	4117.61																							ROI596	1		29.96	0		3.04	17.42	0	3.8	21.76	16.5682	0		57.29	0		0.81	0.33
1.01667	1772.37	4098.52																							ROI597	1		29.41	0		4.01	18.21	0	4.91	22.32	16.9946	0		56.54	0		0.54	0.27	29.41
1.02083	1771.42	4085.68																							ROI598	1		29.88	0		4.39	18.76	0	5.47	23.35	17.7788	0		63.76	0		0.5	0.23	29.88
1.025	1767.49	4069.2																							ROI599	1		29.4	0		6.15	20.35	0	7.53	24.93	18.9818	0		43.41	0		0.53	0.32
1.02917	1766.44	4044.18																							ROI600	1		30.85	0		4.27	18.94	0	5.49	24.34	18.5326	0		47.25	0		0.72	0.22	30.85
1.03333	1764.38	4038.78																							ROI605	1		31.77	0		22.53	13.46	0	29.83	17.83	13.5759	0		17.92	0		0.64	0.19	31.77
1.0375	1762.17	4019.88																							ROI606	1		31.15	0		0.28	15.03	0	0.36	19.51	14.855	0		4.44	0		0.56	0.22	31.15
1.04167	1761.99	3986.02																							ROI607	1		32.78	0		0.31	15.52	0	0.43	21.21	16.1494	0		2.03	0		0.72	0.4
1.04583	1763.22	3972.54																							ROI608	1		31.46	0		23.71	14.56	0	31.08	19.08	14.5276	0		114.4	0		0.47	0.13	31.46
1.05	1756.31	3953.24																							ROI609	1		31.88	0		22.84	13.81	0	30.34	18.34	13.9642	0		133.6	0		0.38	0.11	31.88
1.05417	1754.98	3931.13																							ROI610	1		32.24	0		22.23	13.3	0	29.86	17.86	13.5987	0		119.9	0		0.38	0.13	32.24
1.05833	1758.17	3908.37																							ROI611	1		26.21	0		6.09	19.1	0	6.65	20.86	15.8829	0		55.88	0		0.51	0.4
1.0625	1754.77	3891.18																							ROI612	1		33.15	0		22.81	14.12	0	31.5	19.5	14.8474	0		102.4	0		0.65	0.19	33.15
1.06667	1751.45	3863.14																							ROI613	1		25.97	0		6.65	19.56	0	7.2	21.17	16.119	0		34.08	0		0.63	0.67
1.07083	1749.08	3852.84																							ROI614	1		26.7	0		5.46	18.67	0	6.08	20.78	15.822	0		41.34	0		0.47	0.45
1.075	1750.97	3835.62																							ROI615	1		32.87	0		23.1	14.34	0	31.64	19.64	14.954	0		82.55	0		0.44	0.2	32.87
1.07917	1751.89	3813.78																							ROI616	1		25.43	0		7.91	20.58	0	8.38	21.81	16.6063	0		50.74	0		0.63	0.4
1.08333	1746.18	3793.84																							ROI617	1		26.08	0		4.9	17.85	0	5.32	19.4	14.7713	0		46.8	0		0.94	0.33
1.0875	1746.43	3775.94																							ROI618	0		NaN	NaN		NaN	NaN	NaN	NaN	NaN		NaN		NaN	NaN		NaN	NaN
1.09167	1743.93	3755.87																							ROI619	1		30.44	0		23.75	14.29	0	30.12	18.12	13.7967	0		58.14	0		0.82	0.32
1.09583	1742.9	3728.76																							ROI620	1		27.79	0		4.72	18.36	0	5.46	21.25	16.1799	0		52.19	0		0.64	0.29	27.79
1.1	1743.22	3703.38																							ROI621	0		NaN	NaN		NaN	NaN	NaN	NaN	NaN		NaN		NaN	NaN		NaN	NaN
1.10417	1738.63	3686.24																							ROI622	1		30.77	0		2.89	17.53	0	3.71	22.48	17.1164	0		44.08	0		0.68	0.3	30.77
1.10833	1737.5	3662.04																							ROI623	1		31.88	0		1.49	16.46	0	1.98	21.86	16.6443	0		37.26	0		0.86	0.26	31.88
1.1125	1740.21	3646.83																							ROI624	1		31.08	0		3.7	18.43	0	4.79	23.87	18.1748	0		60.27	0		0.54	0.21	31.08
1.11667	1738.44	3618.04																							ROI629	1		32.88	0		21.66	12.9	0	29.68	17.68	13.4617	0		3.35	0		0.67	0.21	32.88
1.12083	1734.39	3602.8																							ROI630	1		31.19	0		0.51	15.27	0	0.66	19.85	15.1139	0		3.2	0		0.52	0.16	31.19
1.125	1735.68	3580.85																							ROI631	1		31.48	0		23.97	14.82	0	31.44	19.44	14.8017	0		82.45	0		0.37	0.09	31.48
1.12917	1730.92	3557.87																							ROI632	1		31.35	0		0.08	14.89	0	0.11	19.46	14.817	0		163.2	0		0.43	0.13	31.35
1.13333	1730.28	3542.84																							ROI633	1		31.71	0		23.18	14.1	0	30.62	18.62	14.1774	0		149.2	0		0.45	0.13	31.71
1.1375	1732.2	3518.9																							ROI634	1		31.84	0		22.89	13.85	0	30.37	18.37	13.987	0		110	0		0.45	0.18	31.84
1.14167	1731.92	3497.19																							ROI635	1		33.16	0		22.24	13.56	0	30.73	18.73	14.2611	0		105	0		0.59	0.12	33.16
1.14583	1728.09	3480.76																							ROI636	1		25.23	0		8.25	20.83	0	8.67	21.9	16.6748	0		43.2	0		0.34	0.46
1.15	1727.96	3456.51																							ROI637	1		33.64	0		22.69	14.13	0	31.81	19.81	15.0834	0		102.6	0		0.46	0.13	33.64
1.15417	1728.01	3442.16																							ROI638	1		25.7	0		7.88	20.68	0	8.44	22.14	16.8575	0		48.35	0		0.52	0.47
1.15833	1725.12	3425.02																							ROI639	1		26.03	0		7.16	20.1	0	7.77	21.8	16.5986	0		51.97	0		0.39	0.35
1.1625	1726.72	3415.49																							ROI640	1		26.47	0		6.07	19.19	0	6.69	21.16	16.1113	0		58.4	0		0.6	0.4
1.16667	1729.72	3397.64																							ROI641	1		27.19	0		4.64	18.05	0	5.26	20.45	15.5707	0		76.48	0		0.56	0.22	27.19
1.17083	1719	3383.97																							ROI642	1		27.21	0		4.6	18.02	0	5.21	20.42	15.5479	0		78.45	0		0.61	0.26	27.21
1.175	1717.74	3370.08																							ROI643	1		29.59	0		1.23	15.5	0	1.52	19.11	14.5505	0		68.07	0		0.75	0.28	29.59
1.17917	1718.4	3356.54																							ROI644	1		32.33	0		22.54	13.63	0	30.36	18.36	13.9794	0		50.99	0		0.8	0.29	32.33
1.18333	1722.41	3333.03																							ROI645	1		31.18	0		1.48	16.24	0	1.92	21.1	16.0657	0		44.7	0		0.6	0.36
1.1875	1717.81	3332.48																							ROI646	1		32.2	0		1.04	16.1	0	1.39	21.59	16.4387	0		46.78	0		0.6	0.32
1.19167	1719.07	3319.69																							ROI647	1		31.77	0		1.44	16.38	0	1.9	21.67	16.4997	0		60.45	0		0.55	0.2	31.77
1.19583	1718.72	3310.92																							ROI648	1		30.61	0		4.63	19.23	0	5.9	24.51	18.6621	0		55.77	0		0.78	0.21	30.61
1.2	1718.85	3303.4																							ROI654	1		31.57	0		0.27	15.15	0	0.35	19.92	15.1672	0		13.39	0		0.34	0.13	31.57
1.20417	1716.36	3515.83																							ROI655	1		31.23	0		0.4	15.18	0	0.52	19.75	15.0378	0		210.3	0		0.3	0.1	31.23
1.20833	1711.43	3600.87																							ROI656	1		31.54	0		23.86	14.73	0	31.36	19.36	14.7408	0		219.8	0		0.46	0.13	31.54
1.2125	1711.55	3294.87																							ROI657	1		31.42	0		23.76	14.6	0	31.1	19.1	14.5428	0		197.9	0		0.46	0.13	31.42
1.21667	1709.53	3282.94																							ROI658	1		31.77	0		23.06	14	0	30.52	18.52	14.1012	0		153.6	0		0.45	0.13	31.77
1.22083	1710.41	3278.11																							ROI659	1		26.56	0		5.74	18.89	0	6.35	20.91	15.921	0		100.4	0		0.47	0.19	26.56
1.225	1713.3	3278.53																							ROI660	1		25.67	0		7.45	20.23	0	7.97	21.64	16.4768	0		92.72	0		0.56	0.26	25.67
1.22917	1710.04	3266.8																							ROI661	1		25.82	0		6.24	19.08	0	6.71	20.53	15.6317	0		48.14	0		0.4	0.55
1.23333	1704.59	3264.04																							ROI662	1		34.43	0		22.2	13.84	0	31.85	19.85	15.1139	0		86.68	0		0.45	0.18	34.43
1.2375	1708.11	3258.46																							ROI663	1		25.89	0		7.04	19.91	0	7.6	21.49	16.3626	0		47.53	0		0.4	0.4
1.24167	1704.34	3247.2																							ROI664	1		26.19	0		6.71	19.71	0	7.32	21.51	16.3778	0		57.86	0		0.48	0.38
1.24583	1706.98	3247.69																							ROI665	1		26.75	0		5.8	19.03	0	6.46	21.21	16.1494	0		72.29	0		0.54	0.25	26.75
1.25	1707.07	3239.1																							ROI666	1		27.12	0		4.3	17.68	0	4.86	19.98	15.2129	0		58.94	0		0.54	0.33
1.25417	1699.93	3233.48																							ROI667	1		33.53	0		21.39	12.8	0	29.89	17.89	13.6215	0		62.32	0		0.77	0.21	33.53
1.25833	1702.31	3232.76																							ROI668	1		30.96	0		0.16	14.86	0	0.21	19.17	14.5961	0		90.54	0		0.63	0.19	30.96
1.2625	1701.11	3235.04																							ROI669	1		30.9	0		1.67	16.35	0	2.15	21.05	16.0276	0		54.77	0		0.62	0.27	30.9
1.26667	1706.24	3236.24																							ROI670	1		33.27	0		0.62	15.96	0	0.86	22.13	16.8499	0		47.09	0		0.77	0.28	33.27
1.27083	1700.28	3226.73																							ROI671	1		31.75	0		2.92	17.85	0	3.86	23.61	17.9768	0		48.22	0		0.66	0.23	31.75
1.275	1704.49	3224.9																							ROI672	0		NaN	NaN		NaN	NaN	NaN	NaN	NaN		NaN		NaN	NaN		NaN	NaN
1.27917	1701.09	3224.84																							ROI678	1		30.74	0		0.8	15.43	0	1.03	19.77	15.053	0		72.68	0		0.35	0.09	30.74
1.28333	1699.22	3227.13																							ROI679	1		31.27	0		23.83	14.62	0	31.05	19.05	14.5048	0		273.8	0		0.43	0.1	31.27
1.2875	1697.66	3226.8																							ROI680	1		32.03	0		22.64	13.64	0	30.21	18.21	13.8652	0		284.5	0		0.42	0.1	32.03
1.29167	1695.89	3233.06																							ROI681	1		32.07	0		22.26	13.28	0	29.75	17.75	13.5149	0		271.9	0		0.35	0.09	32.07
1.29583	1695.05	3234.07																							ROI682	1		31.85	0		22.18	13.13	0	29.43	17.43	13.2713	0		157.6	0		0.59	0.18	31.85
1.3	1693.09	3233.78																							ROI683	1		26.72	0		4.83	18.05	0	5.38	20.1	15.3043	0		127.1	0		0.63	0.19	26.72
1.30417	1691.62	3237.17																							ROI684	1		26.85	0		4.53	17.81	0	5.07	19.92	15.1672	0		85.39	0		0.53	0.2	26.85
1.30833	1693.92	3241.32																							ROI685	1		25.96	0		5.58	18.49	0	6.03	19.99	15.2205	0		77.81	0		0.56	0.27	25.96
1.3125	1687.37	3242.61																							ROI686	1		26.47	0		4.32	17.44	0	4.76	19.23	14.6418	0		36.12	0		0.67	0.63
1.31667	1688.89	3235.92																							ROI687	0		NaN	NaN		NaN	NaN	NaN	NaN	NaN		NaN		NaN	NaN		NaN	NaN
1.32083	1687.46	3247.79																							ROI688	1		31.64	0		23.63	14.53	0	31.15	19.15	14.5809	0		65.83	0		0.89	0.27	31.64
1.325	1683.04	3240.03																							ROI689	1		27.98	0		3.7	17.4	0	4.31	20.29	15.4489	0		66.98	0		0.71	0.28	27.98
1.32917	1688.42	3255.42																							ROI690	1		30.27	0		1.3	15.79	0	1.64	19.91	15.1596	0		74.78	0		0.65	0.27	30.27
1.33333	1685.5	3256.41																							ROI691	1		31.54	0		0.5	15.37	0	0.66	20.2	15.3804	0		71.4	0		0.67	0.19	31.54
1.3375	1684.46	3259.54																							ROI692	1		32.96	0		22.97	14.24	0	31.54	19.54	14.8779	0		54.16	0		0.71	0.3	32.96
1.34167	1683.07	3262.5																							ROI693	1		32.62	0		23.94	15.11	0	32.54	20.54	15.6393	0		61.93	0		0.65	0.28	32.62
1.34583	1682.92	3264.61																							ROI694	1		32.57	0		0.63	15.78	0	0.85	21.42	16.3093	0		64.03	0		0.65	0.23	32.57
1.35	1686.07	3263.44																							ROI695	0		NaN	NaN		NaN	NaN	NaN	NaN	NaN		NaN		NaN	NaN		NaN	NaN
1.35417	1677.09	3268.77																							ROI696	1		32.54	0		4	19.15	0	5.43	25.97	19.7737	0		62.88	0		0.72	0.31
1.35833	1682.82	3276.86																							ROI702	1		31.41	0		23.49	14.32	0	30.74	18.74	14.2687	0		84.91	0		0.33	0.11	31.41
1.3625	1675.24	3281.47																							ROI703	1		31.3	0		23.77	14.57	0	31	19	14.4667	0		321.7	0		0.27	0.08	31.3
1.36667	1677.08	3280.28																							ROI704	1		31.77	0		22.98	13.92	0	30.42	18.42	14.0251	0		341.2	0		0.32	0.09	31.77
1.37083	1678.3	3277.52																							ROI705	1		32.29	0		21.73	12.81	0	29.24	17.24	13.1266	0		306.5	0		0.39	0.09	32.29
1.375	1677.5	3279.68																							ROI706	1		32.96	0		20.87	12.13	0	28.66	16.66	12.685	0		172.9	0		0.41	0.15	32.96
1.37917	1676.67	3264.6																							ROI707	1		26.87	0		4.47	17.75	0	5.01	19.88	15.1367	0		121.3	0		0.64	0.21	26.87
1.38333	1674.36	3257.66																							ROI708	1		31.71	0		21.93	12.85	0	28.98	16.98	12.9287	0		93.57	0		0.7	0.32
1.3875	1673.76	3251.97																							ROI709	1		32.36	0		21.18	12.28	0	28.56	16.56	12.6089	0		108.2	0		0.54	0.14	32.36
1.39167	1675.73	3248.59																							ROI710	1		31.81	0		22.97	13.91	0	30.45	18.45	14.0479	0		80.6	0		0.85	0.21	31.81
1.39583	1670.81	3249.13																							ROI711	1		32.69	0		22.3	13.49	0	30.37	18.37	13.987	0		68.85	0		0.74	0.26	32.69
1.4	1673.47	3244.09																							ROI712	1		32.61	0		22.47	13.64	0	30.53	18.53	14.1088	0		71.67	0		0.56	0.2	32.61
1.40417	1672.73	3245.37																							ROI713	1		31.89	0		22.92	13.89	0	30.46	18.46	14.0555	0		78.94	0		0.62	0.17	31.89
1.40833	1668.94	3241.83																							ROI714	1		31.81	0		22.85	13.8	0	30.29	18.29	13.9261	0		79.89	0		0.69	0.15	31.81
1.4125	1673.3	3235.99																							ROI715	1		30.78	0		1.33	15.98	0	1.71	20.49	15.6012	0		50.68	0		0.62	0.31
1.41667	1671.17	3237.72																							ROI716	1		32.04	0		0.16	15.17	0	0.22	20.26	15.4261	0		70.17	0		0.63	0.19	32.04
1.42083	1671.49	3236.97																							ROI717	1		31.83	0		0.14	15.1	0	0.18	20.01	15.2357	0		64.47	0		0.64	0.19	31.83
1.425	1667.07	3239.6																							ROI718	1		31.89	0		2.31	17.28	0	3.07	22.96	17.4819	0		57.91	0		0.72	0.22	31.89
1.42917	1666.91	3248.43																							ROI719	0		NaN	NaN		NaN	NaN	NaN	NaN	NaN		NaN		NaN	NaN		NaN	NaN
1.43333	1667.73	3256.08																							ROI720	0		NaN	NaN		NaN	NaN	NaN	NaN	NaN		NaN		NaN	NaN		NaN	NaN
1.4375	1663.02	3265.93																							ROI726	1		31.88	0		22.45	13.42	0	29.82	17.82	13.5682	0		106.7	0		0.41	0.13	31.88
1.44167	1664.79	3265.83																							ROI727	1		31.27	0		23.46	14.25	0	30.57	18.57	14.1393	0		307.6	0		0.32	0.09	31.27
1.44583	1669.68	3267.09																							ROI728	1		31.18	0		23.41	14.17	0	30.41	18.41	14.0175	0		328.1	0		0.49	0.12	31.18
1.45	1662.29	3262.21																							ROI729	1		31.74	0		22.25	13.18	0	29.43	17.43	13.2713	0		286.1	0		0.44	0.12	31.74
1.45417	1669.39	3258.92																							ROI730	1		26.72	0		4.59	17.81	0	5.11	19.83	15.0987	0		141.3	0		0.59	0.22	26.72
1.45833	1660.7	3269.61																							ROI731	1		27.23	0		3.47	16.9	0	3.94	19.17	14.5961	0		147.4	0		0.54	0.21	27.23
1.4625	1661.7	3262.56																							ROI732	1		26.79	0		3.97	17.22	0	4.43	19.22	14.6342	0		113.1	0		0.42	0.23	26.79
1.46667	1657.57	3258.16																							ROI733	0		NaN	NaN		NaN	NaN	NaN	NaN	NaN		NaN		NaN	NaN		NaN	NaN
1.47083	1657.82	3250.92																							ROI734	1		32.15	0		22.68	13.72	0	30.38	18.38	13.9946	0		114.5	0		0.72	0.16	32.15
1.475	1656.77	3260.33																							ROI735	1		32.69	0		21.67	12.86	0	29.52	17.52	13.3398	0		93.08	0		0.68	0.2	32.69
1.47917	1655.38	3252.67																							ROI736	1		32.93	0		22.06	13.32	0	30.27	18.27	13.9109	0		83.41	0		0.58	0.2	32.93
1.48333	1653.92	3249.33																							ROI737	1		32.43	0		22.22	13.34	0	30.02	18.02	13.7205	0		94.19	0		0.57	0.16	32.43
1.4875	1647.87	3247.3																							ROI738	1		32.22	0		22.22	13.28	0	29.83	17.83	13.5759	0		69.55	0		0.42	0.21	32.22
1.49167	1645.94	3238.63																							ROI739	1		31.3	0		1.03	15.83	0	1.35	20.65	15.723	0		66.17	0		0.38	0.17	31.3
1.49583	1648.93	3237.09																							ROI740	0		NaN	NaN		NaN	NaN	NaN	NaN	NaN		NaN		NaN	NaN		NaN	NaN
1.5	1643.88	3223.77																							ROI741	1		31.01	0		2.53	17.24	0	3.27	22.28	16.9641	0		46.02	0		0.66	0.3	31.01
1.50417	1642.8	3221.56																							ROI742	1		31.26	0		3.5	18.29	0	4.56	23.82	18.1367	0		54.31	0		0.49	0.25	31.26
1.50833	1644.06	3216.79																							ROI743	1		31.53	0		4.44	19.3	0	5.84	25.37	19.3169	0		56.58	0		0.57	0.27	31.53
1.5125	1641.93	3213.04																							ROI744	1		31.89	0		2.72	17.69	0	3.61	23.5	17.893	0		61.13	0		0.7	0.24	31.89
1.51667	1636.57	3206.3																							ROI750	1		31.31	0		23.11	13.91	0	30.15	18.15	13.8195	0		118.4	0		0.56	0.17	31.31
1.52083	1633.57	3204.12																							ROI751	1		31.15	0		23.2	13.95	0	30.11	18.11	13.7891	0		225	0		0.57	0.21	31.15
1.525	1632.43	3196.27																							ROI752	1		30.22	0		0.37	14.84	0	0.46	18.68	14.2231	0		212.1	0		0.67	0.21	30.22
1.52917	1630.53	3193.39																							ROI753	1		32.56	0		21.13	12.29	0	28.66	16.66	12.685	0		226	0		0.52	0.13	32.56
1.53333	1630.55	3178.52																							ROI754	1		26.53	0		4.78	17.92	0	5.28	19.81	15.0834	0		111.7	0		0.24	0.17	26.53
1.5375	1630.96	3174.94																							ROI755	1		26.67	0		4.61	17.81	0	5.12	19.79	15.0682	0		138.9	0		0.28	0.15	26.67
1.54167	1627.89	3171																							ROI756	1		26.66	0		4.28	17.47	0	4.76	19.42	14.7865	0		98.29	0		0.35	0.22	26.66
1.54583	1624.36	3165.94																							ROI757	1		26.75	0		4.11	17.34	0	4.58	19.33	14.718	0		74.4	0		0.44	0.38
1.55	1622.17	3154.97																							ROI758	1		25.52	0		7.91	20.62	0	8.41	21.93	16.6976	0		68.68	0		0.39	0.29	25.52
1.55417	1620.7	3141.27																							ROI759	1		32.07	0		23.62	14.64	0	31.56	19.56	14.8931	0		115.6	0		0.53	0.16	32.07
1.55833	1623.51	3138.87																							ROI760	1		31.83	0		23.72	14.67	0	31.46	19.46	14.817	0		90.87	0		0.4	0.15	31.83
1.5625	1618.24	3125.6																							ROI761	1		32.6	0		21.59	12.76	0	29.32	17.32	13.1875	0		74.19	0		0.54	0.18	32.6
1.56667	1623.8	3121.72																							ROI762	1		31.6	0		23.02	13.91	0	30.31	18.31	13.9413	0		72.33	0		0.45	0.15	31.6
1.57083	1621.39	3110.69																							ROI763	1		31.11	0		0.2	14.94	0	0.26	19.37	14.7484	0		57.83	0		0.61	0.25	31.11
1.575	1622.5	3102.18																							ROI764	1		31.8	0		23.64	14.58	0	31.32	19.32	14.7104	0		55.84	0		0.59	0.21	31.8
1.57917	1619.57	3092.23																							ROI765	1		31.45	0		1.88	16.72	0	2.46	21.91	16.6824	0		61.07	0		0.63	0.24	31.45
1.58333	1614.74	3092.89																							ROI766	1		32.03	0		1.67	16.68	0	2.23	22.26	16.9489	0		52.33	0		0.67	0.23	32.03
1.5875	1617.16	3077																							ROI767	1		32.42	0		1.87	16.99	0	2.52	22.94	17.4666	0		53.13	0		0.8	0.22	32.42
1.59167	1613.04	3067.89																							ROI768	1		31.13	0		3.68	18.43	0	4.77	23.9	18.1976	0		56.35	0		0.46	0.24	31.13
1.59583	1609.5	3063.74																							ROI774	1		31.62	0		22.06	12.95	0	29.07	17.07	12.9972	0		127.8	0		0.62	0.17	31.62
1.6	1618.57	3052.74																							ROI775	1		29.7	0		0.85	15.15	0	1.05	18.75	14.2764	0		182.5	0		0.65	0.22	29.7
1.60417	1619.56	3047.64																							ROI776	1		27.43	0		4.22	17.72	0	4.82	20.25	15.4185	0		172.1	0		0.41	0.17	27.43
1.60833	1616.58	3031.28																							ROI777	1		27.3	0		4.31	17.76	0	4.9	20.2	15.3804	0		148	0		0.46	0.19	27.3
1.6125	1611.69	3030.42																							ROI778	1		26.94	0		4.39	17.7	0	4.93	19.87	15.1291	0		116.7	0		0.52	0.2	26.94
1.61667	1610.27	3023																							ROI779	1		26.76	0		4.74	17.98	0	5.28	20.04	15.2586	0		144	0		0.57	0.2	26.76
1.62083	1612.43	3017.13																							ROI780	1		26.41	0		5.9	18.99	0	6.49	20.9	15.9134	0		128.8	0		0.52	0.18	26.41
1.625	1611.96	3004.97																							ROI781	1		25.84	0		6.9	19.76	0	7.43	21.27	16.1951	0		80.39	0		0.44	0.29	25.84
1.62917	1608.72	3002.88																							ROI782	1		26.38	0		7.33	20.42	0	8.06	22.44	17.0859	0		49.78	0		0.38	0.34
1.63333	1607.86	2992.81																							ROI783	1		32.18	0		0.13	15.18	0	0.17	20.35	15.4946	0		137.2	0		0.37	0.1	32.18
1.6375	1606.43	2986.77																							ROI784	1		31.87	0		0.48	15.45	0	0.64	20.51	15.6164	0		94.54	0		0.46	0.15	31.87
1.64167	1607.3	2980.52																							ROI785	1		30.71	0		2.66	17.28	0	3.41	22.12	16.8423	0		96.17	0		0.39	0.14	30.71
1.64583	1604.1	2975.23																							ROI786	1		31.11	0		0.66	15.41	0	0.85	19.96	15.1977	0		65.26	0		0.63	0.23	31.11
1.65	1603.27	2963.82																							ROI787	1		32.51	0		23.25	14.39	0	31.5	19.5	14.8474	0		51.45	0		0.78	0.29	32.51
1.65417	1601.17	2955.67																							ROI788	1		31.1	0		3.33	18.07	0	4.31	23.41	17.8245	0		49.64	0		0.77	0.26	31.1
1.65833	1600.58	2951.48																							ROI789	1		31.69	0		2.51	17.42	0	3.31	23	17.5123	0		64.95	0		0.54	0.22	31.69
1.6625	1602	2943.98																							ROI790	1		31.7	0		3.2	18.12	0	4.22	23.92	18.2128	0		47.89	0		0.49	0.29	31.7
1.66667	1599.86	2935.18																							ROI791	0		NaN	NaN		NaN	NaN	NaN	NaN	NaN		NaN		NaN	NaN		NaN	NaN
1.67083	1598.8	2923.99																							ROI792	1		31.49	0		3.68	18.54	0	4.83	24.32	18.5174	0		89.75	0		0.55	0.15	31.49
1.675	1597.82	2910.21																							ROI798	1		29.97	0		0.42	14.81	0	0.52	18.49	14.0784	0		102.1	0		0.61	0.17	29.97
1.67917	1601.74	2906.13																							ROI799	1		29.77	0		0.1	14.42	0	0.12	17.89	13.6215	0		176.4	0		0.58	0.22	29.77
1.68333	1601.68	2905.36																							ROI800	1		28.1	0		2.83	16.58	0	3.31	19.41	14.7789	0		154	0		0.68	0.26	28.1
1.6875	1598.18	2896.3																							ROI801	1		31.72	0		22.04	12.96	0	29.13	17.13	13.0429	0		164	0		0.6	0.19	31.72
1.69167	1594.21	2886.49																							ROI802	1		32.21	0		21.35	12.41	0	28.65	16.65	12.6774	0		123.6	0		0.69	0.25	32.21
1.69583	1597.81	2879.54																							ROI803	1		27.2	0		4.14	17.55	0	4.69	19.89	15.1444	0		131.7	0		0.59	0.21	27.2
1.7	1601.39	2870.14																							ROI804	1		26.31	0		6.55	19.6	0	7.18	21.49	16.3626	0		76.33	0		0.33	0.23	26.31
1.70417	1601.37	2859.69																							ROI805	1		25.87	0		6.72	19.58	0	7.24	21.11	16.0733	0		46.57	0		0.38	0.44
1.70833	1595.69	2851.78																							ROI806	1		32.59	0		23.96	15.13	0	32.53	20.53	15.6317	0		150.3	0		0.48	0.12	32.59
1.7125	1593.7	2845.17																							ROI807	1		32.03	0		0.48	15.49	0	0.64	20.67	15.7383	0		112	0		0.28	0.12	32.03
1.71667	1593.79	2838.42																							ROI808	1		30.79	0		2.49	17.13	0	3.19	21.98	16.7357	0		100.8	0		0.44	0.13	30.79
1.72083	1596.08	2832.34																							ROI809	1		30.64	0		3.12	17.72	0	3.98	22.62	17.223	0		84.14	0		0.55	0.2	30.64
1.725	1595.42	2821.71																							ROI810	1		31.07	0		1.98	16.71	0	2.56	21.63	16.4692	0		74.67	0		0.65	0.24	31.07
1.72917	1592.01	2819.41																							ROI811	1		32.66	0		23.76	14.94	0	32.33	20.33	15.4794	0		28.74	0		0.58	0.46
1.73333	1595.98	2817.52																							ROI812	0		NaN	NaN		NaN	NaN	NaN	NaN	NaN		NaN		NaN	NaN		NaN	NaN
1.7375	1592.56	2809.39																							ROI813	1		32.15	0		3.08	18.13	0	4.13	24.28	18.4869	0		70.09	0		0.52	0.14	32.15
1.74167	1592.96	2813.39																							ROI814	1		31.76	0		3.12	18.05	0	4.13	23.89	18.19	0		69.43	0		0.51	0.19	31.76
1.74583	1596.44	2803.44																							ROI815	1		32.52	0		0.52	15.66	0	0.7	21.22	16.157	0		66.85	0		0.4	0.18	32.52
1.75	1595.61	2801.59																							ROI816	1		32.25	0		1.82	16.89	0	2.44	22.69	17.2763	0		91.84	0		0.5	0.13	32.25
1.75417	1595.48	2798.69																							ROI822	1		28.83	0		2.51	16.52	0	3.01	19.84	15.1063	0		20.31	0		0.66	0.19	28.83
1.75833	1596.37	2801.24																							ROI823	1		29.62	0		0.58	14.86	0	0.72	18.34	13.9642	0		166.5	0		0.47	0.14	29.62
1.7625	1593.26	2790.49																							ROI824	1		31.08	0		23.51	14.25	0	30.44	18.44	14.0403	0		184.4	0		0.63	0.13	31.08
1.76667	1596.26	2788.78																							ROI825	1		31.12	0		23.12	13.87	0	29.98	17.98	13.6901	0		169.4	0		0.58	0.15	31.12
1.77083	1598.29	2789.14																							ROI826	1		31.43	0		22.69	13.52	0	29.72	17.72	13.4921	0		132.1	0		0.68	0.2	31.43
1.775	1594.91	2786.12																							ROI827	1		29.01	0		2.12	16.19	0	2.56	19.57	14.9007	0		102.4	0		0.69	0.23	29.01
1.77917	1598.54	2788.36																							ROI828	1		26.05	0		6.95	19.89	0	7.54	21.59	16.4387	0		72.85	0		0.5	0.27	26.05
1.78333	1597.73	2780.58																							ROI829	1		33.33	0		22.7	14.06	0	31.52	19.52	14.8626	0		86.47	0		0.61	0.22	33.33
1.7875	1602.41	2773.9																							ROI830	1		32.93	0		23.39	14.64	0	32.09	20.09	15.2966	0		107.4	0		0.46	0.19	32.93
1.79167	1601.69	2772.41																							ROI831	1		32.05	0		1.29	16.3	0	1.72	21.77	16.5758	0		94.49	0		0.81	0.23	32.05
1.79583	1598.7	2772.26																							ROI832	1		30.66	0		2.45	17.06	0	3.13	21.79	16.591	0		110.4	0		0.54	0.17	30.66
1.8	1600.25	2771.79																							ROI833	1		29.11	0		5.28	19.38	0	6.41	23.52	17.9083	0		94.07	0		0.53	0.19	29.11
1.80417	1600.76	2765.2																							ROI834	1		29.3	0		5.32	19.49	0	6.5	23.8	18.1215	0		78.43	0		0.56	0.21	29.3
1.80833	1603.83	2765.19																							ROI835	1		28.22	0		6.87	20.67	0	8.08	24.3	18.5022	0		39.97	0		0.65	0.4
1.8125	1607.06	2766.49																							ROI836	1		32.17	0		1.94	16.99	0	2.6	22.77	17.3372	0		61.04	0		0.61	0.22	32.17
1.81667	1605.19	2759.69																							ROI837	1		31.49	0		3.9	18.76	0	5.12	24.61	18.7382	0		70.48	0		0.58	0.22	31.49
1.82083	1605.63	2763.2																							ROI838	1		31.66	0		3.5	18.41	0	4.61	24.27	18.4793	0		65.6	0		0.64	0.23	31.66
1.825	1601.76	2753.5																							ROI839	1		31.19	0		4.16	18.93	0	5.41	24.6	18.7306	0		45.16	0		0.58	0.3	31.19
1.82917	1606.29	2761.21																							ROI840	1		31.02	0		5.07	19.78	0	6.55	25.57	19.4691	0		76.38	0		0.48	0.18	31.02
1.83333	1608.31	2763.72																							ROI847	1		29.98	0		0.86	15.25	0	1.08	19.06	14.5124	0		60.86	0		0.66	0.14	29.98
1.8375	1609.35	2761.73																							ROI848	1		29.86	0		0.82	15.17	0	1.02	18.88	14.3753	0		150.9	0		0.51	0.12	29.86
1.84167	1604.93	2761.06																							ROI849	1		29.08	0		1.86	15.95	0	2.26	19.34	14.7256	0		148	0		0.48	0.14	29.08
1.84583	1605.92	2758.91																							ROI850	1		32.53	0		21.49	12.64	0	29.13	17.13	13.0429	0		87.31	0		0.78	0.29	32.53
1.85	1609.64	2757.1																							ROI851	1		31.35	0		23	13.81	0	30.04	18.04	13.7358	0		83.12	0		0.63	0.25	31.35
1.85417	1607.94	2763.33																							ROI852	0		NaN	NaN		NaN	NaN	NaN	NaN	NaN		NaN		NaN	NaN		NaN	NaN
1.85833	1604.64	2756.78																							ROI853	1		32.35	0		0.34	15.44	0	0.46	20.81	15.8448	0		64.07	0		0.6	0.29	32.35
1.8625	1609.52	2756.81																							ROI854	1		30.88	0		1.7	16.38	0	2.19	21.07	16.0428	0		75.49	0		0.67	0.3	30.88
1.86667	1608.47	2762.2																							ROI855	1		30.65	0		2.26	16.87	0	2.89	21.54	16.4007	0		95.22	0		0.53	0.18	30.65
1.87083	1610.61	2763.73																							ROI856	1		29.62	0		3.24	17.52	0	4	21.62	16.4616	0		99.63	0		0.58	0.2	29.62
1.875	1609.44	2765.31																							ROI857	1		29.27	0		4.8	18.96	0	5.85	23.12	17.6037	0		66.01	0		0.7	0.27	29.27
1.87917	1606.26	2770.29																							ROI858	1		29.08	0		5.47	19.57	0	6.63	23.71	18.0529	0		52.36	0		0.56	0.31
1.88333	1607.22	2765.82																							ROI859	1		30.58	0		4.18	18.77	0	5.32	23.9	18.1976	0		70.52	0		0.69	0.22	30.58
1.8875	1607.83	2773																							ROI860	1		33.82	0		23.31	14.8	0	32.85	20.85	15.8753	0		84.65	0		0.54	0.23	33.82
1.89167	1604.06	2778.09																							ROI861	1		32.19	0		2.71	17.76	0	3.63	23.82	18.1367	0		79.89	0		0.5	0.15	32.19
1.89583	1605.2	2786.31																							ROI862	1		32.13	0		3.97	19	0	5.32	25.45	19.3778	0		95.3	0		0.4	0.14	32.13
1.9	1608.24	2788.44																							ROI863	1		30.34	0		7.44	21.95	0	9.4	27.74	21.1214	0		218.6	0		0.47	0.19	30.34
1.90417	1607.23	2794.33																							ROI864	1		30.73	0		5.8	20.43	0	7.43	26.16	19.9184	0		102.4	0		0.43	0.13	30.73
1.90833	1605.79	2797.36																							ROI871	1		28.24	0		3.87	17.67	0	4.55	20.79	15.8296	0		3.83	0		0.54	0.39
1.9125	1608.3	2803.52																							ROI872	1		28.87	0		3.06	17.08	0	3.68	20.55	15.6469	0		82.4	0		0.66	0.2	28.87
1.91667	1606.63	2803.52																							ROI873	1		29.2	0		1.44	15.58	0	1.75	18.95	14.4286	0		92.53	0		0.59	0.19	29.2
1.92083	1606.91	2810.13																							ROI874	1		29.43	0		1.74	15.95	0	2.13	19.56	14.8931	0		57.51	0		0.7	0.38
1.925	1605.71	2813.94																							ROI875	1		29.11	0		1.72	15.83	0	2.08	19.19	14.6114	0		63.78	0		0.45	0.38
1.92917	1608.79	2810.6																							ROI876	1		31.9	0		0.71	15.68	0	0.95	20.85	15.8753	0		72.6	0		0.68	0.27	31.9
1.93333	1610.28	2813.69																							ROI877	1		32.06	0		0.79	15.81	0	1.05	21.11	16.0733	0		83.91	0		0.57	0.25	32.06
1.9375	1602.72	2818.9																							ROI878	1		30.72	0		2.16	16.78	0	2.76	21.48	16.355	0		72.71	0		0.64	0.21	30.72
1.94167	1598.02	2822.24																							ROI879	1		30.73	0		1.01	15.64	0	1.29	20.02	15.2433	0		69.97	0		0.55	0.17	30.73
1.94583	1603.88	2827.51																							ROI880	1		30.53	0		1.52	16.08	0	1.94	20.47	15.586	0		80.49	0		0.47	0.15	30.53
1.95	1600.52	2830.91																							ROI881	1		29.53	0		3.63	17.88	0	4.47	22	16.7509	0		66.4	0		0.56	0.21	29.53
1.95417	1602.56	2839.2																							ROI882	1		29.44	0		4.33	18.55	0	5.31	22.75	17.322	0		56.1	0		0.49	0.22	29.44
1.95833	1601.11	2845.39																							ROI883	1		30.94	0		2.36	17.05	0	3.04	21.98	16.7357	0		53.81	0		0.49	0.22	30.94
1.9625	1598.72	2845.11																							ROI884	1		32.5	0		1.34	16.48	0	1.81	22.31	16.987	0		67.9	0		0.65	0.23	32.5
1.96667	1597.54	2849.31																							ROI885	1		31.11	0		5.73	20.47	0	7.43	26.54	20.2077	0		62.44	0		0.6	0.21	31.11
1.97083	1598.81	2853.77																							ROI886	1		30.72	0		7.25	21.88	0	9.28	28	21.3194	0		86.13	0		0.4	0.13	30.72
1.975	1598.74	2856.61																							ROI887	1		31.43	0		5.36	20.2	0	7.02	26.45	20.1392	0		95.89	0		0.5	0.17	31.43
1.97917	1594.97	2861.11																							ROI888	1		32.08	0		3.52	18.55	0	4.71	24.79	18.8752	0		92.06	0		0.53	0.14	32.08
1.98333	1593.11	2860.77																							ROI896	1		30.67	0		23.01	13.62	0	29.41	17.41	13.2561	0		23.41	0		0.55	0.23	30.67
1.9875	1591.56	2869.53																							ROI897	1		29.82	0		1.05	15.39	0	1.3	19.12	14.5581	0		57.96	0		0.81	0.33
1.99167	1596.97	2870.58																							ROI898	1		31.82	0		22.51	13.46	0	29.84	17.84	13.5835	0		52.93	0		0.66	0.35
1.99583	1592.82	2872.5																							ROI899	0		NaN	NaN		NaN	NaN	NaN	NaN	NaN		NaN		NaN	NaN		NaN	NaN
2	1593.43	2874.14																							ROI900	0		NaN	NaN		NaN	NaN	NaN	NaN	NaN		NaN		NaN	NaN		NaN	NaN
2.00417	1593.13	2881.04																							ROI901	1		32.19	0		1.18	16.23	0	1.59	21.78	16.5834	0		75.73	0		0.51	0.19	32.19
2.00833	1587.7	2880.86																							ROI902	1		31.88	0		0.69	15.66	0	0.92	20.8	15.8372	0		68.51	0		0.55	0.17	31.88
2.0125	1591.37	2884.41																							ROI903	1		30.31	0		1.38	15.88	0	1.74	20.05	15.2662	0		29.83	0		0.93	0.38
2.01667	1594.89	2890.66																							ROI904	1		30.75	0		0.51	15.14	0	0.65	19.4	14.7713	0		39.97	0		0.69	0.3	30.75
2.02083	1590.62	2882.13																							ROI905	1		27.63	0		4.25	17.82	0	4.89	20.52	15.624	0		30.59	0		0.85	0.48
2.025	1585.62	2892.66																							ROI906	1		26.84	0		5.3	18.57	0	5.93	20.77	15.8144	0		41.08	0		0.62	0.39
2.02917	1583.27	2887.23																							ROI907	0		NaN	NaN		NaN	NaN	NaN	NaN	NaN		NaN		NaN	NaN		NaN	NaN
2.03333	1585.75	2891.98																							ROI908	1		30.84	0		5.4	20.06	0	6.94	25.78	19.629	0		34.14	0		0.83	0.44
2.0375	1594.13	2895.99																							ROI909	1		31.8	0		3.74	18.69	0	4.96	24.76	18.8524	0		67.5	0		0.69	0.22	31.8
2.04167	1587.16	2898.6																							ROI910	1		32.63	0		3.73	18.9	0	5.07	25.7	19.5681	0		61.44	0		0.6	0.25	32.63
2.04583	1582.31	2902.17																							ROI911	1		32.46	0		2.67	17.8	0	3.61	24.07	18.327	0		74.73	0		0.63	0.24	32.46
2.05	1579.42	2898.96																							ROI912	1		32.78	0		2.86	18.08	0	3.91	24.69	18.7991	0		76.13	0		0.77	0.21	32.78
2.05417	1584.31	2903.93																							ROI920	1		31.71	0		22.61	13.53	0	29.87	17.87	13.6063	0		23.74	0		0.64	0.24	31.71
2.05833	1583.09	2897.62																							ROI921	1		31.62	0		23.38	14.27	0	30.8	18.8	14.3144	0		22.25	0		0.59	0.24	31.62
2.0625	1578.1	2911.81																							ROI922	1		32.22	0		23.78	14.84	0	31.93	19.93	15.1748	0		84.19	0		0.52	0.21	32.22
2.06667	1578.18	2893.56																							ROI923	1		33.45	0		22.67	14.06	0	31.6	19.6	14.9235	0		88.04	0		0.41	0.18	33.45
2.07083	1576.32	2903.06																							ROI924	0		NaN	NaN		NaN	NaN	NaN	NaN	NaN		NaN		NaN	NaN		NaN	NaN
2.075	1576.54	2904.29																							ROI925	1		31.83	0		1.21	16.16	0	1.6	21.43	16.3169	0		56.75	0		0.57	0.25	31.83
2.07917	1576.82	2902.47																							ROI926	1		33	0		23.43	14.71	0	32.21	20.21	15.388	0		35.59	0		0.73	0.29	33
2.08333	1576.22	2907.61																							ROI927	1		30	0		3.08	17.48	0	3.85	21.85	16.6367	0		37.79	0		0.8	0.32
2.0875	1571.72	2906.6																							ROI928	1		32.01	0		1.19	16.19	0	1.59	21.6	16.4464	0		40.81	0		0.75	0.37
2.09167	1573.3	2903.5																							ROI929	1		32.81	0		22.15	13.37	0	30.28	18.28	13.9185	0		46.93	0		0.55	0.32
2.09583	1571.56	2903.37																							ROI930	1		32.43	0		23.78	14.9	0	32.13	20.13	15.3271	0		32.84	0		0.74	0.43
2.1	1570.07	2901.94																							ROI931	1		25.16	0		7.31	19.86	0	7.66	20.82	15.8525	0		29.87	0		0.73	0.42
2.10417	1567.04	2903.22																							ROI932	1		31.8	0		4.01	18.95	0	5.32	25.12	19.1265	0		61.72	0		0.46	0.21	31.8
2.10833	1564.77	2902.6																							ROI933	1		32.02	0		4.24	19.25	0	5.66	25.68	19.5529	0		88.23	0		0.49	0.12	32.02
2.1125	1566.18	2904.6																							ROI934	1		32.91	0		2.51	17.76	0	3.44	24.35	18.5402	0		70.08	0		0.66	0.15	32.91
2.11667	1563.22	2893.59																							ROI935	1		32.36	0		2.56	17.66	0	3.45	23.81	18.1291	0		69.86	0		0.75	0.24	32.36
2.12083	1567.67	2897.61																							ROI936	0		NaN	NaN		NaN	NaN	NaN	NaN	NaN		NaN		NaN	NaN		NaN	NaN
2.125	1564.7	2887.32																							ROI946	1		32.33	0		23.83	14.92	0	32.1	20.1	15.3043	0		39.77	0		0.54	0.24	32.33
2.12917	1563.66	2888.84																							ROI947	1		32.2	0		1.04	16.1	0	1.39	21.59	16.4387	0		82.04	0		0.45	0.13	32.2
2.13333	1561.07	2887.6																							ROI948	1		30.7	0		2.36	16.98	0	3.02	21.72	16.5377	0		78.49	0		0.45	0.19	30.7
2.1375	1562.3	2885.33																							ROI949	1		30.27	0		4.84	19.32	0	6.11	24.38	18.5631	0		66.8	0		0.48	0.22	30.27
2.14167	1564.29	2876.82																							ROI950	1		30.74	0		4.62	19.25	0	5.92	24.66	18.7763	0		42.82	0		0.88	0.31
2.14583	1555.23	2877.44																							ROI951	1		27.48	0		7.02	20.54	0	8.04	23.52	17.9083	0		30.49	0		0.65	0.35
2.15	1557.03	2869.87																							ROI952	1		30.95	0		2.69	17.39	0	3.47	22.42	17.0707	0		38.2	0		0.68	0.35
2.15417	1558.12	2867.7																							ROI953	1		31.8	0		23.68	14.63	0	31.38	19.38	14.756	0		45.68	0		0.63	0.24	31.8
2.15833	1553.07	2866.46																							ROI954	1		31.37	0		1.81	16.63	0	2.36	21.73	16.5453	0		30.2	0		0.63	0.41
2.1625	1557.81	2858.18																							ROI955	1		30.75	0		4.96	19.59	0	6.36	25.11	19.1189	0		31.48	0		0.74	0.38
2.16667	1554.8	2853.08																							ROI956	1		31.22	0		6.19	20.96	0	8.05	27.27	20.7635	0		69.56	0		0.61	0.21	31.22
2.17083	1549.89	2857.32																							ROI957	1		33.36	0		2.13	17.5	0	2.96	24.32	18.5174	0		73.74	0		0.52	0.16	33.36
2.175	1553.5	2852.07																							ROI958	1		32.27	0		2.45	17.52	0	3.3	23.57	17.9463	0		44.81	0		0.75	0.27	32.27
2.17917	1548.93	2849.13																							ROI959	1		31.31	0		4.02	18.82	0	5.25	24.56	18.7001	0		59.92	0		0.51	0.26	31.31
2.18333	1558.41	2836.96																							ROI960	1		33.2	0		1.82	17.15	0	2.52	23.72	18.0605	0		73.4	0		0.7	0.23	33.2
2.1875	1549.44	2838.72																							ROI970	1		31.75	0		2.42	17.35	0	3.2	22.95	17.4743	0		3.12	0		0.75	0.27	31.75
2.19167	1548.94	2834.79																							ROI971	1		31.45	0		2.07	16.91	0	2.71	22.16	16.8727	0		20.17	0		0.55	0.16	31.45
2.19583	1551.41	2832.62																							ROI972	1		30.78	0		3.06	17.7	0	3.93	22.71	17.2915	0		60.23	0		0.48	0.17	30.78
2.2	1548.43	2828.63																							ROI973	1		31	0		2.83	17.54	0	3.66	22.66	17.2535	0		68.78	0		0.53	0.23	31
2.20417	1547.64	2824.07																							ROI974	1		28.97	0		6.65	20.71	0	8.03	25	19.0351	0		59.87	0		0.78	0.3	28.97
2.20833	1545.39	2821.7																							ROI975	1		30.98	0		2.34	17.04	0	3.02	22	16.7509	0		53.5	0		0.66	0.2	30.98
2.2125	1546.61	2819.13																							ROI976	1		30.39	0		4.23	18.76	0	5.36	23.75	18.0834	0		61.25	0		0.55	0.18	30.39
2.21667	1546.66	2812.74																							ROI977	1		31.4	0		1.25	16.08	0	1.63	21.03	16.0124	0		48.36	0		0.8	0.23	31.4
2.22083	1549.42	2813.8																							ROI978	1		32.62	0		21.44	12.61	0	29.14	17.14	13.0505	0		23.98	0		0.66	0.61
2.225	1545.92	2810.47																							ROI979	0		NaN	NaN		NaN	NaN	NaN	NaN	NaN		NaN		NaN	NaN		NaN	NaN
2.22917	1544.71	2805.76																							ROI980	1		31	0		7.01	21.72	0	9.05	28.05	21.3574	0		37.55	0		0.5	0.28	31
2.23333	1537.34	2806.21																							ROI981	1		30.79	0		5.42	20.06	0	6.96	25.75	19.6062	0		62.3	0		0.65	0.19	30.79
2.2375	1542.3	2806.02																							ROI982	1		32.14	0		2.73	17.77	0	3.65	23.79	18.1138	0		38.49	0		0.57	0.35
2.24167	1542.11	2796.94																							ROI983	1		29.42	0		5.96	20.17	0	7.31	24.73	18.8296	0		48.55	0		0.58	0.33
2.24583	1541.17	2799.23																							ROI984	0		NaN	NaN		NaN	NaN	NaN	NaN	NaN		NaN		NaN	NaN		NaN	NaN
2.25	1538.89	2796.12																							ROI996	0		NaN	NaN		NaN	NaN	NaN	NaN	NaN		NaN		NaN	NaN		NaN	NaN
2.25417	1536.84	2781.23																							ROI997	1		29.91	0		2.52	16.89	0	3.14	21.05	16.0276	0		19.94	0		0.62	0.53
2.25833	1534.22	2789.02																							ROI998	1		29.29	0		4.79	18.96	0	5.85	23.14	17.6189	0		62.85	0		0.64	0.22	29.29
2.2625	1532.3	2785.19																							ROI999	0		NaN	NaN		NaN	NaN	NaN	NaN	NaN		NaN		NaN	NaN		NaN	NaN
2.26667	1536.18	2783.92																							ROI1000	1		31.36	0		2.64	17.46	0	3.45	22.81	17.3677	0		51.62	0		0.6	0.26	31.36
2.27083	1531.17	2780.2																							ROI1001	1		32.43	0		2.52	17.64	0	3.41	23.84	18.1519	0		29.62	0		0.78	0.5
2.275	1530.1	2770.66																							ROI1002	1		25.28	0		8.73	21.34	0	9.2	22.48	17.1164	0		28.82	0		0.6	0.49
2.27917	1532.46	2768.32																							ROI1003	1		25.83	0		3.92	16.77	0	4.22	18.05	13.7434	0		18.16	0		0.56	0.82
2.28333	1529.82	2759.99																							ROI1004	1		31.98	0		7.7	22.69	0	10.26	30.24	23.0249	0		25.36	0		0.62	0.34
2.2875	1534.37	2760.18																							ROI1005	0		NaN	NaN		NaN	NaN	NaN	NaN	NaN		NaN		NaN	NaN		NaN	NaN
2.29167	1529.79	2748.72																							ROI1006	1		32.35	0		1.99	17.09	0	2.68	23.03	17.5352	0		31.6	0		0.54	0.37
2.29583	1531.12	2743.42																							ROI1007	1		28.89	0		7.15	21.18	0	8.61	25.5	19.4158	0		29.74	0		0.72	0.42
2.3	1530.9	2739.38																							ROI1008	1		31.64	0		2.9	17.8	0	3.83	23.47	17.8702	0		76.72	0		0.57	0.26	31.64
2.30417	1528.89	2733.03																							ROI1022	1		28.8	0		5.42	19.42	0	6.51	23.31	17.7484	0		11.49	0		0.75	0.28	28.8
2.30833	1532.61	2727.49																							ROI1023	1		28.23	0		5.29	19.09	0	6.22	22.45	17.0936	0		9.8	0		0.93	0.42
2.3125	1529.93	2721.97																							ROI1024	1		30.65	0		3.83	18.43	0	4.89	23.54	17.9235	0		26.05	0		0.71	0.46
2.31667	1524.52	2711.09																							ROI1025	1		31.25	0		3.58	18.36	0	4.66	23.91	18.2052	0		68.94	0		0.37	0.16	31.25
2.32083	1523.58	2711.91																							ROI1026	1		26.14	0		5.11	18.1	0	5.56	19.7	14.9997	0		46.33	0		0.47	0.3	26.14
2.325	1523	2710.19																							ROI1027	0		NaN	NaN		NaN	NaN	NaN	NaN	NaN		NaN		NaN	NaN		NaN	NaN
2.32917	1524.23	2701.91																							ROI1028	0		NaN	NaN		NaN	NaN	NaN	NaN	NaN		NaN		NaN	NaN		NaN	NaN
2.33333	1523.32	2695.59																							ROI1029	0		NaN	NaN		NaN	NaN	NaN	NaN	NaN		NaN		NaN	NaN		NaN	NaN
2.3375	1520.31	2695.07																							ROI1030	0		NaN	NaN		NaN	NaN	NaN	NaN	NaN		NaN		NaN	NaN		NaN	NaN
2.34167	1520.86	2690.71																							ROI1031	0		NaN	NaN		NaN	NaN	NaN	NaN	NaN		NaN		NaN	NaN		NaN	NaN
2.34583	1516.19	2689.73																							ROI1032	1		31.83	0		3.98	18.93	0	5.28	25.11	19.1189	0		52.52	0		0.58	0.19	31.83
2.35	1520.12	2683.7																							ROI1048	1		25.93	0		4.27	17.16	0	4.61	18.54	14.1165	0		9.01	0		0.83	0.5
2.35417	1518.13	2689.71																							ROI1049	1		31.46	0		4.23	19.07	0	5.54	25	19.0351	0		55.58	0		0.48	0.17	31.46
2.35833	1519.36	2678.73																							ROI1050	1		25.15	0		6.36	18.9	0	6.67	19.82	15.0911	0		24.31	0		0.5	0.51
2.3625	1511.44	2675.8																							ROI1051	1		32.06	0		3.38	18.4	0	4.52	24.58	18.7153	0		25.3	0		0.82	0.38
2.36667	1512.18	2677.76																							ROI1052	1		31.81	0		3.73	18.67	0	4.94	24.75	18.8448	0		10.44	0		0.72	0.39
2.37083	1516.06	2674.41																							ROI1053	1		31.91	0		4.2	19.17	0	5.59	25.5	19.4158	0		2.5	0		0.64	0.58
2.375	1510.14	2665.11																							ROI1054	1		31.88	0		2.93	17.89	0	3.89	23.77	18.0986	0		1.44	0		0.84	0.6
2.37917	1508.07	2662.8																							ROI1055	1		25.37	0		5.25	17.9	0	5.55	18.92	14.4058	0		8.23	0		0.84	0.58
2.38333	1509.29	2655.58																							ROI1056	1		25.55	0		3.35	16.08	0	3.57	17.12	13.0353	0		6.06	0		0.61	0.61
2.3875	1505.97	2652.14																							ROI1072	1		31.31	0		4.31	19.11	0	5.62	24.93	18.9818	0		2.52	0		0.67	0.62
2.39167	1511.43	2649.92																							ROI1073	1		30.89	0		4.89	19.56	0	6.3	25.19	19.1798	0		16.58	0		0.59	0.35
2.39583	1504.4	2648.38																							ROI1074	1		31.09	0		5.37	20.11	0	6.96	26.05	19.8346	0		11.41	0		0.75	0.38
2.4	1502.12	2649.98																							ROI1075	1		32.07	0		4.27	19.29	0	5.7	25.77	19.6214	0		1.89	0		0.86	0.41
2.40417	1497.28	2647.2
2.40833	1499.34	2640.59
2.4125	1505.74	2639.79																							ROI1303	1		29.53	0		10.86	1.11	0	13.36	1.36	1.03551	0		1.8	0		0.65	0.57
2.41667	1502.5	2643.42																							ROI1304	0		NaN	NaN		NaN	NaN	NaN	NaN	NaN		NaN		NaN	NaN		NaN	NaN
2.42083	1502.01	2640.12																							ROI1328	0		NaN	NaN		NaN	NaN	NaN	NaN	NaN		NaN		NaN	NaN		NaN	NaN
2.425	1499.04	2641.82																							ROI1350	0		NaN	NaN		NaN	NaN	NaN	NaN	NaN		NaN		NaN	NaN		NaN	NaN
2.42917	1499.69	2643.93																							ROI1351	0		NaN	NaN		NaN	NaN	NaN	NaN	NaN		NaN		NaN	NaN		NaN	NaN
2.43333	1496.81	2645.92																							ROI1352	1		29.34	0		7	21.19	0	8.56	25.9	19.7204	0		4.68	0		0.85	0.44
2.4375	1496.54	2643.64																							ROI1353	0		NaN	NaN		NaN	NaN	NaN	NaN	NaN		NaN		NaN	NaN		NaN	NaN
2.44167	1493.49	2647.92																							ROI1375	1		29.78	0		7.74	22.07	0	9.61	27.39	20.8549	0		24.82	0		0.66	0.46
2.44583	1496.99	2652.79																							ROI1376	0		NaN	NaN		NaN	NaN	NaN	NaN	NaN		NaN		NaN	NaN		NaN	NaN
2.45	1493.17	2654.46																							ROI1377	0		NaN	NaN		NaN	NaN	NaN	NaN	NaN		NaN		NaN	NaN		NaN	NaN
2.45417	1495.3	2661.21																							ROI1378	1		31.74	0		6.34	21.26	0	8.39	28.13	21.4183	0		32.13	0		0.7	0.28
2.45833	1494.89	2671.07																							ROI1379	1		31.02	0		5.8	20.52	0	7.5	26.52	20.1925	0		17.5	0		0.74	0.32
2.4625	1494.03	2673.96																							ROI1380	1		31.7	0		5.47	20.38	0	7.23	26.93	20.5047	0		6.19	0		0.73	0.39
2.46667	1491.37	2686.36																							ROI1381	1		32.5	0		0.1	15.24	0	0.13	20.63	15.7078	0		2.84	0		0.67	0.54
2.47083	1492.41	2703.67																							ROI1398	1		30.56	0		6.42	20.99	0	8.17	26.73	20.3524	0		25.96	0		0.58	0.27
2.475	1490.56	2712.99																							ROI1399	1		30.58	0		7	21.58	0	8.92	27.5	20.9387	0		42.67	0		0.54	0.32
2.47917	1491.01	2718.38																							ROI1400	1		32.21	0		5.55	20.61	0	7.45	27.66	21.0605	0		67.01	0		0.6	0.28
2.48333	1490	2728.43																							ROI1401	1		32.94	0		3.8	19.06	0	5.21	26.15	19.9108	0		40.41	0		0.73	0.33
2.4875	1491.59	2741.97																							ROI1402	1		31.31	0		5.11	19.91	0	6.67	25.98	19.7813	0		54.91	0		0.71	0.18
2.49167	1487.7	2744.3																							ROI1403	1		31.07	0		5.08	19.81	0	6.57	25.64	19.5224	0		59.87	0		0.66	0.15
2.49583	1491.23	2749.86																							ROI1404	1		30.67	0		4.88	19.49	0	6.23	24.9	18.959	0		34.95	0		0.54	0.22
2.5	1485.29	2754.96																							ROI1405	1		31.73	0		2.86	17.78	0	3.78	23.51	17.9006	0		37.22	0		0.46	0.22
2.50417	1485.71	2761.01																							ROI1406	1		28.41	0		8.48	22.34	0	10.04	26.45	20.1392	0		11.51	0		0.82	0.45
2.50833	1483.84	2758.2																							ROI1409	1		31.15	0		5.07	19.82	0	6.58	25.73	19.591	0		4.56	0		0.62	0.33
2.5125	1484.09	2757.67																							ROI1422	1		31.34	0		4.32	19.13	0	5.64	24.98	19.0199	0		39.83	0		0.72	0.31
2.51667	1485.96	2762.67																							ROI1423	1		30.18	0		6.16	20.62	0	7.75	25.93	19.7432	0		82.45	0		0.48	0.14
2.52083	1483.32	2763.16																							ROI1424	1		31.02	0		5.08	19.8	0	6.56	25.58	19.4768	0		55.6	0		0.66	0.21
2.525	1485.4	2769.4																							ROI1425	1		30.21	0		6.37	20.84	0	8.02	26.23	19.9717	0		54.25	0		0.55	0.23
2.52917	1481.02	2768.27																							ROI1426	1		32.43	0		3.84	18.96	0	5.19	25.62	19.5072	0		56.71	0		0.69	0.24
2.53333	1480.27	2770.78																							ROI1427	1		32.08	0		3.04	18.06	0	4.07	24.15	18.3879	0		87.66	0		0.57	0.12
2.5375	1483.98	2780.11																							ROI1428	1		30.37	0		5.44	19.95	0	6.88	25.25	19.2255	0		77.4	0		0.33	0.11
2.54167	1480.26	2775.4																							ROI1429	1		29.71	0		5.81	20.11	0	7.19	24.9	18.959	0		58.66	0		0.59	0.19
2.54583	1478.9	2780.61																							ROI1430	1		29.79	0		7.19	21.52	0	8.92	26.71	20.3371	0		19.3	0		0.71	0.3
2.55	1480.37	2784.21																							ROI1431	1		30.07	0		6.46	20.88	0	8.1	26.17	19.926	0		3.86	0		0.84	0.49
2.55417	1477.04	2791.52																							ROI1432	1		30.79	0		6.97	21.61	0	8.94	27.73	21.1138	0		0.96	0		0.63	0.51
2.55833	1476.59	2789.69																							ROI1445	1		29.91	0		5.24	19.61	0	6.53	24.44	18.6088	0		6.37	0		0.66	0.31
2.5625	1474.58	2794.73																							ROI1446	1		30.04	0		4.52	18.93	0	5.66	23.7	18.0453	0		69.88	0		0.52	0.2
2.56667	1478.16	2793.24																							ROI1447	1		30.21	0		4.83	19.3	0	6.08	24.29	18.4945	0		120.4	0		0.45	0.11
2.57083	1480.68	2795.21																							ROI1448	1		30.13	0		5.22	19.66	0	6.56	24.69	18.7991	0		91.83	0		0.39	0.17
2.575	1474.74	2797.63																							ROI1449	1		30.96	0		4.52	19.22	0	5.83	24.79	18.8752	0		68.68	0		0.51	0.21
2.57917	1475.32	2796.23																							ROI1450	1		32.85	0		2.67	17.9	0	3.65	24.5	18.6544	0		96.47	0		0.53	0.19
2.58333	1476.69	2802.89																							ROI1451	1		31.8	0		4.92	19.86	0	6.52	26.32	20.0402	0		87.66	0		0.53	0.11
2.5875	1473.89	2801.56																							ROI1452	1		30.78	0		5.58	20.23	0	7.16	25.94	19.7509	0		66.23	0		0.46	0.09
2.59167	1470.37	2801.79																							ROI1453	1		29.91	0		6.11	20.48	0	7.62	25.53	19.4387	0		19.94	0		0.64	0.2
2.59583	1471.48	2805.94																							ROI1454	1		30.73	0		7.27	21.9	0	9.31	28.04	21.3498	0		0.8	0		0.76	0.51
2.6	1473.88	2804.59																							ROI1455	0		NaN	NaN		NaN	NaN	NaN	NaN	NaN		NaN		NaN	NaN		NaN	NaN
2.60417	1474.08	2799.66																							ROI1469	1		29.32	0		7.04	21.22	0	8.6	25.92	19.7356	0		6.58	0		0.6	0.44
2.60833	1470.23	2798.24																							ROI1470	1		29.93	0		4.5	18.88	0	5.61	23.54	17.9235	0		51.53	0		0.62	0.24
2.6125	1474.12	2798.02																							ROI1471	1		30.06	0		4.83	19.25	0	6.05	24.11	18.3575	0		46.37	0		0.43	0.29
2.61667	1473.47	2795.2																							ROI1472	1		30.11	0		3.67	18.1	0	4.6	22.71	17.2915	0		60.02	0		0.68	0.21
2.62083	1467.99	2796.54																							ROI1473	1		29.37	0		6.68	20.87	0	8.17	25.54	19.4463	0		50.15	0		0.52	0.33
2.625	1469.81	2798.38																							ROI1474	1		31.82	0		3.88	18.83	0	5.15	24.97	19.0123	0		58.34	0		0.53	0.22
2.62917	1472.76	2790.31																							ROI1475	1		30.31	0		6.85	21.35	0	8.65	26.96	20.5275	0		70.82	0		0.46	0.13
2.63333	1474.13	2787.98																							ROI1476	1		30.87	0		6.76	21.43	0	8.7	27.57	20.992	0		60.26	0		0.47	0.16
2.6375	1469.44	2787.66																							ROI1477	1		30.61	0		5.86	20.45	0	7.47	26.08	19.8575	0		39.31	0		0.46	0.16
2.64167	1471.77	2781.91																							ROI1479	0		NaN	NaN		NaN	NaN	NaN	NaN	NaN		NaN		NaN	NaN		NaN	NaN
2.64583	1471.42	2776.88																							ROI1481	1		32.9	0		7	22.25	0	9.6	30.5	23.2229	0		7.06	0		0.7	0.35
2.65	1473	2762.9																							ROI1482	1		32.48	0		6.73	21.86	0	9.11	29.59	22.53	0		2.82	0		0.72	0.28
2.65417	1471.98	2755.66																							ROI1492	1		30.63	0		5.4	20	0	6.89	25.52	19.4311	0		27.97	0		0.49	0.16
2.65833	1472.84	2752.44																							ROI1493	1		32.59	0		3.5	18.66	0	4.75	25.34	19.294	0		44.65	0		0.66	0.2
2.6625	1469.87	2747.88																							ROI1494	1		32.37	0		0.62	15.73	0	0.83	21.2	16.1418	0		33.19	0		0.82	0.45
2.66667	1467.39	2744.4																							ROI1495	1		32.25	0		23.4	14.47	0	31.45	19.45	14.8093	0		46.33	0		0.59	0.34
2.67083	1471.1	2734.59																							ROI1496	1		31.88	0		0.32	15.29	0	0.43	20.31	15.4641	0		43.58	0		0.54	0.33
2.675	1465.68	2731.82																							ROI1497	1		30.99	0		3.96	18.66	0	5.12	24.11	18.3575	0		35.59	0		0.5	0.38
2.67917	1470.96	2721.09																							ROI1498	1		32.34	0		2.86	17.95	0	3.85	24.19	18.4184	0		59.98	0		0.54	0.17
2.68333	1471.81	2710.33																							ROI1499	1		31.15	0		5.56	20.32	0	7.21	26.36	20.0707	0		51.18	0		0.6	0.18
2.6875	1468.02	2705.02																							ROI1500	1		31.25	0		4.44	19.22	0	5.78	25.03	19.058	0		44.71	0		0.49	0.24
2.69167	1466.82	2694.26																							ROI1501	1		30.8	0		5.49	20.14	0	7.04	25.84	19.6747	0		33.23	0		0.42	0.21
2.69583	1467.68	2686.49																							ROI1502	1		31.75	0		5.63	20.56	0	7.45	27.2	20.7102	0		25.17	0		0.55	0.2
2.7	1468.83	2676.93																							ROI1503	1		32.02	0		6.24	21.25	0	8.32	28.34	21.5782	0		38.41	0		0.58	0.19
2.70417	1470.5	2666.57																							ROI1504	1		30.06	0		8.24	22.66	0	10.32	28.38	21.6087	0		27.45	0		0.56	0.3
2.70833	1467.68	2663.91																							ROI1505	1		30.65	0		8.12	22.72	0	10.37	29.02	22.096	0		20.99	0		0.55	0.36
2.7125	1466.37	2646.64																							ROI1506	1		32.25	0		7.42	22.49	0	9.97	30.22	23.0097	0		4.84	0		0.63	0.26
2.71667	1469.78	2639.13																							ROI1516	1		31.01	0		4.99	19.7	0	6.45	25.46	19.3854	0		49.94	0		0.6	0.22
2.72083	1471.12	2627.4																							ROI1517	1		32.28	0		2.94	18.01	0	3.95	24.23	18.4489	0		67.19	0		0.56	0.16
2.725	1470.68	2627.32																							ROI1518	1		31.77	0		3.88	18.82	0	5.14	24.91	18.9666	0		40.91	0		0.69	0.27
2.72917	1467.42	2612.96																							ROI1519	1		30.4	0		4.06	18.58	0	5.14	23.54	17.9235	0		53.29	0		0.63	0.28
2.73333	1468.84	2606.34																							ROI1520	1		29.48	0		4.9	19.13	0	6.02	23.5	17.893	0		38.8	0		0.59	0.35
2.7375	1473.04	2599.42																							ROI1521	1		30.63	0		5.94	20.54	0	7.58	26.21	19.9564	0		43.84	0		0.86	0.29
2.74167	1473.48	2593.48																							ROI1522	1		31.25	0		5.73	20.51	0	7.46	26.71	20.3371	0		63.84	0		0.38	0.2
2.74583	1471.02	2581.86																							ROI1523	1		32.26	0		3.57	18.64	0	4.8	25.06	19.0808	0		63.82	0		0.39	0.18
2.75	1471.29	2572.78																							ROI1524	0		NaN	NaN		NaN	NaN	NaN	NaN	NaN		NaN		NaN	NaN		NaN	NaN
2.75417	1470.22	2573.82																							ROI1525	1		31.09	0		5.45	20.19	0	7.06	26.15	19.9108	0		45.45	0		0.44	0.16
2.75833	1470.63	2559.43																							ROI1526	1		31.99	0		4.54	19.54	0	6.05	26.04	19.827	0		35.81	0		0.51	0.25
2.7625	1469.95	2552.17																							ROI1527	1		30.65	0		7.82	22.43	0	9.99	28.64	21.8067	0		61.74	0		0.46	0.16
2.76667	1468.74	2546.61																							ROI1528	1		30.31	0		7.88	22.38	0	9.95	28.26	21.5173	0		133.1	0		0.35	0.13
2.77083	1471.47	2544.92																							ROI1529	1		29.47	0		9.24	23.47	0	11.35	28.82	21.9437	0		117.3	0		0.43	0.08
2.775	1470.47	2534.63																							ROI1530	1		31.3	0		9.12	23.92	0	11.89	31.19	23.7482	0		7.04	0		0.59	0.28
2.77917	1471.38	2530.82																							ROI1538	1		30.67	0		5.65	20.26	0	7.22	25.89	19.7128	0		0.92	0		0.72	0.32
2.78333	1469.16	2522.48																							ROI1539	0		NaN	NaN		NaN	NaN	NaN	NaN	NaN		NaN		NaN	NaN		NaN	NaN
2.7875	1469.96	2518.14																							ROI1540	1		30.7	0		6.35	20.97	0	8.12	26.82	20.4209	0		23.9	0		0.56	0.49
2.79167	1470.4	2512.82																							ROI1541	1		30.78	0		3.98	18.62	0	5.11	23.89	18.19	0		68.91	0		0.53	0.17
2.79583	1466.9	2509.47																							ROI1542	1		29.3	0		7.12	21.29	0	8.69	25.99	19.7889	0		35.43	0		0.55	0.39
2.8	1468.74	2497.69																							ROI1543	1		29.26	0		5.84	20	0	7.12	24.38	18.5631	0		40.02	0		0.9	0.34
2.80417	1467.62	2495.16																							ROI1544	0		NaN	NaN		NaN	NaN	NaN	NaN	NaN		NaN		NaN	NaN		NaN	NaN
2.80833	1469.72	2491.22																							ROI1545	1		32.84	0		2.95	18.18	0	4.04	24.88	18.9438	0		31.33	0		0.82	0.49
2.8125	1465.6	2487.78																							ROI1546	1		33.44	0		1.1	16.49	0	1.53	22.97	17.4895	0		60.93	0		0.68	0.23
2.81667	1469.09	2486.77																							ROI1547	1		32.57	0		1.37	16.53	0	1.86	22.43	17.0783	0		62.91	0		0.64	0.19
2.82083	1470.17	2477.84																							ROI1548	1		33.05	0		0.89	16.18	0	1.23	22.28	16.9641	0		87.08	0		0.53	0.14
2.825	1471.22	2482.08																							ROI1549	1		32.29	0		3.42	18.5	0	4.6	24.89	18.9514	0		102.4	0		0.47	0.12
2.82917	1471.42	2482.69																							ROI1550	1		31.2	0		6.18	20.95	0	8.03	27.23	20.7331	0		93.5	0		0.34	0.14
2.83333	1472	2475.14																							ROI1551	1		31.1	0		6.84	21.58	0	8.86	27.96	21.2889	0		89.31	0		0.42	0.1
2.8375	1464.17	2474.92																							ROI1552	1		30.64	0		7.57	22.17	0	9.66	28.3	21.5478	0		62.4	0		0.38	0.1
2.84167	1469.52	2475.63																							ROI1553	1		29.53	0		9.61	23.85	0	11.82	29.35	22.3473	0		35.76	0		0.6	0.19
2.84583	1469.21	2481.62																							ROI1562	1		30.82	0		6.17	20.82	0	7.92	26.74	20.36	0		4.89	0		0.61	0.87
2.85	1468.82	2482.47																							ROI1563	1		31.09	0		4.58	19.31	0	5.94	25.03	19.058	0		28.38	0		0.61	0.38
2.85417	1465.84	2482.43																							ROI1564	1		30.23	0		5.42	19.9	0	6.83	25.06	19.0808	0		48.46	0		0.55	0.19
2.85833	1470.15	2482.02																							ROI1565	1		29.01	0		7.85	21.92	0	9.49	26.5	20.1772	0		61.43	0		0.61	0.24
2.8625	1465.47	2481.64																							ROI1566	1		29.86	0		5.66	20.01	0	7.04	24.9	18.959	0		49.46	0		0.62	0.28
2.86667	1466.46	2484.08																							ROI1567	1		29.95	0		4.81	19.19	0	6	23.95	18.2357	0		30.51	0		0.62	0.62
2.87083	1467.45	2496.21																							ROI1568	0		NaN	NaN		NaN	NaN	NaN	NaN	NaN		NaN		NaN	NaN		NaN	NaN
2.875	1467.12	2489.31																							ROI1569	0		NaN	NaN		NaN	NaN	NaN	NaN	NaN		NaN		NaN	NaN		NaN	NaN
2.87917	1465.09	2494.67																							ROI1570	1		25.01	0		11.9	0.38	0	12.4	0.4	0.304562	0		46.18	0		0.62	0.4
2.88333	1464.11	2499.69																							ROI1571	1		26.9	0		7.98	21.27	0	8.95	23.85	18.1595	0		36.96	0		0.44	0.33
2.8875	1461.87	2497.12																							ROI1572	1		32.57	0		1.92	17.08	0	2.61	23.18	17.6494	0		95.55	0		0.43	0.15
2.89167	1463.86	2504.02																							ROI1573	1		32.06	0		3.33	18.35	0	4.45	24.51	18.6621	0		99.44	0		0.49	0.12
2.89583	1457.09	2511.91																							ROI1574	1		31.33	0		5.39	20.2	0	7.04	26.37	20.0783	0		108.7	0		0.45	0.13
2.9	1457.6	2511.77																							ROI1575	1		30.71	0		6.99	21.61	0	8.94	27.65	21.0529	0		121.4	0		0.37	0.09
2.90417	1459.79	2515.48																							ROI1576	1		30.62	0		7.71	22.31	0	9.84	28.46	21.6696	0		92.4	0		0.41	0.13
2.90833	1459.32	2515.99																							ROI1577	1		30.5	0		8.64	23.2	0	10.98	29.48	22.4462	0		41.39	0		0.68	0.32
2.9125	1463.29	2521.73																							ROI1578	1		30.88	0		10.89	1.56	0	14.01	2.01	1.53043	0		1.23	0		0.69	0.64
2.91667	1455.7	2515.9																							ROI1587	1		29.09	0		8.31	22.41	0	10.07	27.16	20.6798	0		9.7	0		0.74	0.37
2.92083	1455	2514.72																							ROI1588	1		29.41	0		7.28	21.49	0	8.92	26.33	20.0478	0		42.68	0		0.65	0.3
2.925	1455	2517.16																							ROI1589	1		29.55	0		5.5	19.75	0	6.77	24.32	18.5174	0		77.11	0		0.49	0.16
2.92917	1453.01	2517.51																							ROI1590	1		30.9	0		2.62	17.3	0	3.38	22.28	16.9641	0		69.95	0		0.53	0.16
2.93333	1455.37	2510.76																							ROI1591	1		29.37	0		8.01	22.2	0	9.8	27.17	20.6874	0		51.93	0		0.44	0.29
2.9375	1450.04	2511.89																							ROI1592	1		30.49	0		6.93	21.48	0	8.8	27.29	20.7788	0		42.53	0		0.56	0.47
2.94167	1452.53	2508.37																							ROI1593	1		32.22	0		2.76	17.82	0	3.7	23.92	18.2128	0		26.32	0		0.59	0.65
2.94583	1445.58	2506.94																							ROI1594	1		32.76	0		1.2	16.41	0	1.64	22.4	17.0555	0		84.17	0		0.55	0.19
2.95	1449.53	2505.98																							ROI1595	1		32.29	0		2.74	17.82	0	3.69	23.98	18.2585	0		116.4	0		0.43	0.1
2.95417	1451.58	2501.01																							ROI1596	1		32.27	0		1.95	17.02	0	2.62	22.89	17.4286	0		114.1	0		0.51	0.15
2.95833	1447.78	2500.56																							ROI1597	1		32.08	0		3.31	18.33	0	4.42	24.5	18.6544	0		117.5	0		0.55	0.17
2.9625	1444.88	2494.16																							ROI1598	1		31.31	0		4.64	19.44	0	6.06	25.37	19.3169	0		100.9	0		0.42	0.12
2.96667	1444.53	2490.02																							ROI1599	1		31.76	0		4	18.93	0	5.3	25.06	19.0808	0		96.31	0		0.44	0.12
2.97083	1442.9	2495.46																							ROI1600	1		31.15	0		5.9	20.66	0	7.66	26.81	20.4133	0		60.95	0		0.77	0.29
2.975	1444.4	2484.77																							ROI1601	1		29.82	0		9.54	23.88	0	11.86	29.68	22.5985	0		31.48	0		0.62	0.24
2.97917	1440.3	2480.89																							ROI1602	0		NaN	NaN		NaN	NaN	NaN	NaN	NaN		NaN		NaN	NaN		NaN	NaN
2.98333	1454.07	2475.02																							ROI1611	1		30.76	0		5.43	20.07	0	6.96	25.72	19.5834	0		7.72	0		0.54	0.66
2.9875	1451.29	2473.6																							ROI1612	1		31.32	0		3.78	18.58	0	4.94	24.26	18.4717	0		38.12	0		0.57	0.27
2.99167	1454.22	2473.76																							ROI1613	1		31.06	0		2.93	17.66	0	3.79	22.85	17.3981	0		29.89	0		0.72	0.37
2.99583	1451.53	2460.44																							ROI1614	1		29.1	0		7.08	21.18	0	8.58	25.68	19.5529	0		53.21	0		0.59	0.26
3	1452.67	2456.78																							ROI1615	1		30.28	0		6.98	21.47	0	8.81	27.09	20.6265	0		51.69	0		0.64	0.31
3.00417	1448.77	2455.57																							ROI1616	1		31.31	0		4.81	19.62	0	6.27	25.58	19.4768	0		38.58	0		0.45	0.4
3.00833	1449.27	2448.29																							ROI1617	1		31.56	0		3.15	18.02	0	4.14	23.7	18.0453	0		51.14	0		0.7	0.29
3.0125	1434.73	2446.17																							ROI1618	1		31.12	0		3.93	18.68	0	5.1	24.22	18.4412	0		72.27	0		0.48	0.2
3.01667	1430.75	2443.29																							ROI1619	1		31.81	0		3.06	18.01	0	4.05	23.86	18.1671	0		106.9	0		0.4	0.09
3.02083	1429.31	2434.84																							ROI1620	1		32.05	0		2.34	17.35	0	3.13	23.18	17.6494	0		131	0		0.43	0.12
3.025	1432.62	2429.2																							ROI1621	1		32.14	0		2.39	17.43	0	3.2	23.34	17.7712	0		114.5	0		0.52	0.15
3.02917	1429.28	2424.3																							ROI1622	1		31.83	0		3.53	18.48	0	4.68	24.51	18.6621	0		127.9	0		0.36	0.11
3.03333	1429.44	2426.58																							ROI1623	1		31.81	0		3.9	18.85	0	5.17	24.98	19.0199	0		98.68	0		0.56	0.12
3.0375	1435.66	2420.91																							ROI1624	1		31.88	0		3.88	18.84	0	5.15	25.03	19.058	0		81.25	0		0.53	0.17
3.04167	1427.32	2417.33																							ROI1625	1		31.68	0		5.41	20.32	0	7.14	26.82	20.4209	0		56.19	0		0.54	0.23
3.04583	1438.46	2415.13																							ROI1626	1		32.7	0		4.4	19.6	0	6	26.7	20.3295	0		32.04	0		0.64	0.27
3.05	1443.94	2409.53																							ROI1635	1		25.37	0		10.91	23.56	0	11.53	24.9	18.959	0		3.87	0		0.62	0.54
3.05417	1445.49	2408.21																							ROI1636	1		31.31	0		4.18	18.98	0	5.45	24.76	18.8524	0		32.46	0		0.52	0.33
3.05833	1425.18	2403.29																							ROI1637	1		30.89	0		4.63	19.31	0	5.96	24.85	18.9209	0		42.23	0		0.73	0.33
3.0625	1428.64	2399.33																							ROI1638	1		30.96	0		4.44	19.14	0	5.73	24.69	18.7991	0		69.74	0		0.5	0.2
3.06667	1428.51	2389.67																							ROI1639	1		31.08	0		4.9	19.64	0	6.35	25.43	19.3625	0		63.13	0		0.55	0.24
3.07083	1427.53	2386.74																							ROI1640	1		32.39	0		2.73	17.84	0	3.69	24.08	18.3346	0		54.72	0		0.59	0.31
3.075	1425.18	2387.29																							ROI1641	1		30.96	0		3.65	18.35	0	4.71	23.67	18.0225	0		87.11	0		0.46	0.23
3.07917	1424.41	2383.27																							ROI1642	1		30.76	0		4.17	18.8	0	5.35	24.11	18.3575	0		102.6	0		0.47	0.13
3.08333	1429.44	2382.99																							ROI1643	1		31.94	0		2.44	17.43	0	3.24	23.18	17.6494	0		129.7	0		0.42	0.08
3.0875	1431.52	2375.68																							ROI1644	1		32.2	0		2.37	17.43	0	3.18	23.38	17.8017	0		112.9	0		0.39	0.11
3.09167	1428.44	2373.18																							ROI1645	1		32.64	0		1.44	16.62	0	1.96	22.6	17.2078	0		114.1	0		0.44	0.13
3.09583	1427.57	2370.38																							ROI1646	1		30.64	0		5.98	20.58	0	7.64	26.28	20.0097	0		103.2	0		0.41	0.14
3.1	1430.8	2362.87																							ROI1647	1		30.82	0		5.94	20.6	0	7.63	26.45	20.1392	0		75.64	0		0.42	0.17
3.10417	1425.39	2354.39																							ROI1648	1		31.15	0		5.63	20.39	0	7.31	26.46	20.1468	0		86.81	0		0.48	0.12
3.10833	1425.89	2345.83																							ROI1649	1		31.24	0		5.91	20.69	0	7.69	26.93	20.5047	0		87.8	0		0.51	0.13
3.1125	1428.86	2341.47																							ROI1650	1		31.81	0		5.56	20.51	0	7.37	27.18	20.695	0		59.79	0		0.61	0.22
3.11667	1427.32	2336.23																							ROI1651	0		NaN	NaN		NaN	NaN	NaN	NaN	NaN		NaN		NaN	NaN		NaN	NaN
3.12083	1432.82	2340.59																							ROI1659	1		29.65	0		3.2	17.48	0	3.96	21.61	16.454	0		2.63	0		0.67	0.4
3.125	1428.06	2331.22																							ROI1660	1		31.44	0		4.22	19.06	0	5.53	24.97	19.0123	0		43.65	0		0.62	0.23
3.12917	1431.22	2324.99																							ROI1661	1		31.83	0		3.02	17.98	0	4.01	23.84	18.1519	0		69.78	0		0.74	0.24
3.13333	1434.52	2333.99																							ROI1662	1		31.29	0		2.37	17.17	0	3.09	22.38	17.0403	0		64.78	0		0.61	0.24
3.1375	1425.62	2323.57																							ROI1663	1		31.2	0		3.98	18.75	0	5.18	24.38	18.5631	0		83.5	0		0.59	0.16
3.14167	1430.97	2323.88																							ROI1664	1		31.39	0		4.37	19.2	0	5.72	25.11	19.1189	0		130.8	0		0.53	0.14
3.14583	1428.19	2320.56																							ROI1665	1		31.26	0		3.73	18.52	0	4.86	24.12	18.3651	0		117.6	0		0.43	0.16
3.15	1426.43	2327.02																							ROI1666	1		31.31	0		3.3	18.11	0	4.3	23.61	17.9768	0		146.3	0		0.45	0.11
3.15417	1424.69	2320.91																							ROI1667	1		31.07	0		4.24	18.97	0	5.49	24.56	18.7001	0		165.6	0		0.33	0.09
3.15833	1428.97	2321.74																							ROI1668	1		31.96	0		2.87	17.86	0	3.82	23.78	18.1062	0		165.3	0		0.31	0.08
3.1625	1433.08	2318.51																							ROI1669	1		31.82	0		3.35	18.3	0	4.44	24.26	18.4717	0		153	0		0.31	0.09
3.16667	1429.5	2316.53																							ROI1670	1		31.33	0		4.6	19.4	0	6.01	25.34	19.294	0		135.7	0		0.3	0.07
3.17083	1427.32	2319.19																							ROI1671	1		30.33	0		7.18	21.68	0	9.08	27.41	20.8701	0		135.6	0		0.35	0.09
3.175	1427.83	2316.27																							ROI1672	1		30.87	0		7.39	22.06	0	9.51	28.38	21.6087	0		95.91	0		0.5	0.1
3.17917	1432.32	2315.46																							ROI1673	1		30.18	0		9.43	23.89	0	11.86	30.04	22.8726	0		75.54	0		0.49	0.16
3.18333	1431.29	2314.64																							ROI1674	1		30.4	0		9.75	0.28	0	12.35	0.35	0.266492	0		68.1	0		0.4	0.18
3.1875	1428.47	2315.16																							ROI1675	1		30.38	0		8.4	22.92	0	10.63	29.01	22.0884	0		23.06	0		0.71	0.17
3.19167	1427.15	2316.43																							ROI1676	1		31.09	0		6.32	21.06	0	8.19	27.28	20.7711	0		9.79	0		0.66	0.37
3.19583	1427.94	2312.54																							ROI1683	1		31.57	0		0.26	15.14	0	0.34	19.91	15.1596	0		1.32	0		0.66	0.55
3.2	1425.71	2315.13																							ROI1684	1		33.27	0		2	17.34	0	2.77	24.04	18.3042	0		47.35	0		0.68	0.21
3.20417	1431.57	2310.11																							ROI1685	1		31.98	0		1.92	16.92	0	2.56	22.54	17.1621	0		83.04	0		0.59	0.21
3.20833	1431.69	2312.67																							ROI1686	1		32.02	0		2.4	17.4	0	3.2	23.22	17.6798	0		125	0		0.49	0.12
3.2125	1429.54	2318.83																							ROI1687	1		32.02	0		2.86	17.87	0	3.82	23.84	18.1519	0		166	0		0.49	0.12
3.21667	1428.41	2313.33																							ROI1688	1		31.83	0		3.08	18.03	0	4.08	23.91	18.2052	0		177.9	0		0.43	0.11
3.22083	1428.68	2310.89																							ROI1689	1		31.67	0		3.45	18.35	0	4.55	24.22	18.4412	0		166.3	0		0.37	0.08
3.225	1437.11	2312.39																							ROI1690	1		31.22	0		4.38	19.16	0	5.7	24.92	18.9742	0		194.2	0		0.3	0.05
3.22917	1430.7	2314.11																							ROI1691	1		31.39	0		4.01	18.83	0	5.24	24.63	18.7534	0		242.5	0		0.24	0.06
3.23333	1428.02	2312.51																							ROI1692	1		31.36	0		4.16	18.98	0	5.43	24.79	18.8752	0		247.6	0		0.22	0.06
3.2375	1434.82	2312.57																							ROI1693	1		31.11	0		4.53	19.27	0	5.87	24.98	19.0199	0		229.7	0		0.27	0.07
3.24167	1432.7	2310.98																							ROI1694	1		31.12	0		5.26	20.01	0	6.82	25.94	19.7509	0		201.7	0		0.27	0.08
3.24583	1433.72	2313.03																							ROI1695	1		30.91	0		6.63	21.31	0	8.54	27.45	20.9006	0		151.9	0		0.43	0.08
3.25	1431.64	2320.43																							ROI1696	1		30.8	0		7.65	22.3	0	9.82	28.62	21.7914	0		110.4	0		0.44	0.11
3.25417	1432.71	2311.89																							ROI1697	1		30.49	0		9.12	23.68	0	11.59	30.08	22.9031	0		97.71	0		0.46	0.14
3.25833	1437.82	2313.62																							ROI1698	1		30.78	0		9.22	23.86	0	11.82	30.6	23.299	0		88.3	0		0.44	0.16
3.2625	1430.04	2317.74																							ROI1699	1		31.63	0		6.89	21.78	0	9.08	28.71	21.86	0		72.96	0		0.59	0.16
3.26667	1432.74	2327.94																							ROI1700	1		31.06	0		7.41	22.14	0	9.59	28.65	21.8143	0		42.8	0		0.55	0.2
3.27083	1431.41	2339.64																							ROI1706	1		30.97	0		23.11	13.81	0	29.82	17.82	13.5682	0		0.79	0		0.6	0.76
3.275	1431.01	2354.83																							ROI1707	1		25.4	0		10.31	22.97	0	10.91	24.31	18.5098	0		0.99	0		0.55	0.64
3.27917	1431.43	2365.56																							ROI1708	1		32.47	0		2.52	17.65	0	3.41	23.88	18.1824	0		39.24	0		0.72	0.23
3.28333	1432.8	2359.88																							ROI1709	1		31.56	0		3.15	18.02	0	4.14	23.7	18.0453	0		112.4	0		0.52	0.16
3.2875	1434.81	2372.04																							ROI1710	1		32.8	0		1.85	17.07	0	2.53	23.33	17.7636	0		120.3	0		0.5	0.2
3.29167	1430.83	2375.5																							ROI1711	1		31.94	0		2.79	17.77	0	3.71	23.65	18.0072	0		180.3	0		0.35	0.08
3.29583	1434.57	2380.21																							ROI1712	1		31.86	0		3.38	18.34	0	4.48	24.34	18.5326	0		248.1	0		0.35	0.06
3.3	1426.38	2384.98																							ROI1713	1		31.52	0		4.18	19.04	0	5.49	25.01	19.0428	0		239.5	0		0.26	0.07
3.30417	1429.86	2389.46																							ROI1714	1		31.4	0		4.4	19.23	0	5.76	25.16	19.157	0		289.1	0		0.24	0.05
3.30833	1434.31	2390.4																							ROI1715	1		31.25	0		4.55	19.33	0	5.92	25.17	19.1646	0		314.7	0		0.17	0.04
3.3125	1432.83	2395.11																							ROI1716	1		31.48	0		3.93	18.78	0	5.16	24.64	18.761	0		336	0		0.16	0.04
3.31667	1428.01	2402.9																							ROI1717	1		31.44	0		4.2	19.04	0	5.5	24.94	18.9895	0		321.1	0		0.19	0.05
3.32083	1430.8	2402.92																							ROI1718	1		31.57	0		4.58	19.45	0	6.03	25.6	19.492	0		289.9	0		0.2	0.05
3.325	1431.03	2408.47																							ROI1719	1		31.21	0		6.14	20.91	0	7.98	27.19	20.7026	0		199.2	0		0.37	0.11
3.32917	1431.17	2410.06																							ROI1720	1		30.98	0		7.05	21.75	0	9.1	28.08	21.3803	0		154	0		0.42	0.1
3.33333	1426.38	2416.48																							ROI1721	1		31.04	0		7.76	22.48	0	10.04	29.08	22.1417	0		118.4	0		0.38	0.12
3.3375	1428.24	2423.22																							ROI1722	1		30.79	0		8.89	23.54	0	11.4	30.19	22.9868	0		114.1	0		0.37	0.11
3.34167	1425.42	2425.68																							ROI1723	1		30.82	0		7.94	22.6	0	10.19	29.01	22.0884	0		91.33	0		0.56	0.15
3.34583	1425.19	2426.03																							ROI1724	1		30.57	0		7.82	22.4	0	9.96	28.53	21.7229	0		71.13	0		0.49	0.12
3.35	1427.21	2430.42																							ROI1725	1		28.87	0		9.05	23.08	0	10.89	27.76	21.1366	0		4.29	0		0.62	0.46
3.35417	1427.41	2430.74																							ROI1731	0		NaN	NaN		NaN	NaN	NaN	NaN	NaN		NaN		NaN	NaN		NaN	NaN
3.35833	1421.01	2436.46																							ROI1732	0		NaN	NaN		NaN	NaN	NaN	NaN	NaN		NaN		NaN	NaN		NaN	NaN
3.3625	1425.08	2435.43																							ROI1733	1		31.89	0		3.26	18.23	0	4.33	24.22	18.4412	0		118.1	0		0.51	0.2
3.36667	1420.89	2443.51																							ROI1734	1		31.96	0		2.73	17.72	0	3.63	23.59	17.9616	0		159.6	0		0.47	0.14
3.37083	1423.22	2440.82																							ROI1735	1		32.24	0		2.65	17.72	0	3.56	23.8	18.1215	0		196.4	0		0.41	0.1
3.375	1420.43	2438.37																							ROI1736	1		31.86	0		3.72	18.68	0	4.94	24.8	18.8829	0		271.1	0		0.22	0.05
3.37917	1422.27	2430.86																							ROI1737	1		31.72	0		4.33	19.25	0	5.72	25.44	19.3702	0		325.2	0		0.23	0.05
3.38333	1418.14	2421.82																							ROI1738	1		31.61	0		4.47	19.36	0	5.89	25.5	19.4158	0		361.6	0		0.23	0.05
3.3875	1419.37	2418.57																							ROI1739	1		31.32	0		4.41	19.22	0	5.76	25.08	19.0961	0		366.3	0		0.23	0.05
3.39167	1422.04	2418.57																							ROI1740	1		31.41	0		4.31	19.14	0	5.64	25.05	19.0732	0		391.7	0		0.21	0.05
3.39583	1419.48	2412.77																							ROI1741	1		31.9	0		3.82	18.79	0	5.08	24.98	19.0199	0		386	0		0.14	0.04
3.4	1419.8	2416.5																							ROI1742	1		31.92	0		4.09	19.07	0	5.44	25.36	19.3092	0		366.7	0		0.21	0.05
3.40417	1421.5	2410.73																							ROI1743	1		31.46	0		5.42	20.26	0	7.11	26.57	20.2305	0		302.9	0		0.31	0.07
3.40833	1416.74	2409.48																							ROI1744	1		31.52	0		5.89	20.76	0	7.74	27.26	20.7559	0		210.2	0		0.38	0.09
3.4125	1419.43	2409.48																							ROI1745	1		31.57	0		6.44	21.32	0	8.47	28.04	21.3498	0		150.1	0		0.31	0.09
3.41667	1415.84	2408.79																							ROI1746	1		31.43	0		7.14	21.98	0	9.35	28.78	21.9133	0		130.4	0		0.4	0.09
3.42083	1416.96	2405.72																							ROI1747	1		31.79	0		6.4	21.34	0	8.48	28.27	21.5249	0		111.2	0		0.54	0.13
3.425	1418.79	2402.68																							ROI1748	1		30.73	0		7.3	21.93	0	9.34	28.07	21.3727	0		92.03	0		0.52	0.13
3.42917	1417.92	2399.36																							ROI1749	1		29.78	0		8.11	22.44	0	10.06	27.84	21.1975	0		8.38	0		0.71	0.24
3.43333	1419	2396.29																							ROI1755	1		32.88	0		0.34	15.58	0	0.47	21.35	16.256	0		22.24	0		0.68	0.28
3.4375	1421.36	2398.97																							ROI1756	1		25.66	0		10.48	23.25	0	11.21	24.87	18.9362	0		42	0		0.63	0.57
3.44167	1417.41	2390.56																							ROI1757	0		NaN	NaN		NaN	NaN	NaN	NaN	NaN		NaN		NaN	NaN		NaN	NaN
3.44583	1418.84	2396.57																							ROI1758	1		32.52	0		1.89	17.03	0	2.56	23.08	17.5732	0		207.9	0		0.51	0.15
3.45	1418.4	2395.59																							ROI1759	1		32.42	0		2.72	17.83	0	3.68	24.1	18.3499	0		251.3	0		0.3	0.09
3.45417	1420.13	2399.26																							ROI1760	1		32.2	0		3.53	18.59	0	4.74	24.94	18.9895	0		324.5	0		0.21	0.06
3.45833	1420.32	2395.06																							ROI1761	1		31.88	0		4.2	19.17	0	5.58	25.46	19.3854	0		418.7	0		0.27	0.07
3.4625	1415.73	2400.83																							ROI1762	1		31.56	0		4.6	19.48	0	6.05	25.61	19.4996	0		442	0		0.21	0.05
3.46667	1414.64	2398.11																							ROI1763	1		31.3	0		4.58	19.38	0	5.98	25.28	19.2483	0		444.1	0		0.22	0.05
3.47083	1415.55	2389.97																							ROI1764	1		31.48	0		4.46	19.31	0	5.85	25.33	19.2864	0		436.5	0		0.17	0.05
3.475	1417.53	2387.21																							ROI1765	1		31.83	0		4.16	19.11	0	5.52	25.35	19.3016	0		426	0		0.23	0.06
3.47917	1419.38	2385.01																							ROI1766	1		32	0		4.3	19.3	0	5.74	25.74	19.5986	0		439.7	0		0.21	0.05
3.48333	1412.08	2387.76																							ROI1767	1		31.86	0		4.68	19.64	0	6.21	26.07	19.8498	0		382.6	0		0.24	0.06
3.4875	1413.07	2380.59																							ROI1768	1		31.7	0		5.27	20.18	0	6.96	26.66	20.2991	0		269.6	0		0.24	0.05
3.49167	1414.35	2380.12																							ROI1769	1		31.83	0		5.42	20.37	0	7.19	27.02	20.5732	0		183	0		0.31	0.08
3.49583	1421.51	2371.07																							ROI1770	1		31.66	0		5.97	20.88	0	7.87	27.53	20.9615	0		129.1	0		0.32	0.1
3.5	1410.72	2371.1																							ROI1771	1		31.42	0		6.22	21.05	0	8.14	27.56	20.9843	0		82.37	0		0.43	0.1
3.50417	1413.14	2366.57																							ROI1772	1		30.89	0		6.8	21.47	0	8.75	27.64	21.0452	0		96.17	0		0.4	0.09
3.50833	1408.62	2367.08																							ROI1773	1		30.98	0		6.04	20.75	0	7.8	26.78	20.3904	0		19.62	0		0.51	0.1
3.5125	1411.7	2359.03																							ROI1779	1		31.32	0		2.02	16.83	0	2.63	21.95	16.7129	0		39.51	0		0.75	0.26
3.51667	1413.15	2356.51																							ROI1780	1		31.46	0		2.18	17.03	0	2.86	22.32	16.9946	0		105.4	0		0.74	0.18
3.52083	1408.35	2361.06																							ROI1781	1		32.62	0		1.82	16.99	0	2.48	23.1	17.5885	0		166.8	0		0.42	0.16
3.525	1409.19	2353.18																							ROI1782	1		32.27	0		2.06	17.14	0	2.77	23.04	17.5428	0		200.2	0		0.38	0.14
3.52917	1410.96	2351.31																							ROI1783	1		32.09	0		3.09	18.11	0	4.13	24.22	18.4412	0		296.4	0		0.37	0.09
3.53333	1412.11	2347.04																							ROI1784	1		32.15	0		3.51	18.55	0	4.7	24.85	18.9209	0		425.5	0		0.27	0.07
3.5375	1412.9	2346.07																							ROI1785	1		31.87	0		4.12	19.08	0	5.47	25.34	19.294	0		523	0		0.21	0.05
3.54167	1409.6	2345.23																							ROI1786	1		31.74	0		4.2	19.12	0	5.55	25.29	19.2559	0		546	0		0.24	0.05
3.54583	1407.94	2347.82																							ROI1787	1		31.5	0		4.22	19.08	0	5.54	25.04	19.0656	0		546	0		0.19	0.04
3.55	1412.63	2339.77																							ROI1788	1		31.52	0		4.4	19.26	0	5.78	25.3	19.2636	0		548	0		0.2	0.04
3.55417	1406.59	2339.21																							ROI1789	1		31.77	0		4.28	19.22	0	5.66	25.43	19.3625	0		518	0		0.24	0.05
3.55833	1405.72	2339.38																							ROI1790	1		31.85	0		4.49	19.45	0	5.96	25.81	19.6519	0		507	0		0.2	0.05
3.5625	1404.52	2334.69																							ROI1791	1		31.8	0		4.69	19.63	0	6.21	26.01	19.8042	0		420.5	0		0.29	0.06
3.56667	1406.67	2330.76																							ROI1792	1		31.73	0		4.79	19.71	0	6.33	26.06	19.8422	0		277	0		0.31	0.06
3.57083	1405.6	2329.57																							ROI1793	1		32.07	0		4.46	19.48	0	5.96	26.03	19.8194	0		185.4	0		0.3	0.08
3.575	1403.99	2328.5																							ROI1794	1		31.52	0		5.06	19.93	0	6.64	26.16	19.9184	0		134.6	0		0.41	0.1
3.57917	1407.34	2319.06																							ROI1795	1		31.67	0		5.09	20	0	6.72	26.39	20.0935	0		102.9	0		0.38	0.13
3.58333	1403.05	2319.4																							ROI1796	1		30.87	0		6.35	21.02	0	8.17	27.04	20.5884	0		63.77	0		0.49	0.25
3.5875	1403.96	2318.36																							ROI1797	1		31	0		5.98	20.69	0	7.72	26.72	20.3448	0		17.09	0		0.81	0.38
3.59167	1400	2321.03																							ROI1802	1		28	0		7.04	20.75	0	8.21	24.21	18.4336	0		3.59	0		0.74	0.38
3.59583	1400.59	2313.68																							ROI1803	1		31.22	0		3.79	18.57	0	4.93	24.15	18.3879	0		56.43	0		0.7	0.32
3.6	1404.33	2310.24																							ROI1804	1		30.82	0		3.3	17.96	0	4.24	23.06	17.558	0		112.4	0		0.64	0.14
3.60417	1402.26	2304.81																							ROI1805	1		31.09	0		2.86	17.59	0	3.71	22.8	17.36	0		173.6	0		0.37	0.12
3.60833	1397.57	2300.71																							ROI1806	1		31.47	0		2.85	17.7	0	3.74	23.21	17.6722	0		248.4	0		0.44	0.11
3.6125	1394.68	2298.8																							ROI1807	1		31.78	0		3.41	18.35	0	4.52	24.3	18.5022	0		337.9	0		0.35	0.08
3.61667	1397.62	2297.84																							ROI1808	1		31.98	0		3.8	18.79	0	5.07	25.05	19.0732	0		481.9	0		0.31	0.05
3.62083	1400.43	2292.96																							ROI1809	1		32	0		3.77	18.77	0	5.03	25.03	19.058	0		569	0		0.24	0.05
3.625	1391.14	2288.24																							ROI1810	1		31.79	0		3.97	18.91	0	5.26	25.05	19.0732	0		611	0		0.25	0.06
3.62917	1393.68	2285.09																							ROI1811	1		31.41	0		4.36	19.19	0	5.7	25.11	19.1189	0		618	0		0.22	0.05
3.63333	1394.56	2282.64																							ROI1812	1		31.56	0		4.24	19.12	0	5.57	25.13	19.1341	0		653	0		0.2	0.04
3.6375	1390.72	2274.22																							ROI1813	1		31.75	0		4.25	19.18	0	5.62	25.37	19.3169	0		692	0		0.19	0.04
3.64167	1395.84	2270.1																							ROI1814	1		31.82	0		4.66	19.61	0	6.18	26	19.7965	0		597	0		0.27	0.05
3.64583	1388.13	2267.96																							ROI1815	1		31.65	0		4.93	19.83	0	6.5	26.15	19.9108	0		442	0		0.24	0.05
3.65	1387.7	2261.34																							ROI1816	1		31.55	0		5.41	20.28	0	7.11	26.66	20.2991	0		280.1	0		0.21	0.05
3.65417	1389.02	2260.34																							ROI1817	1		31.74	0		4.92	19.85	0	6.51	26.25	19.9869	0		208.6	0		0.33	0.08
3.65833	1387.14	2252.99																							ROI1818	1		31.79	0		4.91	19.85	0	6.5	26.29	20.0174	0		142.3	0		0.48	0.1
3.6625	1387.5	2249.43																							ROI1819	1		32.14	0		4.43	19.47	0	5.93	26.07	19.8498	0		99.2	0		0.41	0.15
3.66667	1388.99	2245.78																							ROI1820	1		31.81	0		4.35	19.3	0	5.76	25.57	19.4691	0		56	0		0.7	0.23
3.67083	1385.88	2239.71																							ROI1821	1		29.41	0		7.88	22.09	0	9.65	27.06	20.6036	0		21.59	0		0.82	0.37
3.675	1386.66	2228.44																							ROI1826	1		32.35	0		2.82	17.92	0	3.8	24.15	18.3879	0		9.78	0		0.66	0.25
3.67917	1379.3	2234.2																							ROI1827	1		31.35	0		3.22	18.04	0	4.2	23.55	17.9311	0		126.6	0		0.49	0.12
3.68333	1384.56	2227.32																							ROI1828	1		31.99	0		1.7	16.7	0	2.26	22.25	16.9413	0		171.6	0		0.46	0.13
3.6875	1385.43	2223.49																							ROI1829	1		31.61	0		2.52	17.41	0	3.32	22.93	17.459	0		239.9	0		0.41	0.11
3.69167	1383.08	2219.23																							ROI1830	1		31.61	0		3.14	18.03	0	4.13	23.74	18.0758	0		303.2	0		0.42	0.1
3.69583	1381.45	2217.76																							ROI1831	1		31.84	0		3.26	18.21	0	4.33	24.17	18.4032	0		422.6	0		0.33	0.09
3.7	1380.17	2209.99																							ROI1832	1		31.62	0		4.21	19.1	0	5.55	25.17	19.1646	0		544	0		0.33	0.07
3.70417	1383.6	2208.41																							ROI1833	1		31.58	0		4.45	19.33	0	5.86	25.44	19.3702	0		651	0		0.28	0.05
3.70833	1378.99	2203.52																							ROI1834	1		31.74	0		3.89	18.81	0	5.14	24.88	18.9438	0		656	0		0.26	0.06
3.7125	1381.86	2196.72																							ROI1835	1		31.62	0		3.95	18.84	0	5.21	24.83	18.9057	0		658	0		0.19	0.04
3.71667	1377.11	2191.32																							ROI1836	1		31.78	0		3.88	18.82	0	5.14	24.92	18.9742	0		691	0		0.21	0.04
3.72083	1378.82	2191.09																							ROI1837	1		31.71	0		4.1	19.02	0	5.41	25.12	19.1265	0		743	0		0.22	0.04
3.725	1380.24	2185.37																							ROI1838	1		31.81	0		4.51	19.46	0	5.98	25.79	19.6366	0		616	0		0.2	0.04
3.72917	1375.28	2182.46																							ROI1839	1		31.7	0		5.04	19.96	0	6.65	26.35	20.063	0		450	0		0.28	0.06
3.73333	1377.74	2180.69																							ROI1840	1		31.68	0		5.36	20.27	0	7.08	26.76	20.3752	0		301	0		0.32	0.06
3.7375	1377.84	2172.03																							ROI1841	1		32.03	0		4.97	19.98	0	6.63	26.66	20.2991	0		199.2	0		0.35	0.08
3.74167	1379.31	2174.26																							ROI1842	1		32.19	0		4.94	20	0	6.62	26.81	20.4133	0		145.8	0		0.38	0.09
3.74583	1378.61	2164.56																							ROI1843	1		32.09	0		5.45	20.48	0	7.29	27.38	20.8473	0		98.84	0		0.52	0.15
3.75	1380.71	2171.66																							ROI1844	1		32.06	0		4.03	19.04	0	5.38	25.44	19.3702	0		75.29	0		0.46	0.21
3.75417	1378.29	2168.38																							ROI1845	1		31.11	0		6.2	20.95	0	8.04	27.15	20.6722	0		29.16	0		0.58	0.21
3.75833	1380.44	2162.9																							ROI1850	1		32.63	0		1.16	16.34	0	1.58	22.21	16.9108	0		33.69	0		0.43	0.17
3.7625	1373.5	2160.54																							ROI1851	1		32.35	0		1.53	16.63	0	2.06	22.41	17.0631	0		140.8	0		0.32	0.11
3.76667	1380.17	2157.38																							ROI1852	1		31.72	0		2.4	17.32	0	3.17	22.89	17.4286	0		218.6	0		0.27	0.07
3.77083	1375.59	2158.28																							ROI1853	1		31.64	0		2.88	17.78	0	3.79	23.43	17.8397	0		265.8	0		0.29	0.08
3.775	1376.59	2159.97																							ROI1854	1		31.79	0		3.23	18.17	0	4.28	24.07	18.327	0		380.8	0		0.29	0.06
3.77917	1377.11	2155.4																							ROI1855	1		31.69	0		3.65	18.56	0	4.82	24.51	18.6621	0		456.4	0		0.38	0.09
3.78333	1377.44	2154.83																							ROI1856	1		31.71	0		4.1	19.02	0	5.41	25.12	19.1265	0		588	0		0.3	0.07
3.7875	1377.99	2150.34																							ROI1857	1		31.78	0		4.11	19.05	0	5.44	25.22	19.2026	0		714	0		0.17	0.05
3.79167	1373.12	2150.92																							ROI1858	1		31.5	0		4.4	19.26	0	5.77	25.27	19.2407	0		694	0		0.17	0.04
3.79583	1377.09	2142.57																							ROI1859	1		31.91	0		3.85	18.83	0	5.12	25.03	19.058	0		728	0		0.24	0.05
3.8	1377.42	2142.39																							ROI1860	1		31.92	0		3.98	18.95	0	5.29	25.21	19.195	0		768	0		0.19	0.04
3.80417	1375.17	2139.87																							ROI1861	1		31.82	0		4.03	18.98	0	5.34	25.16	19.157	0		790	0		0.22	0.04
3.80833	1375.06	2142.74																							ROI1862	1		32.14	0		3.85	18.89	0	5.15	25.29	19.2559	0		698	0		0.16	0.03
3.8125	1374.02	2141.73																							ROI1863	1		32.12	0		4.36	19.4	0	5.83	25.95	19.7585	0		480.4	0		0.3	0.05
3.81667	1376.44	2136.97																							ROI1864	1		32.52	0		3.76	18.9	0	5.1	25.62	19.5072	0		318.2	0		0.36	0.07
3.82083	1374.37	2137.79																							ROI1865	1		32.58	0		3.52	18.68	0	4.78	25.36	19.3092	0		217.8	0		0.42	0.08
3.825	1374.4	2136.22																							ROI1866	1		32.8	0		3.67	18.89	0	5.01	25.81	19.6519	0		162.9	0		0.42	0.1
3.82917	1377.5	2131.52																							ROI1867	1		32.23	0		4.59	19.65	0	6.17	26.4	20.1011	0		117.6	0		0.41	0.11
3.83333	1371.36	2132.32																							ROI1868	1		32.45	0		3.29	18.42	0	4.45	24.9	18.959	0		103.5	0		0.27	0.11
3.8375	1373.92	2128.16																							ROI1869	1		32.26	0		3.29	18.36	0	4.42	24.68	18.7915	0		38.29	0		0.53	0.25
3.84167	1374.71	2123.86																							ROI1870	1		30.55	0		6.68	21.25	0	8.5	27.05	20.596	0		0.81	0		0.76	0.46
3.84583	1373.16	2124.86																							ROI1873	0		NaN	NaN		NaN	NaN	NaN	NaN	NaN		NaN		NaN	NaN		NaN	NaN
3.85	1373.07	2126.77																							ROI1874	1		32.47	0		1.24	16.37	0	1.68	22.15	16.8651	0		43.15	0		0.71	0.33
3.85417	1371.07	2129.88																							ROI1875	1		31.17	0		3.87	18.63	0	5.03	24.2	18.426	0		130.8	0		0.38	0.1
3.85833	1370.12	2128.04																							ROI1876	1		31.66	0		2.58	17.48	0	3.4	23.06	17.558	0		209.7	0		0.39	0.09
3.8625	1367.62	2122.03																							ROI1877	1		32.03	0		2.62	17.63	0	3.5	23.53	17.9159	0		313.2	0		0.27	0.06
3.86667	1369.3	2125.56																							ROI1878	1		32.05	0		3	18.02	0	4	24.05	18.3118	0		401.6	0		0.29	0.07
3.87083	1371.81	2126.16																							ROI1879	1		32.18	0		3.04	18.09	0	4.07	24.25	18.4641	0		473.6	0		0.33	0.07
3.875	1367.81	2127.93																							ROI1880	1		32.17	0		3.5	18.55	0	4.69	24.86	18.9285	0		541	0		0.26	0.07
3.87917	1366.98	2126.48																							ROI1881	1		32.11	0		3.62	18.65	0	4.84	24.95	18.9971	0		671	0		0.3	0.07
3.88333	1361.41	2126.63																							ROI1882	1		31.67	0		4	18.91	0	5.28	24.95	18.9971	0		744	0		0.26	0.06
3.8875	1364.59	2125.88																							ROI1883	1		31.69	0		4.07	18.98	0	5.37	25.06	19.0808	0		776	0		0.25	0.06
3.89167	1365.2	2130.28																							ROI1884	1		31.92	0		3.9	18.88	0	5.19	25.11	19.1189	0		806	0		0.25	0.06
3.89583	1364.95	2132.03																							ROI1885	1		32.23	0		3.5	18.56	0	4.7	24.93	18.9818	0		823	0		0.28	0.05
3.9	1362.91	2134.78																							ROI1886	1		32.39	0		3.56	18.67	0	4.81	25.2	19.1874	0		721	0		0.28	0.05
3.90417	1364.04	2137.92																							ROI1887	1		32.59	0		3.62	18.79	0	4.92	25.51	19.4235	0		550	0		0.27	0.06
3.90833	1360.68	2139.9																							ROI1888	1		32.48	0		3.81	18.95	0	5.16	25.64	19.5224	0		344.5	0		0.22	0.06
3.9125	1367.01	2146.4																							ROI1889	1		32.6	0		3.68	18.85	0	5	25.6	19.492	0		210.1	0		0.33	0.08
3.91667	1361.08	2146.64																							ROI1890	1		32.83	0		3.09	18.32	0	4.23	25.06	19.0808	0		160.3	0		0.32	0.06
3.92083	1359.3	2144.94																							ROI1891	1		32.56	0		3.44	18.6	0	4.66	25.22	19.2026	0		116.6	0		0.41	0.1
3.925	1358.76	2150.43																							ROI1892	1		33.04	0		1.58	16.87	0	2.17	23.21	17.6722	0		61.35	0		0.46	0.18
3.92917	1360.98	2155.3																							ROI1893	1		33.48	0		0.96	16.36	0	1.34	22.82	17.3753	0		37.66	0		0.69	0.22
3.93333	1359.78	2155.88																							ROI1894	1		31.4	0		4.36	19.18	0	5.7	25.1	19.1113	0		21.53	0		0.51	0.2
3.9375	1359.55	2153.8																							ROI1897	1		31.89	0		2.83	17.8	0	3.76	23.65	18.0072	0		14.73	0		0.91	0.39
3.94167	1355.71	2164.47																							ROI1898	1		31.19	0		3.26	18.03	0	4.23	23.42	17.8321	0		61.04	0		0.72	0.24
3.94583	1355.96	2154.16																							ROI1899	1		31.07	0		3.57	18.3	0	4.62	23.69	18.0377	0		127.8	0		0.46	0.11
3.95	1350.18	2152.43																							ROI1900	1		31.87	0		2.15	17.12	0	2.86	22.73	17.3067	0		201	0		0.29	0.09
3.95417	1354.35	2156.19																							ROI1901	1		31.69	0		3.39	18.3	0	4.48	24.17	18.4032	0		298.3	0		0.25	0.07
3.95833	1352.17	2159.08																							ROI1902	1		32.07	0		3.11	18.13	0	4.15	24.22	18.4412	0		403	0		0.3	0.07
3.9625	1353.04	2162.29																							ROI1903	1		32.03	0		3.3	18.31	0	4.41	24.44	18.6088	0		446.1	0		0.36	0.08
3.96667	1348.32	2162.68																							ROI1904	1		32.3	0		2.94	18.03	0	3.95	24.25	18.4641	0		560	0		0.27	0.07
3.97083	1349.07	2160.07																							ROI1905	1		32.17	0		3.34	18.39	0	4.47	24.64	18.761	0		612	0		0.2	0.05
3.975	1351.33	2159.49																							ROI1906	1		32.11	0		3.15	18.18	0	4.22	24.33	18.525	0		744	0		0.25	0.06
3.97917	1345.73	2162.93																							ROI1907	1		31.93	0		3.64	18.62	0	4.84	24.77	18.86	0		869	0		0.29	0.07
3.98333	1346.17	2163.13																							ROI1908	1		32.12	0		3.36	18.4	0	4.49	24.61	18.7382	0		821	0		0.33	0.08
3.9875	1346.41	2161.89																							ROI1909	1		32.09	0		3.72	18.74	0	4.98	25.07	19.0884	0		841	0		0.28	0.06
3.99167	1343.79	2160.96																							ROI1910	1		32.17	0		4.02	19.07	0	5.39	25.56	19.4615	0		720	0		0.28	0.06
3.99583	1347.23	2156.97																							ROI1911	1		32.39	0		4.04	19.15	0	5.45	25.84	19.6747	0		542	0		0.18	0.05
4	1342.14	2158.31																							ROI1912	1		33.11	0		2.87	18.17	0	3.96	25.07	19.0884	0		395.4	0		0.25	0.06
4.00417	1344.64	2157.99																							ROI1913	1		33.24	0		3.01	18.35	0	4.17	25.41	19.3473	0		237.9	0		0.3	0.06
4.00833	1342.27	2152.52																							ROI1914	1		33.08	0		3.08	18.38	0	4.25	25.33	19.2864	0		124.6	0		0.43	0.15
4.0125	1341.56	2151.43																							ROI1915	1		32.03	0		4.46	19.47	0	5.95	25.98	19.7813	0		107.7	0		0.56	0.12
4.01667	1338.21	2149.04																							ROI1916	1		31.81	0		4.16	19.1	0	5.52	25.33	19.2864	0		76.04	0		0.49	0.15
4.02083	1339.24	2146.6																							ROI1917	1		32.88	0		1.98	17.22	0	2.71	23.59	17.9616	0		60.57	0		0.58	0.18
4.025	1339.52	2135.34																							ROI1918	1		32.58	0		2.93	18.09	0	3.98	24.56	18.7001	0		7.39	0		0.73	0.25
4.02917	1337.68	2136.53																							ROI1921	1		31.59	0		3.41	18.29	0	4.49	24.08	18.3346	0		82.06	0		0.62	0.18
4.03333	1335.33	2129.09																							ROI1922	1		31.83	0		3.26	18.21	0	4.32	24.15	18.3879	0		106.5	0		0.44	0.11
4.0375	1336.68	2127.02																							ROI1923	1		32.23	0		2.4	17.46	0	3.22	23.45	17.855	0		142.2	0		0.38	0.07
4.04167	1332.38	2123.58																							ROI1924	1		31.81	0		2.9	17.84	0	3.85	23.66	18.0149	0		210.3	0		0.33	0.07
4.04583	1332.2	2118.69																							ROI1925	1		31.54	0		3.82	18.69	0	5.02	24.56	18.7001	0		291.9	0		0.3	0.07
4.05	1331.11	2116.99																							ROI1926	1		31.92	0		3.29	18.27	0	4.38	24.3	18.5022	0		332.8	0		0.24	0.08
4.05417	1331.7	2114.34																							ROI1927	1		31.54	0		3.61	18.48	0	4.74	24.28	18.4869	0		407.6	0		0.36	0.06
4.05833	1331.24	2117.54																							ROI1928	1		31.97	0		3.09	18.08	0	4.12	24.09	18.3423	0		499.6	0		0.25	0.06
4.0625	1330.12	2109.77																							ROI1929	1		32.42	0		2.49	17.6	0	3.36	23.78	18.1062	0		570	0		0.27	0.06
4.06667	1329.88	2111.12																							ROI1930	1		32.38	0		2.47	17.57	0	3.33	23.71	18.0529	0		622	0		0.26	0.06
4.07083	1328.8	2102.87																							ROI1931	1		32.25	0		2.71	17.78	0	3.64	23.89	18.19	0		743	0		0.31	0.07
4.075	1328.9	2102.46																							ROI1932	1		32.21	0		3.12	18.18	0	4.18	24.39	18.5707	0		825	0		0.23	0.07
4.07917	1330.68	2097.9																							ROI1933	1		32.1	0		3.72	18.75	0	4.97	25.07	19.0884	0		797	0		0.29	0.05
4.08333	1329	2096.01																							ROI1934	1		32.13	0		4.2	19.23	0	5.62	25.75	19.6062	0		665	0		0.31	0.07
4.0875	1327.07	2088.08																							ROI1935	1		32.49	0		3.83	18.96	0	5.18	25.67	19.5453	0		529	0		0.28	0.07
4.09167	1326.53	2087.4																							ROI1936	1		32.74	0		3.67	18.88	0	5.01	25.75	19.6062	0		339.8	0		0.25	0.07
4.09583	1327.58	2084.62																							ROI1937	1		32.29	0		4.6	19.68	0	6.19	26.48	20.162	0		211.9	0		0.41	0.08
4.1	1328.81	2078.34																							ROI1938	1		33.01	0		3.8	19.08	0	5.22	26.23	19.9717	0		127.3	0		0.49	0.17
4.10417	1323.6	2075.99																							ROI1939	1		33.12	0		3.56	18.86	0	4.92	26.04	19.827	0		117.1	0		0.46	0.09
4.10833	1322.18	2066.7																							ROI1940	1		32.42	0		3.77	18.88	0	5.09	25.51	19.4235	0		91.67	0		0.65	0.2
4.1125	1322.66	2062.31																							ROI1941	1		31.25	0		4.79	19.58	0	6.24	25.49	19.4082	0		37.92	0		0.54	0.14
4.11667	1320.17	2060.81																							ROI1942	1		31.95	0		3.55	18.54	0	4.73	24.68	18.7915	0		2.29	0		0.59	0.27
4.12083	1322.88	2060.93																							ROI1945	1		32.2	0		1.92	16.98	0	2.58	22.78	17.3448	0		96.6	0		0.42	0.12
4.125	1323.52	2056.32																							ROI1946	1		31.92	0		2.77	17.74	0	3.69	23.61	17.9768	0		109.3	0		0.48	0.12
4.12917	1317.05	2059.27																							ROI1947	1		31.2	0		4.01	18.78	0	5.22	24.42	18.5935	0		151.9	0		0.37	0.12
4.13333	1318.44	2048.83																							ROI1948	1		31.98	0		2.54	17.53	0	3.39	23.37	17.794	0		191.6	0		0.27	0.07
4.1375	1320.59	2046.64																							ROI1949	1		31.55	0		3.65	18.52	0	4.8	24.35	18.5402	0		250.4	0		0.29	0.07
4.14167	1324.58	2050.04																							ROI1950	1		32.36	0		2.53	17.63	0	3.41	23.77	18.0986	0		303.1	0		0.4	0.09
4.14583	1320.81	2050.31																							ROI1951	1		31.78	0		3.14	18.08	0	4.16	23.94	18.228	0		387.1	0		0.33	0.06
4.15	1318.47	2040.49																							ROI1952	1		31.95	0		2.91	17.89	0	3.87	23.82	18.1367	0		448.6	0		0.27	0.06
4.15417	1317.94	2042.06																							ROI1953	1		32.49	0		2.17	17.31	0	2.94	23.43	17.8397	0		531	0		0.3	0.07
4.15833	1315.88	2037.79																							ROI1954	1		32.08	0		2.59	17.61	0	3.46	23.54	17.9235	0		585	0		0.27	0.06
4.1625	1321.34	2038.2																							ROI1955	1		31.96	0		2.78	17.77	0	3.7	23.66	18.0149	0		659	0		0.39	0.07
4.16667	1319.21	2041.09																							ROI1956	1		32.25	0		2.9	17.97	0	3.89	24.14	18.3803	0		759	0		0.32	0.06
4.17083	1317.04	2031.57																							ROI1957	1		32.25	0		3.49	18.56	0	4.69	24.94	18.9895	0		756	0		0.26	0.07
4.175	1315.99	2030.54																							ROI1958	1		32.16	0		4.1	19.14	0	5.49	25.65	19.5301	0		652	0		0.23	0.06
4.17917	1315.13	2027.19																							ROI1959	1		32.51	0		3.8	18.94	0	5.15	25.66	19.5377	0		467.4	0		0.27	0.07
4.18333	1317.64	2025.8																							ROI1960	1		32.26	0		4.54	19.61	0	6.1	26.36	20.0707	0		311.6	0		0.32	0.07
4.1875	1316.71	2027.4																							ROI1961	1		32.64	0		3.96	19.14	0	5.39	26.03	19.8194	0		168.5	0		0.54	0.17
4.19167	1314.25	2023.86																							ROI1962	1		32.2	0		4.44	19.5	0	5.96	26.16	19.9184	0		124.7	0		0.6	0.2
4.19583	1314.74	2021.32																							ROI1963	1		32.18	0		4.98	20.03	0	6.68	26.86	20.4514	0		122.7	0		0.42	0.1
4.2	1312.32	2019.83																							ROI1964	1		32.47	0		4.4	19.53	0	5.95	26.42	20.1163	0		70.36	0		0.5	0.15
4.20417	1315.71	2018.29																							ROI1969	1		31.83	0		2.77	17.72	0	3.67	23.5	17.893	0		109	0		0.49	0.14
4.20833	1312.2	2021.14																							ROI1970	1		31.78	0		3.01	17.95	0	3.99	23.77	18.0986	0		143.1	0		0.43	0.1
4.2125	1311.71	2018.44																							ROI1971	1		31.76	0		2.83	17.77	0	3.75	23.51	17.9006	0		140.2	0		0.45	0.13
4.21667	1310.68	2016.14																							ROI1972	1		31.78	0		2.88	17.81	0	3.82	23.6	17.9692	0		155.8	0		0.4	0.08
4.22083	1314.36	2014.98																							ROI1973	1		32.02	0		2.85	17.85	0	3.8	23.82	18.1367	0		195.9	0		0.42	0.13
4.225	1312.31	2022.36																							ROI1974	1		31.73	0		3.13	18.05	0	4.14	23.87	18.1748	0		236.3	0		0.57	0.15
4.22917	1307.88	2018.11																							ROI1975	1		32.17	0		2.36	17.41	0	3.16	23.33	17.7636	0		328.8	0		0.34	0.08
4.23333	1305.46	2018.44																							ROI1976	1		31.99	0		2.75	17.75	0	3.66	23.65	18.0072	0		383.7	0		0.36	0.06
4.2375	1306.34	2021.18																							ROI1977	1		32.64	0		1.92	17.1	0	2.61	23.25	17.7027	0		455.8	0		0.36	0.08
4.24167	1309.09	2017.71																							ROI1978	1		32.52	0		2.22	17.37	0	3.01	23.53	17.9159	0		496.5	0		0.46	0.09
4.24583	1308.96	2026.62																							ROI1979	1		32.32	0		2.47	17.56	0	3.33	23.65	18.0072	0		637	0		0.23	0.06
4.25	1305.99	2027.84																							ROI1980	1		32.49	0		2.62	17.76	0	3.54	24.03	18.2966	0		681	0		0.24	0.06
4.25417	1301.51	2027.72																							ROI1981	1		32.23	0		3.42	18.48	0	4.6	24.83	18.9057	0		653	0		0.32	0.06
4.25833	1305.48	2032.22																							ROI1982	1		32.46	0		3.67	18.79	0	4.96	25.42	19.3549	0		553	0		0.24	0.06
4.2625	1306.41	2044.78																							ROI1983	1		32.1	0		4.96	19.99	0	6.63	26.73	20.3524	0		403.7	0		0.33	0.06
4.26667	1307.68	2051.79																							ROI1984	1		31.25	0		5.91	20.7	0	7.69	26.94	20.5123	0		269.4	0		0.34	0.1
4.27083	1303.19	2062.4																							ROI1985	1		31.39	0		5.24	20.06	0	6.86	26.25	19.9869	0		192.7	0		0.31	0.11
4.275	1303.7	2066.61																							ROI1986	1		31.65	0		4.76	19.66	0	6.27	25.92	19.7356	0		149.2	0		0.32	0.1
4.27917	1302.77	2076.23																							ROI1987	1		32.17	0		4.58	19.63	0	6.14	26.31	20.0326	0		111.9	0		0.51	0.15
4.28333	1299.62	2084.51																							ROI1988	1		31.68	0		4.19	19.1	0	5.53	25.21	19.195	0		67	0		0.39	0.14
4.2875	1308.17	2089.77																							ROI1993	1		31.45	0		4.2	19.04	0	5.51	24.96	19.0047	0		96.45	0		0.44	0.15
4.29167	1307.13	2101.47																							ROI1994	1		31.41	0		4.07	18.9	0	5.33	24.74	18.8372	0		124	0		0.58	0.16
4.29583	1299.33	2105.14																							ROI1995	1		31.55	0		3.83	18.7	0	5.04	24.59	18.723	0		121.9	0		0.5	0.15
4.3	1300.03	2112.82																							ROI1996	1		32.21	0		2.22	17.28	0	2.98	23.19	17.657	0		159.9	0		0.4	0.07
4.30417	1302.53	2120.94																							ROI1997	1		32.01	0		3.04	18.04	0	4.05	24.06	18.3194	0		202.2	0		0.34	0.09
4.30833	1304.3	2128.88																							ROI1998	1		32.42	0		2.5	17.62	0	3.37	23.79	18.1138	0		205.2	0		0.42	0.1
4.3125	1302.52	2135.24																							ROI1999	1		32.83	0		1.72	16.95	0	2.35	23.18	17.6494	0		227.6	0		0.43	0.13
4.31667	1299	2142.29																							ROI2000	1		32.95	0		1.62	16.88	0	2.23	23.18	17.6494	0		257.9	0		0.5	0.18
4.32083	1300.86	2154.29																							ROI2001	1		32.16	0		2.69	17.73	0	3.6	23.76	18.091	0		332.1	0		0.48	0.14
4.325	1297.72	2158.34																							ROI2002	1		32.41	0		2.96	18.08	0	3.99	24.4	18.5783	0		407.2	0		0.4	0.13
4.32917	1304.58	2170.3																							ROI2003	1		32.13	0		3.38	18.41	0	4.52	24.65	18.7686	0		531	0		0.34	0.06
4.33333	1302.32	2181.22																							ROI2004	1		32.08	0		3.51	18.53	0	4.69	24.77	18.86	0		567	0		0.29	0.05
4.3375	1301.92	2184.7																							ROI2005	1		32.06	0		3.72	18.74	0	4.97	25.03	19.058	0		528	0		0.24	0.06
4.34167	1300.72	2197.37																							ROI2006	1		32.14	0		4.26	19.3	0	5.7	25.84	19.6747	0		419	0		0.21	0.05
4.34583	1304.44	2200.36																							ROI2007	1		32.29	0		4.85	19.93	0	6.53	26.82	20.4209	0		322.8	0		0.27	0.05
4.35	1301.17	2207.91																							ROI2008	1		32.08	0		4.71	19.74	0	6.29	26.37	20.0783	0		235.2	0		0.36	0.06
4.35417	1303.3	2209.74																							ROI2009	1		31.69	0		4.4	19.31	0	5.81	25.5	19.4158	0		179.1	0		0.39	0.07
4.35833	1300.18	2214.41																							ROI2010	1		31.41	0		4.88	19.71	0	6.39	25.8	19.6443	0		136.5	0		0.45	0.13
4.3625	1300.18	2220.37																							ROI2011	1		31.32	0		5.49	20.29	0	7.16	26.48	20.162	0		88.44	0		0.5	0.15
4.36667	1306.26	2223.31																							ROI2012	1		30.89	0		5.61	20.29	0	7.22	26.11	19.8803	0		56.81	0		0.57	0.18
4.37083	1312.88	2228.96																							ROI2017	1		32.17	0		3.59	18.64	0	4.81	24.98	19.0199	0		86.2	0		0.61	0.17
4.375	1305.86	2228.52																							ROI2018	1		31.57	0		4.3	19.18	0	5.65	25.22	19.2026	0		130.3	0		0.45	0.12
4.37917	1306.3	2225.03																							ROI2019	1		32.23	0		2.76	17.83	0	3.71	23.94	18.228	0		142.7	0		0.45	0.13
4.38333	1301.48	2220.71																							ROI2020	1		32.09	0		2.74	17.76	0	3.66	23.75	18.0834	0		138	0		0.49	0.1
4.3875	1302.54	2222.03																							ROI2021	1		32.7	0		2.1	17.29	0	2.86	23.56	17.9387	0		133.6	0		0.53	0.14
4.39167	1300.44	2216.44																							ROI2022	0		NaN	NaN		NaN	NaN	NaN	NaN	NaN		NaN		NaN	NaN		NaN	NaN
4.39583	1300.57	2220.66																							ROI2023	1		33.92	0		1.61	17.12	0	2.27	24.19	18.4184	0		177.6	0		0.45	0.15
4.4	1303.19	2216.72																							ROI2024	1		34.43	0		0.94	16.58	0	1.35	23.78	18.1062	0		163.2	0		0.53	0.2
4.40417	1300.29	2224.4																							ROI2025	1		32.82	0		3.06	18.28	0	4.18	25	19.0351	0		209.7	0		0.5	0.18
4.40833	1302.23	2217.82																							ROI2026	1		32.71	0		3.48	18.67	0	4.74	25.45	19.3778	0		340.2	0		0.45	0.1
4.4125	1302.37	2222.61																							ROI2027	1		32.49	0		3.74	18.87	0	5.06	25.55	19.4539	0		428.8	0		0.33	0.08
4.41667	1302.12	2222.09																							ROI2028	1		32.47	0		3.55	18.68	0	4.8	25.27	19.2407	0		433.3	0		0.23	0.06
4.42083	1301.85	2220.43																							ROI2029	1		32.33	0		3.64	18.73	0	4.91	25.24	19.2179	0		384.8	0		0.22	0.06
4.425	1297.14	2222.93																							ROI2030	1		31.8	0		4.89	19.83	0	6.48	26.28	20.0097	0		337.3	0		0.28	0.08
4.42917	1299.46	2220.53																							ROI2031	1		31.87	0		5.48	20.45	0	7.27	27.14	20.6645	0		242.7	0		0.4	0.09
4.43333	1300.64	2222.8																							ROI2032	1		31.84	0		5.46	20.41	0	7.24	27.08	20.6189	0		184.3	0		0.37	0.1
4.4375	1303.22	2216.37																							ROI2033	1		31.18	0		6.52	21.28	0	8.47	27.65	21.0529	0		107.4	0		0.64	0.15
4.44167	1300	2217.26																							ROI2034	1		32.2	0		4.6	19.65	0	6.17	26.37	20.0783	0		134.3	0		0.32	0.11
4.44583	1301.07	2216.58																							ROI2035	1		31.7	0		4.79	19.71	0	6.33	26.03	19.8194	0		87.17	0		0.53	0.13
4.45	1300.01	2210.29																							ROI2036	1		31.9	0		3.72	18.69	0	4.95	24.85	18.9209	0		29.65	0		0.46	0.2
4.45417	1302.98	2209.49																							ROI2037	1		31.15	0		3.26	18.01	0	4.23	23.38	17.8017	0		2.1	0		0.66	0.34
4.45833	1299.65	2210.23																							ROI2041	1		31.49	0		3.68	18.54	0	4.83	24.32	18.5174	0		92.31	0		0.5	0.15
4.4625	1299.2	2207.76																							ROI2042	1		31.02	0		4.62	19.33	0	5.97	24.99	19.0275	0		107.8	0		0.47	0.12
4.46667	1298.34	2205.36																							ROI2043	1		31.56	0		3.74	18.62	0	4.92	24.48	18.6392	0		134	0		0.4	0.09
4.47083	1297.59	2204.79																							ROI2044	1		32.34	0		2.4	17.49	0	3.23	23.57	17.9463	0		130.6	0		0.42	0.12
4.475	1301.33	2204.34																							ROI2045	1		32	0		3.58	18.58	0	4.78	24.78	18.8676	0		132.1	0		0.34	0.11
4.47917	1298.36	2209.01																							ROI2046	1		32.73	0		3.48	18.68	0	4.74	25.47	19.393	0		157.3	0		0.4	0.11
4.48333	1299.29	2203.52																							ROI2047	1		33.15	0		3.45	18.77	0	4.76	25.91	19.728	0		165.2	0		0.36	0.11
4.4875	1296.66	2219.59																							ROI2048	1		26.72	0		10.49	23.71	0	11.68	26.4	20.1011	0		46.49	0		0.36	0.66
4.49167	1291.59	2217.73																							ROI2049	1		27.13	0		11.1	0.49	0	12.55	0.55	0.418773	0		54.45	0		0.36	0.58
4.49583	1295.26	2226.53																							ROI2050	1		26.81	0		12.42	1.67	0	13.87	1.87	1.42383	0		63.39	0		0.28	0.34
4.5	1292.81	2228.08																							ROI2051	1		32.6	0		3.95	19.12	0	5.37	25.97	19.7737	0		334	0		0.33	0.07
4.50417	1294.96	2229.48																							ROI2052	1		32.55	0		3.86	19.02	0	5.23	25.78	19.629	0		341.5	0		0.23	0.05
4.50833	1294.54	2234.21																							ROI2053	1		32.45	0		3.67	18.79	0	4.96	25.41	19.3473	0		332.2	0		0.24	0.06
4.5125	1290.36	2232.61																							ROI2054	1		32.21	0		4.16	19.22	0	5.58	25.79	19.6366	0		255.8	0		0.17	0.04
4.51667	1295.36	2232.63																							ROI2055	1		31.56	0		5.82	20.69	0	7.65	27.21	20.7178	0		172.2	0		0.34	0.09
4.52083	1293.91	2237.84																							ROI2056	1		31.78	0		6.53	21.47	0	8.65	28.43	21.6468	0		116	0		0.4	0.11
4.525	1291.19	2237.93																							ROI2057	1		32.38	0		5.97	21.07	0	8.05	28.43	21.6468	0		82.33	0		0.47	0.12
4.52917	1291.64	2233.27																							ROI2058	1		32.27	0		5.93	21	0	7.97	28.24	21.5021	0		74.16	0		0.43	0.1
4.53333	1290.02	2233.26																							ROI2059	1		31.66	0		5.94	20.85	0	7.83	27.49	20.931	0		19.98	0		0.51	0.22
4.5375	1290.39	2232.06																							ROI2061	1		32.81	0		1.87	17.09	0	2.56	23.37	17.794	0		0.81	0		0.81	0.72
4.54167	1291.97	2240.51																							ROI2065	1		32.38	0		1.62	16.73	0	2.19	22.57	17.1849	0		101.7	0		0.45	0.15
4.54583	1288.78	2236.22																							ROI2066	1		31.62	0		2.03	16.92	0	2.68	22.3	16.9793	0		96.55	0		0.44	0.08
4.55	1286.61	2233.58																							ROI2067	1		31.88	0		3.09	18.05	0	4.11	23.99	18.2661	0		112.4	0		0.42	0.12
4.55417	1286.47	2234.82																							ROI2068	1		31.96	0		3.41	18.4	0	4.54	24.5	18.6544	0		126.9	0		0.35	0.12
4.55833	1292.93	2231.74																							ROI2069	1		32.24	0		4.03	19.09	0	5.41	25.65	19.5301	0		122.1	0		0.35	0.12
4.5625	1282.87	2234.28																							ROI2070	1		32.98	0		3.52	18.79	0	4.83	25.81	19.6519	0		120.7	0		0.29	0.13
4.56667	1288.11	2233.78																							ROI2071	1		33.04	0		4.21	19.5	0	5.8	26.84	20.4361	0		130.5	0		0.37	0.12
4.57083	1285.99	2234.12																							ROI2072	1		32.78	0		4.55	19.76	0	6.21	26.99	20.5503	0		188.3	0		0.29	0.08
4.575	1286.19	2233.39																							ROI2073	1		32.96	0		4.19	19.45	0	5.76	26.72	20.3448	0		201.9	0		0.42	0.12
4.57917	1286.52	2228.16																							ROI2074	1		32.84	0		4.24	19.47	0	5.8	26.64	20.2838	0		242.6	0		0.36	0.12
4.58333	1284.64	2237.02																							ROI2075	1		32.75	0		3.64	18.85	0	4.96	25.71	19.5757	0		265.5	0		0.31	0.08
4.5875	1281.86	2227.24																							ROI2076	1		32.79	0		3.66	18.88	0	5	25.79	19.6366	0		273.1	0		0.29	0.06
4.59167	1286.19	2233.24																							ROI2077	1		32.67	0		3.89	19.08	0	5.29	25.96	19.7661	0		210.4	0		0.23	0.07
4.59583	1280.64	2232.52																							ROI2078	1		32.02	0		4.73	19.74	0	6.31	26.33	20.0478	0		166	0		0.32	0.06
4.6	1288.98	2235.64																							ROI2079	1		31.92	0		5.36	20.34	0	7.13	27.05	20.596	0		143.4	0		0.28	0.09
4.60417	1281.52	2234.1																							ROI2080	1		31.44	0		7.12	21.96	0	9.33	28.77	21.9056	0		93.2	0		0.5	0.15
4.60833	1286.71	2231.93																							ROI2081	1		31.29	0		8.54	23.33	0	11.13	30.42	23.162	0		75.99	0		0.52	0.13
4.6125	1286.22	2229.78																							ROI2082	1		32.44	0		6.83	21.95	0	9.23	29.67	22.5909	0		39.26	0		0.52	0.13
4.61667	1284.51	2232.46																							ROI2083	1		32.73	0		4.82	20.02	0	6.58	27.31	20.794	0		1.17	0		0.68	0.39
4.62083	1289.58	2228.83																							ROI2089	1		31.81	0		2.22	17.16	0	2.94	22.75	17.322	0		28.55	0		0.53	0.23
4.625	1280.19	2231.16																							ROI2090	1		32.38	0		0.47	15.57	0	0.63	21.01	15.9971	0		88.55	0		0.4	0.16
4.62917	1282.04	2227.66																							ROI2091	1		32.85	0		0.56	15.8	0	0.76	21.61	16.454	0		83.94	0		0.52	0.16
4.63333	1282.11	2227.78																							ROI2092	1		32.71	0		2.5	17.7	0	3.4	24.11	18.3575	0		84.14	0		0.61	0.2
4.6375	1282.26	2232																							ROI2093	1		32.16	0		4.59	19.63	0	6.15	26.31	20.0326	0		93.13	0		0.56	0.15
4.64167	1283.28	2227.03																							ROI2094	1		32.78	0		4.47	19.69	0	6.1	26.88	20.4666	0		104	0		0.37	0.18
4.64583	1280.2	2226.48																							ROI2095	1		31.97	0		6.25	21.24	0	8.32	28.29	21.5402	0		115.5	0		0.34	0.14
4.65	1283.3	2224																							ROI2096	1		32.63	0		5.13	20.3	0	6.97	27.6	21.0148	0		139.1	0		0.39	0.12
4.65417	1285.02	2220.27																							ROI2097	1		32.14	0		5.83	20.87	0	7.81	27.95	21.2813	0		213.9	0		0.35	0.09
4.65833	1280.29	2219.3																							ROI2098	1		32.49	0		4.8	19.94	0	6.5	26.99	20.5503	0		253.7	0		0.25	0.08
4.6625	1286.17	2213.28																							ROI2099	1		32.57	0		4.38	19.53	0	5.95	26.52	20.1925	0		234.4	0		0.26	0.08
4.66667	1276.5	2209.5																							ROI2100	1		32.28	0		4.74	19.82	0	6.38	26.66	20.2991	0		212.3	0		0.42	0.1
4.67083	1279.27	2206.64																							ROI2101	1		32.07	0		5.37	20.39	0	7.17	27.24	20.7407	0		170.3	0		0.4	0.07
4.675	1278.77	2201.24																							ROI2102	1		32.14	0		5.07	20.11	0	6.79	26.93	20.5047	0		130.2	0		0.33	0.08
4.67917	1277.04	2195.27																							ROI2103	1		31.75	0		5.77	20.7	0	7.63	27.38	20.8473	0		119.3	0		0.36	0.08
4.68333	1281.79	2189.61																							ROI2104	1		31.52	0		7.44	22.3	0	9.77	29.29	22.3016	0		88.97	0		0.41	0.13
4.6875	1277.86	2193.9																							ROI2105	1		32.4	0		5.33	20.44	0	7.2	27.6	21.0148	0		50.17	0		0.49	0.22
4.69167	1280.14	2181.5																							ROI2106	1		31.69	0		7.61	22.52	0	10.05	29.74	22.6442	0		19.15	0		0.6	0.17
4.69583	1279.17	2177.73																							ROI2113	1		31.89	0		1.45	16.42	0	1.93	21.82	16.6139	0		10.22	0		0.6	0.28
4.7	1274.59	2168.39																							ROI2114	1		25.57	0		8.97	21.71	0	9.56	23.13	17.6113	0		10.17	0		0.55	0.77
4.70417	1281.07	2165.71																							ROI2115	1		34.06	0		23.44	14.99	0	33.27	21.27	16.1951	0		45.42	0		0.63	0.23
4.70833	1276.78	2164.21																							ROI2116	0		NaN	NaN		NaN	NaN	NaN	NaN	NaN		NaN		NaN	NaN		NaN	NaN
4.7125	1271.5	2156.68																							ROI2117	1		32.35	0		4.49	19.59	0	6.05	26.4	20.1011	0		40.9	0		0.56	0.27
4.71667	1274.37	2150.09																							ROI2118	1		32.91	0		3.61	18.86	0	4.95	25.86	19.6899	0		76.25	0		0.63	0.22
4.72083	1271.86	2146.18																							ROI2119	1		32.61	0		4.11	19.28	0	5.58	26.19	19.9412	0		132.8	0		0.4	0.1
4.725	1271.51	2138.83																							ROI2120	1		32.54	0		4.6	19.75	0	6.23	26.77	20.3828	0		118.8	0		0.38	0.12
4.72917	1272.27	2134.94																							ROI2121	1		32.26	0		5.56	20.63	0	7.47	27.73	21.1138	0		176	0		0.24	0.07
4.73333	1270.6	2131.12																							ROI2122	1		32.7	0		5.01	20.21	0	6.82	27.52	20.9539	0		211.7	0		0.32	0.09
4.7375	1270.75	2126.56																							ROI2123	1		32.23	0		5.52	20.58	0	7.41	27.64	21.0452	0		193.6	0		0.24	0.07
4.74167	1266.52	2119.18																							ROI2124	1		31.86	0		6.08	21.04	0	8.07	27.93	21.2661	0		161.8	0		0.47	0.17
4.74583	1271.79	2109.71																							ROI2125	1		31.55	0		6.76	21.63	0	8.88	28.43	21.6468	0		166.4	0		0.42	0.11
4.75	1271.56	2103.88																							ROI2126	1		31.53	0		6.84	21.71	0	8.99	28.52	21.7153	0		137.6	0		0.4	0.07
4.75417	1271.41	2100.16																							ROI2127	1		31.78	0		6.11	21.05	0	8.09	27.87	21.2204	0		83.19	0		0.54	0.14
4.75833	1266.57	2091.68																							ROI2128	1		32.12	0		6.2	21.24	0	8.3	28.42	21.6391	0		64.88	0		0.49	0.13
4.7625	1263.19	2086.3																							ROI2129	1		31.55	0		7.23	22.1	0	9.5	29.05	22.1188	0		31.93	0		0.43	0.2
4.76667	1265.82	2080.71																							ROI2138	0		NaN	NaN		NaN	NaN	NaN	NaN	NaN		NaN		NaN	NaN		NaN	NaN
4.77083	1267.23	2077.08																							ROI2139	0		NaN	NaN		NaN	NaN	NaN	NaN	NaN		NaN		NaN	NaN		NaN	NaN
4.775	1261.29	2066.43																							ROI2140	0		NaN	NaN		NaN	NaN	NaN	NaN	NaN		NaN		NaN	NaN		NaN	NaN
4.77917	1262.32	2059.8																							ROI2141	1		32.59	0		4.1	19.26	0	5.56	26.15	19.9108	0		2.71	0		0.67	0.75
4.78333	1265.43	2057.23																							ROI2142	1		32.37	0		4.4	19.5	0	5.94	26.31	20.0326	0		4.37	0		0.66	0.29
4.7875	1267.39	2055.51																							ROI2143	1		32.59	0		3.82	18.98	0	5.19	25.78	19.629	0		63.8	0		0.56	0.14
4.79167	1264.51	2046.07																							ROI2144	1		32.82	0		3.44	18.66	0	4.7	25.52	19.4311	0		18.58	0		0.65	0.18
4.79583	1257.51	2040.97																							ROI2145	1		31.8	0		5.93	20.88	0	7.86	27.66	21.0605	0		18.81	0		0.49	0.1
4.8	1261.93	2039.09																							ROI2146	1		31.76	0		6.03	20.96	0	7.98	27.74	21.1214	0		130.5	0		0.34	0.08
4.80417	1258.61	2033.04																							ROI2147	1		32.03	0		5.28	20.29	0	7.05	27.08	20.6189	0		174.9	0		0.3	0.07
4.80833	1261.29	2027.73																							ROI2148	1		31.07	0		7.13	21.86	0	9.23	28.3	21.5478	0		121.2	0		0.39	0.12
4.8125	1256.16	2022.64																							ROI2149	1		30.98	0		6.56	21.27	0	8.47	27.45	20.9006	0		96.72	0		0.35	0.1
4.81667	1259.67	2013.86																							ROI2150	1		31.76	0		5.67	20.6	0	7.5	27.26	20.7559	0		72.14	0		0.45	0.13
4.82083	1259.71	2008.98																							ROI2151	1		31.9	0		6.03	21	0	8.02	27.92	21.2584	0		39.7	0		0.55	0.18
4.825	1259.6	2008.1																							ROI2152	0		NaN	NaN		NaN	NaN	NaN	NaN	NaN		NaN		NaN	NaN		NaN	NaN
4.82917	1263.79	2002.08																							ROI2153	1		32.95	0		5.07	20.33	0	6.96	27.91	21.2508	0		3.88	0		0.71	0.48
4.83333	1257.24	1997.8																							ROI2163	1		32.07	0		4.86	19.88	0	6.5	26.57	20.2305	0		5.22	0		0.57	0.41
4.8375	1259.37	1991.92																							ROI2170	1		31.63	0		6.06	20.96	0	7.99	27.62	21.03	0		8.22	0		0.58	0.18
4.84167	1255.03	1985.19																							ROI2171	1		31.66	0		5.96	20.86	0	7.86	27.52	20.9539	0		114.1	0		0.41	0.1
4.84583	1255.42	1985.9																							ROI2172	1		31.95	0		5.37	20.36	0	7.15	27.1	20.6341	0		45.54	0		0.34	0.1
4.85	1262.83	1979.5																							ROI2173	1		30.9	0		6.42	21.1	0	8.26	27.16	20.6798	0		7.1	0		0.56	0.23
4.85417	1255.13	1976.17																							ROI2174	1		31.47	0		4.55	19.4	0	5.97	25.44	19.3702	0		5.76	0		0.54	0.25
4.85833	1252.36	1970.04																							ROI2175	1		31.08	0		6.4	21.14	0	8.29	27.37	20.8397	0		1.19	0		0.58	0.61
4.8625	1254.74	1970.58
4.86667	1253.19	1961.69																							Individual Results
4.87083	1259.08	1962.2																							Phase/Amplitude method	by fit
4.875	1253.56	1957.06
4.87917	1252.2	1952.21																							Data Ref	Data Label	Status		Period	Period Err		Circ. Phase To Zero	Circ. Phase To Window	Circ. Phase Err	Abs Phase To Zero		Abs Phase To Window	Abs Phase Err		Amplitude	Amplitude Err		GOF	ERR
4.88333	1252.47	1955.81																							1. [B2]	ROI114	IGNORED		24.14	0.87		10.01	22.08	3.45	10.07		22.21	3.48		2.28	1.4		0.74	0.54
4.8875	1255.64	1947.31																							2. [C2]	ROI135	IGNORED		23.78	0.65		9.33	21.21	2.58	9.24		21.02	2.56		0.91	0.482506		0.62	0.49
4.89167	1256.57	1948.4																							3. [D2]	ROI136	IGNORED		12.9	0.28		22.72	0.39	3.96	12.21		0.21	2.13		1.01	0.526222		0.67	0.54
4.89583	1248.83	1947.71																							4. [E2]	ROI137	IGNORED		15.11	0.29		14.91	19.85	3.02	9.39		12.5	1.9		6.98	3.578		0.69	0.48
4.9	1246.4	1947.13																							5. [F2]	ROI138	IGNORED		40.4	1.95		6.02	22.9	2.92	10.14		38.54	4.91		7.81	3.366		0.66	0.43
4.90417	1248.48	1947.33																							6. [G2]	ROI159	IGNORED		34.74	2.22		11.8	3.51	3.8	17.08		5.08	5.5		1.4	0.757435		0.79	0.61
4.90833	1247.98	1947.77																							7. [H2]	ROI160			28.53	0.95		9.17	23.07	2.67	10.9		27.43	3.17		3.32	1.424		0.71	0.4
4.9125	1250.07	1944.48																							8. [I2]	ROI161	IGNORED		20.88	0.54		21.49	7.7	2.92	18.7		6.7	2.54		3.69	1.308		0.76	0.35
4.91667	1247.9	1943																							9. [J2]	ROI162	IGNORED		43.94	2.14		2.73	20.18	2.34	5		36.94	4.28		2.04	1.167		0.64	0.53
4.92083	1243.32	1942.44																							10. [K2]	ROI182	IGNORED		8.66	0.1		3.22	17.98	3.26	1.16		6.49	1.18		1.12	0.574888		0.86	0.52
4.925	1243.21	1945.73																							11. [L2]	ROI183			31.69	3.01		20.64	11.55	5.82	27.25		15.25	7.68		3.67	3.786		0.71	0.77
4.92917	1243.49	1942.07																							12. [M2]	ROI184			29.59	1.22		9.47	23.73	3.19	11.67		29.26	3.93		3.58	1.553		0.75	0.44
4.93333	1243.6	1945.04																							13. [N2]	ROI185			27.32	1.37		18.9	8.35	3.7	21.51		9.51	4.21		5.22	4.626		0.71	0.75
4.9375	1241.25	1942.8																							14. [O2]	ROI203	IGNORED		37.97	1.6		4.32	20.73	2.34	6.83		32.8	3.7		2.04	0.978108		0.79	0.48
4.94167	1238.09	1933.2																							15. [P2]	ROI204	IGNORED		20.89	0.53		18.37	4.58	3.09	15.99		3.99	2.69		11.22	5.732		0.72	0.5
4.94583	1234.86	1939.37																							16. [Q2]	ROI205	IGNORED		35.67	2.3		9.69	1.61	4.18	14.4		2.4	6.22		3.6	2.602		0.7	0.65
4.95	1236.34	1939.43																							17. [R2]	ROI206			26.06	0.9		10.95	23.9	3.62	11.89		25.95	3.93		8.53	4.426		0.66	0.47
4.95417	1234.51	1932.29																							18. [S2]	ROI207	IGNORED		34.05	1.1		5.9	21.44	1.99	8.37		30.42	2.82		14.99	5.389		0.75	0.4
4.95833	1233.84	1933.64																							19. [T2]	ROI208	IGNORED		56.13	3.57		23.76	18.63	2.08	55.58		43.58	4.85		19.43	7.972		0.84	0.42
4.9625	1232.1	1933.18																							20. [U2]	ROI209	IGNORED		57.82	4.3		22.68	17.69	2.34	54.63		42.63	5.63		12.93	5.707		0.73	0.47
4.96667	1236.36	1929.96																							21. [V2]	ROI210			28.37	1.67		14.14	3.99	2.73	16.72		4.72	3.23		0.81	0.630952		0.7	0.68
4.97083	1233.07	1931.44																							22. [W2]	ROI227	IGNORED		33.88	1.52		1.87	17.37	4.48	2.64		24.52	6.33		1.65	0.639844		0.92	0.39
4.975	1239.28	1930.64																							23. [X2]	ROI228			32.79	0.74		3.49	18.71	1.54	4.77		25.56	2.1		12.73	3.817		0.63	0.3
4.97917	1235.04	1926.68																							24. [Y2]	ROI229	IGNORED		36.46	1.01		18.87	10.97	1.08	28.66		16.66	1.65		14.66	4.333		0.62	0.28
4.98333	1235.05	1927.84																							25. [Z2]	ROI230	IGNORED		50.55	2.27		22.49	16.79	2.02	47.37		35.37	4.26		19.68	9.369		0.58	0.42
4.9875	1238.47	1923.82																							26. [AA2]	ROI231			30.76	0.85		8.4	23.03	2.17	10.76		29.52	2.78		29.49	10.02		0.8	0.35
4.99167	1230.69	1920.26																							27. [AB2]	ROI232			28.02	0.85		12.51	2.24	2.48	14.61		2.61	2.9		32.47	10.76		0.67	0.35
4.99583	1236.24	1918.12																							28. [AC2]	ROI233			28.02	1.15		12.98	2.7	3.45	15.15		3.15	4.03		18.3	9.285		0.56	0.56
5	1232.5	1910.97																							29. [AD2]	ROI234			28.6	0.86		9.9	23.83	2.38	11.8		28.4	2.83		5.92	2.899		0.75	0.49
5.00417	1235.83	1908.77																							30. [AE2]	ROI252	IGNORED		30.59	1.83		4.62	19.21	4.89	5.89		24.48	6.23		9.85	6.092		0.68	0.64
5.00833	1230.68	1903.74																							31. [AF2]	ROI253			29.35	1.34		12.82	3.01	3.36	15.68		3.68	4.11		17.19	8.561		0.74	0.47
5.0125	1233.2	1904.64																							32. [AG2]	ROI254			31.31	0.63		3.59	18.39	1.61	4.68		23.99	2.1		29.45	8.95		0.55	0.3
5.01667	1236.13	1897.6																							33. [AH2]	ROI255			30.2	1.09		8.18	22.64	2.98	10.29		28.49	3.75		27.57	11.74		0.67	0.38
5.02083	1233.91	1894.93																							34. [AI2]	ROI256	IGNORED		34.85	1.03		5.13	20.87	1.84	7.45		30.3	2.68		36.64	9.899		0.64	0.28
5.025	1233.68	1889.22																							35. [AJ2]	ROI257			32.75	0.87		8.51	23.71	1.94	11.61		32.36	2.65		47.32	11.48		0.57	0.26
5.02917	1230.52	1883.6																							36. [AK2]	ROI258	IGNORED		13.04	0.35		3.72	5.63	4.46	2.02		3.06	2.42		9.04	5.819		0.87	0.65
5.03333	1234.53	1881.34																							37. [AL2]	ROI259	IGNORED		23.18	0.72		18.49	6.07	3.28	17.86		5.86	3.16		1.62	0.804416		0.75	0.48
5.0375	1242.24	1879.18																							38. [AM2]	ROI274			32.74	1.76		2.6	17.81	3.62	3.55		24.29	4.94		5.91	2.417		0.66	0.45
5.04167	1242.86	1877.03																							39. [AN2]	ROI275	IGNORED		33.4	1.87		3.06	18.44	3.6	4.26		25.66	5.01		15.6	5.017		0.5	0.41
5.04583	1247.11	1870.28																							40. [AO2]	ROI276			31.26	0.89		5.6	20.38	1.98	7.29		26.55	2.58		34.27	10.98		0.9	0.32
5.05	8850.01	1869.76																							41. [AP2]	ROI277			32.9	0.8		6.07	21.32	1.76	8.32		29.22	2.41		30.86	8.453		0.57	0.27
5.05417	4661.88	1863.46																							42. [AQ2]	ROI278			29.92	0.67		11.21	1.59	1.77	13.98		1.98	2.21		36.79	9.759		0.58	0.27
5.05833	5178.17	1863.13																							43. [AR2]	ROI279			31.36	1.55		7.89	22.71	3.31	10.31		29.67	4.32		20.23	11.69		0.75	0.57
5.0625	5516.82	1861.67																							44. [AS2]	ROI280			32.79	1.39		8.02	23.24	2.93	10.96		31.75	4		25.77	10.66		0.68	0.41
5.06667	5610.94	1853.2																							45. [AT2]	ROI281			29.83	0.7		11.61	1.96	1.99	14.43		2.43	2.47		37.03	9.798		0.55	0.28
5.07083	5544.51	1855.14																							46. [AU2]	ROI282	IGNORED		8.18	0.1		7.61	20.4	3.22	2.59		6.95	1.1		19.15	9.561		0.78	0.51
5.075	5440.29	1850.32																							47. [AV2]	ROI283			26	0.99		13	1.92	3.64	14.08		2.08	3.95		9.22	4.138		0.79	0.45
5.07917	5327.97	1846.67																							48. [AW2]	ROI284	IGNORED		11.87	0.17		17.91	17.65	2.92	8.86		8.73	1.44		1.37	0.866688		0.73	0.63
5.08333	5195.9	1846.27																							49. [AX2]	ROI298	IGNORED		33.12	1.25		4.39	19.7	2.88	6.06		27.18	3.97		9.9	3.249		0.89	0.33
5.0875	5073.52	1846.01																							50. [AY2]	ROI299			32.22	0.61		4.22	19.28	1.31	5.67		25.89	1.76		54.07	11.78		0.63	0.23
5.09167	4995.48	1846.12																							51. [AZ2]	ROI300			30.69	0.74		5.29	19.9	1.64	6.76		25.45	2.09		47.29	13.23		0.52	0.3
5.09583	4943.9	1836.91																							52. [BA2]	ROI301			27.74	1.06		17.7	7.32	3.28	20.46		8.46	3.79		26.69	16.51		0.61	0.51
5.1	4952.09	1834.59																							53. [BB2]	ROI302	IGNORED		38.06	1.48		5.83	22.26	2.2	9.24		35.3	3.49		36.85	11.85		0.55	0.34
5.10417	4997.77	1833.7																							54. [BC2]	ROI303	IGNORED		43.05	2.32		23.77	17.08	2.91	42.64		30.64	5.22		23.82	10.89		0.74	0.47
5.10833	5088.72	1831.13																							55. [BD2]	ROI304	IGNORED		35.53	1.21		5.32	21.22	2.1	7.88		31.41	3.1		23.49	7.671		0.88	0.33
5.1125	5220.17	1830.83																							56. [BE2]	ROI305	IGNORED		16.45	0.33		18.31	0.8	4.53	12.55		0.55	3.1		14.95	8.434		0.69	0.52
5.11667	5361.86	1827.67																							57. [BF2]	ROI306	IGNORED		17.61	0.45		14.05	21.7	2.97	10.31		15.92	2.18		19.11	10.44		0.89	0.54
5.12083	5523	1821.83																							58. [BG2]	ROI307	IGNORED		31.86	2.66		22.59	13.55	10.17	29.99		17.99	13.5		28.12	19.36		0.69	0.61
5.125	5690.66	1817.87																							59. [BH2]	ROI308	IGNORED		17.48	0.48		4.67	12.19	3.49	3.4		8.88	2.54		4.5	2.481		0.69	0.59
5.12917	5862.89	1815.07																							60. [BI2]	ROI321			28.16	1.46		17.25	7.02	4.18	20.24		8.24	4.91		0.55	0.387085		0.67	0.64
5.13333	6047.23	1816.71																							61. [BJ2]	ROI322			27.14	1.81		1.06	14.45	4.42	1.2		16.34	5		10.43	7.56		0.63	0.62
5.1375	6211.02	1810.79																							62. [BK2]	ROI323			32.02	0.73		5.83	20.84	1.39	7.78		27.8	1.86		41.89	11.57		0.59	0.3
5.14167	6372.5	1810.79																							63. [BL2]	ROI324			28.59	0.67		7.66	21.59	2.24	9.13		25.72	2.67		28.43	10.17		0.76	0.35
5.14583	6521.33	1810.79																							64. [BM2]	ROI325	IGNORED		65.95	6.37		20.96	16.59	3.68	57.6		45.6	10.1		20.43	9.547		0.65	0.46
5.15	6660.88	1810.79																							65. [BN2]	ROI326	IGNORED		14.15	0.25		20.76	0.41	2.92	12.24		0.24	1.72		22.3	10.43		0.71	0.47
5.15417	6775.33	5603.43																							66. [BO2]	ROI327	IGNORED		37.93	1.86		5.57	21.98	4.32	8.8		34.73	6.83		30.65	13.84		0.79	0.46
5.15833	6893.43	5594.7																							67. [BP2]	ROI328	IGNORED		34.78	0.93		6.32	22.04	2.28	9.16		31.94	3.31		42.51	13.15		0.67	0.32
5.1625	6988.93	5561.91																							68. [BQ2]	ROI329	IGNORED		60.07	3.21		17.82	13.03	2.42	44.61		32.61	6.06		22.1	8.256		0.73	0.34
5.16667	7065.23	5444.52																							69. [BR2]	ROI330			32.94	1.05		2.13	17.39	2.27	2.93		23.87	3.12		21.86	10.25		0.59	0.42
5.17083	7094.5	5313.96																							70. [BS2]	ROI331			31.59	1.47		4.25	19.13	3.34	5.59		25.18	4.4		16.3	9.117		0.57	0.76
5.175	7105.92	5170.99																							71. [BT2]	ROI332	IGNORED		25.12	0.94		13.04	1.58	3.17	13.65		1.65	3.32		12.09	6.135		0.65	0.55
5.17917	7162.97	5030.96																							72. [BU2]	ROI345			32.58	0.76		5.84	21	1.55	7.93		28.51	2.1		14.97	4.018		0.71	0.26
5.18333	7147.92	4897.79																							73. [BV2]	ROI346	IGNORED		33.54	0.93		5.53	20.94	1.74	7.73		29.27	2.43		6.29	2.097		0.69	0.34
5.1875	7139.48	4786.09																							74. [BW2]	ROI347			29.16	1.22		8.64	22.77	2.8	10.5		27.66	3.41		14.68	6.12		0.57	0.43
5.19167	7113.03	4696.37																							75. [BX2]	ROI348			25.6	1.55		13.55	2.3	5.55	14.45		2.45	5.92		13.08	10.82		0.61	0.64
5.19583	7047.48	4620.41																							76. [BY2]	ROI349			25.27	1.01		10.14	22.75	3.75	10.68		23.95	3.94		23.32	13.23		0.56	0.59
5.2	6998.99	4582.4																							77. [BZ2]	ROI350			30.02	1.34		6.88	21.29	3.03	8.61		26.63	3.79		16.78	8.515		0.72	0.53
5.20417	6935.64	4573.96																							78. [CA2]	ROI351	IGNORED		40.45	1.73		2.69	19.57	1.97	4.53		32.98	3.32		49.71	13.46		0.5	0.28
5.20833	6851.47	4590.97																							79. [CB2]	ROI352	IGNORED		23.37	0.63		5.8	17.48	2.84	5.65		17.02	2.77		19.71	10.48		0.76	0.48
5.2125	6768.32	4626.36																							80. [CC2]	ROI353			30.85	1.41		5.48	20.15	3.71	7.05		25.9	4.76		22.06	9.742		0.7	0.51
5.21667	6680.41	4669.11																							81. [CD2]	ROI354	IGNORED		33.04	1.62		1.93	17.22	3.5	2.66		23.7	4.82		28.01	11.94		0.63	0.49
5.22083	6574.38	4729.58																							82. [CE2]	ROI355			32.68	0.78		2.09	17.28	1.7	2.85		23.53	2.32		32.06	9.269		0.53	0.28
5.225	6490.92	4799.72																							83. [CF2]	ROI356			31.17	0.98		3.81	18.57	2.2	4.95		24.12	2.85		27.75	9.502		0.66	0.37
5.22917	6390.72	4864.51																							84. [CG2]	ROI357	IGNORED		33.14	1.62		23.47	14.78	6.06	32.41		20.41	8.36		6.81	3.478		0.7	0.53
5.23333	6286.31	4923.77																							85. [CH2]	ROI369			27.81	1		13.01	2.66	2.85	15.08		3.08	3.3		2.93	1.637		0.68	0.53
5.2375	6193.8	4990.07																							86. [CI2]	ROI370			30.91	1.34		5.29	19.97	2.8	6.81		25.72	3.61		17.44	8.786		0.63	0.52
5.24167	6110.31	5045.83																							87. [CJ2]	ROI371			27.65	1.14		12.02	1.61	9.61	13.85		1.85	11.07		18.64	10.95		0.68	0.58
5.24583	6001.44	5107.1																							88. [CK2]	ROI372			31.05	0.95		5.57	20.3	2.34	7.21		26.26	3.03		23.1	9.957		0.75	0.41
5.25	5916.39	5151.22																							89. [CL2]	ROI373	IGNORED		41.07	1.6		7.01	23.99	1.83	11.99		41.06	3.13		26.11	10.18		0.6	0.36
5.25417	5824.28	5186.46																							90. [CM2]	ROI374	IGNORED		35.12	1.25		17.69	9.49	2.26	25.89		13.89	3.31		39.08	13.35		0.63	0.35
5.25833	5746.43	5234.17																							91. [CN2]	ROI375	IGNORED		40.52	0.8		2.85	19.74	1.11	4.81		33.33	1.87		56.77	9.875		0.62	0.18
5.2625	5657.86	5277.39																							92. [CO2]	ROI376	IGNORED		39.76	1.49		1.33	18.08	2.11	2.2		29.96	3.5		33.3	11.25		0.59	0.35
5.26667	5586.68	5298.12																							93. [CP2]	ROI377			31.22	1.41		4.03	18.8	3.61	5.24		24.46	4.69		26.75	11.46		0.61	0.43
5.27083	5516.4	5307.03																							94. [CQ2]	ROI378			31	1.29		4.91	19.62	2.75	6.34		25.34	3.55		22.22	11.23		0.65	0.38
5.275	5447.34	5312																							95. [CR2]	ROI379			31.4	1.04		3.68	18.51	2.35	4.82		24.22	3.08		41.79	14.2		0.57	0.34
5.27917	5381.2	5291.93																							96. [CS2]	ROI380			31.08	1.38		3.57	18.3	2.35	4.62		23.7	3.04		30.7	11.44		0.82	0.37
5.28333	5314.97	5285.31																							97. [CT2]	ROI381			31.32	0.67		3.79	18.6	1.91	4.95		24.27	2.49		20.78	5.566		0.74	0.26
5.2875	5257.34	5267.83																							98. [CU2]	ROI394			32.19	1.76		1.1	16.15	3.75	1.47		21.66	5.03		15.8	6.729		0.58	0.42
5.29167	5196	5224.56																							99. [CV2]	ROI395			28.5	1.1		5.02	18.91	2.83	5.96		22.46	3.36		21.94	9.572		0.67	0.44
5.29583	5155.58	5176.31																							100. [CW2]	ROI396			29.1	1.56		7.67	21.77	4.52	9.3		26.4	5.48		14.93	10.05		0.78	0.69
5.3	5107.63	5133.7																							101. [CX2]	ROI397	IGNORED		21.87	0.64		13.56	0.4	25.69	12.36		0.36	23.41		23.42	10.9		0.58	0.44
5.30417	5063.02	5082.07																							102. [CY2]	ROI398	IGNORED		74.04	8.37		17.97	14.08	4.35	55.44		43.44	13.43		20.06	10		0.86	0.5
5.30833	5023.17	5025.83																							103. [CZ2]	ROI399	IGNORED		38.21	1.13		4.26	20.73	1.53	6.79		33	2.43		192.5	42.08		0.56	0.22
5.3125	4987.93	4969.44																							104. [DA2]	ROI400			29.82	1.2		8.22	22.56	1.69	10.21		28.03	2.1		32.57	10.48		0.75	0.37
5.31667	4959.24	4911.21																							105. [DB2]	ROI401			32.13	0.92		2.33	17.37	2.26	3.12		23.25	3.03		33.69	8.93		0.78	0.27
5.32083	4915.25	4850.28																							106. [DC2]	ROI402			32.15	0.76		0.94	15.98	1.68	1.26		21.41	2.25		36.04	10.28		0.61	0.29
5.325	4899.16	4797.04																							107. [DD2]	ROI403			30.73	0.97		4.26	18.88	2.27	5.45		24.18	2.91		24.52	9.315		0.84	0.4
5.32917	4859.11	4728.14																							108. [DE2]	ROI404			29.96	0.62		6.14	20.52	1.4	7.66		25.62	1.75		38.75	9.76		0.66	0.26
5.33333	4841.77	4675.56																							109. [DF2]	ROI405			30.24	0.69		4.13	18.61	1.54	5.21		23.45	1.94		23.34	7.171		0.64	0.28
5.3375	4815.22	4624.54																							110. [DG2]	ROI406			28.96	1.38		6.61	20.67	3.45	7.98		24.94	4.16		2.34	1.001		0.76	0.48
5.34167	4802.06	4566.8																							111. [DH2]	ROI417			32.16	0.65		0.37	15.42	1.48	0.5		20.66	1.98		27.05	4.953		0.63	0.19
5.34583	4780.79	4509.83																							112. [DI2]	ROI418			32.78	0.47		22.55	13.76	1.06	30.8		18.8	1.45		61.13	9.399		0.47	0.16
5.35	4762.34	4448.09																							113. [DJ2]	ROI419			31.45	0.52		22.94	13.78	1.24	30.06		18.06	1.62		52.77	10.69		0.53	0.21
5.35417	4758.12	4400.53																							114. [DK2]	ROI420			30.89	0.69		0.27	14.95	2.42	0.35		19.24	3.12		47.89	11.29		0.58	0.23
5.35833	4732.71	4339.18																							115. [DL2]	ROI421			29.38	1.89		3.76	17.96	4.57	4.6		21.98	5.6		17.48	10.86		0.56	0.64
5.3625	4734.18	4293.63																							116. [DM2]	ROI422	IGNORED		24.46	0.79		1.32	13.55	2.92	1.35		13.81	2.97		35.64	15.14		0.72	0.39
5.36667	4720.82	4236.49																							117. [DN2]	ROI423	IGNORED		44.08	2.47		19.74	13.2	3.08	36.25		24.25	5.66		26.44	11.64		0.74	0.44
5.37083	4710.36	4195.06																							118. [DO2]	ROI424	IGNORED		35.22	1.2		15.76	7.58	2.15	23.13		11.13	3.15		27.15	10.82		0.83	0.4
5.375	4702.17	4135.77																							119. [DP2]	ROI425	IGNORED		33.33	1.55		22.13	13.49	3.1	30.73		18.73	4.3		29.23	11		0.58	0.35
5.37917	4694.74	4084.23																							120. [DQ2]	ROI426			32.24	0.86		0.38	15.45	1.92	0.51		20.75	2.57		38.62	11.8		0.59	0.29
5.38333	4684.67	4023.69																							121. [DR2]	ROI427			31.43	0.44		3.73	18.56	1.08	4.88		24.31	1.41		47.74	9.382		0.45	0.2
5.3875	4679.18	3984.16																							122. [DS2]	ROI428			31.28	0.68		2.11	16.9	1.37	2.75		22.03	1.79		54.94	11.63		0.53	0.22
5.39167	4666.81	3941.59																							123. [DT2]	ROI429			30.26	0.59		4.81	19.29	1.34	6.06		24.32	1.69		33.26	7.664		0.67	0.24
5.39583	4662.66	3904.71																							124. [DU2]	ROI430	IGNORED		34.76	1.78		15.41	7.13	3.23	22.32		10.32	4.68		0.91	0.444483		0.57	0.53
5.4	4662.64	3874.7																							125. [DV2]	ROI441			32.89	0.52		22.45	13.69	1.16	30.76		18.76	1.59		38.5	6.568		0.6	0.17
5.40417	4662.19	3840.96																							126. [DW2]	ROI442			30.85	0.65		1.77	16.43	1.51	2.27		21.12	1.94		43.46	9.654		0.64	0.22
5.40833	4648.33	3800.79																							127. [DX2]	ROI443			30.39	0.43		0.94	15.46	1.39	1.19		19.58	1.76		55.07	6.898		0.6	0.13
5.4125	4645.59	3769.17																							128. [DY2]	ROI444			30.52	0.36		0.1	14.67	0.94	0.13		18.65	1.2		73.3	11.6		0.55	0.16
5.41667	4643.57	3746.48																							129. [DZ2]	ROI445			31.02	0.48		0.48	15.2	1.14	0.62		19.64	1.47		48.45	9.479		0.42	0.2
5.42083	4632.6	3721.98																							130. [EA2]	ROI446			29.43	0.79		6.83	21.04	1.97	8.37		25.8	2.42		48.18	15.3		0.55	0.34
5.425	4631.26	3694.54																							131. [EB2]	ROI447	IGNORED		33.57	0.73		19.61	11.03	1.34	27.43		15.43	1.87		42.97	13.97		0.52	0.3
5.42917	4618.8	3680.06																							132. [EC2]	ROI448			33.26	0.51		20.12	11.46	1.08	27.88		15.88	1.5		70.89	10.89		0.51	0.15
5.43333	4618.07	3651.89																							133. [ED2]	ROI449			33.01	0.52		22.09	13.36	1.17	30.38		18.38	1.61		61.02	10.36		0.6	0.17
5.4375	4608.25	3628.41																							134. [EE2]	ROI450			32.82	0.42		23.44	14.66	0.93	32.05		20.05	1.28		64.67	9.507		0.49	0.15
5.44167	4597.49	3613.69																							135. [EF2]	ROI451			31.2	0.53		3.12	17.88	3.91	4.05		23.25	5.08		56.91	11.62		0.55	0.2
5.44583	4581.56	3592.54																							136. [EG2]	ROI452			31.3	0.4		3.34	18.14	1.32	4.36		23.66	1.72		64.03	10.3		0.53	0.16
5.45	4571.26	3569.8																							137. [EH2]	ROI453			32.08	0.73		1.69	16.71	4.05	2.26		22.34	5.41		42.57	10.24		0.59	0.23
5.45417	4559.36	3552.91																							138. [EI2]	ROI454			31.15	0.64		2.86	17.61	1.46	3.71		22.86	1.89		19.03	4.406		0.61	0.24
5.45833	4551.28	3544.51																							139. [EJ2]	ROI465	IGNORED		33.28	1.03		20.68	12.02	1.4	28.67		16.67	1.94		23.2	7.585		0.63	0.32
5.4625	4530.27	3523.72																							140. [EK2]	ROI466	IGNORED		36.98	1.68		11.34	3.56	2.92	17.48		5.48	4.49		27.93	10.55		0.62	0.38
5.46667	4522.37	3512.1																							141. [EL2]	ROI467			31.44	0.72		22.24	13.08	1.71	29.13		17.13	2.24		49.55	10.96		0.7	0.23
5.47083	4498.23	3494.21																							142. [EM2]	ROI468			30.99	0.83		0.44	15.15	2.81	0.57		19.56	3.63		54.72	13.1		0.67	0.24
5.475	4485.74	3486.68																							143. [EN2]	ROI469			30.2	0.51		1.34	15.81	0.63	1.69		19.89	0.79		68.88	11.29		0.48	0.16
5.47917	4469.09	3467.27																							144. [EO2]	ROI470			30.43	0.69		2.74	17.27	1.85	3.47		21.9	2.35		61.92	13.77		0.62	0.22
5.48333	4450.44	3458.26																							145. [EP2]	ROI471			31.31	0.6		2.02	16.82	1.52	2.63		21.94	1.98		60.95	13.47		0.42	0.21
5.4875	4431.93	3448.76																							146. [EQ2]	ROI472	IGNORED		34.75	0.65		19.46	11.17	1.36	28.17		16.17	1.97		61.41	11.79		0.45	0.2
5.49167	4419.78	3436.16																							147. [ER2]	ROI473			32.88	0.6		23.04	14.28	1.3	31.57		19.57	1.79		71.03	12.88		0.5	0.19
5.49583	4393.36	3425.64																							148. [ES2]	ROI474			32.32	0.54		0.71	15.8	1.16	0.96		21.28	1.57		72.46	12.41		0.56	0.18
5.5	4386.12	3403.93																							149. [ET2]	ROI475			31.85	0.68		1.8	16.76	0.68	2.39		22.24	0.91		60.12	10.62		0.64	0.18
5.50417	4355.92	3393.87																							150. [EU2]	ROI476			31.73	0.39		1.52	16.44	0.89	2.01		21.74	1.17		79.06	10.97		0.54	0.14
5.50833	4342.03	3382.4																							151. [EV2]	ROI477			32.06	0.77		1.49	16.51	2.07	1.99		22.05	2.76		43.68	9.547		0.71	0.22
5.5125	4315.06	3386.77																							152. [EW2]	ROI478			30.31	0.42		4.22	18.72	0.99	5.33		23.64	1.25		53.83	9.085		0.55	0.17
5.51667	4292.44	3365.71																							153. [EX2]	ROI479			31.83	0.87		1.48	16.43	2.01	1.96		21.79	2.66		9.36	3.114		0.74	0.33
5.52083	4282.79	3348.2																							154. [EY2]	ROI489			32.58	0.83		22.73	13.89	1.84	30.85		18.85	2.49		19.15	4.827		0.75	0.27
5.525	4259.59	3337.4																							155. [EZ2]	ROI490			26.06	1.06		5.97	18.92	4.5	6.48		20.54	4.89		21.4	13.95		0.64	0.75
5.52917	4239.36	3329.66																							156. [FA2]	ROI491			27.11	1.21		4.06	17.44	3	4.59		19.7	3.39		23.83	12.5		0.45	0.55
5.53333	4213.57	3316.93																							157. [FB2]	ROI492			33.86	0.8		20.1	11.6	2.19	28.36		16.36	3.1		68.64	18.75		0.66	0.27
5.5375	4200.37	3308.93																							158. [FC2]	ROI493			31.9	0.49		23.58	14.55	1.23	31.34		19.34	1.64		60.62	14.18		0.61	0.23
5.54167	4169.64	3298.4																							159. [FD2]	ROI494			31.64	0.59		0.15	15.05	1.47	0.2		19.84	1.93		72.33	15.18		0.69	0.21
5.54583	4153.9	3287.93																							160. [FE2]	ROI495			32.88	0.54		23.72	14.96	1.27	32.5		20.5	1.74		75.55	13.97		0.55	0.18
5.55	4130.3	3266.27																							161. [FF2]	ROI496	IGNORED		34.35	0.49		19.67	11.28	1.05	28.15		16.15	1.5		63.97	11.95		0.57	0.18
5.55417	4111.45	3258.9																							162. [FG2]	ROI497			25.66	1.31		9.67	22.45	4.11	10.34		24	4.39		23.7	14.02		0.48	0.7
5.55833	4081.5	3254.53																							163. [FH2]	ROI498			32.92	0.57		0.52	15.78	1.29	0.72		21.64	1.76		105.4	19.53		0.54	0.19
5.5625	4060.16	3242.02																							164. [FI2]	ROI499			31.72	0.5		2.49	17.41	1.98	3.29		23.01	2.62		74	14.15		0.45	0.2
5.56667	4047.58	3240.22																							165. [FJ2]	ROI500			32.33	0.48		0.84	15.93	1.07	1.13		21.46	1.44		68.37	11.35		0.51	0.17
5.57083	4027.94	3225.1																							166. [FK2]	ROI501			32.61	0.68		0.14	15.31	1.55	0.19		20.8	2.11		64.46	9.905		0.47	0.15
5.575	3996.37	3217.72																							167. [FL2]	ROI502			31.32	0.53		2.14	16.94	1.21	2.79		22.11	1.58		51.4	10.5		0.68	0.2
5.57917	3973.06	3206																							168. [FM2]	ROI503			30.46	1.2		3.14	17.68	2.73	3.98		22.44	3.47		10.19	5.376		0.78	0.53
5.58333	3962.1	3198.07																							169. [FN2]	ROI512			27.47	1.29		4.3	17.81	2.9	4.92		20.39	3.32		8.77	4.542		0.61	0.57
5.5875	3945.66	3193.07																							170. [FO2]	ROI513			25.7	0.62		8.19	20.98	1.98	8.77		22.47	2.12		23.48	6.987		0.53	0.31
5.59167	3925.36	3177.71																							171. [FP2]	ROI514			25.61	0.77		7.45	20.2	2.62	7.95		21.56	2.8		36.5	12.24		0.45	0.36
5.59583	3904.61	3170.96																							172. [FQ2]	ROI515			32.93	0.77		21.02	12.27	1.29	28.84		16.84	1.77		75.28	13.23		0.42	0.18
5.6	3885.4	3158.31																							173. [FR2]	ROI516			32.17	0.65		22.29	13.34	1.5	29.88		17.88	2.02		79.98	15.77		0.59	0.2
5.60417	3867.64	3147.04																							174. [FS2]	ROI517			27.26	1.42		5.11	18.54	5.57	5.8		21.06	6.33		26.51	15.3		0.68	0.57
5.60833	3849.22	3138.98																							175. [FT2]	ROI518	IGNORED		33.92	1.06		22.23	13.74	2.24	31.42		19.42	3.17		51.78	14.35		0.7	0.29
5.6125	3821.18	3128.12																							176. [FU2]	ROI519			26.83	0.67		6.48	19.74	2.24	7.24		22.07	2.51		55.97	15.9		0.6	0.29
5.61667	3805.85	3120.28																							177. [FV2]	ROI520			26.77	0.67		5.95	19.19	2.32	6.64		21.41	2.59		35.53	11.55		0.7	0.33
5.62083	3781	3114.7																							178. [FW2]	ROI521			26.66	0.82		6.87	20.07	2.31	7.63		22.29	2.57		43.85	13.12		0.38	0.37
5.625	3770.31	3108.34																							179. [FX2]	ROI522			32.49	0.5		0.94	16.07	2.22	1.27		21.76	3.01		65.95	11.42		0.5	0.18
5.62917	3756.17	3107.47																							180. [FY2]	ROI523			32.36	0.38		1.19	16.29	0.96	1.61		21.97	1.29		80.44	12.06		0.39	0.15
5.63333	3746.17	3105.37																							181. [FZ2]	ROI524			32.62	0.99		0.33	15.5	2.41	0.45		21.07	3.28		66.97	11.47		0.48	0.16
5.6375	3719.91	3106.53																							182. [GA2]	ROI525			30.15	0.45		5.08	19.53	1.11	6.38		24.53	1.39		66.79	12.37		0.58	0.19
5.64167	3699.48	3112.77																							183. [GB2]	ROI526			31.86	0.77		2.1	17.06	2.53	2.79		22.65	3.35		53.18	11.87		0.64	0.22
5.64583	3689.8	3117.88																							184. [GC2]	ROI527			29.6	0.76		4.33	18.6	2.2	5.34		22.94	2.71		34.6	10.07		0.61	0.29
5.65	3668.8	3118.26																							185. [GD2]	ROI528			30.54	0.53		2.86	17.43	1.2	3.64		22.18	1.53		9.82	2.647		0.6	0.27
5.65417	3652.48	3112.79																							186. [GE2]	ROI536			32.86	1.02		22.04	13.27	2.29	30.17		18.17	3.14		8.77	2.405		0.7	0.27
5.65833	3637.94	3106.04																							187. [GF2]	ROI537			26.32	0.78		6.44	19.5	2.37	7.06		21.38	2.59		44.37	13.91		0.55	0.34
5.6625	3624.52	3108.79																							188. [GG2]	ROI538			32.35	0.39		22.26	13.35	0.93	30		18	1.25		83	14.93		0.51	0.18
5.66667	3613.74	3097.06																							189. [GH2]	ROI539			31.98	0.47		22.3	13.29	1.18	29.71		17.71	1.57		85.61	14.93		0.51	0.18
5.67083	3599.44	3089.59																							190. [GI2]	ROI540			31.64	0.46		23.79	14.69	1.07	31.36		19.36	1.42		85.1	14.03		0.44	0.17
5.675	3586.61	3083.57																							191. [GJ2]	ROI541			33.71	0.45		21.01	12.47	0.88	29.51		17.51	1.23		81.44	13.28		0.4	0.18
5.67917	3587.53	3074.04																							192. [GK2]	ROI542			32.98	0.58		23.03	14.3	1.18	31.65		19.65	1.62		76.02	13.92		0.52	0.19
5.68333	3585.48	3071.02																							193. [GL2]	ROI543			26.59	0.84		5.76	18.93	2.63	6.38		20.97	2.91		44.22	17.5		0.51	0.49
5.6875	3577.63	3058.39																							194. [GM2]	ROI544			26.96	0.69		5.78	19.09	2.31	6.49		21.45	2.59		56.87	14.28		0.42	0.26
5.69167	3576.79	3054.29																							195. [GN2]	ROI545			33.12	0.49		23.09	14.4	1.11	31.87		19.87	1.53		66.24	12.59		0.57	0.2
5.69583	3573.42	3051.87																							196. [GO2]	ROI546			32.08	0.77		0.71	15.73	1.65	0.95		21.03	2.2		49.28	13.52		0.67	0.28
5.7	3563.78	3044.91																							197. [GP2]	ROI547			31.41	0.71		1.69	16.52	1.51	2.21		21.62	1.98		57.68	13.39		0.53	0.23
5.70417	3564.46	3039.8																							198. [GQ2]	ROI548			31.97	0.63		1.56	16.55	1.44	2.08		22.05	1.92		71.36	14.04		0.52	0.2
5.70833	3557.06	3025.27																							199. [GR2]	ROI549			29.71	0.41		4.64	18.94	0.98	5.74		23.45	1.21		60.43	12.89		0.6	0.21
5.7125	3552.7	3021.78																							200. [GS2]	ROI550			30.72	0.55		3.7	18.33	1.3	4.74		23.46	1.67		51.46	11.1		0.6	0.22
5.71667	3545.21	3012.43																							201. [GT2]	ROI551			30.99	0.66		2.95	17.66	1.48	3.81		22.8	1.91		53.42	12.91		0.57	0.25
5.72083	3539.31	3002.83																							202. [GU2]	ROI552			30.66	0.6		3.81	18.42	1.37	4.87		23.53	1.76		38.02	10.23		0.63	0.26
5.725	3533.26	2995.97																							203. [GV2]	ROI559			30.62	1.04		1.22	15.82	2.62	1.56		20.18	3.34		1.47	0.500255		0.66	0.35
5.72917	3520.96	2983.67																							204. [GW2]	ROI560			32.47	0.49		22.08	13.21	1.27	29.87		17.87	1.71		77.71	10.92		0.47	0.14
5.73333	3516.51	2976.02																							205. [GX2]	ROI561			32.31	0.34		22.37	13.45	0.79	30.11		18.11	1.07		109.2	12.97		0.31	0.12
5.7375	3524.68	2961.96																							206. [GY2]	ROI562			32.27	0.45		22.48	13.56	1.1	30.23		18.23	1.48		105	15.63		0.54	0.15
5.74167	3505.52	2957.94																							207. [GZ2]	ROI563			31.36	0.53		23.39	14.2	1.31	30.56		18.56	1.71		102.9	21.49		0.63	0.21
5.74583	3489.42	2938.22																							208. [HA2]	ROI564			32.25	0.73		22.09	13.16	1.51	29.69		17.69	2.02		86.86	19.1		0.65	0.23
5.75	3487.81	2927.78																							209. [HB2]	ROI565			26.8	0.68		6.02	19.27	2.06	6.72		21.52	2.3		47.98	14.35		0.57	0.3
5.75417	3483.32	2917.78																							210. [HC2]	ROI566			26.15	1.08		7.57	20.56	4.12	8.25		22.4	4.49		36.53	16.34		0.49	0.43
5.75833	3473.14	2902.06																							211. [HD2]	ROI567			32.79	1		23.14	14.35	2.36	31.61		19.61	3.22		62	12.9		0.46	0.2
5.7625	3466.09	2889.78																							212. [HE2]	ROI568			31.18	0.74		0.65	15.41	1.77	0.84		20.02	2.3		75.67	21.2		0.69	0.27
5.76667	3454.26	2883.44																							213. [HF2]	ROI569			26.46	0.79		6.9	20.02	2.29	7.61		22.07	2.52		40.18	16.28		0.57	0.47
5.77083	3449.99	2871.64																							214. [HG2]	ROI570	IGNORED		33.07	0.8		23.51	14.8	1.78	32.39		20.39	2.46		51.76	11.72		0.57	0.25
5.775	3435.49	2856.3																							215. [HH2]	ROI571			30.34	0.75		2.78	17.29	2.28	3.52		21.86	2.88		48.55	14.42		0.64	0.3
5.77917	3425.18	2845.08																							216. [HI2]	ROI572			31.33	0.76		2.43	17.24	1.75	3.17		22.5	2.28		49.41	11.43		0.53	0.24
5.78333	3419.29	2832.3																							217. [HJ2]	ROI573			30.89	0.52		2.59	17.26	1.28	3.33		22.22	1.65		61.12	12.41		0.5	0.2
5.7875	3416.96	2819.5																							218. [HK2]	ROI574			31.86	0.78		1.9	16.86	5.61	2.52		22.38	7.45		58.37	14.16		0.64	0.24
5.79167	3409.87	2807.5																							219. [HL2]	ROI575			30.9	0.39		3.25	17.93	0.89	4.18		23.08	1.14		82.39	9.273		0.56	0.11
5.79583	3410.99	2804.47																							220. [HM2]	ROI576			31.9	1		2.29	17.27	2.52	3.05		22.95	3.36		43.12	14.19		0.58	0.31
5.8	3404.33	2784.81																							221. [HN2]	ROI583			30.32	0.54		1.65	16.15	2.31	2.08		20.4	2.92		19.02	3.5		0.56	0.19
5.80417	3402.86	2771.83																							222. [HO2]	ROI584			31.4	0.41		23.55	14.38	1.01	30.81		18.81	1.32		113	16.08		0.53	0.14
5.80833	3413.44	2759.98																							223. [HP2]	ROI585			31.38	0.33		23.77	14.59	0.76	31.08		19.08	0.99		126.4	15.14		0.49	0.12
5.8125	3410.86	2749.46																							224. [HQ2]	ROI586			31.9	0.46		22.98	13.95	0.81	30.54		18.54	1.08		137.9	16.44		0.36	0.12
5.81667	3397.13	2739.32																							225. [HR2]	ROI587			31.99	0.46		22.61	13.61	0.84	30.14		18.14	1.12		139.1	14.7		0.4	0.11
5.82083	3401.13	2728.76																							226. [HS2]	ROI588			32.04	0.71		23.67	14.68	2.07	31.6		19.6	2.76		98.76	16.4		0.47	0.17
5.825	3401.68	2722.33																							227. [HT2]	ROI589			25.63	1.13		7.93	20.69	7.19	8.47		22.1	7.67		38.68	14.97		0.62	0.46
5.82917	3400.11	2711.21																							228. [HU2]	ROI590			33.05	0.63		23.03	14.32	1.24	31.72		19.72	1.71		72.76	14.82		0.68	0.21
5.83333	3402.13	2701.18																							229. [HV2]	ROI591			32.49	0.47		0.22	15.36	0.98	0.3		20.79	1.33		73.84	11.7		0.55	0.16
5.8375	3411.56	2690.61																							230. [HW2]	ROI592			30.7	0.5		0.16	14.78	1.28	0.21		18.91	1.63		54.64	14.42		0.49	0.24
5.84167	3417.81	2675.16																							231. [HX2]	ROI593			27.12	0.58		3.25	16.63	1.98	3.67		18.79	2.24		52.75	15.14		0.66	0.31
5.84583	3408.81	2672.6																							232. [HY2]	ROI594			25.77	0.59		8.35	21.18	1.74	8.97		22.74	1.87		54.02	14.84		0.6	0.27
5.85	3405.33	2664.09																							233. [HZ2]	ROI595			30.14	0.83		0.92	15.37	2.07	1.16		19.3	2.6		51.37	18.34		0.77	0.35
5.85417	3405.88	2653.28																							234. [IA2]	ROI596			29.96	0.98		3.04	17.43	2.8	3.8		21.76	3.5		57.29	18.85		0.81	0.33
5.85833	3406.06	2645.17																							235. [IB2]	ROI597			29.41	0.53		4.01	18.21	1.55	4.91		22.32	1.89		56.54	14.99		0.54	0.27
5.8625	3405.62	2637.89																							236. [IC2]	ROI598			29.88	0.46		4.39	18.76	1.06	5.47		23.35	1.32		63.76	14.1		0.5	0.23
5.86667	3412.91	2635.1																							237. [ID2]	ROI599			29.4	0.63		6.15	20.35	1.55	7.53		24.93	1.89		43.41	13.89		0.53	0.32
5.87083	3414.52	2624.38																							238. [IE2]	ROI600			30.85	0.48		4.27	18.94	1.07	5.49		24.34	1.37		47.25	10.02		0.72	0.22
5.875	3419.14	2623.11																							239. [IF2]	ROI605			31.77	0.53		22.53	13.47	1.19	29.83		17.83	1.57		17.92	3.274		0.64	0.19
5.87917	3429.51	2619.97																							240. [IG2]	ROI606			31.15	0.73		0.28	15.03	1.71	0.36		19.51	2.22		4.44	0.936672		0.56	0.22
5.88333	3434.94	2609.36																							241. [IH2]	ROI607			32.78	1.12		0.31	15.53	3.51	0.43		21.21	4.8		2.03	0.819466		0.72	0.4
5.8875	3443.11	2596.59																							242. [II2]	ROI608			31.46	0.36		23.71	14.56	0.82	31.08		19.08	1.08		114.4	14.42		0.47	0.13
5.89167	3456.3	2594.48																							243. [IJ2]	ROI609			31.88	0.35		22.84	13.81	0.93	30.34		18.34	1.24		133.6	14.39		0.38	0.11
5.89583	3470.25	2595.87																							244. [IK2]	ROI610			32.24	0.42		22.23	13.3	1.1	29.86		17.86	1.48		119.9	14.49		0.38	0.13
5.9	3481.87	2595.7																							245. [IL2]	ROI611			26.21	0.91		6.09	19.1	2.58	6.65		20.86	2.82		55.88	19.21		0.51	0.4
5.90417	3488.71	2590.72																							246. [IM2]	ROI612			33.15	0.54		22.81	14.12	1.33	31.5		19.5	1.84		102.4	19.37		0.65	0.19
5.90833	3502.46	2591.18																							247. [IN2]	ROI613			25.97	1.62		6.65	19.56	3.27	7.2		21.17	3.54		34.08	15.85		0.63	0.67
5.9125	3504.22	2593.78																							248. [IO2]	ROI614			26.7	1.16		5.47	18.68	5.42	6.08		20.78	6.03		41.34	14.06		0.47	0.45
5.91667	3520.3	2589.6																							249. [IP2]	ROI615			32.87	1.02		23.1	14.34	2.72	31.64		19.64	3.73		82.55	17.53		0.44	0.2
5.92083	3525.63	2584.56																							250. [IQ2]	ROI616			25.43	0.62		7.91	20.58	1.92	8.38		21.81	2.03		50.74	17.97		0.63	0.4
5.925	3534.8	2583.73																							251. [IR2]	ROI617			26.08	0.67		4.9	17.85	2.16	5.32		19.4	2.35		46.8	15.58		0.94	0.33
5.92917	3530.05	2579.92																							252. [IS2]	ROI618	IGNORED		33.06	1.01		21.17	12.46	2.06	29.16		17.16	2.84		59.26	21.48		0.79	0.35
5.93333	3533.23	2580.33																							253. [IT2]	ROI619			30.44	0.84		23.75	14.29	2.12	30.12		18.12	2.69		58.14	18.55		0.82	0.32
5.9375	3544.98	2580.59																							254. [IU2]	ROI620			27.79	0.79		4.72	18.35	2.46	5.46		21.25	2.85		52.19	16.8		0.64	0.29
5.94167	3556.54	2577.7																							255. [IV2]	ROI621	IGNORED		26.07	0.92		9.72	22.67	3.4	10.56		24.63	3.7		37.4	13.2		0.57	0.35
5.94583	3570.98	2580.72																							256. [IW2]	ROI622			30.77	0.67		2.89	17.53	1.61	3.71		22.48	2.07		44.08	13.08		0.68	0.3
5.95	3570.23	2579.1																							257. [IX2]	ROI623			31.88	0.81		1.49	16.46	1.81	1.98		21.86	2.4		37.26	9.714		0.86	0.26
5.95417	3572.91	2583.43																							258. [IY2]	ROI624			31.08	0.79		3.7	18.43	2.59	4.79		23.87	3.35		60.27	12.03		0.54	0.21
5.95833	3570.89	2572.7																							259. [IZ2]	ROI629			32.88	0.65		21.66	12.91	1.39	29.68		17.68	1.91		3.35	0.680378		0.67	0.21
5.9625	3569.11	2588.22																							260. [JA2]	ROI630			31.19	0.52		0.51	15.27	1.4	0.66		19.85	1.82		3.2	0.512271		0.52	0.16
5.96667	3578.48	2583.53																							261. [JB2]	ROI631			31.48	0.26		23.97	14.82	0.63	31.44		19.44	0.82		82.45	7.238		0.37	0.09
5.97083	3579.77	2580.26																							262. [JC2]	ROI632			31.35	0.46		0.08	14.9	1.04	0.11		19.46	1.36		163.2	20.4		0.43	0.13
5.975	3585.92	2581.48																							263. [JD2]	ROI633			31.71	0.43		23.18	14.09	0.96	30.62		18.62	1.27		149.2	19.7		0.45	0.13
5.97917	3586.29	2577.64																							264. [JE2]	ROI634			31.84	0.72		22.89	13.85	1.77	30.37		18.37	2.35		110	18.83		0.45	0.18
5.98333	3591.03	2585.21																							265. [JF2]	ROI635			33.16	0.47		22.24	13.56	1.03	30.73		18.73	1.42		105	12.98		0.59	0.12
5.9875	3605.06	2577.94																							266. [JG2]	ROI636			25.23	0.89		8.25	20.83	3.11	8.67		21.9	3.27		43.2	12.65		0.34	0.46
5.99167	3604.32	2578.93																							267. [JH2]	ROI637			33.64	0.49		22.69	14.13	1.03	31.81		19.81	1.44		102.6	13.89		0.46	0.13
5.99583	3614.32	2576.76																							268. [JI2]	ROI638			25.7	1.11		7.88	20.68	4.04	8.44		22.14	4.33		48.35	15.53		0.52	0.47
6	3611.32	2573.72																							269. [JJ2]	ROI639			26.03	0.59		7.16	20.1	1.81	7.77		21.8	1.97		51.97	16.77		0.39	0.35
6.00417	3628.77	2577.2																							270. [JK2]	ROI640			26.47	0.86		6.07	19.19	2.79	6.69		21.16	3.07		58.4	20.59		0.6	0.4
6.00833	3649.2	2577.12																							271. [JL2]	ROI641			27.19	0.65		4.64	18.05	2.13	5.26		20.45	2.41		76.48	17.78		0.56	0.22
6.0125	3669.74	2575.06																							272. [JM2]	ROI642			27.21	0.61		4.6	18.01	1.93	5.21		20.42	2.18		78.45	19.63		0.61	0.26
6.01667	3673.15	2572.44																							273. [JN2]	ROI643			29.59	0.76		1.23	15.5	2	1.52		19.11	2.46		68.07	20.08		0.75	0.28
6.02083	3685.38	2570.82																							274. [JO2]	ROI644			32.33	0.83		22.54	13.63	1.87	30.36		18.36	2.52		50.99	14.99		0.8	0.29
6.025	3690.2	2571.49																							275. [JP2]	ROI645			31.18	0.88		1.48	16.24	1.96	1.92		21.1	2.55		44.7	16.44		0.6	0.36
6.02917	3700.48	2567.28																							276. [JQ2]	ROI646			32.2	0.73		1.04	16.09	1.72	1.39		21.59	2.31		46.78	15.41		0.6	0.32
6.03333	3700.68	2568.71																							277. [JR2]	ROI647			31.77	0.52		1.44	16.37	1.15	1.9		21.67	1.52		60.45	12.11		0.55	0.2
6.0375	3704.37	2561.36																							278. [JS2]	ROI648			30.61	0.67		4.63	19.22	1.54	5.9		24.51	1.96		55.77	11.52		0.78	0.21
6.04167	3710.34	2559.28																							279. [JT2]	ROI654			31.57	0.22		0.27	15.14	0.5	0.35		19.92	0.65		13.39	1.662		0.34	0.13
6.04583	3699.21	2566.24																							280. [JU2]	ROI655			31.23	0.34		0.4	15.18	0.82	0.52		19.75	1.06		210.3	19.09		0.3	0.1
6.05	3706.16	2561.43																							281. [JV2]	ROI656			31.54	0.4		23.86	14.73	0.9	31.36		19.36	1.19		219.8	28.54		0.46	0.13
6.05417	3725.67	2562.09																							282. [JW2]	ROI657			31.42	0.59		23.76	14.59	1.33	31.1		19.1	1.74		197.9	25.68		0.46	0.13
6.05833	3747.9	2563.28																							283. [JX2]	ROI658			31.77	0.57		23.06	13.99	1.35	30.52		18.52	1.78		153.6	20.07		0.45	0.13
6.0625	3749.67	2567.98																							284. [JY2]	ROI659			26.56	0.48		5.74	18.89	1.96	6.35		20.91	2.17		100.4	18.89		0.47	0.19
6.06667	3752.89	2564.88																							285. [JZ2]	ROI660			25.67	0.54		7.45	20.23	1.64	7.97		21.64	1.76		92.72	20.3		0.56	0.26
6.07083	3768.47	2569.87																							286. [KA2]	ROI661			25.82	1.58		6.24	19.08	4.72	6.71		20.53	5.07		48.14	17.33		0.4	0.55
6.075	3766.14	2565.88																							287. [KB2]	ROI662			34.43	0.64		22.2	13.84	1.26	31.85		19.85	1.8		86.68	14.65		0.45	0.18
6.07917	3766.96	2572.24																							288. [KC2]	ROI663			25.89	1		7.05	19.92	1.5	7.6		21.49	1.61		47.53	16.76		0.4	0.4
6.08333	3777.48	2576.89																							289. [KD2]	ROI664			26.19	1.08		6.71	19.71	3.33	7.32		21.51	3.63		57.86	18.85		0.48	0.38
6.0875	3790.34	2575.89																							290. [KE2]	ROI665			26.75	0.78		5.8	19.03	2.35	6.46		21.21	2.62		72.29	15.65		0.54	0.25
6.09167	3792.52	2582.5																							291. [KF2]	ROI666			27.12	0.97		4.3	17.68	4.37	4.86		19.98	4.94		58.94	19.46		0.54	0.33
6.09583	3795.17	2584.3																							292. [KG2]	ROI667			33.53	0.8		21.39	12.81	1.74	29.89		17.89	2.43		62.32	12.93		0.77	0.21
6.1	3803.16	2589.1																							293. [KH2]	ROI668			30.96	0.43		0.16	14.86	1.07	0.21		19.17	1.38		90.54	17.26		0.63	0.19
6.10417	3805.3	2588.63																							294. [KI2]	ROI669			30.9	0.73		1.67	16.35	2.02	2.15		21.05	2.6		54.77	14.71		0.62	0.27
6.10833	3811.74	2597.88																							295. [KJ2]	ROI670			33.27	0.75		0.62	15.96	1.57	0.86		22.13	2.17		47.09	12.39		0.77	0.28
6.1125	3822.01	2599.56																							296. [KK2]	ROI671			31.75	0.67		2.92	17.85	1.73	3.86		23.61	2.28		48.22	11.59		0.66	0.23
6.11667	3820.78	2607.33																							297. [KL2]	ROI672	IGNORED		33.96	0.89		1.02	16.54	1.84	1.45		23.41	2.6		43.6	14.49		0.58	0.33
6.12083	3835.24	2612.12																							298. [KM2]	ROI678			30.74	0.29		0.8	15.44	0.8	1.03		19.77	1.03		72.68	6.622		0.35	0.09
6.125	3828.8	2618.31																							299. [KN2]	ROI679			31.27	0.29		23.83	14.62	0.66	31.05		19.05	0.86		273.8	27.23		0.43	0.1
6.12917	3821.67	2620.7																							300. [KO2]	ROI680			32.03	0.36		22.64	13.64	0.68	30.21		18.21	0.91		284.5	27.77		0.42	0.1
6.13333	3833.01	2631.58																							301. [KP2]	ROI681			32.07	0.26		22.26	13.28	0.73	29.75		17.75	0.97		271.9	25.56		0.35	0.09
6.1375	3841.7	2634.93																							302. [KQ2]	ROI682			31.85	0.62		22.18	13.13	1.64	29.43		17.43	2.17		157.6	28.03		0.59	0.18
6.14167	3858.68	2648.08																							303. [KR2]	ROI683			26.72	0.43		4.83	18.05	1.72	5.38		20.1	1.91		127.1	23.8		0.63	0.19
6.14583	3854.19	2650.48																							304. [KS2]	ROI684			26.85	0.55		4.53	17.81	2.22	5.07		19.92	2.49		85.39	16.84		0.53	0.2
6.15	3865.7	2659.7																							305. [KT2]	ROI685			25.96	0.63		5.57	18.48	2.01	6.03		19.99	2.17		77.81	18.05		0.56	0.27
6.15417	3860.78	2665.8																							306. [KU2]	ROI686			26.47	1.28		4.32	17.44	4.54	4.76		19.23	5.01		36.12	17.67		0.67	0.63
6.15833	3860.1	2674.91																							307. [KV2]	ROI687	IGNORED		25.97	1.04		5.35	18.26	3.21	5.79		19.76	3.48		67.05	21.2		0.79	0.36
6.1625	3854.63	2683.5																							308. [KW2]	ROI688			31.64	0.8		23.63	14.53	1.87	31.15		19.15	2.46		65.83	18.02		0.89	0.27
6.16667	3833.99	2692.06																							309. [KX2]	ROI689			27.98	0.46		3.7	17.4	1.44	4.31		20.29	1.68		66.98	19.1		0.71	0.28
6.17083	3835.14	2702.07																							310. [KY2]	ROI690			30.27	0.55		1.3	15.79	1.89	1.64		19.91	2.38		74.78	19.19		0.65	0.27
6.175	3842.6	2717.2																							311. [KZ2]	ROI691			31.54	0.5		0.5	15.37	1.16	0.66		20.2	1.52		71.4	13.53		0.67	0.19
6.17917	3853.42	2729.34																							312. [LA2]	ROI692			32.96	0.77		22.97	14.23	1.84	31.54		19.54	2.52		54.16	15.8		0.71	0.3
6.18333	3846.41	2735.68																							313. [LB2]	ROI693			32.62	1.01		23.94	15.11	2.14	32.54		20.54	2.91		61.93	17.25		0.65	0.28
6.1875	3847.58	2749.32																							314. [LC2]	ROI694			32.57	0.63		0.63	15.78	1.13	0.85		21.42	1.54		64.03	14.42		0.65	0.23
6.19167	3849.83	2760.26																							315. [LD2]	ROI695	IGNORED		33.28	0.77		1.57	16.92	1.6	2.18		23.46	2.21		52.02	10.98		0.79	0.21
6.19583	3842.73	2773.56																							316. [LE2]	ROI696			32.54	1.03		4	19.15	2.04	5.43		25.97	2.76		62.88	18.17		0.72	0.31
6.2	3845.28	2777.66																							317. [LF2]	ROI702			31.41	0.28		23.49	14.32	0.58	30.74		18.74	0.76		84.91	8.688		0.33	0.11
6.20417	3844.73	2787.59																							318. [LG2]	ROI703			31.3	0.25		23.77	14.57	0.56	31		19	0.73		321.7	25.22		0.27	0.08
6.20833	3844.93	2793.9																							319. [LH2]	ROI704			31.77	0.23		22.98	13.92	0.49	30.42		18.42	0.65		341.2	28.96		0.32	0.09
6.2125	3853.93	2809.48																							320. [LI2]	ROI705			32.29	0.29		21.73	12.81	0.73	29.24		17.24	0.99		306.5	28.16		0.39	0.09
6.21667	3846.96	2822.49																							321. [LJ2]	ROI706			32.96	0.6		20.87	12.13	1.37	28.66		16.66	1.88		172.9	23.72		0.41	0.15
6.22083	3847.3	2830.13																							322. [LK2]	ROI707			26.87	0.44		4.47	17.76	1.8	5.01		19.88	2.01		121.3	25.16		0.64	0.21
6.225	3849.12	2840.99																							323. [LL2]	ROI708			31.71	0.88		21.93	12.85	2.01	28.98		16.98	2.66		93.57	28.42		0.7	0.32
6.22917	3851.4	2855.94																							324. [LM2]	ROI709			32.36	0.55		21.18	12.28	1.26	28.56		16.56	1.69		108.2	15.65		0.54	0.14
6.23333	3859.2	2862.94																							325. [LN2]	ROI710			31.81	0.7		22.97	13.92	1.62	30.45		18.45	2.14		80.6	16.91		0.85	0.21
6.2375	3846.18	2876.9																							326. [LO2]	ROI711			32.69	0.77		22.3	13.49	1.71	30.37		18.37	2.34		68.85	17.31		0.74	0.26
6.24167	3847.73	2891.04																							327. [LP2]	ROI712			32.61	0.73		22.47	13.64	2.22	30.53		18.53	3.02		71.67	14.13		0.56	0.2
6.24583	3859.04	2908.56																							328. [LQ2]	ROI713			31.89	0.47		22.92	13.89	1.21	30.46		18.46	1.61		78.94	13.58		0.62	0.17
6.25	3872.25	2919.3																							329. [LR2]	ROI714			31.81	0.6		22.85	13.8	1.39	30.29		18.29	1.84		79.89	12.38		0.69	0.15
6.25417	3888.3	2937.29																							330. [LS2]	ROI715			30.78	0.67		1.33	15.98	1.63	1.71		20.49	2.09		50.68	15.37		0.62	0.31
6.25833	3882.39	2942.92																							331. [LT2]	ROI716			32.04	0.54		0.16	15.18	1.16	0.22		20.26	1.56		70.17	12.76		0.63	0.19
6.2625	3887.36	2957.02																							332. [LU2]	ROI717			31.83	0.5		0.14	15.09	1.08	0.18		20.01	1.44		64.47	11.68		0.64	0.19
6.26667	3884.38	2969.59																							333. [LV2]	ROI718			31.89	0.56		2.31	17.28	1.56	3.07		22.96	2.08		57.91	12.73		0.72	0.22
6.27083	3877.69	2983.74																							334. [LW2]	ROI719	IGNORED		33.31	0.65		1.39	16.74	1.33	1.93		23.24	1.85		55.77	13.92		0.68	0.26
6.275	3874.84	3001.63																							335. [LX2]	ROI720	IGNORED		33.12	1.18		2.29	17.59	2.36	3.16		24.28	3.25		54.66	17.94		0.81	0.37
6.27917	3881.69	3007.87																							336. [LY2]	ROI726			31.88	0.38		22.45	13.42	0.93	29.82		17.82	1.24		106.7	13.7		0.41	0.13
6.28333	3867.43	3021.53																							337. [LZ2]	ROI727			31.27	0.27		23.46	14.25	0.67	30.57		18.57	0.87		307.6	26.62		0.32	0.09
6.2875	3869.93	3036.26																							338. [MA2]	ROI728			31.18	0.28		23.41	14.17	0.69	30.41		18.41	0.9		328.1	39.02		0.49	0.12
6.29167	3864.82	3039.91																							339. [MB2]	ROI729			31.74	0.38		22.25	13.18	0.85	29.43		17.43	1.12		286.1	34.95		0.44	0.12
6.29583	3859.14	3055.5																							340. [MC2]	ROI730			26.72	0.45		4.59	17.81	1.82	5.11		19.83	2.03		141.3	31.35		0.59	0.22
6.3	3859.83	3069.57																							341. [MD2]	ROI731			27.23	0.47		3.47	16.9	1.58	3.94		19.17	1.79		147.4	30.19		0.54	0.21
6.30417	3860.23	3076.63																							342. [ME2]	ROI732			26.79	0.51		3.97	17.22	1.96	4.43		19.22	2.19		113.1	24.16		0.42	0.23
6.30833	3862.86	3081.53																							343. [MF2]	ROI733	IGNORED		33.6	0.43		21.17	12.6	0.76	29.64		17.64	1.06		143.3	28.93		0.55	0.2
6.3125	3860.48	3097.44																							344. [MG2]	ROI734			32.15	0.57		22.68	13.72	1.3	30.38		18.38	1.75		114.5	18.29		0.72	0.16
6.31667	3863.89	3113.06																							345. [MH2]	ROI735			32.69	0.54		21.67	12.86	1.2	29.52		17.52	1.64		93.08	18.42		0.68	0.2
6.32083	3864.44	3123.49																							346. [MI2]	ROI736			32.93	0.57		22.06	13.32	1.28	30.27		18.27	1.76		83.41	15.98		0.58	0.2
6.325	3869.29	3139.71																							347. [MJ2]	ROI737			32.43	0.44		22.22	13.34	1.07	30.02		18.02	1.44		94.19	15.29		0.57	0.16
6.32917	3863.96	3152																							348. [MK2]	ROI738			32.22	0.47		22.22	13.28	1.04	29.83		17.83	1.4		69.55	14.32		0.42	0.21
6.33333	3853.01	3160.29																							349. [ML2]	ROI739			31.3	0.58		1.04	15.83	1.6	1.35		20.65	2.09		66.17	11.18		0.38	0.17
6.3375	3857.38	3166.48																							350. [MM2]	ROI740	IGNORED		31.55	0.9		0.75	15.62	2.26	0.98		20.53	2.98		54.04	13.79		0.54	0.25
6.34167	3851.9	3171.26																							351. [MN2]	ROI741			31.01	0.73		2.53	17.24	1.72	3.27		22.28	2.22		46.02	13.65		0.66	0.3
6.34583	3849.25	3182.57																							352. [MO2]	ROI742			31.26	0.66		3.5	18.29	1.66	4.56		23.82	2.16		54.31	12.56		0.49	0.25
6.35	3839.48	3185.99																							353. [MP2]	ROI743			31.53	0.99		4.45	19.31	2.16	5.84		25.37	2.83		56.58	14.13		0.57	0.27
6.35417	3837.88	3205.59																							354. [MQ2]	ROI744			31.89	1.13		2.72	17.69	2.73	3.61		23.5	3.63		61.13	13.96		0.7	0.24
6.35833	3823	3208.73																							355. [MR2]	ROI750			31.31	0.51		23.11	13.91	1.26	30.15		18.15	1.65		118.4	19.97		0.56	0.17
6.3625	3816.82	3220.03																							356. [MS2]	ROI751			31.15	0.44		23.2	13.95	1.05	30.11		18.11	1.36		225	48.26		0.57	0.21
6.36667	3809.29	3230.42																							357. [MT2]	ROI752			30.22	0.65		0.37	14.84	1.69	0.46		18.68	2.13		212.1	45.34		0.67	0.21
6.37083	3803.78	3239.37																							358. [MU2]	ROI753			32.56	0.39		21.13	12.28	0.89	28.66		16.66	1.2		226	30.17		0.52	0.13
6.375	3786.29	3238.57																							359. [MV2]	ROI754			26.53	0.3		4.78	17.92	1.11	5.28		19.81	1.22		111.7	17.68		0.24	0.17
6.37917	3779.6	3241.74																							360. [MW2]	ROI755			26.67	0.23		4.61	17.81	0.74	5.12		19.79	0.82		138.9	18.97		0.28	0.15
6.38333	3781.4	3237.8																							361. [MX2]	ROI756			26.66	0.49		4.29	17.48	1.71	4.76		19.42	1.9		98.29	18.24		0.35	0.22
6.3875	3752.52	3242.63																							362. [MY2]	ROI757			26.75	0.81		4.11	17.34	2.55	4.58		19.33	2.84		74.4	23.45		0.44	0.38
6.39167	3734.66	3255.98																							363. [MZ2]	ROI758			25.52	0.43		7.91	20.62	1.33	8.41		21.93	1.41		68.68	16.07		0.39	0.29
6.39583	3731.31	3268.43																							364. [NA2]	ROI759			32.07	0.49		23.62	14.64	1.15	31.56		19.56	1.53		115.6	18.28		0.53	0.16
6.4	3727.89	3278.57																							365. [NB2]	ROI760			31.83	0.42		23.72	14.67	0.99	31.46		19.46	1.32		90.87	13.51		0.4	0.15
6.40417	3723.04	3287.69																							366. [NC2]	ROI761			32.6	0.64		21.59	12.75	1.57	29.32		17.32	2.13		74.19	13.73		0.54	0.18
6.40833	3712.18	3299.62																							367. [ND2]	ROI762			31.6	0.46		23.02	13.91	1.46	30.31		18.31	1.93		72.33	10.88		0.45	0.15
6.4125	3706.4	3308.93																							368. [NE2]	ROI763			31.11	0.66		0.2	14.94	1.51	0.26		19.37	1.96		57.83	14.35		0.61	0.25
6.41667	3691.11	3313.77																							369. [NF2]	ROI764			31.8	0.7		23.64	14.58	1.61	31.32		19.32	2.13		55.84	11.55		0.59	0.21
6.42083	3679.7	3337.57																							370. [NG2]	ROI765			31.45	0.76		1.88	16.72	1.58	2.46		21.91	2.07		61.07	14.43		0.63	0.24
6.425	3663.8	3338																							371. [NH2]	ROI766			32.03	0.96		1.67	16.68	3.67	2.23		22.26	4.89		52.33	10.98		0.67	0.23
6.42917	3668.02	3350.43																							372. [NI2]	ROI767			32.42	0.72		1.87	16.98	1.83	2.52		22.94	2.47		53.13	11.8		0.8	0.22
6.43333	3650.69	3357.72																							373. [NJ2]	ROI768			31.13	0.74		3.68	18.43	1.82	4.77		23.9	2.36		56.35	12.47		0.46	0.24
6.4375	3644.1	3363.18																							374. [NK2]	ROI774			31.62	0.57		22.06	12.96	1.31	29.07		17.07	1.72		127.8	22.4		0.62	0.17
6.44167	3636.47	3376.23																							375. [NL2]	ROI775			29.7	0.54		0.85	15.15	1.48	1.05		18.75	1.83		182.5	42.04		0.65	0.22
6.44583	3630.31	3380.82																							376. [NM2]	ROI776			27.43	0.44		4.22	17.72	1.21	4.82		20.25	1.38		172.1	30.24		0.41	0.17
6.45	3624.24	3392.27																							377. [NN2]	ROI777			27.3	0.55		4.31	17.76	1.58	4.9		20.2	1.79		148	28.03		0.46	0.19
6.45417	3616.57	3394.41																							378. [NO2]	ROI778			26.94	0.42		4.39	17.7	1.64	4.93		19.87	1.84		116.7	23.06		0.52	0.2
6.45833	3619.94	3401.3																							379. [NP2]	ROI779			26.76	0.38		4.74	17.97	1.48	5.28		20.04	1.65		144	28.15		0.57	0.2
6.4625	3618.34	3415.63																							380. [NQ2]	ROI780			26.41	0.32		5.9	18.99	1.22	6.49		20.9	1.34		128.8	23.3		0.52	0.18
6.46667	3614.3	3422.17																							381. [NR2]	ROI781			25.84	0.76		6.9	19.76	1.48	7.43		21.27	1.6		80.39	19.16		0.44	0.29
6.47083	3618.81	3416.6																							382. [NS2]	ROI782			26.38	0.8		7.33	20.42	3	8.06		22.44	3.29		49.78	14.64		0.38	0.34
6.475	3624.29	3423.19																							383. [NT2]	ROI783			32.18	0.18		0.13	15.18	0.4	0.17		20.35	0.53		137.2	13.87		0.37	0.1
6.47917	3626.32	3433.07																							384. [NU2]	ROI784			31.87	0.33		0.48	15.45	0.76	0.64		20.51	1.01		94.54	14.09		0.46	0.15
6.48333	3622.08	3438.21																							385. [NV2]	ROI785			30.71	0.23		2.66	17.29	0.53	3.41		22.12	0.68		96.17	12.88		0.39	0.14
6.4875	3625.93	3435.36																							386. [NW2]	ROI786			31.11	0.5		0.66	15.4	1.16	0.85		19.96	1.5		65.26	14.65		0.63	0.23
6.49167	3627.01	3434.77																							387. [NX2]	ROI787			32.51	0.81		23.25	14.4	1.84	31.5		19.5	2.49		51.45	14.51		0.78	0.29
6.49583	3624.64	3439.66																							388. [NY2]	ROI788			31.1	0.86		3.33	18.07	3.23	4.31		23.41	4.18		49.64	13.28		0.77	0.26
6.5	3620.14	3449.53																							389. [NZ2]	ROI789			31.69	0.67		2.51	17.42	1.66	3.31		23	2.19		64.95	14.4		0.54	0.22
6.50417	3611.34	3457.21																							390. [OA2]	ROI790			31.7	0.98		3.19	18.11	2.42	4.22		23.92	3.2		47.89	12.29		0.49	0.29
6.50833	3609.19	3456.2																							391. [OB2]	ROI791	IGNORED		32.04	0.48		2.83	17.84	1.33	3.78		23.82	1.78		62.28	12.47		0.43	0.21
6.5125	3616.52	3470.43																							392. [OC2]	ROI792			31.49	0.4		3.68	18.54	0.95	4.83		24.32	1.25		89.75	12.89		0.55	0.15
6.51667	3617.56	3476.56																							393. [OD2]	ROI798			29.97	0.46		0.42	14.81	1.21	0.52		18.49	1.51		102.1	17.33		0.61	0.17
6.52083	3612.88	3485.5																							394. [OE2]	ROI799			29.77	0.52		0.1	14.42	1.3	0.12		17.89	1.62		176.4	39.58		0.58	0.22
6.525	3610.39	3503.22																							395. [OF2]	ROI800			28.1	0.79		2.83	16.58	2.57	3.31		19.41	3.01		154	40.24		0.68	0.26
6.52917	3604.1	3502.99																							396. [OG2]	ROI801			31.72	0.44		22.04	12.96	1.15	29.13		17.13	1.51		164	31.85		0.6	0.19
6.53333	3593.26	3505.81																							397. [OH2]	ROI802			32.21	0.74		21.35	12.41	1.71	28.65		16.65	2.3		123.6	30.42		0.69	0.25
6.5375	3583.12	3515.97																							398. [OI2]	ROI803			27.2	0.36		4.14	17.55	1.18	4.69		19.89	1.34		131.7	26.98		0.59	0.21
6.54167	3575.37	3516.46																							399. [OJ2]	ROI804			26.31	0.43		6.55	19.6	1.46	7.18		21.49	1.6		76.33	17.08		0.33	0.23
6.54583	3566.37	3518.08																							400. [OK2]	ROI805			25.87	0.95		6.72	19.58	2.03	7.24		21.11	2.18		46.57	15.96		0.38	0.44
6.55	3552.67	3509.29																							401. [OL2]	ROI806			32.59	0.42		23.96	15.12	1.04	32.53		20.53	1.41		150.3	17.57		0.48	0.12
6.55417	3535.93	3511.26																							402. [OM2]	ROI807			32.03	0.4		0.48	15.49	0.74	0.64		20.67	0.99		112	13.31		0.28	0.12
6.55833	3533.57	3509.3																							403. [ON2]	ROI808			30.79	0.35		2.49	17.13	0.87	3.19		21.98	1.12		100.8	12.62		0.44	0.13
6.5625	3527.88	3509.69																							404. [OO2]	ROI809			30.64	0.54		3.12	17.72	1.38	3.98		22.62	1.77		84.14	16.3		0.55	0.2
6.56667	3527.6	3505.57																							405. [OP2]	ROI810			31.07	0.75		1.98	16.71	1.69	2.56		21.63	2.19		74.67	17.43		0.65	0.24
6.57083	3527.96	3490.08																							406. [OQ2]	ROI811			32.66	1.07		23.76	14.94	2.37	32.33		20.33	3.22		28.74	11.72		0.58	0.46
6.575	3518.91	3495.51																							407. [OR2]	ROI812	IGNORED		33.51	0.97		23.99	15.39	2.21	33.49		21.49	3.08		47.67	15.53		0.6	0.33
6.57917	3507.46	3491.49																							408. [OS2]	ROI813			32.15	0.38		3.08	18.13	0.84	4.13		24.28	1.13		70.09	9.369		0.52	0.14
6.58333	3505.36	3491.29																							409. [OT2]	ROI814			31.76	0.47		3.12	18.05	1.21	4.13		23.89	1.6		69.43	13.09		0.51	0.19
6.5875	3491.16	3493.1																							410. [OU2]	ROI815			32.52	0.63		0.52	15.66	3.6	0.7		21.22	4.88		66.85	11.64		0.4	0.18
6.59167	3494.3	3484.1																							411. [OV2]	ROI816			32.25	0.42		1.82	16.89	1.02	2.44		22.69	1.37		91.84	11.61		0.5	0.13
6.59583	3480.43	3491.04																							412. [OW2]	ROI822			28.83	0.48		2.51	16.52	1.53	3.01		19.84	1.84		20.31	3.855		0.66	0.19
6.6	3475.87	3485.17																							413. [OX2]	ROI823			29.62	0.36		0.58	14.86	0.98	0.72		18.34	1.21		166.5	23.16		0.47	0.14
6.60417	3472.63	3480.93																							414. [OY2]	ROI824			31.08	0.49		23.51	14.24	1.2	30.44		18.44	1.56		184.4	24.72		0.63	0.13
6.60833	3467.09	3482.14																							415. [OZ2]	ROI825			31.12	0.39		23.12	13.87	0.99	29.98		17.98	1.28		169.4	25.29		0.58	0.15
6.6125	3464.86	3483.61																							416. [PA2]	ROI826			31.43	0.6		22.69	13.53	1.43	29.72		17.72	1.87		132.1	25.87		0.68	0.2
6.61667	3461.71	3474.21																							417. [PB2]	ROI827			29.01	0.55		2.12	16.19	1.69	2.56		19.57	2.05		102.4	24.24		0.69	0.23
6.62083	3451.76	3480.54																							418. [PC2]	ROI828			26.05	0.53		6.95	19.89	1.63	7.54		21.59	1.77		72.85	18.63		0.5	0.27
6.625	3442.5	3478.99																							419. [PD2]	ROI829			33.33	0.68		22.7	14.06	1.45	31.52		19.52	2.01		86.47	17.77		0.61	0.22
6.62917	3433.41	3473.01																							420. [PE2]	ROI830			32.93	0.52		23.39	14.64	1.34	32.09		20.09	1.83		107.4	20.74		0.46	0.19
6.63333	3447.88	3465.69																							421. [PF2]	ROI831			32.05	0.8		1.29	16.3	1.22	1.72		21.77	1.63		94.49	21.83		0.81	0.23
6.6375	3449.75	3465.32																							422. [PG2]	ROI832			30.66	0.48		2.45	17.06	1.34	3.13		21.79	1.72		110.4	18.17		0.54	0.17
6.64167	3442.19	3463.11																							423. [PH2]	ROI833			29.11	0.27		5.28	19.39	0.76	6.41		23.52	0.92		94.07	18.18		0.53	0.19
6.64583	3438.98	3455.78																							424. [PI2]	ROI834			29.3	0.37		5.32	19.49	0.91	6.5		23.8	1.12		78.43	16.56		0.56	0.21
6.65	3433.93	3449.53																							425. [PJ2]	ROI835			28.22	0.82		6.87	20.67	2.6	8.08		24.3	3.06		39.97	18.31		0.65	0.4
6.65417	3428.7	3450.23																							426. [PK2]	ROI836			32.17	0.77		1.94	16.99	2	2.6		22.77	2.69		61.04	13.29		0.61	0.22
6.65833	3418.4	3454.93																							427. [PL2]	ROI837			31.49	0.63		3.9	18.76	1.67	5.12		24.61	2.19		70.48	15.11		0.58	0.22
6.6625	3411.18	3444.6																							428. [PM2]	ROI838			31.66	0.63		3.49	18.4	1.64	4.61		24.27	2.16		65.6	14.99		0.64	0.23
6.66667	3404.27	3448.71																							429. [PN2]	ROI839			31.19	0.99		4.16	18.93	1.95	5.41		24.6	2.53		45.16	13.35		0.58	0.3
6.67083	3397.54	3441.36																							430. [PO2]	ROI840			31.02	0.43		5.07	19.78	1.02	6.55		25.57	1.31		76.38	13.85		0.48	0.18
6.675	3382.31	3444.6																							431. [PP2]	ROI847			29.98	0.45		0.86	15.26	1.19	1.08		19.06	1.48		60.86	8.7		0.66	0.14
6.67917	3387.92	3436.91																							432. [PQ2]	ROI848			29.86	0.36		0.82	15.17	0.94	1.02		18.88	1.17		150.9	18.58		0.51	0.12
6.68333	3375.63	3442.04																							433. [PR2]	ROI849			29.08	0.27		1.87	15.96	0.81	2.26		19.34	0.98		148	20.17		0.48	0.14
6.6875	3371.08	3430.42																							434. [PS2]	ROI850			32.53	0.72		21.49	12.64	1.65	29.13		17.13	2.24		87.31	24.47		0.78	0.29
6.69167	3360.83	3426.37																							435. [PT2]	ROI851			31.35	0.63		23	13.81	1.52	30.04		18.04	1.99		83.12	22.32		0.63	0.25
6.69583	3363.64	3432.98																							436. [PU2]	ROI852	IGNORED		33.36	0.81		22.16	13.53	1.62	30.8		18.8	2.25		71.77	16.46		0.56	0.26
6.7	3352.68	3429.61																							437. [PV2]	ROI853			32.35	0.91		0.34	15.44	2.05	0.46		20.81	2.76		64.07	17.45		0.6	0.29
6.70417	3345.36	3431.17																							438. [PW2]	ROI854			30.88	0.85		1.7	16.38	2.31	2.19		21.07	2.98		75.49	23.75		0.67	0.3
6.70833	3349.53	3426.28																							439. [PX2]	ROI855			30.65	0.42		2.26	16.87	1.2	2.89		21.54	1.53		95.22	16.99		0.53	0.18
6.7125	3342.12	3418.61																							440. [PY2]	ROI856			29.62	0.55		3.24	17.52	1.59	4		21.62	1.96		99.63	20.51		0.58	0.2
6.71667	3328.44	3414.03																							441. [PZ2]	ROI857			29.27	0.67		4.8	18.96	1.86	5.85		23.12	2.27		66.01	18.71		0.7	0.27
6.72083	3312.47	3413.99																							442. [QA2]	ROI858			29.08	0.59		5.47	19.57	1.65	6.63		23.71	2		52.36	16.54		0.56	0.31
6.725	3314.42	3415.53																							443. [QB2]	ROI859			30.58	0.75		4.18	18.76	1.71	5.32		23.9	2.18		70.52	15.12		0.69	0.22
6.72917	3311.38	3410																							444. [QC2]	ROI860			33.82	0.58		23.31	14.8	1.2	32.85		20.85	1.69		84.65	18.41		0.54	0.23
6.73333	3309.43	3406.33																							445. [QD2]	ROI861			32.19	0.39		2.71	17.76	1	3.63		23.82	1.34		79.89	12.3		0.5	0.15
6.7375	3308.61	3398.98																							446. [QE2]	ROI862			32.13	0.42		3.97	19.01	0.9	5.32		25.45	1.2		95.3	12.41		0.4	0.14
6.74167	3302.28	3393.62																							447. [QF2]	ROI863			30.34	0.47		7.44	21.94	0.88	9.4		27.74	1.11		218.6	44.57		0.47	0.19
6.74583	3283.06	3387.16																							448. [QG2]	ROI864			30.73	0.29		5.8	20.43	0.7	7.43		26.16	0.9		102.4	12.52		0.43	0.13
6.75	3283.84	3382.37																							449. [QH2]	ROI871			28.24	0.65		3.87	17.67	2.04	4.55		20.79	2.4		3.83	1.435		0.54	0.39
6.75417	3275.14	3372.76																							450. [QI2]	ROI872			28.87	0.49		3.06	17.08	1.54	3.68		20.55	1.86		82.4	16.93		0.66	0.2
6.75833	3270.94	3367.96																							451. [QJ2]	ROI873			29.2	0.62		1.44	15.58	1.86	1.75		18.95	2.26		92.53	18.06		0.59	0.19
6.7625	3257.26	3354.81																							452. [QK2]	ROI874			29.43	0.84		1.74	15.95	1.94	2.13		19.56	2.38		57.51	21.12		0.7	0.38
6.76667	3245.78	3348.36																							453. [QL2]	ROI875			29.11	1.01		1.71	15.82	3.3	2.08		19.19	4		63.78	20.61		0.45	0.38
6.77083	3234.92	3341.21																							454. [QM2]	ROI876			31.9	0.86		0.71	15.69	2.03	0.95		20.85	2.7		72.6	18.56		0.68	0.27
6.775	3230.83	3337.78																							455. [QN2]	ROI877			32.06	0.78		0.79	15.8	1.79	1.05		21.11	2.4		83.91	20.66		0.57	0.25
6.77917	3235.39	3321.43																							456. [QO2]	ROI878			30.72	0.71		2.16	16.78	1.88	2.76		21.48	2.41		72.71	15.25		0.64	0.21
6.78333	3227.17	3324.47																							457. [QP2]	ROI879			30.73	0.54		1.01	15.64	1.48	1.29		20.02	1.89		69.97	11.94		0.55	0.17
6.7875	3232.89	3305.8																							458. [QQ2]	ROI880			30.53	0.45		1.53	16.09	1.18	1.94		20.47	1.51		80.49	12.22		0.47	0.15
6.79167	3227.77	3297.14																							459. [QR2]	ROI881			29.53	0.53		3.63	17.88	1.53	4.47		22	1.89		66.4	13.53		0.56	0.21
6.79583	3231.97	3287.37																							460. [QS2]	ROI882			29.44	0.48		4.33	18.55	1.31	5.31		22.75	1.6		56.1	12.36		0.49	0.22
6.8	3234.17	3278.61																							461. [QT2]	ROI883			30.94	0.47		2.36	17.05	1.01	3.04		21.98	1.3		53.81	12		0.49	0.22
6.80417	3238.32	3274.73																							462. [QU2]	ROI884			32.5	0.83		1.34	16.48	2.36	1.81		22.31	3.2		67.9	16.17		0.65	0.23
6.80833	3247.79	3262.23																							463. [QV2]	ROI885			31.11	0.58		5.73	20.47	1.2	7.43		26.54	1.55		62.44	12.66		0.6	0.21
6.8125	3259.61	3252.91																							464. [QW2]	ROI886			30.72	0.31		7.25	21.88	0.87	9.28		28	1.12		86.13	11.53		0.4	0.13
6.81667	3260.35	3240.19																							465. [QX2]	ROI887			31.43	0.43		5.36	20.2	0.96	7.02		26.45	1.26		95.89	16.05		0.5	0.17
6.82083	3273.71	3233.21																							466. [QY2]	ROI888			32.08	0.36		3.52	18.55	0.82	4.71		24.79	1.09		92.06	12.27		0.53	0.14
6.825	3274.15	3223.81																							467. [QZ2]	ROI896			30.67	0.6		23.01	13.62	1.59	29.41		17.41	2.03		23.41	5.147		0.55	0.23
6.82917	3291.39	3212.2																							468. [RA2]	ROI897			29.82	0.81		1.05	15.39	2.06	1.3		19.12	2.56		57.96	19.5		0.81	0.33
6.83333	3289.5	3197.46																							469. [RB2]	ROI898			31.82	1.47		22.51	13.46	3.52	29.84		17.84	4.67		52.93	17		0.66	0.35
6.8375	3300.26	3186.74																							470. [RC2]	ROI899	IGNORED		21.41	0.48		12.52	23.07	2.27	11.17		20.58	2.02		62.44	19.44		0.63	0.25
6.84167	3300.47	3175.37																							471. [RD2]	ROI900	IGNORED		34.64	0.96		22.3	13.99	1.84	32.19		20.19	2.65		59.9	14.49		0.67	0.26
6.84583	3293.12	3169.3																							472. [RE2]	ROI901			32.19	0.54		1.19	16.24	1.59	1.59		21.78	2.13		75.73	13.72		0.51	0.19
6.85	3304.07	3161.74																							473. [RF2]	ROI902			31.88	0.78		0.69	15.66	1.75	0.92		20.8	2.32		68.51	11.51		0.55	0.17
6.85417	3311.11	3151.24																							474. [RG2]	ROI903			30.31	2.18		1.38	15.88	1.75	1.74		20.05	2.21		29.83	11.27		0.93	0.38
6.85833	3312.31	3143.47																							475. [RH2]	ROI904			30.75	0.89		0.51	15.14	4.58	0.65		19.4	5.87		39.97	12.06		0.69	0.3
6.8625	3312.04	3132.54																							476. [RI2]	ROI905			27.63	0.88		4.25	17.82	2.79	4.89		20.52	3.21		30.59	13.23		0.85	0.48
6.86667	3307.13	3123.18																							477. [RJ2]	ROI906			26.84	0.65		5.3	18.57	2.38	5.93		20.77	2.66		41.08	14.62		0.62	0.39
6.87083	3301.47	3115.72																							478. [RK2]	ROI907	IGNORED		24.98	0.81		9.04	21.51	3.06	9.41		22.39	3.18		25.79	10.91		0.93	0.42
6.875	3307.58	3105.83																							479. [RL2]	ROI908			30.84	1.01		5.4	20.06	2.2	6.94		25.78	2.83		34.14	14.18		0.83	0.44
6.87917	3301.12	3104.78																							480. [RM2]	ROI909			31.8	0.85		3.74	18.69	1.42	4.96		24.76	1.88		67.5	14.73		0.69	0.22
6.88333	3304.52	3092.76																							481. [RN2]	ROI910			32.63	0.71		3.73	18.9	1.42	5.07		25.7	1.93		61.44	16.2		0.6	0.25
6.8875	3297	3085.08																							482. [RO2]	ROI911			32.46	0.76		2.67	17.8	1.56	3.61		24.07	2.11		74.73	16.06		0.63	0.24
6.89167	3293.16	3081.44																							483. [RP2]	ROI912			32.78	0.7		2.86	18.08	1.47	3.91		24.69	2.01		76.13	15.66		0.77	0.21
6.89583	3285.46	3080.84																							484. [RQ2]	ROI920			31.71	0.76		22.61	13.53	1.81	29.87		17.87	2.38		23.74	5.911		0.64	0.24
6.9	3280.61	3075.71																							485. [RR2]	ROI921			31.62	0.63		23.38	14.27	1.5	30.8		18.8	1.97		22.25	5.343		0.59	0.24
6.90417	3281.89	3067																							486. [RS2]	ROI922			32.22	0.65		23.78	14.85	1.56	31.93		19.93	2.1		84.19	16.87		0.52	0.21
6.90833	3273.1	3066.82																							487. [RT2]	ROI923			33.45	0.57		22.67	14.06	1.2	31.6		19.6	1.67		88.04	16.42		0.41	0.18
6.9125	3265.68	3057.5																							488. [RU2]	ROI924	IGNORED		33.89	0.93		21.59	13.09	1.83	30.49		18.49	2.58		59.85	16.87		0.66	0.28
6.91667	3259.07	3051.17																							489. [RV2]	ROI925			31.83	0.88		1.21	16.16	1.91	1.6		21.43	2.53		56.75	13.39		0.57	0.25
6.92083	3254.41	3052.51																							490. [RW2]	ROI926			33	0.97		23.43	14.7	7.72	32.21		20.21	10.61		35.59	10.26		0.73	0.29
6.925	3251.9	3043.9																							491. [RX2]	ROI927			30	0.79		3.08	17.48	2.19	3.85		21.85	2.73		37.79	11.81		0.8	0.32
6.92917	3245.86	3044.23																							492. [RY2]	ROI928			32.01	1.54		1.19	16.19	3.31	1.59		21.6	4.42		40.81	14.3		0.75	0.37
6.93333	3239.28	3039.98																							493. [RZ2]	ROI929			32.81	1.2		22.15	13.37	2.37	30.28		18.28	3.24		46.93	13.74		0.55	0.32
6.9375	3240.41	3038.56																							494. [SA2]	ROI930			32.43	1.66		23.78	14.9	3.62	32.13		20.13	4.9		32.84	12.82		0.74	0.43
6.94167	3241.54	3033.14																							495. [SB2]	ROI931			25.16	0.87		7.31	19.86	3.1	7.66		20.82	3.25		29.87	12.34		0.73	0.42
6.94583	3228.71	3025.39																							496. [SC2]	ROI932			31.8	0.78		4.02	18.96	1.4	5.32		25.12	1.85		61.72	11.6		0.46	0.21
6.95	3225.9	3023.32																							497. [SD2]	ROI933			32.02	0.29		4.24	19.25	0.61	5.66		25.68	0.82		88.23	10.34		0.49	0.12
6.95417	3213.8	3023.02																							498. [SE2]	ROI934			32.91	0.52		2.51	17.76	1.1	3.44		24.35	1.51		70.08	10.59		0.66	0.15
6.95833	3218.72	3019.24																							499. [SF2]	ROI935			32.36	0.7		2.56	17.66	1.47	3.45		23.81	1.98		69.86	17.39		0.75	0.24
6.9625	3207.76	3012.62																							500. [SG2]	ROI936	IGNORED		37.18	0.95		21.61	13.86	1.62	33.47		21.47	2.5		65.19	16.9		0.68	0.25
6.96667	3202.59	3012.32																							501. [SH2]	ROI946			32.33	1.02		23.83	14.92	2.25	32.1		20.1	3.03		39.77	9.789		0.54	0.24
6.97083	3192.12	3005.14																							502. [SI2]	ROI947			32.2	0.44		1.04	16.09	0.57	1.39		21.59	0.76		82.04	10.9		0.45	0.13
6.975	3188.07	2999.09																							503. [SJ2]	ROI948			30.7	0.67		2.36	16.98	1.48	3.02		21.72	1.9		78.49	15.33		0.45	0.19
6.97917	3176.51	3004.63																							504. [SK2]	ROI949			30.27	0.69		4.84	19.33	1.51	6.11		24.38	1.9		66.8	15.39		0.48	0.22
6.98333	3176.93	2994.99																							505. [SL2]	ROI950			30.74	0.95		4.62	19.25	2.16	5.92		24.66	2.77		42.82	13.39		0.88	0.31
6.9875	3160.36	2995.1																							506. [SM2]	ROI951			27.48	1.01		7.02	20.54	1.35	8.04		23.52	1.55		30.49	13.78		0.65	0.35
6.99167	3152.99	2989.47																							507. [SN2]	ROI952			30.95	0.89		2.69	17.39	1.84	3.47		22.42	2.37		38.2	12.85		0.68	0.35
6.99583	3145.93	2984.87																							508. [SO2]	ROI953			31.8	0.81		23.68	14.63	1.78	31.38		19.38	2.36		45.68	10.41		0.63	0.24
7	3135.53	2981.71																							509. [SP2]	ROI954			31.37	1.14		1.81	16.62	2.38	2.36		21.73	3.12		30.2	11.34		0.63	0.41
7.00417	3131.86	2991.14																							510. [SQ2]	ROI955			30.75	1.04		4.96	19.6	2.83	6.36		25.11	3.63		31.48	11.69		0.74	0.38
7.00833	3112.06	2979.58																							511. [SR2]	ROI956			31.22	0.65		6.19	20.96	1.59	8.05		27.27	2.07		69.56	13.98		0.61	0.21
7.0125	3111.89	2976.61																							512. [SS2]	ROI957			33.36	0.43		2.13	17.5	0.92	2.96		24.32	1.28		73.74	11.66		0.52	0.16
7.01667	3103.6	2973.6																							513. [ST2]	ROI958			32.27	0.74		2.45	17.53	1.86	3.3		23.57	2.5		44.81	12		0.75	0.27
7.02083	3088.19	2966.69																							514. [SU2]	ROI959			31.31	0.83		4.02	18.83	1.62	5.25		24.56	2.11		59.92	14.11		0.51	0.26
7.025	3082.43	2971.3																							515. [SV2]	ROI960			33.2	0.81		1.82	17.15	1.63	2.52		23.72	2.26		73.4	15.64		0.7	0.23
7.02917	3079.01	2967.73																							516. [SW2]	ROI970			31.75	0.77		2.42	17.35	2	3.2		22.95	2.65		3.12	0.838341		0.75	0.27
7.03333	3065.2	2961.47																							517. [SX2]	ROI971			31.45	0.49		2.07	16.91	1.1	2.71		22.16	1.44		20.17	3.303		0.55	0.16
7.0375	3056.76	2955.29																							518. [SY2]	ROI972			30.78	0.51		3.06	17.71	1.09	3.93		22.71	1.39		60.23	9.706		0.48	0.17
7.04167	3045.02	2959.08																							519. [SZ2]	ROI973			31	0.83		2.83	17.54	1.58	3.66		22.66	2.04		68.78	15.06		0.53	0.23
7.04583	3029.98	2952.21																							520. [TA2]	ROI974			28.97	0.63		6.65	20.71	1.17	8.03		25	1.41		59.87	16.44		0.78	0.3
7.05	3027.35	2949.89																							521. [TB2]	ROI975			30.98	0.6		2.34	17.04	1.42	3.02		22	1.84		53.5	10.83		0.66	0.2
7.05417	3019.82	2941.83																							522. [TC2]	ROI976			30.39	0.56		4.23	18.76	1.17	5.36		23.75	1.48		61.25	10.53		0.55	0.18
7.05833	3012.25	2937.56																							523. [TD2]	ROI977			31.4	0.81		1.25	16.07	1.86	1.63		21.03	2.43		48.36	10.94		0.8	0.23
7.0625	3006.47	2926.7																							524. [TE2]	ROI978			32.62	1.94		21.44	12.61	4.82	29.14		17.14	6.54		23.98	14.34		0.66	0.61
7.06667	2996.22	2929.86																							525. [TF2]	ROI979	IGNORED		25.95	1.5		6.87	19.77	2.32	7.43		21.38	2.51		18.84	12.76		0.53	0.61
7.07083	2991.43	2922.31																							526. [TG2]	ROI980			31	0.62		7.01	21.72	1.66	9.05		28.05	2.15		37.55	10.41		0.5	0.28
7.075	2984.62	2919.91																							527. [TH2]	ROI981			30.79	0.51		5.43	20.07	1.17	6.96		25.75	1.5		62.3	11.89		0.65	0.19
7.07917	2974.79	2909.58																							528. [TI2]	ROI982			32.14	0.94		2.73	17.76	2.27	3.65		23.79	3.04		38.49	13.39		0.57	0.35
7.08333	2973.24	2904.76																							529. [TJ2]	ROI983			29.42	0.62		5.96	20.17	1.4	7.31		24.73	1.72		48.55	16.27		0.58	0.33
7.0875	2961.37	2900.82																							530. [TK2]	ROI984	IGNORED		32.35	0.9		3	18.09	2.22	4.04		24.39	3		75.12	18.71		0.63	0.25
7.09167	2960.27	2892.96																							531. [TL2]	ROI996	IGNORED		33.64	2.14		21.52	12.96	4.62	30.17		18.17	6.47		1	0.531462		0.63	0.53
7.09583	2950.38	2888.48																							532. [TM2]	ROI997			29.91	1.3		2.52	16.89	4.06	3.14		21.05	5.06		19.94	8.517		0.62	0.53
7.1	2948.39	2884.17																							533. [TN2]	ROI998			29.29	0.5		4.79	18.96	1.47	5.85		23.14	1.79		62.85	13.11		0.64	0.22
7.10417	2944.25	2875.01																							534. [TO2]	ROI999	IGNORED		33.32	1.3		22.39	13.75	2.59	31.09		19.09	3.6		31.41	12.14		0.66	0.37
7.10833	2946.03	2871.84																							535. [TP2]	ROI1000			31.36	0.77		2.64	17.46	1.74	3.45		22.81	2.28		51.62	13.89		0.6	0.26
7.1125	2950.39	2866.4																							536. [TQ2]	ROI1001			32.43	1.27		2.52	17.64	2.71	3.41		23.84	3.66		29.62	13.04		0.78	0.5
7.11667	2947.13	2865.64																							537. [TR2]	ROI1002			25.28	0.98		8.73	21.34	3.72	9.2		22.48	3.92		28.82	13.15		0.6	0.49
7.12083	2947.91	2858.97																							538. [TS2]	ROI1003			25.83	1.73		3.92	16.77	6.06	4.22		18.05	6.52		18.16	14.01		0.56	0.82
7.125	2955.51	2854.56																							539. [TT2]	ROI1004			31.98	1.1		7.7	22.69	2.11	10.26		30.24	2.82		25.36	9.438		0.62	0.34
7.12917	2962.08	2850.64																							540. [TU2]	ROI1005	IGNORED		54.35	2.86		17.48	12.18	2.59	39.59		27.59	5.88		39.93	11.72		0.58	0.3
7.13333	2960.53	2849.88																							541. [TV2]	ROI1006			32.35	0.8		1.99	17.09	2.1	2.68		23.03	2.83		31.6	10.98		0.54	0.37
7.1375	2965.25	2841.39																							542. [TW2]	ROI1007			28.89	0.81		7.15	21.18	1.96	8.61		25.5	2.36		29.74	12.21		0.72	0.42
7.14167	2962.81	2829.26																							543. [TX2]	ROI1008			31.64	0.98		2.91	17.8	2.26	3.83		23.47	2.98		76.72	18.72		0.57	0.26
7.14583	2964.11	2831.58																							544. [TY2]	ROI1022			28.8	0.54		5.42	19.42	1.41	6.51		23.31	1.7		11.49	3.27		0.75	0.28
7.15	2971.05	2823.53																							545. [TZ2]	ROI1023			28.23	0.96		5.29	19.09	2.63	6.22		22.45	3.09		9.8	4.162		0.93	0.42
7.15417	2975.57	2823.32																							546. [UA2]	ROI1024			30.65	1.18		3.83	18.43	2.65	4.89		23.54	3.38		26.05	11.62		0.71	0.46
7.15833	2972.46	2813.7																							547. [UB2]	ROI1025			31.25	0.35		3.58	18.36	0.71	4.66		23.91	0.92		68.94	10.45		0.37	0.16
7.1625	2979.19	2808.03																							548. [UC2]	ROI1026			26.14	0.75		5.1	18.09	2.48	5.56		19.7	2.7		46.33	13.49		0.47	0.3
7.16667	2981.85	2801.89																							549. [UD2]	ROI1027	IGNORED		34.6	1.65		19.3	10.97	3.32	27.82		15.82	4.78		25.26	12.24		0.71	0.4
7.17083	2971.7	2804.68																							550. [UE2]	ROI1028	IGNORED		45.91	2.29		3.64	21.37	2.38	6.97		40.88	4.56		32.34	11.47		0.79	0.35
7.175	2974.78	2789.99																							551. [UF2]	ROI1029	IGNORED		33.85	1.98		4.08	19.58	3.86	5.76		27.61	5.44		23.43	11.15		0.57	0.52
7.17917	2974.78	2794.83																							552. [UG2]	ROI1030	IGNORED		33.52	2.02		22.15	13.56	4.11	30.94		18.94	5.74		9.2	5.471		0.82	0.55
7.18333	2967.16	2785.13																							553. [UH2]	ROI1031	IGNORED		38.61	2.2		21.19	13.73	3.93	34.09		22.09	6.32		17.93	8.268		0.65	0.45
7.1875	2976.29	2776.59																							554. [UI2]	ROI1032			31.83	0.61		3.98	18.93	1.31	5.28		25.11	1.74		52.52	9.932		0.58	0.19
7.19167	2967.21	2775.94																							555. [UJ2]	ROI1048			25.93	0.87		4.27	17.16	3.1	4.61		18.54	3.34		9.01	4.222		0.83	0.5
7.19583	2960.49	2768.7																							556. [UK2]	ROI1049			31.46	0.39		4.23	19.07	1.07	5.54		25	1.41		55.58	9.429		0.48	0.17
7.2	2950.8	2770.53																							557. [UL2]	ROI1050			25.15	0.81		6.37	18.91	3.17	6.67		19.82	3.32		24.31	10.11		0.5	0.51
7.20417	2942.93	2763.16																							558. [UM2]	ROI1051			32.06	0.85		3.38	18.4	1.86	4.52		24.58	2.48		25.3	9.589		0.82	0.38
7.20833	2944.82	2756.97																							559. [UN2]	ROI1052			31.81	1.05		3.73	18.67	2.22	4.94		24.75	2.94		10.44	4.119		0.72	0.39
7.2125	2943.04	2759.66																							560. [UO2]	ROI1053			31.91	1.12		4.2	19.18	2.55	5.59		25.5	3.38		2.5	1.454		0.64	0.58
7.21667	2931.67	2756.98																							561. [UP2]	ROI1054			31.88	2.45		2.93	17.89	6.26	3.89		23.77	8.32		1.44	0.899476		0.84	0.6
7.22083	2927.59	2745.07																							562. [UQ2]	ROI1055			25.37	1.42		5.25	17.9	5.36	5.55		18.92	5.66		8.23	5.246		0.84	0.58
7.225	2916.06	2740.56																							563. [UR2]	ROI1056			25.55	1.16		3.35	16.08	5.22	3.57		17.12	5.56		6.06	3.881		0.61	0.61
7.22917	2905.63	2735.2																							564. [US2]	ROI1072			31.31	1.42		4.31	19.11	4.09	5.62		24.93	5.34		2.52	1.468		0.67	0.62
7.23333	2896.69	2733.34																							565. [UT2]	ROI1073			30.89	0.95		4.89	19.57	2.55	6.3		25.19	3.29		16.58	6.128		0.59	0.35
7.2375	2885.86	2730.86																							566. [UU2]	ROI1074			31.09	1.09		5.37	20.11	6.08	6.96		26.05	7.88		11.41	4.174		0.75	0.38
7.24167	2879.7	2727.76																							567. [UV2]	ROI1075			32.07	0.94		4.27	19.29	2.02	5.7		25.77	2.7		1.89	0.801325		0.86	0.41
7.24583	2879.79	2721.11																							568. [UW2]	ROI1303			29.53	1.17		10.86	1.11	3.1	13.36		1.36	3.81		1.8	0.963739		0.65	0.57
7.25	2865.34	2715.22																							569. [UX2]	ROI1304	IGNORED		30.65	1.65		8.88	23.48	2.85	11.34		29.99	3.64		3.73	1.653		0.63	0.47
7.25417	2855.62	2722.11																							570. [UY2]	ROI1328	IGNORED		18.81	0.68		15.64	0.33	4.48	12.26		0.26	3.52		0.78	0.354713		0.61	0.52
7.25833	2851.54	2714.58																							571. [UZ2]	ROI1350	IGNORED		22.84	0.59		14.62	2.01	2.4	13.91		1.91	2.28		2.31	1.073		0.63	0.42
7.2625	2839.31	2708.83																							572. [VA2]	ROI1351	IGNORED		33.3	1.14		2.18	17.54	2.27	3.03		24.33	3.14		6.03	2.605		0.69	0.43
7.26667	2830.93	2703.1																							573. [VB2]	ROI1352			29.34	1.07		7	21.19	2.57	8.56		25.9	3.14		4.68	1.975		0.85	0.44
7.27083	2825.51	2701.79																							574. [VC2]	ROI1353	IGNORED		40.87	2.57		23.08	16.03	3.67	39.3		27.3	6.25		2.34	0.990781		0.68	0.43
7.275	2824.22	2701.67																							575. [VD2]	ROI1375			29.78	1.68		7.74	22.07	3.21	9.61		27.39	3.99		24.82	10.04		0.66	0.46
7.27917	2814.67	2698.06																							576. [VE2]	ROI1376	IGNORED		38.37	1.33		0.1	16.59	2.05	0.16		26.53	3.28		30.45	8.645		0.65	0.29
7.28333	2812.84	2700.1																							577. [VF2]	ROI1377	IGNORED		37.8	1.71		1.62	18	2.77	2.55		28.35	4.36		36.39	11.94		0.72	0.33
7.2875	2809.11	2693.81																							578. [VG2]	ROI1378			31.74	0.78		6.34	21.27	1.71	8.39		28.13	2.26		32.13	8.652		0.7	0.28
7.29167	2799.32	2695.14																							579. [VH2]	ROI1379			31.02	1.09		5.8	20.52	1.21	7.5		26.52	1.56		17.5	5.287		0.74	0.32
7.29583	2797.44	2686.14																							580. [VI2]	ROI1380			31.7	0.92		5.47	20.39	1.9	7.23		26.93	2.5		6.19	2.39		0.73	0.39
7.3	2798.63	2686.67																							581. [VJ2]	ROI1381			32.5	1.68		0.1	15.23	3.73	0.13		20.63	5.05		2.84	1.338		0.67	0.54
7.30417	2797.09	2686.04																							582. [VK2]	ROI1398			30.56	0.56		6.42	20.99	1.33	8.17		26.73	1.7		25.96	6.615		0.58	0.27
7.30833	2788.09	2677.16																							583. [VL2]	ROI1399			30.58	0.94		7	21.58	2.75	8.92		27.5	3.5		42.67	12.85		0.54	0.32
7.3125	2784.67	2681																							584. [VM2]	ROI1400			32.21	0.84		5.55	20.61	1.71	7.45		27.66	2.3		67.01	18.63		0.6	0.28
7.31667	2777.31	2677.78																							585. [VN2]	ROI1401			32.94	1.15		3.8	19.05	2.28	5.21		26.15	3.13		40.41	15.36		0.73	0.33
7.32083	2781.7	2672.57																							586. [VO2]	ROI1402			31.31	0.55		5.11	19.91	1.21	6.67		25.98	1.58		54.91	9.676		0.71	0.18
7.325	2772.99	2670.12																							587. [VP2]	ROI1403			31.07	0.49		5.07	19.81	1.1	6.57		25.64	1.42		59.87	8.909		0.66	0.15
7.32917	2770.2	2669.38																							588. [VQ2]	ROI1404			30.67	0.78		4.88	19.48	1.89	6.23		24.9	2.42		34.95	7.056		0.54	0.22
7.33333	2763.24	2665.86																							589. [VR2]	ROI1405			31.73	0.48		2.86	17.78	1.26	3.78		23.51	1.66		37.22	7.601		0.46	0.22
7.3375	2760.3	2664.39																							590. [VS2]	ROI1406			28.41	0.98		8.48	22.34	12.94	10.04		26.45	15.32		11.51	4.777		0.82	0.45
7.34167	2752.97	2667.79																							591. [VT2]	ROI1409			31.15	0.7		5.07	19.82	1.62	6.58		25.73	2.1		4.56	1.441		0.62	0.33
7.34583	2745.8	2662.27																							592. [VU2]	ROI1422			31.34	0.95		4.32	19.13	1.93	5.64		24.98	2.52		39.83	11.66		0.72	0.31
7.35	2743.94	2668.46																							593. [VV2]	ROI1423			30.18	0.38		6.16	20.62	0.87	7.75		25.93	1.1		82.45	11.54		0.48	0.14
7.35417	2733.62	2665.81																							594. [VW2]	ROI1424			31.02	0.59		5.08	19.79	1.45	6.56		25.58	1.87		55.6	11.76		0.66	0.21
7.35833	2733.03	2668.3																							595. [VX2]	ROI1425			30.21	0.66		6.37	20.84	1.59	8.02		26.23	2		54.25	11.95		0.55	0.23
7.3625	2724.9	2669.93																							596. [VY2]	ROI1426			32.43	0.67		3.84	18.96	1.52	5.19		25.62	2.05		56.71	13.55		0.69	0.24
7.36667	2713.5	2666.91																							597. [VZ2]	ROI1427			32.08	0.42		3.04	18.07	0.92	4.07		24.15	1.23		87.66	10.31		0.57	0.12
7.37083	2713.91	2667.8																							598. [WA2]	ROI1428			30.37	0.35		5.44	19.95	0.7	6.88		25.25	0.89		77.4	8.363		0.33	0.11
7.375	2711.14	2663.41																							599. [WB2]	ROI1429			29.71	0.43		5.81	20.11	1.09	7.19		24.9	1.35		58.66	11.09		0.59	0.19
7.37917	2703.58	2659.81																							600. [WC2]	ROI1430			29.79	0.93		7.19	21.52	1.88	8.92		26.71	2.34		19.3	5.508		0.71	0.3
7.38333	2702.56	2647.68																							601. [WD2]	ROI1431			30.07	1.7		6.46	20.89	3.67	8.1		26.17	4.6		3.86	1.586		0.84	0.49
7.3875	2690.73	2644.41																							602. [WE2]	ROI1432			30.79	1.03		6.97	21.61	2.68	8.94		27.73	3.44		0.96	0.494633		0.63	0.51
7.39167	2692.39	2643.68																							603. [WF2]	ROI1445			29.91	0.74		5.24	19.61	1.64	6.53		24.44	2.04		6.37	2.007		0.66	0.31
7.39583	2684.87	2638.74																							604. [WG2]	ROI1446			30.04	0.62		4.52	18.93	1.43	5.66		23.7	1.79		69.88	13.98		0.52	0.2
7.4	2683.7	2638.79																							605. [WH2]	ROI1447			30.21	0.36		4.83	19.3	0.83	6.08		24.29	1.04		120.4	13.7		0.45	0.11
7.40417	2678.97	2639.76																							606. [WI2]	ROI1448			30.13	0.38		5.23	19.67	0.86	6.56		24.69	1.08		91.83	14.86		0.39	0.17
7.40833	2670.09	2640.21																							607. [WJ2]	ROI1449			30.96	0.48		4.52	19.22	1.1	5.83		24.79	1.42		68.68	13.55		0.51	0.21
7.4125	2665.26	2635.53																							608. [WK2]	ROI1450			32.85	0.62		2.67	17.9	1.23	3.65		24.5	1.68		96.47	18.52		0.53	0.19
7.41667	2667.94	2632.63																							609. [WL2]	ROI1451			31.8	0.36		4.92	19.86	0.79	6.52		26.32	1.05		87.66	9.361		0.53	0.11
7.42083	2668.18	2625.69																							610. [WM2]	ROI1452			30.78	0.29		5.58	20.23	0.66	7.16		25.94	0.84		66.23	5.94		0.46	0.09
7.425	2659.8	2626.24																							611. [WN2]	ROI1453			29.91	0.45		6.11	20.49	1.16	7.62		25.53	1.45		19.94	4.07		0.64	0.2
7.42917	2650.17	2625.3																							612. [WO2]	ROI1454			30.73	1.18		7.27	21.9	3.06	9.31		28.04	3.92		0.8	0.400857		0.76	0.51
7.43333	2653.14	2628.12																							613. [WP2]	ROI1455	IGNORED		38.94	1.81		6.87	23.47	1.65	11.14		38.08	2.67		0.92	0.388098		0.67	0.44
7.4375	2647.96	2620.52																							614. [WQ2]	ROI1469			29.32	1.1		7.04	21.22	2.7	8.6		25.92	3.3		6.58	2.96		0.6	0.44
7.44167	2646.19	2629.81																							615. [WR2]	ROI1470			29.93	0.78		4.5	18.88	1.88	5.61		23.54	2.34		51.53	12.12		0.62	0.24
7.44583	2643.66	2623.04																							616. [WS2]	ROI1471			30.06	0.69		4.83	19.25	1.56	6.05		24.11	1.96		46.37	14.14		0.43	0.29
7.45	2638.26	2631.28																							617. [WT2]	ROI1472			30.11	0.63		3.67	18.1	1.31	4.6		22.71	1.65		60.02	12.39		0.68	0.21
7.45417	2636.9	2640.79																							618. [WU2]	ROI1473			29.37	0.78		6.68	20.87	1.86	8.17		25.54	2.28		50.15	15.19		0.52	0.33
7.45833	2630.14	2644.04																							619. [WV2]	ROI1474			31.82	0.6		3.88	18.83	1.22	5.15		24.97	1.61		58.34	12.36		0.53	0.22
7.4625	2625.48	2646.6																							620. [WW2]	ROI1475			30.31	0.47		6.85	21.35	0.99	8.65		26.96	1.25		70.82	9.109		0.46	0.13
7.46667	2629.33	2651.2																							621. [WX2]	ROI1476			30.87	0.45		6.76	21.43	1.17	8.7		27.57	1.5		60.26	9.198		0.47	0.16
7.47083	2619.7	2653.23																							622. [WY2]	ROI1477			30.61	0.48		5.86	20.45	1.17	7.47		26.08	1.49		39.31	6.14		0.46	0.16
7.475	2617.63	2646.93																							623. [WZ2]	ROI1479	IGNORED		33.93	0.9		5.69	21.2	1.57	8.04		29.97	2.22		1.49	0.51996		0.77	0.35
7.47917	2608.68	2651.82																							624. [XA2]	ROI1481			32.9	1.07		7	22.25	2.34	9.6		30.5	3.21		7.06	2.275		0.7	0.35
7.48333	2615.19	2652.32																							625. [XB2]	ROI1482			32.48	0.78		6.73	21.86	1.77	9.11		29.59	2.4		2.82	0.742472		0.72	0.28
7.4875	2611.53	2648.94																							626. [XC2]	ROI1492			30.63	0.53		5.4	20	1.15	6.89		25.52	1.47		27.97	4.258		0.49	0.16
7.49167	2609.56	2650.79																							627. [XD2]	ROI1493			32.59	0.87		3.5	18.66	1.6	4.75		25.34	2.17		44.65	8.584		0.66	0.2
7.49583	2604.62	2645.9																							628. [XE2]	ROI1494			32.37	1.48		0.62	15.72	36.95	0.83		21.2	49.84		33.19	13.55		0.82	0.45
7.5	2598.96	2645																							629. [XF2]	ROI1495			32.25	1.04		23.4	14.47	2.57	31.45		19.45	3.46		46.33	14.53		0.59	0.34
7.50417	2600.11	2648.92																							630. [XG2]	ROI1496			31.88	0.89		0.32	15.29	2.17	0.43		20.31	2.89		43.58	13.75		0.54	0.33
7.50833	2600.31	2639.08																							631. [XH2]	ROI1497			30.99	1.7		3.97	18.67	3.23	5.12		24.11	4.17		35.59	12.47		0.5	0.38
7.5125	2598.07	2638.07																							632. [XI2]	ROI1498			32.34	0.43		2.86	17.95	1	3.85		24.19	1.34		59.98	10.2		0.54	0.17
7.51667	2598.24	2636.98																							633. [XJ2]	ROI1499			31.15	0.58		5.56	20.31	0.84	7.21		26.36	1.09		51.18	8.671		0.6	0.18
7.52083	2595.86	2636.06																							634. [XK2]	ROI1500			31.25	0.6		4.44	19.22	1.15	5.78		25.03	1.5		44.71	10.18		0.49	0.24
7.525	2591.11	2628.43																							635. [XL2]	ROI1501			30.8	0.42		5.49	20.14	0.98	7.04		25.84	1.26		33.23	6.589		0.42	0.21
7.52917	2594.08	2630.13																							636. [XM2]	ROI1502			31.75	0.53		5.63	20.56	1.08	7.45		27.2	1.43		25.17	5.205		0.55	0.2
7.53333	2590.01	2625.71																							637. [XN2]	ROI1503			32.02	0.44		6.24	21.24	0.95	8.32		28.34	1.26		38.41	7.315		0.58	0.19
7.5375	2586.21	2615.28																							638. [XO2]	ROI1504			30.06	0.85		8.24	22.66	2.43	10.32		28.38	3.05		27.45	8.66		0.56	0.3
7.54167	2587.37	2614.3																							639. [XP2]	ROI1505			30.65	1.02		8.12	22.72	2.75	10.37		29.02	3.51		20.99	7.691		0.55	0.36
7.54583	2584.79	2618.34																							640. [XQ2]	ROI1506			32.25	0.6		7.42	22.49	1.45	9.97		30.22	1.94		4.84	1.27		0.63	0.26
7.55	2584.56	2612.82																							641. [XR2]	ROI1516			31.01	0.72		4.99	19.7	1.46	6.45		25.46	1.89		49.94	10.36		0.6	0.22
7.55417	2583.26	2616.51																							642. [XS2]	ROI1517			32.28	0.45		2.94	18.01	0.91	3.95		24.23	1.23		67.19	10.18		0.56	0.16
7.55833	2582.04	2611.4																							643. [XT2]	ROI1518			31.77	0.77		3.88	18.82	1.5	5.14		24.91	1.98		40.91	10.87		0.69	0.27
7.5625	2578.69	2605.89																							644. [XU2]	ROI1519			30.4	0.78		4.06	18.58	1.99	5.14		23.54	2.52		53.29	14.1		0.63	0.28
7.56667	2571.91	2605.11																							645. [XV2]	ROI1520			29.48	0.93		4.9	19.13	2.24	6.02		23.5	2.75		38.8	13.99		0.59	0.35
7.57083	2576.21	2604.62																							646. [XW2]	ROI1521			30.63	0.81		5.94	20.54	1.82	7.58		26.21	2.32		43.84	12.91		0.86	0.29
7.575	2580.06	2601.83																							647. [XX2]	ROI1522			31.25	0.62		5.73	20.51	1.25	7.46		26.71	1.63		63.84	11		0.38	0.2
7.57917	2575.12	2599.71																							648. [XY2]	ROI1523			32.26	0.57		3.57	18.64	1.14	4.8		25.06	1.53		63.82	11.28		0.39	0.18
7.58333	2583.93	2601.32																							649. [XZ2]	ROI1524	IGNORED		30.98	0.95		5.01	19.72	2.65	6.47		25.45	3.42		43.43	12.27		0.64	0.29
7.5875	2577.06	2600.51																							650. [YA2]	ROI1525			31.09	0.33		5.45	20.19	0.67	7.06		26.15	0.87		45.45	7.324		0.44	0.16
7.59167	2581.02	2602.18																							651. [YB2]	ROI1526			31.99	0.54		4.54	19.54	1.06	6.05		26.04	1.41		35.81	9.082		0.51	0.25
7.59583	2574.78	2602.93																							652. [YC2]	ROI1527			30.65	0.41		7.82	22.43	1.19	9.99		28.64	1.52		61.74	9.658		0.46	0.16
7.6	2572.09	2597.44																							653. [YD2]	ROI1528			30.31	0.42		7.88	22.38	1.04	9.95		28.26	1.31		133.1	18.57		0.35	0.13
7.60417	2572.81	2599.07																							654. [YE2]	ROI1529			29.47	0.26		9.24	23.47	1.23	11.35		28.82	1.51		117.3	9.442		0.43	0.08
7.60833	2568.13	2593.42																							655. [YF2]	ROI1530			31.3	0.92		9.12	23.92	2.23	11.89		31.19	2.91		7.04	1.801		0.59	0.28
7.6125	2573.48	2596.79																							656. [YG2]	ROI1538			30.67	0.77		5.65	20.26	1.79	7.22		25.89	2.28		0.92	0.288884		0.72	0.32
7.61667	2571.08	2593.1																							657. [YH2]	ROI1539	IGNORED		31.66	2.42		3.08	17.98	4.04	4.06		23.72	5.33		6.24	3.344		0.73	0.53
7.62083	2576.51	2591.82																							658. [YI2]	ROI1540			30.7	2.1		6.35	20.97	4.15	8.12		26.82	5.31		23.9	8.963		0.56	0.49
7.625	2574.96	2580.6																							659. [YJ2]	ROI1541			30.78	0.44		3.98	18.63	1.07	5.11		23.89	1.37		68.91	12.13		0.53	0.17
7.62917	2577.93	2589.08																							660. [YK2]	ROI1542			29.3	1.04		7.12	21.29	2.59	8.69		25.99	3.16		35.43	12.48		0.55	0.39
7.63333	2577.89	2589.48																							661. [YL2]	ROI1543			29.26	0.85		5.84	20	2.15	7.12		24.38	2.62		40.02	13.57		0.9	0.34
7.6375	2581.61	2583.29																							662. [YM2]	ROI1544	IGNORED		67.62	6.06		17	12.75	3.52	47.91		35.91	9.91		25.55	11.33		0.85	0.42
7.64167	2590.51	2583.36																							663. [YN2]	ROI1545			32.84	1.47		2.95	18.18	3.01	4.04		24.88	4.11		31.33	13.09		0.82	0.49
7.64583	2589.68	2581.47																							664. [YO2]	ROI1546			33.44	0.97		1.1	16.49	1.88	1.53		22.97	2.62		60.93	12.97		0.68	0.23
7.65	2598.61	2579.37																							665. [YP2]	ROI1547			32.57	0.54		1.37	16.53	1.51	1.86		22.43	2.05		62.91	12.22		0.64	0.19
7.65417	2598.04	2575.03																							666. [YQ2]	ROI1548			33.05	0.42		0.89	16.18	1.16	1.23		22.28	1.6		87.08	12.16		0.53	0.14
7.65833	2600	2575.13																							667. [YR2]	ROI1549			32.29	0.32		3.42	18.5	0.68	4.6		24.89	0.92		102.4	12.22		0.47	0.12
7.6625	2606.16	2575.32																							668. [YS2]	ROI1550			31.2	0.29		6.18	20.95	0.78	8.03		27.23	1.01		93.5	12.73		0.34	0.14
7.66667	2614.47	2577.93																							669. [YT2]	ROI1551			31.1	0.25		6.84	21.58	0.66	8.86		27.96	0.86		89.31	9.008		0.42	0.1
7.67083	2617.09	2569.1																							670. [YU2]	ROI1552			30.64	0.24		7.57	22.17	0.68	9.66		28.3	0.87		62.4	6.431		0.38	0.1
7.675	2617.71	2562.28																							671. [YV2]	ROI1553			29.53	0.65		9.61	23.85	1.71	11.82		29.35	2.11		35.76	6.708		0.6	0.19
7.67917	2620.27	2570.72																							672. [YW2]	ROI1562			30.82	2.05		6.17	20.82	4.07	7.92		26.74	5.23		4.89	3.546		0.61	0.87
7.68333	2624.04	2558.54																							673. [YX2]	ROI1563			31.09	1.63		4.59	19.32	3.02	5.94		25.03	3.91		28.38	10.18		0.61	0.38
7.6875	2622.42	2555.16																							674. [YY2]	ROI1564			30.23	0.55		5.42	19.9	1.27	6.83		25.06	1.6		48.46	9.069		0.55	0.19
7.69167	2623.47	2554.93																							675. [YZ2]	ROI1565			29.01	0.61		7.85	21.92	1.68	9.49		26.5	2.03		61.43	14.7		0.61	0.24
7.69583	2628.9	2549.13																							676. [ZA2]	ROI1566			29.86	0.81		5.66	20.01	1.94	7.04		24.9	2.41		49.46	13.49		0.62	0.28
7.7	2631.08	2552.39																							677. [ZB2]	ROI1567			29.95	1.23		4.81	19.19	2.77	6		23.95	3.46		30.51	15.06		0.62	0.62
7.70417	2626.89	2546.47																							678. [ZC2]	ROI1568	IGNORED		24.85	0.86		12.37	0.78	3.16	12.81		0.81	3.27		38.16	17.87		0.7	0.51
7.70833	2627.59	2549.76																							679. [ZD2]	ROI1569	IGNORED		23.87	0.55		13.75	1.69	2.08	13.68		1.68	2.07		41.76	15.75		0.82	0.37
7.7125	2629.16	2544																							680. [ZE2]	ROI1570			25.01	1.02		11.9	0.38	3.5	12.4		0.4	3.64		46.18	14.48		0.62	0.4
7.71667	2632.31	2541.46																							681. [ZF2]	ROI1571			26.9	1.12		7.99	21.28	4	8.95		23.85	4.48		36.96	11.75		0.44	0.33
7.72083	2631.42	2535.97																							682. [ZG2]	ROI1572			32.57	0.39		1.92	17.08	0.98	2.61		23.18	1.33		95.55	14.94		0.43	0.15
7.725	2630.26	2537.58																							683. [ZH2]	ROI1573			32.06	0.31		3.33	18.35	0.67	4.45		24.51	0.9		99.44	11.9		0.49	0.12
7.72917	2628.69	2533.48																							684. [ZI2]	ROI1574			31.33	0.36		5.39	20.2	0.75	7.04		26.37	0.97		108.7	13.94		0.45	0.13
7.73333	2631.63	2530.26																							685. [ZJ2]	ROI1575			30.71	0.24		6.99	21.61	0.59	8.94		27.65	0.75		121.4	10.23		0.37	0.09
7.7375	2634.16	2526.14																							686. [ZK2]	ROI1576			30.62	0.28		7.71	22.31	0.71	9.84		28.46	0.91		92.4	11.74		0.41	0.13
7.74167	2632.74	2520.71																							687. [ZL2]	ROI1577			30.5	0.75		8.64	23.2	2.02	10.98		29.48	2.57		41.39	14.74		0.68	0.32
7.74583	2627.09	2519.19																							688. [ZM2]	ROI1578			30.88	1.65		10.89	1.56	3.88	14.01		2.01	4.99		1.23	0.751142		0.69	0.64
7.75	2627.63	2512.16																							689. [ZN2]	ROI1587			29.09	0.85		8.31	22.41	2.3	10.07		27.16	2.78		9.7	3.344		0.74	0.37
7.75417	2630.47	2510.03																							690. [ZO2]	ROI1588			29.41	0.53		7.28	21.49	1.33	8.92		26.33	1.63		42.68	13.23		0.65	0.3
7.75833	2625.3	2503.28																							691. [ZP2]	ROI1589			29.55	0.44		5.5	19.75	1.13	6.77		24.32	1.4		77.11	12.55		0.49	0.16
7.7625	2626.84	2499.32																							692. [ZQ2]	ROI1590			30.9	0.44		2.63	17.3	0.88	3.38		22.28	1.13		69.95	11.15		0.53	0.16
7.76667	2627.63	2496.72																							693. [ZR2]	ROI1591			29.37	0.72		8.01	22.2	1.62	9.8		27.17	1.98		51.93	12.75		0.44	0.29
7.77083	2623.26	2488.32																							694. [ZS2]	ROI1592			30.49	1.87		6.93	21.48	3.64	8.8		27.29	4.62		42.53	14.72		0.56	0.47
7.775	2622.53	2483.02																							695. [ZT2]	ROI1593			32.22	2.58		2.76	17.82	4.79	3.7		23.92	6.43		26.32	12.57		0.59	0.65
7.77917	2623.99	2484.54																							696. [ZU2]	ROI1594			32.76	0.62		1.2	16.41	1.63	1.64		22.4	2.23		84.17	15.02		0.55	0.19
7.78333	2624.47	2471.57																							697. [ZV2]	ROI1595			32.29	0.27		2.74	17.82	0.58	3.69		23.98	0.78		116.4	11.86		0.43	0.1
7.7875	2623.11	2474.32																							698. [ZW2]	ROI1596			32.27	0.44		1.95	17.02	1.11	2.62		22.89	1.49		114.1	16.84		0.51	0.15
7.79167	2618.79	2464.32																							699. [ZX2]	ROI1597			32.08	0.43		3.31	18.33	0.89	4.42		24.5	1.19		117.5	19.95		0.55	0.17
7.79583	2616.82	2469.29																							700. [ZY2]	ROI1598			31.31	0.38		4.65	19.45	0.91	6.06		25.37	1.19		100.9	11.64		0.42	0.12
7.8	2616.94	2457.84																							701. [ZZ2]	ROI1599			31.76	0.3		4.01	18.94	0.75	5.3		25.06	0.99		96.31	11.71		0.44	0.12
7.80417	2615.16	2455.12																							702. [AAA2]	ROI1600			31.15	0.82		5.9	20.66	2.22	7.66		26.81	2.88		60.95	17.02		0.77	0.29
7.80833	2613.23	2453.52																							703. [AAB2]	ROI1601			29.82	0.78		9.55	23.89	2.12	11.86		29.68	2.63		31.48	7.647		0.62	0.24
7.8125	2614.62	2450.4																							704. [AAC2]	ROI1602	IGNORED		33.06	1.24		8.22	23.51	2.39	11.32		32.38	3.3		2.66	0.927596		0.73	0.36
7.81667	2613.12	2443.17																							705. [AAD2]	ROI1611			30.76	2.05		5.43	20.07	4.99	6.96		25.72	6.4		7.72	3.684		0.54	0.66
7.82083	2613.07	2442.91																							706. [AAE2]	ROI1612			31.32	0.73		3.79	18.59	1.19	4.94		24.26	1.55		38.12	10.45		0.57	0.27
7.825	2607.77	2439.9																							707. [AAF2]	ROI1613			31.06	1.22		2.93	17.66	2.89	3.79		22.85	3.74		29.89	10.75		0.72	0.37
7.82917	2604.2	2439.9																							708. [AAG2]	ROI1614			29.1	0.41		7.08	21.18	0.97	8.58		25.68	1.18		53.21	13.78		0.59	0.26
7.83333	2600.27	2435.1																							709. [AAH2]	ROI1615			30.28	1.01		6.98	21.47	2.38	8.81		27.09	3.01		51.69	15.26		0.64	0.31
7.8375	2607.39	2430.56																							710. [AAI2]	ROI1616			31.31	1.63		4.81	19.61	3.41	6.27		25.58	4.45		38.58	11.81		0.45	0.4
7.84167	2606.84	2428.67																							711. [AAJ2]	ROI1617			31.56	0.9		3.15	18.02	1.93	4.14		23.7	2.54		51.14	13.43		0.7	0.29
7.84583	2609.51	2427.16																							712. [AAK2]	ROI1618			31.12	0.64		3.93	18.68	1.61	5.1		24.22	2.09		72.27	13.77		0.48	0.2
7.85	2605.76	2425.12																							713. [AAL2]	ROI1619			31.81	0.26		3.06	18	0.67	4.05		23.86	0.89		106.9	10.01		0.4	0.09
7.85417	2605.94	2425.18																							714. [AAM2]	ROI1620			32.05	0.38		2.34	17.36	1.04	3.13		23.18	1.39		131	15.23		0.43	0.12
7.85833	2602.86	2424.7																							715. [AAN2]	ROI1621			32.14	0.4		2.39	17.43	0.98	3.2		23.34	1.32		114.5	17.42		0.52	0.15
7.8625	2609.66	2421.2																							716. [AAO2]	ROI1622			31.83	0.33		3.53	18.48	0.71	4.68		24.51	0.94		127.9	14.28		0.36	0.11
7.86667	2603.02	2416.91																							717. [AAP2]	ROI1623			31.81	0.4		3.9	18.85	0.88	5.17		24.98	1.16		98.68	11.75		0.56	0.12
7.87083	2599.62	2414.09																							718. [AAQ2]	ROI1624			31.88	0.61		3.88	18.84	1.32	5.15		25.03	1.75		81.25	13.09		0.53	0.17
7.875	2599.12	2413.09																							719. [AAR2]	ROI1625			31.68	0.6		5.41	20.32	1.25	7.14		26.82	1.66		56.19	12.92		0.54	0.23
7.87917	2594.47	2417.7																							720. [AAS2]	ROI1626			32.7	0.77		4.4	19.6	1.41	6		26.7	1.92		32.04	8.919		0.64	0.27
7.88333	2590.15	2411.04																							721. [AAT2]	ROI1635			25.37	1.41		10.91	23.56	4.79	11.53		24.9	5.07		3.87	1.572		0.62	0.54
7.8875	2590.84	2412.49																							722. [AAU2]	ROI1636			31.31	0.79		4.18	18.98	2.03	5.45		24.76	2.65		32.46	10.55		0.52	0.33
7.89167	2597.61	2408.23																							723. [AAV2]	ROI1637			30.89	0.95		4.63	19.31	2.09	5.96		24.85	2.69		42.23	14.57		0.73	0.33
7.89583	2591.8	2416.64																							724. [AAW2]	ROI1638			30.96	0.5		4.44	19.14	1.37	5.73		24.69	1.77		69.74	13.74		0.5	0.2
7.9	2608.16	2414.8																							725. [AAX2]	ROI1639			31.08	0.65		4.9	19.64	1.59	6.35		25.43	2.06		63.13	14.75		0.55	0.24
7.90417	2608.93	2416.89																							726. [AAY2]	ROI1640			32.39	1.34		2.73	17.84	2.83	3.69		24.08	3.82		54.72	14.68		0.59	0.31
7.90833	2615.29	2413.74																							727. [AAZ2]	ROI1641			30.96	0.59		3.65	18.35	1.37	4.71		23.67	1.77		87.11	19.27		0.46	0.23
7.9125	2609.1	2411.78																							728. [ABA2]	ROI1642			30.76	0.34		4.17	18.81	0.76	5.35		24.11	0.97		102.6	13.43		0.47	0.13
7.91667	2620.21	2408.66																							729. [ABB2]	ROI1643			31.94	0.3		2.43	17.42	0.76	3.24		23.18	1.01		129.7	10.4		0.42	0.08
7.92083	2623.94	2416.04																							730. [ABC2]	ROI1644			32.2	0.32		2.37	17.43	0.93	3.18		23.38	1.25		112.9	12.12		0.39	0.11
7.925	2628.86	2407.58																							731. [ABD2]	ROI1645			32.64	0.36		1.44	16.62	0.82	1.96		22.6	1.11		114.1	14.16		0.44	0.13
7.92917	2621.88	2408.54																							732. [ABE2]	ROI1646			30.64	0.35		5.98	20.58	0.75	7.64		26.28	0.96		103.2	14.99		0.41	0.14
7.93333	2624.19	2412.5																							733. [ABF2]	ROI1647			30.82	0.46		5.94	20.6	1.05	7.63		26.45	1.35		75.64	12.85		0.42	0.17
7.9375	5667.47	2411.12																							734. [ABG2]	ROI1648			31.15	0.33		5.63	20.39	0.87	7.31		26.46	1.13		86.81	10.21		0.48	0.12
7.94167	4208.02	2408.62																							735. [ABH2]	ROI1649			31.24	0.33		5.91	20.69	0.69	7.69		26.93	0.9		87.8	11.53		0.51	0.13
7.94583	2690.82	2406.19																							736. [ABI2]	ROI1650			31.81	0.5		5.56	20.51	1.14	7.37		27.18	1.52		59.79	12.97		0.61	0.22
7.95	2678.29	2408.04																							737. [ABJ2]	ROI1651	IGNORED		31.8	1.08		5.06	20	2.65	6.7		26.5	3.52		10.02	2.971		0.75	0.3
7.95417	2663.39	2411.77																							738. [ABK2]	ROI1659			29.65	0.93		3.21	17.49	2.84	3.96		21.61	3.51		2.63	1.008		0.67	0.4
7.95833	2651.03	2402.32																							739. [ABL2]	ROI1660			31.44	0.94		4.22	19.06	2.28	5.53		24.97	2.99		43.65	9.322		0.62	0.23
7.9625	2651.14	2400.47																							740. [ABM2]	ROI1661			31.83	0.75		3.02	17.98	1.75	4.01		23.84	2.32		69.78	16.21		0.74	0.24
7.96667	2646.14	2404.58																							741. [ABN2]	ROI1662			31.29	0.8		2.37	17.17	1.81	3.09		22.38	2.36		64.78	15.64		0.61	0.24
7.97083	2647.32	2403.18																							742. [ABO2]	ROI1663			31.2	0.47		3.98	18.75	1.13	5.18		24.38	1.48		83.5	12.86		0.59	0.16
7.975	2647.99	2406.77																							743. [ABP2]	ROI1664			31.39	0.43		4.37	19.2	1.06	5.72		25.11	1.39		130.8	18.42		0.53	0.14
7.97917	2650.15	2401.89																							744. [ABQ2]	ROI1665			31.26	0.56		3.73	18.52	1.44	4.86		24.12	1.88		117.6	18.11		0.43	0.16
7.98333	2642.71	2403.43																							745. [ABR2]	ROI1666			31.31	0.32		3.3	18.1	0.86	4.3		23.61	1.13		146.3	15.61		0.45	0.11
7.9875	2645.51	2399.61																							746. [ABS2]	ROI1667			31.07	0.19		4.24	18.97	0.48	5.49		24.56	0.62		165.6	14.04		0.33	0.09
7.99167	2635.89	2404.71																							747. [ABT2]	ROI1668			31.96	0.25		2.87	17.86	0.62	3.82		23.78	0.83		165.3	13.04		0.31	0.08
7.99583	2640.84	2406.83																							748. [ABU2]	ROI1669			31.82	0.24		3.35	18.3	0.58	4.44		24.26	0.77		153	13.65		0.31	0.09
8	2632.4	2403.83																							749. [ABV2]	ROI1670			31.33	0.23		4.6	19.41	0.38	6.01		25.34	0.5		135.7	9.013		0.3	0.07
8.00417	2635.78	2404.83																							750. [ABW2]	ROI1671			30.33	0.24		7.18	21.69	0.75	9.08		27.41	0.95		135.6	12.33		0.35	0.09
8.00833	2628.57	2404.02																							751. [ABX2]	ROI1672			30.87	0.31		7.39	22.06	0.8	9.51		28.38	1.03		95.91	9.426		0.5	0.1
8.0125	2626.57	2401.44																							752. [ABY2]	ROI1673			30.18	0.47		9.43	23.89	1.22	11.86		30.04	1.54		75.54	11.04		0.49	0.16
8.01667	2630.93	2406.03																							753. [ABZ2]	ROI1674			30.4	0.45		9.75	0.28	1.2	12.35		0.35	1.52		68.1	11.68		0.4	0.18
8.02083	2619.88	2402.07																							754. [ACA2]	ROI1675			30.38	0.54		8.4	22.92	1.41	10.63		29.01	1.78		23.06	3.934		0.71	0.17
8.025	2609.62	2408.11																							755. [ACB2]	ROI1676			31.09	0.98		6.32	21.06	2.41	8.19		27.28	3.12		9.79	3.503		0.66	0.37
8.02917	2608.21	2404																							756. [ACC2]	ROI1683			31.57	1.43		0.26	15.14	3.23	0.34		19.91	4.25		1.32	0.647846		0.66	0.55
8.03333	2605.09	2403.48																							757. [ACD2]	ROI1684			33.27	0.67		2	17.34	1.56	2.77		24.04	2.16		47.35	9.99		0.68	0.21
8.0375	2595.77	2405.34																							758. [ACE2]	ROI1685			31.98	0.73		1.92	16.92	2.87	2.56		22.54	3.83		83.04	16.15		0.59	0.21
8.04167	2587.77	2402.07																							759. [ACF2]	ROI1686			32.02	0.33		2.4	17.4	0.8	3.2		23.22	1.06		125	14.95		0.49	0.12
8.04583	2583.77	2403.74																							760. [ACG2]	ROI1687			32.02	0.34		2.86	17.87	0.86	3.82		23.84	1.14		166	20.4		0.49	0.12
8.05	2574.89	2400.49																							761. [ACH2]	ROI1688			31.83	0.35		3.08	18.03	0.89	4.08		23.91	1.18		177.9	18.38		0.43	0.11
8.05417	2571.66	2407.16																							762. [ACI2]	ROI1689			31.67	0.25		3.45	18.35	0.62	4.55		24.22	0.82		166.3	13.87		0.37	0.08
8.05833	2564.37	2401.32																							763. [ACJ2]	ROI1690			31.22	0.19		4.38	19.16	0.48	5.7		24.92	0.62		194.2	10.37		0.3	0.05
8.0625	2558.56	2407.23																							764. [ACK2]	ROI1691			31.39	0.19		4.01	18.83	0.48	5.24		24.63	0.63		242.5	14.53		0.24	0.06
8.06667	2556.48	2403.07																							765. [ACL2]	ROI1692			31.36	0.16		4.16	18.97	0.42	5.43		24.79	0.55		247.6	14.58		0.22	0.06
8.07083	2550.07	2405.33																							766. [ACM2]	ROI1693			31.11	0.23		4.53	19.27	0.48	5.87		24.98	0.62		229.7	15.44		0.27	0.07
8.075	2543.21	2405																							767. [ACN2]	ROI1694			31.12	0.21		5.26	20.01	0.31	6.82		25.94	0.4		201.7	15.32		0.27	0.08
8.07917	2542.67	2406.82																							768. [ACO2]	ROI1695			30.91	0.26		6.63	21.31	0.68	8.54		27.45	0.88		151.9	12.74		0.43	0.08
8.08333	2542.37	2409.26																							769. [ACP2]	ROI1696			30.8	0.31		7.65	22.3	0.73	9.82		28.62	0.93		110.4	12.25		0.44	0.11
8.0875	2536.23	2404.8																							770. [ACQ2]	ROI1697			30.49	0.44		9.12	23.68	1.12	11.59		30.08	1.43		97.71	13.17		0.46	0.14
8.09167	2530.2	2406.74																							771. [ACR2]	ROI1698			30.78	0.58		9.22	23.86	1.44	11.82		30.6	1.84		88.3	12.64		0.44	0.16
8.09583	2530.01	2408.44																							772. [ACS2]	ROI1699			31.63	0.4		6.89	21.78	0.89	9.08		28.71	1.18		72.96	11.69		0.59	0.16
8.1	2528.89	2405																							773. [ACT2]	ROI1700			31.06	0.42		7.41	22.14	1.03	9.59		28.65	1.33		42.8	8.396		0.55	0.2
8.10417	2521.08	2404.52																							774. [ACU2]	ROI1706			30.97	1.98		23.11	13.81	4.78	29.82		17.82	6.17		0.79	0.563992		0.6	0.76
8.10833	2521.18	2408.89																							775. [ACV2]	ROI1707			25.4	1.08		10.31	22.97	3.38	10.91		24.31	3.58		0.99	0.852054		0.55	0.64
8.1125	2517.57	2403.1																							776. [ACW2]	ROI1708			32.47	0.56		2.52	17.65	1.22	3.41		23.88	1.65		39.24	8.388		0.72	0.23
8.11667	2513.24	2406.5																							777. [ACX2]	ROI1709			31.56	0.54		3.15	18.02	1.4	4.14		23.7	1.84		112.4	17.53		0.52	0.16
8.12083	2514.75	2408.73																							778. [ACY2]	ROI1710			32.8	0.76		1.85	17.07	1.56	2.53		23.33	2.13		120.3	22.56		0.5	0.2
8.125	2512.09	2409.21																							779. [ACZ2]	ROI1711			31.94	0.28		2.79	17.77	0.73	3.71		23.65	0.97		180.3	14.33		0.35	0.08
8.12917	2505.87	2407.16																							780. [ADA2]	ROI1712			31.86	0.23		3.37	18.34	0.57	4.48		24.34	0.76		248.1	15.94		0.35	0.06
8.13333	2520.4	2404.98																							781. [ADB2]	ROI1713			31.52	0.19		4.18	19.04	0.43	5.49		25.01	0.56		239.5	15.97		0.26	0.07
8.1375	2518.09	2407.92																							782. [ADC2]	ROI1714			31.4	0.14		4.4	19.23	0.29	5.76		25.16	0.38		289.1	15.02		0.24	0.05
8.14167	2518.98	2406.8																							783. [ADD2]	ROI1715			31.25	0.12		4.55	19.33	0.3	5.92		25.17	0.39		314.7	13.08		0.17	0.04
8.14583	2517.84	2401.31																							784. [ADE2]	ROI1716			31.48	0.17		3.93	18.79	0.49	5.16		24.64	0.65		336	14.28		0.16	0.04
8.15	2525.25	2407.61																							785. [ADF2]	ROI1717			31.44	0.15		4.2	19.04	0.37	5.5		24.94	0.49		321.1	15.36		0.19	0.05
8.15417	2533.29	2404.48																							786. [ADG2]	ROI1718			31.57	0.15		4.58	19.46	0.31	6.03		25.6	0.41		289.9	14.37		0.2	0.05
8.15833	2532.79	2400.5																							787. [ADH2]	ROI1719			31.21	0.38		6.14	20.91	0.75	7.98		27.19	0.98		199.2	20.19		0.37	0.11
8.1625	2530.34	2402.59																							788. [ADI2]	ROI1720			30.98	0.25		7.05	21.75	0.62	9.1		28.08	0.79		154	15.65		0.42	0.1
8.16667	2538.2	2402.02																							789. [ADJ2]	ROI1721			31.04	0.4		7.76	22.48	1.1	10.04		29.08	1.42		118.4	14.17		0.38	0.12
8.17083	2542.08	2405.38																							790. [ADK2]	ROI1722			30.79	0.46		8.89	23.53	1.13	11.4		30.19	1.45		114.1	12.7		0.37	0.11
8.175	2543.57	2399.29																							791. [ADL2]	ROI1723			30.82	0.41		7.94	22.59	1.09	10.19		29.01	1.4		91.33	13.84		0.56	0.15
8.17917	2542.11	2397.19																							792. [ADM2]	ROI1724			30.57	0.37		7.82	22.4	1.07	9.96		28.53	1.36		71.13	8.747		0.49	0.12
8.18333	2544.6	2399.3																							793. [ADN2]	ROI1725			28.87	1.48		9.05	23.08	3.8	10.89		27.76	4.57		4.29	1.878		0.62	0.46
8.1875	2550.41	2395.8																							794. [ADO2]	ROI1731	IGNORED		36.33	1.6		22.74	14.82	2.87	34.43		22.43	4.35		7.27	2.97		0.76	0.39
8.19167	2557.86	2549.98																							795. [ADP2]	ROI1732	IGNORED		34.07	0.94		1.04	16.58	0.81	1.47		23.54	1.15		50.83	10.58		0.77	0.21
8.19583	2552.65	2407.72																							796. [ADQ2]	ROI1733			31.89	0.79		3.26	18.23	2.06	4.33		24.22	2.74		118.1	21.8		0.51	0.2
8.2	2551.94	2400.01																							797. [ADR2]	ROI1734			31.96	0.36		2.73	17.71	0.97	3.63		23.59	1.29		159.6	22.03		0.47	0.14
8.20417	2555.41	2401.04																							798. [ADS2]	ROI1735			32.24	0.3		2.65	17.72	0.62	3.56		23.8	0.83		196.4	18.98		0.41	0.1
8.20833	2553.57	2404.93																							799. [ADT2]	ROI1736			31.86	0.14		3.72	18.68	0.31	4.94		24.8	0.41		271.1	12.73		0.22	0.05
8.2125	2550.3	2403.62																							800. [ADU2]	ROI1737			31.72	0.14		4.33	19.25	0.29	5.72		25.44	0.38		325.2	16.62		0.23	0.05
8.21667	2552.87	2404.4																							801. [ADV2]	ROI1738			31.61	0.17		4.47	19.36	0.33	5.89		25.5	0.43		361.6	18.93		0.23	0.05
8.22083	2549.99	2396.04																							802. [ADW2]	ROI1739			31.32	0.18		4.41	19.22	0.46	5.76		25.08	0.6		366.3	18.52		0.23	0.05
8.225	2553.71	2397.26																							803. [ADX2]	ROI1740			31.41	0.16		4.31	19.14	0.38	5.64		25.05	0.5		391.7	20.6		0.21	0.05
8.22917	2547.5	2391.14																							804. [ADY2]	ROI1741			31.9	0.14		3.82	18.79	0.27	5.08		24.98	0.35		386	17.22		0.14	0.04
8.23333	2552.06	2399.59																							805. [ADZ2]	ROI1742			31.92	0.16		4.09	19.07	0.33	5.44		25.36	0.44		366.7	19.15		0.21	0.05
8.2375	2554.84	2395.73																							806. [AEA2]	ROI1743			31.46	0.16		5.42	20.27	0.34	7.11		26.57	0.45		302.9	21.01		0.31	0.07
8.24167	2556.42	2398.22																							807. [AEB2]	ROI1744			31.52	0.21		5.89	20.76	0.44	7.74		27.26	0.58		210.2	18.32		0.38	0.09
8.24583	2551.33	2398.3																							808. [AEC2]	ROI1745			31.57	0.25		6.44	21.32	0.49	8.47		28.04	0.64		150.1	13.74		0.31	0.09
8.25	2551.09	2399.12																							809. [AED2]	ROI1746			31.43	0.23		7.14	21.98	0.47	9.35		28.78	0.61		130.4	11.89		0.4	0.09
8.25417	2544.74	2397.91																							810. [AEE2]	ROI1747			31.79	0.37		6.4	21.34	0.75	8.48		28.27	0.99		111.2	14.63		0.54	0.13
8.25833	2547.72	2392.47																							811. [AEF2]	ROI1748			30.73	0.41		7.29	21.92	0.94	9.34		28.07	1.2		92.03	11.67		0.52	0.13
8.2625	2551.35	2389																							812. [AEG2]	ROI1749			29.78	0.65		8.11	22.44	1.54	10.06		27.84	1.91		8.38	2.094		0.71	0.24
8.26667	2551.69	2391.68																							813. [AEH2]	ROI1755			32.88	0.87		0.34	15.58	2.35	0.47		21.35	3.23		22.24	6.371		0.68	0.28
8.27083	2547.52	2380.09																							814. [AEI2]	ROI1756			25.66	1.43		10.48	23.26	5.13	11.21		24.87	5.48		42	18.52		0.63	0.57
8.275	2551.7	2384.74																							815. [AEJ2]	ROI1757	IGNORED		34.31	0.79		0.7	16.31	0.92	1		23.31	1.31		114.9	26.71		0.53	0.23
8.27917	2540.79	2380.42																							816. [AEK2]	ROI1758			32.52	0.38		1.89	17.03	0.94	2.56		23.08	1.28		207.9	30.29		0.51	0.15
8.28333	2537.91	2376.31																							817. [AEL2]	ROI1759			32.42	0.24		2.72	17.84	0.56	3.68		24.1	0.75		251.3	21.9		0.3	0.09
8.2875	2534.63	2376.58																							818. [AEM2]	ROI1760			32.2	0.18		3.53	18.59	0.37	4.74		24.94	0.49		324.5	19.09		0.21	0.06
8.29167	2530.46	2368.07																							819. [AEN2]	ROI1761			31.88	0.2		4.2	19.17	0.43	5.58		25.46	0.57		418.7	27.99		0.27	0.07
8.29583	2530.97	2370																							820. [AEO2]	ROI1762			31.56	0.13		4.6	19.48	0.28	6.05		25.61	0.37		442	20.66		0.21	0.05
8.3	2528.52	2366.53																							821. [AEP2]	ROI1763			31.3	0.13		4.59	19.38	0.29	5.98		25.28	0.37		444.1	21.12		0.22	0.05
8.30417	2531.36	2366.62																							822. [AEQ2]	ROI1764			31.48	0.14		4.46	19.31	0.29	5.85		25.33	0.38		436.5	22.94		0.17	0.05
8.30833	2526.02	2360.69																							823. [AER2]	ROI1765			31.83	0.13		4.16	19.11	0.31	5.52		25.35	0.42		426	27.15		0.23	0.06
8.3125	2521.26	2357.78																							824. [AES2]	ROI1766			32	0.18		4.3	19.3	0.37	5.74		25.74	0.5		439.7	23.88		0.21	0.05
[truncated: 3,349 more rows]
